# Supplementary material for: A localization method for wireless capsule endoscopy using side wall cameras and IMU sensor
Source: Sci Rep. 2021 May 27;11:11204. doi: 10.1038/s41598-021-90523-w (PMC8160358; doi:10.1038/s41598-021-90523-w)
Supplement: Supplementary file 1 — Supplementary Information. [file 41598_2021_90523_MOESM1_ESM.zip]

Archive with 54 entries (54 files):
- data/Calibration
- data/Circle_1
- data/I_1
- data/invol_+90x_-90x_1
- data/invol_+90y_-90y_1
- data/invol_arbitrary_1
- data/L_1
- data/L_10
- data/L_2
- data/L_3
- data/L_4
- data/L_5
- data/L_6
- data/L_7
- data/L_8
- data/L_9
- data/N_1
- data/N_2
- data/N_3
- data/peris_+10_-5_+15_1
- data/peris_+15_-5_+15_1
- data/peris_+5_-2_+10_-2_+15_1
- data/station_1
- data/station_2
- data/sup1
- data/sup10
- data/sup11
- data/sup12
- data/sup13
- data/sup14
- data/sup15
- data/sup2
- data/sup3
- data/sup4
- data/sup5
- data/sup6
- data/sup7
- data/sup8
- data/sup9
- data/T_1
- data/T_2
- data/T_3
- data/T_4
- data/T_5
- data/T_6
- data/T_7
- data/T_8
- data/T_9
- data/U_1
- data/UL_1
- data/UL_2
- data/UL_3
- data/UL_4
- data/UL_5
