# Supplementary material for: A localization method for wireless capsule endoscopy using side wall cameras and IMU sensor
Source: Sci Rep. 2021 May 27;11:11204. doi: 10.1038/s41598-021-90523-w (PMC8160358; doi:10.1038/s41598-021-90523-w)
Supplement: Supplementary file 1 — Supplementary Information. [file 41598_2021_90523_MOESM1_ESM.zip › data/Calibration]

 98 133    0    0     7.2212800979     3.0671286582     -6.5269265174     0.1586828708     -0.4359195232     -0.7631418228     13.8347959518     4.0413231849     -16.0247249603
 99  85    0    0     7.3242363929     3.1174094676     -6.3689012527     0.1413720607     -0.2969003868     -0.4843045234     13.8347959518     4.0413231849     -16.0247249603
100  36    0    0     7.3242363929     3.1174094676     -6.3689012527     0.1413720607     -0.2969003868     -0.4843045234     13.8347959518     4.0413231849     -16.0247249603
100 243    0    0     7.3673338890     3.1174094676     -6.3665065765     0.1205990910     -0.2423047542     -0.2107937574     13.8347959518     4.0413231849     -16.0247249603
101 195    0    0     7.2571949958     2.8564281463     -6.4766454696     0.0742593765     -0.2132758617     -0.0435446929     13.8347959518     4.0413231849     -16.0247249603
102 147    0    0     7.2571949958     2.8564281463     -6.4766454696     0.0742593765     -0.2132758617     -0.0435446929     13.8347959518     4.0413231849     -16.0247249603
103  99    0    0     6.9507217407     2.6960084438     -6.4598851203     0.0276533508     -0.1320481896     0.0416777610     14.5352926254     1.9328068733     -14.0005502700
104  50    0    0     6.6490368843     2.6026298999     -6.3138318061     0.0108751845     -0.0609407138     0.0611191320     14.5352926254     1.9328068733     -14.0005502700
105   1    0    0     6.6490368843     2.6026298999     -6.3138318061     0.0108751845     -0.0609407138     0.0611191320     14.5352926254     1.9328068733     -14.0005502700
105 208    0    0     6.5939674377     2.5906581878     -6.3545351028     0.0220606327     -0.0998234558     0.0416777610     14.5352926254     1.9328068733     -14.0005502700
106 159    0    0     6.8764977455     2.5523490905     -6.4407305717     -0.0213495540     -0.1682677364     -0.0169126749     14.5352926254     1.9328068733     -14.0005502700
107 111    0    0     6.8764977455     2.5523490905     -6.4407305717     -0.0213495540     -0.1682677364     -0.0169126749     14.5352926254     1.9328068733     -14.0005502700
108  62    0    0     7.2883214950     2.5715036392     -6.5149545669     -0.0359971642     -0.2921066284     -0.1274355411     14.5352926254     1.9328068733     -14.0005502700
109  14    0    0     7.2069144248     2.6193902492     -6.6298823356     0.0092772617     -0.3610835075     -0.2344962358     14.5352926254     1.9328068733     -14.0005502700
109 221    0    0     7.2069144248     2.6193902492     -6.6298823356     0.0092772617     -0.3610835075     -0.2344962358     14.5352926254     1.9328068733     -14.0005502700
110 173    0    0     6.6179108619     2.5355887413     -6.5412921905     0.0095435829     -0.2923729419     -0.2171854496     14.5352926254     1.9328068733     -14.0005502700
111 125    0    0     6.2707338333     2.4565761089     -6.8405828475     -0.0253443598     -0.1589465236     -0.0563280582     15.0606641769     4.2170329093     -13.8318681716
112  76    0    0     6.2707338333     2.4565761089     -6.8405828475     -0.0253443598     -0.1589465236     -0.0563280582     15.0606641769     4.2170329093     -13.8318681716
113  28    0    0     6.3138318061     2.2458755970     -6.7112894058     -0.0873969554     0.1174937963     0.1343571901     15.0606641769     4.2170329093     -13.8318681716
113 236    0    0     6.7591757774     2.0974276065     -6.5652356147     -0.1856690883     0.3316152095     0.1881538486     15.0606641769     4.2170329093     -13.8318681716
114 187    0    0     6.7591757774     2.0974276065     -6.5652356147     -0.1856690883     0.3316152095     0.1881538486     15.0606641769     4.2170329093     -13.8318681716
115 139    0    0     7.3481793403     2.4015066623     -6.2779169082     -0.1329376935     0.2368052244     0.0006644577     15.0606641769     4.2170329093     -13.8318681716
116  90    0    0     7.5947947502     2.5523490905     -6.3545351028     -0.1180237770     -0.0707945585     -0.1356914639     15.0606641769     4.2170329093     -13.8318681716
117  42    0    0     7.5947947502     2.5523490905     -6.3545351028     -0.1180237770     -0.0707945585     -0.1356914639     15.0606641769     4.2170329093     -13.8318681716
117 250    0    0     7.0680437088     2.4206612110     -6.4024214744     -0.1859354019     -0.0889043235     -0.0994719314     15.0606641769     4.2170329093     -13.8318681716
118 201    0    0     6.5532641410     2.4062952995     -6.5508694648     -0.1638308525     -0.0124704432     0.0374166393     16.1114082336     2.4599359035     -15.1813192367
119 153    0    0     6.5532641410     2.4062952995     -6.5508694648     -0.1638308525     -0.0124704432     0.0374166393     16.1114082336     2.4599359035     -15.1813192367
120 105    0    0     6.5963616371     2.5260114669     -6.5029830932     -0.1118984103     0.0218848586     0.0739025020     16.1114082336     2.4599359035     -15.1813192367
121  57    0    0     6.7208666801     2.6648821830     -6.3808727264     -0.0732819938     -0.0255201315     -0.0563280582     16.1114082336     2.4599359035     -15.1813192367
122   8    0    0     6.7208666801     2.6648821830     -6.3808727264     -0.0732819938     -0.0255201315     -0.0563280582     16.1114082336     2.4599359035     -15.1813192367
122 216    0    0     6.7831192016     2.8109359741     -6.6298823356     -0.0162894725     -0.1677350997     -0.2110600709     16.1114082336     2.4599359035     -15.1813192367
123 168    0    0     6.9674820899     3.0623400211     -6.8046679496     -0.0000439435     -0.2340488195     -0.2336972713     16.1114082336     2.4599359035     -15.1813192367
124 120    0    0     6.9674820899     3.0623400211     -6.8046679496     -0.0000439435     -0.2340488195     -0.2336972713     16.1114082336     2.4599359035     -15.1813192367
125  71    0    0     7.0943813323     2.9881160736     -6.9818477630     0.0119404649     -0.0609407138     -0.1740415668     16.1114082336     2.4599359035     -15.1813192367
126  23    0    0     6.6777687072     2.9426239013     -7.1255073547     -0.0482478904     0.2288156270     0.0001318157     16.1114082336     2.8113554000     -14.5065937042
126 230    0    0     6.6777687072     2.9426239013     -7.1255073547     -0.0482478904     0.2288156270     0.0001318157     16.1114082336     2.8113554000     -14.5065937042
127 181    0    0     6.5772070884     2.7438950538     -6.9674820899     -0.1180237770     0.3614430427     0.2163837909     16.1114082336     2.8113554000     -14.5065937042
128 132    0    0     6.4191818237     2.6984028816     -6.7711472511     0.0076793432     0.4168376445     0.2384883880     16.1114082336     2.8113554000     -14.5065937042
129  84    0    0     6.4191818237     2.6984028816     -6.7711472511     0.0076793432     0.4168376445     0.2384883880     16.1114082336     2.8113554000     -14.5065937042
130  35    0    0     6.3377747535     2.6457276344     -6.9650874137     0.1038209199     0.3720958709     0.1804305553     16.1114082336     2.8113554000     -14.5065937042
130 242    0    0     7.2236747741     2.5619263648     -6.7711472511     0.0026192591     0.3736937522     0.1668482398     16.1114082336     2.8113554000     -14.5065937042
131 194    0    0     7.2236747741     2.5619263648     -6.7711472511     0.0026192591     0.3736937522     0.1668482398     16.1114082336     2.8113554000     -14.5065937042
132 145    0    0     7.6474699974     2.9019203186     -6.6993179321     -0.1707551574     0.6240346908     0.2419505119     16.1114082336     2.8113554000     -14.5065937042
133  97    0    0     7.1255073547     2.8109359741     -6.7950906753     -0.0852663993     0.7468082904     0.3817686080     13.3094244003     3.1627748012     -16.5307693481
134  47    0    0     7.1255073547     2.8109359741     -6.7950906753     -0.0852663993     0.7468082904     0.3817686080     13.3094244003     3.1627748012     -16.5307693481
134 255    0    0     7.2571949958     2.7055857181     -6.7136836051     0.0785205078     0.8746419906     0.6853735446     13.3094244003     3.1627748012     -16.5307693481
135 206    0    0     7.3170533180     2.2458755970     -6.1462287902     0.2218007564     0.9755773544     0.7924342632     13.3094244003     3.1627748012     -16.5307693481
136 157    0    0     7.3170533180     2.2458755970     -6.1462287902     0.2218007564     0.9755773544     0.7924342632     13.3094244003     3.1627748012     -16.5307693481
137 108    0    0     7.0512833595     2.0279922485     -5.8948249816     0.3448406457     0.8762398719     0.7506219863     13.3094244003     3.1627748012     -16.5307693481
138  59    0    0     7.5540914535     2.1501026153     -5.9714431762     0.2883808135     0.8621249198     0.5876340866     13.3094244003     3.1627748012     -16.5307693481
139  10    0    0     7.5540914535     2.1501026153     -5.9714431762     0.2883808135     0.8621249198     0.5876340866     13.3094244003     3.1627748012     -16.5307693481
139 217    0    0     7.9730978012     2.2865791320     -5.7679257392     0.0710635423     0.9156553268     0.2906871032     13.3094244003     3.1627748012     -16.5307693481
140 168    0    0     8.7680130004     2.3991124629     -5.8206009864     -0.1182900905     1.0128622055     0.1053282737     13.3094244003     3.1627748012     -16.5307693481
141 119    0    0     8.7680130004     2.3991124629     -5.8206009864     -0.1182900905     1.0128622055     0.1053282737     13.3094244003     3.1627748012     -16.5307693481
142  70    0    0     8.6123819351     2.1548912525     -5.3704681396     -0.1851364517     1.1777143478     0.0635160207     6.8298363685     5.7984204292     -18.7236270904
143  21    0    0     8.2388677597     1.8436292648     -5.0161080360     -0.0245453977     1.1076720952     0.1426131010     6.8298363685     5.7984204292     -18.7236270904
143 228    0    0     8.2388677597     1.8436292648     -5.0161080360     -0.0245453977     1.1076720952     0.1426131010     6.8298363685     5.7984204292     -18.7236270904
144 179    0    0     8.3705558776     1.9322193145     -5.0232911109     0.1176695704     0.9891596794     0.2837627887     6.8298363685     5.7984204292     -18.7236270904
145 130    0    0     8.3921041488     1.9298249244     -4.8293509483     0.0391051177     1.0272434949     0.3255750656     6.8298363685     5.7984204292     -18.7236270904
146  81    0    0     8.3921041488     1.9298249244     -4.8293509483     0.0391051177     1.0272434949     0.3255750656     6.8298363685     5.7984204292     -18.7236270904
147  31    0    0     8.4184417724     1.8005313873     -4.8125905990     -0.0881959152     1.1039437055     0.3026715278     6.8298363685     5.7984204292     -18.7236270904
147 238    0    0     8.4399909973     1.7167301177     -4.5276660919     -0.1446557998     1.3084775209     0.2656530141     6.8298363685     5.7984204292     -18.7236270904
148 189    0    0     8.4399909973     1.7167301177     -4.5276660919     -0.1446557998     1.3084775209     0.2656530141     6.8298363685     5.7984204292     -18.7236270904
149 140    0    0     8.4304141998     1.5898309707     -3.9242965698     -0.1699562072     1.5172725677     0.2422168493     2.2766120433     6.5012593269     -25.1335163116
150  91    0    0     8.6482973098     1.5323672294     -3.6585266590     -0.0474489307     1.2895687866     0.2238407373     2.2766120433     6.5012593269     -25.1335163116
151  42    0    0     8.6482973098     1.5323672294     -3.6585266590     -0.0474489307     1.2895687866     0.2238407373     2.2766120433     6.5012593269     -25.1335163116
151 250    0    0     8.7728023529     1.6784209251     -3.6297948360     0.0942333984     1.0109978914     0.2065299510     2.2766120433     6.5012593269     -25.1335163116
152 201    0    0     8.7728023529     1.6784209251     -3.6297948360     0.0942333984     1.0109978914     0.2065299510     2.2766120433     6.5012593269     -25.1335163116
153 151    0    0     9.0481491088     1.5946196556     -3.4574034214     0.1062178015     0.8536026954     0.1972087383     2.2766120433     6.5012593269     -25.1335163116
154 102    0    0     9.1702594757     1.5084239006     -3.2299425601     0.0524211311     0.8589290618     0.1625871181     2.2766120433     6.5012593269     -25.1335163116
155  54    0    0     9.1702594757     1.5084239006     -3.2299425601     0.0524211311     0.8589290618     0.1625871181     2.2766120433     6.5012593269     -25.1335163116
156   4    0    0     9.3091306686     1.4437771797     -2.9019203186     -0.0578354167     1.0813064575     0.1087904453     2.2766120433     6.5012593269     -25.1335163116
156 211    0    0     9.2947645187     1.3216667175     -2.5020682811     -0.1531780338     1.1811765480     0.0360850358     -2.9771080017     7.9069371223     -31.8807697296
157 163    0    0     9.2947645187     1.3216667175     -2.5020682811     -0.1531780338     1.1811765480     0.0360850358     -2.9771080017     7.9069371223     -31.8807697296
158 114    0    0     9.4791278839     1.2378653287     -2.3488316535     -0.1989850997     1.1835733604     0.0198395071     -2.9771080017     7.9069371223     -31.8807697296
159  65    0    0     9.2253293991     1.1325150728     -2.0160205364     -0.1220185756     1.0858339118     0.0603201770     -2.9771080017     7.9069371223     -31.8807697296
160  16    0    0     9.2253293991     1.1325150728     -2.0160205364     -0.1220185756     1.0858339118     0.0603201770     -2.9771080017     7.9069371223     -31.8807697296
160 223    0    0     9.3091306686     1.0798399448     -1.8603895187     0.0494916057     0.9324335098     0.1569943904     -2.9771080017     7.9069371223     -31.8807697296
161 174    0    0     9.1942033767     1.0104045867     -1.5778593063     0.0899722671     0.9529400825     0.2073289155     -2.9771080017     7.9069371223     -31.8807697296
162 124    0    0     9.1942033767     1.0104045867     -1.5778593063     0.0899722671     0.9529400825     0.2073289155     -2.9771080017     7.9069371223     -31.8807697296
163  75    0    0     9.0936412811     0.8811111450     -1.3192723989     0.0364419221     1.0397604703     0.1340908527     -2.9771080017     7.9069371223     -31.8807697296
164  26    0    0     9.3618059158     1.1013889312     -0.9649125099     -0.0274749183     1.1449569463     -0.0249022769     -5.2537202835     11.2454214096     -38.1219787597
164 233    0    0     9.3618059158     1.1013889312     -0.9649125099     -0.0274749183     1.1449569463     -0.0249022769     -5.2537202835     11.2454214096     -38.1219787597
165 185    0    0     10.0465822219     1.1827958869     -0.7997041225     -0.1305408239     0.9587991714     -0.1945482254     -5.2537202835     11.2454214096     -38.1219787597
166 138    0    0     9.8502473831     1.2163164615     -1.0894173431     -0.2170948743     0.8469447135     -0.3362305402     -5.2537202835     11.2454214096     -38.1219787597
167  90    0    0     9.8502473831     1.2163164615     -1.0894173431     -0.2170948743     0.8469447135     -0.3362305402     -5.2537202835     11.2454214096     -38.1219787597
168  42    0    0     8.8278713226     1.1971617889     -2.3799576759     0.0867764377     1.2482892274     -0.3428885459     -5.2537202835     11.2454214096     -38.1219787597
168 250    0    0     9.4336357116     1.7023642063     -1.7622222900     0.0375072002     1.9108936309     -0.3482149600     -5.2537202835     11.2454214096     -38.1219787597
169 202    0    0     9.4336357116     1.7023642063     -1.7622222900     0.0375072002     1.9108936309     -0.3482149600     -5.2537202835     11.2454214096     -38.1219787597
170 154    0    0     9.5509576797     1.5587047576     -0.4668931484     -0.4682347774     2.9008056640     -0.7439667701     -5.2537202835     11.2454214096     -38.1219787597
171 105    0    0     9.1056127548     1.6305344104     1.0511081218     -0.6293584823     3.5985646247     -0.7985623359     -8.4059524536     7.0283885002     -51.9538459777
172  57    0    0     9.1056127548     1.6305344104     1.0511081218     -0.6293584823     3.5985646247     -0.7985623359     -8.4059524536     7.0283885002     -51.9538459777
173   8    0    0     9.5078592300     1.5539160728     2.7822041511     -0.5776924133     3.5828516483     -0.5386338710     -8.4059524536     7.0283885002     -51.9538459777
173 214    0    0     9.1846256256     1.2067391872     2.6984028816     -0.3659678697     3.0731148719     -0.3884292793     -8.4059524536     7.0283885002     -51.9538459777
174 166    0    0     9.1846256256     1.2067391872     2.6984028816     -0.3659678697     3.0731148719     -0.3884292793     -8.4059524536     7.0283885002     -51.9538459777
175 117    0    0     8.4495687484     1.1660356521     2.3177053928     -0.2559776306     2.7908155918     -0.3932230472     -8.4059524536     7.0283885002     -51.9538459777
176  68    0    0     8.4687232971     1.3216667175     3.3879680633     -0.2157632827     2.8059957504     -0.3775101661     -8.4059524536     7.0283885002     -51.9538459777
177  19    0    0     8.4687232971     1.3216667175     3.3879680633     -0.2157632827     2.8059957504     -0.3775101661     -8.4059524536     7.0283885002     -51.9538459777
177 226    0    0     8.5477352142     1.6616606712     4.9035749435     -0.1598360443     2.4336802959     -0.3375621318     -8.4059524536     7.0283885002     -51.9538459777
178 178    0    0     9.4503955841     1.9346136093     6.0600333213     -0.0413235712     1.5375128746     -0.3556719064     -8.4059524536     7.0283885002     -51.9538459777
179 129    0    0     9.4503955841     1.9346136093     6.0600333213     -0.0413235712     1.5375128746     -0.3556719064     -8.4059524536     7.0283885002     -51.9538459777
180  80    0    0     8.8853349685     1.7310960292     5.2531461715     0.0484263229     0.9739793777     -0.4771139144     -6.1293401718     5.4470009803     -68.3159332275
181  31    0    0     8.5309753417     1.8986987113     4.4773855209     -0.0306707620     0.9164542198     -0.4334373950     -6.1293401718     5.4470009803     -68.3159332275
181 238    0    0     8.5309753417     1.8986987113     4.4773855209     -0.0306707620     0.9164542198     -0.4334373950     -6.1293401718     5.4470009803     -68.3159332275
182 189    0    0     9.0146284103     2.4374215602     3.9865489006     -0.1449221134     0.9947524070     -0.3255777359     -6.1293401718     5.4470009803     -68.3159332275
183 140    0    0     8.7536478042     2.6169958114     4.1804890632     -0.2224212646     0.8823653221     -0.1367567539     -6.1293401718     5.4470009803     -68.3159332275
184  91    0    0     8.7536478042     2.6169958114     4.1804890632     -0.2224212646     0.8823653221     -0.1367567539     -6.1293401718     5.4470009803     -68.3159332275
185  43    0    0     8.6842117309     2.5619263648     4.9035749435     -0.4128401756     0.7851583957     -0.1324956297     -6.1293401718     5.4470009803     -68.3159332275
185 250    0    0     8.3609781265     1.8963043212     5.5069446563     -0.5486635208     0.6940769195     -0.2592640161     -6.1293401718     5.4470009803     -68.3159332275
186 201    0    0     8.3609781265     1.8963043212     5.5069446563     -0.5486635208     0.6940769195     -0.2592640161     -6.1293401718     5.4470009803     -68.3159332275
187 152    0   -1     7.8438043594     1.6975754737     5.1956825256     -0.5230967521     1.0027419328     -0.3221155643     -1.9263640403     3.6899039745     -72.3642883300
188 103    0    0     7.9946470260     1.7310960292     5.7559542655     -0.3587772369     1.1329725980     -0.2083968639     -1.9263640403     3.6899039745     -72.3642883300
189  54    0    0     7.9946470260     1.7310960292     5.7559542655     -0.3587772369     1.1329725980     -0.2083968639     -1.9263640403     3.6899039745     -72.3642883300
190   5    0    0     7.9467601776     2.0160205364     5.7966575622     -0.2727558135     1.0685230493     -0.1029340863     -1.9263640403     3.6899039745     -72.3642883300
190 211    0    0     8.0497159957     1.9250363349     6.1653833389     -0.4754254341     1.0357656478     -0.0004008263     -1.9263640403     3.6899039745     -72.3642883300
191 162    0    0     8.0497159957     1.9250363349     6.1653833389     -0.4754254341     1.0357656478     -0.0004008263     -1.9263640403     3.6899039745     -72.3642883300
192 113    0    0     7.6714129447     1.8508121490     6.6370654106     -0.8685139656     1.0578702688     0.0467378473     -1.9263640403     3.6899039745     -72.3642883300
193  64    0    0     7.5756402015     1.5682820320     6.8764977455     -0.9468121528     1.4349795341     0.0190405426     -1.9263640403     3.6899039745     -72.3642883300
194  15    0    0     7.5756402015     1.5682820320     6.8764977455     -0.9468121528     1.4349795341     0.0190405426     -1.9263640403     3.6899039745     -72.3642883300
194 221    0    0     7.4607124328     1.5419445037     6.6873459815     -0.7241684913     1.7612217903     -0.0238369989     0.1751240015     5.7984204292     -84.5093460083
195 172    0    0     6.9028353691     1.4772977828     6.4694628715     -0.4125738620     1.8336608886     -0.0731062316     0.1751240015     5.7984204292     -84.5093460083
196 123    0    0     6.9028353691     1.4772977828     6.4694628715     -0.4125738620     1.8336608886     -0.0731062316     0.1751240015     5.7984204292     -84.5093460083
197  74    0    0     6.4862227439     1.4820864200     7.1446619033     -0.1374651432     1.5593510627     -0.0760357475     0.1751240015     5.7984204292     -84.5093460083
198  25    0    0     6.5460810661     1.4150452613     7.2452235221     0.0204627060     0.9183185577     -0.0587249374     0.1751240015     5.7984204292     -84.5093460083
198 231    0    0     6.5460810661     1.4150452613     7.2452235221     0.0204627060     0.9183185577     -0.0587249374     0.1751240015     5.7984204292     -84.5093460083
199 182    0    0     6.4096045494     1.4916636943     7.3769111633     0.1027556419     1.0807738304     -0.0392835664     0.1751240015     5.7984204292     -84.5093460083
200 132    0    0     6.0600333213     1.5060296058     7.8940854072     0.0462957620     1.8411178588     -0.0536648559     0.1751240015     5.7984204292     -84.5093460083
201  83    0    0     6.0600333213     1.5060296058     7.8940854072     0.0462957620     1.8411178588     -0.0536648559     0.1751240015     5.7984204292     -84.5093460083
202  33    0    0     5.7655315399     1.3408212661     8.2364730834     -0.0413235712     1.7612217903     0.0046592578     5.4288439750     5.7984204292     -89.5697860717
202 240    0    0     5.4351148605     1.3982850265     7.9156341552     -0.0048377065     1.1292440891     0.1354224562     5.4288439750     5.7984204292     -89.5697860717
203 190    0    0     5.4351148605     1.3982850265     7.9156341552     -0.0048377065     1.1292440891     0.1354224562     5.4288439750     5.7984204292     -89.5697860717
204 141    0    0     5.2842721939     1.3312439918     8.1407003402     0.0116741430     0.9209816932     0.2182480335     5.4288439750     5.7984204292     -89.5697860717
205  91    0    0     4.8508996963     1.2450482845     8.3298521041     0.0375072002     0.9108615875     0.1844253635     5.4288439750     5.7984204292     -89.5697860717
206  41    0    0     4.8508996963     1.2450482845     8.3298521041     0.0375072002     0.9108615875     0.1844253635     5.4288439750     5.7984204292     -89.5697860717
206 247    0    0     4.7048459053     0.9960386276     9.2061748504     0.1325834989     0.9840995788     0.1346235036     5.4288439750     5.7984204292     -89.5697860717
207 197    0    0     5.6051115989     1.4629317283     9.0792751312     0.2305893182     0.8458794593     0.0645812892     5.4288439750     5.7984204292     -89.5697860717
208 148    0    0     5.6051115989     1.4629317283     9.0792751312     0.2305893182     0.8458794593     0.0645812892     5.4288439750     5.7984204292     -89.5697860717
209  99    0    0     6.0600333213     1.9992603302     8.4902715682     0.2060878753     0.9990135192     0.0960070800     5.4288439750     5.7984204292     -89.5697860717
210  48    0    0     5.5931401252     2.1884119510     8.1311235427     0.1072830915     1.4355123043     0.3868286895     9.6318206787     6.8526787757     -94.6302261352
210 255    0    0     5.5931401252     2.1884119510     8.1311235427     0.1072830915     1.4355123043     0.3868286895     9.6318206787     6.8526787757     -94.6302261352
211 206    0    0     4.2834448814     1.6113798618     8.5166091918     0.0494916057     1.4978311061     0.3876276493     9.6318206787     6.8526787757     -94.6302261352
212 157    0    0     3.7878201007     1.4078622817     9.0098400115     -0.0578354167     1.4959669113     0.0528632068     9.6318206787     6.8526787757     -94.6302261352
213 108    0    0     3.7878201007     1.4078622817     9.0098400115     -0.0578354167     1.4959669113     0.0528632068     9.6318206787     6.8526787757     -94.6302261352
214  58    0    0     3.4645864963     1.2211050987     9.1008243560     -0.1939250183     1.5068860054     -0.1506053924     9.6318206787     6.8526787757     -94.6302261352
215   9    0    0     3.2155766487     1.0223761796     9.3211021423     -0.2208233594     1.2855739593     -0.2297024726     9.6318206787     6.8526787757     -94.6302261352
215 216    0    0     3.2155766487     1.0223761796     9.3211021423     -0.2208233594     1.2855739593     -0.2297024726     9.6318206787     6.8526787757     -94.6302261352
216 168    0    0     3.2562801837     1.0415308475     9.4887046813     -0.0945875930     1.2576104402     -0.2014725446     9.6318206787     6.8526787757     -94.6302261352
217 119    0    0     3.2395200729     1.2857518196     9.3785657882     -0.0314697217     1.1295104026     -0.0771010303     18.7382678985     6.8526787757     -94.6302261352
218  70    0    0     3.2395200729     1.2857518196     9.3785657882     -0.0314697217     1.1295104026     -0.0771010303     18.7382678985     7.5555176734     -101.0401153564
219  22    0    0     3.1844506263     1.6113798618     9.7041940689     -0.0850000762     1.0165905952     -0.0278317975     18.7382678985     7.5555176734     -101.0401153564
219 230    0    0     2.8779771804     1.6472947597     9.8286991119     -0.2626356124     1.1508159637     -0.0890854358     18.7382678985     7.5555176734     -101.0401153564
220 182    0    0     2.8779771804     1.6472947597     9.8286991119     -0.2626356124     1.1508159637     -0.0890854358     18.7382678985     7.5555176734     -101.0401153564
221 135    0    0     2.4541819095     1.2402596473     9.7065887451     -0.4123075485     1.3047490119     -0.1119889736     18.7382678985     7.5555176734     -101.0401153564
222  87    0    0     2.1596798896     1.0894173431     9.7568693161     -0.4107096195     1.3612089157     -0.0054609065     18.7382678985     7.5555176734     -101.0401153564
223  39    0    0     2.1596798896     1.0894173431     9.7568693161     -0.4107096195     1.3612089157     -0.0054609065     18.7382678985     7.5555176734     -101.0401153564
223 247    0    0     2.1620743274     1.1684299707     10.2309455871     -0.3475917577     1.1782469749     0.2363578081     18.7382678985     7.5555176734     -101.0401153564
224 200    0    0     2.0663013458     1.0942059707     10.0322160720     -0.3390694856     1.0509459972     0.2850943756     18.7382678985     7.5555176734     -101.0401153564
225 152    0    0     2.0663013458     1.0942059707     10.0322160720     -0.3390694856     1.0509459972     0.2850943756     24.6924839019     7.9069371223     -101.3774719238
226 104    0    0     1.5587047576     0.3495712518     9.4791278839     -0.3902029991     1.0360319614     0.0355523943     24.6924839019     7.9069371223     -101.3774719238
227  56    0    0     2.6337561607     0.3160507440     8.9404048919     -0.5193682193     0.5795592784     -0.0922812843     24.6924839019     7.9069371223     -101.3774719238
228   7    0    0     2.6337561607     0.3160507440     8.9404048919     -0.5193682193     0.5795592784     -0.0922812843     24.6924839019     7.9069371223     -101.3774719238
228 215    0    0     2.0208091735     0.3352053165     9.0792751312     -0.7614532470     0.7707771301     -0.5788482666     24.6924839019     7.9069371223     -101.3774719238
229 167    0    0     2.0208091735     0.3352053165     9.0792751312     -0.7614532470     0.7707771301     -0.5788482666     24.6924839019     7.9069371223     -101.3774719238
230 119    0    0     0.9026599884     0.3926690864     9.8454589843     -1.0759774446     0.7603906631     -0.9378478050     24.6924839019     7.9069371223     -101.3774719238
231  71    0    0     0.8571679115     0.2801358699     10.3267183303     -1.1068705320     0.3625083446     -0.8259933471     24.6924839019     7.9069371223     -101.3774719238
232  23    0    0     0.8571679115     0.2801358699     10.3267183303     -1.1068705320     0.3625083446     -0.8259933471     24.6924839019     7.9069371223     -101.3774719238
232 232    0    0     0.8308303833     -0.0790126848     10.3602390289     -0.7838242053     0.4373443126     -0.7223948478     28.8954601287     12.4753894805     -103.4016494750
233 185    0    0     0.8116757392     0.0215489125     10.0034847259     -0.2706252336     0.9348303794     -0.6835120201     28.8954601287     12.4753894805     -103.4016494750
234 138    0    0     0.8116757392     0.0215489125     10.0034847259     -0.2706252336     0.9348303794     -0.6835120201     28.8954601287     12.4753894805     -103.4016494750
235  91    0    0     0.5746376991     0.0095772953     9.9508094787     -0.0935223197     1.1585392951     -0.7090787887     28.8954601287     12.4753894805     -103.4016494750
236  43    0    0     0.4357668876     0.0263375616     10.0753145217     -0.1185564155     1.0482827425     -0.7495594501     28.8954601287     12.4753894805     -103.4016494750
236 252    0    0     0.0838013267     0.0957729530     9.8670082092     -0.1217522501     1.1098027229     -0.8459673881     28.8954601287     12.4753894805     -103.4016494750
237 204    0    0     0.0838013267     0.0957729530     9.8670082092     -0.1217522501     1.1098027229     -0.8459673881     28.8954601287     12.4753894805     -103.4016494750
238 157    0    0     -0.6799879074     0.3711201906     10.1399612426     -0.1846038055     1.3308484554     -0.8443694114     28.8954601287     12.4753894805     -103.4016494750
239 110    0    0     -1.0511081218     0.3375996351     10.1160173416     -0.1278776168     1.3609426021     -0.6968280792     28.8954601287     12.4753894805     -103.4016494750
240  64    0    0     -1.0511081218     0.3375996351     10.1160173416     -0.1278776168     1.3609426021     -0.6968280792     28.8954601287     12.4753894805     -103.4016494750
241  17    0    0     -1.2498369216     0.3040791034     9.9053173065     0.0124731063     1.4877109527     -0.5777829170     38.8775291442     12.2996797561     -104.2450561523
241 226    0    0     -1.3551871776     0.2107004880     9.8789796829     0.0505568933     1.5516278743     -0.4659284591     38.8775291442     12.2996797561     -104.2450561523
242 178    0    0     -1.3551871776     0.2107004880     9.8789796829     0.0505568933     1.5516278743     -0.4659284591     38.8775291442     12.2996797561     -104.2450561523
243 131    0    0     -1.1708242893     0.0574637699     9.8454589843     0.0058151001     1.4538883209     -0.3559382200     38.8775291442     12.2996797561     -104.2450561523
244  84    0    0     -1.6832095146     0.2178834438     9.9651756286     -0.0487805318     1.3191303014     -0.3615309715     38.8775291442     12.2996797561     -104.2450561523
245  36    0    0     -1.6832095146     0.2178834438     9.9651756286     -0.0487805318     1.3191303014     -0.3615309715     38.8775291442     12.2996797561     -104.2450561523
245 246    0    0     -2.2985508441     0.3543598890     10.0322160720     -0.0807389450     1.1241840124     -0.3745806455     38.8775291442     12.2996797561     -104.2450561523
246 199    0    0     -2.5068569183     0.3280223608     9.7281370162     -0.0085661897     1.0370973348     -0.2771074771     38.8775291442     12.2996797561     -104.2450561523
247 152    0    0     -2.5068569183     0.3280223608     9.7281370162     -0.0085661897     1.0370973348     -0.2771074771     38.8775291442     12.2996797561     -104.2450561523
248 105    0    0     -2.4086897373     0.1412650966     9.2875814437     0.0444315242     1.0378962755     -0.1844280433     48.6844749450     11.9482603073     -104.2450561523
249  57    0    0     -2.1836233139     -0.0622524166     9.0744867324     -0.0112293887     1.0195201635     -0.1516706848     48.6844749450     11.9482603073     -104.2450561523
250  11    0    0     -2.1836233139     -0.0622524166     9.0744867324     -0.0112293887     1.0195201635     -0.1516706848     48.6844749450     11.9482603073     -104.2450561523
250 220    0    0     -2.6888256072     0.0383091812     9.2349061965     -0.1313397884     0.9593317985     -0.2091958284     48.6844749450     11.9482603073     -104.2450561523
251 173    0    0     -3.0407910346     0.1245048284     9.5318031311     -0.2474553823     0.7377534389     -0.2289035081     48.6844749450     11.9482603073     -104.2450561523
252 126    0    0     -3.0407910346     0.1245048284     9.5318031311     -0.2474553823     0.7377534389     -0.2289035081     48.6844749450     11.9482603073     -104.2450561523
253  79    0    0     -3.3903622627     0.1173218607     9.6467304229     -0.2575755357     0.4842166423     -0.2400889635     48.6844749450     11.9482603073     -104.2450561523
254  31    0    0     -3.5819082260     0.1149275422     9.5102539062     -0.2067083835     0.4637100219     -0.1844280433     48.6844749450     11.9482603073     -104.2450561523
254 240    0    0     -3.5819082260     0.1149275422     9.5102539062     -0.2067083835     0.4637100219     -0.1844280433     48.6844749450     11.9482603073     -104.2450561523
255 193    0    0     -3.3783907890     0.0000000000     9.7999668121     -0.2296119213     0.2724921226     -0.0869548797     52.8874511718     12.6510992050     -103.5703353881
  0 145    0    0     -3.0599455833     -0.1532367229     9.9867238998     -0.1880659866     -0.2878454971     -0.0371530055     52.8874511718     12.6510992050     -103.5703353881
  1  98    0    0     -3.0599455833     -0.1532367229     9.9867238998     -0.1880659866     -0.2878454971     -0.0371530055     52.8874511718     12.6510992050     -103.5703353881
  2  51    0    0     -3.0527627468     -0.2514039993     9.7784175872     -0.1150942564     -0.6668190956     -0.0552627801     52.8874511718     12.6510992050     -103.5703353881
  3   3    0    0     -2.8468508720     -0.2681642532     9.8119382858     -0.0977834510     -0.8433893203     -0.0424794101     52.8874511718     12.6510992050     -103.5703353881
  3 212    0    0     -2.8468508720     -0.2681642532     9.8119382858     -0.0977834510     -0.8433893203     -0.0424794101     52.8874511718     12.6510992050     -103.5703353881
  4 165    0    0     -2.5212228298     -0.3184450626     9.6227865219     -0.0471826124     -1.0425968170     -0.0627197360     52.8874511718     12.6510992050     -103.5703353881
  5 118    0    0     -2.4805192947     -0.2609812974     9.4096918106     -0.0397256469     -1.1147695779     -0.0760357475     52.8874511718     12.6510992050     -103.5703353881
  6  71    0    0     -2.4805192947     -0.2609812974     9.4096918106     -0.0397256469     -1.1147695779     -0.0760357475     52.8874511718     12.6510992050     -103.5703353881
  7  24    0    0     -2.2482700347     -0.2035175085     9.5653228759     -0.1321387410     -1.2162375450     -0.0241033196     47.9839782714     13.7053575515     -104.9197845458
  7 233    0    0     -1.6856038570     -0.2346437215     9.9603862762     -0.2381341695     -1.6806999206     0.0174426259     47.9839782714     13.7053575515     -104.9197845458
  8 185    0    0     -1.6856038570     -0.2346437215     9.9603862762     -0.2381341695     -1.6806999206     0.0174426259     47.9839782714     13.7053575515     -104.9197845458
  9 138    0    0     -1.1373037099     -0.3663315296     10.0729198455     -0.2876697063     -2.2093453407     0.0035939776     47.9839782714     13.7053575515     -104.9197845458
 10  92    0    0     -0.9313919067     -0.4118237018     10.0346107482     -0.3206934452     -2.3510277271     -0.0448762941     47.9839782714     13.7053575515     -104.9197845458
 11  46    0    0     -0.9313919067     -0.4118237018     10.0346107482     -0.3206934452     -2.3510277271     -0.0448762941     47.9839782714     13.7053575515     -104.9197845458
 11 255    0    0     -0.5866093158     -0.4070350170     10.0274276733     -0.3063121318     -2.1480917930     -0.0541974973     47.9839782714     13.7053575515     -104.9197845458
 12 209    0    0     -0.3495712518     -0.4381612300     10.0441875457     -0.2314761638     -1.7020054817     -0.0608555030     47.9839782714     13.7053575515     -104.9197845458
 13 162    0    0     -0.3495712518     -0.4381612300     10.0441875457     -0.2314761638     -1.7020054817     -0.0608555030     47.9839782714     13.7053575515     -104.9197845458
 14 116    0    0     -0.0646467447     -0.4094293594     9.8789796829     -0.1609013080     -1.5057276725     -0.0368866872     47.9839782714     13.7053575515     -104.9197845458
 15  69    0    0     0.4357668876     -0.4836534023     9.7592630386     -0.2786148071     -2.0681958198     0.0299596767     47.9839782714     13.7053575515     -104.9197845458
 16  22    0    0     0.4357668876     -0.4836534023     9.7592630386     -0.2786148071     -2.0681958198     0.0299596767     47.9839782714     13.7053575515     -104.9197845458
 16 230    0    0     1.3073006868     -0.7087197780     9.7664461135     -0.4916709899     -3.1984584331     0.1069262027     47.9839782714     13.7053575515     -104.9197845458
 17 183    0    0     2.3200995922     -1.0175875425     9.6539134979     -0.6874163150     -4.0128655433     0.1972087383     47.9839782714     13.7053575515     -104.9197845458
 18 136    0    0     2.3200995922     -1.0175875425     9.6539134979     -0.6874163150     -4.0128655433     0.1972087383     47.9839782714     13.7053575515     -104.9197845458
 19  89    0    0     2.8707941055     -1.0295591354     9.7472915649     -0.7502678871     -3.9673247337     0.2105247497     47.9839782714     13.7053575515     -104.9197845458
 20  42    0    0     3.2467029094     -1.0151932239     9.8670082092     -0.6394786834     -3.3047201633     0.1868222427     47.9839782714     13.7053575515     -104.9197845458
 20 251    0    0     3.2467029094     -1.0151932239     9.8670082092     -0.6394786834     -3.3047201633     0.1868222427     47.9839782714     13.7053575515     -104.9197845458
 21 203    0    0     3.5244445800     -0.9792783737     9.6132097244     -0.3641036033     -2.4634149074     0.1407488584     47.9839782714     13.7053575515     -104.9197845458
 22 156    0    0     3.7758483886     -1.0367422103     9.0050516128     -0.1047077655     -1.9014793395     0.0917459583     15.7611608505     18.2738094329     -100.1967086791
 23 109    0    0     3.7758483886     -1.0367422103     9.0050516128     -0.1047077655     -1.9014793395     0.0917459583     15.7611608505     18.2738094329     -100.1967086791
 24  61    0    0     4.3097825050     -1.2115278244     8.6195650100     -0.0818042278     -1.9307745933     0.0986702728     15.7611608505     18.2738094329     -100.1967086791
 25  14    0    0     5.0807547569     -1.4796920776     8.3968935012     -0.2514501810     -2.3259937763     0.1775010585     15.7611608505     18.2738094329     -100.1967086791
 25 222    0    0     5.0807547569     -1.4796920776     8.3968935012     -0.2514501810     -2.3259937763     0.1775010585     15.7611608505     18.2738094329     -100.1967086791
 26 175    0    0     5.7463769912     -1.4844807624     8.3968935012     -0.3324115276     -2.6354577541     0.1820284843     15.7611608505     18.2738094329     -100.1967086791
 27 128    0    0     5.6338438987     -1.1875845146     8.6195650100     -0.2772832155     -2.4192056655     0.0145131053     15.7611608505     18.2738094329     -100.1967086791
 28  81    0    0     5.6338438987     -1.1875845146     8.6195650100     -0.2772832155     -2.4192056655     0.0145131053     15.7611608505     18.2738094329     -100.1967086791
 29  34    0    0     5.9163737297     -1.1109662055     8.5764675140     -0.1126973748     -1.7611286640     -0.0491374111     15.7611608505     18.2738094329     -100.1967086791
 29 243    0    0     5.7511653900     -1.1756129264     8.1023912429     0.1003587484     -1.1049157381     -0.0747041463     3.5024800300     20.0309066772     -92.1000061035
 30 194    0    0     5.7511653900     -1.1756129264     8.1023912429     0.1003587484     -1.1049157381     -0.0747041463     3.5024800300     20.0309066772     -92.1000061035
 31 145    0    0     6.1366515159     -1.2402596473     7.7719745635     0.1496279811     -1.0535159111     0.0350197577     3.5024800300     20.0309066772     -92.1000061035
 32  96    0    0     6.4550967216     -1.2833575057     7.7719745635     0.0782541847     -1.3627136945     0.1516680002     3.5024800300     20.0309066772     -92.1000061035
 33  47    0    0     6.4550967216     -1.2833575057     7.7719745635     0.0782541847     -1.3627136945     0.1516680002     3.5024800300     20.0309066772     -92.1000061035
 33 254    0    0     6.6777687072     -1.2761745452     7.6498641967     0.1107452392     -1.9347694396     0.2832301616     3.5024800300     20.0309066772     -92.1000061035
 34 205    0    0     7.0584664344     -1.2570199966     7.1326904296     0.2332525014     -2.7140221595     0.3735126972     3.5024800300     20.0309066772     -92.1000061035
 35 156    0    0     7.0584664344     -1.2570199966     7.1326904296     0.2332525014     -2.7140221595     0.3735126972     3.5024800300     20.0309066772     -92.1000061035
 36 106    0    0     7.2284631729     -1.2402596473     6.5987563133     0.3269972324     -3.0330736637     0.3079979181     3.5024800300     20.0309066772     -92.1000061035
 37  57    0    0     7.7456374168     -1.3073006868     6.1821436882     0.4028984069     -2.7800695896     0.3412879467     -4.2029762268     20.7337455749     -82.9912109375
 38   9    0    0     7.7456374168     -1.3073006868     6.1821436882     0.4028984069     -2.7800695896     0.3412879467     -4.2029762268     20.7337455749     -82.9912109375
 38 216    0    0     7.9108452796     -1.3049063682     5.8900361061     0.4963768005     -2.3843178749     0.4345000267     -4.2029762268     20.7337455749     -82.9912109375
 39 167    0    0     8.0090131759     -1.3288496732     5.5548310279     0.5690822124     -2.5712745189     0.5442238807     -4.2029762268     20.7337455749     -82.9912109375
 40 119    0    0     8.0090131759     -1.3288496732     5.5548310279     0.5690822124     -2.5712745189     0.5442238807     -4.2029762268     20.7337455749     -82.9912109375
 41  70    0    0     8.6602687835     -1.2881461334     5.3920168876     0.6630932807     -3.1108391284     0.6267831325     -4.2029762268     20.7337455749     -82.9912109375
 42  22    0    0     8.8853349685     -1.3073006868     4.9011807441     0.8993192672     -2.9411933898     0.5905635833     -4.2029762268     20.7337455749     -82.9912109375
 42 230    0    0     8.8853349685     -1.3073006868     4.9011807441     0.8993192672     -2.9411933898     0.5905635833     -4.2029762268     20.7337455749     -82.9912109375
 43 181    0    0     8.6482973098     -1.1899788379     4.3816123008     1.1390073299     -2.4386470317     0.5298426151     -4.2029762268     20.7337455749     -82.9912109375
 44 133    0    0     9.1343450546     -1.1181491613     4.4055557250     1.2631125450     -2.1267862319     0.5263804435     -9.9820680618     20.9094562530     -66.2917633056
 45  84    0    0     9.1343450546     -1.1181491613     4.4055557250     1.2631125450     -2.1267862319     0.5263804435     -9.9820680618     20.9094562530     -66.2917633056
 46  36    0    0     9.1606826782     -1.3001177310     3.8835930824     1.5685818195     -1.5576600074     0.4249125003     -9.9820680618     20.9094562530     -66.2917633056
 46 243    0    0     8.9356164932     -1.5706763267     2.9833273887     1.8527454376     -1.1387383937     0.3884265899     -9.9820680618     20.9094562530     -66.2917633056
 47 195    0    0     8.9356164932     -1.5706763267     2.9833273887     1.8527454376     -1.1387383937     0.3884265899     -9.9820680618     20.9094562530     -66.2917633056
 48 147    0    0     9.7903900146     -1.6927867889     2.6409389972     1.8769805908     -1.0311450958     0.3732463836     -9.9820680618     20.9094562530     -66.2917633056
 49  98    0    0     10.0082731246     -1.6233514785     2.6169958114     1.7408909797     -0.6516388893     0.1074588418     -9.9820680618     20.9094562530     -66.2917633056
 50  50    2   -4     10.0082731246     -1.6233514785     2.6169958114     1.7408909797     -0.6516388893     0.1074588418     -9.9820680618     20.9094562530     -66.2917633056
 51   3    0   -8     10.5517845153     -1.3120894432     3.0000874996     1.5086597442     -0.3490991115     -0.2057336568     -9.9820680618     20.9094562530     -66.2917633056
 51 210    1   -8     10.4512233734     -1.2713859081     3.3568418025     1.4141161441     -0.0311128568     -0.5897673606     -9.9820680618     20.9094562530     -66.2917633056
 52 163    0   -8     10.4512233734     -1.2713859081     3.3568418025     1.4141161441     -0.0311128568     -0.5897673606     -9.9820680618     20.9094562530     -66.2917633056
 53 116    1   -8     9.1989917755     -1.2953290939     3.0383968353     1.5115892887     -0.0907685756     -0.8925733566     -12.6089286804     20.3823261260     -61.4000015258
 54  68    4   -4     8.7895622253     -0.9361805915     2.7558665275     1.5115892887     -0.7011743545     -0.8941713333     -12.6089286804     20.3823261260     -61.4000015258
 55  20    3   -4     8.7895622253     -0.9361805915     2.7558665275     1.5115892887     -0.7011743545     -0.8941713333     -12.6089286804     20.3823261260     -61.4000015258
 55 228    3   -4     9.2971591949     -0.4644988059     2.8276963233     1.3832229423     -0.8497810363     -0.7572827339     -12.6089286804     20.3823261260     -61.4000015258
 56 181    0    0     9.2540607452     -0.6057639122     2.5858695507     1.3051911592     -0.6279363632     -0.6875068664     -12.6089286804     20.3823261260     -61.4000015258
 57 133    0    0     9.2540607452     -0.6057639122     2.5858695507     1.3051911592     -0.6279363632     -0.6875068664     -12.6089286804     20.3823261260     -61.4000015258
 58  85    0    0     9.4695501327     -0.4405555725     2.1812288761     1.2484649419     -0.8122299194     -0.6478251934     -12.6089286804     20.3823261260     -61.4000015258
 59  37    0    0     9.4096918106     0.0215489125     2.3655917644     1.0383383035     -0.8844026565     -0.5825767040     -12.6089286804     20.3823261260     -61.4000015258
 59 244    0    0     9.4096918106     0.0215489125     2.3655917644     1.0383383035     -0.8844026565     -0.5825767040     -12.6089286804     20.3823261260     -61.4000015258
 60 196    0    0     9.2133579254     0.2083061695     2.3799576759     0.9283481597     -0.9581733703     -0.3657920598     -12.0835561752     15.2867450714     -53.8093414306
 61 148    0    0     9.4049034118     0.1436594247     1.8771497726     1.0066462755     -1.1531196832     -0.0587249374     -12.0835561752     15.2867450714     -53.8093414306
 62 100    0    0     9.4049034118     0.1436594247     1.8771497726     1.0066462755     -1.1531196832     -0.0587249374     -12.0835561752     15.2867450714     -53.8093414306
 63  53    0    0     9.4001150131     0.0167602658     1.2642029523     0.9813457489     -1.1320804357     0.0664455318     -12.0835561752     15.2867450714     -53.8093414306
 64   5    0    0     9.3091306686     -0.0047886476     1.0056159496     0.7326027870     -0.8929248809     -0.0246359586     -12.0835561752     15.2867450714     -53.8093414306
 64 212    0    0     9.3091306686     -0.0047886476     1.0056159496     0.7326027870     -0.8929248809     -0.0246359586     -12.0835561752     15.2867450714     -53.8093414306
 65 164    0    0     9.2612438201     0.1053502440     0.9816726684     0.4644184112     -0.7768093109     -0.0557954216     -12.0835561752     15.2867450714     -53.8093414306
 66 116    0    0     9.5844774246     0.1029559254     0.8571679115     0.3211381435     -0.9288781166     0.0478031206     -12.0835561752     15.2867450714     -53.8093414306
 67  68    0    0     9.5844774246     0.1029559254     0.8571679115     0.3211381435     -0.9288781166     0.0478031206     -12.0835561752     15.2867450714     -53.8093414306
 68  20    0    0     10.0561599731     0.2274607658     0.8404075622     0.2002288103     -0.9880012512     -0.0097220315     -11.9084320068     18.2738094329     -47.2307701110
 68 227    0    0     10.0920743942     0.2729529142     0.9529408454     0.1379099011     -0.7741461277     -0.1500727558     -11.9084320068     18.2738094329     -47.2307701110
 69 180    0    0     10.0920743942     0.2729529142     0.9529408454     0.1379099011     -0.7741461277     -0.1500727558     -11.9084320068     18.2738094329     -47.2307701110
 70 132    0    0     9.8981342315     0.3136564254     0.9577294349     0.1618787193     -0.6319311141     -0.2097284555     -11.9084320068     18.2738094329     -47.2307701110
 71  84    0    0     9.6371526718     0.3016848087     0.8954771041     0.2401768445     -0.7099629402     -0.3165228366     -11.9084320068     18.2738094329     -47.2307701110
 72  36    0    0     9.6371526718     0.3016848087     0.8954771041     0.2401768445     -0.7099629402     -0.3165228366     -11.9084320068     18.2738094329     -47.2307701110
 72 243    0    0     9.4934930801     0.4549215316     0.5770320415     0.3744022369     -0.7586995124     -0.5487540245     -11.9084320068     18.2738094329     -47.2307701110
 73 194    0    0     9.3809604644     0.5291455268     0.2753472328     0.4447107315     -0.6298006057     -0.6805825233     -11.9084320068     18.2738094329     -47.2307701110
 74 146    0    0     9.3809604644     0.5291455268     0.2753472328     0.4447107315     -0.6298006057     -0.6805825233     -11.9084320068     18.2738094329     -47.2307701110
 75  98    0    0     9.6060266494     0.6943538665     -0.0718297100     0.4652173519     -0.3941072273     -0.6153340816     -9.9820680618     15.9895839691     -44.3631896972
 76  49    0    0     9.8957395553     0.8044927597     -0.0502807998     0.3752011775     -0.1086120243     -0.5660648822     -9.9820680618     15.9895839691     -44.3631896972
 77   0    0    0     9.8957395553     0.8044927597     -0.0502807998     0.3752011775     -0.1086120243     -0.5660648822     -9.9820680618     15.9895839691     -44.3631896972
 77 208    0    0     9.7377147674     1.0678683519     0.4190066337     0.2596182346     0.0866006565     -0.5415634155     -9.9820680618     15.9895839691     -44.3631896972
 78 159    0    0     9.5054655075     1.4318056106     0.7901268005     0.2455032348     -0.0478910255     -0.3386274337     -9.9820680618     15.9895839691     -44.3631896972
 79 110    0    0     9.5054655075     1.4318056106     0.7901268005     0.2455032348     -0.0478910255     -0.3386274337     -9.9820680618     15.9895839691     -44.3631896972
 80  61    0    0     9.6491241455     1.0894173431     0.5339341640     0.3445743322     -0.1546854019     -0.0022650659     -9.9820680618     15.9895839691     -44.3631896972
 81  13    0    0     9.8574304580     0.7542119503     -0.0718297100     0.4838597774     0.0434567928     0.0129151821     -9.9820680618     15.9895839691     -44.3631896972
 81 220    0    0     9.8574304580     0.7542119503     -0.0718297100     0.4838597774     0.0434567928     0.0129151821     -9.9820680618     15.9895839691     -44.3631896972
 82 171    0    0     9.8933458328     0.6105525493     -0.1795742750     0.5166172027     0.2589098215     -0.1711120510     -9.9820680618     15.9895839691     -44.3631896972
 83 122    0    0     10.3961534500     0.6775936126     0.0287318849     0.4662826538     -0.0609407138     -0.2560681819     -9.9820680618     15.9895839691     -44.3631896972
 84  74    0    0     10.3961534500     0.6775936126     0.0287318849     0.4662826538     -0.0609407138     -0.2560681819     -8.0557041168     15.8138742446     -42.5076942443
 85  26    0    0     10.3219299316     0.7422403812     -0.0095772953     0.4154155254     -0.6598947525     -0.3221155643     -8.0557041168     15.8138742446     -42.5076942443
 85 234    0    0     10.0657367706     0.7494233131     -0.2849245071     0.4404496192     -0.5970432281     -0.4475523948     -8.0557041168     15.8138742446     -42.5076942443
 86 186    0    0     10.0657367706     0.7494233131     -0.2849245071     0.4404496192     -0.5970432281     -0.4475523948     -8.0557041168     15.8138742446     -42.5076942443
 87 138    0    0     9.9891185760     1.0008273124     -0.3352053165     0.3807938575     -0.5496382236     -0.5167956352     -8.0557041168     15.8138742446     -42.5076942443
 88  90    0    0     9.9891185760     1.0008273124     -0.3352053165     0.3807938575     -0.5496382236     -0.5167956352     -8.0557041168     15.8138742446     -42.5076942443
 89  41    0    0     10.5637559890     1.1277264356     -0.1149275422     0.3285951614     -0.4236687660     -0.5586078643     -8.0557041168     15.8138742446     -42.5076942443
 89 250    0    0     10.6834726333     1.2163164615     -0.3806974601     0.5019695281     -0.1605444526     -0.7833821296     -8.0557041168     15.8138742446     -42.5076942443
 90 202    0    0     10.6834726333     1.2163164615     -0.3806974601     0.5019695281     -0.1605444526     -0.7833821296     -8.0557041168     15.8138742446     -42.5076942443
 91 155    0    0     10.0441875457     1.3551871776     -0.5147795677     0.6516414642     -0.0998234558     -0.9647461891     -8.0557041168     14.0567770004     -38.4593429565
 92 107    0    0     8.3250637054     1.3288496732     -1.0463194847     0.8500499725     -0.2817201423     -1.2310663461     -8.0557041168     14.0567770004     -38.4593429565
 93  59    0    0     8.3250637054     1.3288496732     -1.0463194847     0.8500499725     -0.2817201423     -1.2310663461     -8.0557041168     14.0567770004     -38.4593429565
 94  10    0    0     8.8637866973     1.4964523315     -0.8835054397     0.7890626907     -0.4015641689     -0.8275912284     -8.0557041168     14.0567770004     -38.4593429565
 94 217    0    0     9.1989917755     1.6903924942     -0.7302687168     0.8228853225     -0.2979656410     -0.5607384681     -8.0557041168     14.0567770004     -38.4593429565
 95 169    0    0     9.1989917755     1.6903924942     -0.7302687168     0.8228853225     -0.2979656410     -0.5607384681     -8.0557041168     14.0567770004     -38.4593429565
 96 120    0    0     9.2349061965     2.0471467971     -0.6249184608     1.0023851394     -0.2396415233     -0.4480850219     -8.0557041168     14.0567770004     -38.4593429565
 97  72    0    0     9.3426513671     2.2841846942     -0.7925210952     1.1355452537     -0.2937045097     -0.3681889533     -8.0557041168     14.0567770004     -38.4593429565
 98  23    0    0     9.3426513671     2.2841846942     -0.7925210952     1.1355452537     -0.2937045097     -0.3681889533     -8.0557041168     14.0567770004     -38.4593429565
 98 231    0    0     9.3378620147     2.3943235874     -0.9266032218     1.2956036376     -0.4431101799     -0.3407579898     -5.2537202835     11.2454214096     -36.4351654052
 99 183    0    0     9.2899761199     2.5044624805     -1.1301207542     1.4380849838     -0.5064943313     -0.4685916423     -5.2537202835     11.2454214096     -36.4351654052
100 135    0    0     9.2899761199     2.5044624805     -1.1301207542     1.4380849838     -0.5064943313     -0.4685916423     -5.2537202835     11.2454214096     -36.4351654052
101  87    0    0     9.1391334533     2.5499546527     -1.2905404567     1.4194425582     -0.3757311820     -0.7564837932     -5.2537202835     11.2454214096     -36.4351654052
102  39    0    0     8.7751960754     2.5523490905     -1.3527928590     1.2969351959     -0.3339188575     -0.9373151779     -5.2537202835     11.2454214096     -36.4351654052
102 247    0    0     8.7751960754     2.5523490905     -1.3527928590     1.2969351959     -0.3339188575     -0.9373151779     -5.2537202835     11.2454214096     -36.4351654052
103 199    0    0     9.3067359924     2.6217844486     -1.2618086338     1.2950710105     -0.4207392215     -0.8536906242     -5.2537202835     11.2454214096     -36.4351654052
104 151    0    0     9.4575786590     2.8133304595     -1.6520833969     1.6135898590     -0.3269945383     -0.9125473976     -5.2537202835     11.2454214096     -36.4351654052
105 103    0    0     9.4575786590     2.8133304595     -1.6520833969     1.6135898590     -0.3269945383     -0.9125473976     -5.2537202835     11.2454214096     -36.4351654052
106  55    0    0     9.1080074310     3.0120592117     -1.9058816909     1.7949539184     -0.0577448654     -1.0313261747     -4.0278520584     10.7182922363     -31.2060451507
107   7    0    0     9.0074453353     2.8468508720     -1.8627838134     1.7531416416     0.0631644773     -1.0582245588     -4.0278520584     10.7182922363     -31.2060451507
107 214    0    0     9.0074453353     2.8468508720     -1.8627838134     1.7531416416     0.0631644773     -1.0582245588     -4.0278520584     10.7182922363     -31.2060451507
108 166    0    0     8.5692844390     3.0240309238     -1.7310960292     1.9131999969     0.1121673822     -1.1445122957     -4.0278520584     10.7182922363     -31.2060451507
109 118    0    0     8.8302659988     3.4071226119     -2.1237652301     1.9124011039     -0.1325808525     -1.0204070806     -4.0278520584     10.7182922363     -31.2060451507
110  70    0   -1     8.8302659988     3.4071226119     -2.1237652301     1.9124011039     -0.1325808525     -1.0204070806     -4.0278520584     10.7182922363     -31.2060451507
111  22    0   -1     9.0457553863     3.4861352443     -2.4326329231     1.6519399642     -0.3493654727     -0.9346519470     -4.0278520584     10.7182922363     -31.2060451507
111 230    0   -4     8.7680130004     3.5435991287     -2.4948852062     1.3525961637     -0.4234024047     -0.9146780014     -4.0278520584     10.7182922363     -31.2060451507
112 181    0   -4     8.7680130004     3.5435991287     -2.4948852062     1.3525961637     -0.4234024047     -0.9146780014     -4.0278520584     10.7182922363     -31.2060451507
113 133   -1   -2     9.1175842285     3.7758483886     -2.5140399932     1.0505890846     -0.5296642303     -0.7876432418     -4.0278520584     10.7182922363     -31.2060451507
114  85   -1   -2     9.3043422698     3.8476781845     -2.9067089080     0.8681597709     -0.5925157546     -0.6363734245     -1.0507440567     11.9482603073     -25.6395606994
115  36    0    0     9.3043422698     3.8476781845     -2.9067089080     0.8681597709     -0.5925157546     -0.6363734245     -1.0507440567     11.9482603073     -25.6395606994
115 243    0    0     9.2396955490     3.6465549468     -3.0360023975     0.6953179836     -0.4692094802     -0.5159966468     -1.0507440567     11.9482603073     -25.6395606994
116 195    0    0     8.8589973449     3.6920471191     -3.0599455833     0.5371237754     -0.2361793756     -0.3588677644     -1.0507440567     11.9482603073     -25.6395606994
117 147    0    0     8.8589973449     3.6920471191     -3.0599455833     0.5371237754     -0.2361793756     -0.3588677644     -1.0507440567     11.9482603073     -25.6395606994
118  99    0    0     8.7201271057     3.6202173233     -2.9402294158     0.3384490013     -0.0612070322     -0.1700467586     -1.0507440567     11.9482603073     -25.6395606994
119  50    0    0     8.7177324295     3.5962741374     -2.9857215881     0.2178059339     0.0751488876     -0.0701767063     -1.0507440567     11.9482603073     -25.6395606994
120   2    0   -1     8.7177324295     3.5962741374     -2.9857215881     0.2178059339     0.0751488876     -0.0701767063     -1.0507440567     11.9482603073     -25.6395606994
120 209    0   -1     8.9619531631     3.4071226119     -2.7822041511     0.1339150905     0.1856717586     0.0331555128     -1.0507440567     11.9482603073     -25.6395606994
121 161   -2    0     9.1918087005     3.0240309238     -2.8348791122     0.3589556217     0.3792865276     0.0432756805     0.1751240015     11.4211311340     -25.1335163116
122 113   -4    0     9.1918087005     3.0240309238     -2.8348791122     0.3589556217     0.3792865276     0.0432756805     0.1751240015     11.4211311340     -25.1335163116
123  64   -5   -1     9.0361776351     3.0695230960     -2.8731884956     0.7152919769     0.7942132949     -0.0225053977     0.1751240015     11.4211311340     -25.1335163116
124  16   -7   -2     8.6698465347     3.3688135147     -2.4853079319     0.8697577476     1.1140638589     -0.0970750427     0.1751240015     11.4211311340     -25.1335163116
124 224   -9   -2     8.6698465347     3.3688135147     -2.4853079319     0.8697577476     1.1140638589     -0.0970750427     0.1751240015     11.4211311340     -25.1335163116
125 176  -10   -2     8.6890010833     3.3640248775     -2.2147493362     0.9853405952     1.0663925409     -0.0539311790     0.1751240015     11.4211311340     -25.1335163116
126 128   -9   -2     9.0816698074     3.4382488727     -2.3512258529     1.1485948562     0.8647881507     0.0824247455     0.1751240015     11.4211311340     -25.1335163116
127  79   -8   -1     9.0816698074     3.4382488727     -2.3512258529     1.1485948562     0.8647881507     0.0824247455     0.1751240015     11.4211311340     -25.1335163116
128  31   -8   -2     9.4480009078     3.2634632587     -2.3153109550     1.3169091939     0.8496078491     0.0462052059     0.1751240015     11.4211311340     -25.1335163116
128 238   -8   -4     9.3187074661     3.1581130027     -2.2147493362     1.4801634788     1.0285750627     -0.1559318065     -3.5024800300     15.8138742446     -29.0131874084
129 190   -8   -6     9.3187074661     3.1581130027     -2.2147493362     1.4801634788     1.0285750627     -0.1559318065     -3.5024800300     15.8138742446     -29.0131874084
130 142   -9   -7     9.1534996032     3.1940279006     -2.0136263370     1.5760387420     1.0450868606     -0.2006735801     -3.5024800300     15.8138742446     -29.0131874084
131  92  -10   -5     9.1702594757     3.0623400211     -1.7933484077     1.5906863212     0.9036708831     -0.0976076889     -3.5024800300     15.8138742446     -29.0131874084
132  44  -10   -3     9.1702594757     3.0623400211     -1.7933484077     1.5906863212     0.9036708831     -0.0976076889     -3.5024800300     15.8138742446     -29.0131874084
132 251  -11   -5     8.9523763656     2.7367119789     -1.8508121490     1.5842947006     0.8085946083     0.0504663228     -3.5024800300     15.8138742446     -29.0131874084
133 202  -12   -4     9.1367387771     2.6696708202     -1.9465851783     1.5637880325     0.8171168327     0.1087904453     -3.5024800300     15.8138742446     -29.0131874084
134 154  -12   -4     9.1367387771     2.6696708202     -1.9465851783     1.5637880325     0.8171168327     0.1087904453     -3.5024800300     15.8138742446     -29.0131874084
135 105  -13   -4     9.5318031311     2.8564281463     -1.9753170013     1.4921479225     0.8490752220     0.0243669486     -3.5024800300     15.8138742446     -29.0131874084
136  57  -13   -2     9.6084213256     3.1748731136     -1.8603895187     1.3683090209     0.9066003799     0.0502000045     -6.1293401718     20.2066173553     -30.5313186645
137   8  -12   -2     9.6084213256     3.1748731136     -1.8603895187     1.3683090209     0.9066003799     0.0502000045     -6.1293401718     20.2066173553     -30.5313186645
137 215  -13   -2     9.6251811981     2.9234693527     -1.6879981994     1.2098485231     0.9958176612     0.0259648752     -6.1293401718     20.2066173553     -30.5313186645
138 167  -11   -3     9.2373008728     2.7391064167     -1.4318056106     1.0596439838     1.0453531742     0.0384819173     -6.1293401718     20.2066173553     -30.5313186645
139 120  -11   -3     9.2373008728     2.7391064167     -1.4318056106     1.0596439838     1.0453531742     0.0384819173     -6.1293401718     20.2066173553     -30.5313186645
140  72  -11   -5     9.0385723114     2.4134783744     -1.2642029523     0.8686923980     0.9279060363     0.2102584362     -6.1293401718     20.2066173553     -30.5313186645
141  23  -10   -5     9.1750488281     2.5092513561     -1.1971617889     0.6348633289     0.8059313774     0.1577933549     -6.1293401718     20.2066173553     -30.5313186645
141 232  -10   -4     9.1750488281     2.5092513561     -1.1971617889     0.6348633289     0.8059313774     0.1577933549     -6.1293401718     20.2066173553     -30.5313186645
142 184   -7   -5     9.2708215713     2.7941758632     -1.1301207542     0.4095564365     0.6402802467     0.1103883743     -6.1293401718     20.2066173553     -30.5313186645
143 135   -7   -3     9.4408187866     2.6816425323     -1.0942059707     0.2343178033     0.3859444808     0.1908170604     -9.1064481735     24.2479400634     -36.7725296020
144  86   -6   -1     9.4408187866     2.6816425323     -1.0942059707     0.2343178033     0.3859444808     0.1908170604     -9.1064481735     24.2479400634     -36.7725296020
145  37   -3   -1     9.4192695617     2.4853079319     -1.0415308475     0.1650745630     0.1318750858     0.2925513744     -9.1064481735     24.2479400634     -36.7725296020
145 245   -3    0     9.4192695617     2.2722132205     -1.0535024404     0.1397741432     -0.0526847887     0.4073353290     -9.1064481735     24.2479400634     -36.7725296020
146 196   -2    0     9.4192695617     2.2722132205     -1.0535024404     0.1397741432     -0.0526847887     0.4073353290     -9.1064481735     24.2479400634     -36.7725296020
147 148    0    0     9.4647617340     2.1860175132     -0.9529408454     0.0207290267     -0.2191348791     0.4235808849     -9.1064481735     24.2479400634     -36.7725296020
148  99    0    0     9.5772943496     1.9896830558     -1.0271648168     0.0329797554     -0.2676051616     0.4621972560     -9.1064481735     24.2479400634     -36.7725296020
149  51    0    0     9.5772943496     1.9896830558     -1.0271648168     0.0329797554     -0.2676051616     0.4621972560     -9.1064481735     24.2479400634     -36.7725296020
150   2    0    0     9.8334875106     1.7885598182     -1.1013889312     0.0758573055     -0.2297876834     0.5879004001     -9.1064481735     24.2479400634     -36.7725296020
150 209    0    0     9.7999668121     1.6975754737     -1.0989946174     0.1190011615     -0.1011550545     0.6004174232     -9.1064481735     24.2479400634     -36.7725296020
151 161    0    0     9.7999668121     1.6975754737     -1.0989946174     0.1190011615     -0.1011550545     0.6004174232     -9.1064481735     24.2479400634     -36.7725296020
152 113    0    0     9.5365915298     1.6401116847     -1.1396980285     0.1661398410     -0.0271180534     0.5466207981     -7.8805804252     26.1807460784     -35.2543983459
153  64    0    0     9.4551839828     1.4796920776     -1.2115278244     0.2183385848     -0.0984918498     0.5535450458     -7.8805804252     26.1807460784     -35.2543983459
154  16    0    0     9.4551839828     1.4796920776     -1.2115278244     0.2183385848     -0.0984918498     0.5535450458     -7.8805804252     26.1807460784     -35.2543983459
154 224    0    0     9.7832069396     1.3360326290     -1.3025120496     0.1813200855     -0.2167380094     0.5186571598     -7.8805804252     26.1807460784     -35.2543983459
155 175    0    0     9.7592630386     1.2043448686     -1.3025120496     0.1099462747     -0.2500280141     0.3181180953     -7.8805804252     26.1807460784     -35.2543983459
156 127    0    0     9.7592630386     1.2043448686     -1.3025120496     0.1099462747     -0.2500280141     0.3181180953     -7.8805804252     26.1807460784     -35.2543983459
157  78    0    0     9.6802511215     1.1756129264     -1.3384269475     0.0992934703     -0.2779916524     0.1463415861     -7.8805804252     26.1807460784     -35.2543983459
158  30    0    0     9.8310928344     1.3432155847     -1.4006793498     0.1397741432     -0.2737305164     0.1026650786     -7.8805804252     26.1807460784     -35.2543983459
158 237    0    0     9.8310928344     1.3432155847     -1.4006793498     0.1397741432     -0.2737305164     0.1026650786     -7.8805804252     26.1807460784     -35.2543983459
159 189    0    0     10.0848913192     1.4844807624     -1.4964523315     0.1336487770     -0.2178032875     0.0739025020     -7.8805804252     30.3977794647     -35.9291229248
160 141    0    0     10.1662988662     1.4964523315     -1.4413828849     0.0851785087     -0.0915675258     0.0001318157     -7.8805804252     30.3977794647     -35.9291229248
161  94    0    0     10.1662988662     1.4964523315     -1.4413828849     0.0851785087     -0.0915675258     0.0001318157     -7.8805804252     30.3977794647     -35.9291229248
162  46    0    0     9.6251811981     2.0112318992     -1.1660356521     -0.0573027801     0.0722193670     -0.0374193239     -7.8805804252     30.3977794647     -35.9291229248
162 254    0    0     9.2875814437     1.6041969299     -1.0918116569     -0.4266888618     -0.0721261548     -0.0536648559     -7.8805804252     30.3977794647     -35.9291229248
163 206    0    0     9.2875814437     1.6041969299     -1.0918116569     -0.4266888618     -0.0721261548     -0.0536648559     -7.8805804252     30.3977794647     -35.9291229248
164 159    0    0     9.5988435745     0.9984330177     -1.3527928590     -0.5619794845     -0.3059552192     0.0611191320     -7.8805804252     30.3977794647     -35.9291229248
165 111    0    0     9.7784175872     0.8930827140     -1.4892693519     -0.3622393608     -0.2489627361     0.1617881536     -7.8805804252     30.3977794647     -35.9291229248
166  63    0    0     9.7784175872     0.8930827140     -1.4892693519     -0.3622393608     -0.2489627361     0.1617881536     -7.8805804252     30.3977794647     -35.9291229248
167  15    0    0     9.7784175872     1.0080102682     -1.5730706214     -0.0668902969     -0.0612070322     0.1149158000     -9.4566965103     28.8163928985     -35.7604408264
167 222    0    0     10.0633420944     1.1971617889     -1.6233514785     0.1245939016     0.1063083410     0.0435419988     -9.4566965103     28.8163928985     -35.7604408264
168 174    0    0     10.0633420944     1.1971617889     -1.6233514785     0.1245939016     0.1063083410     0.0435419988     -9.4566965103     28.8163928985     -35.7604408264
169 127    0    0     10.0393991470     1.3599758148     -1.3623701333     0.2822554111     0.3475944519     0.0994692420     -9.4566965103     28.8163928985     -35.7604408264
170  79    0    0     10.0178499221     0.9577294349     -1.1205434799     0.5573640823     0.6956748485     0.3087968826     -9.4566965103     28.8163928985     -35.7604408264
171  31    0    0     10.0178499221     0.9577294349     -1.1205434799     0.5573640823     0.6956748485     0.3087968826     -9.4566965103     28.8163928985     -35.7604408264
171 239    0    0     9.9220771789     0.7159028053     -0.9289976119     0.7264774322     0.8938170433     0.4137269973     -9.4566965103     28.8163928985     -35.7604408264
172 190    0    0     9.5078592300     0.3998520660     -0.8332246780     0.6311347961     0.9505432128     0.3495438575     -9.4566965103     28.8163928985     -35.7604408264
173 141    0    0     9.5078592300     0.3998520660     -0.8332246780     0.6311347961     0.9505432128     0.3495438575     -9.4566965103     28.8163928985     -35.7604408264
174  92    0    0     9.4384241104     0.5291455268     -0.7254800796     0.5080948829     0.8328296661     0.2286345005     -9.2815723419     31.8034572601     -39.3027496337
175  43    0    0     9.5198307037     0.8164643287     -0.5698490142     0.3512323379     0.5683737754     0.1231717348     -9.2815723419     31.8034572601     -39.3027496337
175 250    0    0     9.5198307037     0.8164643287     -0.5698490142     0.3512323379     0.5683737754     0.1231717348     -9.2815723419     31.8034572601     -39.3027496337
176 202    0    0     9.7065887451     0.9026599884     -0.4261896133     0.1972992992     0.2858081340     0.1311613321     -9.2815723419     31.8034572601     -39.3027496337
177 154    0    0     9.8646135330     0.6129468917     -0.4932306766     0.0660034561     0.1028461933     0.2038667440     -9.2815723419     31.8034572601     -39.3027496337
178 105    0    0     9.8646135330     0.6129468917     -0.4932306766     0.0660034561     0.1028461933     0.2038667440     -9.2815723419     31.8034572601     -39.3027496337
179  56    0    0     10.0609483718     0.6488616943     -0.4357668876     0.0942333984     0.0618328809     0.2462116479     -9.2815723419     31.8034572601     -39.3027496337
180   8    0    0     9.9340486526     0.6225241661     -0.3998520660     0.1363119840     0.0951229000     0.2430157899     -9.2815723419     31.8034572601     -39.3027496337
180 215    0    0     9.9340486526     0.6225241661     -0.3998520660     0.1363119840     0.0951229000     0.2430157899     -9.2815723419     31.8034572601     -39.3027496337
181 166    0    0     9.9220771789     0.4309782505     -0.3591485500     0.1187348480     0.0804752922     0.1759031295     -9.2815723419     31.8034572601     -39.3027496337
182 118    0    0     9.9029226303     0.3208393812     -0.3687258243     0.1381762142     0.0770131301     0.1122526049     -10.3323163986     34.2633934020     -41.6642875671
183  70    0    0     9.9029226303     0.3208393812     -0.3687258243     0.1381762142     0.0770131301     0.1122526049     -10.3323163986     34.2633934020     -41.6642875671
184  22    0    0     9.7808122634     0.3759088277     -0.3160507440     0.1831843280     0.0953892135     0.1340908527     -10.3323163986     34.2633934020     -41.6642875671
184 229    0    0     9.8382759094     0.3687258243     -0.2226721048     0.1885107231     0.0796763324     0.1511353492     -10.3323163986     34.2633934020     -41.6642875671
185 182    0    0     9.8382759094     0.3687258243     -0.2226721048     0.1885107231     0.0796763324     0.1511353492     -10.3323163986     34.2633934020     -41.6642875671
186 134    0    0     9.7640523910     0.3208393812     -0.1652083396     0.1983645629     0.1177601099     0.1135842084     -10.3323163986     34.2633934020     -41.6642875671
187  86    0    0     9.6467304229     0.1819685935     -0.1939402198     0.1988972187     0.1462563753     0.1612555027     -10.3323163986     34.2633934020     -41.6642875671
188  38    0    0     9.6467304229     0.1819685935     -0.1939402198     0.1988972187     0.1462563753     0.1612555027     -10.3323163986     34.2633934020     -41.6642875671
188 247    0    0     9.7784175872     0.0550694465     -0.2011231899     0.2202028274     0.0703551244     0.2605929374     -10.3323163986     34.2633934020     -41.6642875671
189 199    0    0     9.8502473831     -0.0359148550     -0.2346437215     0.2819890975     0.0407935905     0.3221128940     -9.6318206787     36.0204887390     -42.6763763427
190 150    0    0     9.8502473831     -0.0359148550     -0.2346437215     0.2819890975     0.0407935905     0.3221128940     -9.6318206787     36.0204887390     -42.6763763427
191 101    0    0     9.8454589843     -0.1747856235     -0.2609812974     0.3222034454     0.0112320518     0.3631261825     -9.6318206787     36.0204887390     -42.6763763427
192  53    0    0     9.8765850067     -0.0766183614     -0.2705585718     0.3917130279     0.0277439022     0.4563382625     -9.6318206787     36.0204887390     -42.6763763427
193   4    0    0     9.8765850067     -0.0766183614     -0.2705585718     0.3917130279     0.0277439022     0.4563382625     -9.6318206787     36.0204887390     -42.6763763427
193 211    0    0     10.0010900497     -0.1268991470     -0.1412650966     0.3861202716     0.0764804935     0.5242498397     -9.6318206787     36.0204887390     -42.6763763427
194 163    0    0     9.9244718551     -0.3471769332     -0.1795742750     0.3168770790     0.0549085617     0.5327721118     -9.6318206787     36.0204887390     -42.6763763427
195 114    0    0     9.9244718551     -0.3471769332     -0.1795742750     0.3168770790     0.0549085617     0.5327721118     -9.6318206787     36.0204887390     -42.6763763427
196  66    0    0     10.1375665664     -0.5961865901     -0.3040791034     0.3413784980     -0.0835779285     0.5008136749     -9.6318206787     36.0204887390     -42.6763763427
197  18    0    0     10.0106678009     -0.8954771041     -0.2585869789     0.3680105209     -0.0542827129     0.4299725532     -9.6318206787     40.2375221252     -42.0016479492
197 226    0    0     10.0106678009     -0.8954771041     -0.2585869789     0.3680105209     -0.0542827129     0.4299725532     -9.6318206787     40.2375221252     -42.0016479492
198 178    0    0     9.7353200912     -0.9242089271     -0.2849245071     0.3805275440     -0.0377708625     0.4153249740     -9.6318206787     40.2375221252     -42.0016479492
199 129    0    0     9.8406705856     -0.5746376991     -0.3112620830     0.4476402282     -0.0604080677     0.3836328506     -9.6318206787     40.2375221252     -42.0016479492
200  81    0    0     9.8406705856     -0.5746376991     -0.3112620830     0.4476402282     -0.0604080677     0.3836328506     -9.6318206787     40.2375221252     -42.0016479492
201  32    0    0     9.3785657882     -0.6656219959     -0.0478864765     0.4191439628     -0.0348413348     0.2938829612     -9.6318206787     40.2375221252     -42.0016479492
201 240    0    0     10.1543264389     -0.6464673995     -0.2346437215     0.3845223903     -0.1893070316     0.3439511299     -9.6318206787     40.2375221252     -42.0016479492
202 193    0    0     10.1543264389     -0.6464673995     -0.2346437215     0.3845223903     -0.1893070316     0.3439511299     -9.6318206787     40.2375221252     -42.0016479492
203 146    0    0     9.8143329620     -0.8523792266     -0.2609812974     0.3387153148     -0.1336461186     0.3391573667     -9.6318206787     40.2375221252     -42.0016479492
204  98    0    0     9.6156044006     -1.0175875425     -0.2537982940     0.3512323379     -0.1213953852     0.3090631961     -7.3552083969     44.6302680969     -44.5318679809
205  50    0    0     9.6156044006     -1.0175875425     -0.2537982940     0.3512323379     -0.1213953852     0.3090631961     -7.3552083969     44.6302680969     -44.5318679809
206   1    0    0     9.8143329620     -0.9553351402     -0.3902747631     0.4047626972     -0.1592128515     0.2763058185     -7.3552083969     44.6302680969     -44.5318679809
206 209    0    0     10.0537652969     -0.8380132675     -0.3016848087     0.4580266952     -0.1805184555     0.1894854450     -7.3552083969     44.6302680969     -44.5318679809
207 161    0    0     10.0537652969     -0.8380132675     -0.3016848087     0.4580266952     -0.1805184555     0.1894854450     -7.3552083969     44.6302680969     -44.5318679809
208 113    0    0     9.6922225952     -0.7685779571     -0.2394323587     0.4383190155     -0.1174005866     0.0944091606     -7.3552083969     44.6302680969     -44.5318679809
209  65    0    0     9.5629291534     -1.0535024404     -0.2681642532     0.3815928649     -0.0942307376     0.0957407474     -7.3552083969     44.6302680969     -44.5318679809
210  16    0    0     9.5629291534     -1.0535024404     -0.2681642532     0.3815928649     -0.0942307376     0.0957407474     -7.3552083969     44.6302680969     -44.5318679809
210 224    0    0     9.6227865219     -1.1947674751     -0.3639371871     0.3791959762     -0.0217916488     0.1756367921     -7.3552083969     44.6302680969     -44.5318679809
211 176    0    0     9.7233486175     -1.3934963989     -0.3328109979     0.3669452190     0.0229501390     0.2368904352     -7.3552083969     44.6302680969     -44.5318679809
212 128    0    0     9.7233486175     -1.3934963989     -0.3328109979     0.3669452190     0.0229501390     0.2368904352     -7.3552083969     44.6302680969     -44.5318679809
213  79    0    0     9.6922225952     -1.3192723989     -0.1723913097     0.3749348640     0.0724856853     0.1980076980     -8.2308282852     45.5088157653     -43.6884613037
214  31    0    0     9.6467304229     -1.2282880544     -0.1843629074     0.4473739147     0.0096341304     0.1849580001     -8.2308282852     45.5088157653     -43.6884613037
214 238    0    0     9.6467304229     -1.2282880544     -0.1843629074     0.4473739147     0.0096341304     0.1849580001     -8.2308282852     45.5088157653     -43.6884613037
215 190    0    0     10.1088342666     -1.5491274833     -0.2346437215     0.5027685165     -0.0399014205     0.1743052005     -8.2308282852     45.5088157653     -43.6884613037
216 142    0    0     10.2117910385     -1.5419445037     -0.2490096569     0.5544345855     0.0061719679     0.0006644577     -8.2308282852     45.5088157653     -43.6884613037
217  94    0    0     10.2117910385     -1.5419445037     -0.2490096569     0.5544345855     0.0061719679     0.0006644577     -8.2308282852     45.5088157653     -43.6884613037
218  46    0    0     10.0801029205     -1.5682820320     -0.2202777862     0.5954479217     0.0599686431     -0.2462143421     -8.2308282852     45.5088157653     -43.6884613037
218 254    0    0     9.8023614883     -1.4030736923     -0.1197161788     0.6644248485     0.1659640693     -0.3436875104     -8.2308282852     45.5088157653     -43.6884613037
219 207    0    0     9.8023614883     -1.4030736923     -0.1197161788     0.6644248485     0.1659640693     -0.3436875104     -8.2308282852     45.5088157653     -43.6884613037
220 159    0    0     9.7448978424     -1.3096951246     0.0335205316     0.6753439903     0.2495885848     -0.3085332393     -6.4795880317     46.5630722045     -45.7126388549
221 110    0    0     9.6850395202     -1.1923731613     0.1053502440     0.7027749538     0.3108422279     -0.2672536373     -6.4795880317     46.5630722045     -45.7126388549
222  62    0    0     9.6850395202     -1.1923731613     0.1053502440     0.7027749538     0.3108422279     -0.2672536373     -6.4795880317     46.5630722045     -45.7126388549
223  14    0    0     9.7520809173     -1.2378653287     0.1939402198     0.7725508213     0.2980588722     -0.1442137002     -6.4795880317     46.5630722045     -45.7126388549
223 221    0    0     9.5964498519     -1.2211050987     0.3208393812     0.7927911281     0.2599750757     0.0051918992     -6.4795880317     46.5630722045     -45.7126388549
224 173    0    0     9.5964498519     -1.2211050987     0.3208393812     0.7927911281     0.2599750757     0.0051918992     -6.4795880317     46.5630722045     -45.7126388549
225 124    0    0     9.6491241455     -1.3001177310     0.3663315296     0.7808067321     0.1774158382     0.0408788013     -6.4795880317     46.5630722045     -45.7126388549
226  75    0    0     9.6922225952     -1.2905404567     0.4525271415     0.7674907684     0.1326740384     -0.0227717185     -6.4795880317     46.5630722045     -45.7126388549
227  27    0    0     9.6922225952     -1.2905404567     0.4525271415     0.7674907684     0.1326740384     -0.0227717185     -6.4795880317     46.5630722045     -45.7126388549
227 235    0    0     9.6084213256     -1.2737802267     0.4237952709     0.7389945030     0.0671592903     -0.0701767063     -7.7054562568     45.6845245361     -48.2428588867
228 186    0    0     9.6467304229     -1.1516697406     0.3735145092     0.7363312721     0.0029761268     -0.0171789941     -7.7054562568     45.6845245361     -48.2428588867
229 138    0    0     9.6467304229     -1.1516697406     0.3735145092     0.7363312721     0.0029761268     -0.0171789941     -7.7054562568     45.6845245361     -48.2428588867
230  90    0    0     9.7448978424     -1.0774456262     0.3806974601     0.7272763729     -0.0332434177     0.1077251553     -7.7054562568     45.6845245361     -48.2428588867
231  42    0    0     9.7616577148     -1.0798399448     0.4740760803     0.6609626770     -0.1046172142     0.1149158000     -7.7054562568     45.6845245361     -48.2428588867
231 249    0    0     9.7616577148     -1.0798399448     0.4740760803     0.6609626770     -0.1046172142     0.1149158000     -7.7054562568     45.6845245361     -48.2428588867
232 201    0    0     9.5341968536     -1.2570199966     0.4381612300     0.5762728691     -0.1552180528     0.0896153926     -7.7054562568     45.6845245361     -48.2428588867
233 153    0    0     9.5246200561     -1.2881461334     0.5028079986     0.5112907409     -0.2343151330     0.0736361742     -7.7054562568     45.6845245361     -48.2428588867
234 105    0    0     9.5246200561     -1.2881461334     0.5028079986     0.5112907409     -0.2343151330     0.0736361742     -7.7054562568     45.6845245361     -48.2428588867
235  56    0    0     9.5749006271     -1.2234994173     0.5147795677     0.4100890636     -0.3054225921     -0.0395498867     -7.8805804252     47.2659111022     -50.7730789184
236   8    0    0     9.8574304580     -1.1133605241     0.3567542552     0.2937071800     -0.3443053245     -0.1705794095     -7.8805804252     47.2659111022     -50.7730789184
236 215    0    0     9.8574304580     -1.1133605241     0.3567542552     0.2937071800     -0.3443053245     -0.1705794095     -7.8805804252     47.2659111022     -50.7730789184
237 167    0    0     10.0202445983     -0.9601238250     0.2202777862     0.2284587383     -0.3413758277     -0.2483448743     -7.8805804252     47.2659111022     -50.7730789184
238 119    0    0     9.9029226303     -1.0989946174     0.2154891252     0.1996961784     -0.3163417577     -0.3298388719     -7.8805804252     47.2659111022     -50.7730789184
239  71    0    0     9.9029226303     -1.0989946174     0.2154891252     0.1996961784     -0.3163417577     -0.3298388719     -7.8805804252     47.2659111022     -50.7730789184
240  23    0    0     9.8071498870     -1.2163164615     0.2609812974     0.1815863990     -0.2899760723     -0.3905598640     -7.8805804252     47.2659111022     -50.7730789184
240 230    0    0     9.6754617691     -1.3001177310     0.1843629074     0.1842496109     -0.2228633880     -0.3668573379     -7.8805804252     47.2659111022     -50.7730789184
241 182    0    0     9.6754617691     -1.3001177310     0.1843629074     0.1842496109     -0.2228633880     -0.3668573379     -7.8805804252     47.2659111022     -50.7730789184
242 134    0    0     9.6299695968     -1.1349093914     0.1197161788     0.2489654064     -0.2031556844     -0.2070652723     -7.8805804252     47.2659111022     -50.7730789184
243  86    0    0     10.0729198455     -0.9697010993     0.0646467447     0.2665425539     -0.1839806365     0.0137141418     -7.0049600601     45.6845245361     -49.5923080444
244  38    0    0     10.0729198455     -0.9697010993     0.0646467447     0.2665425539     -0.1839806365     0.0137141418     -7.0049600601     45.6845245361     -49.5923080444
244 246    0    0     10.2836198806     -0.9553351402     -0.0263375616     0.2164743423     -0.1594791650     0.0683097839     -7.0049600601     45.6845245361     -49.5923080444
245 198    0    0     10.1926355361     -1.1325150728     0.0167602658     0.2175396203     -0.1885080528     -0.0382182865     -7.0049600601     45.6845245361     -49.5923080444
246 150    0    0     10.1926355361     -1.1325150728     0.0167602658     0.2175396203     -0.1885080528     -0.0382182865     -7.0049600601     45.6845245361     -49.5923080444
247 103    0    0     9.8263044357     -1.1756129264     -0.0191545906     0.3261982917     -0.1711972713     -0.1423494720     -7.0049600601     45.6845245361     -49.5923080444
248  55    0    0     9.2995529174     -1.1612470149     0.2178834438     0.5235414505     -0.0865074443     -0.0382182865     -7.0049600601     45.6845245361     -49.5923080444
249   6    0    0     9.2995529174     -1.1612470149     0.2178834438     0.5235414505     -0.0865074443     -0.0382182865     -7.0049600601     45.6845245361     -49.5923080444
249 214    0    0     9.4240579605     -1.1684299707     0.0766183614     0.5938500404     -0.1397714729     0.1226390838     -7.0049600601     45.6845245361     -49.5923080444
250 165    0    0     9.2947645187     -1.2019505500     -0.0263375616     0.6553699493     -0.2633440494     0.1756367921     -7.0049600601     45.6845245361     -49.5923080444
251 117    0    0     9.2947645187     -1.2019505500     -0.0263375616     0.6553699493     -0.2633440494     0.1756367921     -7.1800842285     48.3201713562     -48.7489013671
252  69    0    0     9.3019475936     -0.9720953941     0.1292934894     0.6511088371     -0.5259356975     0.0366176795     -7.1800842285     48.3201713562     -48.7489013671
253  20    0    0     9.3019475936     -0.9720953941     0.1292934894     0.6511088371     -0.5259356975     0.0366176795     -7.1800842285     48.3201713562     -48.7489013671
253 228    0    0     10.0178499221     -1.1468811035     -0.1747856235     0.4258019924     -0.7158219814     -0.1657856464     -7.1800842285     48.3201713562     -48.7489013671
254 181    0    0     10.0968627929     -1.4198338985     -0.3184450626     0.2588192224     -0.5861240386     -0.3367631673     -7.1800842285     48.3201713562     -48.7489013671
255 134    0    0     9.9699640274     -1.1875845146     -0.3040791034     0.3000988960     -0.4673452854     -0.3450191020     -7.1800842285     48.3201713562     -48.7489013671
  0  85    0    0     9.9699640274     -1.1875845146     -0.3040791034     0.3000988960     -0.4673452854     -0.3450191020     -7.1800842285     48.3201713562     -48.7489013671
  1  36    0    0     9.9867238998     -1.2163164615     -0.3830918121     0.3307256698     -0.3557571172     -0.2081305503     -7.1800842285     48.3201713562     -48.7489013671
  1 244    0    0     9.9867238998     -1.2163164615     -0.3830918121     0.3307256698     -0.3557571172     -0.2081305503     -7.1800842285     48.3201713562     -48.7489013671
  2 196    0    0     9.9867238998     -1.0582910776     -0.4692874431     0.4146165370     -0.2020904064     -0.0563280582     -6.8298363685     46.5630722045     -48.0741767883
  3 148    0    0     10.0753145217     -0.7805495262     -0.4932306766     0.4263346195     -0.1229933142     -0.0677798271     -6.8298363685     46.5630722045     -48.0741767883
  4 100    0    0     10.0753145217     -0.7805495262     -0.4932306766     0.4263346195     -0.1229933142     -0.0677798271     -6.8298363685     46.5630722045     -48.0741767883
  5  53    0    0     10.1375665664     -0.8954771041     -0.5243568897     0.3075558662     -0.1674687767     -0.2360941648     -6.8298363685     46.5630722045     -48.0741767883
  6   5    0    0     9.9771471023     -0.9792783737     -0.5267512321     0.2713363170     -0.1573486089     -0.3037395000     -6.8298363685     46.5630722045     -48.0741767883
  6 213    0    0     9.9771471023     -0.9792783737     -0.5267512321     0.2713363170     -0.1573486089     -0.3037395000     -6.8298363685     46.5630722045     -48.0741767883
  7 164    0    0     9.8310928344     -0.9960386276     -0.5004136562     0.2979683399     -0.0995571327     -0.2368931293     -6.8298363685     46.5630722045     -48.0741767883
  8 116    0    0     9.9172887802     -0.9816726684     -0.5435114860     0.3227360725     -0.0316454935     -0.1506053924     -6.8298363685     46.5630722045     -48.0741767883
  9  68    0    0     9.9172887802     -0.9816726684     -0.5435114860     0.3227360725     -0.0316454935     -0.1506053924     -6.8298363685     46.5630722045     -48.0741767883
 10  19    0    0     9.9148941040     -0.8811111450     -0.5554831027     0.3861202716     0.0349345445     -0.1375557065     -7.8805804252     46.5630722045     -47.0620880126
 10 227    0    0     9.8885564804     -0.7949154853     -0.5291455268     0.4620215415     0.0852690601     -0.0978739929     -7.8805804252     46.5630722045     -47.0620880126
 11 178    0    0     9.8885564804     -0.7949154853     -0.5291455268     0.4620215415     0.0852690601     -0.0978739929     -7.8805804252     46.5630722045     -47.0620880126
 12 129    0    0     9.7808122634     -0.8308303833     -0.4309782505     0.4702774047     0.0663603258     -0.0778999900     -7.8805804252     46.5630722045     -47.0620880126
 13  80    0    0     9.8023614883     -0.9649125099     -0.3902747631     0.4841260910     0.0325376629     -0.0994719314     -7.8805804252     46.5630722045     -47.0620880126
 14  31    0    0     9.8023614883     -0.9649125099     -0.3902747631     0.4841260910     0.0325376629     -0.0994719314     -7.8805804252     46.5630722045     -47.0620880126
 14 238    0    0     9.8837680816     -1.0295591354     -0.4070350170     0.5131549835     0.0258796572     -0.0744378280     -7.8805804252     46.5630722045     -47.0620880126
 15 189    0    0     9.9196834564     -1.0104045867     -0.5171739578     0.5989100933     0.0823395347     -0.0733725500     -7.8805804252     46.5630722045     -47.0620880126
 16 141    0    0     9.9196834564     -1.0104045867     -0.5171739578     0.5989100933     0.0823395347     -0.0733725500     -7.8805804252     46.5630722045     -47.0620880126
 17  92    0    0     9.8191213607     -0.8116757392     -0.3447826147     0.7251458168     0.1611703014     -0.0379519701     -7.0049600601     47.4416198730     -49.5923080444
 18  43    0    0     9.7616577148     -0.8356189727     -0.2274607658     0.7664255142     0.2253534555     -0.0478058147     -7.0049600601     47.4416198730     -49.5923080444
 18 251    0    0     9.7616577148     -0.8356189727     -0.2274607658     0.7664255142     0.2253534555     -0.0478058147     -7.0049600601     47.4416198730     -49.5923080444
 19 202    0    0     8.9619531631     -0.6153411865     0.0502807998     0.7557726383     0.1292118911     -0.0382182865     -7.0049600601     47.4416198730     -49.5923080444
 20 154    0    0     9.6203927993     -0.7853381633     -0.1843629074     0.6431192398     -0.3656109571     0.1226390838     -7.0049600601     47.4416198730     -49.5923080444
 21 105    0    0     9.6203927993     -0.7853381633     -0.1843629074     0.6431192398     -0.3656109571     0.1226390838     -7.0049600601     47.4416198730     -49.5923080444
 22  57    0    0     9.7161655426     -1.1516697406     -0.3184450626     0.6287379264     -0.5371212005     -0.0145157933     -7.0049600601     47.4416198730     -49.5923080444
 23   8    0    0     9.7736291885     -0.8643508911     -0.4190066337     0.6809367179     -0.6191477775     -0.0893517589     -7.0049600601     47.4416198730     -49.5923080444
 23 215    0    0     9.7736291885     -0.8643508911     -0.4190066337     0.6809367179     -0.6191477775     -0.0893517589     -7.0049600601     47.4416198730     -49.5923080444
 24 167    0    0     9.7305316925     -0.9936443328     -0.5099909305     0.6716155052     -0.5805313587     -0.0664482212     -7.0049600601     47.4416198730     -49.5923080444
 25 118    0    0     9.8119382858     -0.8284359931     -0.7206914424     0.6652237892     -0.4974394321     -0.0233043575     -8.7561998367     47.4416198730     -49.9296722412
 26  71    0    0     9.8119382858     -0.8284359931     -0.7206914424     0.6652237892     -0.4974394321     -0.0233043575     -8.7561998367     47.4416198730     -49.9296722412
 27  23    0    0     10.0681314468     -0.8212530136     -0.7182971000     0.6455161094     -0.4159454822     0.0350197577     -8.7561998367     47.4416198730     -49.9296722412
 27 231    0    0     9.8885564804     -0.8164643287     -0.6392844200     0.5863930702     -0.3179396390     0.0041266198     -8.7561998367     47.4416198730     -49.9296722412
 28 182    0    0     9.8885564804     -0.8164643287     -0.6392844200     0.5863930702     -0.3179396390     0.0041266198     -8.7561998367     47.4416198730     -49.9296722412
 29 134    0    0     9.6658849716     -1.0846285820     -0.5267512321     0.4718753814     -0.2359130620     0.0256985545     -8.7561998367     47.4416198730     -49.9296722412
 30  86    0    0     9.7017993927     -1.0367422103     -0.6799879074     0.3216708183     -0.1711972713     0.0459388828     -8.7561998367     47.4416198730     -49.9296722412
 31  38    0    0     9.7017993927     -1.0367422103     -0.6799879074     0.3216708183     -0.1711972713     0.0459388828     -8.7561998367     47.4416198730     -49.9296722412
 31 246    0    0     9.9436264038     -1.0104045867     -0.8020984649     0.2660098552     -0.0524184656     0.1000018835     -8.7561998367     47.4416198730     -49.9296722412
 32 197    0    0     9.8478536605     -0.9984330177     -0.7949154853     0.2526938915     0.0937913036     0.1186442966     -8.0557041168     48.1444587707     -51.6164855957
 33 149    0    0     9.8478536605     -0.9984330177     -0.7949154853     0.2526938915     0.0937913036     0.1186442966     -8.0557041168     48.1444587707     -51.6164855957
 34 101    0    0     9.8598251342     -1.1756129264     -0.7757608890     0.2071531295     0.0884648895     0.1127852439     -8.0557041168     48.1444587707     -51.6164855957
 35  52    0    0     9.7065887451     -1.1420923471     -0.6488616943     0.1661398410     0.0682245635     0.0986702728     -8.0557041168     48.1444587707     -51.6164855957
 36   4    0    0     9.7065887451     -1.1420923471     -0.6488616943     0.1661398410     0.0682245635     0.0986702728     -8.0557041168     48.1444587707     -51.6164855957
 36 211    0    0     9.7017993927     -1.1660356521     -0.6799879074     0.0747920227     0.0144278931     0.0536621665     -8.0557041168     48.1444587707     -51.6164855957
 37 163    0    0     9.9148941040     -1.2306823730     -0.8236474037     0.0686666584     0.0317387056     0.0078550987     -8.0557041168     48.1444587707     -51.6164855957
 38 114    0    0     9.9148941040     -1.2306823730     -0.8236474037     0.0686666584     0.0317387056     0.0078550987     -8.0557041168     48.1444587707     -51.6164855957
 39  66    0    0     10.0178499221     -1.3456099033     -0.8164643287     0.1301866173     0.0615665626     0.0222363901     -8.0557041168     48.1444587707     -51.6164855957
 40  18    0    0     10.4057312011     -1.3743418455     -0.7087197780     0.1842496109     -0.0167315664     -0.0531322193     -6.3044643402     49.9015579223     -52.9659347534
 40 227    0    0     10.4057312011     -1.3743418455     -0.7087197780     0.1842496109     -0.0167315664     -0.0531322193     -6.3044643402     49.9015579223     -52.9659347534
 41 180    0    0     10.0896797180     -0.6488616943     -0.7350573539     0.1746620893     -0.2668061733     -0.3929567337     -6.3044643402     49.9015579223     -52.9659347534
 42 132    0    0     9.6467304229     -0.8547736167     -0.8787168502     0.2782606601     -0.2004924774     -0.6499557018     -6.3044643402     49.9015579223     -52.9659347534
 43  84    0    0     9.6467304229     -0.8547736167     -0.8787168502     0.2782606601     -0.2004924774     -0.6499557018     -6.3044643402     49.9015579223     -52.9659347534
 44  35    0    0     9.9172887802     -0.7446346759     -0.9194203376     0.3642820119     0.0197542934     -0.6872405529     -6.3044643402     49.9015579223     -52.9659347534
 44 243    0    0     9.5916604995     -0.4549215316     -0.7973098278     0.2516286373     0.1119010686     -0.5956264019     -6.3044643402     49.9015579223     -52.9659347534
 45 195    0    0     9.5916604995     -0.4549215316     -0.7973098278     0.2516286373     0.1119010686     -0.5956264019     -6.3044643402     49.9015579223     -52.9659347534
 46 147    0    0     9.7185602188     -1.1947674751     -0.3160507440     -0.0008429029     0.4101796627     -0.2350288867     -6.3044643402     49.9015579223     -52.9659347534
 47  99    0    0     9.7592630386     -1.3408212661     0.1963345432     0.1427036666     0.5193709373     -0.0464742136     -7.1800842285     47.2659111022     -52.7972526550
 48  50    0    0     9.7592630386     -1.3408212661     0.1963345432     0.1427036666     0.5193709373     -0.0464742136     -7.1800842285     47.2659111022     -52.7972526550
 49   2    0    0     9.9699640274     -0.8835054397     0.0478864765     0.2580202817     0.2384031534     -0.1261039376     -7.1800842285     47.2659111022     -52.7972526550
 49 209    3   -1     9.9891185760     -0.7230857849     -0.3878804397     0.1166042804     -0.0865074443     -0.1937492561     -7.1800842285     47.2659111022     -52.7972526550
 50 161    0    0     9.9891185760     -0.7230857849     -0.3878804397     0.1166042804     -0.0865074443     -0.1937492561     -7.1800842285     47.2659111022     -52.7972526550
 51 113    0   -1     9.7401084899     -0.7613949298     -0.2035175085     0.0715961837     -0.2771926879     -0.2328983306     -7.1800842285     47.2659111022     -52.7972526550
 52  65    0    0     9.3594112396     -0.5339341640     -0.3783031463     0.1432363033     -0.1778552627     -0.1727099514     -7.1800842285     47.2659111022     -52.7972526550
 53  17    0    0     9.3594112396     -0.5339341640     -0.3783031463     0.1432363033     -0.1778552627     -0.1727099514     -7.1800842285     47.2659111022     -52.7972526550
 53 225    0    0     9.4240579605     -0.5363285064     -0.3878804397     0.1719988727     -0.0673324012     -0.0786989450     -7.1800842285     47.2659111022     -52.7972526550
 54 177    0    0     9.7520809173     -0.6249184608     -0.3854861259     0.2313882827     0.0138952505     -0.1197122573     -7.1800842285     47.2659111022     -52.7972526550
 55 129    0    0     9.7520809173     -0.6249184608     -0.3854861259     0.2313882827     0.0138952505     -0.1197122573     -7.1800842285     47.2659111022     -52.7972526550
 56  81    0    0     9.8358821868     -0.5123852729     -0.4956250190     0.2726678848     0.0051066875     -0.1519369983     -8.4059524536     47.0902023315     -51.6164855957
 57  32    0    0     9.9148941040     -0.5866093158     -0.4956250190     0.2652109146     -0.0678650379     -0.1551328277     -8.4059524536     47.0902023315     -51.6164855957
 57 240    0    0     9.9148941040     -0.5866093158     -0.4956250190     0.2652109146     -0.0678650379     -0.1551328277     -8.4059524536     47.0902023315     -51.6164855957
 58 191    0    0     9.9077110290     -0.7302687168     -0.4070350170     0.2729341983     -0.0715935230     -0.1945482254     -8.4059524536     47.0902023315     -51.6164855957
 59 143    0    0     9.9675693511     -0.6129468917     -0.5028079986     0.2684067487     -0.0071440410     -0.1556654691     -8.4059524536     47.0902023315     -51.6164855957
 60  95    0    0     9.9675693511     -0.6129468917     -0.5028079986     0.2684067487     -0.0071440410     -0.1556654691     -8.4059524536     47.0902023315     -51.6164855957
 61  46    0    0     10.0250329971     -0.5530887603     -0.5363285064     0.2793259143     0.0562401533     -0.0664482212     -8.4059524536     47.0902023315     -51.6164855957
 61 254    0    0     9.8550367355     -0.5483001708     -0.5243568897     0.2987672805     0.0362661480     -0.0677798271     -8.4059524536     47.0902023315     -51.6164855957
 62 206    0    0     9.8550367355     -0.5483001708     -0.5243568897     0.2987672805     0.0362661480     -0.0677798271     -8.4059524536     47.0902023315     -51.6164855957
 63 157    0    0     9.6922225952     -0.5387228012     -0.5578774452     0.3373836994     -0.0116714835     -0.1135868906     -9.6318206787     46.5630722045     -54.1467056274
 64 109    0    0     9.7089824676     -0.6009752750     -0.5315398693     0.4111543655     0.0264123010     -0.0973413562     -9.6318206787     46.5630722045     -54.1467056274
 65  60    0    0     9.7089824676     -0.6009752750     -0.5315398693     0.4111543655     0.0264123010     -0.0973413562     -9.6318206787     46.5630722045     -54.1467056274
 66  12    0    0     9.7089824676     -0.6416787624     -0.3663315296     0.4689458847     0.0714204072     -0.0997382354     -9.6318206787     46.5630722045     -54.1467056274
 66 219    0    0     9.6874332427     -0.7949154853     -0.2035175085     0.4534993171     0.0365324687     -0.1439473867     -9.6318206787     46.5630722045     -54.1467056274
 67 171    0    0     9.6874332427     -0.7949154853     -0.2035175085     0.4534993171     0.0365324687     -0.1439473867     -9.6318206787     46.5630722045     -54.1467056274
 68 123    0    0     9.7448978424     -0.7829438209     -0.2992904472     0.4010342597     -0.0273843741     -0.1399525880     -9.6318206787     46.5630722045     -54.1467056274
 69  75    0    0     9.8119382858     -0.6799879074     -0.4549215316     0.3863866329     -0.0545490312     -0.1170490503     -9.6318206787     46.5630722045     -54.1467056274
 70  26    0    0     9.8119382858     -0.6799879074     -0.4549215316     0.3863866329     -0.0545490312     -0.1170490503     -9.6318206787     46.5630722045     -54.1467056274
 70 234    0    0     9.8047552108     -0.6919595718     -0.4357668876     0.4015668869     -0.0585438299     -0.1162500977     -8.7561998367     44.6302680969     -54.3153877258
 71 186    0    0     9.8095445632     -0.6871709346     -0.3711201906     0.4332589626     -0.0441625404     -0.1069288849     -8.7561998367     44.6302680969     -54.3153877258
 72 138    0    0     9.8095445632     -0.6871709346     -0.3711201906     0.4332589626     -0.0441625404     -0.1069288849     -8.7561998367     44.6302680969     -54.3153877258
 73  89    0    0     9.8310928344     -0.6799879074     -0.3687258243     0.4409822463     -0.0484236621     -0.1167827367     -8.7561998367     44.6302680969     -54.3153877258
 74  41    0    0     9.8981342315     -0.7518176555     -0.2657699346     0.4460422992     -0.0580111885     -0.1474095582     -8.7561998367     44.6302680969     -54.3153877258
 74 249    0    0     9.8981342315     -0.7518176555     -0.2657699346     0.4460422992     -0.0580111885     -0.1474095582     -8.7561998367     44.6302680969     -54.3153877258
 75 201    0    0     9.9005289077     -0.7374516487     -0.1867572593     0.4353895187     -0.0241885304     -0.1585949897     -8.7561998367     44.6302680969     -54.3153877258
 76 153    0    0     9.9005289077     -0.6560447216     -0.2011231899     0.3459059715     -0.0486899852     -0.1458116292     -8.7561998367     44.6302680969     -54.3153877258
 77 105    0    0     9.9005289077     -0.6560447216     -0.2011231899     0.3459059715     -0.0486899852     -0.1458116292     -8.7561998367     44.6302680969     -54.3153877258
 78  56    0    0     9.9340486526     -0.5315398693     -0.2154891252     0.2585529088     -0.0968939399     -0.1471432304     -8.7561998367     43.5760078430     -55.6648368835
 79   8    0    0     9.8310928344     -0.4980193138     -0.0957729530     0.1906412887     -0.1062151432     -0.1503390693     -8.7561998367     43.5760078430     -55.6648368835
 79 216    0    0     9.8310928344     -0.4980193138     -0.0957729530     0.1906412887     -0.1062151432     -0.1503390693     -8.7561998367     43.5760078430     -55.6648368835
 80 167    0    0     9.7472915649     -0.4549215316     -0.1484480619     0.1368446230     -0.1062151432     -0.1117226481     -8.7561998367     43.5760078430     -55.6648368835
 81 119    0    0     9.8215160369     -0.3998520660     -0.3016848087     0.1190011615     -0.0622723150     -0.0771010303     -8.7561998367     43.5760078430     -55.6648368835
 82  71    0    0     9.8215160369     -0.3998520660     -0.3016848087     0.1190011615     -0.0622723150     -0.0771010303     -8.7561998367     43.5760078430     -55.6648368835
 83  22    0    0     9.7927837371     -0.3495712518     -0.2250664234     0.0944997024     -0.0417656612     -0.0627197360     -8.7561998367     43.5760078430     -55.6648368835
 83 230    0    0     9.8981342315     -0.3567542552     -0.2370380401     0.0588128089     -0.0593427944     -0.0693777513     -8.7561998367     43.5760078430     -55.6648368835
 84 181    0    0     9.8981342315     -0.3567542552     -0.2370380401     0.0588128089     -0.0593427944     -0.0693777513     -8.7561998367     43.5760078430     -55.6648368835
 85 133    0    0     9.8478536605     -0.3615428924     -0.2849245071     0.0217943120     -0.0739904022     -0.0731062316     -8.7561998367     43.5760078430     -55.6648368835
 86  85    0    0     9.7903900146     -0.1867572593     -0.6033696174     0.0412356853     -0.0636039161     -0.1199785709     -9.6318206787     45.8602333068     -55.1587944030
 87  36    0    0     9.7903900146     -0.1867572593     -0.6033696174     0.0412356853     -0.0636039161     -0.1199785709     -9.6318206787     45.8602333068     -55.1587944030
 87 244    0    0     9.4719448089     0.0335205316     -0.3591485500     0.1498943090     -0.0883716964     -0.2675199508     -9.6318206787     45.8602333068     -55.1587944030
 88 195    0    0     9.8047552108     -0.2418267011     -0.5578774452     0.0777215433     -0.1317818760     -0.2198486328     -9.6318206787     45.8602333068     -55.1587944030
 89 147    0    0     9.8047552108     -0.2418267011     -0.5578774452     0.0777215433     -0.1317818760     -0.2198486328     -9.6318206787     45.8602333068     -55.1587944030
 90  99    0    0     9.9220771789     -0.1077445626     -0.7637892246     0.1933044910     -0.0004860349     -0.2177180767     -9.6318206787     45.8602333068     -55.1587944030
 91  50    0    0     9.8717966079     -0.3304166793     -0.4477385520     0.2825217247     0.0234827780     -0.1740415668     -9.6318206787     45.8602333068     -55.1587944030
 92   2    0    0     9.8717966079     -0.3304166793     -0.4477385520     0.2825217247     0.0234827780     -0.1740415668     -9.6318206787     45.8602333068     -55.1587944030
 92 209    0    0     9.8526420593     -0.6153411865     0.0694353866     0.2364483594     -0.1395051593     -0.1079941749     -9.6318206787     45.8602333068     -55.1587944030
 93 161    0    0     9.8406705856     -0.6775936126     0.0263375616     0.3051589727     -0.1501579523     0.0123825442     -9.2815723419     45.5088157653     -55.1587944030
 94 113    0    0     9.8406705856     -0.6775936126     0.0263375616     0.3051589727     -0.1501579523     0.0123825442     -9.2815723419     45.5088157653     -55.1587944030
 95  64    0    0     9.9292602539     -0.3878804397     -0.2035175085     0.4646847248     -0.0106062030     0.0933438682     -9.2815723419     45.5088157653     -55.1587944030
 96  15    0    0     9.9172887802     -0.4285839557     -0.2537982940     0.5725443840     0.1278802752     0.0760330581     -9.2815723419     45.5088157653     -55.1587944030
 96 223    0    0     9.9172887802     -0.4285839557     -0.2537982940     0.5725443840     0.1278802752     0.0760330581     -9.2815723419     45.5088157653     -55.1587944030
 97 174    0    0     10.0465822219     -0.5291455268     -0.1747856235     0.6210146427     0.3028526306     0.0390145587     -9.2815723419     45.5088157653     -55.1587944030
 98 126    0    0     9.8310928344     -0.6919595718     -0.0143659424     0.6287379264     0.4751617431     0.0339544749     -9.2815723419     45.5088157653     -55.1587944030
 99  78    0    0     9.8310928344     -0.6919595718     -0.0143659424     0.6287379264     0.4751617431     0.0339544749     -9.2815723419     45.5088157653     -55.1587944030
100  30    0    0     9.7736291885     -0.5387228012     0.0574637699     0.6630932807     0.5260289192     0.0102519798     -9.2815723419     45.5088157653     -55.1587944030
100 237    0    0     9.7257432937     -0.4860476970     0.2514039993     0.7581695556     0.5585199356     -0.0664482212     -9.6318206787     44.8059768676     -58.8697814941
101 188    0    0     9.7257432937     -0.4860476970     0.2514039993     0.7581695556     0.5585199356     -0.0664482212     -9.6318206787     44.8059768676     -58.8697814941
102 140    0    0     10.1160173416     -0.2968961238     0.0502807998     0.8718882560     0.7231058597     -0.0861559200     -9.6318206787     44.8059768676     -58.8697814941
103  92    0    0     9.5365915298     -0.7518176555     0.8835054397     0.8263474464     1.1388316154     -0.0169126749     -9.6318206787     44.8059768676     -58.8697814941
104  43    0    0     9.5365915298     -0.7518176555     0.8835054397     0.8263474464     1.1388316154     -0.0169126749     -9.6318206787     44.8059768676     -58.8697814941
104 251    0    0     9.3785657882     -0.7949154853     1.5563104152     0.8101019859     1.3079448938     0.1870885658     -9.6318206787     44.8059768676     -58.8697814941
105 203    0    0     9.8813743591     -0.5626660346     1.8412349700     0.9853405952     1.3657363653     0.4113301277     -9.6318206787     44.8059768676     -58.8697814941
106 154    0    0     9.8813743591     -0.5626660346     1.8412349700     0.9853405952     1.3657363653     0.4113301277     -9.6318206787     44.8059768676     -58.8697814941
107 106    0    0     9.2205410003     -0.4908363342     1.6113798618     1.3544603586     1.5505624771     0.5026779174     -9.6318206787     44.8059768676     -58.8697814941
108  58    0    0     8.3609781265     -0.6153411865     1.0822342681     1.5435476303     1.5758629798     0.6733891487     -7.0049600601     46.3873634338     -71.1835174560
109   9    0    0     8.3609781265     -0.6153411865     1.0822342681     1.5435476303     1.5758629798     0.6733891487     -7.0049600601     46.3873634338     -71.1835174560
109 216    0    0     9.1606826782     -0.7159028053     1.1420923471     1.2894783020     1.0813064575     0.8638080596     -7.0049600601     46.3873634338     -71.1835174560
110 168    0    0     10.1184120178     -0.9936443328     1.6353230476     0.9421967506     0.7577274322     0.8219958305     -7.0049600601     46.3873634338     -71.1835174560
111 120    0    0     10.1184120178     -0.9936443328     1.6353230476     0.9421967506     0.7577274322     0.8219958305     -7.0049600601     46.3873634338     -71.1835174560
112  72    0    0     10.2860145568     -1.1708242893     2.5212228298     0.7073023796     0.7358891963     0.6984232902     -7.0049600601     46.3873634338     -71.1835174560
113  23    0    0     10.3889703750     -1.2067391872     2.9019203186     0.7222163200     0.3302835941     0.5538114547     -7.0049600601     46.3873634338     -71.1835174560
113 231    0    0     10.3889703750     -1.2067391872     2.9019203186     0.7222163200     0.3302835941     0.5538114547     -7.0049600601     46.3873634338     -71.1835174560
114 183    0    0     10.0968627929     -1.4078622817     2.5954468250     0.8130314826     -0.4431101799     0.1969424247     -7.0049600601     46.3873634338     -71.1835174560
115 135    0    0     9.7856006622     -1.2019505500     2.3320713043     0.7821383476     -1.0596413612     -0.0821611213     -3.8527280807     46.7387809753     -74.8945083618
116  87    0    0     9.7856006622     -1.2019505500     2.3320713043     0.7821383476     -1.0596413612     -0.0821611213     -3.8527280807     46.7387809753     -74.8945083618
117  39    0    0     9.8861627578     -1.1085718870     2.0136263370     0.8977212905     -1.1778874397     -0.0893517589     -3.8527280807     46.7387809753     -74.8945083618
117 246    0    0     9.4839162826     -1.1444867849     1.5610990524     1.0316803455     -0.9943928718     -0.0877538299     -3.8527280807     46.7387809753     -74.8945083618
118 198    0    0     9.4839162826     -1.1444867849     1.5610990524     1.0316803455     -0.9943928718     -0.0877538299     -3.8527280807     46.7387809753     -74.8945083618
119 150    0    0     9.3234968185     -1.2187107801     1.4246226310     0.9477894783     -1.0372704267     -0.0720409440     -3.8527280807     46.7387809753     -74.8945083618
120 102    0    0     9.3234968185     -1.1061775684     1.6784209251     0.8156947135     -1.0069098472     -0.0035966670     -3.8527280807     46.7387809753     -74.8945083618
121  53    0    0     9.3234968185     -1.1061775684     1.6784209251     0.8156947135     -1.0069098472     -0.0035966670     -3.8527280807     46.7387809753     -74.8945083618
122   5    0    0     9.9148941040     -1.0774456262     1.9250363349     0.8963897705     -0.6740097522     0.1386183023     -3.8527280807     46.7387809753     -74.8945083618
122 212    0    0     9.7472915649     -1.0080102682     1.7215187549     1.0663019418     -0.4814602851     0.1889528179     -3.8527280807     46.7387809753     -74.8945083618
123 164    0    0     9.7472915649     -1.0080102682     1.7215187549     1.0663019418     -0.4814602851     0.1889528179     -3.8527280807     46.7387809753     -74.8945083618
124 115    0    0     9.8143329620     -0.8643508911     0.7997041225     1.2231645584     -0.6689496517     0.1245033264     -7.5303320884     46.2116546630     -71.0148391723
125  67    0    0     9.5246200561     -1.0846285820     0.4788647174     1.2593840360     -0.6037012100     0.0515316057     -7.5303320884     46.2116546630     -71.0148391723
126  19    0    0     9.5246200561     -1.0846285820     0.4788647174     1.2593840360     -0.6037012100     0.0515316057     -7.5303320884     46.2116546630     -71.0148391723
126 226    0    0     9.6179981231     -1.0654740333     0.8691394805     1.1019889116     -0.3490991115     0.1322266101     -7.5303320884     46.2116546630     -71.0148391723
127 178    0    0     9.8526420593     -0.9697010993     1.1301207542     0.9802804946     -0.0750556850     0.1921486663     -7.5303320884     46.2116546630     -71.0148391723
128 129    0    0     9.8526420593     -0.9697010993     1.1301207542     0.9802804946     -0.0750556850     0.1921486663     -7.5303320884     46.2116546630     -71.0148391723
129  81    0    0     9.8334875106     -1.0463194847     0.9720953941     1.0303487777     -0.0731914424     0.1119862794     -7.5303320884     46.2116546630     -71.0148391723
130  32    0    0     9.8143329620     -1.0558967590     0.8667451858     1.1166365146     -0.1922365570     0.0637823343     -7.5303320884     46.2116546630     -71.0148391723
130 240    0    0     9.8143329620     -1.0558967590     0.8667451858     1.1166365146     -0.1922365570     0.0637823343     -7.5303320884     46.2116546630     -71.0148391723
131 192    0    0     9.8502473831     -1.0175875425     1.2498369216     1.0724272727     -0.1397714729     0.0755004167     -6.8298363685     44.8059768676     -72.3642883300
132 144    0    0     9.7329254150     -0.9361805915     1.5634933471     1.0340771675     -0.0838442420     0.0272964715     -6.8298363685     44.8059768676     -72.3642883300
133  96    0    0     9.7329254150     -0.9361805915     1.5634933471     1.0340771675     -0.0838442420     0.0272964715     -6.8298363685     44.8059768676     -72.3642883300
134  48    0    0     9.8646135330     -1.1133605241     1.0535024404     1.1768248081     -0.1634739780     -0.0057272281     -6.8298363685     44.8059768676     -72.3642883300
134 255    0    0     9.9148941040     -1.1013889312     0.4812590599     1.1944019794     -0.1461631679     0.0091866998     -6.8298363685     44.8059768676     -72.3642883300
135 207    0    0     9.9148941040     -1.1013889312     0.4812590599     1.1944019794     -0.1461631679     0.0091866998     -6.8298363685     44.8059768676     -72.3642883300
136 158    0    0     9.8334875106     -0.9744897842     0.4692874431     0.9541811943     -0.0673324012     0.0190405426     -6.8298363685     44.8059768676     -72.3642883300
137 110    0    0     9.5557460784     -1.0223761796     0.8212530136     0.7219500064     -0.0785178422     -0.0099883489     -6.8298363685     44.8059768676     -72.3642883300
138  61    0    0     9.5557460784     -1.0223761796     0.8212530136     0.7219500064     -0.0785178422     -0.0099883489     -6.8298363685     44.8059768676     -72.3642883300
139  13    0    0     9.7496862411     -1.0175875425     1.0511081218     0.5696148872     -0.1472284555     -0.0062598700     -5.6039681434     43.9274291992     -72.8703308105
139 220   -1   -1     9.5533514022     -0.8787168502     1.2833575057     0.5757402420     0.0407935905     -0.0366203665     -5.6039681434     43.9274291992     -72.8703308105
140 172    0    0     9.5533514022     -0.8787168502     1.2833575057     0.5757402420     0.0407935905     -0.0366203665     -5.6039681434     43.9274291992     -72.8703308105
141 123    0   -4     9.4480009078     -0.9146316528     0.9697010993     0.7760129451     0.0570391178     -0.0105209910     -5.6039681434     43.9274291992     -72.8703308105
142  74    0    0     9.6634902954     -0.9960386276     0.6632276535     0.7895953178     0.0266786193     0.0291607112     -5.6039681434     43.9274291992     -72.8703308105
143  25    0    0     9.6634902954     -0.9960386276     0.6632276535     0.7895953178     0.0266786193     0.0291607112     -5.6039681434     43.9274291992     -72.8703308105
143 232    0    0     10.1303834915     -0.9625181198     0.9313919067     0.5866593837     0.1819432735     0.0486020851     -5.6039681434     43.9274291992     -72.8703308105
144 184    0    0     10.1303834915     -0.9625181198     0.9313919067     0.5866593837     0.1819432735     0.0486020851     -5.6039681434     43.9274291992     -72.8703308105
145 136   -4   -4     10.0370054244     -1.0223761796     1.4749033451     0.4268672466     0.3161685943     -0.0217064380     -5.6039681434     43.9274291992     -72.8703308105
146  88   -4   -4     9.9340486526     -0.9170259475     1.5994082450     0.4519013881     0.1483869314     -0.0957434463     -5.6039681434     42.8731689453     -75.2318725585
147  40   -8   -8     9.9340486526     -0.9170259475     1.5994082450     0.4519013881     0.1483869314     -0.0957434463     -5.6039681434     42.8731689453     -75.2318725585
147 248   -8   -8     9.6203927993     -0.9122373580     1.2929347801     0.5238078117     -0.1403041124     -0.1412841796     -5.6039681434     42.8731689453     -75.2318725585
148 200   -4   -4     9.5078592300     -0.8284359931     1.2785688638     0.5046327590     -0.2542891502     -0.1407515525     -5.6039681434     42.8731689453     -75.2318725585
149 151   -4   -7     9.5078592300     -0.8284359931     1.2785688638     0.5046327590     -0.2542891502     -0.1407515525     -5.6039681434     42.8731689453     -75.2318725585
150 103    0   -3     9.3857488632     -0.4812590599     1.4892693519     0.5043663978     -0.1493589973     -0.1490074634     -5.6039681434     42.8731689453     -75.2318725585
151  55   -4   -7     9.2396955490     -0.6057639122     1.3767361640     0.5515050888     -0.1767899894     -0.1364904165     -5.6039681434     42.8731689453     -75.2318725585
152   7   -8   -9     9.2396955490     -0.6057639122     1.3767361640     0.5515050888     -0.1767899894     -0.1364904165     -5.6039681434     42.8731689453     -75.2318725585
152 215   -8   -6     9.2660331726     -0.8356189727     0.9720953941     0.5943826675     -0.1168679475     -0.1189132928     -5.6039681434     42.8731689453     -75.2318725585
153 167  -12   -9     9.4360294342     -0.9697010993     0.8667451858     0.4966431140     0.1776821517     -0.0352887654     -5.6039681434     42.8731689453     -75.2318725585
154 119   -8   -5     9.4360294342     -0.9697010993     0.8667451858     0.4966431140     0.1776821517     -0.0352887654     -5.6039681434     42.8731689453     -75.2318725585
155  71   -4   -2     9.6515188217     -1.0774456262     1.2378653287     0.3389816284     0.3401374340     0.0318239164     -7.1800842285     40.5889434814     -75.7379150390
156  23   -8   -3     10.0561599731     -1.1133605241     1.8316576004     0.2729341983     0.1558439016     0.0432756805     -7.1800842285     40.5889434814     -75.7379150390
156 231   -4   -5     10.0561599731     -1.1133605241     1.8316576004     0.2729341983     0.1558439016     0.0432756805     -7.1800842285     40.5889434814     -75.7379150390
157 183   -8   -6     10.1447496414     -1.0750513076     1.9417964935     0.3720053434     0.0282765388     -0.0067925081     -7.1800842285     40.5889434814     -75.7379150390
158 135   -8   -6     10.0944690704     -1.1277264356     1.4653260707     0.5179487228     -0.0609407138     -0.0557954216     -7.1800842285     40.5889434814     -75.7379150390
159  87   -8   -8     10.0944690704     -1.1277264356     1.4653260707     0.5179487228     -0.0609407138     -0.0557954216     -7.1800842285     40.5889434814     -75.7379150390
160  39   -8   -4     10.0872859954     -0.9864613533     1.1205434799     0.5059643268     -0.2010251045     -0.0826937580     -7.1800842285     40.5889434814     -75.7379150390
160 247   -4   -8     9.9532032012     -0.8667451858     1.1564583778     0.3618851184     -0.2300540208     -0.0850906372     -7.1800842285     40.5889434814     -75.7379150390
161 199   -8  -12     9.9532032012     -0.8667451858     1.1564583778     0.3618851184     -0.2300540208     -0.0850906372     -7.1800842285     40.5889434814     -75.7379150390
162 151   -5   -8     9.8933458328     -0.8116757392     1.3671588897     0.2319209098     -0.1770563030     -0.0755031108     -6.4795880317     38.1290054321     -77.4247283935
163 102   -9   -9     9.8310928344     -0.7757608890     1.4868750572     0.2055552244     -0.0750556850     -0.0520669364     -6.4795880317     38.1290054321     -77.4247283935
164  54   -8   -5     9.8310928344     -0.7757608890     1.4868750572     0.2055552244     -0.0750556850     -0.0520669364     -6.4795880317     38.1290054321     -77.4247283935
165   5   -1   -3     9.8717966079     -0.7494233131     1.5275784492     0.2122132301     0.0053730082     -0.0272991609     -6.4795880317     38.1290054321     -77.4247283935
165 212   -1   -3     9.9148941040     -0.7470290184     1.6856038570     0.2260618686     0.0394619846     -0.0310276412     -6.4795880317     38.1290054321     -77.4247283935
166 164    1   -2     9.9148941040     -0.7470290184     1.6856038570     0.2260618686     0.0394619846     -0.0310276412     -6.4795880317     38.1290054321     -77.4247283935
167 115    1   -2     9.9891185760     -0.7111141681     1.8579951286     0.2668088674     0.1049767494     -0.0443436527     -6.4795880317     38.1290054321     -77.4247283935
168  67    0    0     9.8334875106     -0.7182971000     1.8292633056     0.3600209236     0.1973898410     -0.0792315912     -6.4795880317     38.1290054321     -77.4247283935
169  18    0    0     9.8334875106     -0.7182971000     1.8292633056     0.3600209236     0.1973898410     -0.0792315912     -6.4795880317     38.1290054321     -77.4247283935
169 226    0    0     9.7544746398     -0.7805495262     1.8484178543     0.3858539581     0.1795463800     -0.0949444770     -5.6039681434     39.3589744567     -76.9186859130
170 177    0    0     9.9029226303     -0.7661836147     1.9178532600     0.4252693653     0.1651650905     -0.0909496784     -5.6039681434     39.3589744567     -76.9186859130
171 129    0   -1     9.9029226303     -0.7661836147     1.9178532600     0.4252693653     0.1651650905     -0.0909496784     -5.6039681434     39.3589744567     -76.9186859130
172  81    0   -2     9.8167276382     -0.6871709346     2.0495409965     0.5006379604     0.1691598987     -0.1055972814     -5.6039681434     39.3589744567     -76.9186859130
173  32   -1   -3     9.8143329620     -0.6751992702     2.1093990802     0.5570978164     0.0956555461     -0.1186469793     -5.6039681434     39.3589744567     -76.9186859130
173 240   -1   -4     9.8143329620     -0.6751992702     2.1093990802     0.5570978164     0.0956555461     -0.1186469793     -5.6039681434     39.3589744567     -76.9186859130
174 191   -1   -5     9.8095445632     -0.6967482089     1.8556008338     0.6436518669     0.0200206160     -0.1367567539     -5.6039681434     39.3589744567     -76.9186859130
175 143    0   -6     9.6251811981     -0.6656219959     1.6712379455     0.6423202514     -0.0063450803     -0.1540675640     -5.6039681434     39.3589744567     -76.9186859130
176  95    0   -5     9.6251811981     -0.6656219959     1.6712379455     0.6423202514     -0.0063450803     -0.1540675640     -5.6039681434     39.3589744567     -76.9186859130
177  47    0   -5     9.5533514022     -0.5626660346     1.6185627937     0.5491082191     -0.0465594244     -0.1420831584     -6.3044643402     35.1419410705     -78.9428558349
177 255    0   -5     9.4599733352     -0.4956250190     1.9537681579     0.4313946723     0.0069709272     -0.1178480148     -6.3044643402     35.1419410705     -78.9428558349
178 206    0   -4     9.4599733352     -0.4956250190     1.9537681579     0.4313946723     0.0069709272     -0.1178480148     -6.3044643402     35.1419410705     -78.9428558349
179 158    1   -6     9.6036319732     -0.5339341640     2.0255978107     0.4415149211     0.0035087652     -0.0818947887     -6.3044643402     35.1419410705     -78.9428558349
180 109    0   -6     9.6179981231     -0.5866093158     1.8292633056     0.4822618484     -0.0087419614     -0.0789652776     -6.3044643402     35.1419410705     -78.9428558349
181  61    0   -5     9.6179981231     -0.5866093158     1.8292633056     0.4822618484     -0.0087419614     -0.0789652776     -6.3044643402     35.1419410705     -78.9428558349
182  12    0   -4     9.5126476287     -0.5770320415     1.9370079040     0.4364547729     -0.0686640024     -0.0914823150     -6.3044643402     35.1419410705     -78.9428558349
182 220   -5   -4     9.5820837020     -0.4644988059     1.7334903717     0.4649510383     -0.1072804212     -0.0765683889     -6.3044643402     35.1419410705     -78.9428558349
183 171   -5   -5     9.5820837020     -0.4644988059     1.7334903717     0.4649510383     -0.1072804212     -0.0765683889     -6.3044643402     35.1419410705     -78.9428558349
184 123   -5   -4     9.5820837020     -0.4549215316     1.6879981994     0.4742722511     -0.0441625404     -0.0627197360     -6.3044643402     35.1419410705     -78.9428558349
185  74   -5   -4     9.5892667770     -0.4716817855     1.8388405799     0.4207419395     -0.0644028759     -0.0555290937     -6.6547122001     34.4391021728     -78.2681350708
186  26    0   -4     9.5892667770     -0.4716817855     1.8388405799     0.4207419395     -0.0644028759     -0.0555290937     -6.6547122001     34.4391021728     -78.2681350708
186 233    0   -3     9.9819355010     -0.5363285064     1.6951811313     0.3341878652     -0.2524249076     -0.0565943765     -6.6547122001     34.4391021728     -78.2681350708
187 185    0   -2     10.0657367706     -0.5147795677     1.8316576004     0.3096864223     -0.4244677543     -0.1024014472     -6.6547122001     34.4391021728     -78.2681350708
188 137    0   -1     10.0657367706     -0.5147795677     1.8316576004     0.3096864223     -0.4244677543     -0.1024014472     -6.6547122001     34.4391021728     -78.2681350708
189  90    0    0     10.2644653320     -0.4405555725     1.5587047576     0.3512323379     -0.4047600746     -0.1652529954     -6.6547122001     34.4391021728     -78.2681350708
190  42    0    0     9.5605344772     -0.2897131729     1.4868750572     0.4162144660     -0.2582839727     -0.2435511112     -6.6547122001     34.4391021728     -78.2681350708
190 250    0    0     9.5605344772     -0.2897131729     1.4868750572     0.4162144660     -0.2582839727     -0.2435511112     -6.6547122001     34.4391021728     -78.2681350708
191 202    0    0     9.4216642379     -0.2322494029     1.3096951246     0.4625541687     -0.0939644050     -0.2139895915     -6.6547122001     34.4391021728     -78.2681350708
192 154    0    0     9.6610965728     -0.1747856235     1.5563104152     0.3773317337     0.1233528375     -0.1159837722     -5.2537202835     32.3305854797     -79.6175842285
193 106    0    0     9.6610965728     -0.1747856235     1.5563104152     0.3773317337     0.1233528375     -0.1159837722     -5.2537202835     32.3305854797     -79.6175842285
194  58    0    0     9.8119382858     -0.1556310415     1.6808152198     0.3440417051     0.1640998268     -0.1106573581     -5.2537202835     32.3305854797     -79.6175842285
195  10    0    0     9.8478536605     -0.1436594247     1.6999698638     0.3491017818     -0.0446951818     -0.1822974777     -5.2537202835     32.3305854797     -79.6175842285
195 218    0    0     9.8478536605     -0.1436594247     1.6999698638     0.3491017818     -0.0446951818     -0.1822974777     -5.2537202835     32.3305854797     -79.6175842285
196 170    0    0     9.8478536605     -0.2035175085     1.7861654758     0.3243340253     -0.2233960151     -0.2257076740     -5.2537202835     32.3305854797     -79.6175842285
197 122    0    0     9.7496862411     -0.0167602658     1.4294113159     0.3112843036     -0.2771926879     -0.2145222187     -5.2537202835     32.3305854797     -79.6175842285
198  75    0    0     9.7496862411     -0.0167602658     1.4294113159     0.3112843036     -0.2771926879     -0.2145222187     -5.2537202835     32.3305854797     -79.6175842285
199  27    0    0     9.6203927993     -0.0574637699     1.5036353111     0.2934408664     -0.1578812503     -0.1657856464     -5.2537202835     32.3305854797     -79.6175842285
199 235    0    0     9.7592630386     -0.0478864765     1.6185627937     0.2910439968     -0.0071440410     -0.1111900091     -6.3044643402     31.2763290405     -78.2681350708
200 186    0    0     9.7592630386     -0.0478864765     1.6185627937     0.2910439968     -0.0071440410     -0.1111900091     -6.3044643402     31.2763290405     -78.2681350708
201 138    0    0     9.9172887802     -0.0478864765     1.4222283363     0.3160780668     -0.0071440410     -0.1063962459     -6.3044643402     31.2763290405     -78.2681350708
202  89    0    0     9.7808122634     -0.0215489125     1.4437771797     0.2793259143     0.0144278931     -0.1298324108     -6.3044643402     31.2763290405     -78.2681350708
203  41    0    0     9.7808122634     -0.0215489125     1.4437771797     0.2793259143     0.0144278931     -0.1298324108     -6.3044643402     31.2763290405     -78.2681350708
203 249    0    0     9.6371526718     0.1221105098     1.4677204132     0.2558897018     0.0157594943     -0.1327619433     -6.3044643402     31.2763290405     -78.2681350708
204 200    0    0     9.5509576797     0.0861956501     1.5730706214     0.2473674774     0.0186890134     -0.1322293043     -6.3044643402     31.2763290405     -78.2681350708
205 152    0    0     9.5509576797     0.0861956501     1.5730706214     0.2473674774     0.0186890134     -0.1322293043     -6.3044643402     31.2763290405     -78.2681350708
206 103    0    0     9.7329254150     0.0814070034     1.5898309707     0.2582865953     -0.0007523560     -0.1266365766     -6.3044643402     31.2763290405     -78.2681350708
207  54    0    0     9.6443357467     0.1723913097     1.5706763267     0.2303230047     -0.0500215911     -0.1261039376     -7.3552083969     29.1678123474     -77.9307708740
208   6    0    0     9.6443357467     0.1723913097     1.5706763267     0.2303230047     -0.0500215911     -0.1261039376     -7.3552083969     29.1678123474     -77.9307708740
208 213    0    0     9.3665943145     0.2274607658     1.8053199768     0.2361820459     -0.1091446638     -0.0941455268     -7.3552083969     29.1678123474     -77.9307708740
209 165    0    0     9.8550367355     0.2154891252     1.6520833969     0.2641456604     -0.1959650421     -0.0627197360     -7.3552083969     29.1678123474     -77.9307708740
210 116    0    0     9.8550367355     0.2154891252     1.6520833969     0.2641456604     -0.1959650421     -0.0627197360     -7.3552083969     29.1678123474     -77.9307708740
211  68    0    0     10.0992574691     0.1939402198     1.6113798618     0.1890433788     -0.1224606752     -0.0922812843     -7.3552083969     29.1678123474     -77.9307708740
212  20    0    0     10.1303834915     0.0861956501     1.6472947597     0.0830479431     -0.0697292804     -0.1396862745     -7.3552083969     29.1678123474     -77.9307708740
212 229    0    0     10.1303834915     0.0861956501     1.6472947597     0.0830479431     -0.0697292804     -0.1396862745     -7.3552083969     29.1678123474     -77.9307708740
213 181    0    0     9.6299695968     -0.0047886476     1.4222283363     0.0620086574     -0.0683976745     -0.1809658908     -7.3552083969     29.1678123474     -77.9307708740
214 132    0    0     9.3450450897     0.2537982940     1.2402596473     0.1762600040     -0.1296513080     -0.1884228610     -7.3552083969     29.1678123474     -77.9307708740
215  84    0    0     9.3450450897     0.2537982940     1.2402596473     0.1762600040     -0.1296513080     -0.1884228610     -7.3552083969     29.1678123474     -77.9307708740
216  35    0    0     9.8119382858     0.2154891252     1.3408212661     0.2585529088     -0.2151400804     -0.1599265956     -6.6547122001     29.5192317962     -76.2439575195
216 243    0    0     9.8454589843     0.2633756160     1.3719475269     0.2420410871     -0.2042209625     -0.1388872985     -6.6547122001     29.5192317962     -76.2439575195
217 194    0    0     9.8454589843     0.2633756160     1.3719475269     0.2420410871     -0.2042209625     -0.1388872985     -6.6547122001     29.5192317962     -76.2439575195
218 146    0    0     10.1902418136     0.2777415513     1.5467331409     0.1669387912     -0.0446951818     -0.0374193239     -6.6547122001     29.5192317962     -76.2439575195
219  99   -3    6     10.1088342666     0.0718297100     1.4749033451     0.0944997024     0.1625019073     0.0464715242     -6.6547122001     29.5192317962     -76.2439575195
220  51   -3    6     10.1088342666     0.0718297100     1.4749033451     0.0944997024     0.1625019073     0.0464715242     -6.6547122001     29.5192317962     -76.2439575195
221   3   -4    6     9.5653228759     0.1412650966     1.2594143152     0.2471011638     0.1419952487     0.0139804625     -6.6547122001     29.5192317962     -76.2439575195
221 210   -4    6     9.2899761199     0.0263375616     1.2857518196     0.4598909378     -0.0012849979     0.0491347265     -6.6547122001     29.5192317962     -76.2439575195
222 162    0    0     9.2899761199     0.0263375616     1.2857518196     0.4598909378     -0.0012849979     0.0491347265     -6.6547122001     29.5192317962     -76.2439575195
223 114    0    0     9.8981342315     0.2202777862     1.3480042219     0.7099656105     -0.1046172142     0.0845553207     -6.6547122001     28.1135540008     -77.5934066772
224  65    0    0     9.9364433288     0.2130948066     1.3719475269     0.8876010894     -0.1882417488     0.0355523943     -6.6547122001     28.1135540008     -77.5934066772
225  16   -1    0     9.9364433288     0.2130948066     1.3719475269     0.8876010894     -0.1882417488     0.0355523943     -6.6547122001     28.1135540008     -77.5934066772
225 224   -1    0     9.8717966079     0.3663315296     1.3623701333     0.9565780639     -0.2249939203     -0.0177116370     -6.6547122001     28.1135540008     -77.5934066772
226 175   -1   -2     9.9579925537     0.5890036106     1.3025120496     0.9248859405     -0.1994272041     -0.0488710927     -6.6547122001     28.1135540008     -77.5934066772
227 126   -1   -4     9.9579925537     0.5890036106     1.3025120496     0.9248859405     -0.1994272041     -0.0488710927     -6.6547122001     28.1135540008     -77.5934066772
228  78   -2   -3     9.8239097595     0.3735145092     1.2977234077     0.8140967369     -0.1672024631     -0.0243696403     -6.6547122001     28.1135540008     -77.5934066772
229  29   -2   -3     9.7233486175     0.3328109979     1.1947674751     0.7917258739     -0.1677350997     0.0328891992     -6.6547122001     28.1135540008     -77.5934066772
229 236    0   -3     9.7233486175     0.3328109979     1.1947674751     0.7917258739     -0.1677350997     0.0328891992     -6.6547122001     28.1135540008     -77.5934066772
230 188    0   -4     9.5749006271     0.3926690864     1.1109662055     0.8617680549     -0.1672024631     0.1114536523     -7.5303320884     26.8835849761     -77.0873641967
231 139    2   -4     9.5844774246     0.3663315296     1.1684299707     0.8612354278     -0.1861111831     0.1327592611     -7.5303320884     26.8835849761     -77.0873641967
232  91    2   -2     9.5844774246     0.3663315296     1.1684299707     0.8612354278     -0.1861111831     0.1327592611     -7.5303320884     26.8835849761     -77.0873641967
233  43    1   -3     9.5749006271     0.3328109979     1.1396980285     0.8282116889     -0.1821163940     0.0733698606     -7.5303320884     26.8835849761     -77.0873641967
233 250    1   -5     9.8095445632     0.3759088277     1.1660356521     0.7733497619     -0.1866438293     0.0150457439     -7.5303320884     26.8835849761     -77.0873641967
234 201    0   -6     9.8095445632     0.3759088277     1.1660356521     0.7733497619     -0.1866438293     0.0150457439     -7.5303320884     26.8835849761     -77.0873641967
235 153    0   -5     9.9986953735     0.3447826147     1.2306823730     0.6772081851     -0.1959650421     -0.0006671437     -7.5303320884     26.8835849761     -77.0873641967
236 104    0   -6     9.7664461135     0.2849245071     1.0989946174     0.5810666084     -0.1906386375     -0.0946781635     -7.5303320884     26.8835849761     -77.0873641967
237  56    0   -4     9.7664461135     0.2849245071     1.0989946174     0.5810666084     -0.1906386375     -0.0946781635     -7.5303320884     26.8835849761     -77.0873641967
238   7    0   -6     9.6778564453     0.3040791034     0.8954771041     0.5871920108     -0.1815837478     -0.1199785709     -7.0049600601     22.8422622680     -76.9186859130
238 214    0   -6     9.9891185760     0.3519655704     0.9481521606     0.6148892402     -0.1829153442     -0.0752367925     -7.0049600601     22.8422622680     -76.9186859130
239 165    1   -5     9.9891185760     0.3519655704     0.9481521606     0.6148892402     -0.1829153442     -0.0752367925     -7.0049600601     22.8422622680     -76.9186859130
240 116    1   -5     10.1064405441     0.3040791034     1.0918116569     0.5690822124     -0.1112752199     -0.0339571666     -7.0049600601     22.8422622680     -76.9186859130
241  68    0   -2     9.8263044357     0.4956250190     1.0391365289     0.5017032146     -0.0329770994     0.0006644577     -7.0049600601     22.8422622680     -76.9186859130
242  19    0   -2     9.8263044357     0.4956250190     1.0391365289     0.5017032146     -0.0329770994     0.0006644577     -7.0049600601     22.8422622680     -76.9186859130
242 225    0    0     9.0289945602     0.5794263362     0.8308303833     0.4622878551     -0.1003560900     -0.2323656797     -7.0049600601     22.8422622680     -76.9186859130
243 177    0    0     8.2221078872     0.0335205316     0.7805495262     0.5238078117     -0.3845196914     -0.8329176902     -7.0049600601     22.8422622680     -76.9186859130
244 128    0    0     8.2221078872     0.0335205316     0.7805495262     0.5238078117     -0.3845196914     -0.8329176902     -7.0049600601     22.8422622680     -76.9186859130
245  79    0    0     10.2764377593     0.7494233131     0.7829438209     0.7994491577     -0.7139577865     -1.0129500627     -8.9313240051     20.5580368041     -74.7258300781
246  31    0    0     11.1072673797     1.5395502090     0.6656219959     0.7456524848     -0.5515024662     -0.2302351236     -8.9313240051     20.5580368041     -74.7258300781
246 239    0    0     11.1072673797     1.5395502090     0.6656219959     0.7456524848     -0.5515024662     -0.2302351236     -8.9313240051     20.5580368041     -74.7258300781
247 191    0    0     10.3147468566     0.9577294349     0.6105525493     0.4218071937     -0.1688003778     0.1143831610     -8.9313240051     20.5580368041     -74.7258300781
248 143    0    0     9.9795408248     0.6847765922     0.6153411865     0.3000988960     -0.0231232500     0.2126553058     -8.9313240051     20.5580368041     -74.7258300781
249  94    0    0     9.9795408248     0.6847765922     0.6153411865     0.3000988960     -0.0231232500     0.2126553058     -8.9313240051     20.5580368041     -74.7258300781
250  45    0    0     9.6587018966     0.7159028053     0.7159028053     0.2468348503     0.0165584540     0.3482122659     -8.9313240051     20.5580368041     -74.7258300781
250 252    0    0     9.4312410354     0.5578774452     0.7398460388     0.1568186283     -0.0231232500     0.2187806606     -8.9313240051     20.5580368041     -74.7258300781
251 203    0    0     9.4312410354     0.5578774452     0.7398460388     0.1568186283     -0.0231232500     0.2187806606     -8.9313240051     20.5580368041     -74.7258300781
252 154    0    0     9.4719448089     0.0526751232     0.7350573539     0.2124795436     -0.0867737674     0.0584559345     -8.9313240051     20.5580368041     -74.7258300781
253 105    0    0     9.8646135330     0.0071829710     0.5315398693     0.6223463058     -0.2183359146     0.1383519763     -8.0557041168     22.4908428192     -74.5571441650
254  57    0    0     9.8646135330     0.0071829710     0.5315398693     0.6223463058     -0.2183359146     0.1383519763     -8.0557041168     22.4908428192     -74.5571441650
255   8    0    0     10.1303834915     0.2633756160     0.4764704227     0.9397998809     -0.3088848114     0.2888228607     -8.0557041168     22.4908428192     -74.5571441650
255 215    0    0     9.7784175872     0.5435114860     0.3447826147     1.0061136484     -0.3291251182     0.3743116617     -8.0557041168     22.4908428192     -74.5571441650
  0 167    0    0     9.7784175872     0.5435114860     0.3447826147     1.0061136484     -0.3291251182     0.3743116617     -8.0557041168     22.4908428192     -74.5571441650
  1 118    0    0     9.6347589492     0.6129468917     0.3016848087     0.9371367454     -0.3578876972     0.1886864852     -8.0557041168     22.4908428192     -74.5571441650
  2  69    0    0     9.5701122283     0.2753472328     0.1652083396     0.8734861373     -0.4220708847     -0.0936128807     -8.0557041168     22.4908428192     -74.5571441650
  3  21    0    0     9.5701122283     0.2753472328     0.1652083396     0.8734861373     -0.4220708847     -0.0936128807     -8.0557041168     22.4908428192     -74.5571441650
  3 228    0    0     9.8478536605     0.4573158264     0.0095772953     0.9294134140     -0.4849224090     -0.1306313872     -8.0557041168     22.4908428192     -74.5571441650
  4 179    0    0     9.6850395202     0.3974577426     -0.0430978250     0.9267501831     -0.4668126106     -0.0270328402     -9.6318206787     19.8551979064     -72.0269241333
  5 130    0    0     9.6850395202     0.3974577426     -0.0430978250     0.9267501831     -0.4668126106     -0.0270328402     -9.6318206787     19.8551979064     -72.0269241333
  6  81    0    0     9.8717966079     0.4597101688     0.0407035017     0.8471204757     -0.5128860473     -0.0709756660     -9.6318206787     19.8551979064     -72.0269241333
  7  32    0    0     9.6036319732     0.2753472328     0.0119716191     0.7584358215     -0.6063644409     -0.3362305402     -9.6318206787     19.8551979064     -72.0269241333
  7 239    0    0     9.6036319732     0.2753472328     0.0119716191     0.7584358215     -0.6063644409     -0.3362305402     -9.6318206787     19.8551979064     -72.0269241333
  8 191    0    0     9.6419420242     0.6943538665     -0.3399939537     0.7206183433     -0.6721454620     -0.4542103767     -9.6318206787     19.8551979064     -72.0269241333
  9 143    0    0     10.0609483718     0.6344957828     -0.3902747631     0.6473803520     -0.6095602512     -0.3841681671     -9.6318206787     19.8551979064     -72.0269241333
 10  95    0    0     10.0609483718     0.6344957828     -0.3902747631     0.6473803520     -0.6095602512     -0.3841681671     -9.6318206787     19.8551979064     -72.0269241333
 11  47    0    0     10.0801029205     0.5961865901     -0.4812590599     0.5941163063     -0.4766664981     -0.2547365665     -9.6318206787     19.8551979064     -72.0269241333
 11 255    0    0     10.1710872650     0.6249184608     -0.7135085105     0.5792024135     -0.3264619112     -0.0845580005     -11.0328121185     17.7466812133     -64.6049499511
 12 208    0    0     10.1710872650     0.6249184608     -0.7135085105     0.5792024135     -0.3264619112     -0.0845580005     -11.0328121185     17.7466812133     -64.6049499511
 13 160    0    0     9.8215160369     0.5770320415     -0.7182971000     0.5949152946     -0.2447016239     0.0517979335     -11.0328121185     17.7466812133     -64.6049499511
 14 112    0    0     9.9939069747     0.5698490142     -0.8643508911     0.6186177730     -0.2857149124     0.0416777610     -11.0328121185     17.7466812133     -64.6049499511
 15  65    0    0     9.9939069747     0.5698490142     -0.8643508911     0.6186177730     -0.2857149124     0.0416777610     -11.0328121185     17.7466812133     -64.6049499511
 16  17    0    0     9.9125003814     0.6584390640     -0.9385748863     0.6361948966     -0.3648120164     -0.0025313868     -11.0328121185     17.7466812133     -64.6049499511
 16 225    0    0     9.8670082092     0.6680163383     -0.8691394805     0.5682832717     -0.4662799835     -0.0443436527     -11.0328121185     17.7466812133     -64.6049499511
 17 177    0    0     9.8670082092     0.6680163383     -0.8691394805     0.5682832717     -0.4662799835     -0.0443436527     -11.0328121185     17.7466812133     -64.6049499511
 18 129    0    0     9.8550367355     0.6823822021     -0.9577294349     0.5219435691     -0.4319247245     -0.0685787868     -11.0328121185     17.7466812133     -64.6049499511
 19  82    0    0     9.9436264038     0.5602717399     -0.8763224601     0.4756038188     -0.3283261775     0.0057245378     -10.5074405670     15.4624547958     -63.4241790771
 20  34    0    0     9.9436264038     0.5602717399     -0.8763224601     0.4756038188     -0.3283261775     0.0057245378     -10.5074405670     15.4624547958     -63.4241790771
 20 241    0    0     10.1016521453     0.4836534023     -1.0535024404     0.4689458847     -0.2905086994     0.0470041656     -10.5074405670     15.4624547958     -63.4241790771
 21 194    0    0     10.0992574691     0.5483001708     -1.1995562362     0.5171498298     -0.2566860198     0.0094530210     -10.5074405670     15.4624547958     -63.4241790771
 22 146    0    0     10.0992574691     0.5483001708     -1.1995562362     0.5171498298     -0.2566860198     0.0094530210     -10.5074405670     15.4624547958     -63.4241790771
 23  98    0    0     9.9747524261     0.6033696174     -1.1373037099     0.5286015987     -0.2004924774     -0.0057272281     -10.5074405670     15.4624547958     -63.4241790771
 24  50    0    0     9.9029226303     0.5626660346     -1.1373037099     0.4787997245     -0.1307165861     -0.0467405319     -10.5074405670     15.4624547958     -63.4241790771
 25   2    0    0     9.9029226303     0.5626660346     -1.1373037099     0.4787997245     -0.1307165861     -0.0467405319     -10.5074405670     15.4624547958     -63.4241790771
 25 210    0    0     9.8909511566     0.4477385520     -1.1684299707     0.4124859809     -0.1019540190     -0.0949444770     -10.5074405670     15.4624547958     -63.4241790771
 26 162    0    0     9.7736291885     0.3902747631     -1.2330766916     0.4417812347     -0.0771862411     -0.0797642326     -10.5074405670     15.4624547958     -63.4241790771
 27 115    0    0     9.7736291885     0.3902747631     -1.2330766916     0.4417812347     -0.0771862411     -0.0797642326     -10.5074405670     15.4624547958     -63.4241790771
 28  67    0    0     9.8478536605     0.4621044635     -1.2665972709     0.4732069492     -0.1003560900     -0.0472731733     -11.9084320068     18.2738094329     -63.0868148803
 29  19    0    0     9.8358821868     0.4405555725     -1.2330766916     0.4497708320     -0.1155363440     -0.0712419891     -11.9084320068     18.2738094329     -63.0868148803
 29 227    0    0     9.8358821868     0.4405555725     -1.2330766916     0.4497708320     -0.1155363440     -0.0712419891     -11.9084320068     18.2738094329     -63.0868148803
 30 179    0    0     9.6946163177     0.3304166793     -1.2211050987     0.4356558322     -0.1118078589     -0.0984066390     -11.9084320068     18.2738094329     -63.0868148803
 31 131    0    0     9.5701122283     0.2753472328     -1.2618086338     0.4372537612     -0.1315155625     -0.0733725500     -11.9084320068     18.2738094329     -63.0868148803
 32  83    0    0     9.5701122283     0.2753472328     -1.2618086338     0.4372537612     -0.1315155625     -0.0733725500     -11.9084320068     18.2738094329     -63.0868148803
 33  35    0    0     9.6395473480     0.2729529142     -1.2426539659     0.4425801753     -0.2178032875     -0.0688451051     -11.9084320068     18.2738094329     -63.0868148803
 33 243    0    0     9.8526420593     0.2729529142     -1.2881461334     0.4521677017     -0.3032920360     -0.1157174587     -11.9084320068     18.2738094329     -63.0868148803
 34 195    0    0     9.8526420593     0.2729529142     -1.2881461334     0.4521677017     -0.3032920360     -0.1157174587     -11.9084320068     18.2738094329     -63.0868148803
 35 148    0    0     9.8143329620     0.2250664234     -1.2546256780     0.4580266952     -0.3285924911     -0.1367567539     -10.6825647354     16.3410034179     -59.8818702697
 36 100    0    0     9.8358821868     0.1652083396     -1.2977234077     0.4929146766     -0.3235323905     -0.1527359485     -10.6825647354     16.3410034179     -59.8818702697
 37  53    0    0     9.8358821868     0.1652083396     -1.2977234077     0.4929146766     -0.3235323905     -0.1527359485     -10.6825647354     16.3410034179     -59.8818702697
 38   5    0    0     9.8550367355     0.1292934894     -1.3815248012     0.5861267089     -0.2644093036     -0.2155875205     -10.6825647354     16.3410034179     -59.8818702697
 38 213    0    0     9.7568693161     0.2849245071     -1.4844807624     0.6993127822     -0.2311192989     -0.2581987380     -10.6825647354     16.3410034179     -59.8818702697
 39 165    0    0     9.7568693161     0.2849245071     -1.4844807624     0.6993127822     -0.2311192989     -0.2581987380     -10.6825647354     16.3410034179     -59.8818702697
 40 118    0    0     9.7017993927     0.4118237018     -1.5634933471     0.7501799583     -0.2026230335     -0.2603292942     -10.6825647354     16.3410034179     -59.8818702697
 41  70    0    0     9.6874332427     0.4309782505     -1.7789825439     0.7800077915     -0.1474947690     -0.2323656797     -10.6825647354     16.3410034179     -59.8818702697
 42  22    0    0     9.6874332427     0.4309782505     -1.7789825439     0.7800077915     -0.1474947690     -0.2323656797     -10.6825647354     16.3410034179     -59.8818702697
 42 230    0    0     9.6898279190     0.5099909305     -1.8699668884     0.7802741050     -0.1323145151     -0.2083968639     -10.3323163986     15.6381645202     -57.5203323364
 43 182    0    0     9.7401084899     0.4956250190     -1.8627838134     0.7443208694     -0.1211290597     -0.1990756511     -10.3323163986     15.6381645202     -57.5203323364
 44 135    0    0     9.7401084899     0.4956250190     -1.8627838134     0.7443208694     -0.1211290597     -0.1990756511     -10.3323163986     15.6381645202     -57.5203323364
 45  87    0    0     9.6802511215     0.5554831027     -1.8699668884     0.6817356109     -0.0814473628     -0.1998746299     -10.3323163986     15.6381645202     -57.5203323364
 46  40    0    0     9.4934930801     0.4692874431     -1.8292633056     0.6194167137     -0.0430972623     -0.1905534172     -10.3323163986     15.6381645202     -57.5203323364
 46 248    0    0     9.4934930801     0.4692874431     -1.8292633056     0.6194167137     -0.0430972623     -0.1905534172     -10.3323163986     15.6381645202     -57.5203323364
 47 201    0    0     9.7209539413     0.6225241661     -1.9681340217     0.5624242305     -0.0891706466     -0.1492738008     -10.3323163986     15.6381645202     -57.5203323364
 48 153    0    0     9.7113771438     0.4573158264     -1.9298249244     0.4987736701     -0.0971602535     -0.1455453157     -10.3323163986     15.6381645202     -57.5203323364
 49 106    0    0     9.7113771438     0.4573158264     -1.9298249244     0.4987736701     -0.0971602535     -0.1455453157     -10.3323163986     15.6381645202     -57.5203323364
 50  59    0    0     9.8526420593     0.5435114860     -1.9178532600     0.4561624526     -0.0500215911     -0.1359577894     -9.1064481735     14.4081964492     -56.3395614624
 51  11    0    0     9.5461683273     0.4309782505     -1.8053199768     0.4220734596     0.0375977468     -0.1431484317     -9.1064481735     14.4081964492     -56.3395614624
 51 218    0    0     9.5461683273     0.4309782505     -1.8053199768     0.4220734596     0.0375977468     -0.1431484317     -9.1064481735     14.4081964492     -56.3395614624
 52 170    0    0     9.4288463592     0.4142179965     -1.7334903717     0.3882508277     0.0194879770     -0.1082604885     -9.1064481735     14.4081964492     -56.3395614624
 53 121    0    0     9.7544746398     0.4046407222     -1.7287016868     0.3602872371     -0.0739904022     -0.0741715145     -9.1064481735     14.4081964492     -56.3395614624
 54  73    0    0     9.7544746398     0.4046407222     -1.7287016868     0.3602872371     -0.0739904022     -0.0741715145     -9.1064481735     14.4081964492     -56.3395614624
 55  25    0    0     9.8454589843     0.4429498672     -1.9226419448     0.3565587520     -0.1134057879     -0.0944118404     -9.1064481735     14.4081964492     -56.3395614624
 55 233    0    0     9.7233486175     0.4142179965     -1.8460235595     0.3357858180     -0.1104762673     -0.1362241029     -9.1064481735     14.4081964492     -56.3395614624
 56 185    0    0     9.7233486175     0.4142179965     -1.8460235595     0.3357858180     -0.1104762673     -0.1362241029     -9.1064481735     14.4081964492     -56.3395614624
 57 137    0    0     9.6084213256     0.4142179965     -1.7694052696     0.3190076351     -0.1008887410     -0.1455453157     -9.1064481735     14.4081964492     -56.3395614624
 58  89    0    0     9.6108150482     0.4118237018     -1.8220804214     0.3062242269     -0.1112752199     -0.1151848077     -9.4566965103     13.7053575515     -57.0142860412
 59  40    0    0     9.6108150482     0.4118237018     -1.8220804214     0.3062242269     -0.1112752199     -0.1151848077     -9.4566965103     13.7053575515     -57.0142860412
 59 248    0    0     9.8550367355     0.3830918121     -1.7574336528     0.3171433925     -0.0497552680     -0.0904170417     -9.4566965103     13.7053575515     -57.0142860412
 60 200    0    0     9.8071498870     0.2705585718     -1.6999698638     0.3661462783     0.0421251869     -0.1066625714     -9.4566965103     13.7053575515     -57.0142860412
 61 151    0    0     9.8071498870     0.2705585718     -1.6999698638     0.3661462783     0.0421251869     -0.1066625714     -9.4566965103     13.7053575515     -57.0142860412
 62 103    0    0     9.7233486175     0.2514039993     -1.6209571361     0.4369874477     0.0530443191     -0.1362241029     -9.4566965103     13.7053575515     -57.0142860412
 63  54    0    0     9.8215160369     0.2585869789     -1.6999698638     0.5158181667     0.0125636482     -0.1676498794     -9.4566965103     13.7053575515     -57.0142860412
 64   5    0    0     9.8215160369     0.2585869789     -1.6999698638     0.5158181667     0.0125636482     -0.1676498794     -9.4566965103     13.7053575515     -57.0142860412
 64 213    0    0     9.7856006622     0.3854861259     -1.7287016868     0.5834634780     -0.0183294868     -0.1860259819     -9.4566965103     13.7053575515     -57.0142860412
 65 164    0    0     9.7856006622     0.3854861259     -1.7287016868     0.5834634780     -0.0183294868     -0.1860259819     -9.4566965103     13.7053575515     -57.0142860412
 66 116    0    0     9.6299695968     0.4166123390     -1.7454619407     0.6058344364     -0.0012849979     -0.1958798217     -11.0328121185     14.5839061737     -56.1708793640
 67  68    0    0     9.6491241455     0.3974577426     -1.7239130973     0.5925183773     -0.0297812557     -0.1838954067     -11.0328121185     14.5839061737     -56.1708793640
 68  21    0    0     9.6491241455     0.3974577426     -1.7239130973     0.5925183773     -0.0297812557     -0.1838954067     -11.0328121185     14.5839061737     -56.1708793640
 68 229    0    0     9.7999668121     0.3567542552     -1.7310960292     0.5869256973     -0.0902359390     -0.1628561115     -11.0328121185     14.5839061737     -56.1708793640
 69 181    0    0     9.8047552108     0.4932306766     -1.8675725936     0.5850614547     -0.1120741844     -0.1687151670     -11.0328121185     14.5839061737     -56.1708793640
 70 134    0    0     9.8047552108     0.4932306766     -1.8675725936     0.5850614547     -0.1120741844     -0.1687151670     -11.0328121185     14.5839061737     -56.1708793640
 71  86    0    0     9.6682786941     0.4621044635     -1.9992603302     0.5539019584     -0.1195311431     -0.1799005985     -11.0328121185     14.5839061737     -56.1708793640
 72  39    0    0     9.6898279190     0.4597101688     -2.0232036113     0.5070296287     -0.1283197164     -0.1607255697     -11.0328121185     14.5839061737     -56.1708793640
 72 247    0    0     9.6898279190     0.4597101688     -2.0232036113     0.5070296287     -0.1283197164     -0.1607255697     -11.0328121185     14.5839061737     -56.1708793640
 73 199    0    0     9.5485630035     0.4405555725     -2.0040488243     0.4726743221     -0.1773226261     -0.1282345056     -9.4566965103     13.3539381027     -53.3032989501
 74 151    0    0     9.6682786941     0.4381612300     -2.0279922485     0.4495044708     -0.2143411159     -0.0968087196     -9.4566965103     13.3539381027     -53.3032989501
 75 102    0    0     9.6682786941     0.4381612300     -2.0279922485     0.4495044708     -0.2143411159     -0.0968087196     -9.4566965103     13.3539381027     -53.3032989501
 76  54    0    0     9.7736291885     0.3783031463     -2.1165821552     0.4313946723     -0.1869101524     -0.1042656898     -9.4566965103     13.3539381027     -53.3032989501
 77   6    0    0     9.6922225952     0.3974577426     -2.1213707923     0.4031648159     -0.1208627462     -0.1162500977     -9.4566965103     13.3539381027     -53.3032989501
 77 213    0    0     9.6922225952     0.3974577426     -2.1213707923     0.4031648159     -0.1208627462     -0.1162500977     -9.4566965103     13.3539381027     -53.3032989501
 78 165    0    0     9.5772943496     0.3830918121     -2.0040488243     0.3839897632     -0.0926328182     -0.1418168306     -9.4566965103     13.3539381027     -53.3032989501
 79 117    0    0     9.5078592300     0.3759088277     -2.0303864479     0.3981046676     -0.1464294815     -0.1588613271     -9.4566965103     13.3539381027     -53.3032989501
 80  68    0    0     9.5078592300     0.3759088277     -2.0303864479     0.3981046676     -0.1464294815     -0.1588613271     -9.4566965103     13.3539381027     -53.3032989501
 81  20    0    0     9.5940551757     0.3926690864     -2.1740460395     0.4138175964     -0.1429673194     -0.1508717060     -9.6318206787     13.1782283782     -51.7851676940
 81 227    0    0     9.6179981231     0.4214009761     -2.2195379734     0.4124859809     -0.1110089063     -0.1490074634     -9.6318206787     13.1782283782     -51.7851676940
 82 179    0    0     9.6179981231     0.4214009761     -2.2195379734     0.4124859809     -0.1110089063     -0.1490074634     -9.6318206787     13.1782283782     -51.7851676940
 83 131    0    0     9.6395473480     0.4261896133     -2.1501026153     0.3898487567     -0.0947633647     -0.1340935349     -9.6318206787     13.1782283782     -51.7851676940
 84  83    0    0     9.6994056701     0.3232336997     -2.0806672573     0.3791959762     -0.0928991317     -0.1234407424     -9.6318206787     13.1782283782     -51.7851676940
 85  34    0    0     9.6994056701     0.3232336997     -2.0806672573     0.3791959762     -0.0928991317     -0.1234407424     -9.6318206787     13.1782283782     -51.7851676940
 85 242    0    0     9.6634902954     0.3016848087     -2.1261594295     0.3933109092     -0.0335097336     -0.1127879381     -9.6318206787     13.1782283782     -51.7851676940
 86 194    0    0     9.6036319732     0.3352053165     -2.1596798896     0.4135512828     -0.0156662845     -0.1079941749     -9.6318206787     13.1782283782     -51.7851676940
 87 146    0    0     9.6036319732     0.3352053165     -2.1596798896     0.4135512828     -0.0156662845     -0.1079941749     -9.6318206787     13.1782283782     -51.7851676940
 88  98    0    0     9.4958877563     0.3663315296     -2.1453139781     0.4135512828     0.0245480561     -0.1199785709     -9.6318206787     13.1782283782     -51.7851676940
 89  50    0    0     9.6156044006     0.3040791034     -2.0255978107     0.4287314891     0.0620992088     -0.1218428134     -10.5074405670     10.8940019607     -50.6043968200
 90   1    0    0     9.6156044006     0.3040791034     -2.0255978107     0.4287314891     0.0620992088     -0.1218428134     -10.5074405670     10.8940019607     -50.6043968200
 90 208    0    0     9.7712354660     0.2394323587     -2.0447523593     0.4838597774     0.0362661480     -0.1354251503     -10.5074405670     10.8940019607     -50.6043968200
 91 159    0    0     9.6922225952     0.2514039993     -2.0902445316     0.5296668529     0.0051066875     -0.1647203540     -10.5074405670     10.8940019607     -50.6043968200
 92 111    0    0     9.6922225952     0.2514039993     -2.0902445316     0.5296668529     0.0051066875     -0.1647203540     -10.5074405670     10.8940019607     -50.6043968200
 93  62    0    0     9.5413799285     0.3016848087     -2.0471467971     0.5525703907     0.0189553356     -0.1593939685     -10.5074405670     10.8940019607     -50.6043968200
 94  14    0    0     9.4743385314     0.3375996351     -2.1046104431     0.5656200408     -0.0191284475     -0.1005372047     -10.5074405670     10.8940019607     -50.6043968200
 94 221    0    0     9.4743385314     0.3375996351     -2.1046104431     0.5656200408     -0.0191284475     -0.1005372047     -10.5074405670     10.8940019607     -50.6043968200
 95 173    0    0     9.5844774246     0.2514039993     -2.1070048809     0.5741422653     -0.0199274082     -0.0323592424     -10.5074405670     10.8940019607     -50.6043968200
 96 124    0    0     9.7520809173     0.2107004880     -2.0878503322     0.5898551940     -0.0196610870     -0.0094557104     -8.4059524536     12.2996797561     -51.2791213989
 97  75    0    0     9.7520809173     0.2107004880     -2.0878503322     0.5898551940     -0.0196610870     -0.0094557104     -8.4059524536     12.2996797561     -51.2791213989
 98  26    0    0     9.8167276382     0.1915459060     -2.0591182708     0.6138239860     -0.0462931060     -0.0563280582     -8.4059524536     12.2996797561     -51.2791213989
 98 233    0    0     9.6419420242     0.0981672668     -2.0686957836     0.6511088371     -0.0782515287     -0.1285008192     -8.4059524536     12.2996797561     -51.2791213989
 99 185    0    0     9.6419420242     0.0981672668     -2.0686957836     0.6511088371     -0.0782515287     -0.1285008192     -8.4059524536     12.2996797561     -51.2791213989
100 137    0    0     9.5653228759     0.1891515731     -2.0998218059     0.6636259078     -0.0628049468     -0.1567307567     -8.4059524536     12.2996797561     -51.2791213989
101  89    0    0     9.5701122283     0.2514039993     -2.1117935180     0.6521740913     -0.0417656612     -0.1466105937     -8.4059524536     12.2996797561     -51.2791213989
102  41    0    0     9.5701122283     0.2514039993     -2.1117935180     0.6521740913     -0.0417656612     -0.1466105937     -8.4059524536     12.2996797561     -51.2791213989
102 249    0    0     9.5437746047     0.2154891252     -2.1070048809     0.6449834823     -0.0401677417     -0.1306313872     -8.4059524536     12.2996797561     -51.2791213989
103 201    0    0     9.6227865219     0.2059118509     -2.1093990802     0.6460487365     -0.0276506900     -0.1396862745     -9.1064481735     10.5425825119     -48.5802230834
104 153    0    0     9.6227865219     0.2059118509     -2.1093990802     0.6460487365     -0.0276506900     -0.1396862745     -9.1064481735     10.5425825119     -48.5802230834
105 104    0    0     9.6203927993     0.2107004880     -2.1165821552     0.6551036357     -0.0074103603     -0.1647203540     -9.1064481735     10.5425825119     -48.5802230834
106  56    0    0     9.5725059509     0.1915459060     -2.1453139781     0.6761429309     0.0048403663     -0.1788353347     -9.1064481735     10.5425825119     -48.5802230834
107   7    0    0     9.5725059509     0.1915459060     -2.1453139781     0.6761429309     0.0048403663     -0.1788353347     -9.1064481735     10.5425825119     -48.5802230834
107 214    0    0     9.5294084548     0.2059118509     -2.1788346767     0.6705502510     0.0264123010     -0.1487411499     -9.1064481735     10.5425825119     -48.5802230834
108 166    0    0     9.6179981231     0.1987288665     -2.2099606990     0.6508424758     0.0535769510     -0.1037330508     -9.1064481735     10.5425825119     -48.5802230834
109 117    0    0     9.6179981231     0.1987288665     -2.2099606990     0.6508424758     0.0535769510     -0.1037330508     -9.1064481735     10.5425825119     -48.5802230834
110  69    0    0     9.6994056701     0.1484480619     -2.0830616950     0.6298032283     0.0626318407     -0.0850906372     -9.1064481735     10.5425825119     -48.5802230834
111  20    0    0     9.7496862411     0.1556310415     -2.1477084159     0.6095628738     0.0916607379     -0.0781663036     -8.0557041168     11.9482603073     -48.9175834655
111 227    0    0     9.7496862411     0.1556310415     -2.1477084159     0.6095628738     0.0916607379     -0.0781663036     -8.0557041168     11.9482603073     -48.9175834655
112 179    0    0     9.6491241455     0.1077445626     -2.0519354343     0.5853277206     0.1220212459     -0.0965424060     -8.0557041168     11.9482603073     -48.9175834655
113 131    0    0     9.5916604995     0.0191545906     -1.8963043212     0.5842624664     0.1598387002     -0.1082604885     -8.0557041168     11.9482603073     -48.9175834655
114  82    0    0     9.5916604995     0.0191545906     -1.8963043212     0.5842624664     0.1598387002     -0.1082604885     -8.0557041168     11.9482603073     -48.9175834655
115  34    0    0     9.5940551757     0.0023943238     -1.9010930061     0.6167535305     0.2019172906     -0.0797642326     -8.0557041168     11.9482603073     -48.9175834655
115 241    0    0     9.6778564453     0.0407035017     -1.9298249244     0.6471140384     0.2216249942     -0.0422130870     -8.0557041168     11.9482603073     -48.9175834655
116 193    0    0     9.6778564453     0.0407035017     -1.9298249244     0.6471140384     0.2216249942     -0.0422130870     -8.0557041168     11.9482603073     -48.9175834655
117 144    0    0     9.7329254150     -0.0047886476     -1.8963043212     0.6399233818     0.2229565858     -0.0414141273     -8.0557041168     11.9482603073     -48.9175834655
118  96    0    0     9.8334875106     -0.0742240333     -1.7526449203     0.6242104530     0.2312125205     -0.0691114187     -9.4566965103     10.1911630630     -50.2670326232
119  48    0    0     9.8334875106     -0.0742240333     -1.7526449203     0.6242104530     0.2312125205     -0.0691114187     -9.4566965103     10.1911630630     -50.2670326232
120   0    0    0     9.7089824676     -0.0957729530     -1.6401116847     0.6356622695     0.2818133354     -0.1157174587     -9.4566965103     10.1911630630     -50.2670326232
120 208    0    0     9.6922225952     -0.0095772953     -1.6568720340     0.6527067184     0.2684973478     -0.1258376240     -9.4566965103     10.1911630630     -50.2670326232
121 160    0    0     9.6922225952     -0.0095772953     -1.6568720340     0.6527067184     0.2684973478     -0.1258376240     -9.4566965103     10.1911630630     -50.2670326232
122 112    0    0     9.7113771438     -0.0311262083     -1.6568720340     0.6447171688     0.2565129280     -0.1157174587     -9.4566965103     10.1911630630     -50.2670326232
123  65    0    0     9.7017993927     -0.0885899734     -1.5970139503     0.6345970153     0.2408000469     -0.0882864761     -9.4566965103     10.1911630630     -50.2670326232
124  16    0    0     9.7017993927     -0.0885899734     -1.5970139503     0.6345970153     0.2408000469     -0.0882864761     -9.4566965103     10.1911630630     -50.2670326232
124 224    0    0     9.7975721359     -0.1029559254     -1.5802536010     0.6239441871     0.1651650905     -0.0563280582     -9.4566965103     10.1911630630     -50.2670326232
125 176    0    0     9.7544746398     -0.1963345432     -1.4318056106     0.6076986312     0.1419952487     -0.0358214092     -9.4566965103     10.1911630630     -50.2670326232
126 128  127   -1     9.7544746398     -0.1963345432     -1.4318056106     0.6076986312     0.1419952487     -0.0358214092     -9.4566965103     10.1911630630     -50.2670326232
127  80    0    0     9.8071498870     -0.1891515731     -1.4006793498     0.6108944892     0.1403973197     -0.0478058147     -11.0328121185     12.1239700317     -50.4357147216
128  33    0    0     9.7760238647     -0.1604196929     -1.3863134384     0.6252758026     0.0514463901     -0.0733725500     -11.0328121185     12.1239700317     -50.4357147216
128 241    0    0     9.7760238647     -0.1604196929     -1.3863134384     0.6252758026     0.0514463901     -0.0733725500     -11.0328121185     12.1239700317     -50.4357147216
129 194    0   -4     9.8071498870     -0.1412650966     -1.4796920776     0.6092965602     0.0104330885     -0.1090594530     -11.0328121185     12.1239700317     -50.4357147216
130 146    0    0     9.6036319732     -0.1101388931     -1.5682820320     0.5648211479     0.0535769510     -0.1119889736     -11.0328121185     12.1239700317     -50.4357147216
131  99    0    7     9.6036319732     -0.1101388931     -1.5682820320     0.5648211479     0.0535769510     -0.1119889736     -11.0328121185     12.1239700317     -50.4357147216
132  52    0    0     9.6419420242     -0.1005615949     -1.6041969299     0.4596246719     0.0557075119     -0.0693777513     -11.0328121185     12.1239700317     -50.4357147216
133   4    0    0     9.7041940689     0.1412650966     -1.6281400680     0.3325899124     0.0716867351     -0.0563280582     -11.0328121185     12.1239700317     -50.4357147216
133 212    0    0     9.7041940689     0.1412650966     -1.6281400680     0.3325899124     0.0716867351     -0.0563280582     -11.0328121185     12.1239700317     -50.4357147216
134 164    0    0     9.7329254150     -0.2466153383     -1.4174395561     0.1738631248     0.0605012798     -0.0747041463     -9.9820680618     11.7725505828     -50.0983543395
135 116    0    0     9.7017993927     -0.1723913097     -1.3480042219     0.1211317300     0.0461199855     -0.0507353353     -9.9820680618     11.7725505828     -50.0983543395
136  68    0    0     9.7017993927     -0.1723913097     -1.3480042219     0.1211317300     0.0461199855     -0.0507353353     -9.9820680618     11.7725505828     -50.0983543395
137  20    0    0     9.8382759094     -0.2154891252     -1.2402596473     0.1424373388     0.0269449377     -0.0320929241     -9.9820680618     11.7725505828     -50.0983543395
137 228    0    0     9.8478536605     -0.3208393812     -1.2234994173     0.1474974250     0.0149605298     -0.0251686000     -9.9820680618     11.7725505828     -50.0983543395
138 179    0    0     9.8478536605     -0.3208393812     -1.2234994173     0.1474974250     0.0149605298     -0.0251686000     -9.9820680618     11.7725505828     -50.0983543395
139 131    0    0     9.7257432937     -0.1891515731     -1.1780072450     0.1629439830     0.0490495109     -0.0153147554     -9.9820680618     11.7725505828     -50.0983543395
140  82    0    0     9.6874332427     -0.2418267011     -1.2426539659     0.1722651958     0.0482505559     0.0041266198     -9.9820680618     11.7725505828     -50.0983543395
141  34    0    0     9.6874332427     -0.2418267011     -1.2426539659     0.1722651958     0.0482505559     0.0041266198     -9.9820680618     11.7725505828     -50.0983543395
141 241    0    0     9.8598251342     -0.2394323587     -1.3001177310     0.1757273674     0.0096341304     0.0179752683     -10.1571922302     14.0567770004     -48.9175834655
142 194    0    0     9.8526420593     -0.0359148550     -1.2689915895     0.1549543857     -0.0223242902     -0.0089230690     -10.1571922302     14.0567770004     -48.9175834655
143 146    0    0     9.8526420593     -0.0359148550     -1.2689915895     0.1549543857     -0.0223242902     -0.0089230690     -10.1571922302     14.0567770004     -48.9175834655
144  99    0    0     9.7903900146     -0.3447826147     -1.3001177310     0.1075494050     -0.0084756402     -0.0304950022     -10.1571922302     14.0567770004     -48.9175834655
145  50    0    0     9.7688407897     -0.2107004880     -1.3839191246     0.0777215433     0.0011118836     -0.0062598700     -10.1571922302     14.0567770004     -48.9175834655
146   2    0    0     9.7688407897     -0.2107004880     -1.3839191246     0.0777215433     0.0011118836     -0.0062598700     -10.1571922302     14.0567770004     -48.9175834655
146 210    0    0     9.8358821868     -0.2801358699     -1.4102566242     -0.0029734635     -0.0465594244     -0.0081241092     -10.1571922302     14.0567770004     -48.9175834655
147 162    0    0     9.7712354660     -0.3280223608     -1.3551871776     -0.0913917541     -0.0518858337     -0.0163800344     -10.1571922302     14.0567770004     -48.9175834655
148 115    0    0     9.7712354660     -0.3280223608     -1.3551871776     -0.0913917541     -0.0518858337     -0.0163800344     -10.1571922302     14.0567770004     -48.9175834655
149  68    0    0     9.8717966079     -0.2346437215     -1.4341999053     -0.1896638965     -0.0497552680     -0.0395498867     -9.6318206787     13.5296478271     -48.0741767883
150  20    0    0     9.8478536605     -0.3136564254     -1.2737802267     -0.2583745002     -0.0793168020     -0.0667145347     -9.6318206787     13.5296478271     -48.0741767883
150 228    0    0     9.8478536605     -0.3136564254     -1.2737802267     -0.2583745002     -0.0793168020     -0.0667145347     -9.6318206787     13.5296478271     -48.0741767883
151 181    0    0     9.6682786941     -0.2059118509     -1.3192723989     -0.2959256172     -0.0678650379     -0.0872212028     -9.6318206787     13.5296478271     -48.0741767883
152 133    0    0     9.6156044006     -0.1771799468     -1.5227898597     -0.3563803434     -0.1205964326     -0.0456752490     -9.6318206787     13.5296478271     -48.0741767883
153  85    0    0     9.6156044006     -0.1771799468     -1.5227898597     -0.3563803434     -0.1205964326     -0.0456752490     -9.6318206787     13.5296478271     -48.0741767883
154  37    0    0     9.7161655426     -0.1676026582     -1.6856038570     -0.4831486701     -0.1592128515     0.0209047913     -9.6318206787     13.5296478271     -48.0741767883
154 245    0    0     9.8885564804     -0.2585869789     -1.6616606712     -0.6394786834     -0.2473648071     0.0307586312     -9.6318206787     13.5296478271     -48.0741767883
155 198    0    0     9.8885564804     -0.2585869789     -1.6616606712     -0.6394786834     -0.2473648071     0.0307586312     -9.6318206787     13.5296478271     -48.0741767883
156 150    0    0     9.9316549301     -0.2202777862     -1.6329287528     -0.7643828392     -0.3280598640     -0.0302286815     -9.6318206787     13.5296478271     -48.0741767883
157 102    0    0     9.8119382858     -0.1436594247     -1.6640549659     -0.8962112426     -0.2654745817     -0.1069288849     -9.4566965103     13.0025186538     -49.5923080444
158  54    0    0     9.8119382858     -0.1436594247     -1.6640549659     -0.8962112426     -0.2654745817     -0.1069288849     -9.4566965103     13.0025186538     -49.5923080444
159   7    0    0     9.7209539413     -0.0861956501     -1.7717995643     -1.0924892425     -0.2383099317     -0.1324956297     -9.4566965103     13.0025186538     -49.5923080444
159 215    0    0     9.5437746047     -0.1436594247     -1.7861654758     -1.2147302627     -0.2867801666     -0.0797642326     -9.4566965103     13.0025186538     -49.5923080444
160 167    0    0     9.5437746047     -0.1436594247     -1.7861654758     -1.2147302627     -0.2867801666     -0.0797642326     -9.4566965103     13.0025186538     -49.5923080444
161 120    0    0     9.6467304229     -0.0502807998     -1.8532065391     -1.3454934358     -0.3877155303     -0.0683124637     -9.4566965103     13.0025186538     -49.5923080444
162  72    0    0     9.7209539413     0.0574637699     -2.0950331687     -1.4642721176     -0.4931783199     -0.1074615240     -9.4566965103     13.0025186538     -49.5923080444
163  24    0    0     9.7209539413     0.0574637699     -2.0950331687     -1.4642721176     -0.4931783199     -0.1074615240     -9.4566965103     13.0025186538     -49.5923080444
163 232    0    0     9.8406705856     0.0885899734     -2.0686957836     -1.5865131378     -0.4140811920     -0.1649866819     -9.4566965103     13.0025186538     -49.5923080444
164 184    0    0     9.8454589843     -0.1173218607     -1.7550392150     -1.6624144554     -0.3030257225     -0.2757758855     -8.7561998367     11.2454214096     -50.2670326232
165 137    0    0     9.8454589843     -0.1173218607     -1.7550392150     -1.6624144554     -0.3030257225     -0.2757758855     -8.7561998367     11.2454214096     -50.2670326232
166  89    0    0     9.5629291534     -0.0790126848     -1.6113798618     -1.6283254623     -0.2244612932     -0.2805696487     -8.7561998367     11.2454214096     -50.2670326232
167  42    0    0     9.6012382507     0.3495712518     -1.9705284118     -1.5947690963     -0.2130095243     -0.1948145389     -8.7561998367     11.2454214096     -50.2670326232
167 250    0    0     9.6012382507     0.3495712518     -1.9705284118     -1.5947690963     -0.2130095243     -0.1948145389     -8.7561998367     11.2454214096     -50.2670326232
168 202    0    0     9.6084213256     0.5866093158     -2.3847463130     -1.6259284973     -0.2425710678     -0.1679162025     -8.7561998367     11.2454214096     -50.2670326232
169 155    0    0     9.6132097244     0.5363285064     -2.2362983226     -1.7106184005     -0.2343151330     -0.1748405218     -8.7561998367     11.2454214096     -50.2670326232
170 107    0    0     9.6132097244     0.5363285064     -2.2362983226     -1.7106184005     -0.2343151330     -0.1748405218     -8.7561998367     11.2454214096     -50.2670326232
171  60    0    0     9.6419420242     0.3543598890     -1.8172917366     -1.7353861331     -0.1970303153     -0.1814985275     -8.7561998367     11.2454214096     -50.2670326232
172  12    0    0     9.6347589492     0.4094293594     -1.6736322402     -1.6264611244     -0.1664035081     -0.1434147453     -8.4059524536     9.1369047164     -49.9296722412
172 220    0    0     9.6347589492     0.4094293594     -1.6736322402     -1.6264611244     -0.1664035081     -0.1434147453     -8.4059524536     9.1369047164     -49.9296722412
173 172    0    0     9.5892667770     0.6297071456     -1.6520833969     -1.4605437278     -0.1522885322     -0.1205112218     -8.4059524536     9.1369047164     -49.9296722412
174 124    0    0     9.6395473480     0.8092814445     -1.8484178543     -1.3020832538     -0.1637402915     -0.0826937580     -8.4059524536     9.1369047164     -49.9296722412
175  75    0    0     9.6395473480     0.8092814445     -1.8484178543     -1.3020832538     -0.1637402915     -0.0826937580     -8.4059524536     9.1369047164     -49.9296722412
176  27    0    0     9.6419420242     0.8188587188     -1.9848943710     -1.2269809246     -0.2060852050     -0.0006671437     -8.4059524536     9.1369047164     -49.9296722412
176 234    0    0     9.7903900146     0.9505464553     -2.1429197788     -1.2155292034     -0.2955687522     0.0778973007     -8.4059524536     9.1369047164     -49.9296722412
177 185    0    0     9.7903900146     0.9505464553     -2.1429197788     -1.2155292034     -0.2955687522     0.0778973007     -8.4059524536     9.1369047164     -49.9296722412
178 137    0    0     9.8310928344     0.8428019523     -1.8891214370     -1.1590692996     -0.3347177982     0.0635160207     -8.4059524536     9.1369047164     -49.9296722412
179  88    0    0     9.8358821868     1.0319535732     -1.8388405799     -1.0149900913     -0.3064879179     0.0368839979     -9.1064481735     9.1369047164     -52.9659347534
180  39    0    0     9.8358821868     1.0319535732     -1.8388405799     -1.0149900913     -0.3064879179     0.0368839979     -9.1064481735     9.1369047164     -52.9659347534
180 247    0    0     9.4958877563     0.5075965881     -1.8029256820     -0.8687803268     -0.1967639923     0.0914796257     -9.1064481735     9.1369047164     -52.9659347534
181 198    0    0     9.3139190673     0.6321014881     -2.0208091735     -0.6751655578     -0.2119442462     0.2392873287     -9.1064481735     9.1369047164     -52.9659347534
182 150    0    0     9.3139190673     0.6321014881     -2.0208091735     -0.6751655578     -0.2119442462     0.2392873287     -9.1064481735     9.1369047164     -52.9659347534
183 101    0    0     9.4432125091     0.6153411865     -2.0710899829     -0.4826160430     -0.3134122371     0.3452827453     -9.1064481735     9.1369047164     -52.9659347534
184  53    0    0     9.5006761550     0.7254800796     -2.1884119510     -0.3063121318     -0.3994336128     0.4635289192     -9.1064481735     9.1369047164     -52.9659347534
185   4    0    0     9.5006761550     0.7254800796     -2.1884119510     -0.3063121318     -0.3994336128     0.4635289192     -9.1064481735     9.1369047164     -52.9659347534
185 211    0    0     9.4240579605     0.6105525493     -2.2770018577     -0.1739510059     -0.4484365463     0.5924278259     -9.1064481735     9.1369047164     -52.9659347534
186 162    0    0     9.4288463592     0.6512560367     -2.4062952995     -0.0967181587     -0.5658837318     0.6725902080     -9.1064481735     9.1369047164     -52.9659347534
187 114    0    0     9.4288463592     0.6512560367     -2.4062952995     -0.0967181587     -0.5658837318     0.6725902080     -9.1064481735     9.1369047164     -52.9659347534
188  65    0    0     9.4743385314     0.3783031463     -2.5379831790     -0.0759451866     -0.7200831413     0.6888357162     -8.5810766220     13.1782283782     -51.4478034973
189  17    0    0     9.5988435745     0.3783031463     -2.9905101776     -0.0993813610     -0.8311386108     0.5655294418     -8.5810766220     13.1782283782     -51.4478034973
189 225    0    0     9.5988435745     0.3783031463     -2.9905101776     -0.0993813610     -0.8311386108     0.5655294418     -8.5810766220     13.1782283782     -51.4478034973
190 176    0    0     9.7448978424     0.4094293594     -3.2179710865     -0.1057730436     -0.7637596130     0.4635289192     -8.5810766220     13.1782283782     -51.4478034973
191 129    0    0     9.6539134979     0.3136564254     -3.2371256351     -0.1814079761     -0.5954452514     0.4398263931     -8.5810766220     13.1782283782     -51.4478034973
192  81    0    0     9.6539134979     0.3136564254     -3.2371256351     -0.1814079761     -0.5954452514     0.4398263931     -8.5810766220     13.1782283782     -51.4478034973
193  33    0    0     9.4527902603     0.2322494029     -3.2107880115     -0.2802127647     -0.4854550361     0.4920251846     -8.5810766220     13.1782283782     -51.4478034973
193 241    0    0     9.5198307037     -0.0143659424     -3.2802233695     -0.3398684978     -0.5171471118     0.6017489910     -8.5810766220     13.1782283782     -51.4478034973
194 193    0    0     9.5198307037     -0.0143659424     -3.2802233695     -0.3398684978     -0.5171471118     0.6017489910     -8.5810766220     13.1782283782     -51.4478034973
195 145    0    0     9.3905372619     -0.1891515731     -3.3281099796     -0.3696963310     -0.5001026153     0.6616710662     -11.2079362869     17.2195510864     -47.2307701110
196  98    0    0     8.9427986145     -0.3399939537     -3.2658574581     -0.4075138092     -0.4894498825     0.6723238945     -11.2079362869     17.2195510864     -47.2307701110
197  51    0    0     8.9427986145     -0.3399939537     -3.2658574581     -0.4075138092     -0.4894498825     0.6723238945     -11.2079362869     17.2195510864     -47.2307701110
198   3    0    0     9.1750488281     -0.3711201906     -3.4071226119     -0.4450649261     -0.5781344890     0.6209240436     -11.2079362869     17.2195510864     -47.2307701110
198 211    0    0     9.4312410354     -0.3783031463     -3.6178231239     -0.4844803333     -0.6215446472     0.5242498397     -11.2079362869     17.2195510864     -47.2307701110
199 164    0    0     9.4312410354     -0.3783031463     -3.6178231239     -0.4844803333     -0.6215446472     0.5242498397     -11.2079362869     17.2195510864     -47.2307701110
200 117    0    0     9.3881435394     -0.5578774452     -3.7040188312     -0.4890077590     -0.5315284252     0.4084006309     -11.2079362869     17.2195510864     -47.2307701110
201  69    0    0     9.1439218521     -0.4166123390     -3.7423279285     -0.4304172992     -0.4388490200     0.3857634067     -11.2079362869     17.2195510864     -47.2307701110
202  22    0    0     9.1439218521     -0.4166123390     -3.7423279285     -0.4304172992     -0.4388490200     0.3857634067     -11.2079362869     17.2195510864     -47.2307701110
202 230    0    0     8.8805465698     -0.5913979530     -3.8213405609     -0.4088453769     -0.4356531620     0.4384947776     -9.6318206787     19.1523590087     -46.0500030517
203 181    0    0     8.6794233322     -0.7278743743     -3.9578170776     -0.3803491592     -0.4534966468     0.5415606498     -9.6318206787     19.1523590087     -46.0500030517
204 133    0    0     8.6794233322     -0.7278743743     -3.9578170776     -0.3803491592     -0.4534966468     0.5415606498     -9.6318206787     19.1523590087     -46.0500030517
205  85    0    0     8.7919569015     -0.8236474037     -4.1445741653     -0.3507875919     -0.4686768531     0.6579425811     -9.6318206787     19.1523590087     -46.0500030517
206  37    0    0     9.0888528823     -0.8978713989     -4.2738676071     -0.3310799121     -0.4524312973     0.7463608741     -9.6318206787     19.1523590087     -46.0500030517
206 245    0    0     9.0888528823     -0.8978713989     -4.2738676071     -0.3310799121     -0.4524312973     0.7463608741     -9.6318206787     19.1523590087     -46.0500030517
207 196    0    0     9.0792751312     -0.9792783737     -4.1852779388     -0.3308135986     -0.4271309375     0.7239899635     -9.6318206787     19.1523590087     -46.0500030517
208 148    0    0     8.9882907867     -0.9888556480     -4.1469688415     -0.3427979946     -0.3688068389     0.6534151554     -9.6318206787     19.1523590087     -46.0500030517
209 100    0    0     8.9882907867     -0.9888556480     -4.1469688415     -0.3427979946     -0.3688068389     0.6534151554     -9.6318206787     19.1523590087     -46.0500030517
210  51    0    0     8.7656192779     -1.3144837617     -4.1613345146     -0.3057794570     -0.2598818540     0.6206577301     -10.6825647354     23.0179710388     -43.6884613037
211   4    0    0     8.6459026336     -1.3120894432     -4.2786564826     -0.2131000757     -0.2361793756     0.6494203090     -10.6825647354     23.0179710388     -43.6884613037
211 213    0    0     8.6459026336     -1.3120894432     -4.2786564826     -0.2131000757     -0.2361793756     0.6494203090     -10.6825647354     23.0179710388     -43.6884613037
212 165    0    0     8.7105493545     -1.4054679870     -4.3433032035     -0.1550422763     -0.2372446537     0.6968253135     -10.6825647354     23.0179710388     -43.6884613037
213 118    0    0     8.7177324295     -1.5467331409     -4.3887953758     -0.0881959152     -0.1991608715     0.7018854141     -10.6825647354     23.0179710388     -43.6884613037
214  71    0    0     8.7177324295     -1.5467331409     -4.3887953758     -0.0881959152     -0.1991608715     0.7018854141     -10.6825647354     23.0179710388     -43.6884613037
215  24    0    0     8.6530857086     -1.6903924942     -4.3217544555     -0.0218821978     -0.1376409292     0.6795145034     -10.6825647354     23.0179710388     -43.6884613037
215 233    0    0     8.6243543624     -1.7717995643     -4.3456974029     0.0284523124     -0.0947633647     0.6619374275     -10.6825647354     23.0179710388     -43.6884613037
216 186    0    0     8.6243543624     -1.7717995643     -4.3456974029     0.0284523124     -0.0947633647     0.6619374275     -10.6825647354     23.0179710388     -43.6884613037
217 139    0    0     8.7225208282     -1.8508121490     -4.2116155624     0.0505568933     -0.0849095249     0.6052112102     -11.7333078384     26.5321655273     -43.3511009216
218  91    0    0     8.4328079223     -1.9944716453     -4.3911895751     0.0862438011     0.0240154194     0.4821713447     -11.7333078384     26.5321655273     -43.3511009216
219  44    0    0     8.4328079223     -1.9944716453     -4.3911895751     0.0862438011     0.0240154194     0.4821713447     -11.7333078384     26.5321655273     -43.3511009216
219 252    0    0     8.6506919860     -2.1333425045     -4.2834448814     0.0811837005     0.0509137535     0.4510118484     -11.7333078384     26.5321655273     -43.3511009216
220 204    0    0     8.6195650100     -2.1860175132     -4.4582309722     0.0596117734     0.0658276796     0.3966825294     -11.7333078384     26.5321655273     -43.3511009216
221 157    0    0     8.6195650100     -2.1860175132     -4.4582309722     0.0596117734     0.0658276796     0.3966825294     -11.7333078384     26.5321655273     -43.3511009216
222 109    0    0     8.6387195587     -2.2147493362     -4.5156946182     0.0130057454     0.0471852731     0.3612619638     -11.7333078384     26.5321655273     -43.3511009216
223  62    0    0     8.4016819000     -2.3440430164     -4.3002052307     -0.0213495540     0.0514463901     0.3636588573     -11.7333078384     26.5321655273     -43.3511009216
224  14    0    0     8.4016819000     -2.3440430164     -4.3002052307     -0.0213495540     0.0514463901     0.3636588573     -11.7333078384     26.5321655273     -43.3511009216
224 222    0    0     8.4447793960     -2.4422101974     -4.2595019340     -0.0064356255     0.0751488876     0.4211840152     -11.7333078384     26.5321655273     -43.3511009216
225 175    0    0     8.2915430068     -2.4350271224     -4.2547130584     0.0034182186     0.0549085617     0.4560719490     -10.6825647354     30.0463600158     -42.6763763427
226 127    0    0     8.2915430068     -2.4350271224     -4.2547130584     0.0034182186     0.0549085617     0.4560719490     -10.6825647354     30.0463600158     -42.6763763427
227  79    0    0     8.4112586975     -2.5116455554     -4.2882337570     -0.0237464380     -0.0199274082     0.4853671550     -10.6825647354     30.0463600158     -42.6763763427
228  32    0    0     8.6411142349     -2.7223460674     -4.3456974029     -0.0573027801     -0.1280534029     0.4571372032     -10.6825647354     30.0463600158     -42.6763763427
228 241    0    0     8.6411142349     -2.7223460674     -4.3456974029     -0.0573027801     -0.1280534029     0.4571372032     -10.6825647354     30.0463600158     -42.6763763427
229 193    0    0     8.7344932556     -2.9067089080     -4.4893569946     -0.0770104646     -0.1557506942     0.3466143608     -10.6825647354     30.0463600158     -42.6763763427
230 146    0    0     8.2843599319     -2.7798097133     -4.3002052307     -0.0873969554     -0.1517558813     0.1934802532     -10.6825647354     30.0463600158     -42.6763763427
231  99    0    0     8.2843599319     -2.7798097133     -4.3002052307     -0.0873969554     -0.1517558813     0.1934802532     -10.6825647354     30.0463600158     -42.6763763427
232  51    0    0     8.2460508346     -2.8492452621     -4.3648519515     -0.0762115097     -0.1735941410     0.1183779716     -10.6825647354     30.0463600158     -42.6763763427
233   4    0    0     8.0640821456     -2.7534723281     -4.1541514396     -0.0354645252     -0.0148673238     0.0728372192     -10.1571922302     31.9791679382     -42.8450546264
233 213    0    0     8.0640821456     -2.7534723281     -4.1541514396     -0.0354645252     -0.0148673238     0.0728372192     -10.1571922302     31.9791679382     -42.8450546264
234 166    0    0     8.4639339447     -2.8923430442     -4.2858395576     0.0905049133     -0.0870400905     0.1474068641     -10.1571922302     31.9791679382     -42.8450546264
235 118    0    0     8.4830884933     -3.0336081981     -4.4127388000     0.1546880722     -0.2662735462     0.1476731872     -10.1571922302     31.9791679382     -42.8450546264
236  71    0    0     8.4830884933     -3.0336081981     -4.4127388000     0.1546880722     -0.2662735462     0.1476731872     -10.1571922302     31.9791679382     -42.8450546264
237  23    0    0     8.3466119766     -3.1221981048     -4.4654135704     0.1560196781     -0.2918403148     0.1367540597     -10.1571922302     31.9791679382     -42.8450546264
237 232    0    0     8.4352025985     -2.9905101776     -4.3409090042     0.1120768547     -0.1150037050     -0.0017324238     -10.1571922302     31.9791679382     -42.8450546264
238 184    0    0     8.4352025985     -2.9905101776     -4.3409090042     0.1120768547     -0.1150037050     -0.0017324238     -10.1571922302     31.9791679382     -42.8450546264
239 137    0    0     8.1718263626     -3.0192422866     -4.4654135704     0.0500242471     -0.1381735563     -0.1354251503     -10.1571922302     31.9791679382     -42.8450546264
240  90    0    0     7.8342270851     -2.7606551647     -4.6593537330     -0.0463836479     -0.0902359390     -0.1292997722     -10.5074405670     32.6820068359     -40.8208808898
241  42    0    0     7.8342270851     -2.7606551647     -4.6593537330     -0.0463836479     -0.0902359390     -0.1292997722     -10.5074405670     32.6820068359     -40.8208808898
241 251    0    0     8.0640821456     -2.7750210762     -4.5947070121     -0.1726194000     -0.2305866479     0.0142467842     -10.5074405670     32.6820068359     -40.8208808898
242 203    0    0     8.3801326751     -2.8061473846     -4.7335777282     -0.2610377073     -0.3304567337     0.0944091606     -10.5074405670     32.6820068359     -40.8208808898
243 155    0    0     8.3801326751     -2.8061473846     -4.7335777282     -0.2610377073     -0.3304567337     0.0944091606     -10.5074405670     32.6820068359     -40.8208808898
244 107    0    0     8.2436561584     -2.6984028816     -4.7431554794     -0.3521192073     -0.3818564891     0.0627170515     -10.5074405670     32.6820068359     -40.8208808898
245  60    0    0     8.1933755874     -2.8133304595     -4.7886471748     -0.4298846721     -0.5030321598     0.0406124782     -10.5074405670     32.6820068359     -40.8208808898
246  12    0    0     8.1933755874     -2.8133304595     -4.7886471748     -0.4298846721     -0.5030321598     0.0406124782     -10.5074405670     32.6820068359     -40.8208808898
246 220    0    0     8.2963314056     -2.6576993465     -5.0017423629     -0.4972636699     -0.4489691734     -0.0262338781     -10.5074405670     32.6820068359     -40.8208808898
247 172    0    0     7.8701419830     -2.6002354621     -4.9730105400     -0.5689038276     -0.2428373813     -0.0659155845     -9.6318206787     32.8577156066     -40.9895629882
248 125    0    0     7.8701419830     -2.6002354621     -4.9730105400     -0.5689038276     -0.2428373813     -0.0659155845     -9.6318206787     32.8577156066     -40.9895629882
249  77    0    0     8.0353507995     -2.6576993465     -5.0903320312     -0.6642464637     -0.2031556844     0.0563253688     -9.6318206787     32.8577156066     -40.9895629882
250  29    0    0     7.9515490531     -2.8444566726     -5.2435688972     -0.7880852699     -0.2502943277     0.1010671615     -9.6318206787     32.8577156066     -40.9895629882
250 237   -1   -1     7.9515490531     -2.8444566726     -5.2435688972     -0.7880852699     -0.2502943277     0.1010671615     -9.6318206787     32.8577156066     -40.9895629882
251 189    0    0     7.8988738059     -2.6960084438     -5.4590578079     -0.7734376907     -0.3805249214     0.1127852439     -9.6318206787     32.8577156066     -40.9895629882
252 141    0 -128     8.5692844390     -2.8109359741     -5.3872284889     -0.7100534915     -0.3893134593     0.1117199659     -9.6318206787     32.8577156066     -40.9895629882
253  93    0    0     8.5692844390     -2.8109359741     -5.3872284889     -0.7100534915     -0.3893134593     0.1117199659     -9.6318206787     32.8577156066     -40.9895629882
254  45    0   -1     7.8438043594     -2.5044624805     -5.3225817680     -0.5989980220     -0.2026230335     0.0376829624     -9.6318206787     32.8577156066     -40.9895629882
254 253    0    0     7.5397253036     -2.6457276344     -5.3704681396     -0.5185692787     -0.1283197164     0.0920122718     -9.6318206787     32.8577156066     -40.9895629882
255 206    0    0     7.5397253036     -2.6457276344     -5.3704681396     -0.5185692787     -0.1283197164     0.0920122718     -9.6318206787     32.8577156066     -40.9895629882
  0 158    0    0     7.4870500564     -2.6960084438     -5.4159603118     -0.3949967575     -0.1680014133     0.1972087383     -7.5303320884     32.1548767089     -37.6159362792
  1 110    0    0     7.7097225189     -2.4206612110     -5.6218719482     -0.2298782348     -0.1512232398     0.3751106023     -7.5303320884     32.1548767089     -37.6159362792
  2  62    0    0     7.7097225189     -2.4206612110     -5.6218719482     -0.2298782348     -0.1512232398     0.3751106023     -7.5303320884     32.1548767089     -37.6159362792
  3  14    0    0     7.7288770675     -2.9498066902     -5.5213103294     -0.1422589063     -0.1006224155     0.5301089286     -7.5303320884     32.1548767089     -37.6159362792
  3 221    0    0     7.7336654663     -2.9426239013     -5.1884994506     -0.1390630607     -0.1802521514     0.5974879264     -7.5303320884     32.1548767089     -37.6159362792
  4 173    0    0     7.7336654663     -2.9426239013     -5.1884994506     -0.1390630607     -0.1802521514     0.5974879264     -7.5303320884     32.1548767089     -37.6159362792
  5 125    0    0     8.1526718139     -2.2865791320     -5.5428595542     -0.3204271316     -0.1688003778     0.5671274185     -7.5303320884     32.1548767089     -37.6159362792
  6  77    0    0     7.9443659782     -2.2506642341     -5.5572252273     -0.6938079833     0.0703551244     0.5277120590     -7.5303320884     32.1548767089     -37.6159362792
  7  28    0    0     7.9443659782     -2.2506642341     -5.5572252273     -0.6938079833     0.0703551244     0.5277120590     -7.5303320884     32.1548767089     -37.6159362792
  7 236    0    0     7.7623972892     -1.9609510421     -5.4375090599     -1.1955552101     0.2642362117     0.5570072650     -8.5810766220     35.6690711975     -36.2664833068
  8 187    0    0     7.4870500564     -2.3536202907     -5.7200393676     -1.8267339706     0.4977989673     0.5620673179     -8.5810766220     35.6690711975     -36.2664833068
  9 139    0    0     7.4870500564     -2.3536202907     -5.7200393676     -1.8267339706     0.4977989673     0.5620673179     -8.5810766220     35.6690711975     -36.2664833068
 10  90    0    0     7.7169051170     -2.6313617229     -5.9091911315     -1.9433821678     0.4935378551     0.5008136749     -8.5810766220     35.6690711975     -36.2664833068
 11  42    0    0     7.8653535842     -2.8181190490     -5.8349666595     -1.0685204267     0.0282765388     0.1753704786     -8.5810766220     35.6690711975     -36.2664833068
 11 249    0    0     7.8653535842     -2.8181190490     -5.8349666595     -1.0685204267     0.0282765388     0.1753704786     -8.5810766220     35.6690711975     -36.2664833068
 12 201    0    0     8.2149248123     -2.4110839366     -5.6577868461     -0.8296312332     -0.1538864374     0.1383519763     -8.5810766220     35.6690711975     -36.2664833068
 13 153    0    0     7.8102841377     -2.3129167556     -5.6290550231     -0.8679813385     0.1625019073     0.2624571561     -8.5810766220     35.6690711975     -36.2664833068
 14 105    0    0     7.8102841377     -2.3129167556     -5.6290550231     -0.8679813385     0.1625019073     0.2624571561     -8.5810766220     35.6690711975     -36.2664833068
 15  57    0    0     7.6211323738     -2.2291154861     -5.4734239578     -0.9382898330     0.3076463937     0.2158511638     -8.0557041168     34.0876846313     -39.4714279174
 16   9    0    0     7.6881732940     -2.4853079319     -5.4111714363     -1.0432200431     0.2413326740     -0.0083904304     -8.0557041168     34.0876846313     -39.4714279174
 16 217    0    0     7.6881732940     -2.4853079319     -5.4111714363     -1.0432200431     0.2413326740     -0.0083904304     -8.0557041168     34.0876846313     -39.4714279174
 17 169    0    0     7.4391636848     -2.7869927883     -5.7846860885     -0.9513395309     0.1158958673     -0.1410178661     -8.0557041168     34.0876846313     -39.4714279174
 18 121    0    0     7.6163434982     -2.4709420204     -5.8636989593     -0.5353474617     -0.1802521514     -0.1165164113     -8.0557041168     34.0876846313     -39.4714279174
 19  74    0    0     7.6163434982     -2.4709420204     -5.8636989593     -0.5353474617     -0.1802521514     -0.1165164113     -8.0557041168     34.0876846313     -39.4714279174
 20  26    0    0     8.0257730484     -2.1884119510     -5.7367997169     -0.2341393709     -0.3669425964     -0.0781663036     -8.0557041168     34.0876846313     -39.4714279174
 20 235    0    0     7.9587321281     -1.9729227066     -5.6984906196     -0.1209532976     -0.2750621080     -0.0616544628     -8.0557041168     34.0876846313     -39.4714279174
 21 187    0    0     7.9587321281     -1.9729227066     -5.6984906196     -0.1209532976     -0.2750621080     -0.0616544628     -8.0557041168     34.0876846313     -39.4714279174
 22 139    0    0     7.4176149368     -1.7574336528     -5.7032790184     -0.1353345870     -0.1363093256     -0.0720409440     -8.2308282852     34.2633934020     -37.6159362792
 23  91    0    0     7.5038104057     -2.2578473091     -6.1390461921     -0.2107031822     -0.1016876935     0.0017297379     -8.2308282852     34.2633934020     -37.6159362792
 24  43    0    0     7.5038104057     -2.2578473091     -6.1390461921     -0.2107031822     -0.1016876935     0.0017297379     -8.2308282852     34.2633934020     -37.6159362792
 24 251    0    0     8.0545053482     -1.6832095146     -6.3736896514     0.1789232015     -0.1227269887     0.1708430290     -8.2308282852     34.2633934020     -37.6159362792
 25 203    0    0     7.9108452796     -0.9409692764     -6.2922825813     -0.3103069067     -0.0673324012     0.1721746444     -8.2308282852     34.2633934020     -37.6159362792
 26 155    0    0     7.9108452796     -0.9409692764     -6.2922825813     -0.3103069067     -0.0673324012     0.1721746444     -8.2308282852     34.2633934020     -37.6159362792
 27 107    0    0     7.5397253036     -1.8484178543     -6.1031312942     -0.7513331413     0.1188253879     0.0011970959     -8.2308282852     34.2633934020     -37.6159362792
 28  59    0    0     7.3074760437     -2.2626359462     -5.9067964553     -0.7926127433     0.0306734204     0.1055946111     -8.2308282852     34.2633934020     -37.6159362792
 29  10    0    0     7.3074760437     -2.2626359462     -5.9067964553     -0.7926127433     0.0306734204     0.1055946111     -8.2308282852     34.2633934020     -37.6159362792
 29 218    0    0     6.9459328651     -2.1333425045     -5.9546828269     -0.7156462192     -0.1490926742     0.0840226745     -8.2308282852     34.2633934020     -37.6159362792
 30 170    0    0     7.4439525604     -1.8675725936     -6.2850995063     -0.3649025440     -0.4934446811     -0.1942818832     -7.7054562568     32.6820068359     -37.7846145629
 31 122    0    0     7.4439525604     -1.8675725936     -6.2850995063     -0.3649025440     -0.4934446811     -0.1942818832     -7.7054562568     32.6820068359     -37.7846145629
 32  75    0    0     7.7432427406     -1.8412349700     -6.4215760231     -0.0522426891     -0.6186151504     -0.1615245246     -7.7054562568     32.6820068359     -37.7846145629
 33  27    0    0     7.7911291122     -1.7454619407     -6.3736896514     0.0952986812     -0.6039675712     -0.0392835664     -7.7054562568     32.6820068359     -37.7846145629
 33 235    0    0     7.7911291122     -1.7454619407     -6.3736896514     0.0952986812     -0.6039675712     -0.0392835664     -7.7054562568     32.6820068359     -37.7846145629
 34 187    0    0     7.3529682159     -1.6233514785     -6.4167876243     0.1000924348     -0.5067606449     -0.0179779539     -7.7054562568     32.6820068359     -37.7846145629
 35 139    0    0     7.4224033355     -1.5371558666     -6.3473520278     0.0076793432     -0.4348542213     -0.0605891799     -7.7054562568     32.6820068359     -37.7846145629
 36  91    0    0     7.4224033355     -1.5371558666     -6.3473520278     0.0076793432     -0.4348542213     -0.0605891799     -7.7054562568     32.6820068359     -37.7846145629
 37  43    0    0     7.3050818443     -1.5994082450     -6.2443962097     -0.0437204504     -0.3283261775     -0.0427457332     -7.7054562568     32.6820068359     -37.7846145629
 37 250    0    0     7.0488891601     -1.7119414806     -6.2132701873     -0.0016418621     -0.4210055351     0.0315575933     -7.7054562568     33.3848457336     -34.7483520507
 38 202    0    0     7.0488891601     -1.7119414806     -6.2132701873     -0.0016418621     -0.4210055351     0.0315575933     -7.7054562568     33.3848457336     -34.7483520507
 39 154    0    0     7.2619838714     -1.6353230476     -6.6155161857     0.0811837005     -0.7672218322     0.1708430290     -7.7054562568     33.3848457336     -34.7483520507
 40 106    0    0     7.1638164520     -1.7334903717     -6.6777687072     0.1570849514     -0.8860005378     0.2097258090     -7.7054562568     33.3848457336     -34.7483520507
 41  57    0    0     7.1638164520     -1.7334903717     -6.6777687072     0.1570849514     -0.8860005378     0.2097258090     -7.7054562568     33.3848457336     -34.7483520507
 42   9    0    0     6.8094568252     -1.8723611831     -6.7088952064     0.2423074007     -0.9821421623     0.2459453344     -7.7054562568     33.3848457336     -34.7483520507
 42 216    0    0     6.5676298141     -2.0543296337     -6.8932580947     0.3307256698     -1.3043895959     0.4185207843     -7.7054562568     33.3848457336     -34.7483520507
 43 168    0    0     6.5676298141     -2.0543296337     -6.8932580947     0.3307256698     -1.3043895959     0.4185207843     -7.7054562568     33.3848457336     -34.7483520507
 44 120    1   -1     6.7783303260     -2.1429197788     -7.2452235221     0.4228724956     -1.2540550231     0.4784428119     -7.7054562568     33.3848457336     -34.7483520507
 45  72    1   -1     6.7831192016     -2.1740460395     -7.4846558570     0.4090238094     -0.6804014205     0.2922850131     -3.1522321701     35.4933624267     -29.3505496978
 46  23    1   -1     6.7831192016     -2.1740460395     -7.4846558570     0.4090238094     -0.6804014205     0.2922850131     -3.1522321701     35.4933624267     -29.3505496978
 46 230    1   -1     6.4958000183     -2.3153109550     -7.4319806098     0.3208718299     -0.2023567199     0.0749677896     -3.1522321701     35.4933624267     -29.3505496978
 47 182    0    0     6.1486234664     -2.3464372158     -7.3098702430     0.2654772281     0.0000466034     -0.0086567478     -3.1522321701     35.4933624267     -29.3505496978
 48 133    0    0     6.1486234664     -2.3464372158     -7.3098702430     0.2654772281     0.0000466034     -0.0086567478     -3.1522321701     35.4933624267     -29.3505496978
 49  85    0    0     6.1725664138     -2.3177053928     -7.1087470054     0.2135448217     0.0828721809     -0.0201085186     -3.1522321701     35.4933624267     -29.3505496978
 50  37    0    0     6.0983424186     -2.3703804016     -7.0129742622     0.1930381679     -0.0289822940     0.0203721499     -3.1522321701     35.4933624267     -29.3505496978
 50 244    0    0     6.0983424186     -2.3703804016     -7.0129742622     0.1930381679     -0.0289822940     0.0203721499     -3.1522321701     35.4933624267     -29.3505496978
 51 196    0    0     6.2204527854     -2.4613647460     -7.1063528060     0.2388452529     -0.1727951765     0.1391509532     -3.1522321701     35.4933624267     -29.3505496978
 52 148    0    0     6.1366515159     -2.5331945419     -6.9315671920     0.2476337909     -0.3027594089     0.2163837909     -3.1522321701     36.8990402221     -30.3626384735
 53 100    0    0     6.1366515159     -2.5331945419     -6.9315671920     0.2476337909     -0.3027594089     0.2163837909     -3.1522321701     36.8990402221     -30.3626384735
 54  52    0    0     6.1893267631     -2.5858695507     -7.0393118858     0.3400468826     -0.6282026767     0.3149222373     -3.1522321701     36.8990402221     -30.3626384735
 55   4    0    0     6.1246800422     -2.7606551647     -7.3098702430     0.4348568916     -0.6961143016     0.3130580186     -3.1522321701     36.8990402221     -30.3626384735
 55 211    0    0     6.1246800422     -2.7606551647     -7.3098702430     0.4348568916     -0.6961143016     0.3130580186     -3.1522321701     36.8990402221     -30.3626384735
 56 163    0    0     6.0672163963     -3.0168478488     -7.2619838714     0.4614889144     -0.4015641689     0.2273029088     -3.1522321701     36.8990402221     -30.3626384735
 57 115    0    0     6.1246800422     -3.0455796718     -7.4870500564     0.4433791160     -0.2329835414     0.1537985563     -3.1522321701     36.8990402221     -30.3626384735
 58  67    0    0     6.1246800422     -3.0455796718     -7.4870500564     0.4433791160     -0.2329835414     0.1537985563     -3.1522321701     36.8990402221     -30.3626384735
 59  19    0    0     5.9067964553     -2.9234693527     -7.4295864105     0.2809238433     -0.2875791740     0.1681798458     -3.1522321701     36.8990402221     -30.3626384735
 59 227    0    0     5.9020080566     -3.0264251232     -7.5085992813     0.0958313179     -0.4433764934     0.1924149703     -3.1522321701     36.8990402221     -30.3626384735
 60 179    0    0     5.9020080566     -3.0264251232     -7.5085992813     0.0958313179     -0.4433764934     0.1924149703     -3.1522321701     36.8990402221     -30.3626384735
 61 131    0    0     5.7128562927     -2.7917814254     -7.0512833595     0.0047498197     -0.4383163928     0.2435484409     -0.7004960060     40.4132347106     -29.6879119873
 62  82    0    0     5.9451055526     -3.1437470912     -6.9698762893     0.1163379669     -0.4961078643     0.4267766952     -0.7004960060     40.4132347106     -29.6879119873
 63  34    0    0     5.9451055526     -3.1437470912     -6.9698762893     0.1163379669     -0.4961078643     0.4267766952     -0.7004960060     40.4132347106     -29.6879119873
 63 242    0    0     5.9929924011     -3.5914855003     -7.3529682159     0.3347204923     -1.0971925258     0.4656594753     -0.7004960060     40.4132347106     -29.6879119873
 64 193    0    0     5.5404648780     -3.4478261470     -7.8916907310     0.4630867958     -1.7715151309     0.2528696537     -0.7004960060     40.4132347106     -29.6879119873
 65 145    0    0     5.5404648780     -3.4478261470     -7.8916907310     0.4630867958     -1.7715151309     0.2528696537     -0.7004960060     40.4132347106     -29.6879119873
 66  96    0    0     4.5851297378     -3.5292332172     -8.1407003402     0.4276662349     -1.9326387405     0.0222363901     -0.7004960060     40.4132347106     -29.6879119873
 67  48    0    0     4.1541514396     -3.4550092220     -8.1861925125     0.2534928321     -1.6314307212     0.0070561399     -0.7004960060     40.4132347106     -29.6879119873
 67 255    0    0     4.1541514396     -3.4550092220     -8.1861925125     0.2534928321     -1.6314307212     0.0070561399     -0.7004960060     40.4132347106     -29.6879119873
 68 207    0    0     4.2738676071     -3.5795140266     -8.0592937469     0.1131421208     -1.3206350803     0.1162474155     4.2029762268     42.8731689453     -24.2901115417
 69 159    0    0     4.0966877937     -3.6704981327     -8.0976028442     0.1317845463     -1.1768221855     0.0920122718     4.2029762268     42.8731689453     -24.2901115417
 70 111    0    0     4.0966877937     -3.6704981327     -8.0976028442     0.1317845463     -1.1768221855     0.0920122718     4.2029762268     42.8731689453     -24.2901115417
 71  63    0    0     3.8213405609     -3.5627536773     -8.3777389526     0.1935708045     -1.0945292663     0.0584559345     4.2029762268     42.8731689453     -24.2901115417
 72  15    0    0     3.5795140266     -3.5843026638     -8.5836505889     0.1293876647     -0.7930548191     0.0552600860     4.2029762268     42.8731689453     -24.2901115417
 72 222    0    0     3.5795140266     -3.5843026638     -8.5836505889     0.1293876647     -0.7930548191     0.0552600860     4.2029762268     42.8731689453     -24.2901115417
 73 174    0    0     3.5747253894     -3.6920471191     -8.4495687484     -0.0168221130     -0.4348542213     0.0576569652     4.2029762268     42.8731689453     -24.2901115417
 74 126    0    0     3.6369776725     -3.7782428264     -8.2580223083     -0.0937886333     -0.4044937133     0.0667118549     4.2029762268     42.8731689453     -24.2901115417
 75  78    0    0     3.6369776725     -3.7782428264     -8.2580223083     -0.0937886333     -0.4044937133     0.0667118549     4.2029762268     42.8731689453     -24.2901115417
 76  30    0    0     3.6824698448     -3.6968357563     -8.1814041137     -0.0274749183     -0.6492419719     0.0797615528     7.0049600601     43.2245903015     -19.9043960571
 76 238    0    0     3.5388104915     -3.7112016677     -8.2795715332     0.0638729000     -0.8764130592     0.0573906469     7.0049600601     43.2245903015     -19.9043960571
 77 189    0    0     3.5388104915     -3.7112016677     -8.2795715332     0.0638729000     -0.8764130592     0.0573906469     7.0049600601     43.2245903015     -19.9043960571
 78 140    0    0     3.1868448257     -3.8045804977     -8.5261869430     0.1245939016     -0.9182253837     -0.0033303463     7.0049600601     43.2245903015     -19.9043960571
 79  91    0    0     2.9785387039     -3.8644385337     -8.6387195587     0.1030219674     -0.8705540657     -0.0094557104     7.0049600601     43.2245903015     -19.9043960571
 80  42    0    0     2.9785387039     -3.8644385337     -8.6387195587     0.1030219674     -0.8705540657     -0.0094557104     7.0049600601     43.2245903015     -19.9043960571
 80 249    0    0     2.8875543594     -3.7303562164     -8.5668897628     0.0769225835     -0.8508462905     0.0235679912     7.0049600601     43.2245903015     -19.9043960571
 81 200    0    0     2.6241788864     -3.6297948360     -8.4304141998     0.0779878616     -0.7424540042     0.0645812892     7.0049600601     43.2245903015     -19.9043960571
 82 151    0    0     2.6241788864     -3.6297948360     -8.4304141998     0.0779878616     -0.7424540042     0.0645812892     7.0049600601     43.2245903015     -19.9043960571
 83 102    0    0     2.5427718162     -3.7782428264     -8.4806947708     0.1224633336     -0.7696187019     0.1183779716     12.6089286804     44.6302680969     -18.2175827026
 84  55    0    0     2.5260114669     -3.8189463615     -8.6171712875     0.1791895151     -0.9017134666     0.1599239110     12.6089286804     44.6302680969     -18.2175827026
 85   7    0    0     2.5260114669     -3.8189463615     -8.6171712875     0.1791895151     -0.9017134666     0.1599239110     12.6089286804     44.6302680969     -18.2175827026
 85 215    0    0     2.6409389972     -3.9458454132     -8.8015336990     0.1725315093     -0.9400635719     0.1500700712     12.6089286804     44.6302680969     -18.2175827026
 86 167    0    0     2.3608031272     -4.0727448463     -9.0098400115     0.1464321517     -0.7443182468     0.0299596767     12.6089286804     44.6302680969     -18.2175827026
 87 118    0    0     2.3608031272     -4.0727448463     -9.0098400115     0.1464321517     -0.7443182468     0.0299596767     12.6089286804     44.6302680969     -18.2175827026
 88  70    0    0     2.1764402389     -4.0392241477     -8.9930801391     0.0521548080     -0.6572315692     -0.0129178738     12.6089286804     44.6302680969     -18.2175827026
 89  22    0    0     2.0040488243     -4.0607728958     -8.8111114501     -0.0202842736     -0.8156920433     -0.0438110113     12.6089286804     44.6302680969     -18.2175827026
 89 230    0    0     2.0040488243     -4.0607728958     -8.8111114501     -0.0202842736     -0.8156920433     -0.0438110113     12.6089286804     44.6302680969     -18.2175827026
 90 183    0    0     1.6903924942     -4.0176753997     -8.7488584518     0.0028855800     -0.9230191230     -0.0842916679     17.3372764587     44.4545555114     -15.3500003814
 91 134    0    0     1.4294113159     -3.9793661117     -8.7656192779     0.0931681060     -0.8942564964     -0.0374193239     17.3372764587     44.4545555114     -15.3500003814
 92  87    0    0     1.4294113159     -3.9793661117     -8.7656192779     0.0931681060     -0.8942564964     -0.0374193239     17.3372764587     44.4545555114     -15.3500003814
 93  40    0    0     1.5347615242     -4.0320410728     -8.9116725921     0.1325834989     -0.7690859794     0.0328891992     17.3372764587     44.4545555114     -15.3500003814
 93 248    0    0     1.3575814962     -4.1326026916     -9.0409660339     0.1333824515     -0.4827918529     0.0217037463     17.3372764587     44.4545555114     -15.3500003814
 94 200    0    0     1.3575814962     -4.1326026916     -9.0409660339     0.1333824515     -0.4827918529     0.0217037463     17.3372764587     44.4545555114     -15.3500003814
 95 152    0    0     1.2761745452     -4.1733059883     -9.0074453353     0.0681340169     -0.3088848114     0.0352860808     17.3372764587     44.4545555114     -15.3500003814
 96 104    0    0     1.3456099033     -4.1110539436     -9.0122346878     0.0287186355     -0.3307230472     0.0494010496     17.3372764587     44.4545555114     -15.3500003814
 97  56    0    0     1.3456099033     -4.1110539436     -9.0122346878     0.0287186355     -0.3307230472     0.0494010496     17.3372764587     44.4545555114     -15.3500003814
 98   7    0    0     1.3073006868     -4.1230254173     -8.9212503433     0.0012876577     -0.4156791687     0.0571243286     17.3372764587     44.4545555114     -15.3500003814
 98 215    0    0     1.1468811035     -4.1062650680     -8.8613920211     -0.0061693077     -0.5701448917     0.0438083219     21.1900043487     44.4545555114     -15.3500003814
 99 167    0    0     1.1468811035     -4.1062650680     -8.8613920211     -0.0061693077     -0.5701448917     0.0438083219     21.1900043487     47.6173324584     -13.6631870269
100 119    0    0     0.8858997344     -4.1661233901     -8.7991399765     0.0020866169     -0.6945163726     0.0259648752     21.1900043487     47.6173324584     -13.6631870269
101  71    0    0     0.7853381633     -4.1349968910     -8.9260387420     0.0505568933     -0.6857278347     0.0470041656     21.1900043487     47.6173324584     -13.6631870269
102  23    0    0     0.7853381633     -4.1349968910     -8.9260387420     0.0505568933     -0.6857278347     0.0470041656     21.1900043487     47.6173324584     -13.6631870269
102 231    0    0     0.7182971000     -4.0679559707     -8.7704076766     0.0516221618     -0.6196804046     0.1207748532     21.1900043487     47.6173324584     -13.6631870269
103 183    0    0     0.7182971000     -4.0679559707     -8.7704076766     0.0516221618     -0.6196804046     0.1207748532     21.1900043487     47.6173324584     -13.6631870269
104 135    0    0     0.7781552314     -4.0009150505     -8.6530857086     0.0681340169     -0.7893263816     0.1900180816     21.1900043487     47.6173324584     -13.6631870269
105  86    0    0     0.3352053165     -4.1469688415     -8.8566036224     0.1727978467     -1.0231554508     0.1716420078     21.1900043487     47.6173324584     -13.6631870269
106  39    0    0     0.3352053165     -4.1469688415     -8.8566036224     0.1727978467     -1.0231554508     0.1716420078     21.1900043487     47.6173324584     -13.6631870269
106 247    0    0     0.2585869789     -4.0511956214     -8.8637866973     0.1970329761     -1.1137043237     0.2171827554     25.5681037902     46.7387809753     -10.4582424163
107 199    0    0     0.3567542552     -4.3097825050     -8.9212503433     0.1477637386     -1.0354062318     0.2094594478     25.5681037902     46.7387809753     -10.4582424163
108 151    0    0     0.3567542552     -4.3097825050     -8.9212503433     0.1477637386     -1.0354062318     0.2094594478     25.5681037902     46.7387809753     -10.4582424163
109 104    0    0     0.0550694465     -4.4749908447     -9.2660331726     0.1320508599     -0.7320675373     0.0733698606     25.5681037902     46.7387809753     -10.4582424163
110  56    0    0     -0.3759088277     -4.5899186134     -9.4001150131     0.0513558435     -0.5174134254     0.0049255790     25.5681037902     46.7387809753     -10.4582424163
111   8    0    0     -0.3759088277     -4.5899186134     -9.4001150131     0.0513558435     -0.5174134254     0.0049255790     25.5681037902     46.7387809753     -10.4582424163
111 216    0    0     -0.5099909305     -4.5156946182     -9.3809604644     -0.0373287653     -0.5419149398     0.0416777610     25.5681037902     46.7387809753     -10.4582424163
112 168    0    0     -0.6440730571     -4.0655617713     -8.6722402572     -0.1696898841     -0.6857278347     0.1162474155     25.5681037902     46.7387809753     -10.4582424163
113 121    0    0     -0.6440730571     -4.0655617713     -8.6722402572     -0.1696898841     -0.6857278347     0.1162474155     25.5681037902     46.7387809753     -10.4582424163
114  74    0    0     -0.5578774452     -3.9554225921     -7.8725361824     -0.2511838674     -0.9669619560     0.2073289155     29.0705852508     46.7387809753     -10.1208791732
115  27    0    0     -0.5315398693     -4.0033092498     -8.0856313705     -0.0357308435     -1.3310215473     0.2025351285     29.0705852508     46.7387809753     -10.1208791732
115 235    0    0     -1.0223761796     -4.1996436119     -8.7273101806     0.1466984653     -1.3240972757     0.0938765144     29.0705852508     46.7387809753     -10.1208791732
116 188    0    0     -1.0223761796     -4.1996436119     -8.7273101806     0.1466984653     -1.3240972757     0.0938765144     29.0705852508     46.7387809753     -10.1208791732
117 141    0    0     -1.2689915895     -4.3600635528     -9.2277231216     0.1421710252     -1.1818822669     0.0392808799     29.0705852508     46.7387809753     -10.1208791732
118  93    0    0     -1.6185627937     -4.4151329994     -9.4767332077     0.0438988780     -0.9813431739     -0.0360877251     29.0705852508     46.7387809753     -10.1208791732
119  46    0    0     -1.6185627937     -4.4151329994     -9.4767332077     0.0438988780     -0.9813431739     -0.0360877251     29.0705852508     46.7387809753     -10.1208791732
119 254    0    0     -1.7095471382     -4.1254196166     -8.8589973449     -0.1808753204     -0.8431230545     -0.0086567478     29.0705852508     46.7387809753     -10.1208791732
120 207    0    0     -0.7111141681     -3.6896529197     -7.9204230308     -0.4173676490     -0.7544384002     0.0243669486     37.1262893676     47.4416198730     -8.7714290618
121 160    0    0     -0.7111141681     -3.6896529197     -7.9204230308     -0.4173676490     -0.7544384002     0.0243669486     37.1262893676     47.4416198730     -8.7714290618
122 112    0    0     -1.3503985404     -3.7686655521     -7.7887349128     -0.2221549510     -0.6114244937     -0.1700467586     37.1262893676     47.4416198730     -8.7714290618
123  64    0    0     -1.6592663764     -4.0416183471     -7.8773250579     -0.0250780367     -1.1464617252     -0.2619272232     37.1262893676     47.4416198730     -8.7714290618
124  17    0    0     -1.6592663764     -4.0416183471     -7.8773250579     -0.0250780367     -1.1464617252     -0.2619272232     37.1262893676     47.4416198730     -8.7714290618
124 226    0    0     -2.0998218059     -4.3193597793     -8.1143627166     0.0921028232     -1.4900146484     -0.5002837657     37.1262893676     47.4416198730     -8.7714290618
125 178    0    0     -2.5930526256     -4.3648519515     -8.5357637405     0.1941034507     -1.2181018590     -0.7482278347     37.1262893676     47.4416198730     -8.7714290618
126 131    0    0     -2.5930526256     -4.3648519515     -8.5357637405     0.1941034507     -1.2181018590     -0.7482278347     37.1262893676     47.4416198730     -8.7714290618
127  83    0    0     -3.0527627468     -4.6258335113     -8.7919569015     0.1666724777     -0.8242142677     -0.6970943927     37.1262893676     47.4416198730     -8.7714290618
128  35    0    0     -3.3113496303     -4.7766757011     -8.7057609558     0.0305828762     -0.5855914115     -0.5575426101     37.1262893676     47.4416198730     -8.7714290618
128 244    0    0     -3.3113496303     -4.7766757011     -8.7057609558     0.0305828762     -0.5855914115     -0.5575426101     37.1262893676     47.4416198730     -8.7714290618
129 196    0    0     -4.0368299484     -4.5444264411     -8.8039283752     -0.0881959152     -0.7802714824     -0.3910925102     39.2277755737     47.7930412292     -9.1087913513
130 148    0    0     -3.2826178073     -4.4893569946     -8.4471740722     -0.2261497497     -0.9339382171     -0.0089230690     39.2277755737     47.7930412292     -9.1087913513
131 101    0    0     -3.2826178073     -4.4893569946     -8.4471740722     -0.2261497497     -0.9339382171     -0.0089230690     39.2277755737     47.7930412292     -9.1087913513
132  53    0    0     -3.0024819374     -4.5324549674     -7.9754924774     -0.2117684602     -0.5600246906     0.0099856624     39.2277755737     47.7930412292     -9.1087913513
133   5    0    0     -3.1030435562     -4.5875244140     -8.3705558776     -0.0146915531     -0.3954388618     -0.0643176555     39.2277755737     47.7930412292     -9.1087913513
133 214    0    0     -3.1030435562     -4.5875244140     -8.3705558776     -0.0146915531     -0.3954388618     -0.0643176555     39.2277755737     47.7930412292     -9.1087913513
134 166    0    0     -3.2874064445     -4.6689310073     -8.8350543975     0.1059514760     -0.1192648296     -0.0949444770     39.2277755737     47.7930412292     -9.1087913513
135 118    0    0     -3.3448703289     -4.5683693885     -8.3394298553     0.0585464906     0.2072436809     -0.0494037342     39.2277755737     47.7930412292     -9.1087913513
136  70    0    0     -3.3448703289     -4.5683693885     -8.3394298553     0.0585464906     0.2072436809     -0.0494037342     39.2277755737     47.7930412292     -9.1087913513
137  22    0    0     -2.9713556289     -4.4031615257     -7.9491548538     0.1397741432     0.2863407611     0.0390145587     42.7302589416     48.4958801269     -8.4340658187
137 230    0    0     -2.8660054206     -4.4558362960     -7.6953563690     0.3829244422     0.2980588722     0.0941428375     42.7302589416     48.4958801269     -8.4340658187
138 182    0    0     -2.8660054206     -4.4558362960     -7.6953563690     0.3829244422     0.2980588722     0.0941428375     42.7302589416     48.4958801269     -8.4340658187
139 133    0    0     -2.7199516296     -4.4175271987     -7.8485932350     0.6614953041     0.1957919120     0.1415478229     42.7302589416     48.4958801269     -8.4340658187
140  85    0    0     -2.6217844486     -4.6545653343     -8.1167573928     0.8620344161     -0.0295149345     0.1609891891     42.7302589416     48.4958801269     -8.4340658187
141  37    0    0     -2.6217844486     -4.6545653343     -8.1167573928     0.8620344161     -0.0295149345     0.1609891891     42.7302589416     48.4958801269     -8.4340658187
141 245    0    0     -2.5116455554     -4.7455496788     -8.2580223083     0.8963897705     -0.2558870792     0.1023987650     42.7302589416     48.4958801269     -8.4340658187
142 197    0    0     -2.6505162715     -4.8676600456     -8.1119689941     0.8407287597     -0.2942371845     0.0155783867     42.7302589416     48.4958801269     -8.4340658187
143 149    0    0     -2.6505162715     -4.8676600456     -8.1119689941     0.8407287597     -0.2942371845     0.0155783867     42.7302589416     48.4958801269     -8.4340658187
144 101    0    0     -0.8523792266     -4.4055557250     -7.8940854072     0.7571043014     -0.0146010055     -0.0272991609     42.7302589416     52.0100746154     -10.7956047058
145  53    0    0     -4.0488014221     -5.2531461715     -6.6442484855     0.9757530212     1.2791823148     -0.4792444705     42.7302589416     52.0100746154     -10.7956047058
146   5    0    0     -4.0488014221     -5.2531461715     -6.6442484855     0.9757530212     1.2791823148     -0.4792444705     42.7302589416     52.0100746154     -10.7956047058
146 213    0    0     -2.8396677970     -5.4758181571     -7.6809902191     1.4436776638     0.2229565858     -0.1207775354     42.7302589416     52.0100746154     -10.7956047058
147 166    0    0     -2.8300905227     -5.5380706787     -8.2676000595     1.3438075780     -0.4023632049     0.1143831610     42.7302589416     52.0100746154     -10.7956047058
148 118    0    0     -2.8300905227     -5.5380706787     -8.2676000595     1.3438075780     -0.4023632049     0.1143831610     42.7302589416     52.0100746154     -10.7956047058
149  70    0    0     -2.3991124629     -5.7128562927     -8.3226690292     1.0303487777     -0.4625515460     0.1276991844     42.7302589416     52.0100746154     -10.7956047058
150  22    0    0     -2.8660054206     -6.0217242240     -7.9300003051     0.6290042400     -0.4777317523     0.0318239164     42.7302589416     52.0100746154     -10.7956047058
150 230    0    0     -2.8660054206     -6.0217242240     -7.9300003051     0.6290042400     -0.4777317523     0.0318239164     42.7302589416     52.0100746154     -10.7956047058
151 181    0    0     -2.7175574302     -6.0336956977     -7.4487409591     0.2862502288     -0.4913141250     -0.0744378280     42.5551338195     58.8627510070     -13.3258247375
152 134    0    0     -2.7175574302     -6.0336956977     -7.4487409591     0.2862502288     -0.4913141250     -0.0744378280     42.5551338195     58.8627510070     -13.3258247375
153  86    0    0     -3.1150150299     -6.0193300247     -6.9148068428     0.2079520940     -0.2476311445     -0.2725800275     42.5551338195     58.8627510070     -13.3258247375
154  39    0    0     -3.2945895195     -6.1127085685     -7.0919866561     0.3051589727     -0.2785242795     -0.2587313890     42.5551338195     58.8627510070     -13.3258247375
154 248    0    0     -3.2826178073     -6.2515792846     -7.2332520484     0.3389816284     -0.4194076538     -0.1285008192     42.5551338195     58.8627510070     -13.3258247375
155 201    0    0     -3.2826178073     -6.2515792846     -7.2332520484     0.3389816284     -0.4194076538     -0.1285008192     42.5551338195     58.8627510070     -13.3258247375
156 153    0    0     -3.4166998863     -6.3497462272     -7.2093086242     0.2646782875     -0.4777317523     -0.0906833553     42.5551338195     58.8627510070     -13.3258247375
157 106    0    0     -3.3712077140     -6.2707338333     -7.4655013084     0.1512259101     -0.4694758415     -0.0768347072     42.5551338195     58.8627510070     -13.3258247375
158  59    0    0     -3.3712077140     -6.2707338333     -7.4655013084     0.1512259101     -0.4694758415     -0.0768347072     42.5551338195     58.8627510070     -13.3258247375
159  12    0    0     -3.3783907890     -6.3114371299     -7.0536775588     -0.0357308435     -0.2287224054     -0.0435446929     42.5551338195     58.8627510070     -13.3258247375
159 221    0    0     -3.2730405330     -6.2898883819     -6.6753745079     -0.1039088010     -0.1877091026     0.0009307750     42.9053802490     58.1599121093     -15.3500003814
160 172    0    0     -3.2730405330     -6.2898883819     -6.6753745079     -0.1039088010     -0.1877091026     0.0009307750     42.9053802490     58.1599121093     -15.3500003814
161 124    0    0     -3.2419142723     -6.1917209625     -6.7160778045     -0.0429214859     -0.1996935081     -0.0246359586     42.9053802490     58.1599121093     -15.3500003814
162  77    0    0     -3.3736021518     -6.2587623596     -6.7759361267     0.0114078223     -0.2244612932     -0.0510016536     42.9053802490     58.1599121093     -15.3500003814
163  29    0    0     -3.3736021518     -6.2587623596     -6.7759361267     0.0114078223     -0.2244612932     -0.0510016536     42.9053802490     58.1599121093     -15.3500003814
163 238    0    0     -3.3855736255     -6.1989040374     -6.6514310836     0.0188647880     -0.3544255495     -0.0691114187     42.9053802490     58.1599121093     -15.3500003814
164 190    0    0     -3.1533243656     -6.1629891395     -6.5365037918     0.1160716414     -0.3893134593     -0.1420831584     42.9053802490     58.1599121093     -15.3500003814
165 143    0    0     -3.1533243656     -6.1629891395     -6.5365037918     0.1160716414     -0.3893134593     -0.1420831584     42.9053802490     58.1599121093     -15.3500003814
166  96    0    0     -3.1317753791     -6.2372131347     -6.7184724807     0.2311219453     -0.2657409191     -0.2305014371     42.9053802490     58.1599121093     -15.3500003814
167  49    0    0     -3.1126208305     -6.2132701873     -6.7495985031     0.2441716432     -0.1522885322     -0.2917550849     43.4307518005     60.0927200317     -15.1813192367
168   2    0    0     -3.1126208305     -6.2132701873     -6.7495985031     0.2441716432     -0.1522885322     -0.2917550849     43.4307518005     60.0927200317     -15.1813192367
168 210    0    0     -3.4957125186     -6.2970714569     -6.2324247360     0.3557598114     -0.2026230335     -0.2581987380     43.4307518005     60.0927200317     -15.1813192367
169 163    0    0     -3.4502203464     -6.5053772926     -6.6921348571     0.6353959560     -0.3514959812     -0.0171789941     43.4307518005     60.0927200317     -15.1813192367
170 116    0    0     -3.4502203464     -6.5053772926     -6.6921348571     0.6353959560     -0.3514959812     -0.0171789941     43.4307518005     60.0927200317     -15.1813192367
171  68    0    0     -3.4238829612     -6.6849517822     -7.0728321075     0.7115635395     -0.2596155405     0.1631197690     43.4307518005     60.0927200317     -15.1813192367
172  21    0    0     -3.1150150299     -6.8357939720     -6.9962139129     0.5640221118     -0.0087419614     0.2065299510     43.4307518005     60.0927200317     -15.1813192367
172 229    0    0     -3.1150150299     -6.8357939720     -6.9962139129     0.5640221118     -0.0087419614     0.2065299510     43.4307518005     60.0927200317     -15.1813192367
173 181    0    0     -2.5379831790     -7.0393118858     -6.4981946945     0.3693420886     0.2983251762     0.0536621665     43.4307518005     60.0927200317     -15.1813192367
174 134    0    0     -2.3129167556     -7.0536775588     -5.8972191810     0.3605535507     0.8906211853     -0.2534049749     44.6566200256     60.9712677001     -16.6994514465
175  86    0    0     -2.3129167556     -7.0536775588     -5.8972191810     0.3605535507     0.8906211853     -0.2534049749     44.6566200256     60.9712677001     -16.6994514465
176  38    0    0     -2.1285538673     -6.6298823356     -5.9187684059     0.5903878211     1.4099454879     -0.5279810428     44.6566200256     60.9712677001     -16.6994514465
176 247    0    0     -2.3871407508     -6.6059389114     -6.0648217201     0.8287443161     1.4762592315     -0.8129436492     44.6566200256     60.9712677001     -16.6994514465
177 199    0    0     -2.3871407508     -6.6059389114     -6.0648217201     0.8287443161     1.4762592315     -0.8129436492     44.6566200256     60.9712677001     -16.6994514465
178 152    0    0     -1.3815248012     -6.8693146705     -5.9451055526     0.9246195793     1.3172661066     -1.1272014379     44.6566200256     60.9712677001     -16.6994514465
179 105    0    0     -2.4661533832     -7.0584664344     -5.3010325431     1.1808196258     1.4458987712     -1.6308128833     44.6566200256     60.9712677001     -16.6994514465
180  58    0    0     -2.4661533832     -7.0584664344     -5.3010325431     1.1808196258     1.4458987712     -1.6308128833     44.6566200256     60.9712677001     -16.6994514465
181  10    0    0     -3.0024819374     -7.4463467597     -5.6266608238     1.4551293849     0.7526673793     -1.4547752380     44.6566200256     60.9712677001     -16.6994514465
181 219    0    0     -2.6169958114     -8.1407003402     -6.1821436882     1.4537978172     -0.0130030846     -0.9234664916     35.7252960205     65.3640136718     -21.5912094116
182 172    0    0     -2.6169958114     -8.1407003402     -6.1821436882     1.4537978172     -0.0130030846     -0.9234664916     35.7252960205     65.3640136718     -21.5912094116
183 124    0    0     -3.0360023975     -7.5493025779     -6.8788919448     1.1259577274     -0.0337760567     -0.4936257362     35.7252960205     65.3640136718     -21.5912094116
184  77    0    0     -1.1804015636     -8.0736598968     -6.1893267631     0.4417812347     -0.3064879179     0.1047956347     35.7252960205     65.3640136718     -21.5912094116
185  30    0    0     -1.1804015636     -8.0736598968     -6.1893267631     0.4417812347     -0.3064879179     0.1047956347     35.7252960205     65.3640136718     -21.5912094116
185 239    0    0     -1.8316576004     -8.3035144805     -5.6410264968     -0.0426551723     -0.2228633880     0.0789625740     35.7252960205     65.3640136718     -21.5912094116
186 191    0    0     -1.4294113159     -8.1646442413     -5.1525845527     -0.1963219070     -0.3965041160     0.1284981365     35.7252960205     65.3640136718     -21.5912094116
187 145    0    0     -1.4294113159     -8.1646442413     -5.1525845527     -0.1963219070     -0.3965041160     0.1284981365     35.7252960205     65.3640136718     -21.5912094116
188  98    0    0     -1.8196860313     -8.0784482955     -5.0616002082     -0.0594333362     -0.1895733451     0.0129151821     35.7252960205     65.3640136718     -21.5912094116
189  50    0    0     -2.0112318992     -8.0712652206     -5.2339916229     0.1139410853     0.0011118836     0.0270301532     35.7252960205     65.3640136718     -21.5912094116
190   3    0    0     -2.0112318992     -8.0712652206     -5.2339916229     0.1139410853     0.0011118836     0.0270301532     35.7252960205     65.3640136718     -21.5912094116
190 211    0    0     -1.8627838134     -8.1909809112     -4.9634332656     0.1978319263     0.0386630296     0.1015998005     35.7252960205     65.3640136718     -21.5912094116
191 163    0    0     -2.0040488243     -7.5804290771     -5.1765279769     0.3592219352     -0.0313791751     0.1519343137     35.7252960205     65.3640136718     -21.5912094116
192 116    0    0     -2.0040488243     -7.5804290771     -5.1765279769     0.3592219352     -0.0313791751     0.1519343137     35.7252960205     65.3640136718     -21.5912094116
193  69    0    0     -1.8651781082     -7.9946470260     -5.5548310279     0.3160780668     -0.2838506698     0.1974750614     35.7252960205     65.3640136718     -21.5912094116
194  21    0    0     -1.7837711334     -7.9204230308     -5.4734239578     0.1472311019     -0.3520286560     0.2382220268     35.7252960205     65.3640136718     -21.5912094116
194 229    0    0     -1.7837711334     -7.9204230308     -5.4734239578     0.1472311019     -0.3520286560     0.2382220268     35.7252960205     65.3640136718     -21.5912094116
195 182    0    0     -1.5227898597     -7.9994354248     -5.1980767250     0.0516221618     -0.3751984834     0.2241070747     35.7252960205     65.3640136718     -21.5912094116
196 135    0    0     -1.7837711334     -8.0257730484     -5.2435688972     0.0436325645     -0.4044937133     0.0435419988     35.7252960205     65.3640136718     -21.5912094116
197  87    0    0     -1.7837711334     -8.0257730484     -5.2435688972     0.0436325645     -0.4044937133     0.0435419988     35.7252960205     65.3640136718     -21.5912094116
198  40    0    0     -2.0447523593     -8.1167573928     -5.1956825256     0.0249901485     -0.5184787750     -0.0589912605     38.7024040222     67.2968215942     -23.4467048645
198 248    0    0     -2.2817904949     -8.1550664901     -5.1549787521     0.0103425419     -0.5238051414     -0.0704430294     38.7024040222     67.2968215942     -23.4467048645
199 201    0    0     -2.2817904949     -8.1550664901     -5.1549787521     0.0103425419     -0.5238051414     -0.0704430294     38.7024040222     67.2968215942     -23.4467048645
200 153    0    0     -2.5212228298     -7.9395775794     -5.2220201492     0.0042171812     -0.5072932720     -0.0374193239     38.7024040222     67.2968215942     -23.4467048645
201 106    0    0     -2.7175574302     -7.8605647087     -5.0065307617     -0.0157568321     -0.5949126243     0.1165137290     38.7024040222     67.2968215942     -23.4467048645
202  59    0    0     -2.7175574302     -7.8605647087     -5.0065307617     -0.0157568321     -0.5949126243     0.1165137290     38.7024040222     67.2968215942     -23.4467048645
203  11    0    0     -2.8348791122     -8.0329561233     -4.8269567489     0.0042171812     -0.5765365600     0.2565981388     38.7024040222     67.2968215942     -23.4467048645
203 220    0    0     -2.6960084438     -7.9659147262     -4.9418840408     0.1203327655     -0.3624151229     0.3412879467     38.7024040222     67.2968215942     -23.4467048645
204 172    0    0     -2.6960084438     -7.9659147262     -4.9418840408     0.1203327655     -0.3624151229     0.3412879467     38.7024040222     67.2968215942     -23.4467048645
205 125    0    0     -2.5092513561     -7.9994354248     -5.0687832832     0.1933044910     -0.1688003778     0.3700505256     41.1541404724     68.3510742187     -24.4587917327
206  77    0    0     -2.2099606990     -8.2053470611     -5.2627234458     0.1411057472     -0.1466958045     0.2739089488     41.1541404724     68.3510742187     -24.4587917327
207  30    0    0     -2.2099606990     -8.2053470611     -5.2627234458     0.1411057472     -0.1466958045     0.2739089488     41.1541404724     68.3510742187     -24.4587917327
207 238    0    0     -2.7606551647     -8.1837987899     -5.5356764793     -0.1569065093     -0.1229933142     -0.0541974973     41.1541404724     68.3510742187     -24.4587917327
208 192    0    0     -2.5691094398     -8.2460508346     -5.2004709243     -0.4469291687     -0.2705347061     -0.0701767063     41.1541404724     68.3510742187     -24.4587917327
209 144    0    0     -2.5691094398     -8.2460508346     -5.2004709243     -0.4469291687     -0.2705347061     -0.0701767063     41.1541404724     68.3510742187     -24.4587917327
210  97    0    0     -2.9282579421     -7.9395775794     -4.7144231796     -0.5318853378     -0.3208692073     -0.0549964523     41.1541404724     68.3510742187     -24.4587917327
211  50    0    0     -2.7822041511     -7.6618356704     -4.5109057426     -0.3507875919     -0.5309957981     0.0344871163     41.1541404724     68.3510742187     -24.4587917327
212   3    0    0     -2.7822041511     -7.6618356704     -4.5109057426     -0.3507875919     -0.5309957981     0.0344871163     41.1541404724     68.3510742187     -24.4587917327
212 212    0    0     -2.7103743553     -7.9850697517     -4.8556885719     0.0196637516     -0.5408496379     0.0174426259     42.9053802490     68.3510742187     -23.7840671539
213 164    0    0     -2.7319233417     -8.0999975204     -5.4015941619     0.1871791362     -0.4889172554     -0.0398162078     42.9053802490     68.3510742187     -23.7840671539
214 117    0    0     -2.7319233417     -8.0999975204     -5.4015941619     0.1871791362     -0.4889172554     -0.0398162078     42.9053802490     68.3510742187     -23.7840671539
215  69    0    0     -3.0240309238     -7.8940854072     -5.5452537536     0.0875753879     -0.4793296813     -0.0677798271     42.9053802490     68.3510742187     -23.7840671539
216  22    0    0     -3.1198036670     -8.2460508346     -5.0472345352     -0.1140289664     -0.5056953907     0.0683097839     42.9053802490     68.3510742187     -23.7840671539
216 230    0    0     -3.1198036670     -8.2460508346     -5.0472345352     -0.1140289664     -0.5056953907     0.0683097839     42.9053802490     68.3510742187     -23.7840671539
217 182    0    0     -2.6768538951     -7.9084510803     -5.0352625846     -0.1550422763     -0.1988945579     0.1234380602     42.9053802490     68.3510742187     -23.7840671539
218 135    0    0     -2.8636112213     -7.7767634391     -4.9370956420     -0.0620965433     0.3728948116     0.0656465768     42.9053802490     68.3510742187     -23.7840671539
219  87    0    0     -2.8636112213     -7.7767634391     -4.9370956420     -0.0620965433     0.3728948116     0.0656465768     42.9053802490     68.3510742187     -23.7840671539
220  40    0    0     -2.9210748672     -7.7192997932     -5.0424456596     -0.0053703451     0.5071201801     0.0717719316     43.4307518005     67.4725265502     -20.2417583465
220 248    0    0     -3.0479741096     -7.9994354248     -4.7886471748     0.0031518971     0.2051131248     0.1002681970     43.4307518005     67.4725265502     -20.2417583465
221 200    0    0     -3.0479741096     -7.9994354248     -4.7886471748     0.0031518971     0.2051131248     0.1002681970     43.4307518005     67.4725265502     -20.2417583465
222 152    0    0     -3.4119112491     -7.7552146911     -5.1573734283     -0.0085661897     -0.1629413366     0.0355523943     43.4307518005     67.4725265502     -20.2417583465
223 105    0    0     -2.8803712844     -7.9850697517     -5.2339916229     -0.0788747072     -0.2383099317     0.1343571901     43.4307518005     67.4725265502     -20.2417583465
224  58   -1   -1     -2.8803712844     -7.9850697517     -5.2339916229     -0.0788747072     -0.2383099317     0.1343571901     43.4307518005     67.4725265502     -20.2417583465
225  10    0    0     -2.8468508720     -7.8270440101     -5.2938499450     -0.2730221271     0.0583707141     -0.0874875164     43.4307518005     67.4725265502     -20.2417583465
225 219    1   -1     -3.1198036670     -7.5493025779     -4.6569595336     -0.4194982051     0.2940640449     -0.4672600746     43.4307518005     67.4725265502     -20.2417583465
226 171    0    0     -3.1198036670     -7.5493025779     -4.6569595336     -0.4194982051     0.2940640449     -0.4672600746     43.4307518005     67.4725265502     -20.2417583465
227 123    0   -1     -2.7295289039     -7.7743692398     -4.4271044731     -0.2123011112     0.1358698844     -0.4406280517     43.4307518005     67.4725265502     -20.2417583465
228  76    0    0     -3.0527627468     -7.7121167182     -4.9394898414     0.1136747598     0.2661004543     -0.4614010334     42.3800086975     66.7696914672     -22.2659339904
229  29    0   63     -3.0527627468     -7.7121167182     -4.9394898414     0.1136747598     0.2661004543     -0.4614010334     42.3800086975     66.7696914672     -22.2659339904
229 237    0    0     -3.1006491184     -7.7097225189     -5.6290550231     0.2135448217     0.2120374441     -0.2693841695     42.3800086975     66.7696914672     -22.2659339904
230 190    0    0     -2.4374215602     -7.2188858985     -5.1980767250     0.0193974304     0.0471852731     0.0539284896     42.3800086975     66.7696914672     -22.2659339904
231 142    0    0     -2.4374215602     -7.2188858985     -5.1980767250     0.0193974304     0.0471852731     0.0539284896     42.3800086975     66.7696914672     -22.2659339904
232  94    0    0     -1.7239130973     -7.1159300804     -4.3241486549     0.0518884897     -0.0881053733     0.1351561427     42.3800086975     66.7696914672     -22.2659339904
233  47    0    0     -1.7765882015     -7.8222556114     -4.0583786964     0.4401832580     -0.2138084888     -0.1751068353     42.3800086975     66.7696914672     -22.2659339904
233 255    0    0     -1.7765882015     -7.8222556114     -4.0583786964     0.4401832580     -0.2138084888     -0.1751068353     42.3800086975     66.7696914672     -22.2659339904
234 208    0    0     -1.9178532600     -7.8509874343     -4.7790699005     0.8979875564     -0.1664035081     -0.6065454959     42.3800086975     66.7696914672     -22.2659339904
235 160    0    0     -1.9202475547     -7.8892965316     -5.1094865798     1.1086468696     0.1025798559     -1.0273313522     41.3292655944     69.2296218872     -23.6153850555
236 113    0    0     -1.9202475547     -7.8892965316     -5.1094865798     1.1086468696     0.1025798559     -1.0273313522     41.3292655944     69.2296218872     -23.6153850555
237  66    0    0     -2.3679862022     -7.9467601776     -5.5548310279     1.1243597269     0.0796763324     -1.2939178943     41.3292655944     69.2296218872     -23.6153850555
238  19    0    0     -3.8620441436     -8.2292909622     -4.6880860328     0.8684261322     -0.5416486263     -1.3426544666     41.3292655944     69.2296218872     -23.6153850555
238 228    0    0     -3.8620441436     -8.2292909622     -4.6880860328     0.8684261322     -0.5416486263     -1.3426544666     41.3292655944     69.2296218872     -23.6153850555
239 181    0    0     -3.1533243656     -9.0936412811     -2.8157245635     0.7142267227     -1.0524506568     -0.7546195507     41.3292655944     69.2296218872     -23.6153850555
240 134    0    0     -1.6018025875     -8.7895622253     -2.3919293880     1.0513880252     -0.4268646240     -0.3058700561     41.3292655944     69.2296218872     -23.6153850555
241  87    0    0     -1.6018025875     -8.7895622253     -2.3919293880     1.0513880252     -0.4268646240     -0.3058700561     41.3292655944     69.2296218872     -23.6153850555
242  40    0    0     -2.2027778625     -9.0337829589     -3.0383968353     1.7616639137     0.6021964550     -0.6470261573     41.3292655944     69.2296218872     -23.6153850555
242 248    0    0     -2.3200995922     -9.1846256256     -3.6321890354     1.9938950538     0.3790202140     -0.5599394798     35.7252960205     73.7980804443     -33.0615386962
243 201    0    0     -2.3200995922     -9.1846256256     -3.6321890354     1.9938950538     0.3790202140     -0.5599394798     35.7252960205     73.7980804443     -33.0615386962
244 153    0    0     -2.0136263370     -9.6347589492     -3.1198036670     1.7851000785     -0.6143540382     -0.2752432346     35.7252960205     73.7980804443     -33.0615386962
245 105    0    0     -1.6616606712     -9.5988435745     -2.4230556488     1.6495431900     -1.5635190963     -0.1221091270     35.7252960205     73.7980804443     -33.0615386962
246  58    0    0     -1.6616606712     -9.5988435745     -2.4230556488     1.6495431900     -1.5635190963     -0.1221091270     35.7252960205     73.7980804443     -33.0615386962
247  11    0    0     -1.2282880544     -9.5725059509     -2.6505162715     1.6932196617     -2.0801801681     -0.1953471755     35.7252960205     73.7980804443     -33.0615386962
247 219    0    0     -1.7191244125     -9.5389852523     -3.0934662818     1.5755061149     -1.9169259071     -0.4821739673     35.7252960205     73.7980804443     -33.0615386962
248 172    2   -4     -1.7191244125     -9.5389852523     -3.0934662818     1.5755061149     -1.9169259071     -0.4821739673     35.7252960205     73.7980804443     -33.0615386962
249 125    2   -4     -2.3033394813     -9.5294084548     -3.1868448257     1.1017225980     -1.7046687602     -0.5205240726     35.7252960205     73.7980804443     -33.0615386962
250  78    2   -4     -2.3512258529     -9.3306798934     -2.7845983505     0.4566951274     -1.6482088565     -0.2254413604     37.1262893676     77.3122711181     -39.4714279174
251  31    2   -4     -2.3512258529     -9.3306798934     -2.7845983505     0.4566951274     -1.6482088565     -0.2254413604     37.1262893676     77.3122711181     -39.4714279174
251 240    0    0     -1.9010930061     -9.6203927993     -1.9346136093     -0.0684882259     -1.4271631240     0.0872185134     37.1262893676     77.3122711181     -39.4714279174
252 194    0    0     -1.9585567474     -9.5988435745     -1.2594143152     -0.2234865665     -0.9714893341     0.0816257858     37.1262893676     77.3122711181     -39.4714279174
253 147    0    0     -1.9585567474     -9.5988435745     -1.2594143152     -0.2234865665     -0.9714893341     0.0816257858     37.1262893676     77.3122711181     -39.4714279174
254 101    0    0     -2.2937622070     -9.4695501327     -0.9984330177     -0.0953865623     -0.6995764732     -0.1255712985     37.1262893676     77.3122711181     -39.4714279174
255  54    0    0     -2.3679862022     -9.4503955841     -0.8212530136     0.0580138492     -0.7299369812     -0.1743078804     37.1262893676     77.3122711181     -39.4714279174
  0   7    0    0     -2.3679862022     -9.4503955841     -0.8212530136     0.0580138492     -0.7299369812     -0.1743078804     37.1262893676     77.3122711181     -39.4714279174
  0 215    0    0     -1.8819384574     -9.3091306686     -0.7925210952     0.1323171734     -0.7120935440     -0.0174453139     37.1262893676     77.3122711181     -39.4714279174
  1 168    0    0     -1.6472947597     -9.2301177978     -0.6775936126     0.1696019887     -0.4082221984     0.0509989690     37.1262893676     77.3122711181     -39.4714279174
  2 121    0    0     -1.6472947597     -9.2301177978     -0.6775936126     0.1696019887     -0.4082221984     0.0509989690     37.1262893676     77.3122711181     -39.4714279174
  3  73    0    0     -1.8101086616     -9.6515188217     -0.5483001708     0.3024957656     -0.2468321800     -0.0451426076     40.9790153503     78.0151138305     -38.1219787597
  4  25    0    0     -1.8412349700     -9.3330736160     -0.9026599884     0.5006379604     -0.4313920974     -0.2451490402     40.9790153503     78.0151138305     -38.1219787597
  4 233    0    0     -1.8412349700     -9.3330736160     -0.9026599884     0.5006379604     -0.4313920974     -0.2451490402     40.9790153503     78.0151138305     -38.1219787597
  5 184    0    0     -2.2434813976     -9.3570165634     -1.1732186079     0.5445807456     -0.7198167800     -0.4651294708     40.9790153503     78.0151138305     -38.1219787597
  6 137    0    0     -2.2913677692     -9.4025087356     -1.1444867849     0.3677442073     -0.9464551925     -0.4044085025     40.9790153503     78.0151138305     -38.1219787597
  7  89    0    0     -2.2913677692     -9.4025087356     -1.1444867849     0.3677442073     -0.9464551925     -0.4044085025     40.9790153503     78.0151138305     -38.1219787597
  8  41    0    0     -2.0447523593     -9.3641996383     -0.8260416984     0.1472311019     -0.8332692146     -0.1878902244     40.9790153503     78.0151138305     -38.1219787597
  8 249    0    0     -2.1141877174     -9.6778564453     -0.4357668876     0.0814500331     -0.4401805877     -0.0837590408     40.9790153503     78.0151138305     -38.1219787597
  9 201    0    0     -2.1141877174     -9.6778564453     -0.4357668876     0.0814500331     -0.4401805877     -0.0837590408     40.9790153503     78.0151138305     -38.1219787597
 10 154    0    0     -2.1165821552     -10.0896797180     -0.3064734458     0.2106153011     -0.2718662738     -0.0523332548     40.2785224914     79.0693664550     -40.1461563110
 11 107    0    0     -1.7670109272     -10.1447496414     -0.4932306766     0.3805275440     -0.3299240589     -0.0145157933     40.2785224914     79.0693664550     -40.1461563110
 12  60    0    0     -1.7670109272     -10.1447496414     -0.4932306766     0.3805275440     -0.3299240589     -0.0145157933     40.2785224914     79.0693664550     -40.1461563110
 13  13    0    0     -1.5682820320     -9.6275758743     -0.9146316528     0.4340579032     -0.2731978893     -0.0992055988     40.2785224914     79.0693664550     -40.1461563110
 13 221    0    0     -1.7550392150     -9.2995529174     -0.9720953941     0.2335188150     -0.2114115953     -0.1588613271     40.2785224914     79.0693664550     -40.1461563110
 14 174    0    0     -1.7550392150     -9.2995529174     -0.9720953941     0.2335188150     -0.2114115953     -0.1588613271     40.2785224914     79.0693664550     -40.1461563110
 15 127    0    0     -1.8963043212     -9.3211021423     -0.5770320415     -0.0122946691     -0.3309893608     -0.1346261739     40.2785224914     79.0693664550     -40.1461563110
 16  80    0    0     -1.9681340217     -9.4503955841     -0.1053502440     -0.0951202392     -0.4566924571     -0.0968087196     40.2785224914     79.0693664550     -40.1461563110
 17  33    0    0     -1.9681340217     -9.4503955841     -0.1053502440     -0.0951202392     -0.4566924571     -0.0968087196     40.2785224914     79.0693664550     -40.1461563110
 17 241    0    0     -1.8532065391     -9.4958877563     0.0933786296     -0.0450520515     -0.4332562446     -0.0067925081     40.1033973693     78.5422439575     -42.0016479492
 18 194    0    0     -1.6664493083     -9.5509576797     0.2011231899     0.0545516920     -0.3456369638     0.0896153926     40.1033973693     78.5422439575     -42.0016479492
 19 146    0    0     -1.6664493083     -9.5509576797     0.2011231899     0.0545516920     -0.3456369638     0.0896153926     40.1033973693     78.5422439575     -42.0016479492
 20  98    0    0     -1.4533544540     -9.5581398010     0.1795742750     0.1538891077     -0.3136785507     0.1111873269     40.1033973693     78.5422439575     -42.0016479492
 21  50    0    0     -1.5587047576     -9.4934930801     0.0766183614     0.2473674774     -0.3898460865     0.0011970959     40.1033973693     78.5422439575     -42.0016479492
 22   2    0    0     -1.5587047576     -9.4934930801     0.0766183614     0.2473674774     -0.3898460865     0.0011970959     40.1033973693     78.5422439575     -42.0016479492
 22 210    0    0     -1.8172917366     -9.7137708663     0.0766183614     0.2974357128     -0.6399207592     -0.1226417779     40.1033973693     78.5422439575     -42.0016479492
 23 163    0    0     -1.9250363349     -9.7808122634     0.0550694465     0.3224697589     -0.9326066017     -0.1889554977     40.1033973693     78.5422439575     -42.0016479492
 24 115    0    0     -1.9250363349     -9.7808122634     0.0550694465     0.3224697589     -0.9326066017     -0.1889554977     40.1033973693     78.5422439575     -42.0016479492
 25  67    0    0     -1.9058816909     -9.6467304229     -0.0430978250     0.3072895526     -1.0335419178     -0.1988093376     41.5043907165     78.8936614990     -43.6884613037
 26  20    0    0     -2.0279922485     -9.2133579254     0.0023943238     0.2678741216     -0.9118336677     -0.1567307567     41.5043907165     78.8936614990     -43.6884613037
 26 228    0    0     -2.0279922485     -9.2133579254     0.0023943238     0.2678741216     -0.9118336677     -0.1567307567     41.5043907165     78.8936614990     -43.6884613037
 27 180    0    0     -1.9082759857     -8.9380102157     0.0000000000     0.1490953445     -0.8095666885     -0.1095920925     41.5043907165     78.8936614990     -43.6884613037
 28 131    0    0     -2.3153109550     -9.1750488281     0.1173218607     0.0191311092     -0.8636297225     -0.0515342950     41.5043907165     78.8936614990     -43.6884613037
 29  83    0    0     -2.3153109550     -9.1750488281     0.1173218607     0.0191311092     -0.8636297225     -0.0515342950     41.5043907165     78.8936614990     -43.6884613037
 30  36    0    0     -3.7950031757     -9.2133579254     0.2035175085     0.0303165555     -1.3235646486     -0.0547301340     41.5043907165     78.8936614990     -43.6884613037
 30 244    0    0     -1.7023642063     -9.9125003814     1.1468811035     0.0196637516     -1.6902874946     0.4179881572     41.5043907165     78.8936614990     -43.6884613037
 31 196    0    0     -1.7023642063     -9.9125003814     1.1468811035     0.0196637516     -1.6902874946     0.4179881572     41.5043907165     78.8936614990     -43.6884613037
 32 148    0    0     -1.4988466262     -9.9603862762     1.1157548427     0.3038273334     -0.4449743747     0.4209176540     41.5043907165     78.8936614990     -43.6884613037
 33 101    0    0     -2.1908061504     -9.6563072204     0.6632276535     0.4961104869     0.3590461730     0.3657893896     45.7073669433     79.2450790405     -43.6884613037
 34  52    0    0     -2.1908061504     -9.6563072204     0.6632276535     0.4961104869     0.3590461730     0.3657893896     45.7073669433     79.2450790405     -43.6884613037
 35   3    0    0     -1.5395502090     -9.2875814437     0.4453442096     0.4806639671     -0.0247211718     0.4278419971     45.7073669433     79.2450790405     -43.6884613037
 35 211    0    0     -1.9657397270     -9.2229347229     0.5794263362     0.3648147106     -0.5499045372     0.2589950323     45.7073669433     79.2450790405     -43.6884613037
 36 163    0    0     -1.9657397270     -9.2229347229     0.5794263362     0.3648147106     -0.5499045372     0.2589950323     45.7073669433     79.2450790405     -43.6884613037
 37 116    0    0     -1.8460235595     -9.3426513671     0.6919595718     0.2324535608     -1.1573808193     0.1985403442     45.7073669433     79.2450790405     -43.6884613037
 38  68    0    0     -2.3296768665     -9.1918087005     0.6680163383     0.1525575065     -1.4066565036     0.0709729766     45.7073669433     79.2450790405     -43.6884613037
 39  20    0    0     -2.3296768665     -9.1918087005     0.6680163383     0.1525575065     -1.4066565036     0.0709729766     45.7073669433     79.2450790405     -43.6884613037
 39 227    0    0     -2.1333425045     -9.1080074310     0.8523792266     0.0375072002     -1.3627136945     0.0376829624     45.7073669433     79.2450790405     -43.6884613037
 40 179    0    0     -2.3033394813     -9.5581398010     1.0750513076     0.0231259083     -0.8079688072     -0.0613881397     46.2327384948     80.8264694213     -46.8934097290
 41 131    0    0     -2.3033394813     -9.5581398010     1.0750513076     0.0231259083     -0.8079688072     -0.0613881397     46.2327384948     80.8264694213     -46.8934097290
 42  84    0    0     -2.4446043968     -9.7544746398     1.0463194847     0.1078157305     -0.3365820646     -0.0600565433     46.2327384948     80.8264694213     -46.8934097290
 43  36    0    0     -2.1716516017     -9.7616577148     1.1325150728     0.1632103204     -0.1437662839     0.0137141418     46.2327384948     80.8264694213     -46.8934097290
 43 244    0    0     -2.1716516017     -9.7616577148     1.1325150728     0.1632103204     -0.1437662839     0.0137141418     46.2327384948     80.8264694213     -46.8934097290
 44 197    0    0     -2.1357367038     -9.4264526367     1.1660356521     0.2428400278     0.0053730082     -0.0150484323     46.2327384948     80.8264694213     -46.8934097290
 45 149    0    0     -1.8915157318     -9.3306798934     1.1516697406     0.2865165519     0.0551748800     -0.0531322193     46.2327384948     80.8264694213     -46.8934097290
 46 102    0    0     -1.8915157318     -9.3306798934     1.1516697406     0.2865165519     0.0551748800     -0.0531322193     46.2327384948     80.8264694213     -46.8934097290
 47  54    0    0     -2.0040488243     -9.4120864868     1.2258937358     0.2702710151     0.0266786193     -0.1444800376     46.2327384948     80.8264694213     -46.8934097290
 48   6    0    0     -2.4446043968     -9.3857488632     1.5227898597     0.2164743423     -0.2188685655     -0.1838954067     46.5829849243     79.7722091674     -47.2307701110
 48 214    0    0     -2.4446043968     -9.3857488632     1.5227898597     0.2164743423     -0.2188685655     -0.1838954067     46.5829849243     79.7722091674     -47.2307701110
 49 167    0    0     -2.1357367038     -9.4360294342     1.9777112960     0.2404431581     -0.6305995464     -0.0731062316     46.5829849243     79.7722091674     -47.2307701110
 50 119    0    0     -2.0782730579     -9.6587018966     2.2793960571     0.4335252761     -0.7333991527     -0.0467405319     46.5829849243     79.7722091674     -47.2307701110
 51  72    0    0     -2.0782730579     -9.6587018966     2.2793960571     0.4335252761     -0.7333991527     -0.0467405319     46.5829849243     79.7722091674     -47.2307701110
 52  24    0    0     -2.1381311416     -9.8765850067     2.3368599414     0.7171562194     -0.6993101119     -0.0858895874     46.5829849243     79.7722091674     -47.2307701110
 52 233    0    0     -2.2315096855     -9.8334875106     1.8244747161     0.9808131217     -0.7049028873     -0.1506053924     46.5829849243     79.7722091674     -47.2307701110
 53 185    0    0     -2.2315096855     -9.8334875106     1.8244747161     0.9808131217     -0.7049028873     -0.1506053924     46.5829849243     79.7722091674     -47.2307701110
 54 137    0    0     -2.2746074199     -9.5581398010     1.4653260707     1.0007872581     -0.6271373748     -0.1767047643     46.5829849243     79.7722091674     -47.2307701110
 55  89    0    0     -2.3823521137     -9.1175842285     1.2474426031     0.7453861713     -0.4644157409     -0.0896180820     49.0347213745     80.4750442504     -53.3032989501
 56  42    0    0     -2.3823521137     -9.1175842285     1.2474426031     0.7453861713     -0.4644157409     -0.0896180820     49.0347213745     80.4750442504     -53.3032989501
 56 250    0    0     -1.8340519905     -9.0170230865     1.7741938591     0.3091537475     -0.2769263744     0.0669781684     49.0347213745     80.4750442504     -53.3032989501
 57 202    0    0     -1.9346136093     -9.1846256256     2.8540339469     0.0542853736     -0.0114051628     0.0568580102     49.0347213745     80.4750442504     -53.3032989501
 58 155    0    0     -1.9346136093     -9.1846256256     2.8540339469     0.0542853736     -0.0114051628     0.0568580102     49.0347213745     80.4750442504     -53.3032989501
 59 107    0    0     -2.2195379734     -9.4168748855     3.7566938400     0.1762600040     0.0237490987     0.0448736000     49.0347213745     80.4750442504     -53.3032989501
 60  58    0    0     -2.0686957836     -9.3354682922     3.4023339748     0.6116934299     -0.0002197176     0.0278291130     49.0347213745     80.4750442504     -53.3032989501
 61  10    0    0     -2.0686957836     -9.3354682922     3.4023339748     0.6116934299     -0.0002197176     0.0278291130     49.0347213745     80.4750442504     -53.3032989501
 61 218    0    0     -2.0375695228     -9.3115253448     3.0862832069     0.8250159263     -0.1134057879     0.0003981367     49.0347213745     80.4750442504     -53.3032989501
 62 170    0    0     -1.9441908836     -8.9475879669     2.2243266105     0.8897316932     -0.3088848114     -0.0864222335     47.8088531494     80.6507568359     -55.8335189819
 63 123    0    0     -1.9441908836     -8.9475879669     2.2243266105     0.8897316932     -0.3088848114     -0.0864222335     47.8088531494     80.6507568359     -55.8335189819
 64  75    0    0     -2.2123551368     -8.8230829238     2.1979892253     0.6303358554     -0.2846496582     -0.1814985275     47.8088531494     80.6507568359     -55.8335189819
 65  28    0    0     -2.4661533832     -8.8182945251     3.3903622627     0.2854512977     -0.2124768733     -0.1202448844     47.8088531494     80.6507568359     -55.8335189819
 65 237    0    0     -2.4661533832     -8.8182945251     3.3903622627     0.2854512977     -0.2124768733     -0.1202448844     47.8088531494     80.6507568359     -55.8335189819
 66 189    0    0     -2.1357367038     -9.1558942794     4.0416183471     0.3147464990     -0.2684041261     0.0155783867     47.8088531494     80.6507568359     -55.8335189819
 67 142    0    0     -2.2291154861     -9.4240579605     4.0918993949     0.5722780704     -0.3978357315     0.0320902347     47.8088531494     80.6507568359     -55.8335189819
 68  94    0    0     -2.2291154861     -9.4240579605     4.0918993949     0.5722780704     -0.3978357315     0.0320902347     47.8088531494     80.6507568359     -55.8335189819
 69  46    0    0     -2.1788346767     -9.4384241104     4.1924610137     0.7704202651     -0.4103527545     0.0315575933     47.8088531494     80.6507568359     -55.8335189819
 69 254    0    0     -2.1405253410     -8.9475879669     4.0128865242     0.9097057342     -0.3395115852     0.0155783867     47.8088531494     80.6507568359     -55.8335189819
 70 207    0    0     -2.1405253410     -8.9475879669     4.0128865242     0.9097057342     -0.3395115852     0.0155783867     47.8088531494     80.6507568359     -55.8335189819
 71 159    0    0     -1.7215187549     -8.3801326751     3.4358544349     0.9896017074     -0.4979720592     0.0906806755     46.9332313537     78.7179489135     -59.3758239746
 72 111    0    0     -1.7239130973     -8.2125301361     3.3017723560     0.8124988555     -0.7405898094     0.0539284896     46.9332313537     78.7179489135     -59.3758239746
 73  64    0    0     -1.7239130973     -8.2125301361     3.3017723560     0.8124988555     -0.7405898094     0.0539284896     46.9332313537     78.7179489135     -59.3758239746
 74  16    0    0     -2.0615127086     -8.5501298904     3.9721830368     0.5690822124     -0.9890665054     -0.0190432357     46.9332313537     78.7179489135     -59.3758239746
 74 225    0    0     -2.1477084159     -8.6985778808     4.5994958877     0.4995726585     -1.0545812845     0.0078550987     46.9332313537     78.7179489135     -59.3758239746
 75 177    0    0     -2.1477084159     -8.6985778808     4.5994958877     0.4995726585     -1.0545812845     0.0078550987     46.9332313537     78.7179489135     -59.3758239746
 76 129    0    0     -1.9848943710     -8.8566036224     4.8054075241     0.5837297916     -0.8977186203     0.0664455318     46.9332313537     78.7179489135     -59.3758239746
 77  82    0    0     -1.9394021987     -8.7823791503     4.7958302497     0.7166235923     -0.7078323841     0.0701740264     46.9332313537     78.7179489135     -59.3758239746
 78  34    0    0     -1.9394021987     -8.7823791503     4.7958302497     0.7166235923     -0.7078323841     0.0701740264     46.9332313537     78.7179489135     -59.3758239746
 78 243    0    0     -1.9274306297     -8.6099882125     4.5803413391     0.8457888603     -0.5570951461     0.0829573822     47.1083564758     77.8394012451     -65.9543991088
 79 195    0    0     -1.9202475547     -8.3561897277     3.9650001525     0.9065098762     -0.4361858367     0.1146494865     47.1083564758     77.8394012451     -65.9543991088
 80 147    0    0     -1.9202475547     -8.3561897277     3.9650001525     0.9065098762     -0.4361858367     0.1146494865     47.1083564758     77.8394012451     -65.9543991088
 81  99    0    0     -1.6137742042     -8.1694326400     3.8381009101     0.7315375328     -0.3794596195     0.1679135322     47.1083564758     77.8394012451     -65.9543991088
 82  51    0    0     -1.6041969299     -8.1790094375     4.8173794746     0.3309920310     -0.2268581628     0.1705767154     47.1083564758     77.8394012451     -65.9543991088
 83   3    0    0     -1.6041969299     -8.1790094375     4.8173794746     0.3309920310     -0.2268581628     0.1705767154     47.1083564758     77.8394012451     -65.9543991088
 83 211    0    0     -1.5012409687     -8.1670379638     5.7415881156     0.1613460779     -0.1506906127     0.1681798458     47.1083564758     77.8394012451     -65.9543991088
 84 164    0    0     -1.4916636943     -8.1191520690     6.1103138923     0.2558897018     -0.1632076501     0.1279654979     47.1083564758     77.8394012451     -65.9543991088
 85 116    0    0     -1.4916636943     -8.1191520690     6.1103138923     0.2558897018     -0.1632076501     0.1279654979     47.1083564758     77.8394012451     -65.9543991088
 86  68    0    0     -1.3216667175     -8.0281677246     6.1127085685     0.4534993171     -0.2769263744     0.0981376266     48.5093498229     77.1365661621     -68.6532974243
 87  21    0    0     -1.5658876895     -8.0952081680     6.0289072990     0.6545710086     -0.4012978553     0.0166436662     48.5093498229     77.1365661621     -68.6532974243
 87 229    0    0     -1.5658876895     -8.0952081680     6.0289072990     0.6545710086     -0.4012978553     0.0166436662     48.5093498229     77.1365661621     -68.6532974243
 88 181    0    0     -1.7454619407     -8.0784482955     5.8301782608     0.9227554321     -0.6015706539     -0.0241033196     48.5093498229     77.1365661621     -68.6532974243
 89 133    0    0     -1.7334903717     -7.8126783370     5.1621618270     1.1227618455     -0.8348670959     -0.0001345053     48.5093498229     77.1365661621     -68.6532974243
 90  86    0    0     -1.7334903717     -7.8126783370     5.1621618270     1.1227618455     -0.8348670959     -0.0001345053     48.5093498229     77.1365661621     -68.6532974243
 91  38    0    0     -1.4701147079     -7.4367694854     4.8652658462     1.0215601921     -0.9182253837     0.0627170515     48.5093498229     77.1365661621     -68.6532974243
 91 247    0    0     -1.2091335058     -7.3433909416     5.4279317855     0.6780071735     -0.7999791622     0.1063935637     48.5093498229     77.1365661621     -68.6532974243
 92 200    0    0     -1.2091335058     -7.3433909416     5.4279317855     0.6780071735     -0.7999791622     0.1063935637     48.5093498229     77.1365661621     -68.6532974243
 93 152    0    0     -1.0894173431     -7.3314189910     6.2012982368     0.3837233734     -0.6332627296     0.0840226745     46.9332313537     75.5551757812     -75.2318725585
 94 105    0    0     -1.1564583778     -7.5253596305     6.7687530517     0.3520312786     -0.6100928783     0.0142467842     46.9332313537     75.5551757812     -75.2318725585
 95  57    0    0     -1.1564583778     -7.5253596305     6.7687530517     0.3520312786     -0.6100928783     0.0142467842     46.9332313537     75.5551757812     -75.2318725585
 96  10    0    0     -1.3863134384     -7.4846558570     6.9698762893     0.5120897293     -0.6620253562     -0.0563280582     46.9332313537     75.5551757812     -75.2318725585
 96 218    0    0     -1.1181491613     -7.2164916992     6.8453712463     0.7163572788     -0.6100928783     -0.0331582069     46.9332313537     75.5551757812     -75.2318725585
 97 171    0    0     -1.1181491613     -7.2164916992     6.8453712463     0.7163572788     -0.6100928783     -0.0331582069     46.9332313537     75.5551757812     -75.2318725585
 98 125    0    0     -0.8044927597     -6.9650874137     6.6226992607     0.8180915832     -0.5837271690     -0.0294297218     46.9332313537     75.5551757812     -75.2318725585
 99  77    0    0     -0.9433635711     -7.0895924568     6.6394596099     0.8042428970     -0.7270074367     -0.0792315912     46.9332313537     75.5551757812     -75.2318725585
100  30    0    0     -0.9433635711     -7.0895924568     6.6394596099     0.8042428970     -0.7270074367     -0.0792315912     46.9332313537     75.5551757812     -75.2318725585
100 238    0    0     -1.1013889312     -6.8956522941     6.6993179321     0.6774744987     -0.7033049583     -0.0925475978     46.9332313537     75.5551757812     -75.2318725585
101 192    0    0     -0.8787168502     -6.7208666801     6.9626932144     0.5041000843     -0.4284625053     -0.0318266034     47.1083564758     75.0280456542     -79.1115417480
102 144    0    0     -0.8787168502     -6.7208666801     6.9626932144     0.5041000843     -0.4284625053     -0.0318266034     47.1083564758     75.0280456542     -79.1115417480
103  96    0    0     -0.5961865901     -6.7112894058     7.3194475173     0.3994362831     -0.2367120265     -0.0145157933     47.1083564758     75.0280456542     -79.1115417480
104  49    0    0     -0.6273128509     -6.8477659225     7.8174667358     0.3837233734     -0.3245976448     -0.0813621616     47.1083564758     75.0280456542     -79.1115417480
105   1    0    0     -0.6273128509     -6.8477659225     7.8174667358     0.3837233734     -0.3245976448     -0.0813621616     47.1083564758     75.0280456542     -79.1115417480
105 210    0    0     -0.7757608890     -6.9602990150     7.9060568809     0.4979747772     -0.5554972648     -0.1479421854     47.1083564758     75.0280456542     -79.1115417480
106 162    0    0     -0.8236474037     -6.7136836051     7.2524065971     0.6345970153     -0.6284689903     -0.1519369983     47.1083564758     75.0280456542     -79.1115417480
107 115    0    0     -0.8236474037     -6.7136836051     7.2524065971     0.6345970153     -0.6284689903     -0.1519369983     47.1083564758     75.0280456542     -79.1115417480
108  67    0    0     -0.7853381633     -6.4407305717     6.7184724807     0.6055681228     -0.5453770637     -0.1079941749     47.1083564758     75.0280456542     -79.1115417480
109  20    0    0     -0.4357668876     -6.3473520278     7.0393118858     0.3469712257     -0.3493654727     -0.0241033196     45.1819915771     73.7980804443     -82.6538467407
109 228    0    0     -0.4357668876     -6.3473520278     7.0393118858     0.3469712257     -0.3493654727     -0.0241033196     45.1819915771     73.7980804443     -82.6538467407
110 180    0    0     -0.1412650966     -6.4096045494     7.7839465141     0.1123431682     -0.1730615043     0.0091866998     45.1819915771     73.7980804443     -82.6538467407
111 133    0    0     -0.1268991470     -6.5029830932     8.3944988250     0.1198001384     -0.2580176353     -0.0581923007     45.1819915771     73.7980804443     -82.6538467407
112  85    0    0     -0.1268991470     -6.5029830932     8.3944988250     0.1198001384     -0.2580176353     -0.0581923007     45.1819915771     73.7980804443     -82.6538467407
113  37    0    0     -0.0838013267     -6.4479136466     8.2939376831     0.3072895526     -0.4574914455     -0.1450126743     45.1819915771     73.7980804443     -82.6538467407
113 246    0    0     -0.2968961238     -6.3425636291     7.7600030899     0.5070296287     -0.6068970680     -0.2131906270     45.1819915771     73.7980804443     -82.6538467407
114 198    0    0     -0.2968961238     -6.3425636291     7.7600030899     0.5070296287     -0.6068970680     -0.2131906270     45.1819915771     73.7980804443     -82.6538467407
115 150    0    0     -0.2226721048     -6.0935540199     7.2667722702     0.5184813499     -0.7136914253     -0.2041357517     45.1819915771     73.7980804443     -82.6538467407
116 102    0    0     -0.1628140068     -6.1869325637     7.4918389320     0.3546944856     -0.5895862579     -0.1553991556     42.5551338195     70.4595947265     -83.1598892211
117  55    0    0     -0.1628140068     -6.1869325637     7.4918389320     0.3546944856     -0.5895862579     -0.1553991556     42.5551338195     70.4595947265     -83.1598892211
118   8    0    0     0.0359148550     -6.0672163963     7.8366212844     0.2225996971     -0.4218045234     -0.1135868906     42.5551338195     70.4595947265     -83.1598892211
118 216    0    0     0.1460537433     -6.1941156387     8.0784482955     0.2548244476     -0.3544255495     -0.1356914639     42.5551338195     70.4595947265     -83.1598892211
119 169    0    0     0.1460537433     -6.1941156387     8.0784482955     0.2548244476     -0.3544255495     -0.1356914639     42.5551338195     70.4595947265     -83.1598892211
120 122    0    0     0.1268991470     -6.0552444458     8.1095743179     0.3046263456     -0.4758675098     -0.1713783645     42.5551338195     70.4595947265     -83.1598892211
121  74    0    0     0.1125332117     -6.0863709449     8.1407003402     0.3797286033     -0.5421812534     -0.1679162025     42.5551338195     70.4595947265     -83.1598892211
122  27    0    0     0.1125332117     -6.0863709449     8.1407003402     0.3797286033     -0.5421812534     -0.1679162025     42.5551338195     70.4595947265     -83.1598892211
122 235    0    0     0.3136564254     -5.8325724601     7.9395775794     0.4439117908     -0.5312621116     -0.1527359485     42.5551338195     70.4595947265     -83.1598892211
123 188    0    0     0.5387228012     -5.8517270088     8.0185899734     0.4441781044     -0.4867866516     -0.1471432304     40.1033973693     71.1624298095     -85.5214309692
124 140    0    0     0.5387228012     -5.8517270088     8.0185899734     0.4441781044     -0.4867866516     -0.1471432304     40.1033973693     71.1624298095     -85.5214309692
125  93    0    0     0.6057639122     -5.7511653900     8.1023912429     0.3981046676     -0.4194076538     -0.1633887529     40.1033973693     71.1624298095     -85.5214309692
126  45    0    0     0.6680163383     -5.6529984474     8.1263341903     0.3594882488     -0.4122170448     -0.1751068353     40.1033973693     71.1624298095     -85.5214309692
126 253    0    0     0.6680163383     -5.6529984474     8.1263341903     0.3594882488     -0.4122170448     -0.1751068353     40.1033973693     71.1624298095     -85.5214309692
127 205   -1   -1     0.8308303833     -5.7152504920     8.1359119415     0.3397805690     -0.4289951801     -0.1679162025     40.1033973693     71.1624298095     -85.5214309692
128 158    0    0     0.8811111450     -5.7224335670     8.3801326751     0.2947724342     -0.4010315418     -0.1956134986     40.1033973693     71.1624298095     -85.5214309692
129 110    0    0     0.8811111450     -5.7224335670     8.3801326751     0.2947724342     -0.4010315418     -0.1956134986     40.1033973693     71.1624298095     -85.5214309692
130  63    0    0     0.8284359931     -5.8541216850     8.4878778457     0.3850550174     -0.5360558509     -0.2494101762     40.1033973693     71.1624298095     -85.5214309692
131  15    0   -2     0.9625181198     -5.7846860885     8.5453414916     0.5022358894     -0.6476440429     -0.2459480047     40.1033973693     71.1624298095     -85.5214309692
131 223    0    0     0.9625181198     -5.7846860885     8.5453414916     0.5022358894     -0.6476440429     -0.2459480047     40.1033973693     71.1624298095     -85.5214309692
132 175    0    0     1.1588526964     -5.6889133453     8.7919569015     0.5576304912     -0.5962442874     -0.2161201477     36.4257926940     67.8239440917     -87.3769226074
133 128    0    0     1.0870230197     -5.3968057632     8.5094261169     0.7400598049     -0.5648184299     -0.2701831340     36.4257926940     67.8239440917     -87.3769226074
134  80    0    0     1.0870230197     -5.3968057632     8.5094261169     0.7400598049     -0.5648184299     -0.2701831340     36.4257926940     67.8239440917     -87.3769226074
135  31    0    0     1.2139221429     -5.1334300041     8.0856313705     0.8332717895     -0.5546982765     -0.2704494476     36.4257926940     67.8239440917     -87.3769226074
135 240    0    0     1.2642029523     -4.8437166213     8.0114068984     0.7587021827     -0.3951725482     -0.2344962358     36.4257926940     67.8239440917     -87.3769226074
136 192    0    0     1.2642029523     -4.8437166213     8.0114068984     0.7587021827     -0.3951725482     -0.2344962358     36.4257926940     67.8239440917     -87.3769226074
137 145    0    0     1.3839191246     -4.7024517059     8.1861925125     0.6327327728     -0.3118143081     -0.2089295148     36.4257926940     67.8239440917     -87.3769226074
138  97    0    0     1.5850422382     -4.7647042274     8.7847738265     0.5349932193     -0.4148802280     -0.2115926980     36.4257926940     67.8239440917     -87.3769226074
139  50    0    0     1.5850422382     -4.7647042274     8.7847738265     0.5349932193     -0.4148802280     -0.2115926980     36.4257926940     67.8239440917     -87.3769226074
140   2    0    0     1.7789825439     -4.7838587760     9.1534996032     0.6092965602     -0.5166144847     -0.2416868686     35.9004211425     66.9453964233     -90.5818710327
140 210    0    0     1.8603895187     -4.4175271987     9.2899761199     0.7770782470     -0.5035648345     -0.2954835700     35.9004211425     66.9453964233     -90.5818710327
141 162    0    0     1.8603895187     -4.4175271987     9.2899761199     0.7770782470     -0.5035648345     -0.2954835700     35.9004211425     66.9453964233     -90.5818710327
142 115    0    0     1.9657397270     -4.1493630409     8.9356164932     0.9565780639     -0.4412459373     -0.3103974819     35.9004211425     66.9453964233     -90.5818710327
143  67    0    0     1.7885598182     -4.0559844970     8.4088649749     1.0119726657     -0.4867866516     -0.3189197063     35.9004211425     66.9453964233     -90.5818710327
144  19    0    0     1.7885598182     -4.0559844970     8.4088649749     1.0119726657     -0.4867866516     -0.3189197063     35.9004211425     66.9453964233     -90.5818710327
144 227    0    0     1.8388405799     -3.9745774269     8.3514013290     0.8836063385     -0.5166144847     -0.2952172470     35.9004211425     66.9453964233     -90.5818710327
145 180    0    0     2.1022162437     -3.5172615051     8.5309753417     0.6601636886     -0.3096837520     -0.2318330287     35.9004211425     66.9453964233     -90.5818710327
146 132    0    0     2.1022162437     -3.5172615051     8.5309753417     0.6601636886     -0.3096837520     -0.2318330287     35.9004211425     66.9453964233     -90.5818710327
147  85    0    0     2.3847463130     -3.5483877658     8.8925180435     0.4945125579     -0.2172706365     -0.1913523769     32.0476913452     62.0255279541     -93.2807693481
148  37    0    0     2.2554528713     -3.6489493846     8.9499816894     0.4646847248     -0.3973030567     -0.2334309577     32.0476913452     62.0255279541     -93.2807693481
148 246    0    0     2.2554528713     -3.6489493846     8.9499816894     0.4646847248     -0.3973030567     -0.2334309577     32.0476913452     62.0255279541     -93.2807693481
149 198    0    0     2.1333425045     -3.5603592395     8.9475879669     0.4694785118     -0.5871893882     -0.2550028800     32.0476913452     62.0255279541     -93.2807693481
150 150    0    0     2.0926389694     -3.2850120067     8.6482973098     0.4436454296     -0.5216745853     -0.1833627700     32.0476913452     62.0255279541     -93.2807693481
151 103    0    0     2.0926389694     -3.2850120067     8.6482973098     0.4436454296     -0.5216745853     -0.1833627700     32.0476913452     62.0255279541     -93.2807693481
152  55    0    0     2.3320713043     -3.2395200729     8.3825273513     0.3496344089     -0.3200702190     -0.0491374111     32.0476913452     62.0255279541     -93.2807693481
153   7    0    0     2.6600935459     -3.3616304397     8.8039283752     0.1333824515     -0.2050199270     0.0065235013     32.0476913452     62.0255279541     -93.2807693481
153 215    0    0     2.6600935459     -3.3616304397     8.8039283752     0.1333824515     -0.2050199270     0.0065235013     32.0476913452     62.0255279541     -93.2807693481
154 167    0    0     2.7654438018     -3.5052897930     9.4910993576     0.0140710248     -0.1488263607     -0.0105209910     28.7203369140     60.0927200317     -94.1241760253
155 118    0    0     2.7271347045     -3.6178231239     9.6179981231     0.1400404548     -0.2039546489     -0.0800305557     28.7203369140     60.0927200317     -94.1241760253
156  71    0    0     2.7271347045     -3.6178231239     9.6179981231     0.1400404548     -0.2039546489     -0.0800305557     28.7203369140     60.0927200317     -94.1241760253
157  22    0    0     2.7127687931     -3.4454317092     9.2923698425     0.3307256698     -0.4636168003     -0.1527359485     28.7203369140     60.0927200317     -94.1241760253
157 231    0    0     2.6600935459     -3.1724789142     8.8494205474     0.3869192600     -0.6508398532     -0.1775037193     28.7203369140     60.0927200317     -94.1241760253
158 183    0    0     2.6600935459     -3.1724789142     8.8494205474     0.3869192600     -0.6508398532     -0.1775037193     28.7203369140     60.0927200317     -94.1241760253
159 135    0    0     2.7031915187     -3.0000874996     8.6147766113     0.3339215517     -0.6399207592     -0.1559318065     28.7203369140     60.0927200317     -94.1241760253
160  87    0    0     2.7031915187     -2.9881160736     8.7057609558     0.2122132301     -0.5091575622     -0.1090594530     28.7203369140     60.0927200317     -94.1241760253
161  39    0    0     2.7031915187     -2.9881160736     8.7057609558     0.2122132301     -0.5091575622     -0.1090594530     28.7203369140     60.0927200317     -94.1241760253
161 247    0    0     2.7678382396     -3.1844506263     9.0433607101     0.1120768547     -0.4510997772     -0.0334245252     28.7203369140     60.0927200317     -94.1241760253
162 199    0    0     3.0240309238     -3.0958604812     8.7871675491     0.1304529309     -0.5432465076     0.0254322314     27.3193454742     57.2813644409     -94.7989044189
163 151    0    0     3.0240309238     -3.0958604812     8.7871675491     0.1304529309     -0.5432465076     0.0254322314     27.3193454742     57.2813644409     -94.7989044189
164 103    0    0     3.3233213424     -2.9569897651     8.4519624710     0.1328498125     -0.7080986976     0.0209047913     27.3193454742     57.2813644409     -94.7989044189
165  55    0    0     3.2802233695     -2.9210748672     8.7033662796     -0.0120283508     -0.7893263816     0.0198395071     27.3193454742     57.2813644409     -94.7989044189
166   8    0    0     3.2802233695     -2.9210748672     8.7033662796     -0.0120283508     -0.7893263816     0.0198395071     27.3193454742     57.2813644409     -94.7989044189
166 216    0    0     3.4621920585     -2.8229076385     8.9619531631     -0.1779458045     -0.5794661045     0.1380856628     27.3193454742     57.2813644409     -94.7989044189
167 168    0    0     3.8692272186     -2.7367119789     8.9523763656     -0.2471890449     -0.1565496444     0.2209112405     27.3193454742     57.2813644409     -94.7989044189
168 121    0    0     3.8692272186     -2.7367119789     8.9523763656     -0.2471890449     -0.1565496444     0.2209112405     27.3193454742     57.2813644409     -94.7989044189
169  73    0    0     3.9769716262     -2.9593841552     8.7799854278     -0.2445258617     0.0322713398     0.1599239110     27.3193454742     57.2813644409     -94.7989044189
170  26    0    0     3.7710597515     -3.0695230960     8.6937894821     -0.2463900804     -0.1602781295     0.0142467842     25.7432289123     58.1599121093     -95.6423110961
170 234    0    0     3.7710597515     -3.0695230960     8.6937894821     -0.2463900804     -0.1602781295     0.0142467842     25.7432289123     58.1599121093     -95.6423110961
171 186    0    0     3.5531764030     -3.0695230960     8.4352025985     -0.2447921752     -0.3586866378     -0.0888191127     25.7432289123     58.1599121093     -95.6423110961
172 139    0    0     4.2451357841     -3.3736021518     8.3992872238     -0.2770169019     -0.4321909904     -0.1194459323     25.7432289123     58.1599121093     -95.6423110961
173  92    0    0     4.2451357841     -3.3736021518     8.3992872238     -0.2770169019     -0.4321909904     -0.1194459323     25.7432289123     58.1599121093     -95.6423110961
174  45    0    0     3.1844506263     -3.4286715984     8.3753442764     -0.2655651569     -0.3275271654     -0.2384910345     25.7432289123     58.1599121093     -95.6423110961
174 254    0    0     3.7638769149     -3.4238829612     8.0784482955     -0.3342757225     -0.6084949970     -0.0422130870     25.7432289123     58.1599121093     -95.6423110961
175 206    0    0     3.7638769149     -3.4238829612     8.0784482955     -0.3342757225     -0.6084949970     -0.0422130870     25.7432289123     58.1599121093     -95.6423110961
176 159    0    0     3.4597978591     -3.4909238815     8.0545053482     -0.4322815418     -0.5400506973     0.0078550987     25.7432289123     58.1599121093     -95.6423110961
177 111    0    0     3.7926087379     -3.7662711143     8.3202753067     -0.6189720153     -0.5014342784     0.2102584362     23.4666156768     59.3898811340     -92.1000061035
178  64    0    0     3.7926087379     -3.7662711143     8.3202753067     -0.6189720153     -0.5014342784     0.2102584362     23.4666156768     59.3898811340     -92.1000061035
179  16    0    0     4.3361201286     -3.9290852546     9.0337829589     -0.7750356197     -0.3608171939     0.3490112304     23.4666156768     59.3898811340     -92.1000061035
179 224    0    0     4.3624577522     -3.9075363159     9.3354682922     -0.6021938323     -0.1602781295     0.2616582155     23.4666156768     59.3898811340     -92.1000061035
180 177    0    0     4.3624577522     -3.9075363159     9.3354682922     -0.6021938323     -0.1602781295     0.2616582155     23.4666156768     59.3898811340     -92.1000061035
181 129    0    0     4.3840065002     -3.9314794540     8.6028051376     -0.2434605598     -0.1829153442     0.1327592611     23.4666156768     59.3898811340     -92.1000061035
182  81    0    0     4.2523188591     -3.8357065200     7.8869023323     -0.1371988296     -0.4662799835     0.0147794256     23.4666156768     59.3898811340     -92.1000061035
183  34    0    0     4.2523188591     -3.8357065200     7.8869023323     -0.1371988296     -0.4662799835     0.0147794256     23.4666156768     59.3898811340     -92.1000061035
183 242    0    0     4.1302084922     -3.8237350463     7.8366212844     -0.2599724292     -0.6804014205     -0.0533985376     23.4666156768     59.3898811340     -92.1000061035
184 194    0    0     4.1349968910     -4.0057034492     8.0042238235     -0.3939314365     -0.6646885395     -0.0344898033     24.5173606872     60.4441413879     -90.4131927490
185 147    0    0     4.1349968910     -4.0057034492     8.0042238235     -0.3939314365     -0.6646885395     -0.0344898033     24.5173606872     60.4441413879     -90.4131927490
186  99    0    0     4.3959784507     -4.1661233901     8.0952081680     -0.5041880130     -0.6393880844     0.0723045778     24.5173606872     60.4441413879     -90.4131927490
187  51    0    0     4.5109057426     -4.4271044731     7.8773250579     -0.6266952514     -0.6708139419     0.1439447164     24.5173606872     60.4441413879     -90.4131927490
188   4    0    0     4.5109057426     -4.4271044731     7.8773250579     -0.6266952514     -0.6708139419     0.1439447164     24.5173606872     60.4441413879     -90.4131927490
188 212    0    0     4.3744292259     -4.3935837745     7.9587321281     -0.6141782283     -0.7333991527     0.1066598892     24.5173606872     60.4441413879     -90.4131927490
189 165    0    0     4.1278142929     -4.3911895751     7.6881732940     -0.3960620117     -0.7813367843     0.0786962604     24.5173606872     60.4441413879     -90.4131927490
190 118    0    0     4.1278142929     -4.3911895751     7.6881732940     -0.3960620117     -0.7813367843     0.0786962604     24.5173606872     60.4441413879     -90.4131927490
191  70    0    0     4.4462590217     -4.5372433662     7.2140974998     -0.3028499603     -0.7911906242     0.2233081102     24.5173606872     60.4441413879     -90.4131927490
192  22    0    0     4.7670984268     -4.6114673614     7.2021255493     -0.4274878025     -0.5190114021     0.3285045623     21.3651294708     65.0125961303     -85.6901092529
192 231    0    0     4.7670984268     -4.6114673614     7.2021255493     -0.4274878025     -0.5190114021     0.3285045623     21.3651294708     65.0125961303     -85.6901092529
193 183    0    0     4.8772373199     -4.7048459053     7.5924005508     -0.5569193840     -0.1906386375     0.3511417865     21.3651294708     65.0125961303     -85.6901092529
194 135    0    0     4.9730105400     -4.7862529754     7.7408485412     -0.5374780178     -0.0971602535     0.3415542602     21.3651294708     65.0125961303     -85.6901092529
195  87    0    0     4.9730105400     -4.7862529754     7.7408485412     -0.5374780178     -0.0971602535     0.3415542602     21.3651294708     65.0125961303     -85.6901092529
196  39    0    0     5.0472345352     -4.7766757011     7.4894447326     -0.4778223037     -0.2186022281     0.3207812786     21.3651294708     65.0125961303     -85.6901092529
196 247    0    0     6.1079196929     -5.2124428749     7.3529682159     -0.5728986263     -0.7741461277     0.2038667440     21.3651294708     65.0125961303     -85.6901092529
197 200    0    0     6.1079196929     -5.2124428749     7.3529682159     -0.5728986263     -0.7741461277     0.2038667440     21.3651294708     65.0125961303     -85.6901092529
198 152    0    0     4.9849820137     -5.1477961540     6.8310055732     -0.6810245990     -1.6540678977     -0.0869548797     21.3651294708     65.0125961303     -85.6901092529
199 104    0    0     5.2746949195     -4.8868145942     6.2300300598     -0.7742366790     -2.0745873451     -0.0403488540     21.3651294708     65.0125961303     -85.6901092529
200  56    0    0     5.2746949195     -4.8868145942     6.2300300598     -0.7742366790     -2.0745873451     -0.0403488540     21.3651294708     65.0125961303     -85.6901092529
201   8    0    0     5.4686355590     -5.0735721588     5.9427113533     -0.9164516448     -1.9219860076     0.0403461551     17.8626480102     66.7696914672     -81.6417617797
201 217    0    0     5.1645560264     -5.6649699211     6.4622797966     -1.0674551725     -1.7294364929     0.1231717348     17.8626480102     66.7696914672     -81.6417617797
202 170    0    0     5.1645560264     -5.6649699211     6.4622797966     -1.0674551725     -1.7294364929     0.1231717348     17.8626480102     66.7696914672     -81.6417617797
203 123    0    0     5.2148370742     -5.5548310279     5.6889133453     -1.0368282794     -1.5419471263     0.3410216331     17.8626480102     66.7696914672     -81.6417617797
204  76    0    0     5.8972191810     -5.7008848190     5.2315974235     -1.0469485521     -1.1499238014     0.5295762538     17.8626480102     66.7696914672     -81.6417617797
205  28    0    0     5.8972191810     -5.7008848190     5.2315974235     -1.0469485521     -1.1499238014     0.5295762538     17.8626480102     66.7696914672     -81.6417617797
205 237    0    0     6.4359421730     -6.0384845733     5.5596194267     -1.1090011596     -0.8931912422     0.4544740200     17.8626480102     66.7696914672     -81.6417617797
206 189    0    0     6.5700240135     -5.9905977249     5.3393416404     -0.9513395309     -1.2756270170     0.2619245290     17.8626480102     66.7696914672     -81.6417617797
207 141    0    0     6.5700240135     -5.9905977249     5.3393416404     -0.9513395309     -1.2756270170     0.2619245290     17.8626480102     66.7696914672     -81.6417617797
208  93    0    0     6.6993179321     -6.1510176658     4.9059691429     -0.7718398094     -1.8423563003     0.1426131010     16.4616565704     72.7438201904     -71.1835174560
209  46    0    0     6.1965098381     -6.1055254936     4.5899186134     -0.6149771690     -1.9291767120     0.0110509431     16.4616565704     72.7438201904     -71.1835174560
209 254    0    0     6.1965098381     -6.1055254936     4.5899186134     -0.6149771690     -1.9291767120     0.0110509431     16.4616565704     72.7438201904     -71.1835174560
210 207    0    0     6.1941156387     -6.0145411491     4.2571077346     -0.4575819969     -1.8095989227     -0.0163800344     16.4616565704     72.7438201904     -71.1835174560
211 159    0    0     6.2731280326     -5.9211626052     3.5962741374     -0.3782186031     -1.6806999206     0.1745715236     16.4616565704     72.7438201904     -71.1835174560
212 112    0    0     6.2731280326     -5.9211626052     3.5962741374     -0.3782186031     -1.6806999206     0.1745715236     16.4616565704     72.7438201904     -71.1835174560
213  65    0    0     6.5341095924     -6.1366515159     3.1030435562     -0.4975299835     -1.3930741500     0.5058737754     16.4616565704     72.7438201904     -71.1835174560
214  17    0    0     5.9618659019     -6.2348189353     2.7869927883     -0.6932753562     -0.9786800384     0.6960263729     16.4616565704     72.7438201904     -71.1835174560
214 225    0    0     5.9618659019     -6.2348189353     2.7869927883     -0.6932753562     -0.9786800384     0.6960263729     16.4616565704     72.7438201904     -71.1835174560
215 178    0    0     6.6298823356     -6.6538257598     3.0072705745     -0.8205763816     -0.7291379928     0.8342465400     17.1621532440     72.7438201904     -65.7857131958
216 130    0    0     6.6490368843     -6.3210144042     2.7319233417     -0.9550680160     -0.3546918630     0.9453020095     17.1621532440     72.7438201904     -65.7857131958
217  82    0    0     6.6490368843     -6.3210144042     2.7319233417     -0.9550680160     -0.3546918630     0.9453020095     17.1621532440     72.7438201904     -65.7857131958
218  34    0    0     6.1605949401     -6.8262166976     2.8037530899     -1.1082020998     -0.0899696063     1.0329213142     17.1621532440     72.7438201904     -65.7857131958
218 242    0    0     6.2228474617     -7.6354985237     2.9665670394     -1.1622651815     0.1156295537     1.1114858388     17.1621532440     72.7438201904     -65.7857131958
219 195    0    0     6.2228474617     -7.6354985237     2.9665670394     -1.1622651815     0.1156295537     1.1114858388     17.1621532440     72.7438201904     -65.7857131958
220 148    0    0     5.9762320518     -7.8078894615     2.8013586997     -1.0711836814     0.3659704923     1.0656787157     17.1621532440     72.7438201904     -65.7857131958
221 101    0    0     5.4303259849     -7.7623972892     2.5188286304     -0.9630576133     0.5100497245     0.9844511032     17.1621532440     72.7438201904     -65.7857131958
222  53    0    0     5.4303259849     -7.7623972892     2.5188286304     -0.9630576133     0.5100497245     0.9844511032     17.1621532440     72.7438201904     -65.7857131958
223   5    0    0     5.0185027122     -7.7959179878     2.3679862022     -0.9180496215     0.6386823177     0.9572864532     22.0656242370     76.6094360351     -60.3879127502
223 213    0    0     5.0352625846     -7.7935237884     2.3631975650     -0.8615896224     0.8392213821     0.9373124122     22.0656242370     76.6094360351     -60.3879127502
224 165    0    0     5.0352625846     -7.7935237884     2.3631975650     -0.8615896224     0.8392213821     0.9373124122     22.0656242370     76.6094360351     -60.3879127502
225 117    0    0     4.9179410934     -8.1670379638     2.4158725738     -0.8221742630     0.9870290756     0.9333175659     22.0656242370     76.6094360351     -60.3879127502
226  69    0    0     5.2603292465     -8.6123819351     2.4733364582     -0.7960749149     1.0525438785     0.9500957489     22.0656242370     76.6094360351     -60.3879127502
227  21    0    0     5.2603292465     -8.6123819351     2.4733364582     -0.7960749149     1.0525438785     0.9500957489     22.0656242370     76.6094360351     -60.3879127502
227 229    0    0     5.0592060089     -8.6650571823     2.3679862022     -0.7891506195     1.1673278808     0.8622101783     22.0656242370     76.6094360351     -60.3879127502
228 181    0    0     4.5947070121     -8.4112586975     2.3919293880     -0.8410830497     1.1052752733     0.7716612815     22.0656242370     76.6094360351     -60.3879127502
229 133    0    0     4.5947070121     -8.4112586975     2.3919293880     -0.8410830497     1.1052752733     0.7716612815     22.0656242370     76.6094360351     -60.3879127502
230  85    0    0     4.2499246597     -8.4016819000     2.2315096855     -0.8847595214     0.7867563247     0.8315833091     22.0656242370     76.6094360351     -60.3879127502
231  37    0    0     4.1613345146     -8.7751960754     2.0663013458     -0.8863574028     0.6876852512     0.9104141235     28.5452117919     77.8394012451     -56.1708793640
231 245    0    0     4.1613345146     -8.7751960754     2.0663013458     -0.8863574028     0.6876852512     0.9104141235     28.5452117919     77.8394012451     -56.1708793640
232 198    0    0     3.9434511184     -8.8853349685     2.1884119510     -0.8485400199     1.1215207576     0.8150714874     28.5452117919     77.8394012451     -56.1708793640
233 150    0    0     3.2036051750     -8.7249155044     2.3320713043     -0.7803620338     1.4632095336     0.6819114208     28.5452117919     77.8394012451     -56.1708793640
234 102    0    0     3.2036051750     -8.7249155044     2.3320713043     -0.7803620338     1.4632095336     0.6819114208     28.5452117919     77.8394012451     -56.1708793640
235  54    0    0     3.2275483608     -9.0026569366     2.2674245834     -0.6650453567     1.1545444726     0.7825804233     28.5452117919     77.8394012451     -56.1708793640
236   6    0    0     3.2371256351     -8.8949127197     2.0710899829     -0.5587836265     0.9715825080     0.8193325996     28.5452117919     77.8394012451     -56.1708793640
236 214    0    0     3.2371256351     -8.8949127197     2.0710899829     -0.5587836265     0.9715825080     0.8193325996     28.5452117919     77.8394012451     -56.1708793640
237 166    0    0     2.6289675235     -9.2396955490     1.7861654758     -0.5361464023     0.9196500778     0.8797872543     28.5452117919     77.8394012451     -56.1708793640
238 119    0    0     3.3017723560     -9.6227865219     1.8843327522     -0.5657079696     0.6093871116     1.0028271675     35.0247993469     80.1236267089     -54.3153877258
239  71    0    0     3.3017723560     -9.6227865219     1.8843327522     -0.5657079696     0.6093871116     1.0028271675     35.0247993469     80.1236267089     -54.3153877258
240  23    0    0     2.7965700626     -9.6203927993     1.4988466262     -0.5792903423     0.7420145034     0.7857762336     35.0247993469     80.1236267089     -54.3153877258
240 231    0    0     2.6122071743     -9.6371526718     1.4365942478     -0.7017975807     0.9758436203     0.6073417663     35.0247993469     80.1236267089     -54.3153877258
241 183    0    0     2.6122071743     -9.6371526718     1.4365942478     -0.7017975807     0.9758436203     0.6073417663     35.0247993469     80.1236267089     -54.3153877258
242 136    0    0     2.4278442859     -9.3115253448     1.7622222900     -0.7822262763     1.1121995449     0.5069390296     35.0247993469     80.1236267089     -54.3153877258
243  88    0    0     2.1213707923     -9.1056127548     1.6353230476     -0.7566595077     1.1979546546     0.5066727638     35.0247993469     80.1236267089     -54.3153877258
244  41    0    0     2.1213707923     -9.1056127548     1.6353230476     -0.7566595077     1.1979546546     0.5066727638     35.0247993469     80.1236267089     -54.3153877258
244 249    0    0     2.7989645004     -9.1343450546     1.4054679870     -0.8338924407     1.5692049026     0.7117392539     35.0247993469     80.1236267089     -54.3153877258
245 201    0    0     1.7957427501     -9.6132097244     1.5323672294     -0.9279033660     2.4078471660     0.6944284439     38.5272827148     80.1236267089     -49.5923080444
246 153    0    0     1.7957427501     -9.6132097244     1.5323672294     -0.9279033660     2.4078471660     0.6944284439     38.5272827148     80.1236267089     -49.5923080444
247 105    0    0     2.1070048809     -9.4336357116     1.4222283363     -1.0024729967     2.6182401180     0.6337074756     38.5272827148     80.1236267089     -49.5923080444
248  57    0    0     1.2570199966     -9.4863109588     1.3001177310     -1.0275070667     2.6350183486     0.4512781620     38.5272827148     80.1236267089     -49.5923080444
249   9    0    0     1.2570199966     -9.4863109588     1.3001177310     -1.0275070667     2.6350183486     0.4512781620     38.5272827148     80.1236267089     -49.5923080444
249 217    0    0     0.9960386276     -9.8646135330     1.4102566242     -1.0267081260     2.1279447078     0.5732527732     38.5272827148     80.1236267089     -49.5923080444
250 169    0    0     1.2354710102     -9.8909511566     1.1349093914     -0.9571986198     1.6728034973     0.6592741489     38.5272827148     80.1236267089     -49.5923080444
251 121    0    0     1.2354710102     -9.8909511566     1.1349093914     -0.9571986198     1.6728034973     0.6592741489     38.5272827148     80.1236267089     -49.5923080444
252  74    0    0     0.3112620830     -9.5892667770     0.4812590599     -0.8605243682     1.4983638763     0.4872313976     38.5272827148     80.1236267089     -49.5923080444
253  25    0    0     0.9218146324     -9.8239097595     1.2546256780     -0.8064614295     0.6480035305     0.5836392402     40.1033973693     78.1908187866     -43.6884613037
253 233    0    0     0.9218146324     -9.8239097595     1.2546256780     -0.8064614295     0.6480035305     0.5836392402     40.1033973693     78.1908187866     -43.6884613037
254 185    0    0     1.8029256820     -9.6443357467     1.0199818611     -0.6168414115     0.1196243648     0.5932268142     40.1033973693     78.1908187866     -43.6884613037
255 138    0    0     -0.1628140068     -9.7999668121     0.5698490142     -0.3694300174     0.4922061920     0.3402226448     40.1033973693     78.1908187866     -43.6884613037
  0  90    0    0     -0.1628140068     -9.7999668121     0.5698490142     -0.3694300174     0.4922061920     0.3402226448     40.1033973693     78.1908187866     -43.6884613037
  1  41    0    0     0.5626660346     -9.8861627578     0.6560447216     -0.2810116958     -0.0529511070     0.5889656543     40.1033973693     78.1908187866     -43.6884613037
  1 249    0    0     0.5483001708     -9.6658849716     0.5602717399     -0.1611676311     -0.2233960151     0.5205214023     40.1033973693     78.1908187866     -43.6884613037
  2 200    0    0     0.5483001708     -9.6658849716     0.5602717399     -0.1611676311     -0.2233960151     0.5205214023     40.1033973693     78.1908187866     -43.6884613037
  3 152    0    0     0.3543598890     -9.6012382507     0.4477385520     -0.0703524637     -0.2708010196     0.4352989673     40.1033973693     78.1908187866     -43.6884613037
  4 104    0   -4     0.2274607658     -9.5629291534     0.3040791034     -0.0027071461     -0.3331199169     0.4193197250     40.1033973693     78.1908187866     -43.6884613037
  5  56    0    0     0.2274607658     -9.5629291534     0.3040791034     -0.0027071461     -0.3331199169     0.4193197250     40.1033973693     78.1908187866     -43.6884613037
  6   7    0    0     0.2346437215     -9.6227865219     0.2825301933     -0.0186863536     -0.2652082681     0.4097322463     43.7810020446     79.4207916259     -42.5076942443
  6 215    0    0     -0.0047886476     -9.5605344772     0.4501328468     -0.0770104646     -0.0942307376     0.3604629993     43.7810020446     79.4207916259     -42.5076942443
  7 166    0    0     -0.0047886476     -9.5605344772     0.4501328468     -0.0770104646     -0.0942307376     0.3604629993     43.7810020446     79.4207916259     -42.5076942443
  8 117    0    0     -0.4070350170     -9.6012382507     0.3375996351     -0.1081699256     0.1340056538     0.3577997922     43.7810020446     79.4207916259     -42.5076942443
  9  69    0    0     -0.0478864765     -10.1710872650     0.3926690864     -0.1971208572     0.3198971271     0.4978841781     43.7810020446     79.4207916259     -42.5076942443
 10  21    0    0     -0.0478864765     -10.1710872650     0.3926690864     -0.1971208572     0.3198971271     0.4978841781     43.7810020446     79.4207916259     -42.5076942443
 10 229    0    0     0.2705585718     -10.3650274276     0.2825301933     -0.3931324958     0.4229630470     0.5223855972     43.7810020446     79.4207916259     -42.5076942443
 11 181    0    0     0.0957729530     -10.0154561996     0.2705585718     -0.6397449970     0.3561166524     0.4214503288     43.7810020446     79.4207916259     -42.5076942443
 12 133    0    0     0.0957729530     -10.0154561996     0.2705585718     -0.6397449970     0.3561166524     0.4214503288     43.7810020446     79.4207916259     -42.5076942443
 13  85    0    0     -0.2490096569     -9.6802511215     0.1723913097     -0.7971401691     0.1233528375     0.3056010246     46.2327384948     77.3122711181     -40.1461563110
 14  38    0    0     -0.6344957828     -9.7784175872     0.1843629074     -0.8330934524     -0.2452342748     0.3000083208     46.2327384948     77.3122711181     -40.1461563110
 14 246    0    0     -0.6344957828     -9.7784175872     0.1843629074     -0.8330934524     -0.2452342748     0.3000083208     46.2327384948     77.3122711181     -40.1461563110
 15 198    0    0     -0.7877325057     -9.7975721359     -0.3615428924     -0.8277669906     -0.4359195232     0.4329020500     46.2327384948     77.3122711181     -40.1461563110
 16 151    0    0     -0.6081582069     -9.7879953384     -0.6847765922     -0.8826290130     -0.2327172279     0.5125317573     46.2327384948     77.3122711181     -40.1461563110
 17 104    0    0     -0.6081582069     -9.7879953384     -0.6847765922     -0.8826290130     -0.2327172279     0.5125317573     46.2327384948     77.3122711181     -40.1461563110
 18  57    0    0     -0.5530887603     -9.6156044006     -0.7015368461     -0.9545353889     -0.0239222097     0.4645941734     46.2327384948     77.3122711181     -40.1461563110
 19   9    0    0     -0.6273128509     -9.6419420242     -0.8715337753     -0.9753083229     -0.0561469507     0.3924214363     46.2327384948     77.3122711181     -40.1461563110
 19 218    0    0     -0.6273128509     -9.6419420242     -0.8715337753     -0.9753083229     -0.0561469507     0.3924214363     46.2327384948     77.3122711181     -40.1461563110
 20 171    0    0     -1.0463194847     -9.5916604995     -1.0774456262     -0.9505406379     -0.1722625350     0.2925513744     49.2098464965     76.0823059082     -35.2543983459
 21 123    0    0     -1.3527928590     -9.1343450546     -1.5922253131     -0.8991408348     -0.2239286422     0.2560654878     49.2098464965     76.0823059082     -35.2543983459
 22  76    0    0     -1.3527928590     -9.1343450546     -1.5922253131     -0.8991408348     -0.2239286422     0.2560654878     49.2098464965     76.0823059082     -35.2543983459
 23  28    0    0     -0.8332246780     -9.2899761199     -1.2785688638     -0.9026029586     0.1012482643     0.2771048069     49.2098464965     76.0823059082     -35.2543983459
 23 237    0    0     -0.5961865901     -9.4072980880     -1.6688436508     -0.9505406379     0.1518490886     0.2765721321     49.2098464965     76.0823059082     -35.2543983459
 24 189    0    0     -0.5961865901     -9.4072980880     -1.6688436508     -0.9505406379     0.1518490886     0.2765721321     49.2098464965     76.0823059082     -35.2543983459
 25 140    0    0     -1.1325150728     -9.5509576797     -1.7957427501     -1.0442852973     0.2775521755     0.2347598552     49.2098464965     76.0823059082     -35.2543983459
 26  93    0    0     -1.0654740333     -10.0801029205     -1.8364462852     -0.9380235671     0.0900628185     0.1447436714     49.2098464965     76.0823059082     -35.2543983459
 27  46    0    0     -1.0654740333     -10.0801029205     -1.8364462852     -0.9380235671     0.0900628185     0.1447436714     49.2098464965     76.0823059082     -35.2543983459
 27 254    0    0     -1.0582910776     -9.9005289077     -2.0279922485     -0.7119177818     -0.0356402993     -0.0137168312     50.6108360290     74.6766281127     -30.1939563751
 28 207    0    0     -0.9577294349     -9.5437746047     -1.9944716453     -0.3699626445     -0.1091446638     -0.2856297302     50.6108360290     74.6766281127     -30.1939563751
 29 160    0    0     -0.9577294349     -9.5437746047     -1.9944716453     -0.3699626445     -0.1091446638     -0.2856297302     50.6108360290     74.6766281127     -30.1939563751
 30 113    0    0     -0.8308303833     -9.6922225952     -1.9801057815     -0.0498458147     -0.1677350997     -0.5000174522     50.6108360290     74.6766281127     -30.1939563751
 31  66    0    0     -0.7350573539     -10.0034847259     -2.1165821552     0.1107452392     -0.2649419546     -0.6036159992     50.6108360290     74.6766281127     -30.1939563751
 32  19    0    0     -0.7350573539     -10.0034847259     -2.1165821552     0.1107452392     -0.2649419546     -0.6036159992     50.6108360290     74.6766281127     -30.1939563751
 32 228    0    0     -0.5985808849     -9.4384241104     -2.3823521137     0.1395078182     -0.3126132488     -0.7391729831     50.6108360290     74.6766281127     -30.1939563751
 33 181    0    0     -0.1053502440     -9.2827930450     -2.4062952995     0.1150063753     -0.3227334022     -1.0289292335     50.6108360290     74.6766281127     -30.1939563751
 34 134    0    0     -0.1053502440     -9.2827930450     -2.4062952995     0.1150063753     -0.3227334022     -1.0289292335     50.6108360290     74.6766281127     -30.1939563751
 35  86    0    0     0.1077445626     -9.2181463241     -2.3775634765     0.0388388042     -0.4838571548     -1.4113650321     50.6108360290     74.6766281127     -30.1939563751
 36  39    0    0     0.0598580884     -9.8837680816     -2.0974276065     -0.0671566200     -0.7136914253     -1.5546452999     48.3342247009     74.1494979858     -29.0131874084
 36 247    0    0     0.0598580884     -9.8837680816     -2.0974276065     -0.0671566200     -0.7136914253     -1.5546452999     48.3342247009     74.1494979858     -29.0131874084
 37 200    0    0     -0.1436594247     -9.7017993927     -1.9920773506     -0.3214923858     -0.7493782997     -1.3152234554     48.3342247009     74.1494979858     -29.0131874084
 38 153    0    0     -0.4932306766     -9.5749006271     -1.9322193145     -0.4695663928     -0.5392517566     -0.9900465965     48.3342247009     74.1494979858     -29.0131874084
 39 105    0    0     -0.4932306766     -9.5749006271     -1.9322193145     -0.4695663928     -0.5392517566     -0.9900465965     48.3342247009     74.1494979858     -29.0131874084
 40  58    0    0     -0.5435114860     -9.5222253799     -1.8651781082     -0.4107096195     -0.2007587909     -0.6819141387     48.3342247009     74.1494979858     -29.0131874084
 41  10    0    0     -0.7063254833     -9.2660331726     -1.8388405799     -0.4855455875     0.0264123010     -0.2318330287     48.3342247009     74.1494979858     -29.0131874084
 41 218    0    0     -0.7063254833     -9.2660331726     -1.8388405799     -0.4855455875     0.0264123010     -0.2318330287     48.3342247009     74.1494979858     -29.0131874084
 42 171    0    0     -0.5075965881     -9.4120864868     -2.1572856903     -0.8506706237     0.3329467773     0.1111873269     48.3342247009     74.1494979858     -29.0131874084
 43 123    0    0     -0.2657699346     -9.5150423049     -2.5164341926     -0.8685139656     0.5489324569     0.0802941894     45.7073669433     72.2166900634     -27.1576938629
 44  75    0    0     -0.2657699346     -9.5150423049     -2.5164341926     -0.8685139656     0.5489324569     0.0802941894     45.7073669433     72.2166900634     -27.1576938629
 45  28    0    0     -0.2394323587     -9.3953266143     -2.5188286304     -0.7923464298     0.6658470153     0.0880174732     45.7073669433     72.2166900634     -27.1576938629
 45 236    0    0     -0.5195682525     -9.2971591949     -2.4948852062     -0.6727686405     0.7388186931     0.1423467874     45.7073669433     72.2166900634     -27.1576938629
 46 189    0    0     -0.5195682525     -9.2971591949     -2.4948852062     -0.6727686405     0.7388186931     0.1423467874     45.7073669433     72.2166900634     -27.1576938629
 47 141    0    0     -0.4621044635     -8.9643478393     -2.5260114669     -0.4802191734     0.7606569290     0.1604565525     45.7073669433     72.2166900634     -27.1576938629
 48  94    0    0     -0.2490096569     -9.0002632141     -2.6074185371     -0.3257534980     0.8317644119     0.3223792076     45.7073669433     72.2166900634     -27.1576938629
 49  46    0    0     -0.2490096569     -9.0002632141     -2.6074185371     -0.3257534980     0.8317644119     0.3223792076     45.7073669433     72.2166900634     -27.1576938629
 49 254    0    0     0.3184450626     -9.2923698425     -2.9258634567     -0.2722231388     0.8698482513     0.4145259857     45.7073669433     72.2166900634     -27.1576938629
 50 206    0    0     0.8763224601     -9.5294084548     -3.2921950817     -0.2261497497     0.7521347522     0.3988131046     44.3063735961     69.4053344726     -24.4587917327
 51 159    0    0     0.8763224601     -9.5294084548     -3.2921950817     -0.2261497497     0.7521347522     0.3988131046     44.3063735961     69.4053344726     -24.4587917327
 52 111    0    0     0.9697010993     -9.4288463592     -3.4071226119     -0.2304108619     0.5918099880     0.3673873186     44.3063735961     69.4053344726     -24.4587917327
 53  63    0    0     0.6440730571     -9.1487112045     -3.3664190769     -0.1401283502     0.3862108707     0.2898881435     44.3063735961     69.4053344726     -24.4587917327
 54  15    0    0     0.6440730571     -9.1487112045     -3.3664190769     -0.1401283502     0.3862108707     0.2898881435     44.3063735961     69.4053344726     -24.4587917327
 54 223    0    0     0.3878804397     -9.1223735809     -3.1413526535     0.0460294437     0.2274840354     0.3348962783     44.3063735961     69.4053344726     -24.4587917327
 55 175    0    0     -0.2921074867     -8.8853349685     -2.7510778903     0.1203327655     0.2575781822     0.5367669105     44.3063735961     69.4053344726     -24.4587917327
 56 128    0    0     -0.2921074867     -8.8853349685     -2.7510778903     0.1203327655     0.2575781822     0.5367669105     44.3063735961     69.4053344726     -24.4587917327
 57  80    0    0     -0.5411171436     -8.9619531631     -2.6672766208     0.1179358839     0.3750253915     0.7580790042     44.3063735961     69.4053344726     -24.4587917327
 58  32    0    0     -0.5650603771     -9.2780046463     -2.8636112213     0.0771889019     0.5297574043     0.7958964347     44.6566200256     70.1081771850     -24.4587917327
 58 240    0    0     -0.5650603771     -9.2780046463     -2.8636112213     0.0771889019     0.5297574043     0.7958964347     44.6566200256     70.1081771850     -24.4587917327
 59 192    0    0     -0.2202777862     -9.6922225952     -3.0168478488     0.0998261070     0.7598580360     0.7650032520     44.6566200256     70.1081771850     -24.4587917327
 60 144    0    0     -0.0861956501     -9.5749006271     -2.9354408264     0.0790531396     0.8251064300     0.7639379978     44.6566200256     70.1081771850     -24.4587917327
 61  96    0    0     -0.0861956501     -9.5749006271     -2.9354408264     0.0790531396     0.8251064300     0.7639379978     44.6566200256     70.1081771850     -24.4587917327
 62  47    0    0     -0.3639371871     -9.1774425506     -2.9952988624     -0.0447857332     0.7081918716     0.8198652267     44.6566200256     70.1081771850     -24.4587917327
 63   0    0    0     -0.9864613533     -8.7895622253     -2.9665670394     -0.0666239833     0.6887505054     1.0238665342     44.6566200256     70.1081771850     -24.4587917327
 63 208    0    0     -0.9864613533     -8.7895622253     -2.9665670394     -0.0666239833     0.6887505054     1.0238665342     44.6566200256     70.1081771850     -24.4587917327
 64 160    0    0     -0.9385748863     -8.8685750961     -2.9282579421     -0.0349318838     0.8924854278     1.5099008083     44.6566200256     70.1081771850     -24.4587917327
 65 112    0    0     -0.8116757392     -9.2564554214     -3.3257155418     -0.0807389450     1.0083347558     1.8971302032     47.6337280273     68.8782043457     -23.6153850555
 66  65    0    0     -0.8116757392     -9.2564554214     -3.3257155418     -0.0807389450     1.0083347558     1.8971302032     47.6337280273     68.8782043457     -23.6153850555
 67  18    0    0     -0.6656219959     -9.5318031311     -3.6106400489     -0.2581081867     0.9540054321     1.8563833236     47.6337280273     68.8782043457     -23.6153850555
 67 226    0    0     -0.6201298236     -9.7137708663     -3.4621920585     -0.2591734409     0.7318943977     1.4861983299     47.6337280273     68.8782043457     -23.6153850555
 68 179    0    0     -0.6201298236     -9.7137708663     -3.4621920585     -0.2591734409     0.7318943977     1.4861983299     47.6337280273     68.8782043457     -23.6153850555
 69 131    0    0     -1.0056159496     -9.5413799285     -3.3712077140     -0.1518464326     0.4932715415     1.1317261457     47.6337280273     68.8782043457     -23.6153850555
 70  84    0    0     -1.6472947597     -9.1199789047     -3.3424758911     -0.1859354019     0.2890039634     0.9437041282     47.6337280273     68.8782043457     -23.6153850555
 71  36    0    0     -1.6472947597     -9.1199789047     -3.3424758911     -0.1859354019     0.2890039634     0.9437041282     47.6337280273     68.8782043457     -23.6153850555
 71 244    0    0     -1.9154588699     -8.6363258361     -3.4837410449     -0.2964582920     0.1566428565     0.8283874511     47.6337280273     68.8782043457     -23.6153850555
 72 197    0    0     -1.9034873008     -8.4998493194     -3.5914855003     -0.3561139583     0.1089715480     0.6875041007     47.6337280273     68.8782043457     -23.6153850555
 73 149    0    0     -1.9034873008     -8.4998493194     -3.5914855003     -0.3561139583     0.1089715480     0.6875041007     47.6337280273     68.8782043457     -23.6153850555
 74 101    0    0     -1.8412349700     -8.6411142349     -3.7638769149     -0.3451948642     0.0485168695     0.6100049495     51.6615829467     67.6482391357     -21.4225273132
 75  54    0    0     -2.0088376998     -8.7799854278     -3.7351450920     -0.2274813652     -0.0385698204     0.5913625240     51.6615829467     67.6482391357     -21.4225273132
 76   7    0    0     -2.0088376998     -8.7799854278     -3.7351450920     -0.2274813652     -0.0385698204     0.5913625240     51.6615829467     67.6482391357     -21.4225273132
 76 215    0    0     -2.2554528713     -8.7919569015     -3.6824698448     -0.1808753204     -0.1450978755     0.6968253135     51.6615829467     67.6482391357     -21.4225273132
 77 168    0    0     -2.5164341926     -8.6650571823     -3.6704981327     -0.2804790687     -0.2231297016     0.7804498672     51.6615829467     67.6482391357     -21.4225273132
 78 121    0    0     -2.5164341926     -8.6650571823     -3.6704981327     -0.2804790687     -0.2231297016     0.7804498672     51.6615829467     67.6482391357     -21.4225273132
 79  74    0    0     -2.7822041511     -8.2891483306     -3.6058514118     -0.3811480998     -0.2423047542     0.6760523319     51.6615829467     67.6482391357     -21.4225273132
 80  27    0    0     -3.1150150299     -7.7552146911     -3.5172615051     -0.4139054298     -0.2710673332     0.5072053909     51.6615829467     67.6482391357     -21.4225273132
 80 236    0    0     -3.1150150299     -7.7552146911     -3.5172615051     -0.4139054298     -0.2710673332     0.5072053909     51.6615829467     67.6482391357     -21.4225273132
 81 189    0    0     -3.1724789142     -8.0233783721     -3.7662711143     -0.3284167051     -0.3072868585     0.5372995853     55.6894340515     65.0125961303     -19.2296714782
 82 142    0    0     -3.0000874996     -8.6339311599     -4.0104923248     -0.1132300138     -0.3805249214     0.6917652606     55.6894340515     65.0125961303     -19.2296714782
 83  94    0    0     -3.0000874996     -8.6339311599     -4.0104923248     -0.1132300138     -0.3805249214     0.6917652606     55.6894340515     65.0125961303     -19.2296714782
 84  47    0    0     -3.1557185649     -8.7009725570     -3.8237350463     0.0356429576     -0.4526977062     0.7303816795     55.6894340515     65.0125961303     -19.2296714782
 84 255    0    0     -3.3496589660     -8.6267480850     -3.6800756454     -0.0490468502     -0.5885209560     0.6914989471     55.6894340515     65.0125961303     -19.2296714782
 85 207    0    0     -3.3496589660     -8.6267480850     -3.6800756454     -0.0490468502     -0.5885209560     0.6914989471     55.6894340515     65.0125961303     -19.2296714782
 86 160    0    0     -4.0918993949     -8.4471740722     -4.0847163200     -0.1699562072     -0.6005053520     0.4677900314     55.6894340515     65.0125961303     -19.2296714782
 87 112    0    0     -3.8213405609     -7.9994354248     -3.5507819652     0.0612096881     -0.4955751895     0.0078550987     55.6894340515     65.0125961303     -19.2296714782
 88  64    0    0     -3.8213405609     -7.9994354248     -3.5507819652     0.0612096881     -0.4955751895     0.0078550987     55.6894340515     65.0125961303     -19.2296714782
 89  16    0    0     -3.6202173233     -7.7743692398     -3.3257155418     0.2588192224     -0.7014407157     -0.0709756660     59.5421600341     64.6611709594     -21.5912094116
 89 225    0    0     -3.9219021797     -8.0425329208     -3.2155766487     0.4748048782     -0.9744188308     0.2036004304     59.5421600341     64.6611709594     -21.5912094116
 90 177    0    0     -3.9219021797     -8.0425329208     -3.2155766487     0.4748048782     -0.9744188308     0.2036004304     59.5421600341     64.6611709594     -21.5912094116
 91 129    0    0     -4.2187981605     -8.6602687835     -2.8540339469     0.6042365074     -1.2101122140     0.3665883541     59.5421600341     64.6611709594     -21.5912094116
 92  82    0    0     -5.1382188796     -9.2708215713     -2.7582609653     0.5842624664     -1.3861498832     0.3868286895     59.5421600341     64.6611709594     -21.5912094116
 93  34    0    0     -5.1382188796     -9.2708215713     -2.7582609653     0.5842624664     -1.3861498832     0.3868286895     59.5421600341     64.6611709594     -21.5912094116
 93 243    0    0     -5.0879378318     -8.6075935363     -2.5308001041     0.5267373085     -1.1571145057     0.2209112405     59.5421600341     64.6611709594     -21.5912094116
 94 195    0    0     -4.4606251716     -8.3705558776     -2.1692571640     0.4287314891     -0.8721519470     -0.0150484323     59.5421600341     64.6611709594     -21.5912094116
 95 148    0    0     -4.4606251716     -8.3705558776     -2.1692571640     0.4287314891     -0.8721519470     -0.0150484323     59.5421600341     64.6611709594     -21.5912094116
 96 101    0    0     -4.2379531860     -7.9491548538     -2.3847463130     0.3003652095     -0.9403299331     -0.1503390693     63.9202613830     65.1883010864     -28.5071430206
 97  53    0    0     -4.1733059883     -8.2628107070     -2.6433334350     0.3214045047     -1.1025189161     0.0323565578     63.9202613830     65.1883010864     -28.5071430206
 98   5    0    0     -4.1733059883     -8.2628107070     -2.6433334350     0.3214045047     -1.1025189161     0.0323565578     63.9202613830     65.1883010864     -28.5071430206
 98 213    0    0     -4.3768239021     -8.3609781265     -2.4948852062     0.3339215517     -0.9171600341     0.4267766952     63.9202613830     65.1883010864     -28.5071430206
 99 165    0    0     -5.0448398590     -8.0114068984     -1.9848943710     0.3102190494     -0.6819993019     0.5519471645     63.9202613830     65.1883010864     -28.5071430206
100 117    0    0     -5.0448398590     -8.0114068984     -1.9848943710     0.3102190494     -0.6819993019     0.5519471645     63.9202613830     65.1883010864     -28.5071430206
101  69    0    0     -4.5492148399     -7.7719745635     -3.5723309516     -0.3862081718     -0.7355297088     0.4712521553     63.9202613830     65.1883010864     -28.5071430206
102  21    0    0     -4.7263951301     -8.3585844039     -1.3743418455     -1.1239150762     -0.1637402915     0.5748506546     63.9202613830     65.1883010864     -28.5071430206
102 230    0    0     -4.7263951301     -8.3585844039     -1.3743418455     -1.1239150762     -0.1637402915     0.5748506546     63.9202613830     65.1883010864     -28.5071430206
103 183    0    0     -5.0232911109     -8.1814041137     -1.3240610361     -0.2937950897     -0.0971602535     0.7599431991     63.9202613830     65.1883010864     -28.5071430206
104 135    0    0     -5.5141272544     -8.1574611663     -1.9633454322     0.1352466940     -0.7421876907     0.8041523933     69.8744812011     63.4312057495     -27.4950561523
105  88    0    0     -5.5141272544     -8.1574611663     -1.9633454322     0.1352466940     -0.7421876907     0.8041523933     69.8744812011     63.4312057495     -27.4950561523
106  41    0    0     -5.8469386100     -8.0545053482     -1.9777112960     -0.1385304336     -1.0175627470     0.6025480270     69.8744812011     63.4312057495     -27.4950561523
106 250    0    0     -6.1222858428     -7.9371829032     -1.6305344104     -0.2205570220     -0.7959843635     0.3836328506     69.8744812011     63.4312057495     -27.4950561523
107 202    0    0     -6.1222858428     -7.9371829032     -1.6305344104     -0.2205570220     -0.7959843635     0.3836328506     69.8744812011     63.4312057495     -27.4950561523
108 155    0    0     -5.9905977249     -7.7767634391     -1.7263073921     -0.1555749177     -0.6124897480     0.3223792076     69.8744812011     63.4312057495     -27.4950561523
109 108    0    0     -6.3018598556     -7.5900063514     -1.8460235595     -0.0842011070     -0.6052990913     0.2523370027     69.8744812011     63.4312057495     -27.4950561523
110  61    0    0     -6.3018598556     -7.5900063514     -1.8460235595     -0.0842011070     -0.6052990913     0.2523370027     69.8744812011     63.4312057495     -27.4950561523
111  13    0    0     -5.6937017440     -6.8932580947     -1.4653260707     0.0417683172     -0.7581668853     0.1434120655     69.8744812011     63.4312057495     -27.4950561523
111 221    0    0     -6.1893267631     -7.2931098937     -1.3480042219     0.3341878652     -0.5264683246     0.2675172805     73.2018356323     62.2012367248     -31.0373630523
112 174    0    0     -6.1893267631     -7.2931098937     -1.3480042219     0.3341878652     -0.5264683246     0.2675172805     73.2018356323     62.2012367248     -31.0373630523
113 127    0    0     -6.0648217201     -7.7049336433     -1.5587047576     0.2646782875     -0.5786671161     0.5535450458     73.2018356323     62.2012367248     -31.0373630523
114  80    0    0     -5.9403171539     -7.6139492988     -1.5251841545     0.1056851625     -0.5608236789     0.3562018871     73.2018356323     62.2012367248     -31.0373630523
115  33    0    0     -5.9403171539     -7.6139492988     -1.5251841545     0.1056851625     -0.5608236789     0.3562018871     73.2018356323     62.2012367248     -31.0373630523
115 241    0    0     -6.1055254936     -7.3314189910     -1.5299727916     -0.0160231518     -0.5227398872     0.3988131046     73.2018356323     62.2012367248     -31.0373630523
116 194    0    0     -6.3401689529     -7.1805768013     -1.5994082450     -0.1345356225     -0.5368548393     0.5801770687     73.2018356323     62.2012367248     -31.0373630523
117 147    0    0     -6.3401689529     -7.1805768013     -1.5994082450     -0.1345356225     -0.5368548393     0.5801770687     73.2018356323     62.2012367248     -31.0373630523
118 100    0    0     -6.1989040374     -6.9746651649     -1.1349093914     -0.1569065093     -0.5491055965     0.7120055675     73.2018356323     62.2012367248     -31.0373630523
119  53    0    0     -6.8070621490     -6.7376270294     -1.1085718870     -0.1968545436     -0.7062344551     0.8824504852     77.5799331665     59.9170112609     -33.5675849914
120   5    0    0     -6.8070621490     -6.7376270294     -1.1085718870     -0.1968545436     -0.7062344551     0.8824504852     77.5799331665     59.9170112609     -33.5675849914
120 214    0    0     -6.8501601219     -6.9387502670     -1.4006793498     -0.3947304534     -0.8330028533     0.7743244647     77.5799331665     59.9170112609     -33.5675849914
121 166    0    0     -7.0153684616     -6.8764977455     -1.3695532083     -0.7452077865     -0.8111646652     0.3229118585     77.5799331665     59.9170112609     -33.5675849914
122 119    0    0     -7.0153684616     -6.8764977455     -1.3695532083     -0.7452077865     -0.8111646652     0.3229118585     77.5799331665     59.9170112609     -33.5675849914
123  72    0    0     -6.9483275413     -7.0512833595     -1.1229377985     -1.1452206373     -0.8106319427     -0.1828301239     77.5799331665     59.9170112609     -33.5675849914
124  26    0    0     -6.3832669258     -7.4176149368     -0.4549215316     -1.3324437141     -0.6439155578     -0.5586078643     77.5799331665     59.9170112609     -33.5675849914
124 235    0    0     -6.3832669258     -7.4176149368     -0.4549215316     -1.3324437141     -0.6439155578     -0.5586078643     77.5799331665     59.9170112609     -33.5675849914
125 189    0    0     -5.3944110870     -7.2907156944     0.2921074867     -1.3899688720     -0.0612070322     -0.3993484020     77.5799331665     59.9170112609     -33.5675849914
126 141    0    0     -6.8238224983     -6.6490368843     -1.7406733036     -1.2935609817     0.9409557342     -0.2022715091     79.6814193725     56.4028167724     -31.8807697296
127  94    0    0     -6.8238224983     -6.6490368843     -1.7406733036     -1.2935609817     0.9409557342     -0.2022715091     79.6814193725     56.4028167724     -31.8807697296
128  47    0    0     -6.6011505126     -7.0081853866     -2.0878503322     -1.5689359664     1.1361683607     -0.1426157951     79.6814193725     56.4028167724     -31.8807697296
129   0    0    0     -6.7519927024     -6.6562199592     -2.7319233417     -1.7140804290     1.6355186462     -0.2613945960     79.6814193725     56.4028167724     -31.8807697296
129 209    0    0     -6.7519927024     -6.6562199592     -2.7319233417     -1.7140804290     1.6355186462     -0.2613945960     79.6814193725     56.4028167724     -31.8807697296
130 162    0    0     -9.1965970993     -6.4598851203     -4.4199213981     -1.9524370193     3.9623579978     -0.3852334499     79.6814193725     56.4028167724     -31.8807697296
131 115    0    0     -3.3113496303     -6.4718570709     -5.0328683853     -2.5886759757     5.9895873069     0.3998783874     79.6814193725     56.4028167724     -31.8807697296
132  68    0    0     -5.1741333007     -7.4224033355     -4.9969534873     -2.8129175186     4.3586425781     0.5804434299     79.6814193725     56.4028167724     -31.8807697296
133  21    0    0     -5.1741333007     -7.4224033355     -4.9969534873     -2.8129175186     4.3586425781     0.5804434299     79.6814193725     56.4028167724     -31.8807697296
133 230    0    0     -3.7447223663     -6.5628414154     -6.0432729721     -2.1013100147     3.2227869033     -0.8608812332     79.6814193725     56.4028167724     -31.8807697296
134 183    0    0     -3.5627536773     -6.6131219863     -6.5676298141     -2.0858633518     2.9420854568     -0.8949702262     62.8695182800     49.3744277954     -12.9884614944
135 136    0    0     -3.5627536773     -6.6131219863     -6.5676298141     -2.0858633518     2.9420854568     -0.8949702262     62.8695182800     49.3744277954     -12.9884614944
136  89    0    0     -3.6968357563     -6.0528502464     -7.2691669464     -1.2943599224     1.6986365318     -0.9453047752     62.8695182800     49.3744277954     -12.9884614944
137  43    0    0     -3.7375392913     -5.6625757217     -7.1398735046     -0.6437397480     0.8160515785     -0.6627390861     62.8695182800     49.3744277954     -12.9884614944
137 251    0    0     -3.7375392913     -5.6625757217     -7.1398735046     -0.6437397480     0.8160515785     -0.6627390861     62.8695182800     49.3744277954     -12.9884614944
138 204    0    0     -3.7423279285     -5.2866668701     -6.6681914329     -0.2463900804     0.2967272281     -0.4496829032     62.8695182800     49.3744277954     -12.9884614944
139 157    0    0     -3.5412046909     -5.2363858222     -6.8357939720     -0.0855327129     0.0461199855     -0.2587313890     62.8695182800     49.3744277954     -12.9884614944
140 110    0    0     -3.5412046909     -5.2363858222     -6.8357939720     -0.0855327129     0.0461199855     -0.2587313890     62.8695182800     49.3744277954     -12.9884614944
141  63    0    0     -3.4717693328     -5.7224335670     -6.2491850852     -0.0082998685     -0.0995571327     -0.1836290931     62.8695182800     49.3744277954     -12.9884614944
142  16    0    0     -3.1940279006     -5.5428595542     -6.7855134010     -0.0873969554     -1.1054483652     -0.0153147554     57.6157989501     46.9144935607     -9.6148357391
142 224    0    0     -3.1940279006     -5.5428595542     -6.7855134010     -0.0873969554     -1.1054483652     -0.0153147554     57.6157989501     46.9144935607     -9.6148357391
143 177    0    0     -4.4175271987     -5.7391939163     -7.2093086242     -0.1768805265     -2.0748536586     0.3199823141     57.6157989501     46.9144935607     -9.6148357391
144 130    0    0     -4.6042842864     -5.4015941619     -7.4200091361     -0.2679620265     -2.2138729095     0.4440875530     57.6157989501     46.9144935607     -9.6148357391
145  82    0    0     -4.6042842864     -5.4015941619     -7.4200091361     -0.2679620265     -2.2138729095     0.4440875530     57.6157989501     46.9144935607     -9.6148357391
146  34    0    0     -4.9155464172     -5.1645560264     -6.7280497550     -0.1632981872     -1.6876242160     0.4411580085     57.6157989501     46.9144935607     -9.6148357391
146 242    0    0     -5.3872284889     -5.2555403709     -6.3856611251     -0.0711514282     -1.3640452623     0.4669910430     57.6157989501     46.9144935607     -9.6148357391
147 195    0    0     -5.3872284889     -5.2555403709     -6.3856611251     -0.0711514282     -1.3640452623     0.4669910430     57.6157989501     46.9144935607     -9.6148357391
148 147    0    0     -5.0975151062     -5.2292027473     -6.5556583404     0.0747920227     -1.4332884788     0.3956172466     57.6157989501     46.9144935607     -9.6148357391
149  99    0    0     -5.1765279769     -5.7966575622     -6.3832669258     0.0894396305     -1.5139834880     0.3767085313     68.6486129760     44.9816856384     -12.8197803497
150  52    0    0     -5.1765279769     -5.7966575622     -6.3832669258     0.0894396305     -1.5139834880     0.3767085313     68.6486129760     44.9816856384     -12.8197803497
151   5    0    0     -5.7775030136     -5.4973673820     -5.7391939163     -0.0019081830     -2.1827135086     0.3679199457     68.6486129760     44.9816856384     -12.8197803497
151 213    0    0     -6.2922825813     -5.0544171333     -5.1454014778     -0.1555749177     -2.6860585212     0.5013463497     68.6486129760     44.9816856384     -12.8197803497
152 166    0    0     -6.2922825813     -5.0544171333     -5.1454014778     -0.1555749177     -2.6860585212     0.5013463497     68.6486129760     44.9816856384     -12.8197803497
153 119    0    0     -6.6801629066     -5.0735721588     -5.1861052513     -0.1358672261     -2.5931127071     0.5522134780     68.6486129760     44.9816856384     -12.8197803497
154  72    0    0     -6.9100184440     -5.0783605575     -5.2196254730     -0.0596996593     -2.1832461357     0.3732463836     68.6486129760     44.9816856384     -12.8197803497
155  25    0    0     -6.9100184440     -5.0783605575     -5.2196254730     -0.0596996593     -2.1832461357     0.3732463836     68.6486129760     44.9816856384     -12.8197803497
155 234    0    0     -6.9411444664     -4.9993476867     -5.1789221763     -0.0810052776     -1.7853637695     0.2416841983     68.6486129760     44.9816856384     -12.8197803497
156 187    0    0     -7.2667722702     -5.0616002082     -4.5827355384     -0.0602322959     -1.5938796043     0.2078615427     78.4555511474     43.9274291992     -20.5791206359
157 140    0    0     -7.2667722702     -5.0616002082     -4.5827355384     -0.0602322959     -1.5938796043     0.2078615427     78.4555511474     43.9274291992     -20.5791206359
158  93    0    0     -7.4415578842     -5.1118812561     -4.3169655799     -0.1103004932     -1.5707097053     0.3274393081     78.4555511474     43.9274291992     -20.5791206359
159  46    0    0     -8.1646442413     -4.7934360504     -4.2834448814     -0.1507811546     -1.4561920166     0.3647241353     78.4555511474     43.9274291992     -20.5791206359
159 255    0    0     -8.1646442413     -4.7934360504     -4.2834448814     -0.1507811546     -1.4561920166     0.3647241353     78.4555511474     43.9274291992     -20.5791206359
160 208    0    0     -7.2045202255     -4.7383666038     -3.2371256351     -0.0839347934     -0.9714893341     0.3644577980     78.4555511474     43.9274291992     -20.5791206359
161 162    0    0     -7.7264823913     -4.8820261955     -3.2299425601     0.0942333984     -0.5610899925     0.2350262165     78.4555511474     43.9274291992     -20.5791206359
162 115    0    0     -7.7264823913     -4.8820261955     -3.2299425601     0.0942333984     -0.5610899925     0.2350262165     78.4555511474     43.9274291992     -20.5791206359
163  67    0    0     -8.3130922317     -4.8987860679     -3.7519052028     0.1696019887     -0.6095602512     0.2169164419     78.4555511474     43.9274291992     -20.5791206359
164  20    0    0     -8.0066184997     -5.0520229339     -3.7997918128     0.0558832883     -0.5842598915     0.2302324533     78.4555511474     43.9274291992     -20.5791206359
164 228    0    0     -8.0066184997     -5.0520229339     -3.7997918128     0.0558832883     -0.5842598915     0.2302324533     78.4555511474     43.9274291992     -20.5791206359
165 181    0    0     -7.9108452796     -5.0616002082     -3.5843026638     -0.1414599418     -0.7765430450     0.2882902336     82.4834060668     41.9946212768     -25.1335163116
166 134    0    0     -7.9036626815     -4.5013284683     -3.1317753791     -0.3646362304     -1.0556465387     0.4800407409     82.4834060668     41.9946212768     -25.1335163116
167  86    0    0     -7.9036626815     -4.5013284683     -3.1317753791     -0.3646362304     -1.0556465387     0.4800407409     82.4834060668     41.9946212768     -25.1335163116
168  39    0    0     -7.5971889495     -4.5228776931     -3.2898008823     -0.4120412349     -0.9576407432     0.3159875392     82.4834060668     41.9946212768     -25.1335163116
168 248    0    0     -8.0138015747     -4.3025999069     -3.1605072021     -0.2866044235     -0.6995764732     0.2350262165     82.4834060668     41.9946212768     -25.1335163116
169 201    0    0     -8.0138015747     -4.3025999069     -3.1605072021     -0.2866044235     -0.6995764732     0.2350262165     82.4834060668     41.9946212768     -25.1335163116
170 153    0    0     -8.3106975555     -4.3696408271     -2.9881160736     -0.1896638965     -0.4308593750     0.2603266239     82.4834060668     41.9946212768     -25.1335163116
171 106    0    0     -8.0616874694     -4.4678082466     -2.9019203186     -0.1909955024     -0.1578812503     0.2312977313     82.4834060668     41.9946212768     -25.1335163116
172  59    0    0     -8.0616874694     -4.4678082466     -2.9019203186     -0.1909955024     -0.1578812503     0.2312977313     82.4834060668     41.9946212768     -25.1335163116
173  11    0    0     -8.2197132110     -4.1852779388     -2.9282579421     -0.2418626546     -0.0151336455     0.1553964710     86.1610107421     40.0618133544     -30.0252761840
173 220    0    0     -8.3106975555     -4.1924610137     -2.9761443138     -0.2509175539     0.0213522171     0.2038667440     86.1610107421     40.0618133544     -30.0252761840
174 173    0    0     -8.3106975555     -4.1924610137     -2.9761443138     -0.2509175539     0.0213522171     0.2038667440     86.1610107421     40.0618133544     -30.0252761840
175 126    0    0     -7.7049336433     -4.4366817474     -3.0814945697     -0.2149643182     -0.0428309440     0.2406189203     86.1610107421     40.0618133544     -30.0252761840
176  79    0    0     -8.0233783721     -4.3025999069     -3.0623400211     -0.2146979808     -0.1304502725     0.2355588436     86.1610107421     40.0618133544     -30.0252761840
177  31    0    0     -8.0233783721     -4.3025999069     -3.0623400211     -0.2146979808     -0.1304502725     0.2355588436     86.1610107421     40.0618133544     -30.0252761840
177 240    0    0     -8.3394298553     -4.2187981605     -3.0791003704     -0.2362699270     -0.0721261548     0.2195796489     86.1610107421     40.0618133544     -30.0252761840
178 192    0    0     -8.4280195236     -4.1924610137     -3.0360023975     -0.2370688915     0.0197542934     0.2395536422     86.1610107421     40.0618133544     -30.0252761840
179 145    0    0     -8.4280195236     -4.1924610137     -3.0360023975     -0.2370688915     0.0197542934     0.2395536422     86.1610107421     40.0618133544     -30.0252761840
180  98    0    0     -8.3466119766     -4.1541514396     -2.9737501144     -0.2402647256     0.0919270610     0.2760395050     86.8615036010     37.2504577636     -30.0252761840
181  50    0    0     -8.3322467803     -4.0392241477     -3.1341698169     -0.2589071273     0.1329403638     0.3324993848     86.8615036010     37.2504577636     -30.0252761840
182   2    0    0     -8.3322467803     -4.0392241477     -3.1341698169     -0.2589071273     0.1329403638     0.3324993848     86.8615036010     37.2504577636     -30.0252761840
182 210    0    0     -10.6068544387     -1.2857518196     -4.2906279563     -0.4469291687     -0.0691966438     0.4289072990     86.8615036010     37.2504577636     -30.0252761840
183 164    0    0     -8.2077417373     -3.6010627746     -3.5843026638     -0.9297676086     -0.6007716655     0.4131943702     86.8615036010     37.2504577636     -30.0252761840
184 116    0    0     -8.2077417373     -3.6010627746     -3.5843026638     -0.9297676086     -0.6007716655     0.4131943702     86.8615036010     37.2504577636     -30.0252761840
185  68    0    0     -7.6666245460     -3.3520531654     -3.1581130027     -0.7718398094     -0.3413758277     0.2776374340     86.8615036010     37.2504577636     -30.0252761840
186  21    0    0     -7.9300003051     -3.1557185649     -3.0599455833     -0.7321580886     -0.1046172142     0.3777737855     86.8615036010     37.2504577636     -30.0252761840
186 229    0    0     -7.9300003051     -3.1557185649     -3.0599455833     -0.7321580886     -0.1046172142     0.3777737855     86.8615036010     37.2504577636     -30.0252761840
187 182    0    0     -9.1367387771     -3.3376872539     -3.4765579700     -0.6815572261     0.0772794485     0.3013399124     87.0366287231     32.8577156066     -28.8445072174
188 134    0    0     -9.4025087356     -3.3424758911     -3.5316274166     -0.6083192348     0.0546422386     0.3237107992     87.0366287231     32.8577156066     -28.8445072174
189  87    0    0     -9.4025087356     -3.3424758911     -3.5316274166     -0.6083192348     0.0546422386     0.3237107992     87.0366287231     32.8577156066     -28.8445072174
190  40    0    0     -8.4902715682     -3.0862832069     -3.2467029094     -0.6802256584     -0.0319118165     0.4709858417     87.0366287231     32.8577156066     -28.8445072174
190 248    0    0     -8.2125301361     -2.7750210762     -3.2155766487     -0.8224406242     -0.0143346843     0.6560783386     87.0366287231     32.8577156066     -28.8445072174
191 201    0    0     -8.2125301361     -2.7750210762     -3.2155766487     -0.8224406242     -0.0143346843     0.6560783386     87.0366287231     32.8577156066     -28.8445072174
192 154    0    0     -8.8350543975     -2.4302384853     -3.5675423145     -0.8802320480     0.0732846498     0.7887057781     87.0366287231     32.8577156066     -28.8445072174
193 107    0    0     -9.0433607101     -2.2482700347     -3.7375392913     -0.9156526565     0.1116347432     0.7993586063     87.0366287231     32.8577156066     -28.8445072174
194  59    0    0     -9.0433607101     -2.2482700347     -3.7375392913     -0.9156526565     0.1116347432     0.7993586063     87.0366287231     32.8577156066     -28.8445072174
195  12    0    0     -8.9811086654     -2.1572856903     -3.7423279285     -0.8533337593     0.0506474399     0.8614111900     86.3361358642     25.1264877319     -29.1818695068
195 221    0    0     -8.7560415267     -2.0878503322     -3.7519052028     -0.8128530502     0.0362661480     0.9823205947     86.3361358642     25.1264877319     -29.1818695068
196 173    0    0     -8.7560415267     -2.0878503322     -3.7519052028     -0.8128530502     0.0362661480     0.9823205947     86.3361358642     25.1264877319     -29.1818695068
197 125    0    0     -8.5453414916     -1.9274306297     -3.8069746017     -0.7308264732     0.0623655271     0.9737982749     86.3361358642     25.1264877319     -29.1818695068
198  78    0    0     -8.6866064071     -1.4772977828     -3.6393721103     -0.5622457981     0.1209559559     0.9948376655     86.3361358642     25.1264877319     -29.1818695068
199  31    0    0     -8.6866064071     -1.4772977828     -3.6393721103     -0.5622457981     0.1209559559     0.9948376655     86.3361358642     25.1264877319     -29.1818695068
199 240    0    0     -8.5597076416     -1.2139221429     -3.6058514118     -0.4077801227     0.1385330915     1.0955065536     86.3361358642     25.1264877319     -29.1818695068
200 193    0    0     -8.7249155044     -0.9912500381     -3.7997918128     -0.3840775966     0.1302771568     1.2307972908     86.3361358642     25.1264877319     -29.1818695068
201 146    0    0     -8.7249155044     -0.9912500381     -3.7997918128     -0.3840775966     0.1302771568     1.2307972908     86.3361358642     25.1264877319     -29.1818695068
202  98    0    0     -8.7105493545     -0.9146316528     -3.8859872817     -0.4716969490     0.1286792516     1.3365263938     86.3361358642     25.1264877319     -29.1818695068
203  51    0    0     -8.8997011184     -0.6416787624     -4.0152807235     -0.5414728641     0.1835411930     1.3407875299     85.6356353759     18.0981006622     -28.1697807312
204   4    0    0     -8.8997011184     -0.6416787624     -4.0152807235     -0.5414728641     0.1835411930     1.3407875299     85.6356353759     18.0981006622     -28.1697807312
204 212    0    0     -9.2037801742     -0.2777415513     -4.2164039611     -0.4770233631     0.1385330915     1.3676857948     85.6356353759     18.0981006622     -28.1697807312
205 164    0    0     -9.2061748504     -0.0095772953     -4.3145713806     -0.2863381195     0.1284129142     1.1647498607     85.6356353759     18.0981006622     -28.1697807312
206 117    0    0     -9.2061748504     -0.0095772953     -4.3145713806     -0.2863381195     0.1284129142     1.1647498607     85.6356353759     18.0981006622     -28.1697807312
207  70    0    0     -9.1942033767     0.4046407222     -4.2044324874     -0.1252144336     0.1606376647     0.7378386497     85.6356353759     18.0981006622     -28.1697807312
208  22    0    0     -8.7368869781     0.5004136562     -4.1086592674     -0.1680919551     0.1606376647     0.4448864936     85.6356353759     18.0981006622     -28.1697807312
208 230    0    0     -8.7368869781     0.5004136562     -4.1086592674     -0.1680919551     0.1606376647     0.4448864936     85.6356353759     18.0981006622     -28.1697807312
209 182    0    0     -8.4064702987     0.4980193138     -4.0775332450     -0.2783484935     0.1736873531     0.5026779174     85.6356353759     18.0981006622     -28.1697807312
210 134    0    0     -9.1008243560     1.1037832498     -4.1589403152     -0.4282867431     0.2104395389     0.5974879264     84.2346496582     12.1239700317     -26.8203296661
211  87    0    0     -9.1008243560     1.1037832498     -4.1589403152     -0.4282867431     0.2104395389     0.5974879264     84.2346496582     12.1239700317     -26.8203296661
212  39    0    0     -9.1415281295     0.7087197780     -4.4558362960     -0.5393423080     0.1196243648     0.8116093635     84.2346496582     12.1239700317     -26.8203296661
212 247    0    0     -8.8589973449     0.5913979530     -4.3002052307     -0.3361399650     0.1353372454     0.9200016021     84.2346496582     12.1239700317     -26.8203296661
213 199    0    0     -8.8589973449     0.5913979530     -4.3002052307     -0.3361399650     0.1353372454     0.9200016021     84.2346496582     12.1239700317     -26.8203296661
214 151    0    0     -8.9356164932     1.3958907127     -4.0703501701     0.0212616705     0.1651650905     0.9527589797     84.2346496582     12.1239700317     -26.8203296661
215 103    0    0     -8.5333700180     1.5563104152     -4.0535898208     0.0311155176     0.1111021041     0.7692644119     84.2346496582     12.1239700317     -26.8203296661
216  55    0    0     -8.5333700180     1.5563104152     -4.0535898208     0.0311155176     0.1111021041     0.7692644119     84.2346496582     12.1239700317     -26.8203296661
217   7    0    0     -8.3681612014     1.4078622817     -4.1948552131     -0.1217522501     0.0706214427     0.8638080596     84.2346496582     12.1239700317     -26.8203296661
217 215    0    0     -8.6051998138     1.6281400680     -4.3672466278     -0.2378678560     0.0674256038     1.1564939022     81.2575378417     7.3798079490     -28.0011005401
218 167    0    0     -8.6051998138     1.6281400680     -4.3672466278     -0.2378678560     0.0674256038     1.1564939022     81.2575378417     7.3798079490     -28.0011005401
219 118    0    0     -8.7009725570     1.8316576004     -4.4821739196     -0.3305472850     0.0905954551     1.4419891834     81.2575378417     7.3798079490     -28.0011005401
220  69    0    0     -8.8278713226     1.9848943710     -4.5444264411     -0.3529181480     0.1340056538     1.3921872329     81.2575378417     7.3798079490     -28.0011005401
221  21    0    0     -8.8278713226     1.9848943710     -4.5444264411     -0.3529181480     0.1340056538     1.3921872329     81.2575378417     7.3798079490     -28.0011005401
221 228    0    0     -8.7440700531     2.3488316535     -4.6114673614     -0.2546460151     0.1318750858     1.1423789262     81.2575378417     7.3798079490     -28.0011005401
222 180    0    0     -8.6890010833     2.7822041511     -4.5731582641     -0.1454547500     0.0852690601     0.9948376655     81.2575378417     7.3798079490     -28.0011005401
223 131    0    0     -8.6890010833     2.7822041511     -4.5731582641     -0.1454547500     0.0852690601     0.9948376655     81.2575378417     7.3798079490     -28.0011005401
224  82    0    0     -8.3561897277     2.9569897651     -4.4845681190     -0.1425252199     0.0352008628     0.9767278671     81.2575378417     7.3798079490     -28.0011005401
225  34    0    0     -8.1191520690     3.0192422866     -4.3792181015     -0.2474553823     0.0256133365     1.0049577951     77.4048080444     0.3514194250     -27.6637363433
225 242    0    0     -8.1191520690     3.0192422866     -4.3792181015     -0.2474553823     0.0256133365     1.0049577951     77.4048080444     0.3514194250     -27.6637363433
226 193    0    0     -8.1119689941     3.4262771606     -4.3696408271     -0.3505212783     0.0394619846     1.0742009878     77.4048080444     0.3514194250     -27.6637363433
227 145    0    0     -8.0305614471     3.6297948360     -4.3624577522     -0.3654351711     -0.0036818776     1.1985725212     77.4048080444     0.3514194250     -27.6637363433
228  97    0    0     -8.0305614471     3.6297948360     -4.3624577522     -0.3654351711     -0.0036818776     1.1985725212     77.4048080444     0.3514194250     -27.6637363433
229  49    0    0     -7.8390159606     3.6202173233     -4.4175271987     -0.3092416524     0.0338692665     1.2289329767     77.4048080444     0.3514194250     -27.6637363433
230   1    0    0     -8.0497159957     3.7303562164     -4.4725966453     -0.2562439441     0.1403973197     1.1133500337     77.4048080444     0.3514194250     -27.6637363433
230 209    0    0     -8.0497159957     3.7303562164     -4.4725966453     -0.2562439441     0.1403973197     1.1133500337     77.4048080444     0.3514194250     -27.6637363433
231 161    0    0     -7.7552146911     4.0440125465     -4.4558362960     -0.1547759532     0.1489195728     0.8720640182     77.4048080444     0.3514194250     -27.6637363433
232 112    0    0     -7.0464944839     4.1158423423     -4.2523188591     -0.0959191989     0.1465226888     0.7495567321     77.4048080444     0.3514194250     -27.6637363433
233  64    0    0     -7.0464944839     4.1158423423     -4.2523188591     -0.0959191989     0.1465226888     0.7495567321     77.4048080444     0.3514194250     -27.6637363433
234  16    0    0     -7.0201568603     4.5875244140     -4.2355585098     -0.1680919551     0.2277503490     0.9074846267     71.4505920410     -4.5684523582     -27.6637363433
234 224    0    0     -6.5436868667     4.8580827713     -4.1804890632     -0.1795437335     0.3222939968     1.8800858497     71.4505920410     -4.5684523582     -27.6637363433
235 176    0    0     -6.5436868667     4.8580827713     -4.1804890632     -0.1795437335     0.3222939968     1.8800858497     71.4505920410     -4.5684523582     -27.6637363433
236 128    0    0     -7.4439525604     5.7367997169     -4.8604769706     0.0369745540     0.1939276695     2.7869060039     71.4505920410     -4.5684523582     -27.6637363433
237  80    0    0     -7.4559240341     5.9187684059     -4.8820261955     -0.1672930145     0.1212222695     2.3533368110     71.4505920410     -4.5684523582     -27.6637363433
238  32    0    0     -7.4559240341     5.9187684059     -4.8820261955     -0.1672930145     0.1212222695     2.3533368110     71.4505920410     -4.5684523582     -27.6637363433
238 240    0    0     -6.4694628715     5.4518752098     -4.7407608032     -0.2826096534     0.1166948318     1.6372017860     71.4505920410     -4.5684523582     -27.6637363433
239 192    0    0     -5.5572252273     5.6051115989     -4.5587921142     0.0039508605     0.2077763319     1.3447822332     71.4505920410     -4.5684523582     -27.6637363433
240 144    0    0     -5.5572252273     5.6051115989     -4.5587921142     0.0039508605     0.2077763319     1.3447822332     71.4505920410     -4.5684523582     -27.6637363433
241  97    0    0     -5.7918691635     6.5005888938     -4.6737198829     0.1642755985     0.3204297542     1.8127068519     62.5192680358     -10.3668727874     -27.1576938629
242  49    0    0     -6.3042545318     6.5484752655     -5.0759663581     0.1597481489     0.2168312072     2.2635867595     62.5192680358     -10.3668727874     -27.1576938629
243   2    0    0     -6.3042545318     6.5484752655     -5.0759663581     0.1597481489     0.2168312072     2.2635867595     62.5192680358     -10.3668727874     -27.1576938629
243 210    0    0     -6.1677780151     6.5628414154     -4.9155464172     0.2372473239     0.1475879669     2.0489327907     62.5192680358     -10.3668727874     -27.1576938629
244 163    0    0     -5.2220201492     7.7049336433     -4.1182365417     -0.1470526695     0.2029825687     1.4411901473     62.5192680358     -10.3668727874     -27.1576938629
245 116    0    0     -5.2220201492     7.7049336433     -4.1182365417     -0.1470526695     0.2029825687     1.4411901473     62.5192680358     -10.3668727874     -27.1576938629
246  69    0    0     -4.6785082817     6.5269265174     -4.6234388351     -0.9907549858     0.2900692939     0.9932395935     62.5192680358     -10.3668727874     -27.1576938629
247  22    0    0     -5.0639944076     6.6035447120     -4.7000575065     -0.7814273357     0.3912709236     0.9586180686     62.5192680358     -10.3668727874     -27.1576938629
247 230    0    0     -5.0639944076     6.6035447120     -4.7000575065     -0.7814273357     0.3912709236     0.9586180686     62.5192680358     -10.3668727874     -27.1576938629
248 182    0    0     -4.9586443901     6.8501601219     -4.5971016883     -0.4621094703     0.4514593124     1.0896475315     51.6615829467     -16.3410034179     -28.8445072174
249 134    0    0     -4.9370956420     7.6115550994     -4.4773855209     -0.2229539155     0.5460029125     0.9463673591     51.6615829467     -16.3410034179     -28.8445072174
250  87    0    0     -4.9370956420     7.6115550994     -4.4773855209     -0.2229539155     0.5460029125     0.9463673591     51.6615829467     -16.3410034179     -28.8445072174
251  39    0    0     -4.5875244140     7.2500123977     -4.2044324874     -0.1835385322     0.6000658988     0.8456982612     51.6615829467     -16.3410034179     -28.8445072174
251 248    0    0     -4.3911895751     7.2380404472     -4.3552746772     -0.3361399650     0.6288284778     0.6587415218     51.6615829467     -16.3410034179     -28.8445072174
252 200    0    0     -4.3911895751     7.2380404472     -4.3552746772     -0.3361399650     0.6288284778     0.6587415218     51.6615829467     -16.3410034179     -28.8445072174
253 153    0    0     -4.4175271987     7.6809902191     -4.5587921142     -0.5318853378     0.6663796424     0.4752470016     51.6615829467     -16.3410034179     -28.8445072174
254 106    0    0     -4.2930226325     8.0904197692     -4.6449880599     -0.6083192348     0.6999359607     0.3934867095     51.6615829467     -16.3410034179     -28.8445072174
255  58    0    0     -4.2930226325     8.0904197692     -4.6449880599     -0.6083192348     0.6999359607     0.3934867095     51.6615829467     -16.3410034179     -28.8445072174
  0  10    0    0     -4.1278142929     8.1861925125     -4.7024517059     -0.6370818138     0.7236384868     0.3351625919     46.0576133728     -18.0981006622     -29.5192317962
  0 218    0    0     -4.3768239021     8.2173185348     -4.5994958877     -0.6269616127     0.7033981323     0.3607293128     46.0576133728     -18.0981006622     -29.5192317962
  1 171    0    0     -4.3768239021     8.2173185348     -4.5994958877     -0.6269616127     0.7033981323     0.3607293128     46.0576133728     -18.0981006622     -29.5192317962
  2 123    0    0     -4.3193597793     7.7815518379     -4.2762622833     -0.6330869674     0.6701081275     0.6763186454     46.0576133728     -18.0981006622     -29.5192317962
  3  76    0    0     -3.2419142723     7.6618356704     -4.6449880599     -0.8251038551     1.1734532117     0.9434377670     46.0576133728     -18.0981006622     -29.5192317962
  4  28    0    0     -3.2419142723     7.6618356704     -4.6449880599     -0.8251038551     1.1734532117     0.9434377670     46.0576133728     -18.0981006622     -29.5192317962
  4 237    0    0     -2.8899486541     8.3537950515     -5.0352625846     -1.1580040454     1.5252621173     0.8670039176     46.0576133728     -18.0981006622     -29.5192317962
  5 189    0    0     -2.7055857181     9.1008243560     -4.9203352928     -1.4408360481     1.5934400558     0.7405018329     46.0576133728     -18.0981006622     -29.5192317962
  6 141    0    0     -2.7055857181     9.1008243560     -4.9203352928     -1.4408360481     1.5934400558     0.7405018329     46.0576133728     -18.0981006622     -29.5192317962
  7  93    0    0     -2.4589705467     9.3163137435     -4.1972494125     -1.4632068634     1.4530893325     0.7913689613     46.0576133728     -18.0981006622     -29.5192317962
  8  45    0    0     -2.4517874717     9.5725059509     -4.0296468734     -1.1316382884     1.5028913021     0.9066856384     38.5272827148     -21.0851650238     -33.7362632751
  8 254    0    0     -2.4517874717     9.5725059509     -4.0296468734     -1.1316382884     1.5028913021     0.9066856384     38.5272827148     -21.0851650238     -33.7362632751
  9 206    0    0     -2.5978412628     9.5006761550     -3.5603592395     -0.7768998622     1.8347262382     1.1162796020     38.5272827148     -21.0851650238     -33.7362632751
 10 159    0    0     -1.8603895187     9.0313892364     -3.0312137603     -0.5473318576     1.7910497188     1.3788712024     38.5272827148     -21.0851650238     -33.7362632751
 11 112    0    0     -1.8603895187     9.0313892364     -3.0312137603     -0.5473318576     1.7910497188     1.3788712024     38.5272827148     -21.0851650238     -33.7362632751
 12  65    0    0     -0.9553351402     8.5932273864     -3.3831794261     -0.3518528938     1.3215272426     1.3833986473     38.5272827148     -21.0851650238     -33.7362632751
 13  17    0    0     -0.2609812974     8.5501298904     -3.8524667739     -0.3960620117     0.9111278533     1.0555585622     38.5272827148     -21.0851650238     -33.7362632751
 13 226    0    0     -0.2609812974     8.5501298904     -3.8524667739     -0.3960620117     0.9111278533     1.0555585622     38.5272827148     -21.0851650238     -33.7362632751
 14 178    0    0     -0.4525271415     8.7967453002     -4.0535898208     -0.8099235534     0.2959282875     0.7908363342     38.5272827148     -21.0851650238     -33.7362632751
 15 131    0    0     -0.3687258243     9.1798372268     -3.5938799381     -1.2855713367     -0.2231297016     0.9042886734     26.9690971374     -20.7337455749     -39.4714279174
 16  84    0    0     -0.3687258243     9.1798372268     -3.5938799381     -1.2855713367     -0.2231297016     0.9042886734     26.9690971374     -20.7337455749     -39.4714279174
 17  37    0    0     -0.2130948066     9.1271619796     -2.6074185371     -1.3473576307     0.0221511745     1.0425088405     26.9690971374     -20.7337455749     -39.4714279174
 17 245    0    0     0.1604196929     9.0792751312     -2.3608031272     -1.0275070667     0.3574482917     1.0795273780     26.9690971374     -20.7337455749     -39.4714279174
 18 197    0    0     0.1604196929     9.0792751312     -2.3608031272     -1.0275070667     0.3574482917     1.0795273780     26.9690971374     -20.7337455749     -39.4714279174
 19 149    0    0     0.4716817855     9.1415281295     -2.4541819095     -0.8032655715     0.2218913078     1.0126810073     26.9690971374     -20.7337455749     -39.4714279174
 20 101    0    0     1.0989946174     9.2971591949     -2.8540339469     -0.8647854804     -0.0289822940     0.7564810752     26.9690971374     -20.7337455749     -39.4714279174
 21  54    0    0     1.0989946174     9.2971591949     -2.8540339469     -0.8647854804     -0.0289822940     0.7564810752     26.9690971374     -20.7337455749     -39.4714279174
 22   6    0    0     0.9002656936     9.8071498870     -3.1461412906     -1.0501443147     0.0431904745     0.3759095668     26.9690971374     -20.7337455749     -39.4714279174
 22 214    0    0     0.8739281654     9.8670082092     -2.6888256072     -1.1713199615     0.1177601099     0.4358315944     24.8676090240     -20.0309066772     -46.5560455322
 23 166    0    0     0.8739281654     9.8670082092     -2.6888256072     -1.1713199615     0.1177601099     0.4358315944     24.8676090240     -20.0309066772     -46.5560455322
 24 118    0    0     0.9337862968     9.8119382858     -2.2889735698     -1.0717163085     0.2378705024     0.6305115699     24.8676090240     -20.0309066772     -46.5560455322
 25  69    0    0     0.9313919067     9.8502473831     -2.0663013458     -0.9340287208     0.2700952291     0.7876405239     24.8676090240     -20.0309066772     -46.5560455322
 26  20    0    0     0.9313919067     9.8502473831     -2.0663013458     -0.9340287208     0.2700952291     0.7876405239     24.8676090240     -20.0309066772     -46.5560455322
 26 228    0    0     0.9433635711     9.8095445632     -1.8053199768     -0.9252402305     0.1755515956     1.0177410840     24.8676090240     -20.0309066772     -46.5560455322
 27 180    0    0     1.1636413335     9.5294084548     -1.4389885902     -0.9273707389     0.1188253879     1.2888550758     24.8676090240     -20.0309066772     -46.5560455322
 28 132    0    0     1.1636413335     9.5294084548     -1.4389885902     -0.9273707389     0.1188253879     1.2888550758     24.8676090240     -20.0309066772     -46.5560455322
 29  84   31   -1     1.8196860313     9.2325124740     -1.2019505500     -0.8645192146     0.2415989875     1.4704854488     24.8676090240     -20.0309066772     -46.5560455322
 30  35    0    0     2.3392541408     9.3043422698     -1.3288496732     -0.7918138027     0.4661068916     1.3663542270     15.7611608505     -17.9223899841     -52.9659347534
 30 244    0  -16     2.3392541408     9.3043422698     -1.3288496732     -0.7918138027     0.4661068916     1.3663542270     15.7611608505     -17.9223899841     -52.9659347534
 31 196    0    0     2.5810809135     9.4264526367     -1.3863134384     -0.7923464298     0.3744927644     1.2624893188     15.7611608505     -17.9223899841     -52.9659347534
 32 149    0   63     2.6026298999     9.4264526367     -1.1708242893     -0.8354903221     0.2099068880     1.2355910539     15.7611608505     -17.9223899841     -52.9659347534
 33 101    0    0     2.6026298999     9.4264526367     -1.1708242893     -0.8354903221     0.2099068880     1.2355910539     15.7611608505     -17.9223899841     -52.9659347534
 34  53    0    0     2.6576993465     9.2660331726     -0.7661836147     -0.8791667938     0.1968572044     1.2784686088     15.7611608505     -17.9223899841     -52.9659347534
 35   6    0    0     2.7917814254     9.3546228408     -0.5387228012     -0.9060651779     0.3177665472     1.3674194812     15.7611608505     -17.9223899841     -52.9659347534
 35 214    0    0     2.7917814254     9.3546228408     -0.5387228012     -0.9060651779     0.3177665472     1.3674194812     15.7611608505     -17.9223899841     -52.9659347534
 36 166    0    0     3.0096650123     9.1870203018     -0.0670410633     -0.9843632698     0.3491923332     1.4819371700     15.7611608505     -17.9223899841     -52.9659347534
 37 118    0    0     3.2921950817     8.9260387420     0.2729529142     -0.9670524597     0.3167012929     1.5573058128     8.2308282852     -12.4753894805     -58.8697814941
 38  69    0    0     3.2921950817     8.9260387420     0.2729529142     -0.9670524597     0.3167012929     1.5573058128     8.2308282852     -12.4753894805     -58.8697814941
 39  20    0    0     3.7854256629     8.5285806655     0.4453442096     -0.8107225418     0.2831449508     1.5735512733     8.2308282852     -12.4753894805     -58.8697814941
 39 228    0    0     4.5061173439     8.2819652557     0.3328109979     -0.6272279739     0.2847428321     1.4350647926     8.2308282852     -12.4753894805     -58.8697814941
 40 179    0    0     4.5061173439     8.2819652557     0.3328109979     -0.6272279739     0.2847428321     1.4350647926     8.2308282852     -12.4753894805     -58.8697814941
 41 131    0    0     5.3441305160     8.2843599319     0.3974577426     -0.5553215026     0.5012611389     0.8632754325     8.2308282852     -12.4753894805     -58.8697814941
 42  82    0    0     4.5875244140     8.8494205474     0.5459058284     -0.4184329032     0.6863536357     -0.0555290937     8.2308282852     -12.4753894805     -58.8697814941
 43  34    0    0     4.5875244140     8.8494205474     0.5459058284     -0.4184329032     0.6863536357     -0.0555290937     8.2308282852     -12.4753894805     -58.8697814941
 43 241    0    0     4.5013284683     9.5605344772     0.2729529142     -0.1702225208     0.4924726009     -0.1522033214     8.2308282852     -12.4753894805     -58.8697814941
 44 192    0    0     4.2930226325     9.4910993576     0.4309782505     -0.1276113033     0.4759607315     -0.0004008263     8.2308282852     -12.4753894805     -58.8697814941
 45 144    0    0     4.2930226325     9.4910993576     0.4309782505     -0.1276113033     0.4759607315     -0.0004008263     8.2308282852     -12.4753894805     -58.8697814941
 46  95    0    0     4.1733059883     9.1702594757     0.9888556480     -0.2069746971     0.5092507362     0.1071925163     4.7283482551     -12.1239700317     -63.9302215576
 47  46    0    0     4.2307701110     8.8135051727     1.1804015636     -0.1390630607     0.3643726110     0.1679135322     4.7283482551     -12.1239700317     -63.9302215576
 47 254    0    0     4.2307701110     8.8135051727     1.1804015636     -0.1390630607     0.3643726110     0.1679135322     4.7283482551     -12.1239700317     -63.9302215576
 48 205    0    0     4.2235870361     8.6243543624     1.2139221429     0.0023529381     0.1457237243     0.1146494865     4.7283482551     -12.1239700317     -63.9302215576
 49 157    0    0     4.1948552131     8.8422374725     0.5961865901     0.0817163467     0.0152268528     0.0499336814     4.7283482551     -12.1239700317     -63.9302215576
 50 108    0    0     4.1948552131     8.8422374725     0.5961865901     0.0817163467     0.0152268528     0.0499336814     4.7283482551     -12.1239700317     -63.9302215576
 51  60    0    0     4.2307701110     9.1127958297     0.9768840789     -0.0985824012     0.2274840354     0.0408788013     4.7283482551     -12.1239700317     -63.9302215576
 52  11    0    0     4.3121771812     9.0385723114     1.0056159496     -0.1079036116     0.2264187574     0.0976049995     4.7283482551     -12.1239700317     -63.9302215576
 52 218    0    0     4.3121771812     9.0385723114     1.0056159496     -0.1079036116     0.2264187574     0.0976049995     4.7283482551     -12.1239700317     -63.9302215576
 53 170    0    0     4.2666850090     8.9978685379     0.9505464553     -0.0663576650     0.1835411930     0.1375530242     5.9542160034     -11.2454214096     -64.7736282348
 54 121    0    0     4.2858395576     8.7823791503     0.7278743743     -0.1627655601     0.3025863170     0.1612555027     5.9542160034     -11.2454214096     -64.7736282348
 55  72    0    0     4.2858395576     8.7823791503     0.7278743743     -0.1627655601     0.3025863170     0.1612555027     5.9542160034     -11.2454214096     -64.7736282348
 56  24    0    0     4.7982249259     8.8398427963     1.0343478918     -0.1883322906     0.4685037612     0.2715120553     5.9542160034     -11.2454214096     -64.7736282348
 56 231    0    0     4.8580827713     8.5692844390     0.4549215316     -0.0964518451     0.4519919395     0.3535386562     5.9542160034     -11.2454214096     -64.7736282348
 57 183    0    0     4.8580827713     8.5692844390     0.4549215316     -0.0964518451     0.4519919395     0.3535386562     5.9542160034     -11.2454214096     -64.7736282348
 58 134    0    0     4.8365340232     8.6770286560     0.9457578659     -0.2852728366     0.7324270248     0.3897582054     5.9542160034     -11.2454214096     -64.7736282348
 59  85    0    0     4.8365340232     8.6578741073     1.4940580368     -0.3657014846     0.8496078491     0.4741816997     5.9542160034     -11.2454214096     -64.7736282348
 60  36    0    0     4.8365340232     8.6578741073     1.4940580368     -0.3657014846     0.8496078491     0.4741816997     5.9542160034     -11.2454214096     -64.7736282348
 60 244    0    0     4.9347009658     8.5956220626     1.8723611831     -0.2823433399     0.7729076862     0.5253151893     4.0278520584     -8.2583560943     -67.6412124633
 61 194    0    0     5.0232911109     8.5429468154     1.6760265827     -0.0889948749     0.5412091732     0.5008136749     4.0278520584     -8.2583560943     -67.6412124633
 62 145    0    0     5.0232911109     8.5429468154     1.6760265827     -0.0889948749     0.5412091732     0.5008136749     4.0278520584     -8.2583560943     -67.6412124633
 63  96    0    0     5.0232911109     8.4184417724     1.7334903717     0.0484263229     0.4554540634     0.4667247295     4.0278520584     -8.2583560943     -67.6412124633
 64  47    0    0     4.6569595336     8.9667425155     2.0926389694     0.1461658239     0.4109786033     0.4131943702     4.0278520584     -8.2583560943     -67.6412124633
 64 253    0    0     4.6569595336     8.9667425155     2.0926389694     0.1461658239     0.4109786033     0.4131943702     4.0278520584     -8.2583560943     -67.6412124633
 65 204    0    0     4.5923128128     9.0936412811     1.9944716453     0.2369809865     0.3302835941     0.5098685741     4.0278520584     -8.2583560943     -67.6412124633
 66 155    0    0     4.5923128128     9.0936412811     1.9944716453     0.2369809865     0.3302835941     0.5098685741     4.0278520584     -8.2583560943     -67.6412124633
 67 105    0    0     4.8987860679     8.6291427612     1.6161684989     0.2766627073     0.3036515712     0.7556820869     4.0278520584     -8.2583560943     -67.6412124633
 68  56    0    0     5.4566636085     7.9156341552     1.6018025875     0.1874454498     0.2226902723     0.9106803894     3.8527280807     -5.2712912559     -69.1593399047
 69   6    0    0     5.4566636085     7.9156341552     1.6018025875     0.1874454498     0.2226902723     0.9106803894     3.8527280807     -5.2712912559     -69.1593399047
 69 213    0    0     5.5859570503     7.7959179878     1.7358846664     0.2164743423     0.1209559559     0.8118756294     3.8527280807     -5.2712912559     -69.1593399047
 70 163    0    0     5.6266608238     7.9443659782     1.3503985404     0.2947724342     -0.0468257427     0.6291800022     3.8527280807     -5.2712912559     -69.1593399047
 71 114    0    0     5.6266608238     7.9443659782     1.3503985404     0.2947724342     -0.0468257427     0.6291800022     3.8527280807     -5.2712912559     -69.1593399047
 72  65    0    0     5.5739855766     7.7983121871     1.3073006868     0.2297903537     0.0794100093     0.5279783725     3.8527280807     -5.2712912559     -69.1593399047
 73  15    0    0     5.8182067871     7.6307096481     1.1804015636     0.1709336042     0.2202933788     0.6398327827     3.8527280807     -5.2712912559     -69.1593399047
 73 222    0    0     5.8182067871     7.6307096481     1.1804015636     0.1709336042     0.2202933788     0.6398327827     3.8527280807     -5.2712912559     -69.1593399047
 74 172    0    0     6.5412921905     7.9850697517     0.8787168502     0.2375136375     0.3420016765     0.8273221969     3.8527280807     -5.2712912559     -69.1593399047
 75 123    0    0     6.0983424186     7.5445141792     1.5395502090     0.1839832782     0.5332195758     0.6781828880     3.8527280807     -5.2712912559     -69.1593399047
 76  73    0    0     6.0983424186     7.5445141792     1.5395502090     0.1839832782     0.5332195758     0.6781828880     3.8527280807     -5.2712912559     -69.1593399047
 77  24    0    0     6.0145411491     7.5397253036     2.0423581600     0.1512259101     0.5412091732     0.4637952327     -0.1751240015     -2.9870651245     -70.3401107788
 77 230    0    0     6.0815820693     7.2356462478     1.6760265827     0.3064905405     0.3633072853     0.4331684112     -0.1751240015     -2.9870651245     -70.3401107788
 78 181    0    0     6.0815820693     7.2356462478     1.6760265827     0.3064905405     0.3633072853     0.4331684112     -0.1751240015     -2.9870651245     -70.3401107788
 79 132    0    0     6.0217242240     7.2883214950     1.7717995643     0.3256655931     0.3190981864     0.4273093700     -0.1751240015     -2.9870651245     -70.3401107788
 80  82    0    0     6.0193300247     7.4271922111     1.8867271423     0.1980982589     0.3017873287     0.3617945909     -0.1751240015     -2.9870651245     -70.3401107788
 81  33    0    0     6.0193300247     7.4271922111     1.8867271423     0.1980982589     0.3017873287     0.3617945909     -0.1751240015     -2.9870651245     -70.3401107788
 81 240    0    0     6.1151027679     7.2955040931     1.7454619407     0.1192674875     0.2402673721     0.2472769260     -0.1751240015     -2.9870651245     -70.3401107788
 82 191    0    0     5.8182067871     7.5325422286     2.0615127086     0.1291213274     0.1542459726     0.1476731872     -0.1751240015     -2.9870651245     -70.3401107788
 83 142    0    0     5.8182067871     7.5325422286     2.0615127086     0.1291213274     0.1542459726     0.1476731872     -0.1751240015     -2.9870651245     -70.3401107788
 84  93    0    0     5.9594717025     7.5373311042     1.8867271423     0.2337851762     0.0317387056     0.1372867107     -0.5253720283     -1.2299679517     -69.3280258178
 85  45    0    0     6.2539734840     7.4367694854     1.2857518196     0.3440417051     -0.0319118165     0.1753704786     -0.5253720283     -1.2299679517     -69.3280258178
 85 252    0    0     6.2539734840     7.4367694854     1.2857518196     0.3440417051     -0.0319118165     0.1753704786     -0.5253720283     -1.2299679517     -69.3280258178
 86 203    0    0     6.4455194473     7.4367694854     1.2426539659     0.3155454397     0.0043077282     0.2225091457     -0.5253720283     -1.2299679517     -69.3280258178
 87 154    0    0     6.4383363723     7.5947947502     1.2737802267     0.4066269397     0.0069709272     0.2382220268     -0.5253720283     -1.2299679517     -69.3280258178
 88 104    0    0     6.4383363723     7.5947947502     1.2737802267     0.4066269397     0.0069709272     0.2382220268     -0.5253720283     -1.2299679517     -69.3280258178
 89  55    0    0     6.2276358604     7.4990220069     1.5227898597     0.5083612442     -0.0811810493     0.3423532247     -0.5253720283     -1.2299679517     -69.3280258178
 90   6    0    0     6.4096045494     7.0369172096     1.5227898597     0.4998390197     -0.1360430002     0.4696542263     -0.5253720283     -1.2299679517     -69.3280258178
 90 212    0    0     6.4096045494     7.0369172096     1.5227898597     0.4998390197     -0.1360430002     0.4696542263     -0.5253720283     -1.2299679517     -69.3280258178
 91 163    0    0     6.5125603675     7.0369172096     1.3384269475     0.5797350406     -0.1688003778     0.4643278598     -2.8019840240     1.0542582273     -68.4846191406
 92 114    0    0     6.5053772926     7.2356462478     0.8044927597     0.6196830272     -0.2162053585     0.4366305351     -2.8019840240     1.0542582273     -68.4846191406
 93  64    0    0     6.5053772926     7.2356462478     0.8044927597     0.6196830272     -0.2162053585     0.4366305351     -2.8019840240     1.0542582273     -68.4846191406
 94  15    0    0     6.6538257598     7.4176149368     0.4477385520     0.3288614749     0.2645025253     0.5218529701     -2.8019840240     1.0542582273     -68.4846191406
 94 221    0    0     7.7192997932     7.2763495445     1.0343478918     -0.0208169150     0.8386887550     0.6432950019     -2.8019840240     1.0542582273     -68.4846191406
 95 171    0    0     7.7192997932     7.2763495445     1.0343478918     -0.0208169150     0.8386887550     0.6432950019     -2.8019840240     1.0542582273     -68.4846191406
 96 122    0    0     7.3553624153     7.1063528060     1.3408212661     0.0228595876     0.5545251369     0.4531424045     -2.8019840240     1.0542582273     -68.4846191406
 97  72    0    0     6.7017121315     6.8884692192     1.4605374336     0.1456331968     0.6360191345     0.3295698404     -2.8019840240     1.0542582273     -68.4846191406
 98  23    0    0     6.7017121315     6.8884692192     1.4605374336     0.1456331968     0.6360191345     0.3295698404     -2.8019840240     1.0542582273     -68.4846191406
 98 230    0    0     6.8645262718     6.7879076004     1.9848943710     0.1317845463     1.1875681877     0.3436848163     -4.9034719467     2.1085164546     -71.1835174560
 99 180    0   15     6.8046679496     6.6179108619     1.9848943710     0.1333824515     1.2112706899     0.2424831628     -4.9034719467     2.1085164546     -71.1835174560
100 131    0    0     6.8046679496     6.6179108619     1.9848943710     0.1333824515     1.2112706899     0.2424831628     -4.9034719467     2.1085164546     -71.1835174560
101  83    0    0     7.0177626609     6.5652356147     1.7622222900     0.0851785087     0.9361618995     0.1042630076     -4.9034719467     2.1085164546     -71.1835174560
102  33    0    0     7.0967755317     6.7879076004     1.8005313873     0.1597481489     0.8514720916     -0.0451426076     -4.9034719467     2.1085164546     -71.1835174560
102 240    0    0     7.0967755317     6.7879076004     1.8005313873     0.1597481489     0.8514720916     -0.0451426076     -4.9034719467     2.1085164546     -71.1835174560
103 191    0    0     7.2955040931     6.7448101043     1.3815248012     0.2542918205     0.6000658988     -0.1151848077     -4.9034719467     2.1085164546     -71.1835174560
104 141    0    0     7.0441002845     6.7807245254     1.6496891021     0.1293876647     0.4485297679     -0.1964124584     -4.9034719467     2.1085164546     -71.1835174560
105  92    0    0     7.0441002845     6.7807245254     1.6496891021     0.1293876647     0.4485297679     -0.1964124584     -4.9034719467     2.1085164546     -71.1835174560
106  43    0    0     6.4167876243     6.8741035461     2.3248882293     0.0598781013     0.5827550888     -0.2105274200     -4.9034719467     2.1085164546     -71.1835174560
106 250    0    0     6.2180585861     6.6657972335     2.5020682811     0.1458995103     0.6629175186     -0.0704430294     -1.2258679866     2.6356456279     -76.7500000000
107 200    0    0     6.2180585861     6.6657972335     2.5020682811     0.1458995103     0.6629175186     -0.0704430294     -1.2258679866     2.6356456279     -76.7500000000
108 149    0    0     6.5628414154     6.6226992607     2.0854558944     0.2002288103     0.6394813060     0.0083877410     -1.2258679866     2.6356456279     -76.7500000000
109  99    0    0     6.9291729927     6.8357939720     1.7765882015     0.1656072044     0.5960711479     -0.0382182865     -1.2258679866     2.6356456279     -76.7500000000
110  48    0    0     6.9291729927     6.8357939720     1.7765882015     0.1656072044     0.5960711479     -0.0382182865     -1.2258679866     2.6356456279     -76.7500000000
110 254    0    0     7.0297346115     6.9674820899     1.8077143669     0.1424373388     0.4770259857     -0.0928139209     -1.2258679866     2.6356456279     -76.7500000000
111 204    0    0     6.7472043037     6.8597373962     2.0375695228     0.1243275642     0.3910046100     -0.1114563345     -1.2258679866     2.6356456279     -76.7500000000
112 154    0    0     6.7472043037     6.8597373962     2.0375695228     0.1243275642     0.3910046100     -0.1114563345     -1.2258679866     2.6356456279     -76.7500000000
113 103    0    0     6.4574909210     6.8645262718     2.5475604534     0.0846458625     0.5137781620     -0.1016024827     -1.2258679866     2.6356456279     -76.7500000000
114  53    0    0     6.1965098381     6.7448101043     2.8612167358     0.0409693670     0.8171168327     -0.0209074759     -44.6566200256     2.6356456279     -76.7500000000
115   3    0    0     6.1965098381     6.7448101043     2.8612167358     0.0409693670     0.8171168327     -0.0209074759     0.1751240015     0.5271291255     -78.0994491577
115 209    0    0     6.5748128890     6.7280497550     3.1006491184     0.0729277801     1.0562723875     0.0837563419     0.1751240015     0.5271291255     -78.0994491577
116 160    0    0     6.5748128890     6.7280497550     3.1006491184     0.0729277801     1.0562723875     0.0837563419     0.1751240015     0.5271291255     -78.0994491577
117 110    0    0     7.0321288108     6.7591757774     2.8707941055     0.1592155075     1.0051388740     0.0917459583     0.1751240015     0.5271291255     -78.0994491577
118  61    0    0     7.0656490325     6.8669204711     2.4877023696     0.1664061546     0.9377598762     0.0011970959     0.1751240015     0.5271291255     -78.0994491577
119  11    0    0     7.0656490325     6.8669204711     2.4877023696     0.1664061546     0.9377598762     0.0011970959     0.1751240015     0.5271291255     -78.0994491577
119 217    0    0     6.9291729927     6.9770593643     2.7941758632     0.0793194675     0.9076656341     -0.0411478090     0.1751240015     0.5271291255     -78.0994491577
120 168    0    0     6.9315671920     7.1805768013     3.6321890354     0.0305828762     0.8189810752     -0.0438110113     0.1751240015     0.5271291255     -78.0994491577
121 118    0    0     6.9315671920     7.1805768013     3.6321890354     0.0305828762     0.8189810752     -0.0438110113     0.1751240015     0.5271291255     -78.0994491577
122  69    0    0     7.5205707550     7.2955040931     4.2762622833     0.1142073988     0.8671850204     -0.0251686000     3.6776041984     -0.1757097148     -81.4730758666
123  19    0    0     6.6298823356     7.1662106513     4.3864011764     0.3887835025     0.9308355331     -0.1306313872     3.6776041984     -0.1757097148     -81.4730758666
123 226    0    0     6.6298823356     7.1662106513     4.3864011764     0.3887835025     0.9308355331     -0.1306313872     3.6776041984     -0.1757097148     -81.4730758666
124 178    0    0     6.3617181777     6.9602990150     3.7303562164     0.7014432907     0.3169676065     -0.1412841796     3.6776041984     -0.1757097148     -81.4730758666
125 128    0    0     5.7535600662     6.8645262718     2.7055857181     0.7813394069     -0.2822527694     -0.2059999942     3.6776041984     -0.1757097148     -81.4730758666
126  80    0    0     5.7535600662     6.8645262718     2.7055857181     0.7813394069     -0.2822527694     -0.2059999942     3.6776041984     -0.1757097148     -81.4730758666
127  31    0    0     5.6506037712     6.9435386657     1.8603895187     0.6298032283     -0.2859812259     -0.1316966533     3.6776041984     -0.1757097148     -81.4730758666
127 238    0    0     5.8158121109     6.8860750198     1.8125030517     0.4028984069     0.2178965091     0.0371503210     3.6776041984     -0.1757097148     -81.4730758666
128 188    0    0     5.8158121109     6.8860750198     1.8125030517     0.4028984069     0.2178965091     0.0371503210     3.6776041984     -0.1757097148     -81.4730758666
129 138    0    0     5.9498944282     6.9172010421     2.3129167556     0.1453668594     0.6607869148     0.1330255746     5.2537202835     0.0000000000     -80.9670333862
130  88    0    0     6.0528502464     6.9076237678     2.5786867141     0.0039508605     0.9268406867     0.2110574007     5.2537202835     0.0000000000     -80.9670333862
[truncated: 1,848,347 more chars]
