# Supplementary material for: A localization method for wireless capsule endoscopy using side wall cameras and IMU sensor
Source: Sci Rep. 2021 May 27;11:11204. doi: 10.1038/s41598-021-90523-w (PMC8160358; doi:10.1038/s41598-021-90523-w)
Supplement: Supplementary file 1 — Supplementary Information. [file 41598_2021_90523_MOESM1_ESM.zip › data/Circle_1]

221 208    0   14     0.0790126848     -9.6946163177     0.2514039993     -0.2263934135     -0.1969770431     -0.0033689441     41.6795120239     76.6094360351     -73.8824234008
222 160    0   13     0.4214009761     -9.8119382858     0.3663315296     -0.2389104366     -0.3506437778     0.1031591176     41.6795120239     76.6094360351     -73.8824234008
223 113   -1   12     0.4214009761     -9.8119382858     0.3663315296     -0.2389104366     -0.3506437778     0.1031591176     41.6795120239     76.6094360351     -73.8824234008
224  65   -1   12     0.3950634002     -9.7353200912     0.2705585718     -0.2162732362     -0.3186853408     0.0850493526     43.2556304931     76.0823059082     -74.0511016845
225  17   -1   11     0.3926690864     -9.6802511215     0.1987288665     -0.2215996265     -0.2877922058     0.0576183748     43.2556304931     76.0823059082     -74.0511016845
225 225   -1   11     0.3926690864     -9.6802511215     0.1987288665     -0.2215996265     -0.2877922058     0.0576183748     43.2556304931     76.0823059082     -74.0511016845
226 177    0   13     0.3830918121     -9.8358821868     0.1676026582     -0.2375788450     -0.2403872251     0.0259262704     43.2556304931     76.0823059082     -74.0511016845
227 130    0   13     0.3878804397     -9.8286991119     0.2250664234     -0.2213333129     -0.1804652023     0.0043543395     43.2556304931     76.0823059082     -74.0511016845
228  82    0   14     0.3878804397     -9.8286991119     0.2250664234     -0.2213333129     -0.1804652023     0.0043543395     43.2556304931     76.0823059082     -74.0511016845
229  34    0   14     0.3783031463     -9.7353200912     0.2083061695     -0.2184037923     -0.1258695602     -0.0126901507     43.2556304931     76.0823059082     -74.0511016845
229 242    1   16     0.3447826147     -9.7448978424     0.1077445626     -0.2255944252     -0.1106893062     -0.0161523103     43.2556304931     76.0823059082     -74.0511016845
230 194    2   15     0.3447826147     -9.7448978424     0.1077445626     -0.2255944252     -0.1106893062     -0.0161523103     43.2556304931     76.0823059082     -74.0511016845
231 147    2   16     0.3040791034     -9.7832069396     0.0526751232     -0.2266597270     -0.1176136374     -0.0020373435     42.0297622680     77.6636886596     -74.5571441650
232  99    3   23     0.3591485500     -9.8119382858     0.2537982940     -0.2333177089     -0.1016344308     -0.0134891104     42.0297622680     77.6636886596     -74.5571441650
233  51    3   26     0.3591485500     -9.8119382858     0.2537982940     -0.2333177089     -0.1016344308     -0.0134891104     42.0297622680     77.6636886596     -74.5571441650
234   4    3   29     0.3232336997     -9.7616577148     0.1508424043     -0.2146753072     -0.0941774559     -0.0260061597     42.0297622680     77.6636886596     -74.5571441650
234 212    3   32     0.3208393812     -9.7688407897     0.2633756160     -0.2285239458     -0.1045639514     -0.0315988802     42.0297622680     77.6636886596     -74.5571441650
235 164    3   32     0.3208393812     -9.7688407897     0.2633756160     -0.2285239458     -0.1045639514     -0.0315988802     42.0297622680     77.6636886596     -74.5571441650
236 117    2   32     0.3567542552     -9.8239097595     0.2873188495     -0.2160068988     -0.1066945075     -0.0366589665     42.0297622680     77.6636886596     -74.5571441650
237  69    3   32     0.3208393812     -9.7209539413     0.1652083396     -0.1947012996     -0.0893836975     -0.0457138490     42.0297622680     77.6636886596     -74.5571441650
238  21    4   29     0.3208393812     -9.7209539413     0.1652083396     -0.1947012996     -0.0893836975     -0.0457138490     42.0297622680     77.6636886596     -74.5571441650
238 229    4   35     0.3375996351     -9.7496862411     0.1747856235     -0.2271923542     -0.1045639514     -0.0489096927     41.6795120239     77.6636886596     -73.8824234008
239 182    5   36     0.3519655704     -9.7305316925     0.1628140068     -0.2538243770     -0.1125535488     -0.0489096927     41.6795120239     77.6636886596     -73.8824234008
240 135    4   36     0.3519655704     -9.7305316925     0.1628140068     -0.2538243770     -0.1125535488     -0.0489096927     41.6795120239     77.6636886596     -73.8824234008
241  87    3   30     0.3830918121     -9.8167276382     0.3112620830     -0.2551559925     -0.1096240282     -0.0539697742     41.6795120239     77.6636886596     -73.8824234008
242  39    2   16     0.4094293594     -9.7401084899     0.2897131729     -0.2213333129     -0.0981722640     -0.0499749708     41.6795120239     77.6636886596     -73.8824234008
242 247    4   15     0.4094293594     -9.7401084899     0.2897131729     -0.2213333129     -0.0981722640     -0.0499749708     41.6795120239     77.6636886596     -73.8824234008
243 200    4   18     0.3806974601     -9.7137708663     0.4309782505     -0.2247954845     -0.0939111423     -0.0459801721     41.6795120239     77.6636886596     -73.8824234008
244 152    5   27     0.4022463798     -9.7161655426     0.3136564254     -0.2274586677     -0.1101566672     -0.0390558481     41.6795120239     77.6636886596     -73.8824234008
245 105    5   34     0.4022463798     -9.7161655426     0.3136564254     -0.2274586677     -0.1101566672     -0.0390558481     41.6795120239     77.6636886596     -73.8824234008
246  57    4   34     0.4046407222     -9.8119382858     0.5075965881     -0.2476989984     -0.1290654067     -0.0382568836     41.6795120239     77.6636886596     -73.8824234008
247   9    4   29     0.3735145092     -9.8095445632     0.4285839557     -0.2194690704     -0.1527678966     -0.0323978424     42.0297622680     76.6094360351     -74.5571441650
247 218    3   27     0.3735145092     -9.8095445632     0.4285839557     -0.2194690704     -0.1527678966     -0.0323978424     42.0297622680     76.6094360351     -74.5571441650
248 170    4   27     0.3016848087     -9.7305316925     0.3495712518     -0.1962992191     -0.1764703989     -0.0276040792     42.0297622680     76.6094360351     -74.5571441650
249 122    3   21     0.3471769332     -9.7784175872     0.3711201906     -0.1984297752     -0.2872595787     0.0192682685     42.0297622680     76.6094360351     -74.5571441650
250  75    3   21     0.3471769332     -9.7784175872     0.3711201906     -0.1984297752     -0.2872595787     0.0192682685     42.0297622680     76.6094360351     -74.5571441650
251  27    3   17     0.4381612300     -9.6874332427     0.3615428924     -0.2085499525     -0.3471816062     0.0384433221     42.0297622680     76.6094360351     -74.5571441650
251 235    2   14     0.4070350170     -9.7664461135     0.3687258243     -0.2290565967     -0.3687535524     0.0421718072     42.0297622680     76.6094360351     -74.5571441650
252 187    2   15     0.4070350170     -9.7664461135     0.3687258243     -0.2290565967     -0.3687535524     0.0421718072     42.0297622680     76.6094360351     -74.5571441650
253 139    1   12     0.3256280183     -9.8047552108     0.2945018005     -0.2279913187     -0.3639597892     0.0304537177     42.0297622680     76.6094360351     -74.5571441650
254  91    0   14     0.3423882961     -9.7999668121     0.1963345432     -0.2194690704     -0.3695525169     0.0261925935     38.8775291442     76.6094360351     -74.8945083618
255  43    0   15     0.3423882961     -9.7999668121     0.1963345432     -0.2194690704     -0.3695525169     0.0261925935     38.8775291442     76.6094360351     -74.8945083618
255 251    0   15     0.3447826147     -9.7784175872     0.2370380401     -0.2122784137     -0.3495784997     0.0051533002     38.8775291442     76.6094360351     -74.8945083618
  0 204    0   15     0.3232336997     -9.7472915649     0.2561926364     -0.2282576322     -0.3687535524     0.0024900994     38.8775291442     76.6094360351     -74.8945083618
  1 156   -1   16     0.3232336997     -9.7472915649     0.2561926364     -0.2282576322     -0.3687535524     0.0024900994     38.8775291442     76.6094360351     -74.8945083618
  2 108   -2   15     0.3711201906     -9.7832069396     0.2753472328     -0.2250617980     -0.4071036338     0.0070175414     38.8775291442     76.6094360351     -74.8945083618
  3  59   -3   13     0.4022463798     -9.7664461135     0.1939402198     -0.2064193725     -0.3703514575     -0.0300009608     38.8775291442     76.6094360351     -74.8945083618
  4  11   -3   16     0.4022463798     -9.7664461135     0.1939402198     -0.2064193725     -0.3703514575     -0.0300009608     38.8775291442     76.6094360351     -74.8945083618
  4 219   -3   14     0.3399939537     -9.6802511215     0.2657699346     -0.2205343484     -0.3551712274     -0.0523718547     38.8775291442     76.6094360351     -74.8945083618
  5 171   -2   17     0.3687258243     -9.7640523910     0.2561926364     -0.2418399572     -0.4377304553     -0.0238755965     39.9282722473     75.9065933227     -75.5692291259
  6 124    0   19     0.3687258243     -9.7640523910     0.2561926364     -0.2418399572     -0.4377304553     -0.0238755965     39.9282722473     75.9065933227     -75.5692291259
  7  76   -1   18     0.2801358699     -9.6658849716     0.1412650966     -0.2343830108     -0.4784774303     -0.0004394227     39.9282722473     75.9065933227     -75.5692291259
  8  28   -1   15     0.4190066337     -9.7592630386     0.1699969768     -0.2157405853     -0.5487859725     0.0344485187     39.9282722473     75.9065933227     -75.5692291259
  8 236   -5   11     0.4190066337     -9.7592630386     0.1699969768     -0.2157405853     -0.5487859725     0.0344485187     39.9282722473     75.9065933227     -75.5692291259
  9 188   -5   11     0.3088677406     -9.7712354660     0.2250664234     -0.2034898757     -0.5445248603     0.0291221160     39.9282722473     75.9065933227     -75.5692291259
 10 140   -4    7     0.3806974601     -9.7185602188     0.2346437215     -0.1888422489     -0.4507801532     -0.0281367187     39.9282722473     75.9065933227     -75.5692291259
 11  92   -3   11     0.3806974601     -9.7185602188     0.2346437215     -0.1888422489     -0.4507801532     -0.0281367187     39.9282722473     75.9065933227     -75.5692291259
 12  45    1   15     0.3591485500     -9.6467304229     0.1891515731     -0.1992287445     -0.3698188304     -0.0752753829     39.9282722473     75.9065933227     -75.5692291259
 12 253    0   14     0.3735145092     -9.7209539413     0.3567542552     -0.2357146024     -0.3551712274     -0.0875261116     38.8775291442     76.9608535766     -74.5571441650
 13 206    1   22     0.3735145092     -9.7209539413     0.3567542552     -0.2357146024     -0.3551712274     -0.0875261116     38.8775291442     76.9608535766     -74.5571441650
 14 159    0   22     0.3974577426     -9.7999668121     0.2849245071     -0.2362472534     -0.3258759975     -0.0912545967     38.8775291442     76.9608535766     -74.5571441650
 15 112   -2   18     0.6129468917     -9.8717966079     0.3878804397     -0.2274586677     -0.3293381690     -0.0648889017     38.8775291442     76.9608535766     -74.5571441650
 16  64   -2   18     0.6129468917     -9.8717966079     0.3878804397     -0.2274586677     -0.3293381690     -0.0648889017     38.8775291442     76.9608535766     -74.5571441650
 17  17   -1   18     0.4237952709     -9.7065887451     0.2753472328     -0.2037561893     -0.2427841186     -0.0795365047     38.8775291442     76.9608535766     -74.5571441650
 17 225    0   17     0.4860476970     -9.7425031661     0.3806974601     -0.2221322536     -0.2286691427     -0.0760743522     38.8775291442     76.9608535766     -74.5571441650
 18 178    0   16     0.4860476970     -9.7425031661     0.3806974601     -0.2221322536     -0.2286691427     -0.0760743522     38.8775291442     76.9608535766     -74.5571441650
 19 130    0   19     0.4812590599     -9.7640523910     0.2154891252     -0.2098815441     -0.2177500247     -0.0603614568     38.8775291442     76.9608535766     -74.5571441650
 20  83   -1   15     0.4070350170     -9.7113771438     0.2753472328     -0.2122784137     -0.2153531312     -0.0347947239     38.8775291442     75.9065933227     -74.8945083618
 21  35   -1   17     0.4070350170     -9.7113771438     0.2753472328     -0.2122784137     -0.2153531312     -0.0347947239     38.8775291442     75.9065933227     -74.8945083618
 21 244   -1   18     0.5052022933     -9.7281370162     0.2346437215     -0.2170722007     -0.2837974071     0.0155397882     38.8775291442     75.9065933227     -74.8945083618
 22 196   -2   16     0.4333725929     -9.7448978424     0.2633756160     -0.2298555612     -0.2723456382     0.0016911385     38.8775291442     75.9065933227     -74.8945083618
 23 148   -4   16     0.4333725929     -9.7448978424     0.2633756160     -0.2298555612     -0.2723456382     0.0016911385     38.8775291442     75.9065933227     -74.8945083618
 24 101   -3   15     0.4381612300     -9.7233486175     0.1412650966     -0.2226649284     -0.2646223545     0.0003595380     38.8775291442     75.9065933227     -74.8945083618
 25  53   -1   20     0.4788647174     -9.7879953384     0.2945018005     -0.2362472534     -0.2422514677     -0.0228103160     38.8775291442     75.9065933227     -74.8945083618
 26   5   -1   21     0.4788647174     -9.7879953384     0.2945018005     -0.2362472534     -0.2422514677     -0.0228103160     38.8775291442     75.9065933227     -74.8945083618
 26 213    0   22     0.4668931484     -9.7544746398     0.1987288665     -0.2218659400     -0.2105593919     -0.0339957618     38.8775291442     75.9065933227     -74.8945083618
 27 166   -1   21     0.4644988059     -9.7664461135     0.1819685935     -0.2234638690     -0.2049666404     -0.0406537628     38.8775291442     75.9065933227     -74.8945083618
 28 118   -2   18     0.4644988059     -9.7664461135     0.1819685935     -0.2234638690     -0.2049666404     -0.0406537628     38.8775291442     75.9065933227     -74.8945083618
 29  70   -1   21     0.4740760803     -9.7281370162     0.2011231899     -0.2178711652     -0.1937812042     -0.0446485710     39.4029006958     76.7851409912     -74.3884658813
 30  22   -1   22     0.4525271415     -9.6898279190     0.1699969768     -0.2184037923     -0.1865905570     -0.0467791318     39.4029006958     76.7851409912     -74.3884658813
 30 230   -3   22     0.4525271415     -9.6898279190     0.1699969768     -0.2184037923     -0.1865905570     -0.0467791318     39.4029006958     76.7851409912     -74.3884658813
 31 183   -3   24     0.4357668876     -9.7808122634     0.2825301933     -0.2461010932     -0.2217448234     -0.0497086477     39.4029006958     76.7851409912     -74.3884658813
 32 135   -4   24     0.5004136562     -9.8167276382     0.2633756160     -0.2359809398     -0.2361261129     -0.0478444099     39.4029006958     76.7851409912     -74.3884658813
 33  87   -5   24     0.5004136562     -9.8167276382     0.2633756160     -0.2359809398     -0.2361261129     -0.0478444099     39.4029006958     76.7851409912     -74.3884658813
 34  39   -4   24     0.4094293594     -9.7041940689     0.4261896133     -0.2287902832     -0.2334629058     -0.0459801721     39.4029006958     76.7851409912     -74.3884658813
 34 247   -4   22     0.4118237018     -9.6898279190     0.3759088277     -0.2250617980     -0.3522417068     0.0056859407     39.4029006958     76.7851409912     -74.3884658813
 35 199   -4   22     0.4118237018     -9.6898279190     0.3759088277     -0.2250617980     -0.3522417068     0.0056859407     39.4029006958     76.7851409912     -74.3884658813
 36 151   -6   18     0.4094293594     -9.7544746398     0.4309782505     -0.2447694778     -0.5013809680     0.0357801175     37.8267860412     78.7179489135     -75.2318725585
 37 103   -7   15     0.4333725929     -9.7640523910     0.2035175085     -0.2287902832     -0.5562429428     0.0472318840     37.8267860412     78.7179489135     -75.2318725585
 38  55   -7   14     0.4333725929     -9.7640523910     0.2035175085     -0.2287902832     -0.5562429428     0.0472318840     37.8267860412     78.7179489135     -75.2318725585
 39   7   -9   14     0.5052022933     -9.7975721359     0.0838013267     -0.2090825796     -0.5820759773     0.0403075599     37.8267860412     78.7179489135     -75.2318725585
 39 215   -8   16     0.5411171436     -9.8239097595     0.1699969768     -0.2034898757     -0.5194907188     -0.0236092782     37.8267860412     78.7179489135     -75.2318725585
 40 167   -8   18     0.5411171436     -9.8239097595     0.1699969768     -0.2034898757     -0.5194907188     -0.0236092782     37.8267860412     78.7179489135     -75.2318725585
 41 120   -9   19     0.4644988059     -9.7281370162     0.0838013267     -0.1981634616     -0.4039078235     -0.0848629093     37.8267860412     78.7179489135     -75.2318725585
 42  72   -7   21     0.4956250190     -9.7209539413     0.2442210197     -0.2263934135     -0.3903254985     -0.1056358814     37.8267860412     78.7179489135     -75.2318725585
 43  25   -7   23     0.4956250190     -9.7209539413     0.2442210197     -0.2263934135     -0.3903254985     -0.1056358814     37.8267860412     78.7179489135     -75.2318725585
 43 233   -6   24     0.5363285064     -9.7544746398     0.3854861259     -0.2490306138     -0.3735473155     -0.1037716388     35.0247993469     77.6636886596     -73.5450592041
 44 186   -5   26     0.5099909305     -9.7448978424     0.2921074867     -0.2429052352     -0.3365288019     -0.0939177894     35.0247993469     77.6636886596     -73.5450592041
 45 138   -4   26     0.5099909305     -9.7448978424     0.2921074867     -0.2429052352     -0.3365288019     -0.0939177894     35.0247993469     77.6636886596     -73.5450592041
 46  90   -3   26     0.5052022933     -9.7448978424     0.2633756160     -0.2242628335     -0.3208159208     -0.0755417060     35.0247993469     77.6636886596     -73.5450592041
 47  42   -4   25     0.5506944656     -9.7257432937     0.2035175085     -0.2247954845     -0.3485132217     -0.0313325595     35.0247993469     77.6636886596     -73.5450592041
 47 250   -4   22     0.5506944656     -9.7257432937     0.2035175085     -0.2247954845     -0.3485132217     -0.0313325595     35.0247993469     77.6636886596     -73.5450592041
 48 203   -5   23     0.6033696174     -9.7353200912     0.2298550844     -0.2309208393     -0.3349308967     -0.0401211214     35.0247993469     77.6636886596     -73.5450592041
 49 155   -5   20     0.5674547195     -9.7353200912     0.2945018005     -0.2295892477     -0.2872595787     -0.0640899419     35.0247993469     77.6636886596     -73.5450592041
 50 107   -5   21     0.5674547195     -9.7353200912     0.2945018005     -0.2295892477     -0.2872595787     -0.0640899419     35.0247993469     77.6636886596     -73.5450592041
 51  59   -5   24     0.5626660346     -9.7568693161     0.1292934894     -0.2245291471     -0.2744761943     -0.0574319362     36.9511642456     76.7851409912     -75.4005508422
 52  12   -4   23     0.5674547195     -9.7305316925     0.2418267011     -0.2255944252     -0.2904554367     -0.0451812076     36.9511642456     76.7851409912     -75.4005508422
 52 220   -3   26     0.5674547195     -9.7305316925     0.2418267011     -0.2255944252     -0.2904554367     -0.0451812076     36.9511642456     76.7851409912     -75.4005508422
 53 173   -3   24     0.5770320415     -9.7281370162     0.2394323587     -0.2218659400     -0.2965807914     -0.0361263227     36.9511642456     76.7851409912     -75.4005508422
 54 125   -3   21     0.5578774452     -9.7329254150     0.3375996351     -0.2149416208     -0.2806015491     -0.0443822479     36.9511642456     76.7851409912     -75.4005508422
 55  78   -2   17     0.5578774452     -9.7329254150     0.3375996351     -0.2149416208     -0.2806015491     -0.0443822479     36.9511642456     76.7851409912     -75.4005508422
 56  30   -2   17     0.5866093158     -9.7425031661     0.1676026582     -0.2125447273     -0.2750088691     -0.0406537628     36.9511642456     76.7851409912     -75.4005508422
 56 238   -3   18     0.5387228012     -9.7496862411     0.2585869789     -0.2261270761     -0.3242780923     -0.0342620849     36.9511642456     76.7851409912     -75.4005508422
 57 191   -4   17     0.5387228012     -9.7496862411     0.2585869789     -0.2261270761     -0.3242780923     -0.0342620849     36.9511642456     76.7851409912     -75.4005508422
 58 143   -4   17     0.6368901252     -9.7640523910     0.2107004880     -0.2170722007     -0.3391920089     -0.0297346382     36.9511642456     76.7851409912     -75.4005508422
 59  95   -3   11     0.5435114860     -9.6874332427     0.1125332117     -0.2301218748     -0.3226801872     -0.0582309007     34.3243064880     75.2037582397     -75.9065933227
 60  48   -1    6     0.5435114860     -9.6874332427     0.1125332117     -0.2301218748     -0.3226801872     -0.0582309007     34.3243064880     75.2037582397     -75.9065933227
 61   0    0    3     0.6321014881     -9.7688407897     0.1221105098     -0.2367798805     -0.3474479198     -0.0699489831     34.3243064880     75.2037582397     -75.9065933227
 61 208    0    0     0.6512560367     -9.7927837371     0.3447826147     -0.2152079582     -0.3245444059     -0.0811344337     34.3243064880     75.2037582397     -75.9065933227
 62 160    0    0     0.6512560367     -9.7927837371     0.3447826147     -0.2152079582     -0.3245444059     -0.0811344337     34.3243064880     75.2037582397     -75.9065933227
 63 113    0    0     0.6033696174     -9.7448978424     0.1747856235     -0.1997613811     -0.3059019804     -0.0808681106     34.3243064880     75.2037582397     -75.9065933227
 64  65    0    0     0.6249184608     -9.7041940689     0.1388707752     -0.2048214673     -0.3261423110     -0.0742101097     34.3243064880     75.2037582397     -75.9065933227
 65  17   -1    7     0.6249184608     -9.7041940689     0.1388707752     -0.2048214673     -0.3261423110     -0.0742101097     34.3243064880     75.2037582397     -75.9065933227
 65 225   -3   13     0.6704106330     -9.7520809173     0.2825301933     -0.2210669994     -0.3197506427     -0.0819333839     34.3243064880     75.2037582397     -75.9065933227
 66 177   -5   17     0.6728049278     -9.7233486175     0.3567542552     -0.2237301826     -0.2845963954     -0.0845965862     34.4994277954     77.1365661621     -73.3763732910
 67 130   -7   22     0.6728049278     -9.7233486175     0.3567542552     -0.2237301826     -0.2845963954     -0.0845965862     34.4994277954     77.1365661621     -73.3763732910
 68  83   -6   20     0.6751992702     -9.7736291885     0.3902747631     -0.2365135669     -0.2859279823     -0.0710142612     34.4994277954     77.1365661621     -73.3763732910
 69  35   -5   16     0.6895652294     -9.7329254150     0.1484480619     -0.2346493244     -0.2989776611     -0.0499749708     34.4994277954     77.1365661621     -73.3763732910
 69 244   -6   15     0.6895652294     -9.7329254150     0.1484480619     -0.2346493244     -0.2989776611     -0.0499749708     34.4994277954     77.1365661621     -73.3763732910
 70 197   -5   15     0.7206914424     -9.7640523910     0.1316878080     -0.2117457866     -0.2997766017     -0.0473117685     34.4994277954     77.1365661621     -73.3763732910
 71 149   -5   13     0.7494233131     -9.7281370162     0.1221105098     -0.2130774021     -0.2888574790     -0.0566329717     34.4994277954     77.1365661621     -73.3763732910
 72 102   -7   16     0.7494233131     -9.7281370162     0.1221105098     -0.2130774021     -0.2888574790     -0.0566329717     34.4994277954     77.1365661621     -73.3763732910
 73  55   -9   19     0.7518176555     -9.7425031661     0.2322494029     -0.2245291471     -0.2928523063     -0.0561003398     34.4994277954     77.1365661621     -73.3763732910
 74   8  -11   21     0.7422403812     -9.7017993927     0.2753472328     -0.2202680349     -0.2774057388     -0.0518392086     35.3750495910     76.6094360351     -73.8824234008
 74 216  -10   23     0.7422403812     -9.7017993927     0.2753472328     -0.2202680349     -0.2774057388     -0.0518392086     35.3750495910     76.6094360351     -73.8824234008
 75 168   -6   17     0.6704106330     -9.7329254150     0.0550694465     -0.2215996265     -0.2904554367     -0.0481107282     35.3750495910     76.6094360351     -73.8824234008
 76 120   -4   10     0.7374516487     -9.8406705856     0.3471769332     -0.2367798805     -0.4044404506     -0.0313325595     35.3750495910     76.6094360351     -73.8824234008
 77  72   -2    4     0.7374516487     -9.8406705856     0.3471769332     -0.2367798805     -0.4044404506     -0.0313325595     35.3750495910     76.6094360351     -73.8824234008
 78  23    0    0     0.7733665466     -9.6802511215     0.0359148550     -0.1986961174     -0.3626281976     -0.0292019987     35.3750495910     76.6094360351     -73.8824234008
 78 231   -1    1     0.7374516487     -9.6898279190     0.0359148550     -0.2072183609     -0.3309360742     -0.0513065767     35.3750495910     76.6094360351     -73.8824234008
 79 183   -3    6     0.7374516487     -9.6898279190     0.0359148550     -0.2072183609     -0.3309360742     -0.0513065767     35.3750495910     76.6094360351     -73.8824234008
 80 135   -4   11     0.7590005874     -9.7856006622     0.1197161788     -0.2077509880     -0.3306697607     -0.0587635326     35.3750495910     76.6094360351     -73.8824234008
 81  87   -6   14     0.7613949298     -9.7257432937     0.2394323587     -0.2202680349     -0.3093641281     -0.0688837051     34.6745529174     76.9608535766     -73.8824234008
 82  39   -6   17     0.7613949298     -9.7257432937     0.2394323587     -0.2202680349     -0.3093641281     -0.0688837051     34.6745529174     76.9608535766     -73.8824234008
 82 247   -5   16     0.7685779571     -9.6922225952     0.1364764571     -0.2200017213     -0.2989776611     -0.0750090599     34.6745529174     76.9608535766     -73.8824234008
 83 200   -6   17     0.7853381633     -9.7688407897     0.1795742750     -0.2386441230     -0.3032387733     -0.0784712314     34.6745529174     76.9608535766     -73.8824234008
 84 152   -8   21     0.7853381633     -9.7688407897     0.1795742750     -0.2386441230     -0.3032387733     -0.0784712314     34.6745529174     76.9608535766     -73.8824234008
 85 105   -9   20     0.7829438209     -9.7640523910     0.4597101688     -0.2229312419     -0.2923196601     -0.0720795440     34.6745529174     76.9608535766     -73.8824234008
 86  57   -9   21     0.7661836147     -9.6850395202     0.1843629074     -0.1960328960     -0.2318649768     -0.0515728950     34.6745529174     76.9608535766     -73.8824234008
 87   9   -7   18     0.7661836147     -9.6850395202     0.1843629074     -0.1960328960     -0.2318649768     -0.0515728950     34.6745529174     76.9608535766     -73.8824234008
 87 217   -6   17     0.7997041225     -9.7113771438     0.2418267011     -0.2402420520     -0.2782046794     -0.0507739305     34.6745529174     76.9608535766     -73.8824234008
 88 169   -7   18     0.8308303833     -9.7903900146     0.1197161788     -0.2333177089     -0.2880585479     -0.0414527320     32.7481880187     75.7308883666     -74.0511016845
 89 121   -5   13     0.8308303833     -9.7903900146     0.1197161788     -0.2333177089     -0.2880585479     -0.0414527320     32.7481880187     75.7308883666     -74.0511016845
 90  73   -4   10     0.7877325057     -9.6730680465     -0.0095772953     -0.1827168941     -0.2441157102     -0.0486433744     32.7481880187     75.7308883666     -74.0511016845
 91  25   -2    4     0.8068870544     -9.6539134979     0.1652083396     -0.2122784137     -0.2592959642     -0.0659541797     32.7481880187     75.7308883666     -74.0511016845
 91 233    0    0     0.8068870544     -9.6539134979     0.1652083396     -0.2122784137     -0.2592959642     -0.0659541797     32.7481880187     75.7308883666     -74.0511016845
 92 186    0    0     0.8284359931     -9.7185602188     0.2992904472     -0.2476989984     -0.2688834905     -0.0614267349     32.7481880187     75.7308883666     -74.0511016845
 93 138   -3    6     0.8906884193     -9.8071498870     0.3112620830     -0.2524927854     -0.2909880638     -0.0449148845     32.7481880187     75.7308883666     -74.0511016845
 94  90   -4    8     0.8906884193     -9.8071498870     0.3112620830     -0.2524927854     -0.2909880638     -0.0449148845     32.7481880187     75.7308883666     -74.0511016845
 95  41   -4   10     0.8451962471     -9.7879953384     0.1891515731     -0.2176048278     -0.2699487447     -0.0366589665     32.7481880187     75.7308883666     -74.0511016845
 95 249   -7   15     0.8212530136     -9.6778564453     0.3016848087     -0.2120121002     -0.2390556335     -0.0489096927     32.7481880187     75.7308883666     -74.0511016845
 96 202   -5   12     0.8212530136     -9.6778564453     0.3016848087     -0.2120121002     -0.2390556335     -0.0489096927     32.7481880187     75.7308883666     -74.0511016845
 97 154   -4   12     0.8691394805     -9.6443357467     0.3112620830     -0.2056204319     -0.2110920190     -0.0478444099     31.1720733642     75.5551757812     -73.5450592041
 98 106   -5   11     0.8858997344     -9.6850395202     0.1532367229     -0.2303881883     -0.2132225751     -0.0241419172     31.1720733642     75.5551757812     -73.5450592041
 99  59   -4    9     0.8858997344     -9.6850395202     0.1532367229     -0.2303881883     -0.2132225751     -0.0241419172     31.1720733642     75.5551757812     -73.5450592041
100  11   -4   10     0.8595622062     -9.7712354660     0.1867572593     -0.2455684661     -0.2449146747     -0.0174839124     31.1720733642     75.5551757812     -73.5450592041
100 220   -3    7     0.8882941246     -9.8430643081     -0.0550694465     -0.2223985910     -0.2409198760     -0.0337294387     31.1720733642     75.5551757812     -73.5450592041
101 173   -3    8     0.8882941246     -9.8430643081     -0.0550694465     -0.2223985910     -0.2409198760     -0.0337294387     31.1720733642     75.5551757812     -73.5450592041
102 125   -2    6     0.8332246780     -9.8334875106     0.2178834438     -0.2178711652     -0.2510400295     -0.0630246639     31.1720733642     75.5551757812     -73.5450592041
103  78   -4    8     0.8451962471     -9.6658849716     0.3735145092     -0.2085499525     -0.2414525032     -0.0821997070     31.1720733642     75.5551757812     -73.5450592041
104  31   -4    8     0.8451962471     -9.6658849716     0.3735145092     -0.2085499525     -0.2414525032     -0.0821997070     31.1720733642     75.5551757812     -73.5450592041
104 239   -3    4     0.8906884193     -9.6850395202     0.2992904472     -0.2399757146     -0.2537032365     -0.0774059391     30.9969482421     76.4337234497     -74.7258300781
105 192   -3    4     0.8715337753     -9.6634902954     0.2035175085     -0.2604823589     -0.2406535625     -0.0537034559     30.9969482421     76.4337234497     -74.7258300781
106 144    0    0     0.8715337753     -9.6634902954     0.2035175085     -0.2604823589     -0.2406535625     -0.0537034559     30.9969482421     76.4337234497     -74.7258300781
107  97    0    0     0.9266032218     -9.7784175872     0.1221105098     -0.2596834182     -0.2670192480     -0.0371916055     30.9969482421     76.4337234497     -74.7258300781
108  49   -1    1     0.9050542831     -9.7065887451     -0.0191545906     -0.2229312419     -0.2651549816     -0.0438496112     30.9969482421     76.4337234497     -74.7258300781
109   2   -2    1     0.9050542831     -9.7065887451     -0.0191545906     -0.2229312419     -0.2651549816     -0.0438496112     30.9969482421     76.4337234497     -74.7258300781
109 211   -4    2     0.9553351402     -9.7664461135     0.0694353866     -0.2165395498     -0.2584969997     -0.0481107282     30.9969482421     76.4337234497     -74.7258300781
110 163   -5    4     0.9457578659     -9.7688407897     0.0957729530     -0.2024245738     -0.2212121725     -0.0403874444     30.9969482421     76.4337234497     -74.7258300781
111 116   -4    4     0.9457578659     -9.7688407897     0.0957729530     -0.2024245738     -0.2212121725     -0.0403874444     30.9969482421     76.4337234497     -74.7258300781
112  68   -5    5     0.9361805915     -9.7065887451     0.0359148550     -0.1984297752     -0.2292017936     -0.0331968021     30.4715766906     76.2580108642     -72.5329666137
113  20   -6    7     0.9409692764     -9.6539134979     0.0766183614     -0.2160068988     -0.2723456382     -0.0339957618     30.4715766906     76.2580108642     -72.5329666137
113 229   -6    6     0.9409692764     -9.6539134979     0.0766183614     -0.2160068988     -0.2723456382     -0.0339957618     30.4715766906     76.2580108642     -72.5329666137
114 181   -6    6     0.9768840789     -9.7185602188     0.0359148550     -0.2250617980     -0.2885911750     -0.0329304814     30.4715766906     76.2580108642     -72.5329666137
115 133   -6    7     0.9385748863     -9.8047552108     0.1795742750     -0.2234638690     -0.2957818222     -0.0217450356     30.4715766906     76.2580108642     -72.5329666137
116  86   -6    6     0.9385748863     -9.8047552108     0.1795742750     -0.2234638690     -0.2957818222     -0.0217450356     30.4715766906     76.2580108642     -72.5329666137
117  38   -7    7     0.9409692764     -9.7832069396     0.0383091812     -0.1880432987     -0.2720793247     -0.0182828731     30.4715766906     76.2580108642     -72.5329666137
117 246   -7    7     0.9529408454     -9.7520809173     0.1077445626     -0.1680692672     -0.2774057388     -0.0190818328     30.4715766906     76.2580108642     -72.5329666137
118 198   -5    5     0.9529408454     -9.7520809173     0.1077445626     -0.1680692672     -0.2774057388     -0.0190818328     30.4715766906     76.2580108642     -72.5329666137
119 151   -5    6     0.9122373580     -9.6610965728     0.0359148550     -0.1571501493     -0.2409198760     -0.0265387988     31.3471965789     76.4337234497     -74.3884658813
120 103   -5    7     0.9337862968     -9.6347589492     0.0454921483     -0.1771241664     -0.2704813957     -0.0238755965     31.3471965789     76.4337234497     -74.3884658813
121  56   -3    7     0.9337862968     -9.6347589492     0.0454921483     -0.1771241664     -0.2704813957     -0.0238755965     31.3471965789     76.4337234497     -74.3884658813
122   9   -2    5     0.8978713989     -9.6610965728     0.0454921483     -0.2157405853     -0.3133589744     -0.0276040792     31.3471965789     76.4337234497     -74.3884658813
122 217   -4    5     0.9720953941     -9.7425031661     0.2154891252     -0.2255944252     -0.3714167594     -0.0329304814     31.3471965789     76.4337234497     -74.3884658813
123 170   -3    4     0.9720953941     -9.7425031661     0.2154891252     -0.2255944252     -0.3714167594     -0.0329304814     31.3471965789     76.4337234497     -74.3884658813
124 123   -2    2     0.9457578659     -9.7544746398     0.3663315296     -0.2101478576     -0.3351972103     -0.0366589665     31.3471965789     76.4337234497     -74.3884658813
125  76   -2    2     0.9720953941     -9.7520809173     -0.0957729530     -0.1859127235     -0.2763404607     -0.0278703975     31.3471965789     76.4337234497     -74.3884658813
126  28    0    0     0.9720953941     -9.7520809173     -0.0957729530     -0.1859127235     -0.2763404607     -0.0278703975     31.3471965789     76.4337234497     -74.3884658813
126 236    0    0     0.9050542831     -9.6587018966     0.0598580884     -0.1827168941     -0.2912543773     -0.0379905652     31.3471965789     76.4337234497     -74.3884658813
127 189    0    0     0.9744897842     -9.7784175872     0.0574637699     -0.2002940177     -0.3146905660     -0.0334631204     29.4208335876     76.2580108642     -73.5450592041
128 141    0    0     0.9744897842     -9.7784175872     0.0574637699     -0.2002940177     -0.3146905660     -0.0334631204     29.4208335876     76.2580108642     -73.5450592041
129  93    0    0     1.0056159496     -9.7329254150     0.2561926364     -0.2072183609     -0.3146905660     -0.0276040792     29.4208335876     76.2580108642     -73.5450592041
130  45    0    0     0.9960386276     -9.7209539413     0.3639371871     -0.2114794731     -0.2853953361     -0.0132227897     29.4208335876     76.2580108642     -73.5450592041
130 253    0    0     0.9960386276     -9.7209539413     0.3639371871     -0.2114794731     -0.2853953361     -0.0132227897     29.4208335876     76.2580108642     -73.5450592041
131 206    0    0     0.9289976119     -9.7999668121     0.3711201906     -0.2149416208     -0.2561001300     -0.0070974264     29.4208335876     76.2580108642     -73.5450592041
132 158    0    0     0.9385748863     -9.7353200912     0.0502807998     -0.1827168941     -0.2164184093     -0.0057658262     29.4208335876     76.2580108642     -73.5450592041
133 110   -1    3     0.9385748863     -9.7353200912     0.0502807998     -0.1827168941     -0.2164184093     -0.0057658262     29.4208335876     76.2580108642     -73.5450592041
134  62   -3    5     0.8882941246     -9.7209539413     0.2011231899     -0.1709988117     -0.2427841186     -0.0246745562     29.4208335876     76.2580108642     -73.5450592041
135  15   -4    8     0.9744897842     -9.7808122634     0.2657699346     -0.1835158443     -0.2691498041     -0.0425180053     30.4715766906     76.2580108642     -72.8703308105
135 223   -5   10     0.9744897842     -9.7808122634     0.2657699346     -0.1835158443     -0.2691498041     -0.0425180053     30.4715766906     76.2580108642     -72.8703308105
136 175   -4    9     0.9409692764     -9.6970109939     0.2107004880     -0.2013592958     -0.2470452308     -0.0441159296     30.4715766906     76.2580108642     -72.8703308105
137 127   -4    8     0.9433635711     -9.6730680465     0.1149275422     -0.2069520235     -0.2598285913     -0.0398548107     30.4715766906     76.2580108642     -72.8703308105
138  79   -3    5     0.9433635711     -9.6730680465     0.1149275422     -0.2069520235     -0.2598285913     -0.0398548107     30.4715766906     76.2580108642     -72.8703308105
139  31   -3    6     0.9960386276     -9.7951784133     0.2154891252     -0.2149416208     -0.2843300342     -0.0462464904     30.4715766906     76.2580108642     -72.8703308105
139 239   -3    4     0.9673068046     -9.7664461135     0.0838013267     -0.1931033706     -0.2814005374     -0.0574319362     30.4715766906     76.2580108642     -72.8703308105
140 191   -3    5     0.9673068046     -9.7664461135     0.0838013267     -0.1931033706     -0.2814005374     -0.0574319362     30.4715766906     76.2580108642     -72.8703308105
141 144   -3    5     1.0463194847     -9.7760238647     0.1604196929     -0.1917717742     -0.2885911750     -0.0766069889     30.4715766906     76.2580108642     -72.8703308105
142  96   -1    3     1.0343478918     -9.6922225952     0.0430978250     -0.1680692672     -0.2427841186     -0.0795365047     28.8954601287     76.4337234497     -73.3763732910
143  48   -1    3     1.0343478918     -9.6922225952     0.0430978250     -0.1680692672     -0.2427841186     -0.0795365047     28.8954601287     76.4337234497     -73.3763732910
144   1    0    0     0.9792783737     -9.6634902954     0.0909842967     -0.1821842384     -0.2475778818     -0.0816670703     28.8954601287     76.4337234497     -73.3763732910
144 209    0    7     1.0415308475     -9.6706733703     0.1508424043     -0.2176048278     -0.2891238021     -0.0851292324     28.8954601287     76.4337234497     -73.3763732910
145 162   -2   12     1.0415308475     -9.6706733703     0.1508424043     -0.2176048278     -0.2891238021     -0.0851292324     28.8954601287     76.4337234497     -73.3763732910
146 115   -4   17     1.1085718870     -9.7496862411     0.3711201906     -0.2242628335     -0.2944502353     -0.0776722669     28.8954601287     76.4337234497     -73.3763732910
147  68   -6   18     1.0367422103     -9.7161655426     0.1963345432     -0.1880432987     -0.2105593919     -0.0704816246     28.8954601287     76.4337234497     -73.3763732910
148  20   -8   12     1.0367422103     -9.7161655426     0.1963345432     -0.1880432987     -0.2105593919     -0.0704816246     28.8954601287     76.4337234497     -73.3763732910
148 229   -7   11     1.0295591354     -9.6323642730     0.3615428924     -0.1936360168     -0.1823294258     -0.0619593811     28.8954601287     76.4337234497     -73.3763732910
149 182   -6    8     1.0726569890     -9.6778564453     0.1005615949     -0.2160068988     -0.2108257055     -0.0470454454     27.8447170257     74.6766281127     -73.0390167236
150 134   -6    7     1.0726569890     -9.6778564453     0.1005615949     -0.2160068988     -0.2108257055     -0.0470454454     27.8447170257     74.6766281127     -73.0390167236
151  87   -4   12     1.0535024404     -9.6443357467     0.2825301933     -0.2285239458     -0.2297344207     -0.0425180053     27.8447170257     74.6766281127     -73.0390167236
152  39   -2   10     1.1037832498     -9.7736291885     0.4477385520     -0.2245291471     -0.2108257055     -0.0401211214     27.8447170257     74.6766281127     -73.0390167236
152 248   -2   11     1.1037832498     -9.7736291885     0.4477385520     -0.2245291471     -0.2108257055     -0.0401211214     27.8447170257     74.6766281127     -73.0390167236
153 201   -3   11     0.9720953941     -9.6706733703     0.0790126848     -0.2072183609     -0.1911180019     -0.0193481540     27.8447170257     74.6766281127     -73.0390167236
154 153   -5    9     1.0774456262     -9.7472915649     0.0359148550     -0.2349156379     -0.2723456382     -0.0142880702     27.8447170257     74.6766281127     -73.0390167236
155 106   -4   12     1.0774456262     -9.7472915649     0.0359148550     -0.2349156379     -0.2723456382     -0.0142880702     27.8447170257     74.6766281127     -73.0390167236
156  58   -5   11     1.1492754220     -9.6970109939     0.2537982940     -0.2082836389     -0.2574317216     -0.0252071976     27.8447170257     74.6766281127     -73.0390167236
157  11   -6   11     1.0654740333     -9.5988435745     0.1771799468     -0.2069520235     -0.1996402549     -0.0313325595     28.0198402404     76.2580108642     -72.5329666137
157 219   -2    8     1.0654740333     -9.5988435745     0.1771799468     -0.2069520235     -0.1996402549     -0.0313325595     28.0198402404     76.2580108642     -72.5329666137
158 172    0    7     1.0678683519     -9.7736291885     0.1316878080     -0.2434378862     -0.2278701782     -0.0406537628     28.0198402404     76.2580108642     -72.5329666137
159 124    0    7     1.1013889312     -9.7975721359     0.1532367229     -0.2221322536     -0.2382566690     -0.0473117685     28.0198402404     76.2580108642     -72.5329666137
160  77    0    6     1.1013889312     -9.7975721359     0.1532367229     -0.2221322536     -0.2382566690     -0.0473117685     28.0198402404     76.2580108642     -72.5329666137
161  29    0    7     1.0702626705     -9.6874332427     0.1676026582     -0.2013592958     -0.2486431598     -0.0518392086     28.0198402404     76.2580108642     -72.5329666137
161 237    1    8     1.1396980285     -9.6491241455     0.2394323587     -0.2104141950     -0.2896564483     -0.0403874444     28.0198402404     76.2580108642     -72.5329666137
162 190    0    7     1.1396980285     -9.6491241455     0.2394323587     -0.2104141950     -0.2896564483     -0.0403874444     28.0198402404     76.2580108642     -72.5329666137
163 142    0    9     1.1157548427     -9.6515188217     0.2107004880     -0.2082836389     -0.2630244493     -0.0289356803     28.0198402404     76.2580108642     -72.5329666137
164  94    0    7     1.0654740333     -9.7041940689     0.1795742750     -0.2138763427     -0.2385229825     -0.0276040792     28.0198402404     76.2580108642     -72.5329666137
165  47   -1    7     1.0654740333     -9.7041940689     0.1795742750     -0.2138763427     -0.2385229825     -0.0276040792     28.0198402404     76.2580108642     -72.5329666137
165 255   -1    9     1.1325150728     -9.7760238647     0.2394323587     -0.2186701059     -0.2385229825     -0.0174839124     26.6188488006     76.9608535766     -73.2076950073
166 207   -2    8     1.0582910776     -9.6395473480     0.0215489125     -0.1923044204     -0.2395882844     -0.0044342250     26.6188488006     76.9608535766     -73.2076950073
167 159   -3   11     1.0582910776     -9.6395473480     0.0215489125     -0.1923044204     -0.2395882844     -0.0044342250     26.6188488006     76.9608535766     -73.2076950073
168 111   -3   11     1.1109662055     -9.6467304229     0.2657699346     -0.2077509880     -0.2965807914     0.0022237784     26.6188488006     76.9608535766     -73.2076950073
169  63   -4   11     1.1468811035     -9.7448978424     0.1867572593     -0.2173385143     -0.3101631164     0.0030227396     26.6188488006     76.9608535766     -73.2076950073
170  15   -5   11     1.1468811035     -9.7448978424     0.1867572593     -0.2173385143     -0.3101631164     0.0030227396     26.6188488006     76.9608535766     -73.2076950073
170 224   -3   11     1.1301207542     -9.7975721359     0.1364764571     -0.2194690704     -0.3035050868     -0.0073637475     26.6188488006     76.9608535766     -73.2076950073
171 176   -4   11     1.0702626705     -9.7568693161     -0.0335205316     -0.1944349765     -0.2752751827     -0.0276040792     26.6188488006     76.9608535766     -73.2076950073
172 128   -3    9     1.0702626705     -9.7568693161     -0.0335205316     -0.1944349765     -0.2752751827     -0.0276040792     26.6188488006     76.9608535766     -73.2076950073
173  81   -2    6     1.1205434799     -9.6754617691     0.2585869789     -0.1883096122     -0.2699487447     -0.0371916055     26.6188488006     75.5551757812     -71.8582458496
174  33   -2    4     1.0870230197     -9.5796890258     0.1699969768     -0.2048214673     -0.2829984474     -0.0129564702     26.6188488006     75.5551757812     -71.8582458496
174 242    0    2     1.0870230197     -9.5796890258     0.1699969768     -0.2048214673     -0.2829984474     -0.0129564702     26.6188488006     75.5551757812     -71.8582458496
175 194    0    0     1.0678683519     -9.7999668121     -0.0861956501     -0.2170722007     -0.3285391807     -0.0126901507     26.6188488006     75.5551757812     -71.8582458496
176 146    0    0     1.1684299707     -9.7448978424     0.1101388931     -0.2026908874     -0.3208159208     -0.0425180053     26.6188488006     75.5551757812     -71.8582458496
177  99    0    0     1.1684299707     -9.7448978424     0.1101388931     -0.2026908874     -0.3208159208     -0.0425180053     26.6188488006     75.5551757812     -71.8582458496
178  51    0    0     1.0487138032     -9.6347589492     0.3160507440     -0.2202680349     -0.2819331645     -0.0672857809     26.6188488006     75.5551757812     -71.8582458496
179   3    0    0     1.1420923471     -9.6515188217     0.1747856235     -0.2322524309     -0.2867269325     -0.0465128135     26.6188488006     75.5551757812     -71.8582458496
179 212    0    0     1.1420923471     -9.6515188217     0.1747856235     -0.2322524309     -0.2867269325     -0.0465128135     26.6188488006     75.5551757812     -71.8582458496
180 164    0    0     1.1540640592     -9.7760238647     0.0861956501     -0.2461010932     -0.3197506427     -0.0252071976     25.3929805755     76.7851409912     -71.6895599365
181 117    0    0     1.2211050987     -9.7568693161     0.1915459060     -0.2311871528     -0.3216148853     -0.0289356803     25.3929805755     76.7851409912     -71.6895599365
182  69    0    0     1.2211050987     -9.7568693161     0.1915459060     -0.2311871528     -0.3216148853     -0.0289356803     25.3929805755     76.7851409912     -71.6895599365
183  22    0    0     1.1708242893     -9.6778564453     0.4573158264     -0.2234638690     -0.2752751827     -0.0377242445     25.3929805755     76.7851409912     -71.6895599365
183 230    0    0     1.1133605241     -9.6658849716     0.1795742750     -0.2090825796     -0.2190816164     -0.0292019987     25.3929805755     76.7851409912     -71.6895599365
184 183    0    0     1.1133605241     -9.6658849716     0.1795742750     -0.2090825796     -0.2190816164     -0.0292019987     25.3929805755     76.7851409912     -71.6895599365
185 135    0    0     1.1660356521     -9.7041940689     0.2418267011     -0.2170722007     -0.2363924503     -0.0182828731     25.3929805755     76.7851409912     -71.6895599365
186  88    0    0     1.0798399448     -9.6084213256     0.1436594247     -0.2306545257     -0.2760741472     -0.0169512724     25.3929805755     76.7851409912     -71.6895599365
187  40    0    0     1.0798399448     -9.6084213256     0.1436594247     -0.2306545257     -0.2760741472     -0.0169512724     25.3929805755     76.7851409912     -71.6895599365
187 249    0    0     1.1660356521     -9.7161655426     0.1987288665     -0.2282576322     -0.3176200628     -0.0238755965     25.2178573608     75.9065933227     -72.1956100463
188 201    0    0     1.0319535732     -9.6970109939     -0.0407035017     -0.2365135669     -0.3463826417     -0.0177502336     25.2178573608     75.9065933227     -72.1956100463
189 154    0    0     1.0319535732     -9.6970109939     -0.0407035017     -0.2365135669     -0.3463826417     -0.0177502336     25.2178573608     75.9065933227     -72.1956100463
190 106    0    0     1.1875845146     -9.8502473831     -0.0095772953     -0.2391767740     -0.4409263134     -0.0185491924     25.2178573608     75.9065933227     -72.1956100463
191  59    0    0     1.1851902008     -9.7496862411     0.1173218607     -0.2002940177     -0.3988477230     -0.0230766344     25.2178573608     75.9065933227     -72.1956100463
192  11    0    0     1.1851902008     -9.7496862411     0.1173218607     -0.2002940177     -0.3988477230     -0.0230766344     25.2178573608     75.9065933227     -72.1956100463
192 219    0    0     1.1732186079     -9.5988435745     0.0861956501     -0.1805863380     -0.3469152927     -0.0177502336     25.2178573608     75.9065933227     -72.1956100463
193 172    0    0     1.2282880544     -9.6874332427     0.0574637699     -0.2208006620     -0.3423878669     -0.0148207116     25.2178573608     75.9065933227     -72.1956100463
194 124    0    0     1.2282880544     -9.6874332427     0.0574637699     -0.2208006620     -0.3423878669     -0.0148207116     25.2178573608     75.9065933227     -72.1956100463
195  77    0    0     1.1612470149     -9.6419420242     0.2418267011     -0.2418399572     -0.3162884712     -0.0164186334     25.2178573608     75.9065933227     -72.1956100463
196  29    0    0     1.1851902008     -9.8143329620     0.1676026582     -0.2479653358     -0.3309360742     -0.0031026244     23.4666156768     75.9065933227     -71.1835174560
196 238    0    0     1.1851902008     -9.8143329620     0.1676026582     -0.2479653358     -0.3309360742     -0.0031026244     23.4666156768     75.9065933227     -71.1835174560
197 190    0    0     1.1588526964     -9.7808122634     0.0191545906     -0.2069520235     -0.2821994972     -0.0009720629     23.4666156768     75.9065933227     -71.1835174560
198 142   -1    3     1.1708242893     -9.6179981231     -0.0023943238     -0.1837821578     -0.2547685146     0.0019574584     23.4666156768     75.9065933227     -71.1835174560
199  95   -2    8     1.1708242893     -9.6179981231     -0.0023943238     -0.1837821578     -0.2547685146     0.0019574584     23.4666156768     75.9065933227     -71.1835174560
200  47   -2   13     1.1373037099     -9.6419420242     0.2226721048     -0.2285239458     -0.2728782892     -0.0153533515     23.4666156768     75.9065933227     -71.1835174560
201   0   -3   16     1.2258937358     -9.7951784133     0.1436594247     -0.2325187683     -0.2827321243     -0.0188155155     23.4666156768     75.9065933227     -71.1835174560
201 209   -3   16     1.2258937358     -9.7951784133     0.1436594247     -0.2325187683     -0.2827321243     -0.0188155155     23.4666156768     75.9065933227     -71.1835174560
202 163   -2   13     1.1851902008     -9.6970109939     0.2011231899     -0.2253281116     -0.2228101015     -0.0102932679     23.4666156768     75.9065933227     -71.1835174560
203 115   -2   11     1.0343478918     -9.5653228759     0.0263375616     -0.2519601345     -0.2236090660     0.0051533002     24.6924839019     75.3794631958     -69.6653900146
204  68   -2    7     1.0343478918     -9.5653228759     0.0263375616     -0.2519601345     -0.2236090660     0.0051533002     24.6924839019     75.3794631958     -69.6653900146
205  20   -1    4     1.1995562362     -9.7472915649     -0.1077445626     -0.2700698852     -0.3146905660     -0.0078963871     24.6924839019     75.3794631958     -69.6653900146
205 228    0    3     1.1588526964     -9.6539134979     -0.0143659424     -0.2716678380     -0.3610302925     -0.0656878662     24.6924839019     75.3794631958     -69.6653900146
206 181    0    0     1.1588526964     -9.6539134979     -0.0143659424     -0.2716678380     -0.3610302925     -0.0656878662     24.6924839019     75.3794631958     -69.6653900146
207 134    0    0     1.0487138032     -9.6395473480     0.2035175085     -0.2729994297     -0.3900591850     -0.1280067920     24.6924839019     75.3794631958     -69.6653900146
208  86    0    0     1.1660356521     -9.7736291885     0.0407035017     -0.2764616012     -0.4270776748     -0.1399911766     24.6924839019     75.3794631958     -69.6653900146
209  38    0    0     1.1660356521     -9.7736291885     0.0407035017     -0.2764616012     -0.4270776748     -0.1399911766     24.6924839019     75.3794631958     -69.6653900146
209 247    0    0     1.1325150728     -9.7353200912     -0.1029559254     -0.2652761459     -0.4742163658     -0.1138918161     24.6924839019     75.3794631958     -69.6653900146
210 200    0    0     1.3049063682     -9.7233486175     0.0622524166     -0.2548896789     -0.4712868213     -0.1075001239     23.4666156768     73.7980804443     -68.1472549438
211 152    0    0     1.3049063682     -9.7233486175     0.0622524166     -0.2548896789     -0.4712868213     -0.1075001239     23.4666156768     73.7980804443     -68.1472549438
212 105    0    0     1.2761745452     -9.5940551757     0.0454921483     -0.2210669994     -0.3711504459     -0.1141581296     23.4666156768     73.7980804443     -68.1472549438
213  58    0    0     1.3312439918     -9.7065887451     0.0622524166     -0.2279913187     -0.3389256954     -0.0944504356     23.4666156768     73.7980804443     -68.1472549438
214  11    0    0     1.3312439918     -9.7065887451     0.0622524166     -0.2279913187     -0.3389256954     -0.0944504356     23.4666156768     73.7980804443     -68.1472549438
214 219    0    0     1.2713859081     -9.6778564453     0.0143659424     -0.2125447273     -0.3021734952     -0.0766069889     23.4666156768     73.7980804443     -68.1472549438
215 172    0    0     1.2761745452     -9.7401084899     -0.1699969768     -0.2160068988     -0.3517090797     -0.0667531442     23.4666156768     73.7980804443     -68.1472549438
216 125    0    0     1.2761745452     -9.7401084899     -0.1699969768     -0.2160068988     -0.3517090797     -0.0667531442     23.4666156768     73.7980804443     -68.1472549438
217  77    0    0     1.3767361640     -9.7113771438     0.1292934894     -0.2277250051     -0.3541059494     -0.0614267349     23.4666156768     73.7980804443     -68.1472549438
218  30    0    0     1.2737802267     -9.6371526718     0.0838013267     -0.2026908874     -0.2848627090     -0.0379905652     24.5173606872     75.2037582397     -69.1593399047
218 238    0    0     1.2737802267     -9.6371526718     0.0838013267     -0.2026908874     -0.2848627090     -0.0379905652     24.5173606872     75.2037582397     -69.1593399047
219 190    0    0     1.3384269475     -9.6539134979     0.1005615949     -0.1984297752     -0.2941839218     -0.0196144723     24.5173606872     75.2037582397     -69.1593399047
220 143    0    0     1.3360326290     -9.7089824676     0.0430978250     -0.2048214673     -0.2941839218     -0.0028363041     24.5173606872     75.2037582397     -69.1593399047
221  95    0    0     1.3360326290     -9.7089824676     0.0430978250     -0.2048214673     -0.2941839218     -0.0028363041     24.5173606872     75.2037582397     -69.1593399047
222  47    0    0     1.3384269475     -9.7185602188     0.0742240333     -0.1994950675     -0.2494421243     -0.0028363041     24.5173606872     75.2037582397     -69.1593399047
223   0    0    0     1.2378653287     -9.6658849716     -0.1029559254     -0.1978971385     -0.1927159309     -0.0108259094     24.5173606872     75.2037582397     -69.1593399047
223 208    0    0     1.2378653287     -9.6658849716     -0.1029559254     -0.1978971385     -0.1927159309     -0.0108259094     24.5173606872     75.2037582397     -69.1593399047
224 161    0    0     1.2785688638     -9.6994056701     -0.1101388931     -0.2010929822     -0.2236090660     -0.0041679053     24.5173606872     75.2037582397     -69.1593399047
225 114   -2    3     1.2642029523     -9.6395473480     -0.0790126848     -0.1933696937     -0.2417188167     -0.0009720629     23.2914924621     75.0280456542     -67.9785766601
226  66   -2    8     1.2642029523     -9.6395473480     -0.0790126848     -0.1933696937     -0.2417188167     -0.0009720629     23.2914924621     75.0280456542     -67.9785766601
227  19   -2   11     1.3096951246     -9.6467304229     0.1364764571     -0.2208006620     -0.2345281839     -0.0070974264     23.2914924621     75.0280456542     -67.9785766601
227 227   -3   13     1.3264553546     -9.6898279190     -0.0430978250     -0.2088162660     -0.1959117698     0.0080828218     23.2914924621     75.0280456542     -67.9785766601
228 180   -2   12     1.2689915895     -9.6730680465     -0.0383091812     -0.2141426563     -0.1575616598     0.0211325120     23.2914924621     75.0280456542     -67.9785766601
229 133   -2   10     1.2689915895     -9.6730680465     -0.0383091812     -0.2141426563     -0.1575616598     0.0211325120     23.2914924621     75.0280456542     -67.9785766601
230  85   -2    6     1.2570199966     -9.6754617691     0.0861956501     -0.2255944252     -0.1828620719     0.0341821956     23.2914924621     75.0280456542     -67.9785766601
231  38   -1    8     1.1995562362     -9.6730680465     -0.0454921483     -0.2154742717     -0.2068308830     0.0315189957     23.2914924621     75.0280456542     -67.9785766601
231 246    0    7     1.1995562362     -9.6730680465     -0.0454921483     -0.2154742717     -0.2068308830     0.0315189957     23.2914924621     75.0280456542     -67.9785766601
232 198   -1    2     1.2426539659     -9.7664461135     -0.1029559254     -0.2210669994     -0.2422514677     0.0171377077     23.2914924621     75.0280456542     -67.9785766601
233 151   -1    2     1.2498369216     -9.6515188217     0.0071829710     -0.2255944252     -0.2417188167     -0.0089616689     21.8905010223     76.0823059082     -67.9785766601
234 104    0    0     1.2498369216     -9.6515188217     0.0071829710     -0.2255944252     -0.2417188167     -0.0089616689     21.8905010223     76.0823059082     -67.6412124633
235  56    0    0     1.2833575057     -9.7329254150     -0.0287318849     -0.2058867454     -0.2315986633     -0.0180165538     21.8905010223     76.0823059082     -67.6412124633
236   8    0    0     1.2354710102     -9.7353200912     -0.1795742750     -0.1861790466     -0.1948464870     -0.0201471138     21.8905010223     76.0823059082     -67.6412124633
236 217    0    0     1.2354710102     -9.7353200912     -0.1795742750     -0.1861790466     -0.1948464870     -0.0201471138     21.8905010223     76.0823059082     -67.6412124633
237 169    0    0     1.1971617889     -9.6898279190     -0.1771799468     -0.1965655326     -0.2297344207     -0.0323978424     21.8905010223     76.0823059082     -67.6412124633
238 122    0    0     1.2211050987     -9.6539134979     0.0095772953     -0.2319861173     -0.2888574790     -0.0310662412     21.8905010223     76.0823059082     -67.6412124633
239  75    0    0     1.2211050987     -9.6539134979     0.0095772953     -0.2319861173     -0.2888574790     -0.0310662412     21.8905010223     76.0823059082     -67.6412124633
240  27    0    0     1.2857518196     -9.7065887451     -0.0167602658     -0.2223985910     -0.2861943054     -0.0331968021     21.8905010223     76.0823059082     -67.6412124633
240 235    0    0     1.2426539659     -9.7089824676     -0.2825301933     -0.1978971385     -0.2374577045     -0.0377242445     22.2407493591     74.3252105712     -66.6291198730
241 188    0    0     1.2426539659     -9.7089824676     -0.2825301933     -0.1978971385     -0.2374577045     -0.0377242445     22.2407493591     74.3252105712     -66.6291198730
242 141    0    0     1.3120894432     -9.6874332427     -0.0766183614     -0.2335840463     -0.3045703887     -0.0459801721     22.2407493591     74.3252105712     -66.6291198730
243  94    0    0     1.2833575057     -9.6587018966     0.2370380401     -0.2431715726     -0.3024398088     -0.0337294387     22.2407493591     74.3252105712     -66.6291198730
244  46    0    0     1.2833575057     -9.6587018966     0.2370380401     -0.2431715726     -0.3024398088     -0.0337294387     22.2407493591     74.3252105712     -66.6291198730
244 255    0    0     1.2402596473     -9.7041940689     -0.2418267011     -0.2037561893     -0.2760741472     0.0024900994     22.2407493591     74.3252105712     -66.6291198730
245 207    0    0     1.2905404567     -9.7257432937     -0.0023943238     -0.2399757146     -0.3397246599     0.0035553798     22.2407493591     74.3252105712     -66.6291198730
246 160    0    0     1.2905404567     -9.7257432937     -0.0023943238     -0.2399757146     -0.3397246599     0.0035553798     22.2407493591     74.3252105712     -66.6291198730
247 112    0    0     1.2450482845     -9.6275758743     -0.1532367229     -0.2253281116     -0.3029724597     0.0168713865     22.2407493591     74.3252105712     -66.6291198730
248  65    0    0     1.3312439918     -9.6179981231     -0.0478864765     -0.2588844537     -0.3530406713     0.0291221160     23.8168640136     74.5009155273     -67.4725265502
249  18    0    0     1.3312439918     -9.6179981231     -0.0478864765     -0.2588844537     -0.3530406713     0.0291221160     23.8168640136     74.5009155273     -67.4725265502
249 226    0    0     1.1827958869     -9.7209539413     0.1795742750     -0.3017619848     -0.4145606040     0.0296547527     23.8168640136     74.5009155273     -67.4725265502
250 178    0    0     1.2689915895     -9.7305316925     -0.2250664234     -0.2005603551     -0.2643560409     0.0474982023     23.8168640136     74.5009155273     -67.4725265502
251 131    0    0     1.2689915895     -9.7305316925     -0.2250664234     -0.2005603551     -0.2643560409     0.0474982023     23.8168640136     74.5009155273     -67.4725265502
252  83    0    0     1.1947674751     -9.6850395202     -0.0359148550     -0.1986961174     -0.1940475273     0.0267252349     23.8168640136     74.5009155273     -67.4725265502
253  35   -4    4     1.1349093914     -9.6275758743     0.0143659424     -0.2200017213     -0.2078961849     0.0174040269     23.8168640136     74.5009155273     -67.4725265502
253 243   -6    7     1.1349093914     -9.6275758743     0.0143659424     -0.2200017213     -0.2078961849     0.0174040269     23.8168640136     74.5009155273     -67.4725265502
254 195   -8    9     1.1444867849     -9.6754617691     -0.0718297100     -0.2237301826     -0.2233427524     0.0227304315     23.8168640136     74.5009155273     -67.4725265502
255 148  -10   11     1.1396980285     -9.7353200912     0.0000000000     -0.2365135669     -0.2611601829     0.0264589118     21.7153759002     75.2037582397     -64.7736282348
  0  99   -7    9     1.1396980285     -9.7353200912     0.0000000000     -0.2365135669     -0.2611601829     0.0264589118     21.7153759002     75.2037582397     -64.7736282348
  1  50   -6    7     1.1564583778     -9.7879953384     -0.1053502440     -0.2128110647     -0.2305333852     0.0142081856     21.7153759002     75.2037582397     -64.7736282348
  2   2   -5    5     1.1325150728     -9.6802511215     -0.0766183614     -0.2072183609     -0.2246743440     -0.0118911897     21.7153759002     75.2037582397     -64.7736282348
  2 211   -3    6     1.1325150728     -9.6802511215     -0.0766183614     -0.2072183609     -0.2246743440     -0.0118911897     21.7153759002     75.2037582397     -64.7736282348
  3 163   -3    5     1.2258937358     -9.6347589492     -0.1604196929     -0.2101478576     -0.2217448234     -0.0177502336     21.7153759002     75.2037582397     -64.7736282348
  4 116   -2    3     1.1899788379     -9.6275758743     -0.0478864765     -0.2309208393     -0.2212121725     -0.0102932679     21.7153759002     75.2037582397     -64.7736282348
  5  69    0    2     1.1899788379     -9.6275758743     -0.0478864765     -0.2309208393     -0.2212121725     -0.0102932679     21.7153759002     75.2037582397     -64.7736282348
  6  21    0    0     1.1756129264     -9.7041940689     0.0670410633     -0.2218659400     -0.2054992914     0.0075501813     21.7153759002     75.2037582397     -64.7736282348
  6 228    0    0     1.1205434799     -9.7736291885     -0.1053502440     -0.1872443199     -0.1386529331     0.0309863567     21.7153759002     75.2037582397     -64.7736282348
  7 181    0    0     1.1205434799     -9.7736291885     -0.1053502440     -0.1872443199     -0.1386529331     0.0309863567     21.7153759002     75.2037582397     -64.7736282348
  8 133    0    0     1.0582910776     -9.6563072204     -0.0670410633     -0.2050877809     -0.2142878532     0.0144745054     20.3143844604     75.5551757812     -65.4483566284
  9  85    0    0     1.1420923471     -9.7784175872     -0.3088677406     -0.2226649284     -0.2907217502     -0.0110922288     20.3143844604     75.5551757812     -65.4483566284
 10  37    0    0     1.1420923471     -9.7784175872     -0.3088677406     -0.2226649284     -0.2907217502     -0.0110922288     20.3143844604     75.5551757812     -65.4483566284
 10 246    0    0     1.1708242893     -9.7520809173     -0.1125332117     -0.2287902832     -0.2896564483     -0.0315988802     20.3143844604     75.5551757812     -65.4483566284
 11 198    0    0     1.1564583778     -9.7520809173     -0.1771799468     -0.1869780063     -0.2158857822     -0.0441159296     20.3143844604     75.5551757812     -65.4483566284
 12 151    0    0     1.1564583778     -9.7520809173     -0.1771799468     -0.1869780063     -0.2158857822     -0.0441159296     20.3143844604     75.5551757812     -65.4483566284
 13 104    0    0     1.1396980285     -9.6132097244     -0.1604196929     -0.1859127235     -0.2015044927     -0.0393221664     20.3143844604     75.5551757812     -65.4483566284
 14  57    0    0     1.1373037099     -9.6634902954     -0.1676026582     -0.2237301826     -0.2587633132     -0.0273377561     20.3143844604     75.5551757812     -65.4483566284
 15  10    0    0     1.1373037099     -9.6634902954     -0.1676026582     -0.2237301826     -0.2587633132     -0.0273377561     20.3143844604     75.5551757812     -65.4483566284
 15 218    0    0     1.0918116569     -9.7544746398     -0.1604196929     -0.2314534664     -0.2686171531     -0.0385232019     22.0656242370     74.1494979858     -66.4604415893
 16 171    0    0     1.1708242893     -9.7688407897     -0.1580253696     -0.1891085815     -0.2385229825     -0.0667531442     22.0656242370     74.1494979858     -66.4604415893
 17 124    0    0     1.1708242893     -9.7688407897     -0.1580253696     -0.1891085815     -0.2385229825     -0.0667531442     22.0656242370     74.1494979858     -66.4604415893
 18  76    0    0     1.2043448686     -9.6850395202     -0.0838013267     -0.1712651252     -0.2057656288     -0.0795365047     22.0656242370     74.1494979858     -66.4604415893
 19  29    0    0     1.2211050987     -9.5485630035     0.1484480619     -0.2077509880     -0.2276038646     -0.0600951385     22.0656242370     74.1494979858     -66.4604415893
 19 236    0    0     1.2211050987     -9.5485630035     0.1484480619     -0.2077509880     -0.2276038646     -0.0600951385     22.0656242370     74.1494979858     -66.4604415893
 20 188    0    0     1.2115278244     -9.7472915649     -0.0694353866     -0.2242628335     -0.2270712375     -0.0537034559     22.0656242370     74.1494979858     -66.4604415893
 21 141    0    0     1.1708242893     -9.7544746398     -0.1843629074     -0.2037561893     -0.2137552261     -0.0358600020     22.0656242370     74.1494979858     -66.4604415893
 22  93    0    0     1.1708242893     -9.7544746398     -0.1843629074     -0.2037561893     -0.2137552261     -0.0358600020     22.0656242370     74.1494979858     -66.4604415893
 23  46    0    0     1.1780072450     -9.5940551757     -0.0550694465     -0.2098815441     -0.2228101015     -0.0230766344     20.6646327972     74.8523330688     -64.7736282348
 23 254    0    0     1.2857518196     -9.6778564453     0.0023943238     -0.2580854892     -0.2331965923     -0.0044342250     20.6646327972     74.8523330688     -64.7736282348
 24 207    0    0     1.2857518196     -9.6778564453     0.0023943238     -0.2580854892     -0.2331965923     -0.0044342250     20.6646327972     74.8523330688     -64.7736282348
 25 159    0    0     1.2570199966     -9.7041940689     -0.0718297100     -0.2407746791     -0.1533005332     -0.0142880702     20.6646327972     74.8523330688     -64.7736282348
 26 111    0    0     1.2426539659     -9.6563072204     -0.1077445626     -0.2413073062     -0.1098903541     0.0032890594     20.6646327972     74.8523330688     -64.7736282348
 27  64    0    0     1.2426539659     -9.6563072204     -0.1077445626     -0.2413073062     -0.1098903541     0.0032890594     20.6646327972     74.8523330688     -64.7736282348
 28  16    0    0     1.2019505500     -9.6395473480     -0.1460537433     -0.2341166734     -0.1192115545     0.0464329290     20.6646327972     74.8523330688     -64.7736282348
 28 225    0    0     1.1875845146     -9.6850395202     -0.1604196929     -0.2048214673     -0.1580943012     0.0866472721     20.6646327972     74.8523330688     -64.7736282348
 29 177    0    0     1.1875845146     -9.6850395202     -0.1604196929     -0.2048214673     -0.1580943012     0.0866472721     20.6646327972     74.8523330688     -64.7736282348
 30 130    0    0     1.1756129264     -9.7472915649     -0.2202777862     -0.1917717742     -0.1887211227     0.1343185782     22.0656242370     75.2037582397     -66.4604415893
 31  83    0    0     1.1540640592     -9.7496862411     -0.1915459060     -0.1880432987     -0.1940475273     0.1612169170     22.0656242370     75.2037582397     -66.4604415893
 32  35    0    0     1.1540640592     -9.7496862411     -0.1915459060     -0.1880432987     -0.1940475273     0.1612169170     22.0656242370     75.2037582397     -66.4604415893
 32 243    0    0     1.0750513076     -9.7568693161     -0.1915459060     -0.1832495307     -0.1809978389     0.1758645153     22.0656242370     75.2037582397     -66.4604415893
 33 195    0    0     0.9912500381     -9.6802511215     -0.1867572593     -0.1773904800     -0.1762040710     0.1678749179     22.0656242370     75.2037582397     -66.4604415893
 34 148    0    0     0.9912500381     -9.6802511215     -0.1867572593     -0.1773904800     -0.1762040710     0.1678749179     22.0656242370     75.2037582397     -66.4604415893
 35 100    0    0     1.0558967590     -9.6706733703     -0.2490096569     -0.1853800964     -0.1980423355     0.1433734655     22.0656242370     75.2037582397     -66.4604415893
 36  52    0    0     1.0056159496     -9.6539134979     0.0335205316     -0.2133437156     -0.2126899242     0.1388460273     22.0656242370     75.2037582397     -66.4604415893
 37   4    0    0     1.0056159496     -9.6539134979     0.0335205316     -0.2133437156     -0.2126899242     0.1388460273     22.0656242370     75.2037582397     -66.4604415893
 37 212    0    0     0.9720953941     -9.7664461135     -0.1005615949     -0.2202680349     -0.2198805809     0.1449713802     23.1163692474     76.9608535766     -67.8098907470
 38 164    0    0     0.9122373580     -9.7760238647     -0.3040791034     -0.2104141950     -0.2153531312     0.1327206611     23.1163692474     76.9608535766     -67.8098907470
 39 116    0    0     0.9122373580     -9.7760238647     -0.3040791034     -0.2104141950     -0.2153531312     0.1327206611     23.1163692474     76.9608535766     -67.8098907470
 40  68    0    0     0.7853381633     -9.7712354660     -0.1699969768     -0.2162732362     -0.2888574790     0.0988980007     23.1163692474     76.9608535766     -67.8098907470
 41  20    0    0     0.8356189727     -9.7832069396     -0.1843629074     -0.2037561893     -0.3732810020     0.0586836576     23.1163692474     76.9608535766     -67.8098907470
 41 228    0    0     0.8356189727     -9.7832069396     -0.1843629074     -0.2037561893     -0.3732810020     0.0586836576     23.1163692474     76.9608535766     -67.8098907470
 42 180   -1    3     0.7709722518     -9.6515188217     -0.1101388931     -0.2314534664     -0.4087015628     0.0371117234     23.1163692474     76.9608535766     -67.8098907470
 43 132   -4    9     0.9050542831     -9.6347589492     -0.0885899734     -0.2407746791     -0.3961845397     0.0427044391     23.1163692474     76.9608535766     -67.8098907470
 44  84   -5   15     0.9050542831     -9.6347589492     -0.0885899734     -0.2407746791     -0.3961845397     0.0427044391     23.1163692474     76.9608535766     -67.8098907470
 45  36   -6   20     0.8571679115     -9.6970109939     -0.0694353866     -0.2511611461     -0.3266749620     0.0538898944     23.1163692474     76.9608535766     -67.8098907470
 45 244   -5   18     0.8236474037     -9.7520809173     0.0646467447     -0.2402420520     -0.3029724597     0.0530909299     21.3651294708     75.5551757812     -64.0988998413
 46 196   -4   17     0.8236474037     -9.7520809173     0.0646467447     -0.2402420520     -0.3029724597     0.0530909299     21.3651294708     75.5551757812     -64.0988998413
 47 148   -4   15     0.7781552314     -9.7951784133     -0.1268991470     -0.2152079582     -0.3029724597     0.0642763710     21.3651294708     75.5551757812     -64.0988998413
 48 101   -3   12     0.7613949298     -9.6706733703     -0.0814070034     -0.2250617980     -0.3535732984     0.0701354217     21.3651294708     75.5551757812     -64.0988998413
 49  53   -5   16     0.7613949298     -9.6706733703     -0.0814070034     -0.2250617980     -0.3535732984     0.0701354217     21.3651294708     75.5551757812     -64.0988998413
 50   5   -7   17     0.7949154853     -9.7616577148     -0.0143659424     -0.2458347797     -0.4025762081     0.0640100574     21.3651294708     75.5551757812     -64.0988998413
 50 213   -8   17     0.8068870544     -9.7760238647     -0.0119716191     -0.2389104366     -0.3679545879     0.0714670181     21.3651294708     75.5551757812     -64.0988998413
 51 166   -9   18     0.8068870544     -9.7760238647     -0.0119716191     -0.2389104366     -0.3679545879     0.0714670181     21.3651294708     75.5551757812     -64.0988998413
 52 118   -8   16     0.7973098278     -9.8239097595     -0.1604196929     -0.1907064914     -0.3011082172     0.0775923824     21.3651294708     75.5551757812     -64.0988998413
 53  71   -5   13     0.6847765922     -9.7065887451     -0.1556310415     -0.1646071195     -0.2465126037     0.0789239883     22.0656242370     76.2580108642     -63.7615394592
 54  23   -3    9     0.6847765922     -9.7065887451     -0.1556310415     -0.1646071195     -0.2465126037     0.0789239883     22.0656242370     76.2580108642     -63.7615394592
 54 231   -6    9     0.6105525493     -9.7401084899     -0.2466153383     -0.1747272968     -0.2664866209     0.0461666059     22.0656242370     76.2580108642     -63.7615394592
 55 183   -7   13     0.6847765922     -9.8286991119     -0.1077445626     -0.2101478576     -0.3519753932     0.0096807441     22.0656242370     76.2580108642     -63.7615394592
 56 136   -6   13     0.6847765922     -9.8286991119     -0.1077445626     -0.2101478576     -0.3519753932     0.0096807441     22.0656242370     76.2580108642     -63.7615394592
 57  88   -9   16     0.6991425037     -9.8023614883     -0.1101388931     -0.1877769851     -0.3168211221     0.0134092259     22.0656242370     76.2580108642     -63.7615394592
 58  40   -7   17     0.6608333587     -9.6802511215     -0.0981672668     -0.1869780063     -0.2872595787     0.0171377077     22.0656242370     76.2580108642     -63.7615394592
 58 249   -4   10     0.6608333587     -9.6802511215     -0.0981672668     -0.1869780063     -0.2872595787     0.0171377077     22.0656242370     76.2580108642     -63.7615394592
 59 201   -3    7     0.6512560367     -9.6850395202     -0.1149275422     -0.2066857099     -0.3202832937     0.0219314718     22.0656242370     76.2580108642     -63.7615394592
 60 153   -1    4     0.6608333587     -9.7544746398     -0.1388707752     -0.2229312419     -0.3599649906     0.0179366683     22.9412441253     76.0823059082     -63.2554969787
 61 106    0    0     0.6608333587     -9.7544746398     -0.1388707752     -0.2229312419     -0.3599649906     0.0179366683     22.9412441253     76.0823059082     -63.2554969787
 62  58    0    0     0.6344957828     -9.8023614883     0.0838013267     -0.2426389217     -0.4182890892     0.0115449833     22.9412441253     76.0823059082     -63.2554969787
 63  10    0    0     0.6751992702     -9.7592630386     -0.0430978250     -0.2114794731     -0.4004456520     0.0011584982     22.9412441253     76.0823059082     -63.2554969787
 63 218    0    0     0.6751992702     -9.7592630386     -0.0430978250     -0.2114794731     -0.4004456520     0.0011584982     22.9412441253     76.0823059082     -63.2554969787
 64 169    0    0     0.6392844200     -9.7520809173     -0.0981672668     -0.2008266687     -0.3831348419     0.0043543395     22.9412441253     76.0823059082     -63.2554969787
 65 121    0    0     0.6488616943     -9.7448978424     -0.1388707752     -0.1832495307     -0.3394583463     -0.0249408769     22.9412441253     76.0823059082     -63.2554969787
 66  74   -1    3     0.6488616943     -9.7448978424     -0.1388707752     -0.1832495307     -0.3394583463     -0.0249408769     22.9412441253     76.0823059082     -63.2554969787
 67  26   -2    7     0.6321014881     -9.7568693161     -0.1221105098     -0.2080173015     -0.2928523063     -0.0526381731     22.9412441253     76.0823059082     -63.2554969787
 67 235   -4   11     0.6488616943     -9.7113771438     -0.0263375616     -0.2269260406     -0.3264086484     -0.0491760158     21.8905010223     76.0823059082     -63.9302215576
 68 187   -6   14     0.6488616943     -9.7113771438     -0.0263375616     -0.2269260406     -0.3264086484     -0.0491760158     21.8905010223     76.0823059082     -63.9302215576
 69 140   -5   14     0.6823822021     -9.7927837371     -0.0622524166     -0.2277250051     -0.3857980251     -0.0369252872     21.8905010223     76.0823059082     -63.9302215576
 70  92   -5   12     0.6823822021     -9.7592630386     -0.1676026582     -0.2231975555     -0.4190880775     -0.0222776746     21.8905010223     76.0823059082     -63.9302215576
 71  44   -7   10     0.6823822021     -9.7592630386     -0.1676026582     -0.2231975555     -0.4190880775     -0.0222776746     21.8905010223     76.0823059082     -63.9302215576
 71 253   -7    8     0.6632276535     -9.7233486175     -0.0263375616     -0.2200017213     -0.3490458726     -0.0568992996     21.8905010223     76.0823059082     -63.9302215576
 72 205   -6    8     0.6632276535     -9.6898279190     0.0646467447     -0.2239965200     -0.2891238021     -0.0840639495     21.8905010223     76.0823059082     -63.9302215576
 73 157   -6    9     0.6632276535     -9.6898279190     0.0646467447     -0.2239965200     -0.2891238021     -0.0840639495     21.8905010223     76.0823059082     -63.9302215576
 74 109   -4    6     0.7015368461     -9.7520809173     -0.0694353866     -0.2319861173     -0.3445184230     -0.0584972190     21.8905010223     76.0823059082     -63.9302215576
 75  61   -5    9     0.6991425037     -9.7472915649     -0.0502807998     -0.2258607625     -0.3703514575     -0.0305335998     21.8905010223     76.0823059082     -63.9302215576
 76  13   -7    9     0.6991425037     -9.7472915649     -0.0502807998     -0.2258607625     -0.3703514575     -0.0305335998     21.8905010223     76.0823059082     -63.9302215576
 76 221   -5    5     0.6991425037     -9.7233486175     -0.1412650966     -0.2287902832     -0.3463826417     -0.0339957618     22.5909957885     75.7308883666     -62.2434082031
 77 174   -7    8     0.7135085105     -9.7185602188     -0.1795742750     -0.2405083656     -0.3591660261     -0.0313325595     22.5909957885     75.7308883666     -62.2434082031
 78 126   -5    5     0.7135085105     -9.7185602188     -0.1795742750     -0.2405083656     -0.3591660261     -0.0313325595     22.5909957885     75.7308883666     -62.2434082031
 79  79   -3    3     0.6991425037     -9.7927837371     -0.1963345432     -0.2407746791     -0.3442521095     -0.0353273630     22.5909957885     75.7308883666     -62.2434082031
 80  31   -3    3     0.7350573539     -9.7568693161     -0.1508424043     -0.2362472534     -0.3442521095     -0.0409200859     22.5909957885     75.7308883666     -62.2434082031
 80 239    0    0     0.7350573539     -9.7568693161     -0.1508424043     -0.2362472534     -0.3442521095     -0.0409200859     22.5909957885     75.7308883666     -62.2434082031
 81 192    0    0     0.7757608890     -9.7616577148     -0.0933786296     -0.2415736436     -0.3506437778     -0.0260061597     22.5909957885     75.7308883666     -62.2434082031
 82 144    0    0     0.6368901252     -9.5940551757     -0.3328109979     -0.2114794731     -0.3061683177     -0.0212123966     22.5909957885     75.7308883666     -62.2434082031
 83  96    0    0     0.6368901252     -9.5940551757     -0.3328109979     -0.2114794731     -0.3061683177     -0.0212123966     22.5909957885     75.7308883666     -62.2434082031
 84  49    0    0     0.7901268005     -9.7017993927     -0.1436594247     -0.2415736436     -0.3359961748     -0.0129564702     21.8905010223     77.1365661621     -61.9060440063
 85   1    0    0     0.7206914424     -9.7688407897     -0.1628140068     -0.2524927854     -0.3343982458     0.0176703476     21.8905010223     77.1365661621     -61.9060440063
 85 208    0    0     0.7206914424     -9.7688407897     -0.1628140068     -0.2524927854     -0.3343982458     0.0176703476     21.8905010223     77.1365661621     -61.9060440063
 86 160    0    0     0.6751992702     -9.7592630386     -0.2442210197     -0.2461010932     -0.3463826417     0.0158061075     21.8905010223     77.1365661621     -61.9060440063
 87 113    0    0     0.6225241661     -9.7209539413     -0.1484480619     -0.2604823589     -0.3802052974     -0.0140217518     21.8905010223     77.1365661621     -61.9060440063
 88  65    0    0     0.6225241661     -9.7209539413     -0.1484480619     -0.2604823589     -0.3802052974     -0.0140217518     21.8905010223     77.1365661621     -61.9060440063
 89  17    0    0     0.7302687168     -9.8119382858     -0.2083061695     -0.2559549331     -0.3359961748     -0.0406537628     21.8905010223     77.1365661621     -61.9060440063
 89 225    0    0     0.7230857849     -9.7065887451     -0.2418267011     -0.2453021287     -0.2853953361     -0.0273377561     21.8905010223     77.1365661621     -61.9060440063
 90 178    0    0     0.7230857849     -9.7065887451     -0.2418267011     -0.2453021287     -0.2853953361     -0.0273377561     21.8905010223     77.1365661621     -61.9060440063
 91 130    0    0     0.7470290184     -9.7209539413     -0.1460537433     -0.2620803117     -0.3229465007     -0.0031026244     22.0656242370     76.6094360351     -60.7252769470
 92  82    0    0     0.7182971000     -9.6826448440     -0.1245048284     -0.2524927854     -0.2587633132     0.0054196214     22.0656242370     76.6094360351     -60.7252769470
 93  34    0    0     0.7182971000     -9.6826448440     -0.1245048284     -0.2524927854     -0.2587633132     0.0054196214     22.0656242370     76.6094360351     -60.7252769470
 93 242    0    0     0.7135085105     -9.7592630386     -0.3280223608     -0.2421062946     -0.2486431598     0.0176703476     22.0656242370     76.6094360351     -60.7252769470
 94 194   -3    7     0.6919595718     -9.7688407897     -0.2897131729     -0.2530254125     -0.2760741472     0.0208661913     22.0656242370     76.6094360351     -60.7252769470
 95 146   -5   11     0.6919595718     -9.7688407897     -0.2897131729     -0.2530254125     -0.2760741472     0.0208661913     22.0656242370     76.6094360351     -60.7252769470
 96  99   -6   10     0.5961865901     -9.8143329620     -0.1125332117     -0.2407746791     -0.2867269325     0.0182029895     22.0656242370     76.6094360351     -60.7252769470
 97  51   -8   17     0.6440730571     -9.7736291885     -0.3878804397     -0.2026908874     -0.3053693532     0.0387096405     22.0656242370     76.6094360351     -60.7252769470
 98   3   -5   16     0.6440730571     -9.7736291885     -0.3878804397     -0.2026908874     -0.3053693532     0.0387096405     22.0656242370     76.6094360351     -60.7252769470
 98 211   -5   17     0.6201298236     -9.6610965728     -0.2825301933     -0.2341166734     -0.3413225650     0.0448350000     23.1163692474     75.9065933227     -60.3879127502
 99 163   -6   22     0.6464673995     -9.7257432937     -0.1125332117     -0.2429052352     -0.3184190273     0.0411065196     23.1163692474     75.9065933227     -60.3879127502
100 116   -5   20     0.6464673995     -9.7257432937     -0.1125332117     -0.2429052352     -0.3184190273     0.0411065196     23.1163692474     75.9065933227     -60.3879127502
101  69   -5   15     0.6033696174     -9.7832069396     -0.3375996351     -0.2205343484     -0.2739435672     0.0384433221     23.1163692474     75.9065933227     -60.3879127502
102  22   -3   13     0.5937922477     -9.7185602188     -0.0790126848     -0.2253281116     -0.2614264965     0.0221977901     23.1163692474     75.9065933227     -60.3879127502
102 230   -3   12     0.5937922477     -9.7185602188     -0.0790126848     -0.2253281116     -0.2614264965     0.0221977901     23.1163692474     75.9065933227     -60.3879127502
103 183   -3   12     0.5746376991     -9.7640523910     -0.2370380401     -0.2223985910     -0.3074999094     0.0174040269     23.1163692474     75.9065933227     -60.3879127502
104 135   -4   16     0.5722434043     -9.7784175872     -0.3256280183     -0.2130774021     -0.3245444059     0.0051533002     23.1163692474     75.9065933227     -60.3879127502
105  88   -5   16     0.5722434043     -9.7784175872     -0.3256280183     -0.2130774021     -0.3245444059     0.0051533002     23.1163692474     75.9065933227     -60.3879127502
106  40   -6   16     0.5722434043     -9.7568693161     -0.0861956501     -0.2269260406     -0.3434531450     -0.0060321464     22.7661209106     76.2580108642     -61.4000015258
106 248   -5   12     0.5746376991     -9.7401084899     -0.3591485500     -0.2221322536     -0.3746125936     -0.0118911897     22.7661209106     76.2580108642     -61.4000015258
107 201   -5    8     0.5746376991     -9.7401084899     -0.3591485500     -0.2221322536     -0.3746125936     -0.0118911897     22.7661209106     76.2580108642     -61.4000015258
108 153   -4    4     0.6081582069     -9.7281370162     -0.0454921483     -0.2644772052     -0.3700851440     -0.0385232019     22.7661209106     76.2580108642     -61.4000015258
109 105    0    0     0.5866093158     -9.7065887451     -0.1268991470     -0.2469000577     -0.3213485479     -0.0403874444     22.7661209106     76.2580108642     -61.4000015258
110  57    0    0     0.5866093158     -9.7065887451     -0.1268991470     -0.2469000577     -0.3213485479     -0.0403874444     22.7661209106     76.2580108642     -61.4000015258
111   8    0    0     0.5866093158     -9.7161655426     -0.2657699346     -0.2096152305     -0.2595622777     -0.0433169651     22.7661209106     76.2580108642     -61.4000015258
111 217    0    0     0.6105525493     -9.6778564453     -0.1005615949     -0.2447694778     -0.2678182125     -0.0326641607     22.7661209106     76.2580108642     -61.4000015258
112 169    0    0     0.6105525493     -9.6778564453     -0.1005615949     -0.2447694778     -0.2678182125     -0.0326641607     22.7661209106     76.2580108642     -61.4000015258
113 121    0    0     0.5818206787     -9.8358821868     -0.2945018005     -0.2365135669     -0.3365288019     -0.0094943084     22.7661209106     76.2580108642     -61.4000015258
114  73    0    0     0.5339341640     -9.7496862411     -0.3567542552     -0.2298555612     -0.3290718555     -0.0374579238     21.5402526855     75.7308883666     -60.2192306518
115  26    0    0     0.5339341640     -9.7496862411     -0.3567542552     -0.2298555612     -0.3290718555     -0.0374579238     21.5402526855     75.7308883666     -60.2192306518
115 235    0    0     0.6751992702     -9.8382759094     -0.1292934894     -0.2807227134     -0.3644924163     -0.0654215431     21.5402526855     75.7308883666     -60.2192306518
116 188    0    0     0.5195682525     -9.6395473480     -0.1795742750     -0.2562212705     -0.3208159208     -0.0736774682     21.5402526855     75.7308883666     -60.2192306518
117 140    0    0     0.5195682525     -9.6395473480     -0.1795742750     -0.2562212705     -0.3208159208     -0.0736774682     21.5402526855     75.7308883666     -60.2192306518
118  93    0    0     0.6273128509     -9.7209539413     -0.0430978250     -0.2181374788     -0.3304034471     -0.0782049083     21.5402526855     75.7308883666     -60.2192306518
119  45    0    0     0.7374516487     -9.7640523910     -0.2394323587     -0.1235938191     -0.2571654081     -0.1013747572     21.5402526855     75.7308883666     -60.2192306518
119 254    0    0     0.7374516487     -9.7640523910     -0.2394323587     -0.1235938191     -0.2571654081     -0.1013747572     21.5402526855     75.7308883666     -60.2192306518
120 207    0    0     0.7039311408     -9.7377147674     -0.1604196929     -0.1297191619     -0.1003028273     -0.1253435730     21.5402526855     75.7308883666     -60.2192306518
121 160    0    0     0.6775936126     -9.7113771438     -0.2178834438     -0.1401056671     -0.0992375469     -0.1122938871     20.4895076751     75.7308883666     -58.5324211120
122 113    0    0     0.6775936126     -9.7113771438     -0.2178834438     -0.1401056671     -0.0992375469     -0.1122938871     20.4895076751     75.7308883666     -58.5324211120
123  66    0    0     0.6560447216     -9.6491241455     -0.1891515731     -0.1792547225     -0.1602248573     -0.0832649993     20.4895076751     75.7308883666     -58.5324211120
124  19    0    0     0.6728049278     -9.6898279190     -0.2250664234     -0.2461010932     -0.2856616783     -0.0393221664     20.4895076751     75.7308883666     -58.5324211120
124 228    0    0     0.6728049278     -9.6898279190     -0.2250664234     -0.2461010932     -0.2856616783     -0.0393221664     20.4895076751     75.7308883666     -58.5324211120
125 181    0    0     0.6488616943     -9.9292602539     -0.5530887603     -0.2583518028     -0.3810042858     -0.0390558481     20.4895076751     75.7308883666     -58.5324211120
126 133    0    0     0.7733665466     -9.8694019317     -0.3471769332     -0.1952339363     -0.3136252880     -0.0827323532     20.4895076751     75.7308883666     -58.5324211120
127  86   -1    1     0.7733665466     -9.8694019317     -0.3471769332     -0.1952339363     -0.3136252880     -0.0827323532     20.4895076751     75.7308883666     -58.5324211120
128  39   -1    4     0.8667451858     -9.6778564453     -0.1268991470     -0.1664713621     -0.1863242340     -0.0840639495     20.4895076751     75.7308883666     -58.5324211120
128 248   -2    5     0.7613949298     -9.6108150482     -0.2274607658     -0.1856464195     -0.1405171775     -0.0201471138     21.0148811340     75.9065933227     -57.6890144348
129 200   -2    6     0.7613949298     -9.6108150482     -0.2274607658     -0.1856464195     -0.1405171775     -0.0201471138     21.0148811340     75.9065933227     -57.6890144348
130 153   -1    8     0.7326630592     -9.6634902954     -0.2705585718     -0.1989624214     -0.1620891094     0.0349811601     21.0148811340     75.9065933227     -57.6890144348
131 105   -2    7     0.7206914424     -9.7999668121     -0.1173218607     -0.2386441230     -0.2020371198     0.0594826126     21.0148811340     75.9065933227     -57.6890144348
132  58   -2    8     0.7206914424     -9.7999668121     -0.1173218607     -0.2386441230     -0.2020371198     0.0594826126     21.0148811340     75.9065933227     -57.6890144348
133  10   -3    9     0.6344957828     -9.8334875106     -0.2633756160     -0.2421062946     -0.2750088691     0.0791903066     21.0148811340     75.9065933227     -57.6890144348
133 218   -4    9     0.5842149734     -9.7903900146     -0.3160507440     -0.1962992191     -0.3399909734     0.0546888446     21.0148811340     75.9065933227     -57.6890144348
134 170   -6    8     0.5842149734     -9.7903900146     -0.3160507440     -0.1962992191     -0.3399909734     0.0546888446     21.0148811340     75.9065933227     -57.6890144348
135 122   -6    6     0.6081582069     -9.7736291885     -0.2681642532     -0.1313171148     -0.3730146646     0.0166050672     21.0148811340     75.9065933227     -57.6890144348
136  75   -4    4     0.6895652294     -9.7089824676     -0.3471769332     -0.0998913192     -0.3818032455     0.0184693098     19.7890129089     74.6766281127     -57.1829681396
137  27   -6    5     0.6895652294     -9.7089824676     -0.3471769332     -0.0998913192     -0.3818032455     0.0184693098     19.7890129089     74.6766281127     -57.1829681396
137 235   -5    7     0.6895652294     -9.6970109939     -0.2561926364     -0.1425025463     -0.3471816062     0.0397749233     19.7890129089     74.6766281127     -57.1829681396
138 188   -3   10     0.6751992702     -9.7161655426     -0.2490096569     -0.1771241664     -0.3093641281     0.0682711839     19.7890129089     74.6766281127     -57.1829681396
139 141   -4   14     0.6751992702     -9.7161655426     -0.2490096569     -0.1771241664     -0.3093641281     0.0682711839     19.7890129089     74.6766281127     -57.1829681396
140  94   -2   11     0.6656219959     -9.7281370162     -0.2418267011     -0.1976308250     -0.2864606094     0.0898431205     19.7890129089     74.6766281127     -57.1829681396
141  46   -1    7     0.6512560367     -9.7951784133     -0.1101388931     -0.2173385143     -0.2699487447     0.0911747169     19.7890129089     74.6766281127     -57.1829681396
141 255   -1    3     0.6512560367     -9.7951784133     -0.1101388931     -0.2173385143     -0.2699487447     0.0911747169     19.7890129089     74.6766281127     -57.1829681396
142 208    0    0     0.5794263362     -9.7927837371     -0.1292934894     -0.1422362327     -0.2744761943     0.1071539163     19.7890129089     74.6766281127     -57.1829681396
143 161   -2    4     0.4980193138     -9.7377147674     -0.1197161788     -0.0330449628     -0.2659539699     0.1215352058     19.7890129089     74.6766281127     -57.1829681396
144 114   -3    8     0.4980193138     -9.7377147674     -0.1197161788     -0.0330449628     -0.2659539699     0.1215352058     19.7890129089     74.6766281127     -57.1829681396
145  67   -5   11     0.4932306766     -9.6778564453     -0.0526751232     -0.0090761480     -0.2568990945     0.1004959225     21.7153759002     75.9065933227     -57.0142860412
146  19   -5   14     0.5459058284     -9.8167276382     0.0143659424     -0.0330449628     -0.2105593919     0.0797229480     21.7153759002     75.9065933227     -57.0142860412
146 227   -3   10     0.5459058284     -9.8167276382     0.0143659424     -0.0330449628     -0.2105593919     0.0797229480     21.7153759002     75.9065933227     -57.0142860412
147 179   -3    6     0.3926690864     -9.7209539413     0.1747856235     0.0220833110     -0.1301306724     0.0973000717     21.7153759002     75.9065933227     -57.0142860412
148 131   -1    3     0.3447826147     -9.7113771438     0.2466153383     -0.0239900803     -0.1663502311     0.1002295970     21.7153759002     75.9065933227     -57.0142860412
149  83    0    0     0.3447826147     -9.7113771438     0.2466153383     -0.0239900803     -0.1663502311     0.1002295970     21.7153759002     75.9065933227     -57.0142860412
150  35    0    0     0.3567542552     -9.7401084899     0.1723913097     -0.0934996318     -0.2260059356     0.0863809490     21.7153759002     75.9065933227     -57.0142860412
150 243    0    0     0.3208393812     -9.7975721359     0.1029559254     -0.1020218849     -0.2944502353     0.0786576652     21.7153759002     75.9065933227     -57.0142860412
151 195    0    0     0.3208393812     -9.7975721359     0.1029559254     -0.1020218849     -0.2944502353     0.0786576652     21.7153759002     75.9065933227     -57.0142860412
152 147    0    0     0.3543598890     -9.8789796829     -0.0071829710     -0.0642044258     -0.3865970134     0.0727986240     21.8905010223     76.4337234497     -57.1829681396
153  99    0    0     0.2873188495     -9.8334875106     0.0694353866     0.0045061707     -0.3892601966     0.0701354217     21.8905010223     76.4337234497     -57.1829681396
154  51    0    0     0.2873188495     -9.8334875106     0.0694353866     0.0045061707     -0.3892601966     0.0701354217     21.8905010223     76.4337234497     -57.1829681396
155   3    0    0     0.3519655704     -9.7808122634     0.1436594247     0.0412583637     -0.3913907814     0.0890441513     21.8905010223     76.4337234497     -57.1829681396
155 211    0    0     0.1699969768     -9.5988435745     0.2346437215     0.0066367387     -0.3714167594     0.0706680679     21.8905010223     76.4337234497     -57.1829681396
156 163    0    0     0.1699969768     -9.5988435745     0.2346437215     0.0066367387     -0.3714167594     0.0706680679     21.8905010223     76.4337234497     -57.1829681396
157 115   -1    3     0.3256280183     -9.6539134979     0.3974577426     -0.1273222923     -0.4116311073     0.0421718072     21.8905010223     76.4337234497     -57.1829681396
158  67   -1    5     0.2825301933     -9.8310928344     0.3615428924     -0.2128110647     -0.4241481304     0.0152734661     21.8905010223     76.4337234497     -57.1829681396
159  19   -1    7     0.2825301933     -9.8310928344     0.3615428924     -0.2128110647     -0.4241481304     0.0152734661     21.8905010223     76.4337234497     -57.1829681396
159 228   -2    7     0.2873188495     -9.7353200912     0.3902747631     -0.1984297752     -0.4084352493     0.0091481027     21.7153759002     76.6094360351     -58.0263748168
160 179   -1    5     0.4525271415     -9.6922225952     0.3902747631     -0.2184037923     -0.3977824401     0.0190019493     21.7153759002     76.6094360351     -58.0263748168
161 131    0    3     0.4525271415     -9.6922225952     0.3902747631     -0.2184037923     -0.3977824401     0.0190019493     21.7153759002     76.6094360351     -58.0263748168
162  84    0    0     0.3902747631     -9.7233486175     0.3471769332     -0.2631455659     -0.3493121862     0.0421718072     21.7153759002     76.6094360351     -58.0263748168
163  36    0    0     0.4214009761     -9.8071498870     0.2968961238     -0.2519601345     -0.2814005374     0.0626784563     21.7153759002     76.6094360351     -58.0263748168
163 243    0    0     0.4214009761     -9.8071498870     0.2968961238     -0.2519601345     -0.2814005374     0.0626784563     21.7153759002     76.6094360351     -58.0263748168
164 195    0    0     0.5459058284     -9.7305316925     0.3232336997     -0.2234638690     -0.1801988792     0.1271279335     21.7153759002     76.6094360351     -58.0263748168
165 147    0    0     0.3304166793     -9.7425031661     0.2466153383     -0.2277250051     -0.0297279834     0.2480372905     21.7153759002     76.6094360351     -58.0263748168
166  99    0    0     0.3304166793     -9.7425031661     0.2466153383     -0.2277250051     -0.0297279834     0.2480372905     21.7153759002     76.6094360351     -58.0263748168
167  51    0    0     -1.4772977828     -9.5916604995     0.2202777862     -0.2429052352     0.1156828284     0.5503106594     23.2914924621     76.7851409912     -58.5324211120
168   4    0    0     0.7254800796     -9.7640523910     0.2490096569     -0.1563511943     -0.4204196453     -0.0465128135     23.2914924621     76.7851409912     -58.5324211120
168 212    0    0     0.7254800796     -9.7640523910     0.2490096569     -0.1563511943     -0.4204196453     -0.0465128135     23.2914924621     76.7851409912     -58.5324211120
169 165    0    0     1.1588526964     -9.5653228759     0.5698490142     -0.1371761441     -0.2864606094     0.0664069414     23.2914924621     76.7851409912     -58.5324211120
170 117    0    0     -0.1699969768     -9.8215160369     0.3352053165     -0.2335840463     -0.0387828683     0.3356566190     23.2914924621     76.7851409912     -58.5324211120
171  70    0    0     -0.1699969768     -9.8215160369     0.3352053165     -0.2335840463     -0.0387828683     0.3356566190     23.2914924621     76.7851409912     -58.5324211120
172  22    0    0     -0.0790126848     -9.8095445632     0.2968961238     -0.2247954845     -0.0398481483     0.2014312505     23.2914924621     76.7851409912     -58.5324211120
172 231    0    0     -0.0981672668     -9.7448978424     0.3399939537     -0.2149416208     -0.0672791242     0.1122140049     23.2914924621     76.7851409912     -58.5324211120
173 183    0    0     -0.0981672668     -9.7448978424     0.3399939537     -0.2149416208     -0.0672791242     0.1122140049     23.2914924621     76.7851409912     -58.5324211120
174 136    0    0     -0.0239432382     -9.7640523910     0.3352053165     -0.2335840463     -0.0750024080     0.0794566249     24.1671123504     76.6094360351     -58.7010993957
175  88    0    0     -0.0359148550     -9.7879953384     0.3016848087     -0.2474326848     -0.0670128107     0.0818535041     24.1671123504     76.6094360351     -58.7010993957
176  40    0    0     -0.0359148550     -9.7879953384     0.3016848087     -0.2474326848     -0.0670128107     0.0818535041     24.1671123504     76.6094360351     -58.7010993957
176 248    0    0     -0.1292934894     -9.8430643081     0.2849245071     -0.2239965200     -0.0600884819     0.0941042327     24.1671123504     76.6094360351     -58.7010993957
177 200    0    0     -0.1747856235     -9.6994056701     0.2346437215     -0.1869780063     -0.0590231990     0.0802555942     24.1671123504     76.6094360351     -58.7010993957
178 152    0    0     -0.1747856235     -9.6994056701     0.2346437215     -0.1869780063     -0.0590231990     0.0802555942     24.1671123504     76.6094360351     -58.7010993957
179 104    0    0     -0.1963345432     -9.7808122634     0.2753472328     -0.1986961174     -0.0867204952     0.0618794918     24.1671123504     76.6094360351     -58.7010993957
180  57    0    0     -0.1292934894     -9.7353200912     0.2849245071     -0.2061530590     -0.1418487787     0.0344485187     24.1671123504     76.6094360351     -58.7010993957
181   9    0    0     -0.1292934894     -9.7353200912     0.2849245071     -0.2061530590     -0.1418487787     0.0344485187     24.1671123504     76.6094360351     -58.7010993957
181 217    0    0     0.0550694465     -9.7065887451     0.2921074867     -0.2109468221     -0.1138851523     0.0344485187     24.1671123504     76.6094360351     -58.7010993957
182 169    0    2     -0.2011231899     -9.8119382858     0.2490096569     -0.2271923542     -0.0323911857     0.0576183748     25.0427322387     77.4879837036     -57.8576927185
183 122    0    4     -0.2011231899     -9.8119382858     0.2490096569     -0.2271923542     -0.0323911857     0.0576183748     25.0427322387     77.4879837036     -57.8576927185
184  74    0    7     -0.3112620830     -9.8095445632     0.2777415513     -0.2330513954     -0.0494356727     0.0347148418     25.0427322387     77.4879837036     -57.8576927185
185  27   -1   10     -0.1915459060     -9.7568693161     0.3806974601     -0.2218659400     -0.1109556317     -0.0140217518     25.0427322387     77.4879837036     -57.8576927185
185 235   -1   11     -0.1915459060     -9.7568693161     0.3806974601     -0.2218659400     -0.1109556317     -0.0140217518     25.0427322387     77.4879837036     -57.8576927185
186 188   -1   11     0.1316878080     -9.6802511215     0.3184450626     -0.2229312419     -0.1250705957     -0.0233429551     25.0427322387     77.4879837036     -57.8576927185
187 141   -2   12     -0.9553351402     -9.8502473831     0.0359148550     -0.2253281116     -0.1285327672     -0.0654215431     25.0427322387     77.4879837036     -57.8576927185
188  94   -2   14     -0.9553351402     -9.8502473831     0.0359148550     -0.2253281116     -0.1285327672     -0.0654215431     25.0427322387     77.4879837036     -57.8576927185
189  48   -2   15     -0.0191545906     -9.8119382858     0.2657699346     -0.2200017213     -0.4060383796     -0.3205562591     25.0427322387     77.4879837036     -57.8576927185
190   0   -4   18     0.2609812974     -9.5485630035     0.3926690864     -0.2082836389     -0.3498448133     -0.2611668586     24.3422374725     78.5422439575     -58.1950569152
190 209   -5   20     0.2609812974     -9.5485630035     0.3926690864     -0.2082836389     -0.3498448133     -0.2611668586     24.3422374725     78.5422439575     -58.1950569152
191 161   -5   20     0.0287318849     -9.8239097595     0.3902747631     -0.3222686767     -0.2249406576     -0.1818034553     24.3422374725     78.5422439575     -58.1950569152
192 114   -6   19     -0.1484480619     -9.8765850067     0.4405555725     -0.3118821620     -0.2198805809     -0.1365290284     24.3422374725     78.5422439575     -58.1950569152
193  67   -5   17     -0.1484480619     -9.8765850067     0.4405555725     -0.3118821620     -0.2198805809     -0.1365290284     24.3422374725     78.5422439575     -58.1950569152
194  20   -5   16     -0.1628140068     -9.7401084899     0.3471769332     -0.2559549331     -0.2896564483     -0.1703516864     24.3422374725     78.5422439575     -58.1950569152
194 229   -5   13     0.0694353866     -9.7065887451     0.3759088277     -0.2423726081     -0.3820695686     -0.2651616573     24.3422374725     78.5422439575     -58.1950569152
195 182   -5   11     0.0694353866     -9.7065887451     0.3759088277     -0.2423726081     -0.3820695686     -0.2651616573     24.3422374725     78.5422439575     -58.1950569152
196 134   -5   11     0.3232336997     -9.8286991119     0.4285839557     -0.2290565967     -0.3834011554     -0.2481171607     24.3422374725     78.5422439575     -58.1950569152
197  87   -4   11     0.2178834438     -9.7760238647     0.3543598890     -0.1699335336     -0.2478441953     -0.1261425495     22.5909957885     76.0823059082     -56.5082435607
198  40   -3    9     0.2178834438     -9.7760238647     0.3543598890     -0.1699335336     -0.2478441953     -0.1261425495     22.5909957885     76.0823059082     -56.5082435607
198 248   -4    8     0.1149275422     -9.7137708663     0.2657699346     -0.1534216642     -0.2020371198     -0.0798028230     22.5909957885     76.0823059082     -56.5082435607
199 200   -4    8     -0.0167602658     -9.8502473831     0.2561926364     -0.1856464195     -0.2505073785     -0.1045706033     22.5909957885     76.0823059082     -56.5082435607
200 153   -3    8     -0.0167602658     -9.8502473831     0.2561926364     -0.1856464195     -0.2505073785     -0.1045706033     22.5909957885     76.0823059082     -56.5082435607
201 105   -3    8     0.1292934894     -9.7808122634     0.2178834438     -0.1891085815     -0.3527743577     -0.1591662311     22.5909957885     76.0823059082     -56.5082435607
202  57   -2   10     0.3974577426     -9.6634902954     0.2490096569     -0.2064193725     -0.4039078235     -0.1636936759     22.5909957885     76.0823059082     -56.5082435607
203   9   -1    7     0.3974577426     -9.6634902954     0.2490096569     -0.2064193725     -0.4039078235     -0.1636936759     22.5909957885     76.0823059082     -56.5082435607
203 217   -1    5     0.5267512321     -9.6898279190     0.4309782505     -0.2484979629     -0.3351972103     -0.1314689397     22.5909957885     76.0823059082     -56.5082435607
204 169   -1    8     0.2370380401     -9.8167276382     0.3687258243     -0.2634119033     -0.2268049240     -0.0888577079     22.2407493591     76.7851409912     -57.1829681396
205 121   -1    8     0.2370380401     -9.8167276382     0.3687258243     -0.2634119033     -0.2268049240     -0.0888577079     22.2407493591     76.7851409912     -57.1829681396
206  74   -1   12     0.2202777862     -9.8310928344     0.3447826147     -0.2301218748     -0.2425178050     -0.1037716388     22.2407493591     76.7851409912     -57.1829681396
207  26   -2   14     0.3399939537     -9.6826448440     0.3184450626     -0.2181374788     -0.3184190273     -0.1146907687     22.2407493591     76.7851409912     -57.1829681396
207 235   -3   13     0.3399939537     -9.6826448440     0.3184450626     -0.2181374788     -0.3184190273     -0.1146907687     22.2407493591     76.7851409912     -57.1829681396
208 188   -2   13     0.4621044635     -9.7760238647     0.3399939537     -0.2290565967     -0.3522417068     -0.0901893138     22.2407493591     76.7851409912     -57.1829681396
209 141   -3   14     0.4142179965     -9.7568693161     0.3352053165     -0.2008266687     -0.2976460456     -0.0268051171     22.2407493591     76.7851409912     -57.1829681396
210  93   -3   14     0.4142179965     -9.7568693161     0.3352053165     -0.2008266687     -0.2976460456     -0.0268051171     22.2407493591     76.7851409912     -57.1829681396
211  46   -2   14     0.4357668876     -9.6898279190     0.3567542552     -0.2032235383     -0.2646223545     0.0054196214     22.2407493591     76.7851409912     -57.1829681396
211 254   -2   14     0.3711201906     -9.7065887451     0.2633756160     -0.2596834182     -0.2651549816     0.0088817834     22.2407493591     76.7851409912     -57.1829681396
212 207   -3   17     0.3711201906     -9.7065887451     0.2633756160     -0.2596834182     -0.2651549816     0.0088817834     22.2407493591     76.7851409912     -57.1829681396
213 159   -4   16     0.3854861259     -9.7951784133     0.1939402198     -0.2982998371     -0.2768730878     0.0003595380     21.1900043487     76.7851409912     -58.1950569152
214 111   -5   19     0.4046407222     -9.8191213607     0.2394323587     -0.2982998371     -0.2955155181     0.0056859407     21.1900043487     76.7851409912     -58.1950569152
215  63   -6   21     0.4046407222     -9.8191213607     0.2394323587     -0.2982998371     -0.2955155181     0.0056859407     21.1900043487     76.7851409912     -58.1950569152
216  15   -6   19     0.3974577426     -9.7041940689     0.2514039993     -0.2943050384     -0.3106957435     0.0016911385     21.1900043487     76.7851409912     -58.1950569152
216 223   -7   21     0.2849245071     -9.8071498870     0.2897131729     -0.3030936241     -0.3192180156     0.0096807441     21.1900043487     76.7851409912     -58.1950569152
217 175   -7   20     0.2849245071     -9.8071498870     0.2897131729     -0.3030936241     -0.3192180156     0.0096807441     21.1900043487     76.7851409912     -58.1950569152
218 127   -7   19     0.2897131729     -9.8717966079     0.3663315296     -0.2884459972     -0.3434531450     0.0171377077     21.1900043487     76.7851409912     -58.1950569152
219  79   -8   19     0.3639371871     -9.7879953384     0.3184450626     -0.2370461940     -0.3746125936     0.0264589118     21.1900043487     76.7851409912     -58.1950569152
220  31   -7   18     0.3639371871     -9.7879953384     0.3184450626     -0.2370461940     -0.3746125936     0.0264589118     21.1900043487     76.7851409912     -58.1950569152
220 240   -7   17     0.3950634002     -9.6970109939     0.2466153383     -0.2208006620     -0.3634271383     0.0307200336     22.7661209106     77.3122711181     -56.0022010803
221 191   -8   16     0.3208393812     -9.7353200912     0.1628140068     -0.2474326848     -0.3370614528     0.0312526750     22.7661209106     77.3122711181     -56.0022010803
222 144   -6   15     0.3208393812     -9.7353200912     0.1628140068     -0.2474326848     -0.3370614528     0.0312526750     22.7661209106     77.3122711181     -56.0022010803
223  96   -6   16     0.2801358699     -9.7281370162     0.3064734458     -0.2612813472     -0.3298708200     0.0208661913     22.7661209106     77.3122711181     -56.0022010803
224  48   -7   14     0.2681642532     -9.7592630386     0.3759088277     -0.2562212705     -0.3224138259     -0.0081627073     22.7661209106     77.3122711181     -56.0022010803
225   0   -6   14     0.2681642532     -9.7592630386     0.3759088277     -0.2562212705     -0.3224138259     -0.0081627073     22.7661209106     77.3122711181     -56.0022010803
225 208   -5   14     0.2968961238     -9.8071498870     0.4573158264     -0.2450358152     -0.3043040752     -0.0241419172     22.7661209106     77.3122711181     -56.0022010803
226 161   -4   12     0.2490096569     -9.7065887451     0.2657699346     -0.2090825796     -0.2798026084     -0.0118911897     22.7661209106     77.3122711181     -56.0022010803
227 113   -4   11     0.2490096569     -9.7065887451     0.2657699346     -0.2090825796     -0.2798026084     -0.0118911897     22.7661209106     77.3122711181     -56.0022010803
228  65   -3    9     0.2298550844     -9.7856006622     0.2274607658     -0.2231975555     -0.3250770568     0.0304537177     23.8168640136     76.9608535766     -55.3274726867
229  17   -2    8     0.2490096569     -9.7065887451     0.2945018005     -0.2341166734     -0.3871296405     0.0328505992     23.8168640136     76.9608535766     -55.3274726867
229 225   -3    7     0.2490096569     -9.7065887451     0.2945018005     -0.2341166734     -0.3871296405     0.0328505992     23.8168640136     76.9608535766     -55.3274726867
230 177   -3    8     0.3136564254     -9.7377147674     0.1987288665     -0.2618139743     -0.4603676795     0.0126102662     23.8168640136     76.9608535766     -55.3274726867
231 129   -4    9     0.3615428924     -9.7808122634     0.2226721048     -0.3086863040     -0.4678246498     0.0032890594     23.8168640136     76.9608535766     -55.3274726867
232  81   -5    9     0.3615428924     -9.7808122634     0.2226721048     -0.3086863040     -0.4678246498     0.0032890594     23.8168640136     76.9608535766     -55.3274726867
233  33   -5   11     0.2585869789     -9.8167276382     0.1747856235     -0.2990987777     -0.4265450477     -0.0078963871     23.8168640136     76.9608535766     -55.3274726867
233 242   -5   11     0.3088677406     -9.7832069396     0.0766183614     -0.2775268554     -0.4433231830     -0.0033689441     23.8168640136     76.9608535766     -55.3274726867
234 194   -7   12     0.3088677406     -9.7832069396     0.0766183614     -0.2775268554     -0.4433231830     -0.0033689441     23.8168640136     76.9608535766     -55.3274726867
235 147   -7   11     0.3136564254     -9.7065887451     0.1340821266     -0.2666077375     -0.4214849472     0.0112786650     22.5909957885     76.4337234497     -53.8093414306
236  99   -7   13     0.2370380401     -9.7425031661     0.1723913097     -0.2532917261     -0.3748789072     0.0008921783     22.5909957885     76.4337234497     -53.8093414306
237  51   -7   13     0.2370380401     -9.7425031661     0.1723913097     -0.2532917261     -0.3748789072     0.0008921783     22.5909957885     76.4337234497     -53.8093414306
238   3   -6   12     0.1939402198     -9.8047552108     0.1987288665     -0.2234638690     -0.3698188304     -0.0190818328     22.5909957885     76.4337234497     -53.8093414306
238 211   -5   13     0.2250664234     -9.7808122634     0.1149275422     -0.1939023494     -0.3876622962     -0.0310662412     22.5909957885     76.4337234497     -53.8093414306
239 164   -4   13     0.2250664234     -9.7808122634     0.1149275422     -0.1939023494     -0.3876622962     -0.0310662412     22.5909957885     76.4337234497     -53.8093414306
240 116   -5   12     0.3040791034     -9.7951784133     0.0814070034     -0.2026908874     -0.3892601966     -0.0244082355     22.5909957885     76.4337234497     -53.8093414306
241  68   -3   11     0.2657699346     -9.7161655426     0.1388707752     -0.2314534664     -0.3642261028     -0.0102932679     22.5909957885     76.4337234497     -53.8093414306
242  21   -3   15     0.2657699346     -9.7161655426     0.1388707752     -0.2314534664     -0.3642261028     -0.0102932679     22.5909957885     76.4337234497     -53.8093414306
242 230   -3   14     0.2968961238     -9.6994056701     0.0766183614     -0.2636782169     -0.3772758007     -0.0190818328     23.8168640136     75.5551757812     -54.6527481079
243 182   -2   18     0.2921074867     -9.7688407897     0.1412650966     -0.2871143817     -0.4033751964     -0.0297346382     23.8168640136     75.5551757812     -54.6527481079
244 135   -2   17     0.2921074867     -9.7688407897     0.1412650966     -0.2871143817     -0.4033751964     -0.0297346382     23.8168640136     75.5551757812     -54.6527481079
245  87   -2   15     0.3519655704     -9.7903900146     0.1029559254     -0.2871143817     -0.4198870182     -0.0129564702     23.8168640136     75.5551757812     -54.6527481079
246  40   -3   19     0.3711201906     -9.7401084899     0.2035175085     -0.2756626367     -0.3903254985     0.0166050672     23.8168640136     75.5551757812     -54.6527481079
246 247   -2   15     0.3711201906     -9.7401084899     0.2035175085     -0.2756626367     -0.3903254985     0.0166050672     23.8168640136     75.5551757812     -54.6527481079
247 200   -1   19     0.3471769332     -9.7257432937     0.1245048284     -0.2799237251     -0.3370614528     0.0349811601     23.8168640136     75.5551757812     -54.6527481079
248 152   -1   20     0.3040791034     -9.7832069396     0.0790126848     -0.2767279148     -0.2829984474     0.0560204505     23.8168640136     75.5551757812     -54.6527481079
249 104   -1   18     0.3040791034     -9.7832069396     0.0790126848     -0.2767279148     -0.2829984474     0.0560204505     23.8168640136     75.5551757812     -54.6527481079
250  56   -1   19     0.1987288665     -9.7233486175     0.1316878080     -0.2647435188     -0.2563664436     0.0661406230     23.8168640136     75.5551757812     -54.6527481079
251   9    0   15     0.2633756160     -9.8717966079     -0.0478864765     -0.2948376846     -0.2350608348     0.0363127589     22.4158725738     77.6636886596     -52.9659347534
251 217    0   17     0.2633756160     -9.8717966079     -0.0478864765     -0.2948376846     -0.2350608348     0.0363127589     22.4158725738     77.6636886596     -52.9659347534
252 170    0   16     0.3567542552     -9.7353200912     0.1652083396     -0.2823206138     -0.1221410751     -0.0140217518     22.4158725738     77.6636886596     -52.9659347534
253 122    0   18     0.2011231899     -9.8334875106     0.0766183614     -0.2506285190     -0.0672791242     -0.0276040792     22.4158725738     77.6636886596     -52.9659347534
254  75    0   20     0.2011231899     -9.8334875106     0.0766183614     -0.2506285190     -0.0672791242     -0.0276040792     22.4158725738     77.6636886596     -52.9659347534
255  27    0   17     0.1747856235     -9.7520809173     0.0790126848     -0.2492969274     -0.0835246562     -0.0622256994     22.4158725738     77.6636886596     -52.9659347534
255 236    1   19     0.1676026582     -9.6994056701     0.0861956501     -0.2500958919     -0.1596922302     -0.0595624971     22.4158725738     77.6636886596     -52.9659347534
  0 188    2   15     0.1676026582     -9.6994056701     0.0861956501     -0.2500958919     -0.1596922302     -0.0595624971     22.4158725738     77.6636886596     -52.9659347534
  1 141    1   13     0.2921074867     -9.7401084899     0.0790126848     -0.2831195831     -0.2646223545     0.0003595380     22.4158725738     77.6636886596     -52.9659347534
  2  93    0   13     0.2466153383     -9.7377147674     0.0694353866     -0.2785921335     -0.3059019804     0.0432370853     23.2914924621     76.4337234497     -52.4598922729
  3  45    0   10     0.2466153383     -9.7377147674     0.0694353866     -0.2785921335     -0.3059019804     0.0432370853     23.2914924621     76.4337234497     -52.4598922729
  3 253    0   10     0.2585869789     -9.7568693161     -0.0478864765     -0.2764616012     -0.3631608247     0.0746628665     23.2914924621     76.4337234497     -52.4598922729
  4 206    0   10     0.2322494029     -9.8430643081     0.0311262083     -0.2729994297     -0.3604976177     0.0807882213     23.2914924621     76.4337234497     -52.4598922729
  5 158    0    8     0.2322494029     -9.8430643081     0.0311262083     -0.2729994297     -0.3604976177     0.0807882213     23.2914924621     76.4337234497     -52.4598922729
  6 111    0   12     0.2202777862     -9.7353200912     0.0981672668     -0.2447694778     -0.3407899379     0.0514930152     23.2914924621     76.4337234497     -52.4598922729
  7  63    0   13     0.0526751232     -9.8023614883     -0.1532367229     -0.2559549331     -0.4172238349     0.0616131782     23.2914924621     76.4337234497     -52.4598922729
  8  16    0   14     0.0526751232     -9.8023614883     -0.1532367229     -0.2559549331     -0.4172238349     0.0616131782     23.2914924621     76.4337234497     -52.4598922729
  8 225   -1   16     0.1197161788     -9.7377147674     0.0311262083     -0.2807227134     -0.5304098606     0.0648090171     23.2914924621     76.4337234497     -52.4598922729
  9 177   -3   16     0.1197161788     -9.7257432937     -0.1388707752     -0.2996314525     -0.6507865905     0.0973000717     22.9412441253     76.0823059082     -52.4598922729
 10 129   -3   16     0.1197161788     -9.7257432937     -0.1388707752     -0.2996314525     -0.6507865905     0.0973000717     22.9412441253     76.0823059082     -52.4598922729
 11  82   -4   19     0.1723913097     -9.7856006622     -0.2083061695     -0.3188065052     -0.6782175064     0.1199372882     22.9412441253     76.0823059082     -52.4598922729
 12  34   -6   22     0.2059118509     -9.8430643081     0.0071829710     -0.2935060977     -0.5605040550     0.1020938396     22.9412441253     76.0823059082     -52.4598922729
 12 242   -4   19     0.2059118509     -9.8430643081     0.0071829710     -0.2935060977     -0.5605040550     0.1020938396     22.9412441253     76.0823059082     -52.4598922729
 13 194   -3   23     0.1268991470     -9.7856006622     0.0311262083     -0.2407746791     -0.4931250572     0.0677385377     22.9412441253     76.0823059082     -52.4598922729
 14 146   -3   20     0.0646467447     -9.7520809173     -0.0814070034     -0.1867116928     -0.5043105125     0.0706680679     22.9412441253     76.0823059082     -52.4598922729
 15  98   -2   17     0.0646467447     -9.7520809173     -0.0814070034     -0.1867116928     -0.5043105125     0.0706680679     22.9412441253     76.0823059082     -52.4598922729
 16  50   -3   17     0.1029559254     -9.6994056701     -0.1891515731     -0.1803200149     -0.5093705654     0.0988980007     22.9412441253     76.0823059082     -52.4598922729
 17   2   -3   14     0.0263375616     -9.7257432937     -0.1005615949     -0.2202680349     -0.4222838878     0.0949031925     26.4437255859     76.4337234497     -51.4478034973
 17 211   -3   15     0.0263375616     -9.7257432937     -0.1005615949     -0.2202680349     -0.4222838878     0.0949031925     26.4437255859     76.4337234497     -51.4478034973
 18 163   -3   19     0.0526751232     -9.6802511215     0.0646467447     -0.2527590990     -0.3860643386     0.0807882213     26.4437255859     76.4337234497     -51.4478034973
 19 116   -2   21     -0.0287318849     -9.8358821868     0.0430978250     -0.2735320568     -0.3802052974     0.0653416585     26.4437255859     76.4337234497     -51.4478034973
 20  68   -2   19     -0.0287318849     -9.8358821868     0.0430978250     -0.2735320568     -0.3802052974     0.0653416585     26.4437255859     76.4337234497     -51.4478034973
 21  20   -3   20     -0.0335205316     -9.8310928344     0.0359148550     -0.2484979629     -0.4316051006     0.0373780441     26.4437255859     76.4337234497     -51.4478034973
 21 228   -5   16     -0.0239432382     -9.7951784133     0.0119716191     -0.2096152305     -0.4382631301     -0.0142880702     26.4437255859     76.4337234497     -51.4478034973
 22 181   -6   12     -0.0239432382     -9.7951784133     0.0119716191     -0.2096152305     -0.4382631301     -0.0142880702     26.4437255859     76.4337234497     -51.4478034973
 23 134   -6   13     -0.0239432382     -9.7616577148     -0.0047886476     -0.1837821578     -0.4190880775     -0.0419853687     26.4437255859     76.4337234497     -51.4478034973
 24  87   -4    8     0.0071829710     -9.7017993927     0.0023943238     -0.1875106620     -0.4148269176     -0.0489096927     26.4437255859     76.4337234497     -51.4478034973
 25  39   -2    4     0.0071829710     -9.7017993927     0.0023943238     -0.1875106620     -0.4148269176     -0.0489096927     26.4437255859     76.4337234497     -51.4478034973
 25 247   -1    2     0.0095772953     -9.7736291885     -0.0622524166     -0.2048214673     -0.3799389839     -0.0465128135     25.7432289123     77.8394012451     -50.0983543395
 26 200   -1    3     -0.0071829710     -9.7065887451     0.0670410633     -0.2160068988     -0.3029724597     -0.0768733072     25.7432289123     77.8394012451     -50.0983543395
 27 152   -2    6     -0.0071829710     -9.7065887451     0.0670410633     -0.2160068988     -0.3029724597     -0.0768733072     25.7432289123     77.8394012451     -50.0983543395
 28 104   -2    6     -0.0335205316     -9.7401084899     0.0766183614     -0.2088162660     -0.3317350387     -0.0784712314     25.7432289123     77.8394012451     -50.0983543395
 29  57   -3    8     0.0383091812     -9.8502473831     -0.0143659424     -0.1976308250     -0.3626281976     -0.0851292324     25.7432289123     77.8394012451     -50.0983543395
 30   9   -5    8     0.0383091812     -9.8502473831     -0.0143659424     -0.1976308250     -0.3626281976     -0.0851292324     25.7432289123     77.8394012451     -50.0983543395
 30 218   -4    5     0.0287318849     -9.7760238647     -0.1292934894     -0.1656723976     -0.3074999094     -0.1027063608     25.7432289123     77.8394012451     -50.0983543395
 31 170   -7    7     0.0957729530     -9.7329254150     0.0191545906     -0.1741946458     -0.2848627090     -0.1098970050     25.7432289123     77.8394012451     -50.0983543395
 32 122   -7    7     0.0957729530     -9.7329254150     0.0191545906     -0.1741946458     -0.2848627090     -0.1098970050     25.7432289123     77.8394012451     -50.0983543395
 33  74   -4    4     0.0335205316     -9.7520809173     0.0071829710     -0.1779231309     -0.2806015491     -0.1019073963     25.2178573608     76.6094360351     -49.5923080444
 34  26   -5    4     0.0359148550     -9.7616577148     0.0119716191     -0.1731293678     -0.3541059494     -0.0864608287     25.2178573608     76.6094360351     -49.5923080444
 34 234   -2    5     0.0359148550     -9.7616577148     0.0119716191     -0.1731293678     -0.3541059494     -0.0864608287     25.2178573608     76.6094360351     -49.5923080444
 35 187   -1    6     0.2035175085     -9.8215160369     0.0407035017     -0.1704661607     -0.3991140365     -0.0816670703     25.2178573608     76.6094360351     -49.5923080444
 36 139   -3    7     0.1915459060     -9.7233486175     -0.0239432382     -0.1456984043     -0.2659539699     -0.0720795440     25.2178573608     76.6094360351     -49.5923080444
 37  91   -4    9     0.1915459060     -9.7233486175     -0.0239432382     -0.1456984043     -0.2659539699     -0.0720795440     25.2178573608     76.6094360351     -49.5923080444
 38  43   -5   11     0.1484480619     -9.7281370162     0.0766183614     -0.1627428770     -0.1895200729     -0.0582309007     25.2178573608     76.6094360351     -49.5923080444
 38 251   -5   10     0.1604196929     -9.7808122634     0.0215489125     -0.1811189651     -0.2377240419     -0.0196144723     25.2178573608     76.6094360351     -49.5923080444
 39 203   -4   13     0.1604196929     -9.7808122634     0.0215489125     -0.1811189651     -0.2377240419     -0.0196144723     25.2178573608     76.6094360351     -49.5923080444
 40 156   -3   15     0.1436594247     -9.7448978424     0.0047886476     -0.1986961174     -0.2321312904     -0.0102932679     25.2178573608     77.3122711181     -50.6043968200
 41 108   -4   16     0.1077445626     -9.6898279190     -0.0287318849     -0.2327850818     -0.2039013624     -0.0222776746     25.2178573608     77.3122711181     -50.6043968200
 42  61   -5   20     0.1077445626     -9.6898279190     -0.0287318849     -0.2327850818     -0.2039013624     -0.0222776746     25.2178573608     77.3122711181     -50.6043968200
 43  14   -5   21     0.0742240333     -9.7664461135     0.0646467447     -0.2580854892     -0.2587633132     -0.0142880702     25.2178573608     77.3122711181     -50.6043968200
 43 222   -4   21     0.1388707752     -9.7808122634     0.0287318849     -0.2527590990     -0.3096304416     -0.0124238300     25.2178573608     77.3122711181     -50.6043968200
 44 174   -3   20     0.1388707752     -9.7808122634     0.0287318849     -0.2527590990     -0.3096304416     -0.0124238300     25.2178573608     77.3122711181     -50.6043968200
 45 126   -5   19     0.1891515731     -9.7448978424     -0.1005615949     -0.2458347797     -0.2965807914     0.0070175414     25.2178573608     77.3122711181     -50.6043968200
 46  79   -4   19     0.1173218607     -9.8047552108     0.0694353866     -0.2652761459     -0.2281365156     0.0179366683     25.2178573608     77.3122711181     -50.6043968200
 47  31   -4   21     0.1173218607     -9.8047552108     0.0694353866     -0.2652761459     -0.2281365156     0.0179366683     25.2178573608     77.3122711181     -50.6043968200
 47 240   -5   24     0.0957729530     -9.7065887451     0.0838013267     -0.2482316493     -0.2068308830     -0.0086953468     25.3929805755     76.7851409912     -49.4236259460
 48 192   -6   26     0.0933786296     -9.8191213607     -0.0167602658     -0.2247954845     -0.2816668510     0.0014248182     25.3929805755     76.7851409912     -49.4236259460
 49 144   -6   27     0.0933786296     -9.8191213607     -0.0167602658     -0.2247954845     -0.2816668510     0.0014248182     25.3929805755     76.7851409912     -49.4236259460
 50  97   -6   25     0.1699969768     -9.7760238647     0.0311262083     -0.2061530590     -0.3061683177     0.0187356290     25.3929805755     76.7851409912     -49.4236259460
 51  49   -7   24     0.0909842967     -9.7496862411     0.1795742750     -0.2069520235     -0.2662202835     0.0221977901     25.3929805755     76.7851409912     -49.4236259460
 52   1   -5   23     0.0909842967     -9.7496862411     0.1795742750     -0.2069520235     -0.2662202835     0.0221977901     25.3929805755     76.7851409912     -49.4236259460
 52 209   -4   22     0.1125332117     -9.7640523910     0.0383091812     -0.1915054512     -0.2704813957     0.0285894756     25.3929805755     76.7851409912     -49.4236259460
 53 161   -4   23     -0.0095772953     -9.7448978424     0.1843629074     -0.2037561893     -0.2273375511     0.0032890594     25.3929805755     76.7851409912     -49.4236259460
 54 114   -5   21     -0.0095772953     -9.7448978424     0.1843629074     -0.2037561893     -0.2273375511     0.0032890594     25.3929805755     76.7851409912     -49.4236259460
 55  66   -5   20     0.0215489125     -9.7233486175     0.1053502440     -0.2080173015     -0.3053693532     -0.0164186334     26.0934772491     77.1365661621     -47.3994522094
 56  19   -6   21     -0.0095772953     -9.8167276382     0.0143659424     -0.2210669994     -0.4142942905     -0.0265387988     26.0934772491     77.1365661621     -47.3994522094
 56 227   -7   18     -0.0095772953     -9.8167276382     0.0143659424     -0.2210669994     -0.4142942905     -0.0265387988     26.0934772491     77.1365661621     -47.3994522094
 57 180   -8   18     0.0574637699     -9.8310928344     0.0454921483     -0.2210669994     -0.5152296543     -0.0196144723     26.0934772491     77.1365661621     -47.3994522094
 58 133  -10   19     0.0957729530     -9.8071498870     0.0957729530     -0.2210669994     -0.5165612220     -0.0313325595     26.0934772491     77.1365661621     -47.3994522094
 59  85  -11   18     0.0957729530     -9.8071498870     0.0957729530     -0.2210669994     -0.5165612220     -0.0313325595     26.0934772491     77.1365661621     -47.3994522094
 60  38  -12   19     0.0646467447     -9.7329254150     0.0526751232     -0.2184037923     -0.5099031925     -0.0310662412     26.0934772491     77.1365661621     -47.3994522094
 60 246  -11   19     0.1149275422     -9.7353200912     0.0909842967     -0.2386441230     -0.5160285949     -0.0265387988     26.0934772491     77.1365661621     -47.3994522094
 61 199  -11   21     0.1149275422     -9.7353200912     0.0909842967     -0.2386441230     -0.5160285949     -0.0265387988     26.0934772491     77.1365661621     -47.3994522094
 62 152  -11   20     0.1532367229     -9.7688407897     0.1245048284     -0.2434378862     -0.5064410686     -0.0164186334     26.0934772491     77.1365661621     -47.3994522094
 63 104   -9   21     0.1891515731     -9.7712354660     0.0239432382     -0.2330513954     -0.4699552059     0.0099470624     26.4437255859     77.1365661621     -46.3873634338
 64  57   -9   22     0.1891515731     -9.7712354660     0.0239432382     -0.2330513954     -0.4699552059     0.0099470624     26.4437255859     77.1365661621     -46.3873634338
 65   9   -8   22     0.0790126848     -9.7592630386     0.0981672668     -0.2237301826     -0.3786073923     0.0134092259     26.4437255859     77.1365661621     -46.3873634338
 65 217   -7   22     0.0670410633     -9.7664461135     0.1173218607     -0.2253281116     -0.3943202781     0.0131429064     26.4437255859     77.1365661621     -46.3873634338
 66 170   -9   22     0.0670410633     -9.7664461135     0.1173218607     -0.2253281116     -0.3943202781     0.0131429064     26.4437255859     77.1365661621     -46.3873634338
 67 123   -8   21     0.0957729530     -9.7760238647     0.0981672668     -0.2104141950     -0.4406599998     0.0123439443     26.4437255859     77.1365661621     -46.3873634338
 68  75   -9   19     0.0766183614     -9.7951784133     0.0574637699     -0.2138763427     -0.4297408580     -0.0100269484     26.4437255859     77.1365661621     -46.3873634338
 69  28  -10   18     0.0766183614     -9.7951784133     0.0574637699     -0.2138763427     -0.4297408580     -0.0100269484     26.4437255859     77.1365661621     -46.3873634338
 69 237   -9   19     0.0933786296     -9.7041940689     0.0909842967     -0.2152079582     -0.3903254985     -0.0068311066     26.4437255859     77.1365661621     -46.3873634338
 70 189   -9   19     0.0550694465     -9.7784175872     0.1292934894     -0.2506285190     -0.3820695686     0.0032890594     26.7939720153     75.3794631958     -47.0620880126
 71 140   -7   20     0.0550694465     -9.7784175872     0.1292934894     -0.2506285190     -0.3820695686     0.0032890594     26.7939720153     75.3794631958     -47.0620880126
 72  92   -6   21     0.0670410633     -9.8167276382     0.0239432382     -0.2506285190     -0.3908581256     -0.0004394227     26.7939720153     75.3794631958     -47.0620880126
 73  44   -7   19     0.0311262083     -9.7592630386     0.1963345432     -0.2421062946     -0.3860643386     -0.0105595886     26.7939720153     75.3794631958     -47.0620880126
 73 253   -7   20     0.0311262083     -9.7592630386     0.1963345432     -0.2421062946     -0.3860643386     -0.0105595886     26.7939720153     75.3794631958     -47.0620880126
 74 205   -6   17     0.0454921483     -9.7784175872     0.1364764571     -0.2128110647     -0.4079026222     -0.0116248691     26.7939720153     75.3794631958     -47.0620880126
 75 158   -7   18     0.0502807998     -9.7209539413     0.0287318849     -0.2109468221     -0.4164248466     -0.0177502336     26.7939720153     75.3794631958     -47.0620880126
 76 110   -8   19     0.0502807998     -9.7209539413     0.0287318849     -0.2109468221     -0.4164248466     -0.0177502336     26.7939720153     75.3794631958     -47.0620880126
 77  62   -7   17     0.0239432382     -9.7760238647     -0.0550694465     -0.2202680349     -0.4398610115     -0.0206797552     26.7939720153     75.3794631958     -47.0620880126
 78  15   -7   20     0.1029559254     -9.7664461135     0.0478864765     -0.2213333129     -0.4071036338     -0.0366589665     27.8447170257     77.4879837036     -45.7126388549
 78 223   -7   19     0.1029559254     -9.7664461135     0.0478864765     -0.2213333129     -0.4071036338     -0.0366589665     27.8447170257     77.4879837036     -45.7126388549
 79 176   -6   19     0.0694353866     -9.7520809173     0.1077445626     -0.2341166734     -0.3538396358     -0.0529044914     27.8447170257     77.4879837036     -45.7126388549
 80 129   -5   22     0.0694353866     -9.7903900146     -0.0215489125     -0.2349156379     -0.3514427661     -0.0499749708     27.8447170257     77.4879837036     -45.7126388549
 81  81   -4   21     0.0694353866     -9.7903900146     -0.0215489125     -0.2349156379     -0.3514427661     -0.0499749708     27.8447170257     77.4879837036     -45.7126388549
 82  34   -3   21     0.1699969768     -9.7520809173     0.1340821266     -0.2325187683     -0.3154895305     -0.0398548107     27.8447170257     77.4879837036     -45.7126388549
 82 242   -2   21     0.1460537433     -9.7377147674     0.0718297100     -0.2330513954     -0.2566327571     -0.0217450356     27.8447170257     77.4879837036     -45.7126388549
 83 195   -2   22     0.1460537433     -9.7377147674     0.0718297100     -0.2330513954     -0.2566327571     -0.0217450356     27.8447170257     77.4879837036     -45.7126388549
 84 148   -1   22     0.1245048284     -9.7520809173     0.0454921483     -0.2466337203     -0.2148205041     -0.0020373435     27.8447170257     77.4879837036     -45.7126388549
 85 100    0   22     0.1029559254     -9.7233486175     0.0670410633     -0.2522264480     -0.1860579109     0.0096807441     27.4944686889     76.0823059082     -45.3752746582
 86  52    0   22     0.1029559254     -9.7233486175     0.0670410633     -0.2522264480     -0.1860579109     0.0096807441     27.4944686889     76.0823059082     -45.3752746582
 87   4    0   21     0.0407035017     -9.8095445632     0.1101388931     -0.2516938209     -0.2403872251     0.0304537177     27.4944686889     76.0823059082     -45.3752746582
 87 211   -1   21     0.0790126848     -9.8119382858     0.0550694465     -0.2367798805     -0.2782046794     0.0259262704     27.4944686889     76.0823059082     -45.3752746582
 88 163   -3   21     0.0790126848     -9.8119382858     0.0550694465     -0.2367798805     -0.2782046794     0.0259262704     27.4944686889     76.0823059082     -45.3752746582
 89 115   -3   22     0.1268991470     -9.7185602188     -0.0263375616     -0.2242628335     -0.2584969997     0.0227304315     27.4944686889     76.0823059082     -45.3752746582
 90  68   -2   23     0.0598580884     -9.6874332427     -0.0023943238     -0.2482316493     -0.1969770431     0.0211325120     27.4944686889     76.0823059082     -45.3752746582
 91  20   -2   25     0.0598580884     -9.6874332427     -0.0023943238     -0.2482316493     -0.1969770431     0.0211325120     27.4944686889     76.0823059082     -45.3752746582
 91 228   -1   26     -0.0047886476     -9.7951784133     0.0263375616     -0.2671403884     -0.1961780929     0.0216651487     27.4944686889     76.0823059082     -45.3752746582
 92 181   -1   25     -0.0454921483     -9.8334875106     0.1077445626     -0.2445031642     -0.2726119756     0.0123439443     27.4944686889     76.0823059082     -45.3752746582
 93 133   -2   25     -0.0454921483     -9.8334875106     0.1077445626     -0.2445031642     -0.2726119756     0.0123439443     27.4944686889     76.0823059082     -45.3752746582
 94  86   -3   24     0.0407035017     -9.8071498870     0.1149275422     -0.2141426563     -0.3373277664     -0.0086953468     27.4944686889     76.0823059082     -45.3752746582
 95  38   -4   22     0.0430978250     -9.7257432937     0.0143659424     -0.2144089937     -0.3221475124     -0.0198807945     27.4944686889     76.0823059082     -45.3752746582
 95 246   -4   23     0.0430978250     -9.7257432937     0.0143659424     -0.2144089937     -0.3221475124     -0.0198807945     27.4944686889     76.0823059082     -45.3752746582
 96 198   -4   21     0.0670410633     -9.7329254150     0.1149275422     -0.2453021287     -0.3210822343     -0.0039015846     27.4944686889     76.0823059082     -45.3752746582
 97 151   -5   20     0.0047886476     -9.7760238647     0.3208393812     -0.2588844537     -0.3373277664     0.0040880198     27.4944686889     76.0823059082     -45.3752746582
 98 102   -5   21     0.0047886476     -9.7760238647     0.3208393812     -0.2588844537     -0.3373277664     0.0040880198     27.4944686889     76.0823059082     -45.3752746582
 99  54   -4   21     0.1221105098     -9.7640523910     0.0263375616     -0.2349156379     -0.3770094871     0.0253936314     27.4944686889     76.0823059082     -45.3752746582
100   6   -5   23     -0.0407035017     -9.7592630386     0.0957729530     -0.2407746791     -0.3509100914     0.0387096405     27.4944686889     76.0823059082     -45.3752746582
100 214   -6   23     -0.0407035017     -9.7592630386     0.0957729530     -0.2407746791     -0.3509100914     0.0387096405     27.4944686889     76.0823059082     -45.3752746582
101 166   -6   21     -0.0430978250     -9.7951784133     0.0311262083     -0.2514275074     -0.3873959541     0.0264589118     29.0705852508     76.9608535766     -44.5318679809
102 118   -6   21     -0.0167602658     -9.7041940689     0.1268991470     -0.2389104366     -0.3884612274     0.0038217000     29.0705852508     76.9608535766     -44.5318679809
103  70   -7   19     -0.0167602658     -9.7041940689     0.1268991470     -0.2389104366     -0.3884612274     0.0038217000     29.0705852508     76.9608535766     -44.5318679809
104  22   -7   18     -0.0143659424     -9.7688407897     0.0407035017     -0.2466337203     -0.4734173774     0.0328505992     29.0705852508     76.9608535766     -44.5318679809
104 230   -6   19     0.0263375616     -9.7999668121     0.0454921483     -0.2476989984     -0.5115011215     0.0376443576     29.0705852508     76.9608535766     -44.5318679809
105 182   -7   18     0.0263375616     -9.7999668121     0.0454921483     -0.2476989984     -0.5115011215     0.0376443576     29.0705852508     76.9608535766     -44.5318679809
106 134   -7   17     -0.0287318849     -9.6994056701     0.1484480619     -0.2426389217     -0.4875323295     0.0280568361     29.0705852508     76.9608535766     -44.5318679809
107  87   -8   18     -0.0047886476     -9.7640523910     0.1987288665     -0.2572865486     -0.4830049037     0.0107460248     29.0705852508     76.9608535766     -44.5318679809
108  38   -7   19     -0.0047886476     -9.7640523910     0.1987288665     -0.2572865486     -0.4830049037     0.0107460248     29.0705852508     76.9608535766     -44.5318679809
108 246   -7   18     -0.0622524166     -9.8119382858     0.0167602658     -0.2330513954     -0.4438558101     -0.0201471138     28.3700885772     77.3122711181     -44.1945075988
109 199   -8   17     0.0287318849     -9.7233486175     -0.0047886476     -0.2237301826     -0.4345346450     -0.0110922288     28.3700885772     77.3122711181     -44.1945075988
110 152   -8   16     0.0287318849     -9.7233486175     -0.0047886476     -0.2237301826     -0.4345346450     -0.0110922288     28.3700885772     77.3122711181     -44.1945075988
111 105   -9   17     -0.0311262083     -9.7903900146     -0.0646467447     -0.2247954845     -0.4201533317     0.0264589118     28.3700885772     77.3122711181     -44.1945075988
112  58   -8   19     -0.0047886476     -9.7448978424     0.0239432382     -0.2229312419     -0.3823358726     0.0317853164     28.3700885772     77.3122711181     -44.1945075988
113  10   -8   19     -0.0047886476     -9.7448978424     0.0239432382     -0.2229312419     -0.3823358726     0.0317853164     28.3700885772     77.3122711181     -44.1945075988
113 219   -7   18     -0.0550694465     -9.7281370162     0.0359148550     -0.2226649284     -0.3248107194     0.0134092259     28.3700885772     77.3122711181     -44.1945075988
114 171   -6   18     -0.0383091812     -9.7784175872     0.0215489125     -0.2098815441     -0.2835310935     -0.0012383832     28.3700885772     77.3122711181     -44.1945075988
115 124   -5   18     -0.0383091812     -9.7784175872     0.0215489125     -0.2098815441     -0.2835310935     -0.0012383832     28.3700885772     77.3122711181     -44.1945075988
116  77   -4   20     -0.0191545906     -9.7760238647     0.0335205316     -0.2112131357     -0.2377240419     -0.0092279872     29.7710800170     78.7179489135     -45.8813209533
117  30   -4   20     -0.0454921483     -9.7401084899     0.0454921483     -0.2330513954     -0.2039013624     -0.0118911897     29.7710800170     78.7179489135     -45.8813209533
117 238   -4   21     -0.0454921483     -9.7401084899     0.0454921483     -0.2330513954     -0.2039013624     -0.0118911897     29.7710800170     78.7179489135     -45.8813209533
118 191   -5   23     -0.0263375616     -9.7688407897     0.1340821266     -0.2490306138     -0.2374577045     0.0107460248     29.7710800170     78.7179489135     -45.8813209533
119 143   -7   22     -0.0239432382     -9.7137708663     0.0861956501     -0.2413073062     -0.2268049240     0.0176703476     29.7710800170     78.7179489135     -45.8813209533
120  96   -7   22     -0.0239432382     -9.7137708663     0.0861956501     -0.2413073062     -0.2268049240     0.0176703476     29.7710800170     78.7179489135     -45.8813209533
121  48   -6   21     -0.0718297100     -9.7784175872     0.0694353866     -0.2498295783     -0.2212121725     0.0328505992     29.7710800170     78.7179489135     -45.8813209533
122   0   -6   19     -0.1891515731     -9.7784175872     0.0191545906     -0.2458347797     -0.2659539699     0.0304537177     29.7710800170     78.7179489135     -45.8813209533
122 209   -7   19     -0.1891515731     -9.7784175872     0.0191545906     -0.2458347797     -0.2659539699     0.0304537177     29.7710800170     78.7179489135     -45.8813209533
123 162   -7   18     -0.1508424043     -9.7951784133     0.0047886476     -0.2479653358     -0.3549048900     0.0120776236     29.4208335876     76.9608535766     -43.5197830200
124 114   -8   18     -0.0814070034     -9.6826448440     -0.1029559254     -0.2461010932     -0.3615629196     0.0160724282     29.4208335876     76.9608535766     -43.5197830200
125  66   -8   19     -0.0814070034     -9.6826448440     -0.1029559254     -0.2461010932     -0.3615629196     0.0160724282     29.4208335876     76.9608535766     -43.5197830200
126  19   -6   15     -0.1436594247     -9.7616577148     -0.0215489125     -0.2594170808     -0.3328003406     0.0014248182     29.4208335876     76.9608535766     -43.5197830200
126 227   -4   11     -0.1556310415     -9.7927837371     -0.0311262083     -0.2442368507     -0.3335993051     -0.0148207116     29.4208335876     76.9608535766     -43.5197830200
127 180   -2    7     -0.1556310415     -9.7927837371     -0.0311262083     -0.2442368507     -0.3335993051     -0.0148207116     29.4208335876     76.9608535766     -43.5197830200
128 133   -1    2     -0.1197161788     -9.8047552108     -0.0263375616     -0.2181374788     -0.3509100914     -0.0188155155     29.4208335876     76.9608535766     -43.5197830200
129  86    0    0     -0.1029559254     -9.7472915649     0.0574637699     -0.1883096122     -0.3607639312     -0.0214787149     29.4208335876     76.9608535766     -43.5197830200
130  38    0    0     -0.1029559254     -9.7472915649     0.0574637699     -0.1883096122     -0.3607639312     -0.0214787149     29.4208335876     76.9608535766     -43.5197830200
130 246    0    0     -0.0885899734     -9.7137708663     0.0287318849     -0.1877769851     -0.3450510501     -0.0339957618     29.4208335876     76.9608535766     -43.5197830200
131 199    0    0     -0.0885899734     -9.7616577148     0.0430978250     -0.2290565967     -0.3274739265     -0.0363926434     29.9462051391     77.1365661621     -43.3511009216
132 151    0    0     -0.0885899734     -9.7616577148     0.0430978250     -0.2290565967     -0.3274739265     -0.0363926434     29.9462051391     77.1365661621     -43.3511009216
133 104    0    0     -0.0909842967     -9.8143329620     0.0311262083     -0.2247954845     -0.3181527137     -0.0411864089     29.9462051391     77.1365661621     -43.3511009216
134  57    0    0     -0.0981672668     -9.7425031661     0.0838013267     -0.2104141950     -0.3098968029     -0.0339957618     29.9462051391     77.1365661621     -43.3511009216
135  10    0    0     -0.0981672668     -9.7425031661     0.0838013267     -0.2104141950     -0.3098968029     -0.0339957618     29.9462051391     77.1365661621     -43.3511009216
135 218    0    0     -0.0598580884     -9.7520809173     0.0454921483     -0.2295892477     -0.3253433704     -0.0142880702     29.9462051391     77.1365661621     -43.3511009216
136 171    0    0     -0.0359148550     -9.7520809173     0.0550694465     -0.2500958919     -0.3266749620     0.0104797029     29.9462051391     77.1365661621     -43.3511009216
137 123    0    0     -0.0359148550     -9.7520809173     0.0550694465     -0.2500958919     -0.3266749620     0.0104797029     29.9462051391     77.1365661621     -43.3511009216
138  75    0    0     -0.1173218607     -9.7975721359     0.1245048284     -0.2567538976     -0.3120273351     0.0251273131     29.9462051391     77.1365661621     -43.3511009216
139  28    0    0     -0.1460537433     -9.7113771438     0.0622524166     -0.2421062946     -0.3005755901     0.0142081856     31.1720733642     77.3122711181     -42.1703300476
139 236    0    0     -0.1460537433     -9.7113771438     0.0622524166     -0.2421062946     -0.3005755901     0.0142081856     31.1720733642     77.3122711181     -42.1703300476
140 188    0    0     -0.0885899734     -9.7879953384     0.0814070034     -0.2506285190     -0.3277402400     0.0155397882     31.1720733642     77.3122711181     -42.1703300476
141 140    0    0     -0.1053502440     -9.7568693161     0.0502807998     -0.2341166734     -0.3072335720     0.0051533002     31.1720733642     77.3122711181     -42.1703300476
142  93    0    0     -0.1053502440     -9.7568693161     0.0502807998     -0.2341166734     -0.3072335720     0.0051533002     31.1720733642     77.3122711181     -42.1703300476
143  45    0    0     -0.1268991470     -9.7401084899     0.0646467447     -0.2269260406     -0.2792699575     -0.0041679053     31.1720733642     77.3122711181     -42.1703300476
143 253    0    0     -0.1484480619     -9.7161655426     -0.0359148550     -0.2303881883     -0.2782046794     0.0016911385     31.1720733642     77.3122711181     -42.1703300476
144 206    0    0     -0.1484480619     -9.7161655426     -0.0359148550     -0.2303881883     -0.2782046794     0.0016911385     31.1720733642     77.3122711181     -42.1703300476
145 159    0    0     -0.0838013267     -9.7592630386     -0.0239432382     -0.2487643003     -0.2965807914     0.0075501813     31.1720733642     77.3122711181     -42.1703300476
146 111    0    0     -0.1197161788     -9.7544746398     0.0215489125     -0.2479653358     -0.2547685146     0.0006258582     32.9233131408     75.5551757812     -40.8208808898
147  64    0    0     -0.1197161788     -9.7544746398     0.0215489125     -0.2479653358     -0.2547685146     0.0006258582     32.9233131408     75.5551757812     -40.8208808898
148  16    0    0     -0.1460537433     -9.7568693161     0.0071829710     -0.2322524309     -0.2406535625     -0.0054995055     32.9233131408     75.5551757812     -40.8208808898
148 225    0    0     -0.1628140068     -9.7592630386     0.0071829710     -0.2474326848     -0.2760741472     0.0024900994     32.9233131408     75.5551757812     -40.8208808898
149 177    0    0     -0.1628140068     -9.7592630386     0.0071829710     -0.2474326848     -0.2760741472     0.0024900994     32.9233131408     75.5551757812     -40.8208808898
150 129    0    0     -0.1652083396     -9.8239097595     0.1101388931     -0.2793910980     -0.3708841323     0.0040880198     32.9233131408     75.5551757812     -40.8208808898
151  81    0    0     -0.1460537433     -9.8023614883     -0.0861956501     -0.2311871528     -0.3842001152     -0.0068311066     32.9233131408     75.5551757812     -40.8208808898
152  33    0    0     -0.1460537433     -9.8023614883     -0.0861956501     -0.2311871528     -0.3842001152     -0.0068311066     32.9233131408     75.5551757812     -40.8208808898
152 242    0    0     -0.1125332117     -9.7137708663     -0.0454921483     -0.2271923542     -0.3711504459     -0.0166849517     32.9233131408     75.5551757812     -40.8208808898
153 195    0    0     -0.0957729530     -9.7616577148     -0.1197161788     -0.2575528621     -0.3485132217     0.0000932175     31.6974449157     77.8394012451     -42.0016479492
154 148    0    0     -0.0957729530     -9.7616577148     -0.1197161788     -0.2575528621     -0.3485132217     0.0000932175     31.6974449157     77.8394012451     -42.0016479492
155 101    0    0     -0.1197161788     -9.7808122634     -0.0143659424     -0.2751299858     -0.3354635238     0.0160724282     31.6974449157     77.8394012451     -42.0016479492
156  53    0    0     -0.1221105098     -9.7568693161     -0.0814070034     -0.2599497318     -0.3256096839     0.0134092259     31.6974449157     77.8394012451     -42.0016479492
157   6    0    0     -0.1221105098     -9.7568693161     -0.0814070034     -0.2599497318     -0.3256096839     0.0134092259     31.6974449157     77.8394012451     -42.0016479492
157 214    0    0     -0.1699969768     -9.6826448440     0.1029559254     -0.2514275074     -0.2779383659     0.0024900994     31.6974449157     77.8394012451     -42.0016479492
158 166    0    0     -0.2537982940     -9.7808122634     0.1292934894     -0.2703361988     -0.2949828624     -0.0134891104     31.6974449157     77.8394012451     -42.0016479492
159 118    0    0     -0.2537982940     -9.7808122634     0.1292934894     -0.2703361988     -0.2949828624     -0.0134891104     31.6974449157     77.8394012451     -42.0016479492
160  71    0    0     -0.0718297100     -9.7999668121     -0.1029559254     -0.2466337203     -0.3711504459     -0.0009720629     31.6974449157     77.8394012451     -42.0016479492
161  23    0    0     -0.1292934894     -9.7712354660     -0.1388707752     -0.2271923542     -0.3258759975     0.0043543395     34.8496780395     76.4337234497     -42.0016479492
161 231    0    0     -0.1292934894     -9.7712354660     -0.1388707752     -0.2271923542     -0.3258759975     0.0043543395     34.8496780395     76.4337234497     -42.0016479492
162 184    0    0     -0.3088677406     -9.6802511215     0.1915459060     -0.2498295783     -0.3266749620     0.0067512216     34.8496780395     76.4337234497     -42.0016479492
163 136    0    0     -0.1723913097     -9.7903900146     0.0861956501     -0.2610150337     -0.3903254985     0.0032890594     34.8496780395     76.4337234497     -42.0016479492
164  88    0    0     -0.1723913097     -9.7903900146     0.0861956501     -0.2610150337     -0.3903254985     0.0032890594     34.8496780395     76.4337234497     -42.0016479492
165  40    0    0     -0.2322494029     -9.7377147674     0.1436594247     -0.2615476608     -0.3746125936     -0.0166849517     34.8496780395     76.4337234497     -42.0016479492
165 249    0    0     -0.1795742750     -9.7233486175     0.0359148550     -0.2761952638     -0.3985814094     -0.0310662412     34.8496780395     76.4337234497     -42.0016479492
166 201    0    0     -0.1795742750     -9.7233486175     0.0359148550     -0.2761952638     -0.3985814094     -0.0310662412     34.8496780395     76.4337234497     -42.0016479492
167 154    0    0     -0.1843629074     -9.7377147674     -0.0095772953     -0.2801900863     -0.4292082309     -0.0145543909     34.8496780395     76.4337234497     -42.0016479492
168 106    0    0     -0.2130948066     -9.7568693161     0.0335205316     -0.3025609493     -0.4931250572     -0.0105595886     34.8496780395     76.4337234497     -42.0016479492
169  58   -3    3     -0.2130948066     -9.7568693161     0.0335205316     -0.3025609493     -0.4931250572     -0.0105595886     34.8496780395     76.4337234497     -42.0016479492
170  10   -5    4     -0.1292934894     -9.8239097595     -0.0598580884     -0.3046915292     -0.5418616294     -0.0094943084     32.3979415893     77.1365661621     -41.3269233703
170 219   -8    4     -0.1771799468     -9.7664461135     -0.0957729530     -0.2583518028     -0.5248171806     -0.0015047035     32.3979415893     77.1365661621     -41.3269233703
171 172  -11    4     -0.1771799468     -9.7664461135     -0.0957729530     -0.2583518028     -0.5248171806     -0.0015047035     32.3979415893     77.1365661621     -41.3269233703
172 125   -8    1     -0.1580253696     -9.7472915649     -0.1987288665     -0.2322524309     -0.5011146545     -0.0068311066     32.3979415893     77.1365661621     -41.3269233703
173  78   -6    0     -0.1867572593     -9.7640523910     -0.1460537433     -0.2218659400     -0.4806080341     -0.0049668655     32.3979415893     77.1365661621     -41.3269233703
174  31   -3    0     -0.1867572593     -9.7640523910     -0.1460537433     -0.2218659400     -0.4806080341     -0.0049668655     32.3979415893     77.1365661621     -41.3269233703
174 240    0    0     -0.1819685935     -9.7425031661     -0.0742240333     -0.2221322536     -0.4539760112     -0.0196144723     32.3979415893     77.1365661621     -41.3269233703
175 193    0    0     -0.1676026582     -9.8358821868     -0.1173218607     -0.2229312419     -0.4585034370     -0.0193481540     32.3979415893     77.1365661621     -41.3269233703
176 146    0    0     -0.1676026582     -9.8358821868     -0.1173218607     -0.2229312419     -0.4585034370     -0.0193481540     32.3979415893     77.1365661621     -41.3269233703
177  99    0    0     -0.1029559254     -9.7640523910     -0.1197161788     -0.1875106620     -0.3804716587     -0.0398548107     36.4257926940     79.0693664550     -40.8208808898
178  51    0    0     -0.1532367229     -9.7496862411     -0.2514039993     -0.1712651252     -0.2462462902     -0.0582309007     36.4257926940     79.0693664550     -40.8208808898
179   4    0    0     -0.1532367229     -9.7496862411     -0.2514039993     -0.1712651252     -0.2462462902     -0.0582309007     36.4257926940     79.0693664550     -40.8208808898
179 212    0    0     -0.0383091812     -9.7568693161     -0.2657699346     -0.2016256093     -0.1487730884     -0.0635572957     36.4257926940     79.0693664550     -40.8208808898
180 165    0    0     -0.0023943238     -9.7209539413     -0.3088677406     -0.2056204319     -0.0209394168     -0.0526381731     36.4257926940     79.0693664550     -40.8208808898
181 117    0    0     -0.0023943238     -9.7209539413     -0.3088677406     -0.2056204319     -0.0209394168     -0.0526381731     36.4257926940     79.0693664550     -40.8208808898
182  69    0    0     -0.2250664234     -9.6036319732     0.1652083396     -0.2335840463     0.1100900888     -0.0331968021     36.4257926940     79.0693664550     -40.8208808898
183  21    0    0     -0.1987288665     -9.8191213607     0.0598580884     -0.3014956712     0.0389826183     0.0221977901     36.4257926940     79.0693664550     -40.8208808898
183 229    2    6     -0.1987288665     -9.8191213607     0.0598580884     -0.3014956712     0.0389826183     0.0221977901     36.4257926940     79.0693664550     -40.8208808898
184 180    3    9     -0.4549215316     -9.7448978424     0.3950634002     -0.3161432743     -0.0523651981     0.0349811601     34.3243064880     77.3122711181     -41.4956054687
185 133    3   10     -0.1771799468     -9.8119382858     -0.1316878080     -0.2825869560     -0.1865905570     0.0309863567     34.3243064880     77.3122711181     -41.4956054687
186  85    3   10     -0.1771799468     -9.8119382858     -0.1316878080     -0.2825869560     -0.1865905570     0.0309863567     34.3243064880     77.3122711181     -41.4956054687
187  38    2    6     -0.2657699346     -9.7377147674     0.0861956501     -0.2588844537     -0.1860579109     0.0213988304     34.3243064880     77.3122711181     -41.4956054687
187 246    1    6     -0.2011231899     -9.7664461135     0.0000000000     -0.2535580396     -0.2086951255     -0.0047005453     34.3243064880     77.3122711181     -41.4956054687
188 197    0    8     -0.2011231899     -9.7664461135     0.0000000000     -0.2535580396     -0.2086951255     -0.0047005453     34.3243064880     77.3122711181     -41.4956054687
189 148    0    8     -0.2298550844     -9.7688407897     0.0550694465     -0.2301218748     -0.2505073785     -0.0062984657     34.3243064880     77.3122711181     -41.4956054687
190 101    0    7     -0.2154891252     -9.7999668121     -0.1149275422     -0.2168058872     -0.2901890754     -0.0100269484     34.3243064880     77.3122711181     -41.4956054687
191  54    0    8     -0.2154891252     -9.7999668121     -0.1149275422     -0.2168058872     -0.2901890754     -0.0100269484     34.3243064880     77.3122711181     -41.4956054687
192   6    0    8     -0.2370380401     -9.7041940689     -0.1676026582     -0.2210669994     -0.3253433704     -0.0166849517     34.4994277954     78.1908187866     -40.6521987915
192 215   -1   11     -0.2059118509     -9.7329254150     0.0047886476     -0.2524927854     -0.3586333990     -0.0265387988     34.4994277954     78.1908187866     -40.6521987915
193 167   -2   11     -0.2059118509     -9.7329254150     0.0047886476     -0.2524927854     -0.3586333990     -0.0265387988     34.4994277954     78.1908187866     -40.6521987915
194 120   -3    8     -0.1532367229     -9.8119382858     -0.0742240333     -0.2437041997     -0.3567691326     -0.0435832881     34.4994277954     78.1908187866     -40.6521987915
195  73   -2    4     -0.1628140068     -9.6994056701     -0.1580253696     -0.2215996265     -0.3149568796     -0.0385232019     34.4994277954     78.1908187866     -40.6521987915
196  26    0    0     -0.1628140068     -9.6994056701     -0.1580253696     -0.2215996265     -0.3149568796     -0.0385232019     34.4994277954     78.1908187866     -40.6521987915
196 235    0    0     -0.2370380401     -9.7760238647     -0.2466153383     -0.2391767740     -0.3218811988     0.0011584982     34.4994277954     78.1908187866     -40.6521987915
197 187    0    4     -0.2418267011     -9.7999668121     -0.0287318849     -0.2311871528     -0.3682209014     0.0301873946     34.4994277954     78.1908187866     -40.6521987915
198 140    0    4     -0.2418267011     -9.7999668121     -0.0287318849     -0.2311871528     -0.3682209014     0.0301873946     34.4994277954     78.1908187866     -40.6521987915
199  93    0    3     -0.1676026582     -9.7903900146     -0.1245048284     -0.2056204319     -0.3826021957     0.0032890594     34.4994277954     78.1908187866     -40.6521987915
200  45    0    3     -0.1221105098     -9.8071498870     -0.0957729530     -0.1632755041     -0.3519753932     0.0030227396     37.1262893676     77.3122711181     -38.7967033386
200 254    0    0     -0.1221105098     -9.8071498870     -0.0957729530     -0.1632755041     -0.3519753932     0.0030227396     37.1262893676     77.3122711181     -38.7967033386
201 206    0    0     -0.2011231899     -9.5988435745     0.1747856235     -0.1496931934     -0.3011082172     0.0083491430     37.1262893676     77.3122711181     -38.7967033386
202 159    0    0     -0.2322494029     -9.7353200912     0.2035175085     -0.2042888164     -0.3378603935     0.0131429064     37.1262893676     77.3122711181     -38.7967033386
203 112    0    0     -0.2322494029     -9.7353200912     0.2035175085     -0.2042888164     -0.3378603935     0.0131429064     37.1262893676     77.3122711181     -38.7967033386
204  64   -4    3     -0.1795742750     -9.7903900146     -0.2226721048     -0.2282576322     -0.3876622962     0.0147408256     37.1262893676     77.3122711181     -38.7967033386
205  17   -6    5     -0.2035175085     -9.8694019317     -0.1795742750     -0.2242628335     -0.4270776748     0.0498950862     37.1262893676     77.3122711181     -38.7967033386
205 226   -8    8     -0.2035175085     -9.8694019317     -0.1795742750     -0.2242628335     -0.4270776748     0.0498950862     37.1262893676     77.3122711181     -38.7967033386
206 179   -8    9     -0.2729529142     -9.6443357467     0.0430978250     -0.2130774021     -0.3810042858     0.0661406230     37.1262893676     77.3122711181     -38.7967033386
207 131   -5    8     -0.2729529142     -9.6850395202     -0.1005615949     -0.2745973587     -0.3615629196     0.0528246116     37.4765357971     76.6094360351     -39.1340675354
208  84   -3    5     -0.2729529142     -9.6850395202     -0.1005615949     -0.2745973587     -0.3615629196     0.0528246116     37.4765357971     76.6094360351     -39.1340675354
209  37   -1    2     -0.2945018005     -9.7879953384     -0.0119716191     -0.3038925647     -0.3530406713     0.0552214908     37.4765357971     76.6094360351     -39.1340675354
209 245   -1    2     -0.3375996351     -9.8071498870     0.0574637699     -0.2727330923     -0.3162884712     0.0325842809     37.4765357971     76.6094360351     -39.1340675354
210 197    0    0     -0.3375996351     -9.8071498870     0.0574637699     -0.2727330923     -0.3162884712     0.0325842809     37.4765357971     76.6094360351     -39.1340675354
211 150    0    0     -0.2968961238     -9.7113771438     -0.0598580884     -0.2319861173     -0.2867269325     -0.0028363041     37.4765357971     76.6094360351     -39.1340675354
212 103    0    0     -0.3639371871     -9.7592630386     -0.0670410633     -0.2399757146     -0.2960481452     -0.0129564702     37.4765357971     76.6094360351     -39.1340675354
213  55    0    0     -0.3639371871     -9.7592630386     -0.0670410633     -0.2399757146     -0.2960481452     -0.0129564702     37.4765357971     76.6094360351     -39.1340675354
214   8   -2    4     -0.2897131729     -9.7377147674     -0.0239432382     -0.2399757146     -0.3399909734     -0.0150870313     37.4765357971     76.6094360351     -39.1340675354
214 217   -2    4     -0.3160507440     -9.7377147674     -0.0143659424     -0.2389104366     -0.3213485479     -0.0382568836     37.1262893676     77.3122711181     -38.7967033386
215 170   -2    4     -0.3160507440     -9.7377147674     -0.0143659424     -0.2389104366     -0.3213485479     -0.0382568836     37.1262893676     77.3122711181     -38.7967033386
216 123   -5    8     -0.3471769332     -9.7425031661     -0.0550694465     -0.2610150337     -0.3146905660     -0.0563666582     37.1262893676     77.3122711181     -38.7967033386
217  76   -3    4     -0.2442210197     -9.7712354660     -0.1245048284     -0.2631455659     -0.3322677135     -0.0518392086     37.1262893676     77.3122711181     -38.7967033386
218  29   -3    4     -0.2442210197     -9.7712354660     -0.1245048284     -0.2631455659     -0.3322677135     -0.0518392086     37.1262893676     77.3122711181     -38.7967033386
218 239   -3    4     -0.2657699346     -9.6946163177     -0.1556310415     -0.2237301826     -0.3037714481     -0.0307999229     37.1262893676     77.3122711181     -38.7967033386
219 192    0    0     -0.2633756160     -9.7377147674     -0.1867572593     -0.2335840463     -0.2960481452     -0.0118911897     37.1262893676     77.3122711181     -38.7967033386
220 145    0    0     -0.2633756160     -9.7377147674     -0.1867572593     -0.2335840463     -0.2960481452     -0.0118911897     37.1262893676     77.3122711181     -38.7967033386
221  98    0    0     -0.3447826147     -9.7784175872     -0.0933786296     -0.2437041997     -0.3138916015     -0.0009720629     37.1262893676     77.3122711181     -38.7967033386
222  51    0    0     -0.3639371871     -9.7664461135     -0.0430978250     -0.2282576322     -0.3650250673     0.0030227396     38.3521575927     77.8394012451     -39.6401100158
223   4    0    0     -0.3639371871     -9.7664461135     -0.0430978250     -0.2282576322     -0.3650250673     0.0030227396     38.3521575927     77.8394012451     -39.6401100158
223 212    0    0     -0.3112620830     -9.7281370162     -0.0430978250     -0.2184037923     -0.3615629196     -0.0209460735     38.3521575927     77.8394012451     -39.6401100158
224 164    0    0     -0.2849245071     -9.7544746398     -0.0263375616     -0.2287902832     -0.3538396358     -0.0188155155     38.3521575927     77.8394012451     -39.6401100158
225 117    0    0     -0.2849245071     -9.7544746398     -0.0263375616     -0.2287902832     -0.3538396358     -0.0188155155     38.3521575927     77.8394012451     -39.6401100158
226  70    0    0     -0.3040791034     -9.7808122634     -0.1604196929     -0.2168058872     -0.3756778717     0.0043543395     38.3521575927     77.8394012451     -39.6401100158
227  22    0    0     -0.2657699346     -9.7496862411     -0.0622524166     -0.2077509880     -0.3738136291     0.0126102662     38.3521575927     77.8394012451     -39.6401100158
227 231    0    0     -0.2657699346     -9.7496862411     -0.0622524166     -0.2077509880     -0.3738136291     0.0126102662     38.3521575927     77.8394012451     -39.6401100158
228 183    0    0     -0.2418267011     -9.7161655426     -0.0670410633     -0.2120121002     -0.3474479198     0.0142081856     38.3521575927     77.8394012451     -39.6401100158
229 136    0    0     -0.2274607658     -9.7712354660     -0.1197161788     -0.2429052352     -0.3136252880     0.0269915556     38.0019073486     77.4879837036     -38.2906608581
230  88    0    0     -0.2274607658     -9.7712354660     -0.1197161788     -0.2429052352     -0.3136252880     0.0269915556     38.0019073486     77.4879837036     -38.2906608581
231  41    0    0     -0.3184450626     -9.7856006622     -0.0646467447     -0.2458347797     -0.2505073785     0.0285894756     38.0019073486     77.4879837036     -38.2906608581
231 249    0    0     -0.3759088277     -9.7209539413     -0.0407035017     -0.2386441230     -0.2204132318     0.0182029895     38.0019073486     77.4879837036     -38.2906608581
232 201    0    0     -0.3759088277     -9.7209539413     -0.0407035017     -0.2386441230     -0.2204132318     0.0182029895     38.0019073486     77.4879837036     -38.2906608581
233 153    0    0     -0.3806974601     -9.7305316925     0.1388707752     -0.2397094011     -0.2358597993     -0.0009720629     38.0019073486     77.4879837036     -38.2906608581
234 105    0    0     -0.2968961238     -9.7832069396     -0.1388707752     -0.2522264480     -0.2699487447     -0.0113585484     38.0019073486     77.4879837036     -38.2906608581
235  57    0    0     -0.2968961238     -9.7832069396     -0.1388707752     -0.2522264480     -0.2699487447     -0.0113585484     38.0019073486     77.4879837036     -38.2906608581
236  10    0    0     -0.3423882961     -9.7329254150     -0.0407035017     -0.2439705371     -0.2763404607     0.0016911385     38.0019073486     77.4879837036     -38.2906608581
236 218    0    0     -0.3998520660     -9.8215160369     0.0095772953     -0.2487643003     -0.2688834905     -0.0047005453     38.0019073486     77.4879837036     -38.2906608581
237 169    0    0     -0.3998520660     -9.8215160369     0.0095772953     -0.2487643003     -0.2688834905     -0.0047005453     38.0019073486     77.4879837036     -38.2906608581
238 121    0    0     -0.3304166793     -9.6994056701     -0.0670410633     -0.2184037923     -0.2835310935     -0.0161523103     37.6516609191     77.8394012451     -38.6280212402
239  74    0    0     -0.3471769332     -9.7353200912     -0.0119716191     -0.2317197799     -0.2923196601     -0.0094943084     37.6516609191     77.8394012451     -38.6280212402
240  26    0    0     -0.3471769332     -9.7353200912     -0.0119716191     -0.2317197799     -0.2923196601     -0.0094943084     37.6516609191     77.8394012451     -38.6280212402
240 235    0    0     -0.3160507440     -9.7448978424     -0.1628140068     -0.2421062946     -0.3024398088     -0.0084290275     37.6516609191     77.8394012451     -38.6280212402
241 187    0    0     -0.3854861259     -9.7951784133     -0.0502807998     -0.2402420520     -0.2984450149     -0.0028363041     37.6516609191     77.8394012451     -38.6280212402
242 139    0    0     -0.3854861259     -9.7951784133     -0.0502807998     -0.2402420520     -0.2984450149     -0.0028363041     37.6516609191     77.8394012451     -38.6280212402
243  92    0    0     -0.3687258243     -9.7520809173     0.0143659424     -0.2343830108     -0.3288055419     -0.0102932679     37.6516609191     77.8394012451     -38.6280212402
244  44    0    0     -0.3471769332     -9.7353200912     -0.0742240333     -0.2293229103     -0.3431868314     -0.0153533515     37.6516609191     77.8394012451     -38.6280212402
244 253    0    0     -0.3471769332     -9.7353200912     -0.0742240333     -0.2293229103     -0.3431868314     -0.0153533515     37.6516609191     77.8394012451     -38.6280212402
245 206    0    0     -0.3471769332     -9.7520809173     -0.1460537433     -0.2234638690     -0.3503774642     -0.0108259094     40.4536437988     76.4337234497     -39.3027496337
246 159    0    0     -0.3567542552     -9.7640523910     -0.1292934894     -0.2237301826     -0.3248107194     -0.0129564702     40.4536437988     76.4337234497     -39.3027496337
247 112    0    0     -0.3567542552     -9.7640523910     -0.1292934894     -0.2237301826     -0.3248107194     -0.0129564702     40.4536437988     76.4337234497     -39.3027496337
248  65    0    0     -0.3112620830     -9.7425031661     -0.1197161788     -0.2138763427     -0.3021734952     -0.0084290275     40.4536437988     76.4337234497     -39.3027496337
249  18    0    0     -0.3352053165     -9.7185602188     -0.0646467447     -0.2319861173     -0.2782046794     -0.0073637475     40.4536437988     76.4337234497     -39.3027496337
249 227    0    0     -0.3352053165     -9.7185602188     -0.0646467447     -0.2319861173     -0.2782046794     -0.0073637475     40.4536437988     76.4337234497     -39.3027496337
250 180    0    0     -0.4070350170     -9.7592630386     0.0023943238     -0.2498295783     -0.2758078098     0.0011584982     40.4536437988     76.4337234497     -39.3027496337
251 132    0    0     -0.3591485500     -9.7401084899     -0.0407035017     -0.2349156379     -0.2726119756     -0.0062984657     40.4536437988     76.4337234497     -39.3027496337
252  84    0    0     -0.3591485500     -9.7401084899     -0.0407035017     -0.2349156379     -0.2726119756     -0.0062984657     40.4536437988     76.4337234497     -39.3027496337
253  37    0    0     -0.3088677406     -9.7233486175     -0.0407035017     -0.2357146024     -0.2611601829     -0.0094943084     39.7531471252     76.7851409912     -38.6280212402
253 245    0    0     -0.3256280183     -9.7736291885     -0.0167602658     -0.2445031642     -0.2102930545     -0.0265387988     39.7531471252     76.7851409912     -38.6280212402
254 198    0    0     -0.3256280183     -9.7736291885     -0.0167602658     -0.2445031642     -0.2102930545     -0.0265387988     39.7531471252     76.7851409912     -38.6280212402
255 151    0    0     -0.3687258243     -9.7353200912     0.1173218607     -0.2370461940     -0.1671491861     -0.0302672815     39.7531471252     76.7851409912     -38.6280212402
  0 104    0    0     -0.3471769332     -9.7113771438     0.1891515731     -0.2421062946     -0.1663502311     -0.0116248691     39.7531471252     76.7851409912     -38.6280212402
  1  57    0    0     -0.3471769332     -9.7113771438     0.1891515731     -0.2421062946     -0.1663502311     -0.0116248691     39.7531471252     76.7851409912     -38.6280212402
  2   9    0    0     -0.3304166793     -9.8765850067     -0.1340821266     -0.2189364194     -0.1847263145     0.0267252349     39.7531471252     76.7851409912     -38.6280212402
  2 218    0    0     -0.3232336997     -9.7041940689     -0.0407035017     -0.1899075412     -0.1684807777     0.0171377077     39.7531471252     76.7851409912     -38.6280212402
  3 170    0    0     -0.3232336997     -9.7041940689     -0.0407035017     -0.1899075412     -0.1684807777     0.0171377077     39.7531471252     76.7851409912     -38.6280212402
  4 122    0    0     -0.4381612300     -9.6946163177     0.0167602658     -0.2181374788     -0.1650186157     0.0038217000     42.2048835754     76.0823059082     -39.6401100158
  5  73    0    0     -0.4597101688     -9.7041940689     0.0933786296     -0.2492969274     -0.1969770431     -0.0081627073     42.2048835754     76.0823059082     -39.6401100158
  6  25    0    0     -0.4597101688     -9.7041940689     0.0933786296     -0.2492969274     -0.1969770431     -0.0081627073     42.2048835754     76.0823059082     -39.6401100158
  6 233    0    0     -0.4405555725     -9.7999668121     0.0143659424     -0.2583518028     -0.2284028291     -0.0121575093     42.2048835754     76.0823059082     -39.6401100158
  7 185    0    0     -0.3950634002     -9.7903900146     -0.0838013267     -0.2453021287     -0.2547685146     -0.0246745562     42.2048835754     76.0823059082     -39.6401100158
  8 136    0    0     -0.3950634002     -9.7903900146     -0.0838013267     -0.2453021287     -0.2547685146     -0.0246745562     42.2048835754     76.0823059082     -39.6401100158
  9  88    0    0     -0.3806974601     -9.7233486175     -0.1268991470     -0.2184037923     -0.2827321243     -0.0185491924     42.2048835754     76.0823059082     -39.6401100158
 10  40    0    0     -0.3471769332     -9.7257432937     -0.1676026582     -0.2109468221     -0.3165547847     -0.0033689441     42.2048835754     76.0823059082     -39.6401100158
 10 249    0    0     -0.3471769332     -9.7257432937     -0.1676026582     -0.2109468221     -0.3165547847     -0.0033689441     42.2048835754     76.0823059082     -39.6401100158
 11 201    0   -2     -0.3735145092     -9.7113771438     -0.0430978250     -0.2311871528     -0.3407899379     -0.0089616689     42.2048835754     76.0823059082     -39.6401100158
 12 153    0   -2     -0.3926690864     -9.7257432937     -0.0095772953     -0.2463674068     -0.3418552398     -0.0244082355     41.6795120239     77.6636886596     -39.1340675354
 13 106    0   -3     -0.3926690864     -9.7257432937     -0.0095772953     -0.2463674068     -0.3418552398     -0.0244082355     41.6795120239     77.6636886596     -39.1340675354
 14  59    0   -3     -0.4118237018     -9.8143329620     -0.0143659424     -0.2445031642     -0.2883248519     -0.0483770513     41.6795120239     77.6636886596     -39.1340675354
 15  11    0    0     -0.3471769332     -9.7401084899     -0.0359148550     -0.2250617980     -0.2542358636     -0.0566329717     41.6795120239     77.6636886596     -39.1340675354
 15 220    0    0     -0.3471769332     -9.7401084899     -0.0359148550     -0.2250617980     -0.2542358636     -0.0566329717     41.6795120239     77.6636886596     -39.1340675354
 16 172    0    0     -0.2729529142     -9.7281370162     -0.2298550844     -0.2130774021     -0.2294681072     -0.0382568836     41.6795120239     77.6636886596     -39.1340675354
 17 125    0    0     -0.3974577426     -9.7760238647     -0.0287318849     -0.2152079582     -0.2198805809     -0.0188155155     41.6795120239     77.6636886596     -39.1340675354
 18  78    0    0     -0.3974577426     -9.7760238647     -0.0287318849     -0.2152079582     -0.2198805809     -0.0188155155     41.6795120239     77.6636886596     -39.1340675354
 19  31    0    0     -0.3232336997     -9.7041940689     -0.0718297100     -0.2154742717     -0.2358597993     -0.0230766344     41.6795120239     77.6636886596     -39.1340675354
 19 239    0    0     -0.3974577426     -9.7664461135     0.0383091812     -0.2490306138     -0.2313323497     -0.0406537628     43.0805053710     77.6636886596     -39.4714279174
 20 192    0    0     -0.3974577426     -9.7664461135     0.0383091812     -0.2490306138     -0.2313323497     -0.0406537628     43.0805053710     77.6636886596     -39.4714279174
 21 145    0    0     -0.3256280183     -9.7233486175     -0.0071829710     -0.2429052352     -0.2249406576     -0.0462464904     43.0805053710     77.6636886596     -39.4714279174
 22  97    0    0     -0.4381612300     -9.8023614883     0.0694353866     -0.2532917261     -0.2366587638     -0.0220113539     43.0805053710     77.6636886596     -39.4714279174
 23  49    0    0     -0.4381612300     -9.8023614883     0.0694353866     -0.2532917261     -0.2366587638     -0.0220113539     43.0805053710     77.6636886596     -39.4714279174
 24   2    0    0     -0.3783031463     -9.7568693161     0.0670410633     -0.2397094011     -0.2664866209     -0.0238755965     43.0805053710     77.6636886596     -39.4714279174
 24 210    0    0     -0.3016848087     -9.7281370162     0.0430978250     -0.2247954845     -0.2829984474     -0.0249408769     43.0805053710     77.6636886596     -39.4714279174
 25 162    0    0     -0.3016848087     -9.7281370162     0.0430978250     -0.2247954845     -0.2829984474     -0.0249408769     43.0805053710     77.6636886596     -39.4714279174
 26 114    0    0     -0.3136564254     -9.7688407897     -0.0838013267     -0.2335840463     -0.2907217502     -0.0142880702     43.0805053710     77.6636886596     -39.4714279174
 27  66    0    0     -0.3615428924     -9.7640523910     -0.0215489125     -0.2492969274     -0.3133589744     -0.0078963871     41.5043907165     77.4879837036     -38.9653854370
 28  19    0    0     -0.3615428924     -9.7640523910     -0.0215489125     -0.2492969274     -0.3133589744     -0.0078963871     41.5043907165     77.4879837036     -38.9653854370
 28 227    0    0     -0.3806974601     -9.6874332427     0.0430978250     -0.2580854892     -0.3423878669     -0.0025699834     41.5043907165     77.4879837036     -38.9653854370
 29 179   -2    3     -0.4142179965     -9.7856006622     0.0215489125     -0.2753963232     -0.3796726703     -0.0124238300     41.5043907165     77.4879837036     -38.9653854370
 30 132   -2    3     -0.4142179965     -9.7856006622     0.0215489125     -0.2753963232     -0.3796726703     -0.0124238300     41.5043907165     77.4879837036     -38.9653854370
 31  84   -4    8     -0.3854861259     -9.7712354660     -0.1005615949     -0.2476989984     -0.3953855514     -0.0230766344     41.5043907165     77.4879837036     -38.9653854370
 32  36   -4    8     -0.3663315296     -9.7760238647     -0.0502807998     -0.2306545257     -0.4150932788     -0.0292019987     41.5043907165     77.4879837036     -38.9653854370
 32 244   -2    4     -0.3663315296     -9.7760238647     -0.0502807998     -0.2306545257     -0.4150932788     -0.0292019987     41.5043907165     77.4879837036     -38.9653854370
 33 197   -2    4     -0.4166123390     -9.7712354660     0.0478864765     -0.2117457866     -0.4348009586     -0.0329304814     41.5043907165     77.4879837036     -38.9653854370
 34 149    0    0     -0.3352053165     -9.7329254150     -0.0622524166     -0.2048214673     -0.4260124206     -0.0483770513     42.9053802490     78.5422439575     -38.2906608581
 35 101    0    0     -0.3352053165     -9.7329254150     -0.0622524166     -0.2048214673     -0.4260124206     -0.0483770513     42.9053802490     78.5422439575     -38.2906608581
 36  54    0    0     -0.2825301933     -9.7185602188     -0.0311262083     -0.2136100292     -0.4110984325     -0.0473117685     42.9053802490     78.5422439575     -38.2906608581
 37   6    0    0     -0.2753472328     -9.7161655426     -0.0885899734     -0.2210669994     -0.3602313041     -0.0457138490     42.9053802490     78.5422439575     -38.2906608581
 37 214    0    0     -0.2753472328     -9.7161655426     -0.0885899734     -0.2210669994     -0.3602313041     -0.0457138490     42.9053802490     78.5422439575     -38.2906608581
 38 167    0    0     -0.3088677406     -9.8095445632     0.0838013267     -0.2367798805     -0.3426541805     -0.0329304814     42.9053802490     78.5422439575     -38.2906608581
 39 119    0    0     -0.3064734458     -9.7760238647     -0.0502807998     -0.2141426563     -0.3194843292     -0.0334631204     42.9053802490     78.5422439575     -38.2906608581
 40  71    0    0     -0.3064734458     -9.7760238647     -0.0502807998     -0.2141426563     -0.3194843292     -0.0334631204     42.9053802490     78.5422439575     -38.2906608581
 41  23    0    0     -0.3232336997     -9.7257432937     0.0023943238     -0.2056204319     -0.3077662229     -0.0345284032     42.9053802490     78.5422439575     -38.2906608581
 41 231    0    0     -0.3304166793     -9.7544746398     0.0383091812     -0.2215996265     -0.3330666542     -0.0257398366     41.8546371459     77.8394012451     -39.3027496337
 42 184    0    0     -0.3304166793     -9.7544746398     0.0383091812     -0.2215996265     -0.3330666542     -0.0257398366     41.8546371459     77.8394012451     -39.3027496337
 43 137    0    0     -0.3735145092     -9.7999668121     0.1388707752     -0.2397094011     -0.3573017597     -0.0334631204     41.8546371459     77.8394012451     -39.3027496337
 44  89    0    0     -0.3040791034     -9.7472915649     0.0622524166     -0.2298555612     -0.3362624883     -0.0537034559     41.8546371459     77.8394012451     -39.3027496337
 45  42    0    0     -0.3040791034     -9.7472915649     0.0622524166     -0.2298555612     -0.3362624883     -0.0537034559     41.8546371459     77.8394012451     -39.3027496337
 45 250    0    0     -0.2849245071     -9.7496862411     -0.0550694465     -0.2226649284     -0.3248107194     -0.0531708145     41.8546371459     77.8394012451     -39.3027496337
 46 203    0    0     -0.3016848087     -9.7808122634     0.0742240333     -0.2120121002     -0.3216148853     -0.0374579238     41.8546371459     77.8394012451     -39.3027496337
 47 155    0    0     -0.3016848087     -9.7808122634     0.0742240333     -0.2120121002     -0.3216148853     -0.0374579238     41.8546371459     77.8394012451     -39.3027496337
 48 107    0    0     -0.3950634002     -9.8263044357     0.0383091812     -0.2032235383     -0.3213485479     -0.0262724781     41.8546371459     77.8394012451     -39.3027496337
 49  60    0    0     -0.2992904472     -9.7520809173     0.1316878080     -0.2058867454     -0.3128262996     -0.0355936813     41.8546371459     77.8394012451     -39.3027496337
 50  12    0    0     -0.2992904472     -9.7520809173     0.1316878080     -0.2058867454     -0.3128262996     -0.0355936813     41.8546371459     77.8394012451     -39.3027496337
 50 220    0    0     -0.3136564254     -9.7233486175     0.0239432382     -0.2058867454     -0.2779383659     -0.0481107282     44.3063735961     78.5422439575     -37.9532966613
 51 173    0    0     -0.2729529142     -9.7425031661     0.0718297100     -0.2130774021     -0.2779383659     -0.0355936813     44.3063735961     78.5422439575     -37.9532966613
 52 126    0    0     -0.2729529142     -9.7425031661     0.0718297100     -0.2130774021     -0.2779383659     -0.0355936813     44.3063735961     78.5422439575     -37.9532966613
 53  79    0    0     -0.2729529142     -9.7712354660     0.1580253696     -0.2210669994     -0.2859279823     -0.0300009608     44.3063735961     78.5422439575     -37.9532966613
 54  31    0    0     -0.2968961238     -9.7616577148     0.0502807998     -0.2239965200     -0.2619591712     -0.0502412891     44.3063735961     78.5422439575     -37.9532966613
 54 240    0    0     -0.2418267011     -9.7257432937     -0.0790126848     -0.2085499525     -0.2427841186     -0.0576982545     44.3063735961     78.5422439575     -37.9532966613
 55 193    0    0     -0.2418267011     -9.7257432937     -0.0790126848     -0.2085499525     -0.2427841186     -0.0576982545     44.3063735961     78.5422439575     -37.9532966613
 56 146   -1    3     -0.2322494029     -9.7377147674     0.0885899734     -0.2189364194     -0.2539695501     -0.0387895250     44.3063735961     78.5422439575     -37.9532966613
 57  98   -3   10     -0.2897131729     -9.7903900146     0.0981672668     -0.2250617980     -0.2393219470     -0.0329304814     43.2556304931     77.1365661621     -37.9532966613
 58  51   -4   13     -0.2897131729     -9.7903900146     0.0981672668     -0.2250617980     -0.2393219470     -0.0329304814     43.2556304931     77.1365661621     -39.3027496337
 59   3   -4   18     -0.2561926364     -9.6730680465     0.3399939537     -0.2282576322     -0.2390556335     -0.0334631204     43.2556304931     77.1365661621     -39.3027496337
 59 212   -4   17     -0.2753472328     -9.8047552108     -0.0095772953     -0.2106805086     -0.2358597993     -0.0281367187     43.2556304931     77.1365661621     -39.3027496337
 60 165   -3   11     -0.2753472328     -9.8047552108     -0.0095772953     -0.2106805086     -0.2358597993     -0.0281367187     43.2556304931     77.1365661621     -39.3027496337
 61 118   -2   10     -0.2705585718     -9.7472915649     0.0790126848     -0.2045551300     -0.2371913909     -0.0260061597     43.2556304931     77.1365661621     -39.3027496337
 62  70   -3   10     -0.2298550844     -9.7113771438     0.1436594247     -0.2050877809     -0.2158857822     -0.0329304814     43.2556304931     77.1365661621     -39.3027496337
 63  23   -2   10     -0.2298550844     -9.7113771438     0.1436594247     -0.2050877809     -0.2158857822     -0.0329304814     43.2556304931     77.1365661621     -39.3027496337
 63 232   -2   10     -0.2035175085     -9.7377147674     0.0071829710     -0.2101478576     -0.2228101015     -0.0185491924     43.2556304931     77.1365661621     -39.3027496337
 64 184   -4   13     -0.2945018005     -9.7592630386     0.0814070034     -0.2258607625     -0.2363924503     -0.0054995055     42.9053802490     77.8394012451     -40.9895629882
 65 136   -3   11     -0.2945018005     -9.7592630386     0.0814070034     -0.2258607625     -0.2363924503     -0.0054995055     42.9053802490     77.8394012451     -40.9895629882
 66  88   -3   10     -0.2394323587     -9.7640523910     0.1077445626     -0.2357146024     -0.2515726566     0.0022237784     42.9053802490     77.8394012451     -40.9895629882
 67  40   -3   11     -0.2849245071     -9.7903900146     0.1125332117     -0.2287902832     -0.2523716449     -0.0017710235     42.9053802490     77.8394012451     -40.9895629882
 67 249   -4   12     -0.2849245071     -9.7903900146     0.1125332117     -0.2287902832     -0.2523716449     -0.0017710235     42.9053802490     77.8394012451     -40.9895629882
 68 201   -5   12     -0.2514039993     -9.7425031661     0.2011231899     -0.2282576322     -0.2694161176     -0.0062984657     42.9053802490     77.8394012451     -40.9895629882
 69 154   -5   12     -0.2394323587     -9.7688407897     0.0718297100     -0.2319861173     -0.2542358636     -0.0164186334     42.9053802490     77.8394012451     -40.9895629882
 70 106   -5   11     -0.2394323587     -9.7688407897     0.0718297100     -0.2319861173     -0.2542358636     -0.0164186334     42.9053802490     77.8394012451     -40.9895629882
 71  59   -5    9     -0.2657699346     -9.7472915649     0.1101388931     -0.2303881883     -0.2680845260     -0.0164186334     42.9053802490     77.8394012451     -40.9895629882
 72  11   -6   11     -0.2729529142     -9.7736291885     0.0478864765     -0.2301218748     -0.2915206909     -0.0007057427     44.1312484741     76.9608535766     -40.4835166931
 72 219   -6   10     -0.2729529142     -9.7736291885     0.0478864765     -0.2301218748     -0.2915206909     -0.0007057427     44.1312484741     76.9608535766     -40.4835166931
 73 172   -7   12     -0.2633756160     -9.7544746398     0.0742240333     -0.2160068988     -0.2947165489     0.0078165016     44.1312484741     76.9608535766     -40.4835166931
 74 124   -7   13     -0.2729529142     -9.7448978424     0.1029559254     -0.2077509880     -0.2696824312     -0.0097606287     44.1312484741     76.9608535766     -40.4835166931
 75  77   -6   11     -0.2729529142     -9.7448978424     0.1029559254     -0.2077509880     -0.2696824312     -0.0097606287     44.1312484741     76.9608535766     -40.4835166931
 76  29   -7   13     -0.2992904472     -9.7616577148     -0.0047886476     -0.2125447273     -0.2851290225     -0.0148207116     44.1312484741     76.9608535766     -40.4835166931
 76 238   -6   11     -0.2849245071     -9.7113771438     0.0646467447     -0.2205343484     -0.3290718555     -0.0073637475     44.1312484741     76.9608535766     -40.4835166931
 77 191   -5   11     -0.2849245071     -9.7113771438     0.0646467447     -0.2205343484     -0.3290718555     -0.0073637475     44.1312484741     76.9608535766     -40.4835166931
 78 144   -5   13     -0.3016848087     -9.7664461135     0.2035175085     -0.2381114721     -0.3461163282     -0.0052331852     44.1312484741     76.9608535766     -40.4835166931
 79  97   -4   12     -0.1891515731     -9.7664461135     0.0359148550     -0.2407746791     -0.3506437778     -0.0028363041     44.1312484741     76.9608535766     -40.4835166931
 80  50   -7   18     -0.1891515731     -9.7664461135     0.0359148550     -0.2407746791     -0.3506437778     -0.0028363041     44.1312484741     76.9608535766     -40.4835166931
 81   3   -8   19     -0.2753472328     -9.7568693161     0.1101388931     -0.2234638690     -0.3570354461     -0.0047005453     43.7810020446     77.6636886596     -39.8087921142
 81 211   -7   19     -0.2514039993     -9.7401084899     0.0407035017     -0.2226649284     -0.3586333990     -0.0052331852     43.7810020446     77.6636886596     -39.8087921142
 82 163   -8   21     -0.2514039993     -9.7401084899     0.0407035017     -0.2226649284     -0.3586333990     -0.0052331852     43.7810020446     77.6636886596     -39.8087921142
 83 115   -7   19     -0.2633756160     -9.7281370162     0.2250664234     -0.2378451585     -0.3495784997     -0.0020373435     43.7810020446     77.6636886596     -39.8087921142
 84  67   -6   18     -0.2777415513     -9.7544746398     0.1412650966     -0.2413073062     -0.2944502353     -0.0236092782     43.7810020446     77.6636886596     -39.8087921142
 85  20   -6   19     -0.2777415513     -9.7544746398     0.1412650966     -0.2413073062     -0.2944502353     -0.0236092782     43.7810020446     77.6636886596     -39.8087921142
 85 228   -5   18     -0.2992904472     -9.7736291885     0.1460537433     -0.2402420520     -0.2936512470     -0.0228103160     43.7810020446     77.6636886596     -39.8087921142
 86 180   -4   14     -0.2873188495     -9.7736291885     0.1436594247     -0.2455684661     -0.3088315010     -0.0073637475     43.7810020446     77.6636886596     -39.8087921142
 87 133   -4   14     -0.2873188495     -9.7736291885     0.1436594247     -0.2455684661     -0.3088315010     -0.0073637475     43.7810020446     77.6636886596     -39.8087921142
 88  85   -5   13     -0.3040791034     -9.7472915649     0.1029559254     -0.2487643003     -0.3280065536     -0.0054995055     44.6566200256     78.5422439575     -39.9774742126
 89  37   -4   11     -0.2849245071     -9.7377147674     0.0335205316     -0.2394430875     -0.3429204940     -0.0118911897     44.6566200256     78.5422439575     -39.9774742126
 89 246   -6   13     -0.2849245071     -9.7377147674     0.0335205316     -0.2394430875     -0.3429204940     -0.0118911897     44.6566200256     78.5422439575     -39.9774742126
 90 198   -8   15     -0.2657699346     -9.7736291885     0.0526751232     -0.2333177089     -0.3804716587     -0.0017710235     44.6566200256     78.5422439575     -39.9774742126
 91 151   -7   14     -0.2657699346     -9.6874332427     0.2202777862     -0.2306545257     -0.3945865821     -0.0092279872     44.6566200256     78.5422439575     -39.9774742126
 92 104   -9   16     -0.2657699346     -9.6874332427     0.2202777862     -0.2306545257     -0.3945865821     -0.0092279872     44.6566200256     78.5422439575     -39.9774742126
 93  57   -8   17     -0.2849245071     -9.7832069396     0.1077445626     -0.2359809398     -0.3567691326     -0.0209460735     44.6566200256     78.5422439575     -39.9774742126
 94   9   -7   17     -0.3016848087     -9.7472915649     0.1508424043     -0.2466337203     -0.3650250673     -0.0126901507     44.6566200256     78.5422439575     -39.9774742126
 94 217   -7   16     -0.3016848087     -9.7472915649     0.1508424043     -0.2466337203     -0.3650250673     -0.0126901507     44.6566200256     78.5422439575     -39.9774742126
 95 170   -8   16     -0.3208393812     -9.7496862411     0.1580253696     -0.2543570041     -0.3791400432     -0.0052331852     45.1819915771     77.3122711181     -40.1461563110
 96 122   -8   16     -0.2633756160     -9.7832069396     0.0838013267     -0.2508948326     -0.3921897125     -0.0116248691     45.1819915771     77.3122711181     -40.1461563110
 97  75   -7   14     -0.2633756160     -9.7832069396     0.0838013267     -0.2508948326     -0.3921897125     -0.0116248691     45.1819915771     77.3122711181     -40.1461563110
 98  28   -9   14     -0.2346437215     -9.7472915649     0.0670410633     -0.2434378862     -0.3935213279     -0.0228103160     45.1819915771     77.3122711181     -40.1461563110
 98 237   -8   14     -0.3040791034     -9.7951784133     0.1556310415     -0.2359809398     -0.4057720661     -0.0302672815     45.1819915771     77.3122711181     -40.1461563110
 99 190   -9   14     -0.3040791034     -9.7951784133     0.1556310415     -0.2359809398     -0.4057720661     -0.0302672815     45.1819915771     77.3122711181     -40.1461563110
100 143  -10   15     -0.2945018005     -9.7760238647     0.0981672668     -0.2263934135     -0.4222838878     -0.0268051171     45.1819915771     77.3122711181     -40.1461563110
101  97   -9   15     -0.2609812974     -9.7257432937     0.0191545906     -0.2394430875     -0.4603676795     -0.0145543909     45.1819915771     77.3122711181     -40.1461563110
102  50   -9   15     -0.2609812974     -9.7257432937     0.0191545906     -0.2394430875     -0.4603676795     -0.0145543909     45.1819915771     77.3122711181     -40.1461563110
103   2   -9   17     -0.2083061695     -9.7425031661     0.0071829710     -0.2418399572     -0.4662267208     -0.0076300668     43.6058769226     77.8394012451     -40.9895629882
103 211   -9   20     -0.2490096569     -9.7784175872     0.0766183614     -0.2346493244     -0.4664930343     -0.0068311066     43.6058769226     77.8394012451     -40.9895629882
104 163   -9   22     -0.2490096569     -9.7784175872     0.0766183614     -0.2346493244     -0.4664930343     -0.0068311066     43.6058769226     77.8394012451     -40.9895629882
105 116  -10   24     -0.3399939537     -9.7185602188     0.2705585718     -0.2250617980     -0.4547749519     -0.0084290275     43.6058769226     77.8394012451     -40.9895629882
106  69  -11   25     -0.2945018005     -9.7688407897     0.2705585718     -0.2255944252     -0.4233491897     -0.0289356803     43.6058769226     77.8394012451     -40.9895629882
107  21  -11   23     -0.2945018005     -9.7688407897     0.2705585718     -0.2255944252     -0.4233491897     -0.0289356803     43.6058769226     77.8394012451     -40.9895629882
107 229  -10   20     -0.2418267011     -9.7664461135     0.1628140068     -0.2223985910     -0.3916570854     -0.0446485710     43.6058769226     77.8394012451     -40.9895629882
108 182   -8   16     -0.2418267011     -9.7209539413     0.1867572593     -0.2239965200     -0.3522417068     -0.0358600020     43.6058769226     77.8394012451     -40.9895629882
109 135   -7   14     -0.2418267011     -9.7209539413     0.1867572593     -0.2239965200     -0.3522417068     -0.0358600020     43.6058769226     77.8394012451     -40.9895629882
110  87   -8   15     -0.2968961238     -9.8047552108     0.2083061695     -0.2450358152     -0.3391920089     -0.0193481540     46.4078598022     77.1365661621     -41.6642875671
111  40   -7   13     -0.2370380401     -9.7520809173     0.0430978250     -0.2285239458     -0.3154895305     -0.0156196713     46.4078598022     77.1365661621     -41.6642875671
111 248   -8   11     -0.2370380401     -9.7520809173     0.0430978250     -0.2285239458     -0.3154895305     -0.0156196713     46.4078598022     77.1365661621     -41.6642875671
112 201   -8   11     -0.2633756160     -9.7137708663     0.1939402198     -0.2128110647     -0.2872595787     -0.0169512724     46.4078598022     77.1365661621     -41.6642875671
113 154   -6   10     -0.2178834438     -9.7520809173     0.1221105098     -0.2152079582     -0.2499747514     -0.0249408769     46.4078598022     77.1365661621     -41.6642875671
114 107   -6   10     -0.2178834438     -9.7520809173     0.1221105098     -0.2152079582     -0.2499747514     -0.0249408769     46.4078598022     77.1365661621     -41.6642875671
115  60   -5    9     -0.2729529142     -9.7736291885     0.1963345432     -0.2213333129     -0.2286691427     -0.0307999229     46.4078598022     77.1365661621     -41.6642875671
116  13   -3    9     -0.2729529142     -9.7377147674     0.1987288665     -0.2250617980     -0.2238753795     -0.0369252872     46.4078598022     77.1365661621     -41.6642875671
116 222   -4   10     -0.2729529142     -9.7377147674     0.1987288665     -0.2250617980     -0.2238753795     -0.0369252872     46.4078598022     77.1365661621     -41.6642875671
117 175   -5   10     -0.2178834438     -9.7209539413     0.0790126848     -0.2434378862     -0.2446483612     -0.0273377561     46.4078598022     77.1365661621     -41.6642875671
118 128   -6   10     -0.2274607658     -9.7760238647     0.0957729530     -0.2490306138     -0.2491758108     -0.0158859920     47.8088531494     77.4879837036     -40.3148345947
119  81   -6   10     -0.2274607658     -9.7760238647     0.0957729530     -0.2490306138     -0.2491758108     -0.0158859920     47.8088531494     77.4879837036     -40.3148345947
120  34   -5   10     -0.2921074867     -9.7951784133     0.2561926364     -0.2311871528     -0.2355934619     -0.0156196713     47.8088531494     77.4879837036     -40.3148345947
120 243   -4    9     -0.2921074867     -9.7425031661     0.2178834438     -0.2213333129     -0.2374577045     -0.0302672815     47.8088531494     77.4879837036     -40.3148345947
121 195   -4    8     -0.2921074867     -9.7425031661     0.2178834438     -0.2213333129     -0.2374577045     -0.0302672815     47.8088531494     77.4879837036     -40.3148345947
122 148   -4    8     -0.2322494029     -9.6922225952     0.0502807998     -0.2149416208     -0.2411861896     -0.0427843284     47.8088531494     77.4879837036     -40.3148345947
123 101   -3    7     -0.2370380401     -9.7760238647     0.2274607658     -0.2253281116     -0.2465126037     -0.0361263227     47.8088531494     77.4879837036     -40.3148345947
124  54   -4    7     -0.2370380401     -9.7760238647     0.2274607658     -0.2253281116     -0.2465126037     -0.0361263227     47.8088531494     77.4879837036     -40.3148345947
125   6   -4    8     -0.2370380401     -9.6730680465     0.3615428924     -0.2439705371     -0.2273375511     -0.0361263227     47.8088531494     77.4879837036     -40.3148345947
125 215   -3    6     -0.2968961238     -9.9101057052     -0.0239432382     -0.2476989984     -0.1844599914     -0.0331968021     47.2834815979     77.6636886596     -42.8450546264
126 168   -2    5     -0.2968961238     -9.9101057052     -0.0239432382     -0.2476989984     -0.1844599914     -0.0331968021     47.2834815979     77.6636886596     -42.8450546264
127 121   -2    5     -0.2561926364     -9.6994056701     0.1723913097     -0.2029572248     -0.2137552261     -0.0355936813     47.2834815979     77.6636886596     -42.8450546264
128  74   -1    4     -0.2490096569     -9.7664461135     0.1771799468     -0.2162732362     -0.2449146747     -0.0244082355     47.2834815979     77.6636886596     -42.8450546264
129  26   -2    5     -0.2490096569     -9.7664461135     0.1771799468     -0.2162732362     -0.2449146747     -0.0244082355     47.2834815979     77.6636886596     -42.8450546264
129 235   -3    5     -0.1939402198     -9.7448978424     0.0885899734     -0.2120121002     -0.2315986633     -0.0318652033     47.2834815979     77.6636886596     -42.8450546264
130 188   -3    6     -0.1891515731     -9.7496862411     0.0766183614     -0.2154742717     -0.2246743440     -0.0201471138     47.2834815979     77.6636886596     -42.8450546264
131 141   -4    9     -0.1891515731     -9.7496862411     0.0766183614     -0.2154742717     -0.2246743440     -0.0201471138     47.2834815979     77.6636886596     -42.8450546264
132  95   -3    8     -0.2418267011     -9.7401084899     0.1268991470     -0.2330513954     -0.2422514677     -0.0004394227     47.2834815979     77.6636886596     -42.8450546264
133  47   -4   10     -0.2705585718     -9.7496862411     0.1460537433     -0.2514275074     -0.2872595787     0.0174040269     48.6844749450     78.3665313720     -42.1703300476
134   0   -5   10     -0.2705585718     -9.7496862411     0.1460537433     -0.2514275074     -0.2872595787     0.0174040269     48.6844749450     78.3665313720     -42.1703300476
134 208   -6    9     -0.1915459060     -9.7568693161     0.1412650966     -0.2522264480     -0.3040377616     0.0014248182     48.6844749450     78.3665313720     -42.1703300476
135 160   -6    9     -0.2681642532     -9.7951784133     0.0694353866     -0.2341166734     -0.2744761943     -0.0276040792     48.6844749450     78.3665313720     -42.1703300476
136 113   -6    9     -0.2681642532     -9.7951784133     0.0694353866     -0.2341166734     -0.2744761943     -0.0276040792     48.6844749450     78.3665313720     -42.1703300476
137  66   -6   10     -0.2154891252     -9.7640523910     0.0335205316     -0.2319861173     -0.3051030397     -0.0174839124     48.6844749450     78.3665313720     -42.1703300476
138  18   -6   10     -0.2657699346     -9.7760238647     0.1723913097     -0.2277250051     -0.3405236005     0.0128765845     48.6844749450     78.3665313720     -42.1703300476
138 226   -9   14     -0.2657699346     -9.7760238647     0.1723913097     -0.2277250051     -0.3405236005     0.0128765845     48.6844749450     78.3665313720     -42.1703300476
139 179   -8   15     -0.2537982940     -9.7257432937     0.0383091812     -0.2322524309     -0.3881949234     0.0307200336     48.6844749450     78.3665313720     -42.1703300476
140 131   -8   19     -0.2250664234     -9.6874332427     0.3615428924     -0.2455684661     -0.4158922195     0.0288557958     49.9103431701     76.4337234497     -41.6642875671
141  84   -8   20     -0.2250664234     -9.6874332427     0.3615428924     -0.2455684661     -0.4158922195     0.0288557958     49.9103431701     76.4337234497     -41.6642875671
142  37   -7   18     -0.2298550844     -9.7329254150     0.3399939537     -0.2578191757     -0.3186853408     -0.0241419172     49.9103431701     76.4337234497     -41.6642875671
142 246   -7   18     -0.2753472328     -9.7832069396     0.2514039993     -0.2583518028     -0.2377240419     -0.0584972190     49.9103431701     76.4337234497     -41.6642875671
143 199   -5   14     -0.2753472328     -9.7832069396     0.2514039993     -0.2583518028     -0.2377240419     -0.0584972190     49.9103431701     76.4337234497     -41.6642875671
144 151   -3   10     -0.2681642532     -9.7616577148     0.2705585718     -0.2516938209     -0.2313323497     -0.0491760158     49.9103431701     76.4337234497     -41.6642875671
145 104   -2    9     -0.2681642532     -9.7736291885     0.0957729530     -0.2423726081     -0.2459799528     -0.0339957618     49.9103431701     76.4337234497     -41.6642875671
146  57   -2    8     -0.2681642532     -9.7736291885     0.0957729530     -0.2423726081     -0.2459799528     -0.0339957618     49.9103431701     76.4337234497     -41.6642875671
147  10   -2    6     -0.2322494029     -9.7496862411     0.2561926364     -0.2415736436     -0.2470452308     -0.0300009608     49.9103431701     76.4337234497     -41.6642875671
147 219   -1    6     -0.2107004880     -9.7281370162     0.1795742750     -0.2458347797     -0.1977760124     -0.0598288154     49.9103431701     76.4337234497     -41.6642875671
148 171   -1    4     -0.2107004880     -9.7281370162     0.1795742750     -0.2458347797     -0.1977760124     -0.0598288154     49.9103431701     76.4337234497     -41.6642875671
149 124   -2    4     -0.2083061695     -9.7640523910     0.1245048284     -0.2522264480     -0.1967107200     -0.0561003398     49.9103431701     76.4337234497     -41.6642875671
150  77   -1    3     -0.1939402198     -9.7712354660     0.1101388931     -0.2479653358     -0.2036350488     -0.0342620849     49.9103431701     76.4337234497     -41.6642875671
151  29    0    2     -0.1939402198     -9.7712354660     0.1101388931     -0.2479653358     -0.2036350488     -0.0342620849     49.9103431701     76.4337234497     -41.6642875671
151 238   -1    3     -0.1676026582     -9.7592630386     0.1987288665     -0.2423726081     -0.1807315254     -0.0246745562     49.9103431701     76.4337234497     -41.6642875671
152 191   -1    2     -0.2107004880     -9.7903900146     0.1364764571     -0.2333177089     -0.1293317203     -0.0385232019     49.9103431701     76.4337234497     -41.6642875671
153 144   -1    2     -0.2107004880     -9.7903900146     0.1364764571     -0.2333177089     -0.1293317203     -0.0385232019     49.9103431701     76.4337234497     -41.6642875671
154  97   -1    1     -0.2490096569     -9.7568693161     0.0574637699     -0.2317197799     -0.1245379567     -0.0297346382     49.9103431701     76.4337234497     -41.6642875671
155  50    0    0     -0.2322494029     -9.7856006622     0.1292934894     -0.2322524309     -0.1498383760     -0.0033689441     49.9103431701     76.4337234497     -41.6642875671
156   2    0    0     -0.2322494029     -9.7856006622     0.1292934894     -0.2322524309     -0.1498383760     -0.0033689441     49.9103431701     76.4337234497     -41.6642875671
156 211    0    0     -0.2873188495     -9.7592630386     -0.0167602658     -0.2200017213     -0.1727418994     0.0048869805     48.6844749450     79.4207916259     -42.1703300476
157 163    0    2     -0.2346437215     -9.7113771438     0.1412650966     -0.2141426563     -0.2177500247     0.0182029895     48.6844749450     79.4207916259     -42.1703300476
158 115   -1    3     -0.2346437215     -9.7113771438     0.1412650966     -0.2141426563     -0.2177500247     0.0182029895     48.6844749450     79.4207916259     -42.1703300476
159  68   -2    4     -0.2083061695     -9.5820837020     0.3423882961     -0.2346493244     -0.1993739318     -0.0039015846     48.6844749450     79.4207916259     -42.1703300476
160  20   -2    4     -0.3615428924     -9.8310928344     -0.0694353866     -0.2604823589     -0.1493057250     -0.0257398366     48.6844749450     79.4207916259     -42.1703300476
160 228   -2    4     -0.3615428924     -9.8310928344     -0.0694353866     -0.2604823589     -0.1493057250     -0.0257398366     48.6844749450     79.4207916259     -42.1703300476
161 181   -2    4     -0.2178834438     -9.7568693161     0.1029559254     -0.2146753072     -0.2188153028     -0.0081627073     48.6844749450     79.4207916259     -42.1703300476
162 133   -1    5     -0.2202777862     -9.7592630386     0.1723913097     -0.2138763427     -0.2555674552     0.0040880198     48.6844749450     79.4207916259     -42.1703300476
163  85   -3    6     -0.2202777862     -9.7592630386     0.1723913097     -0.2138763427     -0.2555674552     0.0040880198     48.6844749450     79.4207916259     -42.1703300476
164  37   -3    6     -0.2370380401     -9.7664461135     0.1652083396     -0.2146753072     -0.2877922058     0.0088817834     50.2605895996     78.5422439575     -41.3269233703
164 245   -2    8     -0.2346437215     -9.7496862411     0.1436594247     -0.2152079582     -0.3008419036     -0.0044342250     50.2605895996     78.5422439575     -41.3269233703
165 198   -3    6     -0.2346437215     -9.7496862411     0.1436594247     -0.2152079582     -0.3008419036     -0.0044342250     50.2605895996     78.5422439575     -41.3269233703
166 151   -3    8     -0.2346437215     -9.6754617691     0.0287318849     -0.2223985910     -0.2941839218     -0.0150870313     50.2605895996     78.5422439575     -41.3269233703
167 104   -3   10     -0.2274607658     -9.7927837371     0.1053502440     -0.2311871528     -0.3021734952     -0.0009720629     50.2605895996     78.5422439575     -41.3269233703
168  56   -3    9     -0.2274607658     -9.7927837371     0.1053502440     -0.2311871528     -0.3021734952     -0.0009720629     50.2605895996     78.5422439575     -41.3269233703
169   9   -4   11     -0.1867572593     -9.7592630386     0.1699969768     -0.2287902832     -0.2776720523     -0.0102932679     50.2605895996     78.5422439575     -41.3269233703
169 217   -3   11     -0.2083061695     -9.7448978424     0.2178834438     -0.2431715726     -0.2326639413     -0.0257398366     50.2605895996     78.5422439575     -41.3269233703
170 171   -3   12     -0.2083061695     -9.7448978424     0.2178834438     -0.2431715726     -0.2326639413     -0.0257398366     50.2605895996     78.5422439575     -41.3269233703
171 124   -4   12     -0.2418267011     -9.7736291885     0.1005615949     -0.2492969274     -0.2225437641     -0.0286693592     48.8595962524     78.1908187866     -42.6763763427
172  77   -3   10     -0.2490096569     -9.7808122634     0.0311262083     -0.2373125314     -0.2385229825     -0.0180165538     48.8595962524     78.1908187866     -42.6763763427
173  30   -3   13     -0.2490096569     -9.7808122634     0.0311262083     -0.2373125314     -0.2385229825     -0.0180165538     48.8595962524     78.1908187866     -42.6763763427
173 239   -3   13     -0.4980193138     -9.7975721359     -0.1819685935     -0.2314534664     -0.2736772537     0.0019574584     48.8595962524     78.1908187866     -42.6763763427
174 192   -2   15     -0.0885899734     -9.6706733703     0.1388707752     -0.2722004652     -0.4126964092     0.0712006998     48.8595962524     78.1908187866     -42.6763763427
175 145   -3   18     -0.0885899734     -9.6706733703     0.1388707752     -0.2722004652     -0.4126964092     0.0712006998     48.8595962524     78.1908187866     -42.6763763427
176  97   -3   20     -0.1747856235     -9.7688407897     0.0215489125     -0.2508948326     -0.3184190273     0.0216651487     48.8595962524     78.1908187866     -42.6763763427
177  50   -3   23     -0.2370380401     -9.7688407897     0.0095772953     -0.2514275074     -0.2832647800     -0.0185491924     48.8595962524     78.1908187866     -42.6763763427
178   2   -3   25     -0.2370380401     -9.7688407897     0.0095772953     -0.2514275074     -0.2832647800     -0.0185491924     48.8595962524     78.1908187866     -42.6763763427
178 211   -2   27     -0.3040791034     -9.7305316925     0.1699969768     -0.2668740749     -0.3280065536     0.0000932175     50.7859611511     78.3665313720     -42.5076942443
179 163   -2   27     -0.1843629074     -9.7329254150     0.4525271415     -0.2820543098     -0.3586333990     0.0112786650     50.7859611511     78.3665313720     -42.5076942443
180 115   -2   28     -0.1843629074     -9.7329254150     0.4525271415     -0.2820543098     -0.3586333990     0.0112786650     50.7859611511     78.3665313720     -42.5076942443
181  68   -1   26     -0.3783031463     -9.8358821868     -0.1316878080     -0.2487643003     -0.3016408681     -0.0265387988     50.7859611511     78.3665313720     -42.5076942443
182  21   -1   28     -0.2514039993     -9.7185602188     0.2083061695     -0.2458347797     -0.3357298374     -0.0065647864     50.7859611511     78.3665313720     -42.5076942443
182 230   -2   29     -0.2514039993     -9.7185602188     0.2083061695     -0.2458347797     -0.3357298374     -0.0065647864     50.7859611511     78.3665313720     -42.5076942443
183 182   -1   28     -0.2633756160     -9.6970109939     0.1699969768     -0.2527590990     -0.3128262996     -0.0172175908     50.7859611511     78.3665313720     -42.5076942443
184 135    0   27     -0.2490096569     -9.7951784133     0.1699969768     -0.2556886196     -0.2947165489     -0.0233429551     50.7859611511     78.3665313720     -42.5076942443
185  88   -1   24     -0.2490096569     -9.7951784133     0.1699969768     -0.2556886196     -0.2947165489     -0.0233429551     50.7859611511     78.3665313720     -42.5076942443
186  41   -2   21     -0.2633756160     -9.7832069396     0.3160507440     -0.2650098323     -0.2819331645     -0.0132227897     50.7859611511     78.3665313720     -42.5076942443
186 250   -1   18     -0.2561926364     -9.7425031661     0.2107004880     -0.2479653358     -0.2630244493     -0.0150870313     49.7352180480     79.0693664550     -43.1824188232
187 202   -1   16     -0.2561926364     -9.7425031661     0.2107004880     -0.2479653358     -0.2630244493     -0.0150870313     49.7352180480     79.0693664550     -43.1824188232
188 155   -2   13     -0.2825301933     -9.7688407897     0.0957729530     -0.2413073062     -0.2315986633     -0.0206797552     49.7352180480     79.0693664550     -43.1824188232
189 108   -1   10     -0.1987288665     -9.7401084899     0.1556310415     -0.2455684661     -0.2137552261     -0.0222776746     49.7352180480     79.0693664550     -43.1824188232
190  61   -1    9     -0.1987288665     -9.7401084899     0.1556310415     -0.2455684661     -0.2137552261     -0.0222776746     49.7352180480     79.0693664550     -43.1824188232
191  14   -2    9     -0.2202777862     -9.7425031661     0.1460537433     -0.2562212705     -0.2126899242     -0.0001731026     49.7352180480     79.0693664550     -43.1824188232
191 222   -2    7     -0.2729529142     -9.7903900146     0.1939402198     -0.2684719800     -0.2023034572     0.0174040269     49.7352180480     79.0693664550     -43.1824188232
192 174   -1    9     -0.2729529142     -9.7903900146     0.1939402198     -0.2684719800     -0.2023034572     0.0174040269     49.7352180480     79.0693664550     -43.1824188232
193 126   -2    8     -0.3136564254     -9.8406705856     0.0263375616     -0.2663414239     -0.2015044927     0.0248609924     49.7352180480     79.0693664550     -43.1824188232
194  78   -3    7     -0.3783031463     -9.7353200912     -0.0502807998     -0.2514275074     -0.2632907629     0.0245946741     50.9610862731     77.4879837036     -42.3390121459
195  31   -3    8     -0.3783031463     -9.7353200912     -0.0502807998     -0.2514275074     -0.2632907629     0.0245946741     50.9610862731     77.4879837036     -42.3390121459
195 239   -4    9     -0.2705585718     -9.6922225952     0.0814070034     -0.2660751104     -0.3351972103     0.0251273131     50.9610862731     77.4879837036     -42.3390121459
196 192   -5   11     -0.2849245071     -9.7832069396     0.1939402198     -0.2714015007     -0.3224138259     -0.0065647864     50.9610862731     77.4879837036     -42.3390121459
197 144   -5   11     -0.2849245071     -9.7832069396     0.1939402198     -0.2714015007     -0.3224138259     -0.0065647864     50.9610862731     77.4879837036     -42.3390121459
198  97   -6   11     -0.3040791034     -9.7089824676     0.0574637699     -0.2540906906     -0.2869932651     -0.0574319362     50.9610862731     77.4879837036     -42.3390121459
199  49   -7   10     -0.3184450626     -9.7903900146     -0.0215489125     -0.2671403884     -0.3138916015     -0.0582309007     50.9610862731     77.4879837036     -42.3390121459
200   2   -5    9     -0.3184450626     -9.7903900146     -0.0215489125     -0.2671403884     -0.3138916015     -0.0582309007     50.9610862731     77.4879837036     -42.3390121459
200 210   -7   10     -0.2585869789     -9.7808122634     0.1292934894     -0.2756626367     -0.3671556472     -0.0433169651     50.9610862731     77.4879837036     -42.3390121459
201 163   -6    9     -0.2849245071     -9.8119382858     0.0646467447     -0.2783258199     -0.3754115343     -0.0454475307     52.1869544982     78.3665313720     -42.1703300476
202 116   -7   10     -0.2849245071     -9.8119382858     0.0646467447     -0.2783258199     -0.3754115343     -0.0454475307     52.1869544982     78.3665313720     -42.1703300476
203  68   -9   10     -0.2849245071     -9.7712354660     0.0718297100     -0.2604823589     -0.3732810020     -0.0555676937     52.1869544982     78.3665313720     -42.1703300476
204  21   -6    8     -0.2849245071     -9.7472915649     -0.1484480619     -0.2564875841     -0.4182890892     -0.0385232019     52.1869544982     78.3665313720     -42.1703300476
204 229   -9   10     -0.2849245071     -9.7472915649     -0.1484480619     -0.2564875841     -0.4182890892     -0.0385232019     52.1869544982     78.3665313720     -42.1703300476
205 182  -12   10     -0.2514039993     -9.7736291885     -0.0526751232     -0.2602160453     -0.5631671905     0.0126102662     52.1869544982     78.3665313720     -42.1703300476
206 135  -14   12     -0.2394323587     -9.6994056701     0.2154891252     -0.2799237251     -0.6004520416     0.0118113052     52.1869544982     78.3665313720     -42.1703300476
207  88  -17   14     -0.2394323587     -9.6994056701     0.2154891252     -0.2799237251     -0.6004520416     0.0118113052     52.1869544982     78.3665313720     -42.1703300476
208  41  -17   15     -0.2585869789     -9.8263044357     0.0407035017     -0.2839185714     -0.5104358673     -0.0315988802     52.1869544982     78.3665313720     -42.1703300476
208 249  -16   15     -0.2154891252     -9.7784175872     0.0143659424     -0.2604823589     -0.4409263134     -0.0782049083     53.4128227233     79.5964965820     -43.6884613037
209 202  -14   13     -0.2154891252     -9.7784175872     0.0143659424     -0.2604823589     -0.4409263134     -0.0782049083     53.4128227233     79.5964965820     -43.6884613037
210 155  -11   12     -0.2681642532     -9.7808122634     0.0191545906     -0.2453021287     -0.3855317115     -0.0941841125     53.4128227233     79.5964965820     -43.6884613037
211 109  -10   11     -0.2968961238     -9.7975721359     -0.1460537433     -0.2303881883     -0.3746125936     -0.0851292324     53.4128227233     79.5964965820     -43.6884613037
212  63   -9   10     -0.2968961238     -9.7975721359     -0.1460537433     -0.2303881883     -0.3746125936     -0.0851292324     53.4128227233     79.5964965820     -43.6884613037
213  16   -9   11     -0.2394323587     -9.7592630386     -0.0383091812     -0.2293229103     -0.4712868213     -0.0286693592     53.4128227233     79.5964965820     -43.6884613037
213 225   -9   13     -0.2202777862     -9.6970109939     0.0311262083     -0.2514275074     -0.5487859725     0.0038217000     53.4128227233     79.5964965820     -43.6884613037
214 178  -10   14     -0.2202777862     -9.6970109939     0.0311262083     -0.2514275074     -0.5487859725     0.0038217000     53.4128227233     79.5964965820     -43.6884613037
215 130  -10   15     -0.1460537433     -9.6730680465     0.0383091812     -0.2522264480     -0.4563728809     -0.0430506467     53.4128227233     79.5964965820     -43.6884613037
216  83   -9   17     -0.2154891252     -9.8023614883     -0.0526751232     -0.2556886196     -0.4063046932     -0.0624920177     52.7123260498     78.5422439575     -44.0258255004
217  36  -11   17     -0.2154891252     -9.8023614883     -0.0526751232     -0.2556886196     -0.4063046932     -0.0624920177     52.7123260498     78.5422439575     -44.0258255004
217 245  -11   17     -0.1939402198     -9.7568693161     0.2681642532     -0.2578191757     -0.3815369415     -0.0696826648     52.7123260498     78.5422439575     -44.0258255004
218 198  -10   16     -0.2442210197     -9.7879953384     0.2178834438     -0.2698035717     -0.2766067743     -0.0608941030     52.7123260498     78.5422439575     -44.0258255004
219 151   -8   13     -0.2442210197     -9.7879953384     0.2178834438     -0.2698035717     -0.2766067743     -0.0608941030     52.7123260498     78.5422439575     -44.0258255004
220 104   -5    9     -0.1963345432     -9.8215160369     0.0359148550     -0.2532917261     -0.2004392147     -0.0494423294     52.7123260498     78.5422439575     -44.0258255004
221  57   -4    6     -0.2083061695     -9.8334875106     -0.0861956501     -0.2178711652     -0.1799325466     -0.0374579238     52.7123260498     78.5422439575     -44.0258255004
222  10   -3    5     -0.2083061695     -9.8334875106     -0.0861956501     -0.2178711652     -0.1799325466     -0.0374579238     52.7123260498     78.5422439575     -44.0258255004
222 219   -4    4     -0.2514039993     -9.7784175872     -0.1005615949     -0.1968318462     -0.2284028291     -0.0238755965     52.7123260498     78.5422439575     -44.0258255004
223 172   -5    6     -0.1676026582     -9.7353200912     -0.1532367229     -0.2005603551     -0.3170874357     -0.0039015846     52.7123260498     78.5422439575     -44.0258255004
224 124   -7    8     -0.1676026582     -9.7353200912     -0.1532367229     -0.2005603551     -0.3170874357     -0.0039015846     52.7123260498     78.5422439575     -44.0258255004
225  77   -9   11     -0.1508424043     -9.7065887451     0.0790126848     -0.2285239458     -0.3333329677     -0.0150870313     53.7630691528     77.8394012451     -44.0258255004
226  29   -8   12     -0.1843629074     -9.7664461135     0.0502807998     -0.2506285190     -0.2481105089     -0.0374579238     53.7630691528     77.8394012451     -44.0258255004
226 237   -8   12     -0.1843629074     -9.7664461135     0.0502807998     -0.2506285190     -0.2481105089     -0.0374579238     53.7630691528     77.8394012451     -44.0258255004
227 190   -7   12     -0.1101388931     -9.7951784133     -0.1795742750     -0.2423726081     -0.2031023979     -0.0374579238     53.7630691528     77.8394012451     -44.0258255004
228 143   -6   14     -0.1628140068     -9.7903900146     -0.2035175085     -0.2357146024     -0.2462462902     -0.0246745562     53.7630691528     77.8394012451     -44.0258255004
229  96   -7   18     -0.1628140068     -9.7903900146     -0.2035175085     -0.2357146024     -0.2462462902     -0.0246745562     53.7630691528     77.8394012451     -44.0258255004
230  49   -9   19     -0.1604196929     -9.6970109939     0.0263375616     -0.2335840463     -0.3378603935     -0.0206797552     53.7630691528     77.8394012451     -44.0258255004
231   1  -10   23     -0.1628140068     -9.7496862411     0.0119716191     -0.2338503599     -0.3280065536     -0.0382568836     53.7630691528     77.8394012451     -44.0258255004
231 210  -11   25     -0.1628140068     -9.7496862411     0.0119716191     -0.2338503599     -0.3280065536     -0.0382568836     53.7630691528     77.8394012451     -44.0258255004
232 163  -12   24     -0.1580253696     -9.7281370162     0.0383091812     -0.2482316493     -0.3090978145     -0.0539697742     53.0625724792     76.7851409912     -44.0258255004
233 116  -10   24     -0.1628140068     -9.8215160369     0.0023943238     -0.2463674068     -0.3410562515     -0.0395884876     53.0625724792     76.7851409912     -44.0258255004
234  68  -10   21     -0.1628140068     -9.8215160369     0.0023943238     -0.2463674068     -0.3410562515     -0.0395884876     53.0625724792     76.7851409912     -44.0258255004
235  21   -9   20     -0.1747856235     -9.7377147674     0.0478864765     -0.2399757146     -0.3152231931     -0.0499749708     53.0625724792     76.7851409912     -44.0258255004
235 230   -9   21     -0.1771799468     -9.8191213607     -0.0454921483     -0.2277250051     -0.2837974071     -0.0369252872     53.0625724792     76.7851409912     -44.0258255004
236 183  -10   21     -0.1771799468     -9.8191213607     -0.0454921483     -0.2277250051     -0.2837974071     -0.0369252872     53.0625724792     76.7851409912     -44.0258255004
237 136  -10   23     -0.1436594247     -9.7808122634     -0.2178834438     -0.2564875841     -0.4071036338     -0.0124238300     53.0625724792     76.7851409912     -44.0258255004
238  89  -11   24     -0.3016848087     -9.7113771438     -0.1412650966     -0.2476989984     -0.4305397987     -0.0174839124     53.0625724792     76.7851409912     -44.0258255004
239  42  -11   24     -0.3016848087     -9.7113771438     -0.1412650966     -0.2476989984     -0.4305397987     -0.0174839124     53.0625724792     76.7851409912     -44.0258255004
239 250  -10   26     -0.1747856235     -9.7448978424     -0.0047886476     -0.2516938209     -0.3924560546     -0.0134891104     53.0625724792     78.5422439575     -44.3631896972
240 204   -8   27     -0.2226721048     -9.7496862411     -0.0718297100     -0.2610150337     -0.3778084278     -0.0257398366     53.0625724792     78.5422439575     -44.3631896972
241 157   -8   28     -0.2226721048     -9.7496862411     -0.0718297100     -0.2610150337     -0.3778084278     -0.0257398366     53.0625724792     78.5422439575     -44.3631896972
242 110   -9   30     -0.1101388931     -9.7496862411     0.2178834438     -0.2663414239     -0.3863306999     -0.0281367187     53.0625724792     78.5422439575     -44.3631896972
243  64   -8   27     -0.1652083396     -9.7832069396     0.1268991470     -0.2495632410     -0.2997766017     -0.0499749708     53.0625724792     78.5422439575     -44.3631896972
244  16   -6   21     -0.1652083396     -9.7832069396     0.1268991470     -0.2495632410     -0.2997766017     -0.0499749708     53.0625724792     78.5422439575     -44.3631896972
244 225   -5   15     -0.1101388931     -9.7975721359     0.0766183614     -0.2226649284     -0.2345281839     -0.0518392086     53.0625724792     78.5422439575     -44.3631896972
245 179   -3   11     -0.1005615949     -9.7401084899     0.0047886476     -0.1973645019     -0.1991075992     -0.0406537628     53.0625724792     78.5422439575     -44.3631896972
246 131   -3   11     -0.2059118509     -9.7496862411     -0.0814070034     -0.2210669994     -0.2116246461     -0.0217450356     53.0625724792     78.5422439575     -44.3631896972
247  84   -5   13     -0.2059118509     -9.7496862411     -0.0814070034     -0.2210669994     -0.2116246461     -0.0217450356     53.0625724792     77.4879837036     -43.3511009216
248  37   -6   15     -0.1364764571     -9.7113771438     -0.0023943238     -0.2429052352     -0.3242780923     -0.0132227897     53.0625724792     77.4879837036     -43.3511009216
248 246   -6   17     -0.0766183614     -9.7257432937     -0.1676026582     -0.2407746791     -0.3189516544     -0.0254735183     53.0625724792     77.4879837036     -43.3511009216
249 199   -6   18     -0.0766183614     -9.7257432937     -0.1676026582     -0.2407746791     -0.3189516544     -0.0254735183     53.0625724792     77.4879837036     -43.3511009216
250 153   -5   19     -0.1484480619     -9.7568693161     -0.2490096569     -0.2487643003     -0.2853953361     -0.0217450356     53.0625724792     77.4879837036     -43.3511009216
251 106   -5   23     -0.1819685935     -9.7760238647     -0.0502807998     -0.2623466253     -0.3298708200     0.0000932175     53.0625724792     77.4879837036     -43.3511009216
252  58   -6   26     -0.1819685935     -9.7760238647     -0.0502807998     -0.2623466253     -0.3298708200     0.0000932175     53.0625724792     77.4879837036     -43.3511009216
253  10   -6   27     -0.2394323587     -9.7832069396     0.0957729530     -0.2599497318     -0.3522417068     -0.0102932679     53.0625724792     77.4879837036     -43.3511009216
253 219   -7   29     -0.1268991470     -9.7305316925     -0.1029559254     -0.2373125314     -0.3583670616     -0.0222776746     53.0625724792     77.4879837036     -43.3511009216
254 172   -7   25     -0.1268991470     -9.7305316925     -0.1029559254     -0.2373125314     -0.3583670616     -0.0222776746     53.0625724792     77.4879837036     -43.3511009216
255 125   -6   21     -0.1077445626     -9.7688407897     0.1053502440     -0.2168058872     -0.3461163282     -0.0302672815     53.2376976013     78.7179489135     -44.5318679809
  0  78   -5   21     -0.1604196929     -9.7616577148     0.1029559254     -0.2160068988     -0.3003092765     -0.0419853687     53.2376976013     78.7179489135     -44.5318679809
  1  31   -5   20     -0.1604196929     -9.7616577148     0.1029559254     -0.2160068988     -0.3003092765     -0.0419853687     53.2376976013     78.7179489135     -44.5318679809
  1 239   -4   18     -0.0909842967     -9.7688407897     0.1556310415     -0.2373125314     -0.2821994972     -0.0278703975     53.2376976013     78.7179489135     -44.5318679809
  2 192   -4   16     -0.1197161788     -9.7664461135     0.1292934894     -0.2266597270     -0.2294681072     -0.0244082355     53.2376976013     78.7179489135     -44.5318679809
  3 145   -4   15     -0.1197161788     -9.7664461135     0.1292934894     -0.2266597270     -0.2294681072     -0.0244082355     53.2376976013     78.7179489135     -44.5318679809
  4  98   -3   11     -0.1197161788     -9.7616577148     -0.0023943238     -0.2186701059     -0.1908516883     -0.0254735183     53.2376976013     78.7179489135     -44.5318679809
  5  51   -3    9     -0.1508424043     -9.7640523910     -0.1029559254     -0.2250617980     -0.1988412857     -0.0169512724     53.2376976013     78.7179489135     -44.5318679809
  6   3   -3    8     -0.1508424043     -9.7640523910     -0.1029559254     -0.2250617980     -0.1988412857     -0.0169512724     53.2376976013     78.7179489135     -44.5318679809
  6 211   -3    8     -0.1292934894     -9.7640523910     -0.0814070034     -0.2213333129     -0.2289354562     -0.0166849517     53.9381942749     77.6636886596     -45.8813209533
  7 164   -3    9     -0.1963345432     -9.7903900146     -0.0838013267     -0.2189364194     -0.2707477092     -0.0065647864     53.9381942749     77.6636886596     -45.8813209533
  8 117   -4    9     -0.1963345432     -9.7903900146     -0.0838013267     -0.2189364194     -0.2707477092     -0.0065647864     53.9381942749     77.6636886596     -45.8813209533
  9  69   -4   10     -0.1029559254     -9.7544746398     0.0335205316     -0.2208006620     -0.2925859642     -0.0068311066     53.9381942749     77.6636886596     -45.8813209533
 10  21   -5   11     -0.1747856235     -9.7664461135     -0.0311262083     -0.2343830108     -0.3575681209     0.0216651487     53.9381942749     77.6636886596     -45.8813209533
 10 230   -6   14     -0.1747856235     -9.7664461135     -0.0311262083     -0.2343830108     -0.3575681209     0.0216651487     53.9381942749     77.6636886596     -45.8813209533
 11 183   -5   14     -0.1436594247     -9.8167276382     -0.1053502440     -0.2192027568     -0.3794063568     0.0352474808     53.9381942749     77.6636886596     -45.8813209533
 12 136   -6   15     -0.1987288665     -9.7448978424     0.0838013267     -0.2399757146     -0.4534433364     0.0525582885     53.9381942749     77.6636886596     -45.8813209533
 13  89   -8   16     -0.1987288665     -9.7448978424     0.0838013267     -0.2399757146     -0.4534433364     0.0525582885     53.9381942749     77.6636886596     -45.8813209533
 14  41   -8   18     -0.2298550844     -9.7736291885     0.1197161788     -0.2415736436     -0.5216212749     0.0525582885     55.1640625000     78.5422439575     -46.0500030517
 14 249   -7   20     -0.1843629074     -9.6754617691     -0.1484480619     -0.2319861173     -0.5240181922     0.0347148418     55.1640625000     78.5422439575     -46.0500030517
 15 201   -6   20     -0.1843629074     -9.6754617691     -0.1484480619     -0.2319861173     -0.5240181922     0.0347148418     55.1640625000     78.5422439575     -46.0500030517
 16 154   -7   21     -0.1484480619     -9.7377147674     -0.0814070034     -0.2578191757     -0.5621019363     0.0323179602     55.1640625000     78.5422439575     -46.0500030517
 17 106   -7   23     -0.2777415513     -9.8143329620     0.0742240333     -0.2596834182     -0.5959246158     0.0096807441     55.1640625000     78.5422439575     -46.0500030517
 18  57   -7   26     -0.2777415513     -9.8143329620     0.0742240333     -0.2596834182     -0.5959246158     0.0096807441     55.1640625000     78.5422439575     -46.0500030517
 19   9   -9   26     -0.1484480619     -9.7377147674     0.1053502440     -0.2447694778     -0.5714231491     -0.0313325595     55.1640625000     78.5422439575     -46.0500030517
 19 217   -9   26     -0.1580253696     -9.7808122634     0.0814070034     -0.2325187683     -0.4925924301     -0.0534371376     55.1640625000     78.5422439575     -46.0500030517
 20 169   -7   22     -0.1580253696     -9.7808122634     0.0814070034     -0.2325187683     -0.4925924301     -0.0534371376     55.1640625000     78.5422439575     -46.0500030517
 21 121   -6   22     -0.1747856235     -9.7281370162     -0.1197161788     -0.2050877809     -0.4158922195     -0.0744764280     55.6894340515     78.7179489135     -46.8934097290
 22  74   -5   23     -0.1005615949     -9.7472915649     0.0263375616     -0.2157405853     -0.3967171669     -0.0563666582     55.6894340515     78.7179489135     -46.8934097290
 23  26   -4   22     -0.1005615949     -9.7472915649     0.0263375616     -0.2157405853     -0.3967171669     -0.0563666582     55.6894340515     78.7179489135     -46.8934097290
 23 235   -3   24     -0.1412650966     -9.7712354660     -0.0502807998     -0.2120121002     -0.3618292331     -0.0494423294     55.6894340515     78.7179489135     -46.8934097290
 24 188   -2   24     -0.1101388931     -9.7520809173     0.1795742750     -0.2178711652     -0.3921897125     -0.0241419172     55.6894340515     78.7179489135     -46.8934097290
 25 141   -3   25     -0.1101388931     -9.7520809173     0.1795742750     -0.2178711652     -0.3921897125     -0.0241419172     55.6894340515     78.7179489135     -46.8934097290
 26  94   -3   24     -0.1268991470     -9.7305316925     0.1460537433     -0.2226649284     -0.3780747652     -0.0209460735     55.6894340515     78.7179489135     -46.8934097290
 27  47   -2   22     -0.1197161788     -9.7448978424     0.0335205316     -0.2231975555     -0.3210822343     -0.0278703975     55.6894340515     78.7179489135     -46.8934097290
 27 255   -2   21     -0.1197161788     -9.7448978424     0.0335205316     -0.2231975555     -0.3210822343     -0.0278703975     55.6894340515     78.7179489135     -46.8934097290
 28 208   -2   18     -0.1699969768     -9.8095445632     -0.0550694465     -0.2407746791     -0.2744761943     -0.0142880702     55.3391838073     77.6636886596     -46.2186813354
 29 161   -2   18     -0.2178834438     -9.8023614883     -0.0311262083     -0.2365135669     -0.3072335720     0.0046206598     55.3391838073     77.6636886596     -46.2186813354
 30 114   -2   19     -0.2178834438     -9.8023614883     -0.0311262083     -0.2365135669     -0.3072335720     0.0046206598     55.3391838073     77.6636886596     -46.2186813354
 31  67   -3   18     -0.1819685935     -9.6970109939     0.0526751232     -0.2237301826     -0.3519753932     -0.0007057427     55.3391838073     77.6636886596     -46.2186813354
 32  19   -3   17     -0.1819685935     -9.7329254150     0.1388707752     -0.2402420520     -0.3407899379     -0.0153533515     55.3391838073     77.6636886596     -46.2186813354
 32 228   -3   18     -0.1819685935     -9.7329254150     0.1388707752     -0.2402420520     -0.3407899379     -0.0153533515     55.3391838073     77.6636886596     -46.2186813354
 33 181   -3   17     -0.2107004880     -9.8095445632     -0.0478864765     -0.2394430875     -0.3434531450     -0.0220113539     55.3391838073     77.6636886596     -46.2186813354
 34 134   -3   17     -0.1484480619     -9.7951784133     0.0598580884     -0.2335840463     -0.3847327423     -0.0041679053     55.3391838073     77.6636886596     -46.2186813354
 35  86   -3   18     -0.1484480619     -9.7951784133     0.0598580884     -0.2335840463     -0.3847327423     -0.0041679053     55.3391838073     77.6636886596     -46.2186813354
 36  39   -2   17     -0.1939402198     -9.7951784133     -0.0598580884     -0.2223985910     -0.3762104988     -0.0086953468     55.3391838073     77.6636886596     -46.2186813354
 36 248   -3   16     -0.1795742750     -9.7544746398     0.0622524166     -0.2146753072     -0.3911244583     -0.0169512724     56.2148056030     76.4337234497     -47.7368164062
 37 201   -4   16     -0.1795742750     -9.7544746398     0.0622524166     -0.2146753072     -0.3911244583     -0.0169512724     56.2148056030     76.4337234497     -47.7368164062
 38 153   -4   15     -0.1723913097     -9.6682786941     0.0311262083     -0.2186701059     -0.3924560546     -0.0286693592     56.2148056030     76.4337234497     -47.7368164062
 39 106   -4   15     -0.2250664234     -9.8358821868     0.0191545906     -0.2311871528     -0.4007119655     -0.0113585484     56.2148056030     76.4337234497     -47.7368164062
 40  59   -4   16     -0.2250664234     -9.8358821868     0.0191545906     -0.2311871528     -0.4007119655     -0.0113585484     56.2148056030     76.4337234497     -47.7368164062
 41  11   -3   13     -0.2107004880     -9.7927837371     0.0000000000     -0.2205343484     -0.4158922195     -0.0094943084     56.2148056030     76.4337234497     -47.7368164062
 41 218   -4   14     -0.1867572593     -9.7736291885     0.1005615949     -0.2029572248     -0.4108321189     -0.0094943084     56.2148056030     76.4337234497     -47.7368164062
 42 171   -5   14     -0.1867572593     -9.7736291885     0.1005615949     -0.2029572248     -0.4108321189     -0.0094943084     56.2148056030     76.4337234497     -47.7368164062
 43 123   -5   14     -0.3256280183     -9.7903900146     -0.1795742750     -0.1741946458     -0.4228165626     -0.0190818328     56.2148056030     76.4337234497     -47.7368164062
 44  76   -5   17     -0.1771799468     -9.7305316925     -0.0574637699     -0.1715314388     -0.5437259197     -0.0060321464     57.2655487060     78.8936614990     -49.0862655639
 45  29   -5   17     -0.1771799468     -9.7305316925     -0.0574637699     -0.1715314388     -0.5437259197     -0.0060321464     57.2655487060     78.8936614990     -49.0862655639
 45 238   -7   19     -0.1364764571     -9.7041940689     0.0239432382     -0.1965655326     -0.5660967826     -0.0126901507     57.2655487060     78.8936614990     -49.0862655639
 46 190   -7   22     -0.1436594247     -9.8023614883     0.1292934894     -0.2101478576     -0.5224203109     -0.0289356803     57.2655487060     78.8936614990     -49.0862655639
 47 143   -6   21     -0.1436594247     -9.8023614883     0.1292934894     -0.2101478576     -0.5224203109     -0.0289356803     57.2655487060     78.8936614990     -49.0862655639
 48  96   -6   24     -0.1101388931     -9.7281370162     0.1077445626     -0.2093488931     -0.5192244052     -0.0177502336     57.2655487060     78.8936614990     -49.0862655639
 49  48   -6   25     -0.1316878080     -9.7784175872     0.1340821266     -0.2168058872     -0.5226865768     0.0040880198     57.2655487060     78.8936614990     -49.0862655639
 50   0   -8   25     -0.1316878080     -9.7784175872     0.1340821266     -0.2168058872     -0.5226865768     0.0040880198     57.2655487060     78.8936614990     -49.0862655639
 50 208   -8   26     -0.1867572593     -9.7736291885     0.1987288665     -0.2048214673     -0.4830049037     -0.0036352646     57.2655487060     78.8936614990     -49.0862655639
 51 161   -8   23     -0.0478864765     -9.6682786941     0.2514039993     -0.2346493244     -0.4462527275     -0.0084290275     57.9660453796     77.4879837036     -49.4236259460
 52 113   -9   21     -0.0478864765     -9.6682786941     0.2514039993     -0.2346493244     -0.4462527275     -0.0084290275     57.9660453796     77.4879837036     -49.4236259460
 53  66   -7   20     -0.1364764571     -9.7592630386     0.1604196929     -0.2724667787     -0.3815369415     0.0006258582     57.9660453796     77.4879837036     -49.4236259460
 54  18   -6   18     -0.2059118509     -9.8119382858     0.1795742750     -0.2751299858     -0.3506437778     0.0070175414     57.9660453796     77.4879837036     -49.4236259460
 54 227   -6   15     -0.2059118509     -9.8119382858     0.1795742750     -0.2751299858     -0.3506437778     0.0070175414     57.9660453796     77.4879837036     -49.4236259460
 55 179   -6   13     -0.2729529142     -9.8622188568     0.2968961238     -0.2530254125     -0.3234791278     0.0014248182     57.9660453796     77.4879837036     -49.4236259460
 56 131   -7   13     -0.2274607658     -9.7329254150     0.0311262083     -0.2106805086     -0.3141579151     -0.0081627073     57.9660453796     77.4879837036     -49.4236259460
 57  84   -6   12     -0.2274607658     -9.7329254150     0.0311262083     -0.2106805086     -0.3141579151     -0.0081627073     57.9660453796     77.4879837036     -49.4236259460
 58  36   -6   12     -0.1556310415     -9.7377147674     -0.0191545906     -0.1811189651     -0.3306697607     0.0099470624     57.9660453796     77.4879837036     -49.4236259460
 58 245   -6   12     -0.1795742750     -9.7903900146     0.0263375616     -0.1909728145     -0.3320013523     0.0315189957     58.6665420532     78.8936614990     -49.4236259460
 59 197   -4   11     -0.1795742750     -9.7903900146     0.0263375616     -0.1909728145     -0.3320013523     0.0315189957     58.6665420532     78.8936614990     -49.4236259460
 60 150   -5   14     -0.2346437215     -9.7496862411     0.0646467447     -0.1917717742     -0.3423878669     0.0336495590     58.6665420532     78.8936614990     -49.4236259460
 61 102   -5   15     -0.2322494029     -9.6970109939     -0.0239432382     -0.2024245738     -0.3730146646     0.0408402013     58.6665420532     78.8936614990     -49.4236259460
 62  55   -5   15     -0.2322494029     -9.6970109939     -0.0239432382     -0.2024245738     -0.3730146646     0.0408402013     58.6665420532     78.8936614990     -49.4236259460
 63   7   -5   19     -0.2298550844     -9.7712354660     0.0071829710     -0.2330513954     -0.4102994918     0.0522919654     58.6665420532     78.8936614990     -49.4236259460
 63 215   -6   21     -0.3423882961     -9.8143329620     0.0239432382     -0.2362472534     -0.4571718692     0.0110123443     58.6665420532     78.8936614990     -49.4236259460
 64 168   -8   22     -0.3423882961     -9.8143329620     0.0239432382     -0.2362472534     -0.4571718692     0.0110123443     58.6665420532     78.8936614990     -49.4236259460
 65 121   -9   26     -0.2154891252     -9.7113771438     0.2298550844     -0.2405083656     -0.5490522861     -0.0017710235     58.6665420532     78.8936614990     -49.4236259460
 66  73  -11   27     -0.2968961238     -9.8095445632     0.1292934894     -0.2402420520     -0.5261487483     -0.0214787149     58.6665420532     78.8936614990     -49.4236259460
 67  26  -11   26     -0.2968961238     -9.8095445632     0.1292934894     -0.2402420520     -0.5261487483     -0.0214787149     58.6665420532     78.8936614990     -49.4236259460
 67 235  -10   26     -0.2130948066     -9.7472915649     0.0885899734     -0.2178711652     -0.5000493526     -0.0321315240     57.6157989501     78.1908187866     -52.4598922729
 68 187   -9   26     -0.2681642532     -9.8143329620     0.0838013267     -0.2120121002     -0.4627645492     -0.0313325595     57.6157989501     78.1908187866     -52.4598922729
 69 140   -7   25     -0.2681642532     -9.8143329620     0.0838013267     -0.2120121002     -0.4627645492     -0.0313325595     57.6157989501     78.1908187866     -52.4598922729
 70  93   -6   26     -0.1699969768     -9.7544746398     0.1149275422     -0.2242628335     -0.4675583362     -0.0355936813     57.6157989501     78.1908187866     -52.4598922729
 71  46   -7   27     -0.1771799468     -9.7472915649     0.1316878080     -0.2383778095     -0.4755479335     -0.0395884876     57.6157989501     78.1908187866     -52.4598922729
 71 255   -6   26     -0.1771799468     -9.7472915649     0.1316878080     -0.2383778095     -0.4755479335     -0.0395884876     57.6157989501     78.1908187866     -52.4598922729
 72 207   -7   27     -0.2466153383     -9.7879953384     0.1676026582     -0.2370461940     -0.4696888923     -0.0582309007     57.6157989501     78.1908187866     -52.4598922729
 73 160   -8   28     -0.2897131729     -9.8646135330     0.2514039993     -0.2096152305     -0.4387957572     -0.0707479429     57.6157989501     78.1908187866     -52.4598922729
 74 113   -7   25     -0.2897131729     -9.8646135330     0.2514039993     -0.2096152305     -0.4387957572     -0.0707479429     57.6157989501     78.1908187866     -52.4598922729
 75  65   -7   22     -0.1915459060     -9.7760238647     0.1388707752     -0.1707324886     -0.3953855514     -0.0672857809     57.0904235839     78.7179489135     -51.6164855957
 76  18   -4   18     -0.0981672668     -9.7329254150     0.3591485500     -0.1630091905     -0.3570354461     -0.0446485710     57.0904235839     78.7179489135     -51.6164855957
 76 226   -3   17     -0.0981672668     -9.7329254150     0.3591485500     -0.1630091905     -0.3570354461     -0.0446485710     57.0904235839     78.7179489135     -51.6164855957
 77 179   -3   17     -0.2035175085     -9.7568693161     0.2011231899     -0.1616775989     -0.3035050868     -0.0347947239     57.0904235839     78.7179489135     -51.6164855957
 78 132   -3   15     -0.1963345432     -9.7425031661     0.1843629074     -0.1813852787     -0.3032387733     -0.0094943084     57.0904235839     78.7179489135     -51.6164855957
 79  85   -4   16     -0.1963345432     -9.7425031661     0.1843629074     -0.1813852787     -0.3032387733     -0.0094943084     57.0904235839     78.7179489135     -51.6164855957
 80  37   -3   15     -0.2849245071     -9.7448978424     0.1699969768     -0.2010929822     -0.3218811988     -0.0031026244     57.0904235839     78.7179489135     -51.6164855957
 80 246   -3   16     -0.2633756160     -9.7640523910     0.1005615949     -0.2165395498     -0.3943202781     0.0035553798     57.0904235839     78.7179489135     -51.6164855957
 81 198   -4   19     -0.2633756160     -9.7640523910     0.1005615949     -0.2165395498     -0.3943202781     0.0035553798     57.0904235839     78.7179489135     -51.6164855957
 82 150   -4   22     -0.1771799468     -9.7496862411     0.1173218607     -0.2146753072     -0.4276103019     -0.0025699834     58.6665420532     78.8936614990     -52.1225280761
 83 103   -4   25     -0.0861956501     -9.7089824676     0.2154891252     -0.2263934135     -0.4079026222     -0.0108259094     58.6665420532     78.8936614990     -52.1225280761
 84  56   -3   25     -0.0861956501     -9.7089824676     0.2154891252     -0.2263934135     -0.4079026222     -0.0108259094     58.6665420532     78.8936614990     -52.1225280761
 85   8   -3   24     -0.1412650966     -9.7401084899     0.0574637699     -0.2476989984     -0.3911244583     -0.0142880702     58.6665420532     78.8936614990     -52.1225280761
 85 217   -4   26     -0.2418267011     -9.7377147674     0.3615428924     -0.2772605419     -0.4164248466     -0.0398548107     58.6665420532     78.8936614990     -52.1225280761
 86 169   -5   26     -0.2418267011     -9.7377147674     0.3615428924     -0.2772605419     -0.4164248466     -0.0398548107     58.6665420532     78.8936614990     -52.1225280761
 87 122   -6   25     -0.1149275422     -9.6922225952     0.4046407222     -0.2852501678     -0.4105658054     -0.0576982545     58.6665420532     78.8936614990     -52.1225280761
 88  75   -7   25     -0.1484480619     -9.7664461135     0.4094293594     -0.3036262512     -0.3442521095     -0.0571656179     58.6665420532     78.8936614990     -52.1225280761
 89  28   -7   21     -0.1484480619     -9.7664461135     0.4094293594     -0.3036262512     -0.3442521095     -0.0571656179     58.6665420532     78.8936614990     -52.1225280761
 89 236   -5   18     -0.2226721048     -9.8933458328     0.1723913097     -0.2660751104     -0.2803352355     -0.0694163417     58.1411705017     77.3122711181     -53.3032989501
 90 189   -4   14     -0.1268991470     -9.8095445632     0.1268991470     -0.1960328960     -0.2606275558     -0.0728785037     58.1411705017     77.3122711181     -53.3032989501
 91 142   -3   10     -0.1268991470     -9.8095445632     0.1268991470     -0.1960328960     -0.2606275558     -0.0728785037     58.1411705017     77.3122711181     -53.3032989501
 92  95   -2   12     -0.1005615949     -9.7377147674     0.0598580884     -0.1592807197     -0.2547685146     -0.0371916055     58.1411705017     77.3122711181     -53.3032989501
 93  47   -2   12     -0.0526751232     -9.7281370162     0.2346437215     -0.1803200149     -0.2430504322     0.0086154632     58.1411705017     77.3122711181     -53.3032989501
 94   0   -1   13     -0.0526751232     -9.7281370162     0.2346437215     -0.1803200149     -0.2430504322     0.0086154632     58.1411705017     77.3122711181     -53.3032989501
 94 208   -1   14     -0.1149275422     -9.7305316925     0.3256280183     -0.1939023494     -0.2007055282     0.0136755466     58.1411705017     77.3122711181     -53.3032989501
 95 161   -1   13     -0.1412650966     -9.6658849716     0.1316878080     -0.2106805086     -0.1796662330     0.0056859407     58.1411705017     77.3122711181     -53.3032989501
 96 113    0   13     -0.1412650966     -9.6658849716     0.1316878080     -0.2106805086     -0.1796662330     0.0056859407     58.1411705017     77.3122711181     -53.3032989501
 97  66   -1   13     -0.0957729530     -9.6874332427     -0.0263375616     -0.2431715726     -0.2315986633     0.0040880198     58.1411705017     77.3122711181     -53.6406593322
 98  19   -4   17     -0.1197161788     -9.7951784133     0.1268991470     -0.2735320568     -0.3370614528     0.0070175414     58.1411705017     77.3122711181     -53.6406593322
 98 227   -6   20     -0.1197161788     -9.7951784133     0.1268991470     -0.2735320568     -0.3370614528     0.0070175414     58.1411705017     77.3122711181     -53.6406593322
 99 180   -9   20     -0.2298550844     -9.7832069396     0.2777415513     -0.2823206138     -0.3687535524     -0.0164186334     58.1411705017     77.3122711181     -53.6406593322
100 133  -12   20     -0.2202777862     -9.7664461135     0.1723913097     -0.2692709445     -0.3911244583     -0.0241419172     58.1411705017     77.3122711181     -53.6406593322
101  86  -12   19     -0.2202777862     -9.7664461135     0.1723913097     -0.2692709445     -0.3911244583     -0.0241419172     58.1411705017     77.3122711181     -53.6406593322
102  40  -12   19     -0.2083061695     -9.7472915649     0.3112620830     -0.2511611461     -0.4031088829     -0.0350610446     58.1411705017     77.3122711181     -53.6406593322
102 248  -11   18     -0.2418267011     -9.7903900146     0.1436594247     -0.2322524309     -0.3887275695     -0.0411864089     58.1411705017     77.3122711181     -53.6406593322
103 202  -11   18     -0.2418267011     -9.7903900146     0.1436594247     -0.2322524309     -0.3887275695     -0.0411864089     58.1411705017     77.3122711181     -53.6406593322
104 155  -11   19     -0.1484480619     -9.7281370162     0.2035175085     -0.2112131357     -0.3916570854     -0.0523718547     58.1411705017     77.3122711181     -53.6406593322
105 108   -8   16     -0.1580253696     -9.7664461135     0.2107004880     -0.2173385143     -0.3754115343     -0.0489096927     58.1411705017     78.0151138305     -53.9780235290
106  61   -8   17     -0.1580253696     -9.7664461135     0.2107004880     -0.2173385143     -0.3754115343     -0.0489096927     58.1411705017     78.0151138305     -53.9780235290
107  13   -8   17     -0.1699969768     -9.7760238647     0.2370380401     -0.2226649284     -0.3754115343     -0.0529044914     58.1411705017     78.0151138305     -53.9780235290
107 222   -6   15     -0.1532367229     -9.7712354660     0.1699969768     -0.2098815441     -0.3810042858     -0.0507739305     58.1411705017     78.0151138305     -53.9780235290
108 175   -6   14     -0.1532367229     -9.7712354660     0.1699969768     -0.2098815441     -0.3810042858     -0.0507739305     58.1411705017     78.0151138305     -53.9780235290
109 128   -6   15     -0.1771799468     -9.7784175872     0.0478864765     -0.1984297752     -0.3903254985     -0.0377242445     58.1411705017     78.0151138305     -53.9780235290
110  81   -6   17     -0.0814070034     -9.6634902954     0.2992904472     -0.2061530590     -0.4142942905     -0.0236092782     58.1411705017     78.0151138305     -53.9780235290
111  33   -6   18     -0.0814070034     -9.6634902954     0.2992904472     -0.2061530590     -0.4142942905     -0.0236092782     58.1411705017     78.0151138305     -53.9780235290
111 241   -5   19     -0.1412650966     -9.7425031661     0.1915459060     -0.2269260406     -0.3943202781     -0.0121575093     58.1411705017     78.0151138305     -53.9780235290
112 194   -5   19     -0.1364764571     -9.7520809173     0.1292934894     -0.2261270761     -0.4177564620     -0.0278703975     59.5421600341     77.6636886596     -56.0022010803
113 146   -6   19     -0.1364764571     -9.7520809173     0.1292934894     -0.2261270761     -0.4177564620     -0.0278703975     59.5421600341     77.6636886596     -56.0022010803
114  99   -5   21     -0.0335205316     -9.7377147674     0.1005615949     -0.2122784137     -0.4318714141     -0.0385232019     59.5421600341     77.6636886596     -56.0022010803
115  52   -6   24     -0.0598580884     -9.7856006622     0.2154891252     -0.2351819515     -0.4411926269     -0.0443822479     59.5421600341     77.6636886596     -56.0022010803
116   4   -8   26     -0.0598580884     -9.7856006622     0.2154891252     -0.2351819515     -0.4411926269     -0.0443822479     59.5421600341     77.6636886596     -56.0022010803
116 212   -8   25     -0.0526751232     -9.8478536605     0.1963345432     -0.2325187683     -0.4526443958     -0.0457138490     59.5421600341     77.6636886596     -56.0022010803
117 165   -8   23     -0.0718297100     -9.7688407897     0.1628140068     -0.1978971385     -0.4800754070     -0.0475780916     59.5421600341     77.6636886596     -56.0022010803
118 117   -9   24     -0.0718297100     -9.7688407897     0.1628140068     -0.1978971385     -0.4800754070     -0.0475780916     59.5421600341     77.6636886596     -56.0022010803
119  69   -8   22     -0.0694353866     -9.7089824676     0.2107004880     -0.1973645019     -0.4670257091     -0.0443822479     59.5421600341     77.6636886596     -56.0022010803
120  21   -8   24     -0.0598580884     -9.6946163177     0.3040791034     -0.2194690704     -0.4108321189     -0.0454475307     57.9660453796     77.1365661621     -55.8335189819
120 230   -9   27     -0.0598580884     -9.6946163177     0.3040791034     -0.2194690704     -0.4108321189     -0.0454475307     57.9660453796     77.1365661621     -55.8335189819
121 182   -6   25     -0.1460537433     -9.8047552108     0.3304166793     -0.2322524309     -0.3570354461     -0.0358600020     57.9660453796     77.1365661621     -55.8335189819
122 135   -5   23     -0.0885899734     -9.7975721359     0.3759088277     -0.2160068988     -0.3304034471     -0.0379905652     57.9660453796     77.1365661621     -55.8335189819
123  88   -5   20     -0.0885899734     -9.7975721359     0.3759088277     -0.2160068988     -0.3304034471     -0.0379905652     57.9660453796     77.1365661621     -55.8335189819
124  40   -3   16     -0.1460537433     -9.7832069396     0.3615428924     -0.2042888164     -0.3165547847     -0.0339957618     57.9660453796     77.1365661621     -55.8335189819
124 249   -2   14     -0.0119716191     -9.6946163177     0.3471769332     -0.1992287445     -0.3125599861     -0.0414527320     57.9660453796     77.1365661621     -55.8335189819
125 202   -2   12     -0.0119716191     -9.6946163177     0.3471769332     -0.1992287445     -0.3125599861     -0.0414527320     57.9660453796     77.1365661621     -55.8335189819
126 156   -2   11     -0.1245048284     -9.7951784133     0.2490096569     -0.1960328960     -0.2840637207     -0.0419853687     57.9660453796     77.1365661621     -55.8335189819
127 109   -1   11     -0.0454921483     -9.6994056701     0.2897131729     -0.1955002593     -0.3088315010     -0.0430506467     58.3162918090     78.5422439575     -56.1708793640
128  61   -1    9     -0.0454921483     -9.6994056701     0.2897131729     -0.1955002593     -0.3088315010     -0.0430506467     58.3162918090     78.5422439575     -56.1708793640
129  14   -1   10     -0.1101388931     -9.7185602188     0.2609812974     -0.2061530590     -0.3077662229     -0.0486433744     58.3162918090     78.5422439575     -56.1708793640
129 222   -1   10     -0.1340821266     -9.7832069396     0.2083061695     -0.2176048278     -0.3250770568     -0.0518392086     58.3162918090     78.5422439575     -56.1708793640
130 175   -1    9     -0.1340821266     -9.7832069396     0.2083061695     -0.2176048278     -0.3250770568     -0.0518392086     58.3162918090     78.5422439575     -56.1708793640
131 127    0   10     -0.1005615949     -9.7568693161     0.2992904472     -0.2223985910     -0.3594323396     -0.0539697742     58.3162918090     78.5422439575     -56.1708793640
132  80   -1   11     -0.0526751232     -9.7401084899     0.2705585718     -0.2245291471     -0.3658240079     -0.0606277847     58.3162918090     78.5422439575     -56.1708793640
133  33   -1    9     -0.0526751232     -9.7401084899     0.2705585718     -0.2245291471     -0.3658240079     -0.0606277847     58.3162918090     78.5422439575     -56.1708793640
133 241    0    9     -0.0383091812     -9.7496862411     0.2035175085     -0.2112131357     -0.3695525169     -0.0598288154     58.3162918090     78.5422439575     -56.1708793640
134 194    0   12     -0.0071829710     -9.7856006622     0.2873188495     -0.2090825796     -0.3911244583     -0.0382568836     57.6157989501     78.8936614990     -57.1829681396
135 147    0   12     -0.0071829710     -9.7856006622     0.2873188495     -0.2090825796     -0.3911244583     -0.0382568836     57.6157989501     78.8936614990     -57.1829681396
136  99    0   15     0.1173218607     -9.7089824676     0.3088677406     -0.2226649284     -0.3860643386     -0.0318652033     57.6157989501     78.8936614990     -57.1829681396
137  52    0   17     -0.0407035017     -9.7496862411     0.2945018005     -0.2415736436     -0.3919234085     -0.0222776746     57.6157989501     78.8936614990     -57.1829681396
138   4    0   16     -0.0407035017     -9.7496862411     0.2945018005     -0.2415736436     -0.3919234085     -0.0222776746     57.6157989501     78.8936614990     -57.1829681396
138 213    0   17     0.0000000000     -9.7544746398     0.1963345432     -0.2407746791     -0.4214849472     -0.0185491924     57.6157989501     78.8936614990     -57.1829681396
139 164    1   18     -0.0478864765     -9.7353200912     0.2154891252     -0.2450358152     -0.4198870182     -0.0334631204     57.6157989501     78.8936614990     -57.1829681396
140 117    1   19     -0.0478864765     -9.7353200912     0.2154891252     -0.2450358152     -0.4198870182     -0.0334631204     57.6157989501     78.8936614990     -57.1829681396
141  70    0   21     0.0622524166     -9.7592630386     0.3543598890     -0.2634119033     -0.4419916152     -0.0260061597     57.6157989501     78.8936614990     -57.1829681396
142  23    0   21     0.0790126848     -9.7879953384     0.3064734458     -0.2658087968     -0.4308061599     -0.0169512724     57.6157989501     78.8936614990     -57.1829681396
142 231    0   20     0.0790126848     -9.7879953384     0.3064734458     -0.2658087968     -0.4308061599     -0.0169512724     57.6157989501     78.8936614990     -57.1829681396
143 183    0   20     0.0981672668     -9.7927837371     0.2897131729     -0.2524927854     -0.4065710067     -0.0121575093     57.0904235839     78.0151138305     -58.3637390136
144 135    0   19     0.0526751232     -9.7520809173     0.3328109979     -0.2325187683     -0.3628945112     -0.0265387988     57.0904235839     78.0151138305     -58.3637390136
145  88    0   17     0.0526751232     -9.7520809173     0.3328109979     -0.2325187683     -0.3628945112     -0.0265387988     57.0904235839     78.0151138305     -58.3637390136
146  41    0   18     0.0502807998     -9.7640523910     0.3495712518     -0.2378451585     -0.3586333990     -0.0185491924     57.0904235839     78.0151138305     -58.3637390136
146 249    0   17     0.0287318849     -9.7664461135     0.1508424043     -0.2394430875     -0.3985814094     0.0064849019     57.0904235839     78.0151138305     -58.3637390136
147 201    0   18     0.0287318849     -9.7664461135     0.1508424043     -0.2394430875     -0.3985814094     0.0064849019     57.0904235839     78.0151138305     -58.3637390136
148 153    0   20     0.0526751232     -9.7185602188     0.2226721048     -0.2479653358     -0.4110984325     -0.0004394227     57.0904235839     78.0151138305     -58.3637390136
149 105    0   20     0.0239432382     -9.7353200912     0.2011231899     -0.2735320568     -0.4068373680     -0.0076300668     57.0904235839     78.0151138305     -58.3637390136
150  57   -1   22     0.0239432382     -9.7353200912     0.2011231899     -0.2735320568     -0.4068373680     -0.0076300668     57.0904235839     78.0151138305     -58.3637390136
151  10   -2   23     0.0287318849     -9.8071498870     0.1963345432     -0.2788584709     -0.4302734851     0.0035553798     58.8416671752     78.0151138305     -58.7010993957
151 217   -2   22     -0.0191545906     -9.7784175872     0.2514039993     -0.2716678380     -0.4142942905     -0.0276040792     58.8416671752     78.0151138305     -58.7010993957
152 170   -1   22     -0.0191545906     -9.7784175872     0.2514039993     -0.2716678380     -0.4142942905     -0.0276040792     58.8416671752     78.0151138305     -58.7010993957
153 123   -1   22     0.0263375616     -9.7065887451     0.2250664234     -0.2530254125     -0.4052393913     -0.0624920177     58.8416671752     78.0151138305     -58.7010993957
154  75   -1   19     0.0814070034     -9.8143329620     0.2226721048     -0.2588844537     -0.3940539550     -0.0654215431     58.8416671752     78.0151138305     -58.7010993957
155  28   -1   21     0.0814070034     -9.8143329620     0.2226721048     -0.2588844537     -0.3940539550     -0.0654215431     58.8416671752     78.0151138305     -58.7010993957
155 236   -1   24     0.0742240333     -9.7616577148     0.2561926364     -0.2812553596     -0.3879286003     -0.0457138490     58.8416671752     78.0151138305     -58.7010993957
156 189   -2   22     0.0838013267     -9.7879953384     0.3375996351     -0.2887123107     -0.3873959541     -0.0204134345     58.8416671752     78.0151138305     -58.7010993957
157 141   -3   24     0.0838013267     -9.7879953384     0.3375996351     -0.2887123107     -0.3873959541     -0.0204134345     58.8416671752     78.0151138305     -58.7010993957
158  94   -2   23     0.0454921483     -9.7592630386     0.2825301933     -0.2714015007     -0.3967171669     -0.0310662412     55.8645591735     77.8394012451     -59.2071456909
159  47   -3   19     0.0359148550     -9.8191213607     0.2801358699     -0.2418399572     -0.3738136291     -0.0696826648     55.8645591735     77.8394012451     -59.2071456909
159 255   -3   19     0.0359148550     -9.8191213607     0.2801358699     -0.2418399572     -0.3738136291     -0.0696826648     55.8645591735     77.8394012451     -59.2071456909
160 208   -3   16     0.0311262083     -9.8119382858     0.1987288665     -0.2109468221     -0.3439857721     -0.0893903541     55.8645591735     77.8394012451     -59.2071456909
161 161   -3   13     0.0885899734     -9.7951784133     0.3471769332     -0.1984297752     -0.3106957435     -0.0928525161     55.8645591735     77.8394012451     -59.2071456909
162 114   -1   11     0.0885899734     -9.7951784133     0.3471769332     -0.1984297752     -0.3106957435     -0.0928525161     55.8645591735     77.8394012451     -59.2071456909
163  67    0    9     0.0838013267     -9.7041940689     0.2705585718     -0.1864453697     -0.2678182125     -0.0960483551     55.8645591735     77.8394012451     -59.2071456909
164  19    0    6     0.0718297100     -9.6730680465     0.1963345432     -0.1947012996     -0.2680845260     -0.0779385852     55.8645591735     77.8394012451     -59.2071456909
164 227    0    5     0.0718297100     -9.6730680465     0.1963345432     -0.1947012996     -0.2680845260     -0.0779385852     55.8645591735     77.8394012451     -59.2071456909
165 179    0    4     -0.0047886476     -9.7544746398     0.1316878080     -0.2231975555     -0.3290718555     -0.0390558481     56.3899307250     78.0151138305     -59.3758239746
166 132    0    6     0.0502807998     -9.7688407897     0.1771799468     -0.2229312419     -0.3836674690     -0.0454475307     56.3899307250     78.0151138305     -59.3758239746
167  84    0    7     0.0502807998     -9.7688407897     0.1771799468     -0.2229312419     -0.3836674690     -0.0454475307     56.3899307250     78.0151138305     -59.3758239746
168  36    0    7     0.1915459060     -9.7568693161     0.1460537433     -0.2122784137     -0.4012445926     -0.0627583408     56.3899307250     78.0151138305     -59.3758239746
168 244    0    8     0.1604196929     -9.7448978424     0.1508424043     -0.2069520235     -0.3903254985     -0.0603614568     56.3899307250     78.0151138305     -59.3758239746
169 197    1    8     0.1604196929     -9.7448978424     0.1508424043     -0.2069520235     -0.3903254985     -0.0603614568     56.3899307250     78.0151138305     -59.3758239746
170 149    1   10     0.2178834438     -9.7736291885     0.2059118509     -0.2160068988     -0.3578344345     -0.0595624971     56.3899307250     78.0151138305     -59.3758239746
171 102    1   12     0.1676026582     -9.7784175872     0.1867572593     -0.2223985910     -0.3282728672     -0.0603614568     56.3899307250     78.0151138305     -59.3758239746
172  54    1   13     0.1676026582     -9.7784175872     0.1867572593     -0.2223985910     -0.3282728672     -0.0603614568     56.3899307250     78.0151138305     -59.3758239746
173   7    1   12     0.2537982940     -9.6970109939     0.2274607658     -0.2293229103     -0.3383930683     -0.0510402584     56.3899307250     78.0151138305     -59.3758239746
173 215    1   14     0.2035175085     -9.8286991119     0.1340821266     -0.2279913187     -0.3122936725     -0.0473117685     57.2655487060     76.7851409912     -61.2313194274
174 168    1   14     0.2035175085     -9.8286991119     0.1340821266     -0.2279913187     -0.3122936725     -0.0473117685     57.2655487060     76.7851409912     -61.2313194274
175 121    1   13     0.1005615949     -9.7808122634     0.1364764571     -0.2058867454     -0.2923196601     -0.0635572957     57.2655487060     76.7851409912     -61.2313194274
176  74    1   17     0.2753472328     -9.7664461135     0.2490096569     -0.2149416208     -0.3173537492     -0.0433169651     57.2655487060     76.7851409912     -61.2313194274
177  26    1   16     0.2753472328     -9.7664461135     0.2490096569     -0.2149416208     -0.3173537492     -0.0433169651     57.2655487060     76.7851409912     -61.2313194274
177 235    1   15     0.2322494029     -9.7927837371     0.2992904472     -0.2056204319     -0.2694161176     -0.0526381731     57.2655487060     76.7851409912     -61.2313194274
178 188    3   15     0.1747856235     -9.8454589843     0.3352053165     -0.1813852787     -0.2252069950     -0.0521055316     57.2655487060     76.7851409912     -61.2313194274
179 141    4   14     0.1747856235     -9.8454589843     0.3352053165     -0.1813852787     -0.2252069950     -0.0521055316     57.2655487060     76.7851409912     -61.2313194274
180  94    4   14     0.3471769332     -9.6730680465     0.3663315296     -0.1741946458     -0.2153531312     -0.0268051171     57.2655487060     76.7851409912     -61.2313194274
181  47    4   10     0.2968961238     -9.7592630386     0.2921074867     -0.1853800964     -0.1975096893     0.0075501813     56.5650520324     77.8394012451     -61.5686836242
181 255    2    7     0.2968961238     -9.7592630386     0.2921074867     -0.1853800964     -0.1975096893     0.0075501813     56.5650520324     77.8394012451     -61.5686836242
182 207    2    7     0.2226721048     -9.8047552108     0.2705585718     -0.1563511943     -0.1266685247     -0.0369252872     56.5650520324     77.8394012451     -61.5686836242
183 159    2    4     0.3064734458     -9.6994056701     0.2537982940     -0.1435678243     -0.1335928440     -0.0491760158     56.5650520324     77.8394012451     -61.5686836242
184 112    2    6     0.3064734458     -9.6994056701     0.2537982940     -0.1435678243     -0.1335928440     -0.0491760158     56.5650520324     77.8394012451     -61.5686836242
185  64    2    6     0.1771799468     -9.8047552108     0.3591485500     -0.1662050485     -0.1610238313     -0.0347947239     56.5650520324     77.8394012451     -61.5686836242
186  16    1    3     0.1939402198     -9.6970109939     0.2298550844     -0.1725967168     -0.2209458589     -0.0158859920     56.5650520324     77.8394012451     -61.5686836242
186 224    2    5     0.1939402198     -9.6970109939     0.2298550844     -0.1725967168     -0.2209458589     -0.0158859920     56.5650520324     77.8394012451     -61.5686836242
187 177    1    4     0.2633756160     -9.7233486175     0.1723913097     -0.1808526515     -0.2158857822     0.0022237784     56.5650520324     77.8394012451     -61.5686836242
188 129    1    8     0.1364764571     -9.7664461135     0.3280223608     -0.2034898757     -0.1836610317     -0.0044342250     56.5650520324     78.8936614990     -60.8939590454
189  82    1   10     0.1364764571     -9.7664461135     0.3280223608     -0.2034898757     -0.1836610317     -0.0044342250     56.5650520324     78.8936614990     -60.8939590454
190  34    0   10     -0.0287318849     -9.8286991119     0.2178834438     -0.2013592958     -0.2169510602     -0.0009720629     56.5650520324     78.8936614990     -60.8939590454
190 243    0   11     0.0167602658     -9.7448978424     0.1101388931     -0.1952339363     -0.3160221576     0.0187356290     56.5650520324     78.8936614990     -60.8939590454
191 195    0   11     0.0167602658     -9.7448978424     0.1101388931     -0.1952339363     -0.3160221576     0.0187356290     56.5650520324     78.8936614990     -60.8939590454
192 147    1   13     0.2681642532     -9.6706733703     0.1867572593     -0.2162732362     -0.4305397987     0.0541562080     56.5650520324     78.8936614990     -60.8939590454
193 100    2   14     0.2107004880     -9.6563072204     0.3399939537     -0.2532917261     -0.3943202781     0.0272578716     56.5650520324     78.8936614990     -60.8939590454
194  52    2   17     0.2107004880     -9.6563072204     0.3399939537     -0.2532917261     -0.3943202781     0.0272578716     56.5650520324     78.8936614990     -60.8939590454
195   3    3   20     -0.0933786296     -9.7784175872     0.1412650966     -0.2865817546     -0.4289419174     0.0352474808     56.5650520324     78.8936614990     -60.8939590454
195 212    4   25     0.2083061695     -9.7017993927     0.3136564254     -0.3009630441     -0.5842065334     0.0560204505     57.6157989501     78.1908187866     -62.5807723999
196 164    4   26     0.2083061695     -9.7017993927     0.3136564254     -0.3009630441     -0.5842065334     0.0560204505     57.6157989501     78.1908187866     -62.5807723999
197 116    5   27     0.2729529142     -9.7209539413     0.5291455268     -0.3057568073     -0.5594387531     -0.0049668655     57.6157989501     78.1908187866     -62.5807723999
198  68    4   25     0.2035175085     -9.7616577148     0.2609812974     -0.2825869560     -0.4883312702     -0.0390558481     57.6157989501     78.1908187866     -62.5807723999
199  20    3   22     0.2035175085     -9.7616577148     0.2609812974     -0.2825869560     -0.4883312702     -0.0390558481     57.6157989501     78.1908187866     -62.5807723999
199 229    3   20     0.2849245071     -9.8526420593     0.6919595718     -0.2644772052     -0.4049730777     -0.0827323532     57.6157989501     78.1908187866     -62.5807723999
200 181    2   16     0.0574637699     -9.8550367355     0.3256280183     -0.2442368507     -0.3200169563     -0.0904556369     57.6157989501     78.1908187866     -62.5807723999
201 134    1   15     0.0574637699     -9.8550367355     0.3256280183     -0.2442368507     -0.3200169563     -0.0904556369     57.6157989501     78.1908187866     -62.5807723999
202  86    0   11     0.2514039993     -9.7568693161     0.3016848087     -0.2330513954     -0.3458500146     -0.0475780916     57.6157989501     78.1908187866     -62.5807723999
203  38    0    9     0.3854861259     -9.6682786941     0.3567542552     -0.2218659400     -0.3684872388     -0.0379905652     56.2148056030     79.5964965820     -62.9181327819
203 246    0    9     0.3854861259     -9.6682786941     0.3567542552     -0.2218659400     -0.3684872388     -0.0379905652     56.2148056030     79.5964965820     -62.9181327819
204 199    0    7     0.3352053165     -9.7257432937     0.3088677406     -0.2231975555     -0.2808679103     -0.0558340167     56.2148056030     79.5964965820     -62.9181327819
205 151    0    6     0.2873188495     -9.7329254150     0.1747856235     -0.2413073062     -0.1860579109     -0.0710142612     56.2148056030     79.5964965820     -62.9181327819
206 103    0    4     0.2873188495     -9.7329254150     0.1747856235     -0.2413073062     -0.1860579109     -0.0710142612     56.2148056030     79.5964965820     -62.9181327819
207  56    0    4     0.1676026582     -9.8047552108     0.1053502440     -0.2431715726     -0.2169510602     -0.0281367187     56.2148056030     79.5964965820     -62.9181327819
208   8    0    9     0.1939402198     -9.8071498870     0.1819685935     -0.2463674068     -0.2880585479     0.0088817834     56.2148056030     79.5964965820     -62.9181327819
208 216    0    9     0.1939402198     -9.8071498870     0.1819685935     -0.2463674068     -0.2880585479     0.0088817834     56.2148056030     79.5964965820     -62.9181327819
209 167    0   11     0.1939402198     -9.7640523910     0.3878804397     -0.2330513954     -0.3503774642     0.0139418661     56.2148056030     79.5964965820     -62.9181327819
210 119    0   11     0.4285839557     -9.6515188217     0.1771799468     -0.2309208393     -0.3594323396     0.0038217000     56.2148056030     79.5964965820     -62.9181327819
211  72    0   11     0.4285839557     -9.6515188217     0.1771799468     -0.2309208393     -0.3594323396     0.0038217000     56.2148056030     79.5964965820     -62.9181327819
212  24    0   13     0.2178834438     -9.7472915649     0.0861956501     -0.2650098323     -0.2614264965     -0.0331968021     56.2148056030     78.8936614990     -62.5807723999
212 232    0   15     0.2609812974     -9.8239097595     0.3495712518     -0.2825869560     -0.2118909835     -0.0627583408     56.2148056030     78.8936614990     -62.5807723999
213 184    1   17     0.2609812974     -9.8239097595     0.3495712518     -0.2825869560     -0.2118909835     -0.0627583408     56.2148056030     78.8936614990     -62.5807723999
214 136    1   14     0.1412650966     -9.7856006622     0.2490096569     -0.2540906906     -0.1975096893     -0.0840639495     56.2148056030     78.8936614990     -62.5807723999
215  88    1   15     0.1412650966     -9.7808122634     0.0000000000     -0.2391767740     -0.2672855615     -0.0441159296     56.2148056030     78.8936614990     -62.5807723999
216  39    1   17     0.1412650966     -9.7808122634     0.0000000000     -0.2391767740     -0.2672855615     -0.0441159296     56.2148056030     78.8936614990     -62.5807723999
216 247    2   16     0.3519655704     -9.7233486175     0.2753472328     -0.2554223060     -0.3157558441     -0.0116248691     56.2148056030     78.8936614990     -62.5807723999
217 199    2   16     0.2968961238     -9.7736291885     0.2442210197     -0.2439705371     -0.2995102882     -0.0118911897     56.2148056030     78.8936614990     -62.5807723999
218 152    2   19     0.2968961238     -9.7736291885     0.2442210197     -0.2439705371     -0.2995102882     -0.0118911897     56.2148056030     78.8936614990     -62.5807723999
219 105    3   19     0.2945018005     -9.7233486175     0.1029559254     -0.2546233177     -0.2750088691     -0.0321315240     55.1640625000     79.5964965820     -62.2434082031
220  57    2   22     0.3112620830     -9.7425031661     0.2537982940     -0.2679393291     -0.2574317216     -0.0603614568     55.1640625000     79.5964965820     -62.2434082031
221   8    2   25     0.3112620830     -9.7425031661     0.2537982940     -0.2679393291     -0.2574317216     -0.0603614568     55.1640625000     79.5964965820     -62.2434082031
221 216    2   22     0.3759088277     -9.7113771438     0.3208393812     -0.2596834182     -0.2608938694     -0.0763406705     55.1640625000     79.5964965820     -62.2434082031
222 168    2   21     0.3040791034     -9.8310928344     0.2705585718     -0.2434378862     -0.2915206909     -0.0518392086     55.1640625000     79.5964965820     -62.2434082031
223 120    1   17     0.3040791034     -9.8310928344     0.2705585718     -0.2434378862     -0.2915206909     -0.0518392086     55.1640625000     79.5964965820     -62.2434082031
224  71    1   15     0.2609812974     -9.8741912841     0.2753472328     -0.2255944252     -0.2728782892     -0.0382568836     55.1640625000     79.5964965820     -62.2434082031
225  23    1   13     0.3926690864     -9.6634902954     0.2968961238     -0.2189364194     -0.2086951255     -0.0505076122     55.1640625000     79.5964965820     -62.2434082031
225 231    0   11     0.3926690864     -9.6634902954     0.2968961238     -0.2189364194     -0.2086951255     -0.0505076122     55.1640625000     79.5964965820     -62.2434082031
226 183    0   12     0.2777415513     -9.6850395202     0.1436594247     -0.2429052352     -0.1895200729     -0.0454475307     56.3899307250     78.0151138305     -62.7494506835
227 135    0   11     0.2346437215     -9.7736291885     0.0502807998     -0.2636782169     -0.2300007581     -0.0401211214     56.3899307250     78.0151138305     -62.7494506835
228  87    0   13     0.2346437215     -9.7736291885     0.0502807998     -0.2636782169     -0.2300007581     -0.0401211214     56.3899307250     78.0151138305     -62.7494506835
229  40    0   12     0.4405555725     -9.7856006622     0.3759088277     -0.2671403884     -0.2600949048     -0.0419853687     56.3899307250     78.0151138305     -62.7494506835
229 247    0   11     0.3639371871     -9.7879953384     0.2801358699     -0.2492969274     -0.2023034572     -0.0571656179     56.3899307250     78.0151138305     -62.7494506835
230 200    0   10     0.3639371871     -9.7879953384     0.2801358699     -0.2492969274     -0.2023034572     -0.0571656179     56.3899307250     78.0151138305     -62.7494506835
231 152    0    8     0.4094293594     -9.7736291885     0.3256280183     -0.2306545257     -0.1815304756     -0.0555676937     56.3899307250     78.0151138305     -62.7494506835
232 105    0    7     0.3399939537     -9.7616577148     0.0598580884     -0.2114794731     -0.1458435773     -0.0473117685     56.3899307250     78.0151138305     -62.7494506835
233  57    0    4     0.3399939537     -9.7616577148     0.0598580884     -0.2114794731     -0.1458435773     -0.0473117685     56.3899307250     78.0151138305     -62.7494506835
234  10    1    6     0.3854861259     -9.7113771438     0.0766183614     -0.2200017213     -0.1375876545     -0.0451812076     55.6894340515     78.3665313720     -63.4241790771
234 218    1    7     0.2633756160     -9.7808122634     0.0646467447     -0.2223985910     -0.1405171775     -0.0600951385     55.6894340515     78.3665313720     -63.4241790771
235 171    0   10     0.2633756160     -9.7808122634     0.0646467447     -0.2223985910     -0.1405171775     -0.0600951385     55.6894340515     78.3665313720     -63.4241790771
236 123    0   14     0.3375996351     -9.7401084899     0.1221105098     -0.2293229103     -0.1836610317     -0.0603614568     55.6894340515     78.3665313720     -63.4241790771
237  76    0   14     0.4716817855     -9.7736291885     0.3256280183     -0.2290565967     -0.1879221725     -0.0574319362     55.6894340515     78.3665313720     -63.4241790771
238  29    0   10     0.4716817855     -9.7736291885     0.3256280183     -0.2290565967     -0.1879221725     -0.0574319362     55.6894340515     78.3665313720     -63.4241790771
238 238    0    9     0.4381612300     -9.7113771438     0.1460537433     -0.2146753072     -0.1224074006     -0.0752753829     55.6894340515     78.3665313720     -63.4241790771
239 190    1    9     0.3926690864     -9.7496862411     0.1412650966     -0.2162732362     -0.1114882707     -0.0680847454     55.6894340515     78.3665313720     -63.4241790771
240 143    1    6     0.3926690864     -9.7496862411     0.1412650966     -0.2162732362     -0.1114882707     -0.0680847454     55.6894340515     78.3665313720     -63.4241790771
241  96    0    6     0.3998520660     -9.7640523910     0.1460537433     -0.2181374788     -0.1272011518     -0.0670194625     55.6894340515     78.3665313720     -63.4241790771
242  48    0    3     0.4644988059     -9.7089824676     0.1508424043     -0.2359809398     -0.1418487787     -0.0811344337     55.1640625000     78.1908187866     -64.6049499511
243   0    0    0     0.4644988059     -9.7089824676     0.1508424043     -0.2359809398     -0.1418487787     -0.0811344337     55.1640625000     78.1908187866     -64.6049499511
243 207    0    0     0.3112620830     -9.7760238647     0.2083061695     -0.2506285190     -0.1793999099     -0.1008421182     55.1640625000     78.1908187866     -64.6049499511
244 159    0    0     0.4142179965     -9.7425031661     0.1388707752     -0.2421062946     -0.2627581119     -0.1096306915     55.1640625000     78.1908187866     -64.6049499511
245 111    0    0     0.4142179965     -9.7425031661     0.1388707752     -0.2421062946     -0.2627581119     -0.1096306915     55.1640625000     78.1908187866     -64.6049499511
246  63    0    0     0.5459058284     -9.6946163177     0.1149275422     -0.2482316493     -0.3077662229     -0.0979126071     55.1640625000     78.1908187866     -64.6049499511
247  16    0    0     0.3304166793     -9.8622188568     0.1723913097     -0.2359809398     -0.3128262996     -0.0827323532     55.1640625000     78.1908187866     -64.6049499511
247 224    0    0     0.3304166793     -9.8622188568     0.1723913097     -0.2359809398     -0.3128262996     -0.0827323532     55.1640625000     78.1908187866     -64.6049499511
248 176    0    0     0.3735145092     -9.8047552108     0.1891515731     -0.2064193725     -0.4041741371     -0.0433169651     55.1640625000     78.1908187866     -64.6049499511
249 128    0    0     0.5435114860     -9.6275758743     0.1939402198     -0.2301218748     -0.4702215194     0.0152734661     53.9381942749     77.6636886596     -64.0988998413
250  80    0    0     0.5435114860     -9.6275758743     0.1939402198     -0.2301218748     -0.4702215194     0.0152734661     53.9381942749     77.6636886596     -64.0988998413
251  33    0    0     0.6728049278     -9.6419420242     0.1771799468     -0.2775268554     -0.4723520755     0.0323179602     53.9381942749     77.6636886596     -64.0988998413
251 241    0    0     0.6153411865     -9.6970109939     0.0766183614     -0.3278613567     -0.4451874732     0.0056859407     53.9381942749     77.6636886596     -64.0988998413
252 193    0    0     0.6153411865     -9.6970109939     0.0766183614     -0.3278613567     -0.4451874732     0.0056859407     53.9381942749     77.6636886596     -64.0988998413
253 146   -1    4     0.4549215316     -9.8263044357     0.0981672668     -0.3443732261     -0.4366651535     -0.0337294387     53.9381942749     77.6636886596     -64.0988998413
254  99   -3    6     0.5291455268     -9.8286991119     0.0742240333     -0.3201380968     -0.3921897125     -0.0656878662     53.9381942749     77.6636886596     -64.0988998413
255  51   -4    6     0.5291455268     -9.8286991119     0.0742240333     -0.3201380968     -0.3921897125     -0.0656878662     53.9381942749     77.6636886596     -64.0988998413
  0   4   -6    7     0.4788647174     -9.8023614883     -0.0311262083     -0.2556886196     -0.3453173637     -0.0803354644     53.9381942749     77.6636886596     -64.0988998413
  0 212   -4    3     0.5411171436     -9.7305316925     -0.0646467447     -0.2162732362     -0.3780747652     -0.0574319362     53.7630691528     78.5422439575     -63.9302215576
  1 165   -4    2     0.5411171436     -9.7305316925     -0.0646467447     -0.2162732362     -0.3780747652     -0.0574319362     53.7630691528     78.5422439575     -63.9302215576
  2 118   -4    2     0.3615428924     -9.7065887451     -0.1436594247     -0.2168058872     -0.4132290363     -0.0257398366     53.7630691528     78.5422439575     -63.9302215576
  3  70   -4    0     0.7661836147     -9.7065887451     0.1412650966     -0.2290565967     -0.5570418834     0.0280568361     53.7630691528     78.5422439575     -63.9302215576
  4  22   -4    0     0.7661836147     -9.7065887451     0.1412650966     -0.2290565967     -0.5570418834     0.0280568361     53.7630691528     78.5422439575     -63.9302215576
  4 230   -3   -2     0.5387228012     -9.7688407897     0.1508424043     -0.2658087968     -0.4947229862     0.0842503929     53.7630691528     78.5422439575     -63.9302215576
  5 182   -3   -2     0.6440730571     -9.7041940689     0.0718297100     -0.2522264480     -0.4374641418     0.1098171234     53.7630691528     78.5422439575     -63.9302215576
  6 134    0    0     0.6440730571     -9.7041940689     0.0718297100     -0.2522264480     -0.4374641418     0.1098171234     53.7630691528     78.5422439575     -63.9302215576
  7  86    0    0     0.4214009761     -9.7832069396     0.0407035017     -0.2061530590     -0.3458500146     0.1079528808     53.7630691528     78.5422439575     -63.9302215576
  8  37    0    0     0.3950634002     -9.7688407897     0.0215489125     -0.1707324886     -0.3431868314     0.0983653640     53.7630691528     76.7851409912     -63.5928573608
  8 245    0    0     0.3950634002     -9.7688407897     0.0215489125     -0.1707324886     -0.3431868314     0.0983653640     53.7630691528     76.7851409912     -63.5928573608
  9 196    0    0     0.4142179965     -9.7233486175     0.0335205316     -0.1600796937     -0.3509100914     0.0863809490     53.7630691528     76.7851409912     -63.5928573608
 10 148    0    0     0.1891515731     -10.3961534500     0.0502807998     -0.1939023494     -0.3570354461     0.0432370853     53.7630691528     76.7851409912     -63.5928573608
 11 101    0    0     0.1891515731     -10.3961534500     0.0502807998     -0.1939023494     -0.3570354461     0.0432370853     53.7630691528     76.7851409912     -63.5928573608
 12  53   -1    3     0.6943538665     -9.0888528823     0.4812590599     -0.0903037929     -0.2960481452     -0.2425244331     53.7630691528     76.7851409912     -63.5928573608
 13   5   -3    7     0.2514039993     -9.9244718551     0.1005615949     -0.1923044204     -0.2182826519     -0.1666232109     53.7630691528     76.7851409912     -63.5928573608
 13 214   -5   12     0.2514039993     -9.9244718551     0.1005615949     -0.1923044204     -0.2182826519     -0.1666232109     53.7630691528     76.7851409912     -63.5928573608
 14 166   -8   17     0.4190066337     -9.8430643081     0.0311262083     -0.2932397842     -0.2411861896     -0.2877988815     53.7630691528     76.7851409912     -63.5928573608
 15 119  -10   20     0.5890036106     -9.6539134979     0.2849245071     -0.3459711313     -0.2241416931     -0.5226932048     52.7123260498     78.8936614990     -64.6049499511
 16  71  -10   19     0.5890036106     -9.6539134979     0.2849245071     -0.3459711313     -0.2241416931     -0.5226932048     52.7123260498     78.8936614990     -64.6049499511
 17  24  -13   19     0.6273128509     -9.7425031661     0.1460537433     -0.3454385042     -0.3240117788     -0.4443951606     52.7123260498     78.8936614990     -64.6049499511
 17 232  -13   17     0.8978713989     -9.7999668121     0.0454921483     -0.3036262512     -0.4760805606     -0.3884679031     52.7123260498     78.8936614990     -64.6049499511
 18 185  -13   13     0.8978713989     -9.7999668121     0.0454921483     -0.3036262512     -0.4760805606     -0.3884679031     52.7123260498     78.8936614990     -64.6049499511
 19 137  -17   11     0.9289976119     -9.7520809173     0.0430978250     -0.2178711652     -0.5567755699     -0.2851356983     52.7123260498     78.8936614990     -64.6049499511
 20  90  -16    7     1.0439251661     -9.8119382858     0.0191545906     -0.1989624214     -0.4968535423     -0.2353338003     52.7123260498     78.8936614990     -64.6049499511
 21  42  -15    6     1.0439251661     -9.8119382858     0.0191545906     -0.1989624214     -0.4968535423     -0.2353338003     52.7123260498     78.8936614990     -64.6049499511
 21 251  -16    5     0.9026599884     -9.1822309494     0.2514039993     -0.0492904949     -0.4454537391     -0.3535799741     52.7123260498     78.8936614990     -64.6049499511
 22 203  -15    4     1.1660356521     -9.7041940689     0.1340821266     -0.1805863380     -0.4417253017     -0.3937942981     52.7123260498     78.8936614990     -64.6049499511
 23 156  -14    4     1.1660356521     -9.7041940689     0.1340821266     -0.1805863380     -0.4417253017     -0.3937942981     52.7123260498     78.8936614990     -64.6049499511
 24 108  -12    3     1.0558967590     -9.7113771438     0.0622524166     -0.2160068988     -0.3503774642     -0.0720795440     50.7859611511     79.0693664550     -65.7857131958
 25  61   -7    2     1.0104045867     -9.6610965728     0.0359148550     -0.2271923542     -0.2726119756     -0.0041679053     50.7859611511     79.0693664550     -65.7857131958
 26  13   -6    2     1.0104045867     -9.6610965728     0.0359148550     -0.2271923542     -0.2726119756     -0.0041679053     50.7859611511     79.0693664550     -65.7857131958
 26 221   -4    1     1.0894173431     -9.6395473480     -0.0143659424     -0.2349156379     -0.2230764150     0.0163387479     50.7859611511     79.0693664550     -65.7857131958
 27 174   -4    1     1.0726569890     -9.6898279190     -0.0287318849     -0.2437041997     -0.1887211227     0.0512266874     50.7859611511     79.0693664550     -65.7857131958
 28 127   -4    1     1.0726569890     -9.6898279190     -0.0287318849     -0.2437041997     -0.1887211227     0.0512266874     50.7859611511     79.0693664550     -65.7857131958
 29  79    0    0     1.0319535732     -9.7065887451     -0.0191545906     -0.2253281116     -0.1511699676     0.1164751291     50.7859611511     79.0693664550     -65.7857131958
 30  33    0    0     0.9409692764     -9.7520809173     -0.0574637699     -0.2325187683     -0.1405171775     0.1420418643     50.7859611511     79.0693664550     -65.7857131958
 30 241    0    0     0.9409692764     -9.7520809173     -0.0574637699     -0.2325187683     -0.1405171775     0.1420418643     50.7859611511     79.0693664550     -65.7857131958
 31 194    0    0     0.9744897842     -9.7113771438     -0.0383091812     -0.2263934135     -0.1176136374     0.1255300164     50.6108360290     77.8394012451     -64.2675857543
 32 147    0    0     0.9242089271     -9.7161655426     0.0478864765     -0.2146753072     -0.1389192466     0.1987680625     50.6108360290     77.8394012451     -64.2675857543
 33  99    0    0     0.9242089271     -9.7161655426     0.0478864765     -0.2146753072     -0.1389192466     0.1987680625     50.6108360290     77.8394012451     -64.2675857543
 34  51    0    0     0.7494233131     -9.7544746398     -0.0047886476     -0.2136100292     -0.1495720624     0.2661470413     50.6108360290     77.8394012451     -64.2675857543
 35   3    0    0     0.6943538665     -9.8167276382     -0.0359148550     -0.2386441230     -0.1367886781     0.2200736761     50.6108360290     77.8394012451     -64.2675857543
 35 211    0    0     0.6943538665     -9.8167276382     -0.0359148550     -0.2386441230     -0.1367886781     0.2200736761     50.6108360290     77.8394012451     -64.2675857543
 36 164    0    0     0.8835054397     -9.8095445632     -0.0814070034     -0.2223985910     -0.1165483593     0.1431071519     50.6108360290     77.8394012451     -64.2675857543
 37 116    0    0     0.7230857849     -9.6515188217     0.1029559254     -0.2082836389     -0.0702086448     0.1292585010     50.6108360290     77.8394012451     -64.2675857543
 38  68    0    0     0.7230857849     -9.6515188217     0.1029559254     -0.2082836389     -0.0702086448     0.1292585010     50.6108360290     77.8394012451     -64.2675857543
 39  20    0    0     0.7374516487     -9.7257432937     -0.0454921483     -0.2357146024     -0.0861878490     0.2246011257     51.1362075805     79.0693664550     -66.1230773925
 39 228    0    0     0.6488616943     -9.7041940689     0.0359148550     -0.2306545257     -0.0947101020     0.2261990308     51.1362075805     79.0693664550     -66.1230773925
 40 180    0    0     0.6488616943     -9.7041940689     0.0359148550     -0.2306545257     -0.0947101020     0.2261990308     51.1362075805     79.0693664550     -66.1230773925
 41 131    0    0     0.5722434043     -9.7568693161     -0.0287318849     -0.2271923542     -0.1327938914     0.2453741073     51.1362075805     79.0693664550     -66.1230773925
 42  84   -2    2     0.5650603771     -9.7832069396     -0.0454921483     -0.2234638690     -0.1722092628     0.2203399896     51.1362075805     79.0693664550     -66.1230773925
 43  36   -2    4     0.5650603771     -9.7832069396     -0.0454921483     -0.2234638690     -0.1722092628     0.2203399896     51.1362075805     79.0693664550     -66.1230773925
 43 244   -4    8     0.5315398693     -9.7736291885     -0.1149275422     -0.2405083656     -0.1628880596     0.2096871852     51.1362075805     79.0693664550     -66.1230773925
 44 196   -6   10     0.4501328468     -9.7401084899     0.0933786296     -0.2551559925     -0.1644859886     0.2424445629     51.1362075805     79.0693664550     -66.1230773925
 45 148   -6   13     0.4501328468     -9.7401084899     0.0933786296     -0.2551559925     -0.1644859886     0.2424445629     51.1362075805     79.0693664550     -66.1230773925
 46 101   -6   14     0.2178834438     -9.7113771438     0.0718297100     -0.2586181402     -0.1245379567     0.2200736761     52.5372009277     79.4207916259     -64.7736282348
 47  53   -6   14     0.6464673995     -9.9029226303     0.0622524166     -0.3289266586     -0.2041676998     0.1092844848     52.5372009277     79.4207916259     -64.7736282348
 48   5   -6   16     0.6464673995     -9.9029226303     0.0622524166     -0.3289266586     -0.2041676998     0.1092844848     52.5372009277     79.4207916259     -64.7736282348
 48 213   -5   14     0.4621044635     -9.7233486175     -0.0502807998     -0.1888422489     -0.1652849435     0.2040944576     52.5372009277     79.4207916259     -64.7736282348
 49 166   -5   13     0.1173218607     -9.6994056701     -0.0287318849     -0.1262570142     -0.0893836975     0.2720060825     52.5372009277     79.4207916259     -64.7736282348
 50 118   -4   13     0.1173218607     -9.6994056701     -0.0287318849     -0.1262570142     -0.0893836975     0.2720060825     52.5372009277     79.4207916259     -64.7736282348
 51  70   -3   14     0.2633756160     -9.8526420593     -0.0359148550     -0.1691345596     -0.0877857780     0.1598853111     52.5372009277     79.4207916259     -64.7736282348
 52  23   -3   15     0.1364764571     -9.6994056701     0.1460537433     -0.1646071195     -0.0678117656     0.1359164953     52.5372009277     79.4207916259     -64.7736282348
 52 231   -4   16     0.1364764571     -9.6994056701     0.1460537433     -0.1646071195     -0.0678117656     0.1359164953     52.5372009277     79.4207916259     -64.7736282348
 53 184   -4   16     0.0766183614     -9.7520809173     0.0885899734     -0.1877769851     -0.0590231990     0.1084855318     52.5372009277     79.4207916259     -64.7736282348
 54 136   -4   15     0.1676026582     -9.7712354660     -0.0071829710     -0.2082836389     -0.0704749679     0.0589499759     52.5372009277     79.4207916259     -64.7736282348
 55  88   -3   13     0.1676026582     -9.7712354660     -0.0071829710     -0.2082836389     -0.0704749679     0.0589499759     52.5372009277     79.4207916259     -64.7736282348
 56  40   -3   15     0.0478864765     -9.7592630386     0.0167602658     -0.2136100292     -0.0944437885     0.0581510114     52.5372009277     79.4207916259     -64.7736282348
 56 248   -4   15     0.1484480619     -9.7568693161     0.0574637699     -0.2269260406     -0.0971069908     0.0235293912     52.5372009277     79.4207916259     -64.7736282348
 57 200   -3   15     0.1484480619     -9.7568693161     0.0574637699     -0.2269260406     -0.0971069908     0.0235293912     52.5372009277     79.4207916259     -64.7736282348
 58 152   -3   16     0.0814070034     -9.9675693511     -0.0574637699     -0.2317197799     -0.0771329689     -0.0116248691     52.5372009277     79.4207916259     -64.7736282348
 59 105   -4   15     0.2059118509     -9.7832069396     0.0143659424     -0.1709988117     -0.0339891052     -0.0619593811     52.5372009277     79.4207916259     -64.7736282348
 60  58   -3   16     0.2059118509     -9.7832069396     0.0143659424     -0.1709988117     -0.0339891052     -0.0619593811     52.5372009277     79.4207916259     -64.7736282348
 61  10   -2   16     0.2298550844     -9.7736291885     0.1388707752     -0.1632755041     0.0528312683     -0.1293383836     52.5372009277     79.4207916259     -64.7736282348
 61 218   -2   15     0.0861956501     -9.6467304229     -0.0215489125     -0.1606123208     0.0720063161     -0.1016410827     55.5143089294     78.1908187866     -65.6170349121
 62 171   -2   16     0.0861956501     -9.6467304229     -0.0215489125     -0.1606123208     0.0720063161     -0.1016410827     55.5143089294     78.1908187866     -65.6170349121
 63 123   -2   18     0.3256280183     -9.7951784133     0.0407035017     -0.2301218748     -0.0062918100     -0.0627583408     55.5143089294     78.1908187866     -65.6170349121
 64  76   -2   19     0.2394323587     -9.7233486175     0.0143659424     -0.2192027568     0.0304603695     -0.0345284032     55.5143089294     78.1908187866     -65.6170349121
 65  28   -1   21     0.2394323587     -9.7233486175     0.0143659424     -0.2192027568     0.0304603695     -0.0345284032     55.5143089294     78.1908187866     -65.6170349121
 65 236   -1   23     0.2250664234     -9.7544746398     -0.0287318849     -0.2090825796     0.0317919731     0.0128765845     55.5143089294     78.1908187866     -65.6170349121
 66 188   -1   24     0.0119716191     -9.7113771438     0.0790126848     -0.2407746791     0.0118179583     0.0645426988     55.5143089294     78.1908187866     -65.6170349121
 67 141    0   25     0.0119716191     -9.7113771438     0.0790126848     -0.2407746791     0.0118179583     0.0645426988     55.5143089294     78.1908187866     -65.6170349121
 68  93   -2   27     -0.0191545906     -9.7472915649     0.0885899734     -0.2921744823     -0.1114882707     0.0693364620     55.5143089294     78.1908187866     -65.6170349121
 69  45   -3   26     0.2514039993     -9.7951784133     0.0790126848     -0.2591507673     -0.1927159309     0.0741302251     54.2884407043     78.3665313720     -65.4483566284
 69 254   -3   25     0.2514039993     -9.7951784133     0.0790126848     -0.2591507673     -0.1927159309     0.0741302251     54.2884407043     78.3665313720     -65.4483566284
 70 206   -4   26     0.0359148550     -9.7568693161     0.0574637699     -0.2125447273     -0.2254733085     0.1851857280     54.2884407043     78.3665313720     -65.4483566284
 71 159   -4   23     0.1245048284     -9.7760238647     0.0550694465     -0.2157405853     -0.2630244493     0.2019639015     54.2884407043     78.3665313720     -65.4483566284
 72 111   -4   24     0.1245048284     -9.7760238647     0.0550694465     -0.2157405853     -0.2630244493     0.2019639015     54.2884407043     78.3665313720     -65.4483566284
 73  63   -5   26     -0.1149275422     -9.7401084899     -0.0119716191     -0.2279913187     -0.3274739265     0.2586900949     54.2884407043     78.3665313720     -65.4483566284
 74  16   -7   27     -0.1005615949     -9.6970109939     0.0430978250     -0.2860491275     -0.3450510501     0.2275306224     54.2884407043     78.3665313720     -65.4483566284
 74 224   -8   30     -0.1005615949     -9.6970109939     0.0430978250     -0.2860491275     -0.3450510501     0.2275306224     54.2884407043     78.3665313720     -65.4483566284
 75 176   -9   28     0.0095772953     -9.7832069396     0.1077445626     -0.3323888301     -0.3905918121     0.2014312505     54.2884407043     78.3665313720     -65.4483566284
 76 128  -10   28     -0.1316878080     -9.7999668121     -0.0119716191     -0.3403784275     -0.4140279769     0.1862510204     57.7909202575     78.3665313720     -66.1230773925
 77  81  -12   30     -0.1316878080     -9.7999668121     -0.0119716191     -0.3403784275     -0.4140279769     0.1862510204     57.7909202575     78.3665313720     -66.1230773925
 78  34  -14   28     -0.1987288665     -9.7377147674     0.0646467447     -0.3411773681     -0.4113647460     0.1313890457     57.7909202575     78.3665313720     -66.1230773925
 78 243  -16   30     -0.1915459060     -9.7879953384     0.0383091812     -0.3164096117     -0.4502475261     0.1417755508     57.7909202575     78.3665313720     -66.1230773925
 79 195  -18   29     -0.1915459060     -9.7879953384     0.0383091812     -0.3164096117     -0.4502475261     0.1417755508     57.7909202575     78.3665313720     -66.1230773925
 80 148  -18   27     -0.2226721048     -9.7808122634     -0.0287318849     -0.2695372581     -0.4547749519     0.1066212773     57.7909202575     78.3665313720     -66.1230773925
 81 101  -18   28     -0.1197161788     -9.7592630386     -0.0622524166     -0.2647435188     -0.4598350524     0.0661406230     57.7909202575     78.3665313720     -66.1230773925
 82  54  -19   26     -0.1197161788     -9.7592630386     -0.0622524166     -0.2647435188     -0.4598350524     0.0661406230     57.7909202575     78.3665313720     -66.1230773925
 83   6  -18   27     -0.2753472328     -9.6970109939     0.0000000000     -0.2823206138     -0.3852653980     0.0317853164     57.7909202575     78.3665313720     -66.1230773925
 83 213  -18   29     -0.2059118509     -9.7520809173     -0.1197161788     -0.3014956712     -0.3754115343     0.0142081856     53.9381942749     77.6636886596     -65.7857131958
 84 166  -15   24     -0.2059118509     -9.7520809173     -0.1197161788     -0.3014956712     -0.3754115343     0.0142081856     53.9381942749     77.6636886596     -65.7857131958
 85 119  -15   25     -0.2729529142     -9.7903900146     -0.0885899734     -0.3070883989     -0.4023098945     0.0120776236     53.9381942749     77.6636886596     -65.7857131958
 86  72  -14   26     -0.2178834438     -9.7377147674     -0.1125332117     -0.2740647315     -0.3905918121     -0.0084290275     53.9381942749     77.6636886596     -65.7857131958
 87  25  -14   24     -0.2178834438     -9.7377147674     -0.1125332117     -0.2740647315     -0.3905918121     -0.0084290275     53.9381942749     77.6636886596     -65.7857131958
 87 235  -17   29     -0.2250664234     -9.7736291885     -0.0550694465     -0.2495632410     -0.3234791278     -0.0414527320     53.9381942749     77.6636886596     -65.7857131958
 88 188  -15   29     -0.2202777862     -9.7185602188     -0.0550694465     -0.2524927854     -0.2931186199     -0.0486433744     53.9381942749     77.6636886596     -65.7857131958
 89 142  -16   28     -0.2202777862     -9.7185602188     -0.0550694465     -0.2524927854     -0.2931186199     -0.0486433744     53.9381942749     77.6636886596     -65.7857131958
 90  95  -14   26     -0.2968961238     -9.7496862411     0.0550694465     -0.2722004652     -0.2973797321     -0.0329304814     53.9381942749     77.6636886596     -65.7857131958
 91  48  -15   26     -0.2657699346     -9.7879953384     -0.0598580884     -0.2921744823     -0.2869932651     -0.0433169651     53.9381942749     77.6636886596     -65.7857131958
 92   1  -15   25     -0.2657699346     -9.7879953384     -0.0598580884     -0.2921744823     -0.2869932651     -0.0433169651     53.9381942749     77.6636886596     -65.7857131958
 92 210  -15   24     -0.3040791034     -9.8071498870     0.0383091812     -0.2687382936     -0.3333329677     -0.0190818328     54.2884407043     76.6094360351     -65.4483566284
 93 163  -15   24     -0.3112620830     -9.7065887451     -0.0407035017     -0.2463674068     -0.3935213279     -0.0286693592     54.2884407043     76.6094360351     -65.4483566284
 94 116  -14   23     -0.3112620830     -9.7065887451     -0.0407035017     -0.2463674068     -0.3935213279     -0.0286693592     54.2884407043     76.6094360351     -65.4483566284
 95  68  -15   23     -0.2681642532     -9.7377147674     -0.0335205316     -0.2663414239     -0.4252134323     -0.0515728950     54.2884407043     76.6094360351     -65.4483566284
 96  21  -15   24     -0.1963345432     -9.8095445632     -0.1053502440     -0.2703361988     -0.4366651535     -0.0553013753     54.2884407043     76.6094360351     -65.4483566284
 96 230  -15   25     -0.1963345432     -9.8095445632     -0.1053502440     -0.2703361988     -0.4366651535     -0.0553013753     54.2884407043     76.6094360351     -65.4483566284
 97 183  -14   23     -0.2466153383     -9.8286991119     -0.0359148550     -0.2591507673     -0.4268113136     -0.0355936813     54.2884407043     76.6094360351     -65.4483566284
 98 136  -14   23     -0.3256280183     -9.7544746398     -0.0143659424     -0.2351819515     -0.3887275695     -0.0403874444     54.2884407043     76.6094360351     -65.4483566284
 99  89  -14   21     -0.1843629074     -9.7808122634     -0.0502807998     -0.2325187683     -0.3764768123     -0.0710142612     54.2884407043     76.6094360351     -65.4483566284
100  42  -12   19     -0.1843629074     -9.7808122634     -0.0502807998     -0.2325187683     -0.3764768123     -0.0710142612     55.6894340515     76.6094360351     -66.1230773925
100 251  -11   20     -0.1915459060     -9.7137708663     -0.0766183614     -0.2413073062     -0.4403936862     -0.0238755965     55.6894340515     76.6094360351     -66.1230773925
101 204  -11   19     -0.3687258243     -9.7975721359     -0.1221105098     -0.2570202112     -0.5530470848     0.0134092259     55.6894340515     76.6094360351     -66.1230773925
102 157  -11   18     -0.3687258243     -9.7975721359     -0.1221105098     -0.2570202112     -0.5530470848     0.0134092259     55.6894340515     76.6094360351     -66.1230773925
103 110  -12   16     -0.3040791034     -9.7377147674     -0.1005615949     -0.2471663713     -0.5988541126     -0.0345284032     55.6894340515     76.6094360351     -66.1230773925
104  63  -12   14     -0.2370380401     -9.7281370162     -0.1125332117     -0.2415736436     -0.5943266868     -0.0579645729     55.6894340515     76.6094360351     -66.1230773925
105  17  -13   15     -0.2370380401     -9.7281370162     -0.1125332117     -0.2415736436     -0.5943266868     -0.0579645729     55.6894340515     76.6094360351     -66.1230773925
105 226  -12   14     -0.1939402198     -9.7640523910     -0.1364764571     -0.2463674068     -0.5844728469     -0.0323978424     55.6894340515     76.6094360351     -66.1230773925
106 179  -10   14     -0.1604196929     -9.7544746398     -0.0646467447     -0.2397094011     -0.5218875885     -0.0358600020     53.9381942749     77.3122711181     -68.1472549438
107 133   -9   14     -0.1604196929     -9.7544746398     -0.0646467447     -0.2397094011     -0.5218875885     -0.0358600020     53.9381942749     77.3122711181     -68.1472549438
108  86   -7   13     -0.1771799468     -9.7712354660     -0.0359148550     -0.2429052352     -0.4965872287     -0.0300009608     53.9381942749     77.3122711181     -68.1472549438
109  39   -6   11     -0.2394323587     -9.7592630386     -0.0981672668     -0.2402420520     -0.4007119655     -0.0116248691     53.9381942749     77.3122711181     -68.1472549438
109 248   -5   11     -0.2394323587     -9.7592630386     -0.0981672668     -0.2402420520     -0.4007119655     -0.0116248691     53.9381942749     77.3122711181     -68.1472549438
110 201   -4    9     -0.1915459060     -9.7544746398     -0.0838013267     -0.2423726081     -0.3466489791     -0.0238755965     53.9381942749     77.3122711181     -68.1472549438
111 154   -4    7     -0.1173218607     -9.7544746398     -0.0574637699     -0.2426389217     -0.3192180156     -0.0347947239     53.9381942749     77.3122711181     -68.1472549438
112 108   -3    9     -0.1173218607     -9.7544746398     -0.0574637699     -0.2426389217     -0.3192180156     -0.0347947239     53.9381942749     77.3122711181     -68.1472549438
113  61   -2    8     -0.1891515731     -9.7233486175     -0.1149275422     -0.2365135669     -0.2949828624     -0.0212123966     53.9381942749     77.3122711181     -68.1472549438
114  15   -2    8     -0.2298550844     -9.7712354660     -0.1197161788     -0.2375788450     -0.2694161176     -0.0039015846     52.1869544982     76.6094360351     -67.4725265502
114 224   -2    7     -0.2298550844     -9.7712354660     -0.1197161788     -0.2375788450     -0.2694161176     -0.0039015846     52.1869544982     76.6094360351     -67.4725265502
115 177   -2    7     -0.1508424043     -9.7209539413     -0.1077445626     -0.2407746791     -0.2214785099     -0.0254735183     52.1869544982     76.6094360351     -67.4725265502
116 130   -2    6     -0.1412650966     -9.7856006622     -0.1939402198     -0.2418399572     -0.1788672685     -0.0292019987     52.1869544982     76.6094360351     -67.4725265502
117  83   -1    6     -0.1412650966     -9.7856006622     -0.1939402198     -0.2418399572     -0.1788672685     -0.0292019987     52.1869544982     76.6094360351     -67.4725265502
118  36    0    7     -0.2537982940     -9.7784175872     -0.1723913097     -0.2189364194     -0.2004392147     0.0144745054     52.1869544982     76.6094360351     -67.4725265502
118 244   -1    7     -0.2035175085     -9.7879953384     -0.1747856235     -0.2279913187     -0.2238753795     -0.0041679053     52.1869544982     76.6094360351     -67.4725265502
119 197   -1    8     -0.2035175085     -9.7879953384     -0.1747856235     -0.2279913187     -0.2238753795     -0.0041679053     52.1869544982     76.6094360351     -67.4725265502
120 150   -1    8     -0.1556310415     -9.7544746398     -0.1077445626     -0.2351819515     -0.2134888887     -0.0060321464     52.1869544982     76.6094360351     -67.4725265502
121 103   -1    8     -0.1652083396     -9.7616577148     -0.1292934894     -0.2231975555     -0.2286691427     0.0174040269     52.7123260498     78.1908187866     -68.6532974243
122  56    0   10     -0.1652083396     -9.7616577148     -0.1292934894     -0.2231975555     -0.2286691427     0.0174040269     52.7123260498     78.1908187866     -68.6532974243
123   9    0   11     -0.2945018005     -9.7137708663     -0.1843629074     -0.2221322536     -0.2821994972     0.0152734661     52.7123260498     78.1908187866     -68.6532974243
123 218   -1   12     -0.2130948066     -9.7305316925     -0.2130948066     -0.2522264480     -0.2691498041     -0.0457138490     52.7123260498     78.1908187866     -68.6532974243
124 171   -2   16     -0.2130948066     -9.7305316925     -0.2130948066     -0.2522264480     -0.2691498041     -0.0457138490     52.7123260498     78.1908187866     -68.6532974243
125 124   -2   15     -0.2059118509     -9.8119382858     -0.1292934894     -0.2663414239     -0.2198805809     -0.0566329717     52.7123260498     78.1908187866     -68.6532974243
126  77   -1   16     -0.2490096569     -9.7425031661     -0.0598580884     -0.2423726081     -0.2712803840     -0.0273377561     52.7123260498     78.1908187866     -68.6532974243
127  30    0   18     -0.2490096569     -9.7425031661     -0.0598580884     -0.2423726081     -0.2712803840     -0.0273377561     52.7123260498     78.1908187866     -68.6532974243
127 239    0   17     -0.2298550844     -9.7856006622     -0.1628140068     -0.2349156379     -0.3591660261     -0.0193481540     52.7123260498     78.1908187866     -68.6532974243
128 192    0   18     -0.2370380401     -9.7832069396     -0.1723913097     -0.2359809398     -0.3519753932     -0.0454475307     52.7123260498     78.1908187866     -68.6532974243
129 145   -1   18     -0.2370380401     -9.7832069396     -0.1723913097     -0.2359809398     -0.3519753932     -0.0454475307     52.7123260498     78.1908187866     -68.6532974243
130  98   -1   18     -0.1771799468     -9.7281370162     -0.1604196929     -0.2322524309     -0.3085651874     -0.0497086477     52.3620758056     77.1365661621     -68.6532974243
131  51    0   18     -0.2370380401     -9.7520809173     -0.1508424043     -0.2349156379     -0.3429204940     -0.0134891104     52.3620758056     77.1365661621     -68.6532974243
132   4    1   18     -0.2370380401     -9.7520809173     -0.1508424043     -0.2349156379     -0.3429204940     -0.0134891104     52.3620758056     77.1365661621     -68.6532974243
132 212    1   19     -0.1699969768     -9.8167276382     -0.1508424043     -0.2378451585     -0.4209522724     -0.0060321464     52.3620758056     77.1365661621     -68.6532974243
133 166    0   19     -0.2178834438     -9.7353200912     -0.1316878080     -0.2343830108     -0.4531770229     -0.0060321464     52.3620758056     77.1365661621     -68.6532974243
134 118    0   19     -0.2178834438     -9.7353200912     -0.1316878080     -0.2343830108     -0.4531770229     -0.0060321464     52.3620758056     77.1365661621     -68.6532974243
135  71    0   21     -0.2035175085     -9.7448978424     -0.1077445626     -0.2495632410     -0.4190880775     -0.0145543909     52.3620758056     77.1365661621     -68.6532974243
136  24    1   23     -0.1652083396     -9.7760238647     -0.0407035017     -0.2445031642     -0.4297408580     -0.0161523103     52.3620758056     77.1365661621     -68.6532974243
136 233    1   22     -0.1652083396     -9.7760238647     -0.0407035017     -0.2445031642     -0.4297408580     -0.0161523103     52.3620758056     77.1365661621     -68.6532974243
137 186    0   22     -0.2298550844     -9.7329254150     -0.0311262083     -0.2463674068     -0.5218875885     0.0070175414     53.0625724792     77.8394012451     -68.9906616210
138 139   -1   22     -0.3399939537     -9.7688407897     -0.0885899734     -0.2508948326     -0.6140344142     0.0000932175     53.0625724792     77.8394012451     -68.9906616210
139  91   -4   22     -0.3399939537     -9.7688407897     -0.0885899734     -0.2508948326     -0.6140344142     0.0000932175     53.0625724792     77.8394012451     -68.9906616210
140  44   -5   21     -0.1556310415     -9.7712354660     -0.1245048284     -0.2607486724     -0.6696953296     -0.0047005453     53.0625724792     77.8394012451     -68.9906616210
140 252   -4   19     -0.0622524166     -9.7856006622     -0.0670410633     -0.2540906906     -0.5613030433     0.0080828218     53.0625724792     77.8394012451     -68.9906616210
141 205   -3   19     -0.0622524166     -9.7856006622     -0.0670410633     -0.2540906906     -0.5613030433     0.0080828218     53.0625724792     77.8394012451     -68.9906616210
142 157   -2   19     -0.1268991470     -9.7233486175     -0.1292934894     -0.2418399572     -0.4401273250     0.0168713865     53.0625724792     77.8394012451     -68.9906616210
143 110   -1   19     -0.2130948066     -9.7832069396     -0.1101388931     -0.2365135669     -0.3644924163     0.0006258582     53.0625724792     77.8394012451     -68.9906616210
144  63   -1   19     -0.2130948066     -9.7832069396     -0.1101388931     -0.2365135669     -0.3644924163     0.0006258582     53.0625724792     77.8394012451     -68.9906616210
145  15    0   20     -0.1891515731     -9.7640523910     -0.0598580884     -0.2370461940     -0.3903254985     0.0094144229     51.3113327026     77.4879837036     -68.6532974243
145 224    0   20     -0.2992904472     -9.7233486175     -0.0838013267     -0.2415736436     -0.4049730777     0.0134092259     51.3113327026     77.4879837036     -68.6532974243
146 177    0   19     -0.2992904472     -9.7233486175     -0.0838013267     -0.2415736436     -0.4049730777     0.0134092259     51.3113327026     77.4879837036     -68.6532974243
147 130    0   19     -0.1747856235     -9.7927837371     -0.0646467447     -0.2658087968     -0.4225502490     0.0184693098     51.3113327026     77.4879837036     -68.6532974243
148  83   -1   19     -0.2370380401     -9.7305316925     -0.1077445626     -0.2559549331     -0.3756778717     0.0128765845     51.3113327026     77.4879837036     -68.6532974243
149  36   -1   19     -0.2370380401     -9.7305316925     -0.1077445626     -0.2559549331     -0.3756778717     0.0128765845     51.3113327026     77.4879837036     -68.6532974243
149 245   -1   18     -0.2561926364     -9.7472915649     -0.0885899734     -0.2588844537     -0.3506437778     0.0131429064     51.3113327026     77.4879837036     -68.6532974243
150 198   -1   17     -0.2777415513     -9.7760238647     -0.1077445626     -0.2604823589     -0.3596986532     0.0174040269     51.3113327026     77.4879837036     -68.6532974243
151 150   -2   17     -0.2777415513     -9.7760238647     -0.1077445626     -0.2604823589     -0.3596986532     0.0174040269     51.3113327026     77.4879837036     -68.6532974243
152 103   -2   14     -0.2777415513     -9.7353200912     -0.1029559254     -0.2511611461     -0.4102994918     0.0224641108     51.6615829467     77.8394012451     -68.6532974243
153  56   -2   12     -0.3399939537     -9.7760238647     -0.1699969768     -0.2724667787     -0.4449211120     0.0251273131     51.6615829467     77.8394012451     -68.6532974243
154   9   -2   12     -0.3399939537     -9.7760238647     -0.1699969768     -0.2724667787     -0.4449211120     0.0251273131     51.6615829467     77.8394012451     -68.6532974243
154 218   -3   12     -0.3184450626     -9.7401084899     -0.1795742750     -0.2897776126     -0.4822059154     0.0496287631     51.6615829467     77.8394012451     -68.6532974243
155 171   -3   10     -0.2705585718     -9.7856006622     -0.2035175085     -0.2967019081     -0.5112348079     0.0493624496     51.6615829467     77.8394012451     -68.6532974243
156 124   -2   10     -0.2705585718     -9.7856006622     -0.2035175085     -0.2967019081     -0.5112348079     0.0493624496     51.6615829467     77.8394012451     -68.6532974243
157  77   -3   10     -0.3567542552     -9.8071498870     -0.1053502440     -0.2921744823     -0.4414589405     0.0493624496     51.6615829467     77.8394012451     -68.6532974243
158  29   -3    8     -0.2945018005     -9.7760238647     -0.1484480619     -0.2796574115     -0.3935213279     -0.0182828731     51.6615829467     77.8394012451     -68.6532974243
158 238   -3    9     -0.2945018005     -9.7760238647     -0.1484480619     -0.2796574115     -0.3935213279     -0.0182828731     51.6615829467     77.8394012451     -68.6532974243
159 191   -3    9     -0.2585869789     -9.7592630386     -0.1484480619     -0.2642108440     -0.3892601966     0.0070175414     51.6615829467     77.8394012451     -68.6532974243
160 144   -3    8     -0.3112620830     -9.7520809173     -0.2059118509     -0.2476989984     -0.3724820375     0.0054196214     50.6108360290     78.1908187866     -69.3280258178
161  96   -3    8     -0.3112620830     -9.7520809173     -0.2059118509     -0.2476989984     -0.3724820375     0.0054196214     50.6108360290     78.1908187866     -69.3280258178
162  48   -3    8     -0.3280223608     -9.7927837371     -0.2370380401     -0.2479653358     -0.3599649906     0.0024900994     50.6108360290     78.1908187866     -69.3280258178
163   0   -3    7     -0.3280223608     -9.7377147674     -0.2729529142     -0.2266597270     -0.3391920089     0.0080828218     50.6108360290     78.1908187866     -69.3280258178
163 208   -3    8     -0.3280223608     -9.7377147674     -0.2729529142     -0.2266597270     -0.3391920089     0.0080828218     50.6108360290     78.1908187866     -69.3280258178
164 161   -3    9     -0.3519655704     -9.7281370162     -0.1891515731     -0.2306545257     -0.3013745546     0.0131429064     50.6108360290     78.1908187866     -69.3280258178
165 113   -2    9     -0.3519655704     -9.7688407897     -0.1891515731     -0.2237301826     -0.2555674552     -0.0065647864     50.6108360290     78.1908187866     -69.3280258178
166  66   -2    9     -0.3519655704     -9.7688407897     -0.1891515731     -0.2237301826     -0.2555674552     -0.0065647864     50.6108360290     78.1908187866     -69.3280258178
167  19   -1   10     -0.3208393812     -9.7281370162     -0.2178834438     -0.2309208393     -0.2393219470     -0.0158859920     50.6108360290     78.1908187866     -69.3280258178
167 227   -1    9     -0.3423882961     -9.8047552108     -0.2322494029     -0.2383778095     -0.2331965923     -0.0041679053     51.4864578247     76.9608535766     -69.8340682983
168 180   -2   10     -0.3423882961     -9.8047552108     -0.2322494029     -0.2383778095     -0.2331965923     -0.0041679053     51.4864578247     76.9608535766     -69.8340682983
169 133   -2   10     -0.3687258243     -9.7592630386     -0.1987288665     -0.2088162660     -0.2257396221     0.0120776236     51.4864578247     76.9608535766     -69.8340682983
170  86   -2   10     -0.3232336997     -9.7520809173     -0.2322494029     -0.1957665824     -0.1631543731     -0.0377242445     51.4864578247     76.9608535766     -69.8340682983
171  39   -2   13     -0.3232336997     -9.7520809173     -0.2322494029     -0.1957665824     -0.1631543731     -0.0377242445     51.4864578247     76.9608535766     -69.8340682983
171 248   -1   11     -0.3399939537     -9.7592630386     -0.2083061695     -0.1933696937     -0.1378539681     -0.0393221664     51.4864578247     76.9608535766     -69.8340682983
172 201    0   13     -0.4070350170     -9.7233486175     -0.1532367229     -0.1973645019     -0.1556974172     -0.0204134345     51.4864578247     76.9608535766     -69.8340682983
173 155    0   13     -0.4070350170     -9.7233486175     -0.1532367229     -0.1973645019     -0.1556974172     -0.0204134345     51.4864578247     76.9608535766     -69.8340682983
174 108   -1   14     -0.3854861259     -9.7760238647     -0.1604196929     -0.2450358152     -0.2126899242     0.0024900994     51.4864578247     76.9608535766     -69.8340682983
175  60   -2   16     -0.3759088277     -9.7832069396     -0.1149275422     -0.2570202112     -0.2526379585     0.0059522619     49.7352180480     78.7179489135     -69.1593399047
176  13   -2   16     -0.3759088277     -9.7832069396     -0.1149275422     -0.2570202112     -0.2526379585     0.0059522619     49.7352180480     78.7179489135     -69.1593399047
176 222   -2   15     -0.3854861259     -9.8023614883     -0.1005615949     -0.2322524309     -0.2286691427     -0.0539697742     49.7352180480     78.7179489135     -69.1593399047
177 175   -1   13     -0.3495712518     -9.7784175872     -0.1891515731     -0.2213333129     -0.2193479299     -0.0558340167     49.7352180480     78.7179489135     -69.1593399047
178 129   -1   12     -0.3495712518     -9.7784175872     -0.1891515731     -0.2213333129     -0.2193479299     -0.0558340167     49.7352180480     78.7179489135     -69.1593399047
179  82   -1   12     -0.3447826147     -9.7712354660     -0.2250664234     -0.2242628335     -0.2281365156     -0.0292019987     49.7352180480     78.7179489135     -69.1593399047
180  35    0   15     -0.3950634002     -9.7017993927     -0.1388707752     -0.2383778095     -0.2718130111     0.0253936314     49.7352180480     78.7179489135     -69.1593399047
180 244    0   16     -0.3950634002     -9.7017993927     -0.1388707752     -0.2383778095     -0.2718130111     0.0253936314     49.7352180480     78.7179489135     -69.1593399047
181 197    0   19     -0.3567542552     -9.7425031661     -0.1532367229     -0.2466337203     -0.2867269325     0.0235293912     49.7352180480     78.7179489135     -69.1593399047
182 150    0   17     -0.3615428924     -9.7903900146     -0.1077445626     -0.2136100292     -0.2062982559     -0.0403874444     48.5093498229     76.0823059082     -70.6774749755
183 103    0   14     -0.3615428924     -9.7903900146     -0.1077445626     -0.2136100292     -0.2062982559     -0.0403874444     48.5093498229     76.0823059082     -70.6774749755
184  55    0   13     -0.4525271415     -9.7664461135     -0.0670410633     -0.1792547225     -0.1612901449     -0.0814007568     48.5093498229     76.0823059082     -70.6774749755
185   8    0   11     -0.3471769332     -9.7688407897     -0.0933786296     -0.2021582603     -0.2150868177     -0.0555676937     48.5093498229     76.0823059082     -70.6774749755
185 217    0   11     -0.3471769332     -9.7688407897     -0.0933786296     -0.2021582603     -0.2150868177     -0.0555676937     48.5093498229     76.0823059082     -70.6774749755
186 169    0   11     -0.2753472328     -9.7760238647     -0.1580253696     -0.2122784137     -0.2092277765     -0.0409200859     48.5093498229     76.0823059082     -70.6774749755
187 122    0   11     -0.3399939537     -9.7472915649     -0.1077445626     -0.2271923542     -0.2302670717     0.0051533002     48.5093498229     76.0823059082     -70.6774749755
188  75    0    9     -0.3399939537     -9.7472915649     -0.1077445626     -0.2271923542     -0.2302670717     0.0051533002     48.5093498229     76.0823059082     -70.6774749755
189  27    0    9     -0.3232336997     -9.7568693161     -0.0239432382     -0.2208006620     -0.2062982559     -0.0260061597     48.5093498229     76.0823059082     -70.6774749755
189 236    0    7     -0.3543598890     -9.7616577148     -0.0263375616     -0.2000277042     -0.1679481410     -0.0611604166     50.6108360290     77.4879837036     -70.3401107788
190 188    0    6     -0.3543598890     -9.7616577148     -0.0263375616     -0.2000277042     -0.1679481410     -0.0611604166     50.6108360290     77.4879837036     -70.3401107788
191 141    0    5     -0.3064734458     -9.7760238647     -0.1173218607     -0.1973645019     -0.1690134286     -0.0680847454     50.6108360290     77.4879837036     -70.3401107788
192  94    0    3     -0.3136564254     -9.7616577148     -0.1292934894     -0.1960328960     -0.1730082273     -0.0534371376     50.6108360290     77.4879837036     -70.3401107788
193  47    0    4     -0.3136564254     -9.7616577148     -0.1292934894     -0.1960328960     -0.1730082273     -0.0534371376     50.6108360290     77.4879837036     -70.3401107788
193 255    0    4     -0.4716817855     -9.7496862411     -0.3184450626     -0.2061530590     -0.2009718656     -0.0145543909     50.6108360290     77.4879837036     -70.3401107788
194 208   -1    7     -0.3160507440     -9.7784175872     0.0000000000     -0.2543570041     -0.3280065536     0.0754618263     50.6108360290     77.4879837036     -70.3401107788
195 159   -1    8     -0.3160507440     -9.7784175872     0.0000000000     -0.2543570041     -0.3280065536     0.0754618263     50.6108360290     77.4879837036     -70.3401107788
196 110   -1    8     -0.5052022933     -9.8885564804     -0.1077445626     -0.2277250051     -0.3213485479     -0.0041679053     50.6108360290     77.4879837036     -70.3401107788
197  62   -2    8     -0.2442210197     -9.8263044357     -0.1652083396     -0.2239965200     -0.3525080204     -0.0702152967     50.6108360290     77.4879837036     -70.3401107788
198  15   -2    6     -0.2442210197     -9.8263044357     -0.1652083396     -0.2239965200     -0.3525080204     -0.0702152967     50.6108360290     77.4879837036     -70.3401107788
198 223   -1    5     -0.2514039993     -9.7520809173     0.0047886476     -0.2112131357     -0.3570354461     -0.0217450356     48.8595962524     77.1365661621     -69.6653900146
199 176   -1    7     -0.3783031463     -9.7616577148     -0.1388707752     -0.2165395498     -0.3149568796     -0.0281367187     48.8595962524     77.1365661621     -69.6653900146
200 129   -1    8     -0.3783031463     -9.7616577148     -0.1388707752     -0.2165395498     -0.3149568796     -0.0281367187     48.8595962524     77.1365661621     -69.6653900146
201  82   -1    7     -0.7494233131     -9.7879953384     -0.2681642532     -0.2447694778     -0.3746125936     -0.0126901507     48.8595962524     77.1365661621     -69.6653900146
202  36   -2    8     -0.2873188495     -9.8478536605     -0.0957729530     -0.2415736436     -0.5120337486     -0.0204134345     48.8595962524     77.1365661621     -69.6653900146
202 244   -1    8     -0.2873188495     -9.8478536605     -0.0957729530     -0.2415736436     -0.5120337486     -0.0204134345     48.8595962524     77.1365661621     -69.6653900146
203 197   -1    7     -0.4644988059     -9.7065887451     -0.1029559254     -0.1861790466     -0.4097668647     -0.0646225833     48.8595962524     77.1365661621     -69.6653900146
204 150   -1    6     -0.0909842967     -9.7305316925     -0.1077445626     -0.2176048278     -0.3855317115     -0.0616930580     48.8595962524     77.1365661621     -69.6653900146
205 103    0    6     -0.0909842967     -9.7305316925     -0.1077445626     -0.2176048278     -0.3855317115     -0.0616930580     48.8595962524     77.1365661621     -69.6653900146
206  56    0    8     -0.2154891252     -9.7832069396     -0.0718297100     -0.2189364194     -0.3019071817     0.0182029895     47.4586067199     77.4879837036     -71.3522033691
207   9    0    8     -0.2657699346     -9.7568693161     -0.0311262083     -0.2277250051     -0.2592959642     0.0477645254     47.4586067199     77.4879837036     -71.3522033691
207 217    0    8     -0.2657699346     -9.7568693161     -0.0311262083     -0.2277250051     -0.2592959642     0.0477645254     47.4586067199     77.4879837036     -71.3522033691
208 170    1    8     -0.2849245071     -9.7377147674     0.0000000000     -0.2383778095     -0.2481105089     0.0320516371     47.4586067199     77.4879837036     -71.3522033691
209 121    1    6     -0.3088677406     -9.7760238647     -0.0957729530     -0.2349156379     -0.2188153028     0.0027564194     47.4586067199     77.4879837036     -71.3522033691
210  74    0    5     -0.3088677406     -9.7760238647     -0.0957729530     -0.2349156379     -0.2188153028     0.0027564194     47.4586067199     77.4879837036     -71.3522033691
211  26    0    5     -0.2945018005     -9.7592630386     -0.1053502440     -0.2386441230     -0.2047003269     0.0211325120     47.4586067199     77.4879837036     -71.3522033691
211 234    0    7     -0.4214009761     -9.7401084899     -0.0718297100     -0.2546233177     -0.2017708063     0.0397749233     47.4586067199     77.4879837036     -71.3522033691
212 186    0    7     -0.4214009761     -9.7401084899     -0.0718297100     -0.2546233177     -0.2017708063     0.0397749233     47.4586067199     77.4879837036     -71.3522033691
213 139    0    8     -0.3902747631     -9.7688407897     -0.1149275422     -0.2604823589     -0.2417188167     0.0213988304     48.6844749450     76.6094360351     -71.1835174560
214  91   -1   10     -0.3639371871     -9.8047552108     -0.2250664234     -0.2341166734     -0.2595622777     0.0030227396     48.6844749450     76.6094360351     -71.1835174560
215  44   -2    8     -0.3639371871     -9.8047552108     -0.2250664234     -0.2341166734     -0.2595622777     0.0030227396     48.6844749450     76.6094360351     -71.1835174560
215 252   -3   11     -0.3950634002     -9.7185602188     -0.0550694465     -0.2173385143     -0.2374577045     -0.0228103160     48.6844749450     76.6094360351     -71.1835174560
216 205   -3   13     -0.3495712518     -9.7520809173     -0.1699969768     -0.2413073062     -0.2422514677     -0.0571656179     48.6844749450     76.6094360351     -71.1835174560
217 158   -2   14     -0.3495712518     -9.7520809173     -0.1699969768     -0.2413073062     -0.2422514677     -0.0571656179     48.6844749450     76.6094360351     -71.1835174560
218 111   -3   17     -0.3447826147     -9.7760238647     -0.1795742750     -0.2247954845     -0.2366587638     -0.0537034559     48.6844749450     76.6094360351     -71.1835174560
219  65   -2   18     -0.3447826147     -9.7496862411     -0.1915459060     -0.2016256093     -0.2233427524     -0.0534371376     48.6844749450     76.6094360351     -71.1835174560
220  18   -1   20     -0.3447826147     -9.7496862411     -0.1915459060     -0.2016256093     -0.2233427524     -0.0534371376     48.6844749450     76.6094360351     -71.1835174560
220 227   -1   22     -0.4118237018     -9.7520809173     -0.1987288665     -0.2237301826     -0.2193479299     -0.0734111404     47.4586067199     76.4337234497     -71.6895599365
221 180    0   24     -0.4142179965     -9.7329254150     -0.1532367229     -0.2362472534     -0.2177500247     -0.0987115573     47.4586067199     76.4337234497     -71.6895599365
222 133    0   23     -0.4142179965     -9.7329254150     -0.1532367229     -0.2362472534     -0.2177500247     -0.0987115573     47.4586067199     76.4337234497     -71.6895599365
223  87    1   29     -0.3663315296     -9.7592630386     -0.1101388931     -0.2146753072     -0.1652849435     -0.0995105171     47.4586067199     76.4337234497     -71.6895599365
224  40    3   31     -0.2849245071     -9.7257432937     -0.1556310415     -0.2061530590     -0.1306633234     -0.0584972190     47.4586067199     76.4337234497     -71.6895599365
224 249    6   29     -0.2849245071     -9.7257432937     -0.1556310415     -0.2061530590     -0.1306633234     -0.0584972190     47.4586067199     76.4337234497     -71.6895599365
225 202    9   35     -0.3687258243     -9.6898279190     -0.0191545906     -0.2210669994     -0.1144177913     -0.0209460735     47.4586067199     76.4337234497     -71.6895599365
226 155   10   33     -0.2537982940     -9.7616577148     0.0167602658     -0.2397094011     -0.2113583326     -0.0121575093     47.4586067199     76.4337234497     -71.6895599365
227 108   10   32     -0.2537982940     -9.7616577148     0.0167602658     -0.2397094011     -0.2113583326     -0.0121575093     47.4586067199     76.4337234497     -71.6895599365
228  61    8   34     -0.1867572593     -9.7688407897     0.0383091812     -0.2500958919     -0.2707477092     -0.0193481540     47.4586067199     76.4337234497     -71.6895599365
229  14    6   29     -0.2322494029     -9.7736291885     0.0478864765     -0.2319861173     -0.2790036439     -0.0153533515     47.2834815979     76.6094360351     -71.5208816528
229 223    5   26     -0.2322494029     -9.7736291885     0.0478864765     -0.2319861173     -0.2790036439     -0.0153533515     47.2834815979     76.6094360351     -71.5208816528
230 176    4   26     -0.2849245071     -9.7401084899     -0.0143659424     -0.2000277042     -0.2640897274     -0.0060321464     47.2834815979     76.6094360351     -71.5208816528
231 128    5   21     -0.3687258243     -9.7209539413     0.0838013267     -0.1891085815     -0.2566327571     0.0094144229     47.2834815979     76.6094360351     -71.5208816528
232  81    5   20     -0.3687258243     -9.7209539413     0.0838013267     -0.1891085815     -0.2566327571     0.0094144229     47.2834815979     76.6094360351     -71.5208816528
233  34    4   19     -0.1771799468     -9.7065887451     0.0933786296     -0.2010929822     -0.3170874357     0.0038217000     47.2834815979     76.6094360351     -71.5208816528
233 242    3   16     -0.2537982940     -9.7688407897     -0.0071829710     -0.2128110647     -0.3506437778     0.0144745054     47.2834815979     76.6094360351     -71.5208816528
234 194    2   16     -0.2537982940     -9.7688407897     -0.0071829710     -0.2128110647     -0.3506437778     0.0144745054     47.2834815979     76.6094360351     -71.5208816528
235 147    1   14     -0.3447826147     -9.6778564453     0.0383091812     -0.2138763427     -0.3666229724     0.0403075599     47.2834815979     76.6094360351     -71.5208816528
236 100    0   12     -0.2897131729     -9.8143329620     -0.0574637699     -0.2210669994     -0.3607639312     0.0253936314     45.8824882507     76.6094360351     -70.8461532592
237  53   -2   12     -0.2897131729     -9.8143329620     -0.0574637699     -0.2210669994     -0.3607639312     0.0253936314     45.8824882507     76.6094360351     -70.8461532592
238   5   -3   10     -0.2777415513     -9.8239097595     0.0167602658     -0.2125447273     -0.3754115343     0.0304537177     45.8824882507     76.6094360351     -70.8461532592
238 214   -6   10     -0.3902747631     -9.7329254150     0.0790126848     -0.2066857099     -0.3929886817     0.0237957096     45.8824882507     76.6094360351     -70.8461532592
239 166   -6   10     -0.3902747631     -9.7329254150     0.0790126848     -0.2066857099     -0.3929886817     0.0237957096     45.8824882507     76.6094360351     -70.8461532592
240 118   -6   10     -0.3328109979     -9.7472915649     0.0454921483     -0.2178711652     -0.3999130249     -0.0177502336     45.8824882507     76.6094360351     -70.8461532592
241  71   -7   10     -0.3519655704     -9.7496862411     -0.0454921483     -0.2338503599     -0.3879286003     -0.0334631204     45.8824882507     76.6094360351     -70.8461532592
242  24   -5    7     -0.3519655704     -9.7496862411     -0.0454921483     -0.2338503599     -0.3879286003     -0.0334631204     45.8824882507     76.6094360351     -70.8461532592
242 233   -6    8     -0.3112620830     -9.7784175872     -0.0790126848     -0.2365135669     -0.4150932788     -0.0228103160     45.8824882507     76.6094360351     -70.8461532592
243 185   -7    9     -0.3663315296     -9.8143329620     -0.0478864765     -0.2082836389     -0.3889938831     -0.0108259094     45.8824882507     77.3122711181     -72.1956100463
244 138   -7    8     -0.3663315296     -9.8143329620     -0.0478864765     -0.2082836389     -0.3889938831     -0.0108259094     45.8824882507     77.3122711181     -72.1956100463
245  91   -7    8     -0.3663315296     -9.7520809173     0.0215489125     -0.2021582603     -0.3772758007     0.0040880198     45.8824882507     77.3122711181     -72.1956100463
246  43   -7   12     -0.2657699346     -9.7520809173     -0.0742240333     -0.1949676132     -0.3309360742     -0.0198807945     45.8824882507     77.3122711181     -72.1956100463
246 252   -6   11     -0.2657699346     -9.7520809173     -0.0742240333     -0.1949676132     -0.3309360742     -0.0198807945     45.8824882507     77.3122711181     -72.1956100463
247 205   -5   12     -0.3423882961     -9.6994056701     0.0263375616     -0.1856464195     -0.2457136392     -0.0310662412     45.8824882507     77.3122711181     -72.1956100463
248 158   -4   15     -0.3615428924     -9.7496862411     0.0239432382     -0.2072183609     -0.2201468944     -0.0515728950     45.8824882507     77.3122711181     -72.1956100463
249 111   -3   12     -0.3352053165     -9.7401084899     0.0933786296     -0.2085499525     -0.2505073785     -0.0566329717     45.8824882507     77.3122711181     -72.1956100463
250  64   -2   11     -0.3352053165     -9.7401084899     0.0933786296     -0.2085499525     -0.2505073785     -0.0566329717     45.8824882507     77.3122711181     -72.1956100463
251  16   -2   12     -0.2753472328     -9.7592630386     0.0742240333     -0.2154742717     -0.2499747514     -0.0603614568     46.5829849243     76.2580108642     -71.8582458496
251 225   -2   13     -0.3687258243     -9.8215160369     0.0885899734     -0.2263934135     -0.2579643487     -0.0539697742     46.5829849243     76.2580108642     -71.8582458496
252 178   -3   13     -0.3687258243     -9.8215160369     0.0885899734     -0.2263934135     -0.2579643487     -0.0539697742     46.5829849243     76.2580108642     -71.8582458496
253 131   -3   13     -0.3423882961     -9.7520809173     0.0670410633     -0.2013592958     -0.2534369230     -0.0608941030     46.5829849243     76.2580108642     -71.8582458496
254  84   -2   11     -0.2801358699     -9.8023614883     0.1149275422     -0.1904401779     -0.2395882844     -0.0672857809     46.5829849243     76.2580108642     -71.8582458496
255  36   -3   11     -0.2801358699     -9.8023614883     0.1149275422     -0.1904401779     -0.2395882844     -0.0672857809     46.5829849243     76.2580108642     -71.8582458496
255 245   -3   11     -0.2777415513     -9.7664461135     0.1029559254     -0.1955002593     -0.2225437641     -0.0449148845     46.5829849243     76.2580108642     -71.8582458496
  0 198   -3    9     -0.3064734458     -9.7616577148     0.1077445626     -0.2184037923     -0.2675518751     0.0221977901     46.5829849243     76.2580108642     -71.8582458496
  1 150   -3    8     -0.3064734458     -9.7616577148     0.1077445626     -0.2184037923     -0.2675518751     0.0221977901     46.5829849243     76.2580108642     -71.8582458496
  2 103   -3    7     -0.3423882961     -9.7616577148     0.1173218607     -0.2450358152     -0.3208159208     0.0472318840     45.0068702697     76.4337234497     -72.7016525268
  3  55   -3    8     -0.3040791034     -9.7688407897     0.1508424043     -0.2580854892     -0.3421215534     0.0557541322     45.0068702697     76.4337234497     -72.7016525268
  4   7   -3    9     -0.3040791034     -9.7688407897     0.1508424043     -0.2580854892     -0.3421215534     0.0557541322     45.0068702697     76.4337234497     -72.7016525268
  4 214   -5    9     -0.4214009761     -9.8239097595     0.1388707752     -0.2777931928     -0.2960481452     0.0397749233     45.0068702697     76.4337234497     -72.7016525268
  5 166   -5    8     -0.3926690864     -9.7448978424     0.0838013267     -0.2551559925     -0.2113583326     -0.0792701911     45.0068702697     76.4337234497     -72.7016525268
  6 119   -4    6     -0.3926690864     -9.7448978424     0.0838013267     -0.2551559925     -0.2113583326     -0.0792701911     45.0068702697     76.4337234497     -72.7016525268
  7  71   -4    7     -0.3136564254     -9.7401084899     0.0670410633     -0.2170722007     -0.1730082273     -0.1469155073     45.0068702697     76.4337234497     -72.7016525268
  8  23   -2    5     -0.2945018005     -9.8239097595     0.0311262083     -0.2050877809     -0.1919169521     -0.1357300519     45.0068702697     76.4337234497     -72.7016525268
  8 231   -1    4     -0.2945018005     -9.8239097595     0.0311262083     -0.2050877809     -0.1919169521     -0.1357300519     45.0068702697     76.4337234497     -72.7016525268
  9 183   -2    6     -0.2298550844     -9.7712354660     -0.0383091812     -0.1816516017     -0.2252069950     -0.1141581296     45.0068702697     76.4337234497     -72.7016525268
 10 135   -2    7     -0.2346437215     -9.7257432937     0.0718297100     -0.1909728145     -0.2337292194     -0.0835313129     45.3571166992     77.8394012451     -73.3763732910
 11  88   -2    9     -0.2346437215     -9.7257432937     0.0718297100     -0.1909728145     -0.2337292194     -0.0835313129     45.3571166992     77.8394012451     -73.3763732910
 12  41   -2    8     -0.1460537433     -9.7568693161     0.0071829710     -0.2165395498     -0.2422514677     -0.0515728950     45.3571166992     77.8394012451     -73.3763732910
 12 250   -2    9     -0.2226721048     -9.7784175872     0.1005615949     -0.2058867454     -0.2675518751     -0.0001731026     45.3571166992     77.8394012451     -73.3763732910
 13 203   -1    8     -0.2226721048     -9.7784175872     0.1005615949     -0.2058867454     -0.2675518751     -0.0001731026     45.3571166992     77.8394012451     -73.3763732910
 14 155   -2   10     -0.2729529142     -9.7520809173     0.1173218607     -0.1976308250     -0.2968471050     -0.0070974264     45.3571166992     77.8394012451     -73.3763732910
 15 108   -3   11     -0.1460537433     -9.8167276382     0.0143659424     -0.1952339363     -0.2782046794     -0.0630246639     45.3571166992     77.8394012451     -73.3763732910
 16  61   -3   11     -0.1460537433     -9.8167276382     0.0143659424     -0.1952339363     -0.2782046794     -0.0630246639     45.3571166992     77.8394012451     -73.3763732910
 17  14   -3   11     -0.1699969768     -9.7185602188     0.1005615949     -0.1891085815     -0.1980423355     -0.1000431656     45.3571166992     77.8394012451     -73.3763732910
 17 223   -2   13     -0.2130948066     -9.6874332427     0.1173218607     -0.2013592958     -0.0883184242     -0.1029726743     44.1312484741     78.0151138305     -71.5208816528
 18 176   -2   16     -0.2130948066     -9.6874332427     0.1173218607     -0.2013592958     -0.0883184242     -0.1029726743     44.1312484741     78.0151138305     -71.5208816528
 19 129    0   15     -0.1340821266     -9.7496862411     0.0407035017     -0.2189364194     -0.0734044933     -0.0462464904     44.1312484741     78.0151138305     -71.5208816528
 20  81    0   18     0.2585869789     -9.7784175872     -0.2059118509     -0.2319861173     0.0267318916     -0.0505076122     44.1312484741     78.0151138305     -71.5208816528
 21  34    1   20     0.2585869789     -9.7784175872     -0.2059118509     -0.2319861173     0.0267318916     -0.0505076122     44.1312484741     78.0151138305     -71.5208816528
 21 242    3   20     -0.2107004880     -9.6826448440     0.1723913097     -0.2354482889     0.1063616156     -0.0297346382     44.1312484741     78.0151138305     -71.5208816528
 22 195    1   22     -0.2705585718     -9.7113771438     0.2753472328     -0.2226649284     0.0200738883     -0.0220113539     44.1312484741     78.0151138305     -71.5208816528
 23 147    0   22     -0.2705585718     -9.7113771438     0.2753472328     -0.2226649284     0.0200738883     -0.0220113539     44.1312484741     78.0151138305     -71.5208816528
 24 100    0   19     -0.3040791034     -9.7520809173     0.3567542552     -0.2532917261     -0.0126834928     -0.0622256994     44.1312484741     78.0151138305     -71.5208816528
 25  52   -1   18     -0.1580253696     -9.7401084899     0.2466153383     -0.2628792524     -0.0382502317     -0.1008421182     43.4307518005     75.9065933227     -71.8582458496
 26   5   -1   14     -0.1580253696     -9.7401084899     0.2466153383     -0.2628792524     -0.0382502317     -0.1008421182     43.4307518005     75.9065933227     -71.8582458496
 26 213   -1   11     -0.1412650966     -9.8071498870     0.2083061695     -0.2413073062     -0.0486367177     -0.1218814134     43.4307518005     75.9065933227     -71.8582458496
 27 166   -1    7     0.0215489125     -9.8143329620     -0.0478864765     -0.1795210599     -0.0510335969     -0.1106959700     43.4307518005     75.9065933227     -71.8582458496
 28 118    0    3     0.0215489125     -9.8143329620     -0.0478864765     -0.1795210599     -0.0510335969     -0.1106959700     43.4307518005     75.9065933227     -71.8582458496
 29  70    0    5     0.0646467447     -9.7832069396     -0.1340821266     -0.1723304033     0.0400478935     -0.0904556369     43.4307518005     75.9065933227     -71.8582458496
 30  22    0    5     0.1101388931     -9.8526420593     0.0790126848     -0.1675366401     0.2262056827     -0.0286693592     43.4307518005     75.9065933227     -71.8582458496
 30 230    2    9     0.1101388931     -9.8526420593     0.0790126848     -0.1675366401     0.2262056827     -0.0286693592     43.4307518005     75.9065933227     -71.8582458496
 31 182    4   13     -0.1532367229     -9.7784175872     0.3208393812     -0.1491605520     0.3407233715     0.0307200336     43.4307518005     75.9065933227     -71.8582458496
 32 134    5   14     0.2202777862     -10.3626327514     0.3160507440     -0.1318497419     0.2208792924     0.0712006998     43.6058769226     75.0280456542     -73.3763732910
 33  86    5   16     0.2202777862     -10.3626327514     0.3160507440     -0.1318497419     0.2208792924     0.0712006998     43.6058769226     75.0280456542     -73.3763732910
 34  39    3   12     -0.3830918121     -9.5246200561     0.4142179965     -0.1563511943     0.0477711820     -0.0193481540     43.6058769226     75.0280456542     -73.3763732910
 34 247    1    8     -0.1580253696     -9.7137708663     0.2585869789     -0.2090825796     -0.0265321445     0.0038217000     43.6058769226     75.0280456542     -73.3763732910
 35 198    0    4     -0.1580253696     -9.7137708663     0.2585869789     -0.2090825796     -0.0265321445     0.0038217000     43.6058769226     75.0280456542     -73.3763732910
 36 150    0    0     -0.1556310415     -9.8167276382     0.1867572593     -0.2554223060     0.0083557996     -0.0507739305     43.6058769226     75.0280456542     -73.3763732910
 37 103    0    0     -0.3878804397     -9.8263044357     0.0430978250     -0.2234638690     0.0403142166     -0.0731448221     43.6058769226     75.0280456542     -73.3763732910
 38  54    0    0     -0.3878804397     -9.8263044357     0.0430978250     -0.2234638690     0.0403142166     -0.0731448221     43.6058769226     75.0280456542     -73.3763732910
 39   6    0    0     -0.1628140068     -9.6802511215     0.1652083396     -0.1164031744     -0.0507672786     -0.1298710231     43.6058769226     75.0280456542     -73.3763732910
 39 215    0    0     -0.3926690864     -9.7664461135     0.2729529142     -0.0431651306     -0.1498383760     -0.1266751766     43.0805053710     76.9608535766     -72.8703308105
 40 167    0    0     -0.3926690864     -9.7664461135     0.2729529142     -0.0431651306     -0.1498383760     -0.1266751766     43.0805053710     76.9608535766     -72.8703308105
 41 119    0    0     -0.0694353866     -9.6850395202     0.4214009761     -0.0708624267     -0.3035050868     -0.0499749708     43.0805053710     76.9608535766     -72.8703308105
 42  71    1    0     0.2418267011     -9.6658849716     0.5028079986     -0.1630091905     -0.2595622777     -0.0584972190     43.0805053710     76.9608535766     -72.8703308105
 43  22    1    0     0.2418267011     -9.6658849716     0.5028079986     -0.1630091905     -0.2595622777     -0.0584972190     43.0805053710     76.9608535766     -72.8703308105
 43 229    1    1     0.0000000000     -9.8694019317     0.2202777862     -0.2455684661     -0.1040313124     -0.0915209102     43.0805053710     76.9608535766     -72.8703308105
 44 180    1    1     -0.1652083396     -9.8406705856     0.2705585718     -0.2250617980     -0.0449082326     -0.0824660301     43.0805053710     76.9608535766     -72.8703308105
 45 132    0    0     -0.1652083396     -9.8406705856     0.2705585718     -0.2250617980     -0.0449082326     -0.0824660301     43.0805053710     76.9608535766     -72.8703308105
 46  83    0    0     0.2226721048     -9.9268665313     0.1771799468     -0.2000277042     -0.0523651981     -0.0731448221     43.0805053710     76.9608535766     -72.8703308105
 47  35    0    0     0.0838013267     -9.7616577148     0.2514039993     -0.1574164772     0.0400478935     -0.0449148845     43.0805053710     76.9608535766     -72.8703308105
 47 243    0    0     0.0838013267     -9.7616577148     0.2514039993     -0.1574164772     0.0400478935     -0.0449148845     43.0805053710     76.9608535766     -72.8703308105
 48 194    0    0     -0.0311262083     -9.7257432937     0.3447826147     -0.1294528484     0.0464395856     -0.0190818328     42.7302589416     76.6094360351     -73.8824234008
 49 147    0    0     -0.1963345432     -9.6754617691     0.4190066337     -0.1483615875     0.0341888546     -0.0068311066     42.7302589416     76.6094360351     -73.8824234008
 50  99    0    0     -0.1963345432     -9.6754617691     0.4190066337     -0.1483615875     0.0341888546     -0.0068311066     42.7302589416     76.6094360351     -73.8824234008
 51  51    0    0     0.0742240333     -9.7448978424     0.3567542552     -0.1955002593     -0.0036286079     -0.0206797552     42.7302589416     76.6094360351     -73.8824234008
 52   3    0    0     -0.0981672668     -9.7832069396     0.3783031463     -0.2178711652     -0.0004327670     -0.0387895250     42.7302589416     76.6094360351     -73.8824234008
 52 210    0    0     -0.0981672668     -9.7832069396     0.3783031463     -0.2178711652     -0.0004327670     -0.0387895250     42.7302589416     76.6094360351     -73.8824234008
 53 163    0    0     -0.0430978250     -9.7377147674     0.3974577426     -0.2154742717     -0.0475714349     -0.0422516918     42.7302589416     76.6094360351     -73.8824234008
 54 115    0    0     0.0047886476     -9.7161655426     0.3926690864     -0.2370461940     -0.0688770484     -0.0539697742     42.7302589416     76.6094360351     -73.8824234008
 55  67    0    0     0.0047886476     -9.7161655426     0.3926690864     -0.2370461940     -0.0688770484     -0.0539697742     42.7302589416     76.6094360351     -73.8824234008
 56  19    0    0     0.0263375616     -9.7664461135     0.3352053165     -0.2567538976     -0.0726055240     -0.0707479429     43.0805053710     76.9608535766     -73.5450592041
 56 227    0    0     0.1029559254     -9.7496862411     0.3304166793     -0.2607486724     -0.0747360897     -0.0845965862     43.0805053710     76.9608535766     -73.5450592041
 57 178    0    0     0.1029559254     -9.7496862411     0.3304166793     -0.2607486724     -0.0747360897     -0.0845965862     43.0805053710     76.9608535766     -73.5450592041
 58 130    0    0     0.0718297100     -9.7640523910     0.3328109979     -0.2540906906     -0.0560936832     -0.0734111404     43.0805053710     76.9608535766     -73.5450592041
 59  82    0    0     0.0718297100     -9.7640523910     0.3328109979     -0.2540906906     -0.0560936832     -0.0734111404     43.0805053710     76.9608535766     -73.5450592041
 60  33    0    0     0.0622524166     -9.7425031661     0.3495712518     -0.2445031642     -0.0523651981     -0.0648889017     43.0805053710     76.9608535766     -73.5450592041
 60 241    0    0     0.0550694465     -9.7832069396     0.3567542552     -0.2413073062     -0.0622190427     -0.0571656179     43.0805053710     76.9608535766     -73.5450592041
 61 194    0    0     0.0550694465     -9.7832069396     0.3567542552     -0.2413073062     -0.0622190427     -0.0571656179     43.0805053710     76.9608535766     -73.5450592041
 62 145    0    0     0.1245048284     -9.7975721359     0.3639371871     -0.2311871528     -0.0664801645     -0.0545024156     43.0805053710     76.9608535766     -73.5450592041
 63  98    0    0     0.0742240333     -9.7496862411     0.3543598890     -0.2263934135     -0.0683444070     -0.0390558481     42.5551338195     76.0823059082     -74.0511016845
 64  50    0    0     0.0742240333     -9.7496862411     0.3543598890     -0.2263934135     -0.0683444070     -0.0390558481     42.5551338195     76.0823059082     -74.0511016845
 65   2    0    0     0.1077445626     -9.6802511215     0.3615428924     -0.2330513954     -0.0694096946     -0.0390558481     42.5551338195     76.0823059082     -74.0511016845
 65 209    0    0     0.1340821266     -9.7065887451     0.3375996351     -0.2527590990     -0.0614200830     -0.0238755965     42.5551338195     76.0823059082     -74.0511016845
 66 162    0    0     0.1340821266     -9.7065887451     0.3375996351     -0.2527590990     -0.0614200830     -0.0238755965     42.5551338195     76.0823059082     -74.0511016845
 67 114    0    0     0.1053502440     -9.7832069396     0.3040791034     -0.2607486724     -0.0534304809     0.0022237784     42.5551338195     76.0823059082     -74.0511016845
 68  65    0    0     0.0574637699     -9.7999668121     0.3136564254     -0.2508948326     -0.0574252796     0.0213988304     42.5551338195     76.0823059082     -74.0511016845
 69  17    0    0     0.0574637699     -9.7999668121     0.3136564254     -0.2508948326     -0.0574252796     0.0213988304     42.5551338195     76.0823059082     -74.0511016845
 69 225    0    0     0.0383091812     -9.8239097595     0.3423882961     -0.2327850818     -0.0672791242     0.0115449833     42.5551338195     76.0823059082     -74.0511016845
 70 177    0    0     0.0526751232     -9.7999668121     0.3040791034     -0.2351819515     -0.0819267368     -0.0252071976     41.6795120239     76.2580108642     -72.1956100463
 71 129    0    0     0.0526751232     -9.7999668121     0.3040791034     -0.2351819515     -0.0819267368     -0.0252071976     41.6795120239     76.2580108642     -72.1956100463
 72  81    0    0     0.0814070034     -9.7065887451     0.3375996351     -0.2373125314     -0.0957753753     -0.0403874444     41.6795120239     76.2580108642     -72.1956100463
 73  33    0    0     0.1316878080     -9.6922225952     0.3304166793     -0.2530254125     -0.0896500205     -0.0244082355     41.6795120239     76.2580108642     -72.1956100463
 73 241    0    0     0.1316878080     -9.6922225952     0.3304166793     -0.2530254125     -0.0896500205     -0.0244082355     41.6795120239     76.2580108642     -72.1956100463
 74 193    0    0     0.0766183614     -9.7903900146     0.3016848087     -0.2610150337     -0.0742034435     -0.0153533515     41.6795120239     76.2580108642     -72.1956100463
 75 145    0    0     0.0790126848     -9.8191213607     0.2825301933     -0.2482316493     -0.0726055240     -0.0169512724     41.6795120239     76.2580108642     -72.1956100463
 76  97    0    0     0.0790126848     -9.8191213607     0.2825301933     -0.2482316493     -0.0726055240     -0.0169512724     41.6795120239     76.2580108642     -72.1956100463
 77  49    0    0     0.0909842967     -9.8430643081     0.2945018005     -0.2245291471     -0.0688770484     -0.0182828731     41.6795120239     76.2580108642     -72.1956100463
 78   1    0    0     0.0383091812     -9.8047552108     0.3184450626     -0.1875106620     -0.0691433668     -0.0244082355     41.6795120239     76.2580108642     -72.1956100463
 78 208    0    0     0.0383091812     -9.8047552108     0.3184450626     -0.1875106620     -0.0691433668     -0.0244082355     41.6795120239     76.2580108642     -72.1956100463
 79 160    0    0     0.0167602658     -9.7568693161     0.3399939537     -0.1616775989     -0.1285327672     -0.0262724781     42.9053802490     76.4337234497     -74.0511016845
 80 113    0    0     0.3064734458     -9.7305316925     0.3160507440     -0.1648734331     -0.1461098909     -0.0385232019     42.9053802490     76.4337234497     -74.0511016845
 81  65    0    0     0.3064734458     -9.7305316925     0.3160507440     -0.1648734331     -0.1461098909     -0.0385232019     42.9053802490     76.4337234497     -74.0511016845
 82  17    0    0     0.1747856235     -9.6994056701     0.3711201906     -0.1773904800     -0.0696760082     -0.0180165538     42.9053802490     76.4337234497     -74.0511016845
 82 224    0    0     0.0885899734     -9.7736291885     0.3854861259     -0.1920380783     -0.0491693544     0.0070175414     42.9053802490     76.4337234497     -74.0511016845
 83 176    0    0     0.0885899734     -9.7736291885     0.3854861259     -0.1920380783     -0.0491693544     0.0070175414     42.9053802490     76.4337234497     -74.0511016845
 84 128    0    0     0.0718297100     -9.8071498870     0.3447826147     -0.2104141950     -0.0502346420     0.0080828218     42.9053802490     76.4337234497     -74.0511016845
 85  79    0    0     0.0718297100     -9.7496862411     0.3926690864     -0.2104141950     -0.0563600015     0.0080828218     42.9053802490     76.4337234497     -74.0511016845
 86  31    0    0     0.0718297100     -9.7496862411     0.3926690864     -0.2104141950     -0.0563600015     0.0080828218     42.9053802490     76.4337234497     -74.0511016845
 86 238    0    0     0.0407035017     -9.6563072204     0.4237952709     -0.2205343484     -0.0608874416     0.0094144229     42.5551338195     75.7308883666     -74.3884658813
 87 190    0    0     0.0790126848     -9.6898279190     0.3830918121     -0.2548896789     -0.0622190427     0.0126102662     42.5551338195     75.7308883666     -74.3884658813
 88 142    0    0     0.0790126848     -9.6898279190     0.3830918121     -0.2548896789     -0.0622190427     0.0126102662     42.5551338195     75.7308883666     -74.3884658813
 89  94    0    0     0.0957729530     -9.8095445632     0.3208393812     -0.2684719800     -0.0566263198     0.0200672292     42.5551338195     75.7308883666     -74.3884658813
 90  46    0    0     0.1891515731     -9.8286991119     0.3160507440     -0.2482316493     -0.0475714349     0.0400412368     42.5551338195     75.7308883666     -74.3884658813
 90 254    0    0     0.1891515731     -9.8286991119     0.3160507440     -0.2482316493     -0.0475714349     0.0400412368     42.5551338195     75.7308883666     -74.3884658813
 91 206    0    0     0.1005615949     -9.8023614883     0.3304166793     -0.2247954845     0.0096873970     0.0413728427     42.5551338195     75.7308883666     -74.3884658813
 92 158    0    0     -0.0287318849     -9.7544746398     0.3687258243     -0.2141426563     0.0267318916     0.0333832359     42.5551338195     75.7308883666     -74.3884658813
 93 110    0    0     -0.0287318849     -9.7544746398     0.3687258243     -0.2141426563     0.0267318916     0.0333832359     42.5551338195     75.7308883666     -74.3884658813
 94  63    0    0     0.0263375616     -9.7401084899     0.3375996351     -0.2122784137     -0.0004327670     0.0232630705     42.5551338195     77.4879837036     -73.7137374877
 95  15    0    0     -0.0095772953     -9.8071498870     0.3423882961     -0.2080173015     -0.0108192527     0.0192682685     42.5551338195     77.4879837036     -73.7137374877
 95 223    0    0     -0.0095772953     -9.8071498870     0.3423882961     -0.2080173015     -0.0108192527     0.0192682685     42.5551338195     77.4879837036     -73.7137374877
 96 175    0    0     0.0359148550     -9.8095445632     0.3519655704     -0.1917717742     -0.0241352605     0.0120776236     42.5551338195     77.4879837036     -73.7137374877
 97 127    0    0     -0.0119716191     -9.7616577148     0.3950634002     -0.1912391281     -0.0121508538     -0.0116248691     42.5551338195     77.4879837036     -73.7137374877
 98  80    0    0     -0.0119716191     -9.7616577148     0.3950634002     -0.1912391281     -0.0121508538     -0.0116248691     42.5551338195     77.4879837036     -73.7137374877
 99  32    0    0     -0.0838013267     -9.7353200912     0.4046407222     -0.2066857099     -0.0190751781     -0.0353273630     42.5551338195     77.4879837036     -73.7137374877
 99 241    0    0     0.0335205316     -9.7496862411     0.3711201906     -0.2181374788     -0.0547620773     -0.0513065767     42.5551338195     77.4879837036     -73.7137374877
100 193    0    0     0.0335205316     -9.7496862411     0.3711201906     -0.2181374788     -0.0547620773     -0.0513065767     42.5551338195     77.4879837036     -73.7137374877
101 146    0    0     0.0502807998     -9.7760238647     0.3447826147     -0.2112131357     -0.0622190427     -0.0406537628     42.3800086975     76.6094360351     -74.2197799682
102  98    0    0     0.0119716191     -9.7903900146     0.3687258243     -0.1936360168     -0.0632843255     -0.0158859920     42.3800086975     76.6094360351     -74.2197799682
103  50    0    0     0.0119716191     -9.7903900146     0.3687258243     -0.1936360168     -0.0632843255     -0.0158859920     42.3800086975     76.6094360351     -74.2197799682
104   2    0    0     -0.0023943238     -9.7017993927     0.4525271415     -0.1957665824     -0.0662138462     -0.0057658262     42.3800086975     76.6094360351     -74.2197799682
104 211    0    0     -0.0239432382     -9.6826448440     0.4621044635     -0.2383778095     -0.0696760082     -0.0145543909     42.3800086975     76.6094360351     -74.2197799682
105 163    0    0     -0.0239432382     -9.6826448440     0.4621044635     -0.2383778095     -0.0696760082     -0.0145543909     42.3800086975     76.6094360351     -74.2197799682
106 115    0    0     -0.0119716191     -9.7640523910     0.3974577426     -0.2839185714     -0.0787308931     -0.0305335998     42.3800086975     76.6094360351     -74.2197799682
107  67    0    0     0.1125332117     -9.7592630386     0.3615428924     -0.2884459972     -0.0837909698     -0.0260061597     42.3800086975     76.6094360351     -74.2197799682
108  19    0    0     0.1125332117     -9.7592630386     0.3615428924     -0.2884459972     -0.0837909698     -0.0260061597     42.3800086975     76.6094360351     -74.2197799682
108 227    0    0     0.0430978250     -9.7472915649     0.3495712518     -0.2793910980     -0.0622190427     -0.0012383832     43.2556304931     76.4337234497     -75.4005508422
109 179    0    0     0.0407035017     -9.8119382858     0.2897131729     -0.2658087968     -0.0600884819     0.0229967522     43.2556304931     76.4337234497     -75.4005508422
110 131    0    0     0.0407035017     -9.8119382858     0.2897131729     -0.2658087968     -0.0600884819     0.0229967522     43.2556304931     76.4337234497     -75.4005508422
111  83    0    0     0.0454921483     -9.8023614883     0.3471769332     -0.2301218748     -0.0526315212     0.0453676414     43.2556304931     76.4337234497     -75.4005508422
112  35    0    0     -0.0598580884     -9.7903900146     0.3519655704     -0.2170722007     -0.0238689398     0.0448350000     43.2556304931     76.4337234497     -75.4005508422
112 243    0    0     -0.0598580884     -9.7903900146     0.3519655704     -0.2170722007     -0.0238689398     0.0448350000     43.2556304931     76.4337234497     -75.4005508422
113 194    0    0     0.0023943238     -9.7712354660     0.3854861259     -0.2072183609     -0.0190751781     0.0102133846     43.2556304931     76.4337234497     -75.4005508422
114 146    0    0     -0.1316878080     -9.7401084899     0.4118237018     -0.2160068988     -0.0150803747     -0.0257398366     43.2556304931     76.4337234497     -75.4005508422
115  98    0    0     -0.1316878080     -9.7401084899     0.4118237018     -0.2160068988     -0.0150803747     -0.0257398366     43.2556304931     76.4337234497     -75.4005508422
116  50    0    0     -0.0359148550     -9.7353200912     0.3902747631     -0.2330513954     -0.0526315212     -0.0539697742     43.2556304931     76.4337234497     -75.4005508422
117   3    0    0     0.0550694465     -9.7520809173     0.3806974601     -0.2540906906     -0.0686107254     -0.0752753829     43.0805053710     76.2580108642     -74.5571441650
117 210    0    0     0.0550694465     -9.7520809173     0.3806974601     -0.2540906906     -0.0686107254     -0.0752753829     43.0805053710     76.2580108642     -74.5571441650
118 162    0    0     0.0622524166     -9.8167276382     0.3208393812     -0.2586181402     -0.0664801645     -0.0606277847     43.0805053710     76.2580108642     -74.5571441650
119 114    0    0     0.0430978250     -9.7736291885     0.3447826147     -0.2253281116     -0.0648822402     -0.0398548107     43.0805053710     76.2580108642     -74.5571441650
120  66    0    0     0.0430978250     -9.7736291885     0.3447826147     -0.2253281116     -0.0648822402     -0.0398548107     43.0805053710     76.2580108642     -74.5571441650
121  18    0    0     0.0550694465     -9.7448978424     0.3902747631     -0.2168058872     -0.0720728874     -0.0342620849     43.0805053710     76.2580108642     -74.5571441650
121 226    0    0     0.0574637699     -9.7161655426     0.3854861259     -0.2338503599     -0.0773992919     -0.0331968021     43.0805053710     76.2580108642     -74.5571441650
122 179    0    0     0.0574637699     -9.7161655426     0.3854861259     -0.2338503599     -0.0773992919     -0.0331968021     43.0805053710     76.2580108642     -74.5571441650
123 131    0    0     0.0383091812     -9.7209539413     0.3854861259     -0.2562212705     -0.0795298528     -0.0225439977     43.0805053710     76.2580108642     -74.5571441650
124  83    0    0     0.0383091812     -9.7784175872     0.3232336997     -0.2700698852     -0.0816604137     -0.0161523103     44.3063735961     77.1365661621     -74.0511016845
125  35    0    0     0.0383091812     -9.7784175872     0.3232336997     -0.2700698852     -0.0816604137     -0.0161523103     44.3063735961     77.1365661621     -74.0511016845
125 244    0    0     0.0359148550     -9.7185602188     0.3830918121     -0.2732657432     -0.0835246562     -0.0172175908     44.3063735961     77.1365661621     -74.0511016845
126 196    0    0     0.0814070034     -9.7161655426     0.3447826147     -0.2905765533     -0.0856552219     -0.0315988802     44.3063735961     77.1365661621     -74.0511016845
127 149    0    0     0.0814070034     -9.7161655426     0.3447826147     -0.2905765533     -0.0856552219     -0.0315988802     44.3063735961     77.1365661621     -74.0511016845
128 101    0    0     0.0694353866     -9.8023614883     0.3016848087     -0.2895112514     -0.0763340091     -0.0246745562     44.3063735961     77.1365661621     -74.0511016845
129  54    0    0     0.0718297100     -9.8191213607     0.3040791034     -0.2580854892     -0.0638169670     -0.0089616689     44.3063735961     77.1365661621     -74.0511016845
130   6    0    0     0.0718297100     -9.8191213607     0.3040791034     -0.2580854892     -0.0638169670     -0.0089616689     44.3063735961     77.1365661621     -74.0511016845
130 213    0    0     0.0383091812     -9.7568693161     0.3328109979     -0.2354482889     -0.0576915979     0.0006258582     44.3063735961     77.1365661621     -74.0511016845
131 166    0    0     0.0191545906     -9.7879953384     0.3016848087     -0.2253281116     -0.0656812095     -0.0044342250     44.3063735961     76.0823059082     -74.0511016845
132 118    0    0     0.0191545906     -9.7879953384     0.3016848087     -0.2253281116     -0.0656812095     -0.0044342250     44.3063735961     76.0823059082     -74.0511016845
133  70    0    0     0.0335205316     -9.7832069396     0.3112620830     -0.2215996265     -0.0675454425     -0.0177502336     44.3063735961     76.0823059082     -74.0511016845
134  22    0    0     0.0598580884     -9.7760238647     0.3328109979     -0.2218659400     -0.0664801645     -0.0212123966     44.3063735961     76.0823059082     -74.0511016845
134 229    0    0     0.0598580884     -9.7760238647     0.3328109979     -0.2218659400     -0.0664801645     -0.0212123966     44.3063735961     76.0823059082     -74.0511016845
135 181    0    0     0.0407035017     -9.7305316925     0.3375996351     -0.2290565967     -0.0587568807     -0.0134891104     44.3063735961     76.0823059082     -74.0511016845
136 133    0    0     0.0359148550     -9.7712354660     0.2945018005     -0.2487643003     -0.0560936832     -0.0121575093     44.3063735961     76.0823059082     -74.0511016845
137  85    0    0     0.0359148550     -9.7712354660     0.2945018005     -0.2487643003     -0.0560936832     -0.0121575093     44.3063735961     76.0823059082     -74.0511016845
138  37    0    0     0.0167602658     -9.8119382858     0.2897131729     -0.2469000577     -0.0643496036     -0.0164186334     44.3063735961     76.0823059082     -74.0511016845
138 245    0    0     0.0215489125     -9.7951784133     0.2968961238     -0.2319861173     -0.0723392057     -0.0329304814     43.2556304931     75.3794631958     -74.3884658813
139 198    0    0     0.0215489125     -9.7951784133     0.2968961238     -0.2319861173     -0.0723392057     -0.0329304814     43.2556304931     75.3794631958     -74.3884658813
140 150    0    0     0.0263375616     -9.7568693161     0.3112620830     -0.2208006620     -0.0763340091     -0.0542360877     43.2556304931     75.3794631958     -74.3884658813
141 103    0    0     -0.0311262083     -9.7448978424     0.2801358699     -0.2218659400     -0.0875194644     -0.0627583408     43.2556304931     75.3794631958     -74.3884658813
142  55    0    0     -0.0311262083     -9.7448978424     0.2801358699     -0.2218659400     -0.0875194644     -0.0627583408     43.2556304931     75.3794631958     -74.3884658813
143   8    0    0     0.1676026582     -9.7616577148     0.2705585718     -0.2197354078     -0.1192115545     -0.0616930580     43.2556304931     75.3794631958     -74.3884658813
143 216    0    0     0.1316878080     -9.7592630386     0.2849245071     -0.2146753072     -0.0904489707     -0.0563666582     43.2556304931     75.3794631958     -74.3884658813
144 168    0    0     0.1316878080     -9.7592630386     0.2849245071     -0.2146753072     -0.0904489707     -0.0563666582     43.2556304931     75.3794631958     -74.3884658813
145 121    0    0     0.1005615949     -9.7975721359     0.2921074867     -0.1981634616     -0.0702086448     -0.0339957618     43.2556304931     75.3794631958     -74.3884658813
146  73    0    0     0.0670410633     -9.7808122634     0.3423882961     -0.1781894588     -0.0598221588     -0.0148207116     43.2556304931     75.3794631958     -74.3884658813
147  26    0    0     0.0670410633     -9.7808122634     0.3423882961     -0.1781894588     -0.0598221588     -0.0148207116     43.2556304931     75.3794631958     -74.3884658813
147 234    0    0     0.0646467447     -9.7401084899     0.3663315296     -0.1715314388     -0.0616864013     -0.0150870313     42.9053802490     76.4337234497     -74.7258300781
148 186    0    0     0.0574637699     -9.6802511215     0.3663315296     -0.1880432987     -0.0856552219     -0.0201471138     42.9053802490     76.4337234497     -74.7258300781
149 139    0    0     0.0574637699     -9.6802511215     0.3663315296     -0.1880432987     -0.0856552219     -0.0201471138     42.9053802490     76.4337234497     -74.7258300781
150  91    0    0     0.1484480619     -9.7089824676     0.3735145092     -0.2269260406     -0.0933784961     -0.0110922288     42.9053802490     76.4337234497     -74.7258300781
151  43    0    0     0.0933786296     -9.7664461135     0.3375996351     -0.2522264480     -0.0664801645     0.0054196214     42.9053802490     76.4337234497     -74.7258300781
151 251    0    0     0.0933786296     -9.7664461135     0.3375996351     -0.2522264480     -0.0664801645     0.0054196214     42.9053802490     76.4337234497     -74.7258300781
152 203    0    0     0.0838013267     -9.7975721359     0.3064734458     -0.2495632410     -0.0619527244     0.0142081856     42.9053802490     76.4337234497     -74.7258300781
153 155    0    0     0.0742240333     -9.7568693161     0.3591485500     -0.2295892477     -0.0638169670     0.0227304315     42.9053802490     76.4337234497     -74.7258300781
154 107    0    0     0.0742240333     -9.7568693161     0.3591485500     -0.2295892477     -0.0638169670     0.0227304315     42.9053802490     76.4337234497     -74.7258300781
155  59    0    0     0.0718297100     -9.7377147674     0.3615428924     -0.2274586677     -0.0630179977     0.0221977901     43.7810020446     77.6636886596     -74.5571441650
156  11    0    0     0.0430978250     -9.7951784133     0.3232336997     -0.2349156379     -0.0608874416     0.0200672292     43.7810020446     77.6636886596     -74.5571441650
156 219    0    0     0.0430978250     -9.7951784133     0.3232336997     -0.2349156379     -0.0608874416     0.0200672292     43.7810020446     77.6636886596     -74.5571441650
157 171    0    0     0.0239432382     -9.8478536605     0.3256280183     -0.2221322536     -0.0584905624     0.0104797029     43.7810020446     77.6636886596     -74.5571441650
158 123    0    0     0.0430978250     -9.8143329620     0.3184450626     -0.1949676132     -0.0627516794     -0.0092279872     43.7810020446     77.6636886596     -74.5571441650
159  75    0    0     0.0430978250     -9.8143329620     0.3184450626     -0.1949676132     -0.0627516794     -0.0092279872     43.7810020446     77.6636886596     -74.5571441650
160  27    0    0     0.0359148550     -9.7281370162     0.3543598890     -0.1800536918     -0.0646159267     -0.0313325595     43.7810020446     77.6636886596     -74.5571441650
160 235    0    0     0.0598580884     -9.6754617691     0.3806974601     -0.1968318462     -0.0675454425     -0.0518392086     43.7810020446     77.6636886596     -74.5571441650
161 187    0    0     0.0598580884     -9.6754617691     0.3806974601     -0.1968318462     -0.0675454425     -0.0518392086     43.7810020446     77.6636886596     -74.5571441650
162 140    0    0     0.0622524166     -9.7257432937     0.3687258243     -0.2255944252     -0.0680780887     -0.0542360877     42.3800086975     76.2580108642     -74.2197799682
163  92    0    0     0.0646467447     -9.7784175872     0.3783031463     -0.2431715726     -0.0696760082     -0.0568992996     42.3800086975     76.2580108642     -74.2197799682
164  44    0    0     0.0646467447     -9.7784175872     0.3783031463     -0.2431715726     -0.0696760082     -0.0568992996     42.3800086975     76.2580108642     -74.2197799682
164 252    0    0     -0.0023943238     -9.7616577148     0.3854861259     -0.2500958919     -0.0995038700     -0.0481107282     42.3800086975     76.2580108642     -74.2197799682
165 204    0    0     0.1484480619     -9.7353200912     0.3591485500     -0.2642108440     -0.1314622879     -0.0473117685     42.3800086975     76.2580108642     -74.2197799682
166 156    0    0     0.1484480619     -9.7353200912     0.3591485500     -0.2642108440     -0.1314622879     -0.0473117685     42.3800086975     76.2580108642     -74.2197799682
167 108    0    0     0.0478864765     -9.7377147674     0.3423882961     -0.2836522579     -0.1130861997     -0.0446485710     42.3800086975     76.2580108642     -74.2197799682
168  60    0    0     0.2226721048     -9.7736291885     0.3112620830     -0.2823206138     -0.1176136374     -0.0323978424     42.3800086975     76.2580108642     -74.2197799682
169  13    0    0     0.2226721048     -9.7736291885     0.3112620830     -0.2823206138     -0.1176136374     -0.0323978424     42.3800086975     76.2580108642     -74.2197799682
169 221    0    0     0.1412650966     -9.8478536605     0.2825301933     -0.2634119033     -0.0744697666     -0.0164186334     42.3800086975     75.9065933227     -74.5571441650
170 173    0    0     0.0838013267     -9.8239097595     0.2897131729     -0.2245291471     -0.0603548049     -0.0015047035     42.3800086975     75.9065933227     -74.5571441650
171 125    0    0     0.0838013267     -9.8239097595     0.2897131729     -0.2245291471     -0.0603548049     -0.0015047035     42.3800086975     75.9065933227     -74.5571441650
172  77    0    0     0.0861956501     -9.7568693161     0.3375996351     -0.1952339363     -0.0582242441     0.0008921783     42.3800086975     75.9065933227     -74.5571441650
173  29    0    0     0.0646467447     -9.7640523910     0.3375996351     -0.1851137733     -0.0619527244     -0.0031026244     42.3800086975     75.9065933227     -74.5571441650
173 237    0    0     0.0646467447     -9.7640523910     0.3375996351     -0.1851137733     -0.0619527244     -0.0031026244     42.3800086975     75.9065933227     -74.5571441650
174 190    0    0     -0.0143659424     -9.7712354660     0.3711201906     -0.1776567935     -0.0861878490     -0.0009720629     42.3800086975     75.9065933227     -74.5571441650
175 142    0    0     0.1316878080     -9.7592630386     0.3543598890     -0.1744609594     -0.1085587501     0.0142081856     42.3800086975     75.9065933227     -74.5571441650
176  93    0    0     0.1316878080     -9.7592630386     0.3543598890     -0.1744609594     -0.1085587501     0.0142081856     42.3800086975     75.9065933227     -74.5571441650
177  45    0    0     0.0119716191     -9.7448978424     0.3687258243     -0.1771241664     -0.0835246562     0.0131429064     43.4307518005     75.2037582397     -75.2318725585
177 253    0    0     0.0909842967     -9.7065887451     0.3806974601     -0.1896412086     -0.1048302650     0.0083491430     43.4307518005     75.2037582397     -75.2318725585
178 205    0    0     0.0909842967     -9.7065887451     0.3806974601     -0.1896412086     -0.1048302650     0.0083491430     43.4307518005     75.2037582397     -75.2318725585
179 156    0    0     0.0550694465     -9.7616577148     0.3806974601     -0.2200017213     -0.1040313124     0.0006258582     43.4307518005     75.2037582397     -75.2318725585
180 108    0    0     0.0407035017     -9.7808122634     0.3735145092     -0.2349156379     -0.1011017799     -0.0126901507     43.4307518005     75.2037582397     -75.2318725585
181  60    0    0     0.0407035017     -9.7808122634     0.3735145092     -0.2349156379     -0.1011017799     -0.0126901507     43.4307518005     75.2037582397     -75.2318725585
182  12    0    0     0.0407035017     -9.7856006622     0.3854861259     -0.2325187683     -0.1149504303     -0.0246745562     43.4307518005     75.2037582397     -75.2318725585
182 220    0    0     0.1532367229     -9.7520809173     0.3783031463     -0.2231975555     -0.1120209097     -0.0329304814     43.4307518005     75.2037582397     -75.2318725585
183 172    0    0     0.1532367229     -9.7520809173     0.3783031463     -0.2231975555     -0.1120209097     -0.0329304814     43.4307518005     75.2037582397     -75.2318725585
184 125    0    0     0.1173218607     -9.7951784133     0.3567542552     -0.2160068988     -0.0662138462     -0.0260061597     43.4307518005     75.2037582397     -75.2318725585
185  77    0    0     0.1053502440     -9.7951784133     0.3759088277     -0.1888422489     -0.0454408740     -0.0145543909     41.8546371459     75.7308883666     -74.7258300781
186  29    0    0     0.1053502440     -9.7951784133     0.3759088277     -0.1888422489     -0.0454408740     -0.0145543909     41.8546371459     75.7308883666     -74.7258300781
186 237    0    0     0.0694353866     -9.7377147674     0.4357668876     -0.1776567935     -0.0342554283     -0.0158859920     41.8546371459     75.7308883666     -74.7258300781
187 189    0    0     0.0670410633     -9.6922225952     0.4477385520     -0.1923044204     -0.0393155078     -0.0190818328     41.8546371459     75.7308883666     -74.7258300781
188 141    0    0     0.0670410633     -9.6922225952     0.4477385520     -0.1923044204     -0.0393155078     -0.0190818328     41.8546371459     75.7308883666     -74.7258300781
189  93    0    0     0.0383091812     -9.6946163177     0.4549215316     -0.2226649284     -0.0483703947     -0.0214787149     41.8546371459     75.7308883666     -74.7258300781
190  46    0    0     0.0814070034     -9.7353200912     0.4237952709     -0.2572865486     -0.0582242441     -0.0313325595     41.8546371459     75.7308883666     -74.7258300781
190 254    0    0     0.0814070034     -9.7353200912     0.4237952709     -0.2572865486     -0.0582242441     -0.0313325595     41.8546371459     75.7308883666     -74.7258300781
191 206    0    0     0.1053502440     -9.7760238647     0.4094293594     -0.2722004652     -0.0584905624     -0.0284030418     41.8546371459     75.7308883666     -74.7258300781
192 158    0    0     0.0670410633     -9.8023614883     0.3495712518     -0.2674067020     -0.0499683189     -0.0153533515     42.7302589416     77.3122711181     -73.2076950073
193 111    0    0     0.0670410633     -9.8023614883     0.3495712518     -0.2674067020     -0.0499683189     -0.0153533515     42.7302589416     77.3122711181     -73.2076950073
194  63    0    0     0.1221105098     -9.7832069396     0.3399939537     -0.2492969274     -0.0451745557     -0.0033689441     42.7302589416     77.3122711181     -73.2076950073
195  15    0    0     -0.0023943238     -9.8502473831     0.3687258243     -0.2333177089     -0.0273311018     -0.0065647864     42.7302589416     77.3122711181     -73.2076950073
195 224    0    0     -0.0023943238     -9.8502473831     0.3687258243     -0.2333177089     -0.0273311018     -0.0065647864     42.7302589416     77.3122711181     -73.2076950073
196 176    0    0     0.0263375616     -9.8047552108     0.3854861259     -0.2133437156     -0.0499683189     -0.0153533515     42.7302589416     77.3122711181     -73.2076950073
197 129    0    0     0.0670410633     -9.7760238647     0.3759088277     -0.2066857099     -0.0643496036     -0.0302672815     42.7302589416     77.3122711181     -73.2076950073
198  81    0    0     0.0670410633     -9.7760238647     0.3759088277     -0.2066857099     -0.0643496036     -0.0302672815     42.7302589416     77.3122711181     -73.2076950073
199  33    0    0     0.0909842967     -9.7640523910     0.4022463798     -0.2064193725     -0.0683444070     -0.0379905652     42.7302589416     77.3122711181     -73.2076950073
199 241    0    0     0.1173218607     -9.7664461135     0.3735145092     -0.2048214673     -0.0691433668     -0.0337294387     42.5551338195     77.4879837036     -73.3763732910
200 194    0    0     0.1173218607     -9.7664461135     0.3735145092     -0.2048214673     -0.0691433668     -0.0337294387     42.5551338195     77.4879837036     -73.3763732910
201 147    0    0     0.1005615949     -9.7832069396     0.3926690864     -0.2029572248     -0.0664801645     -0.0249408769     42.5551338195     77.4879837036     -73.3763732910
202  99    0    0     0.0670410633     -9.7760238647     0.3974577426     -0.2013592958     -0.0670128107     -0.0254735183     42.5551338195     77.4879837036     -73.3763732910
203  51    0    0     0.0670410633     -9.7760238647     0.3974577426     -0.2013592958     -0.0670128107     -0.0254735183     42.5551338195     77.4879837036     -73.3763732910
204   4    0    0     0.1101388931     -9.7688407897     0.4429498672     -0.1947012996     -0.0925795459     -0.0270714402     42.5551338195     77.4879837036     -73.3763732910
204 212    0    0     0.1005615949     -9.7568693161     0.4285839557     -0.1936360168     -0.0971069908     -0.0137554299     42.5551338195     77.4879837036     -73.3763732910
205 164    0    0     0.1005615949     -9.7568693161     0.4285839557     -0.1936360168     -0.0971069908     -0.0137554299     42.5551338195     77.4879837036     -73.3763732910
206 116    0    0     0.0814070034     -9.7233486175     0.4525271415     -0.1952339363     -0.1029660224     -0.0062984657     42.5551338195     77.4879837036     -73.3763732910
207  69    0    0     0.1316878080     -9.7017993927     0.4477385520     -0.1933696937     -0.1162820339     -0.0062984657     43.4307518005     76.2580108642     -73.5450592041
208  21    0    0     0.1316878080     -9.7017993927     0.4477385520     -0.1933696937     -0.1162820339     -0.0062984657     43.4307518005     76.2580108642     -73.5450592041
208 229    0    0     0.1460537433     -9.6898279190     0.4549215316     -0.2186701059     -0.1021670699     -0.0084290275     43.4307518005     76.2580108642     -73.5450592041
209 181    0    0     0.1029559254     -9.6970109939     0.4501328468     -0.2490306138     -0.0813940906     -0.0084290275     43.4307518005     76.2580108642     -73.5450592041
210 132    0    0     0.1029559254     -9.6970109939     0.4501328468     -0.2490306138     -0.0813940906     -0.0084290275     43.4307518005     76.2580108642     -73.5450592041
211  84    0    0     0.1268991470     -9.7832069396     0.4429498672     -0.2607486724     -0.0728718519     -0.0065647864     43.4307518005     76.2580108642     -73.5450592041
212  36    0    0     0.1005615949     -9.7856006622     0.4070350170     -0.2578191757     -0.0651485633     -0.0094943084     43.4307518005     76.2580108642     -73.5450592041
212 243    0    0     0.1005615949     -9.7856006622     0.4070350170     -0.2578191757     -0.0651485633     -0.0094943084     43.4307518005     76.2580108642     -73.5450592041
213 195    0    0     0.1053502440     -9.7592630386     0.4261896133     -0.2516938209     -0.0608874416     -0.0078963871     43.4307518005     76.2580108642     -73.5450592041
214 147    0    0     0.0957729530     -9.7017993927     0.4333725929     -0.2484979629     -0.0568926382     0.0000932175     43.4307518005     76.2580108642     -73.5450592041
215  99    0    0     0.0957729530     -9.7017993927     0.4333725929     -0.2484979629     -0.0568926382     0.0000932175     43.4307518005     76.2580108642     -73.5450592041
216  50    0    0     0.1053502440     -9.7161655426     0.3974577426     -0.2610150337     -0.0603548049     0.0040880198     43.4307518005     76.2580108642     -73.5450592041
217   2    0    0     0.0981672668     -9.7999668121     0.3471769332     -0.2644772052     -0.0608874416     0.0147408256     43.4307518005     76.2580108642     -73.5450592041
217 209    0    0     0.0981672668     -9.7999668121     0.3471769332     -0.2644772052     -0.0608874416     0.0147408256     43.4307518005     76.2580108642     -73.5450592041
218 161    0    0     0.0742240333     -9.8454589843     0.3711201906     -0.2437041997     -0.0566263198     0.0174040269     43.4307518005     76.2580108642     -73.5450592041
219 113    0    0     0.0454921483     -9.7975721359     0.3974577426     -0.2269260406     -0.0598221588     0.0096807441     43.4307518005     76.2580108642     -73.5450592041
220  65    0    0     0.0454921483     -9.7975721359     0.3974577426     -0.2269260406     -0.0598221588     0.0096807441     43.4307518005     76.2580108642     -73.5450592041
221  17    0    0     0.0407035017     -9.7592630386     0.4070350170     -0.2245291471     -0.0643496036     -0.0113585484     43.4307518005     76.2580108642     -73.5450592041
221 224    0    0     0.0526751232     -9.7832069396     0.3783031463     -0.2266597270     -0.0680780887     -0.0366589665     43.4307518005     76.2580108642     -73.5450592041
222 176    0    0     0.0526751232     -9.7832069396     0.3783031463     -0.2266597270     -0.0680780887     -0.0366589665     43.4307518005     76.2580108642     -73.5450592041
223 128    0    0     0.0622524166     -9.7736291885     0.3639371871     -0.2208006620     -0.0710076093     -0.0646225833     43.0805053710     74.8523330688     -73.8824234008
224  80    0    0     0.1053502440     -9.7879953384     0.3783031463     -0.2133437156     -0.0672791242     -0.0798028230     43.0805053710     74.8523330688     -73.8824234008
225  32    0    0     0.1053502440     -9.7879953384     0.3783031463     -0.2133437156     -0.0672791242     -0.0798028230     43.0805053710     74.8523330688     -73.8824234008
225 240    0    0     0.0383091812     -9.8334875106     0.3878804397     -0.1915054512     -0.0680780887     -0.0779385852     43.0805053710     74.8523330688     -73.8824234008
226 192    0    0     0.1963345432     -9.8215160369     0.4070350170     -0.1510247945     -0.0928458595     -0.0600951385     43.0805053710     74.8523330688     -73.8824234008
227 144    0    0     0.1963345432     -9.8215160369     0.4070350170     -0.1510247945     -0.0928458595     -0.0600951385     43.0805053710     74.8523330688     -73.8824234008
228  96    0    0     0.1292934894     -9.7425031661     0.4477385520     -0.1291865348     -0.0696760082     -0.0358600020     43.0805053710     74.8523330688     -73.8824234008
229  48    0    0     0.0239432382     -9.7664461135     0.4501328468     -0.1246590852     -0.0803288173     -0.0236092782     43.0805053710     74.8523330688     -73.8824234008
230   0    0    0     0.0239432382     -9.7664461135     0.4501328468     -0.1246590852     -0.0803288173     -0.0236092782     43.0805053710     74.8523330688     -73.8824234008
230 208    0    0     0.0646467447     -9.5006761550     0.2753472328     -0.1512911081     -0.1058955430     -0.0113585484     42.9053802490     76.0823059082     -73.3763732910
231 160    0    0     0.2346437215     -9.7808122634     0.7111141681     -0.2530254125     -0.0899163436     -0.0076300668     42.9053802490     76.0823059082     -73.3763732910
232 112    0    0     0.2346437215     -9.7808122634     0.7111141681     -0.2530254125     -0.0899163436     -0.0076300668     42.9053802490     76.0823059082     -73.3763732910
233  64    0    0     0.1173218607     -9.7592630386     0.5075965881     -0.2556886196     -0.0808614540     -0.0100269484     42.9053802490     76.0823059082     -73.3763732910
234  16    0    0     0.1556310415     -9.7760238647     0.4644988059     -0.2479653358     -0.0728718519     -0.0105595886     42.9053802490     76.0823059082     -73.3763732910
234 224    0    0     0.1556310415     -9.7760238647     0.4644988059     -0.2479653358     -0.0728718519     -0.0105595886     42.9053802490     76.0823059082     -73.3763732910
235 176    0    0     0.1676026582     -9.7616577148     0.4621044635     -0.2370461940     -0.0640832853     0.0008921783     42.9053802490     76.0823059082     -73.3763732910
236 128    0    0     0.1149275422     -9.7185602188     0.4956250190     -0.2303881883     -0.0547620773     0.0190019493     42.9053802490     76.0823059082     -73.3763732910
237  79    0    0     0.1149275422     -9.7185602188     0.4956250190     -0.2303881883     -0.0547620773     0.0190019493     42.9053802490     76.0823059082     -73.3763732910
238  31    0    0     0.1029559254     -9.7209539413     0.5052022933     -0.2418399572     -0.0606211233     0.0251273131     42.9053802490     77.4879837036     -76.0752792358
238 239    0    0     0.1388707752     -9.7568693161     0.4692874431     -0.2652761459     -0.0622190427     0.0240620326     42.9053802490     77.4879837036     -76.0752792358
239 191    0    0     0.1388707752     -9.7568693161     0.4692874431     -0.2652761459     -0.0622190427     0.0240620326     42.9053802490     77.4879837036     -76.0752792358
240 143    0    0     0.0502807998     -9.7712354660     0.4668931484     -0.2727330923     -0.0515662384     0.0280568361     42.9053802490     77.4879837036     -76.0752792358
241  95    0    0     0.0814070034     -9.7496862411     0.4261896133     -0.2748636722     -0.0606211233     0.0232630705     42.9053802490     77.4879837036     -76.0752792358
242  47    0    0     0.0814070034     -9.7496862411     0.4261896133     -0.2748636722     -0.0606211233     0.0232630705     42.9053802490     77.4879837036     -76.0752792358
242 255    0    0     0.0742240333     -9.7856006622     0.4429498672     -0.2708688735     -0.0614200830     0.0198009090     42.9053802490     77.4879837036     -76.0752792358
243 206    0    0     0.0430978250     -9.8550367355     0.4190066337     -0.2623466253     -0.0635506439     0.0134092259     42.9053802490     77.4879837036     -76.0752792358
[truncated: 50,626 more chars]
