# Supplementary material for: A localization method for wireless capsule endoscopy using side wall cameras and IMU sensor
Source: Sci Rep. 2021 May 27;11:11204. doi: 10.1038/s41598-021-90523-w (PMC8160358; doi:10.1038/s41598-021-90523-w)
Supplement: Supplementary file 1 — Supplementary Information. [file 41598_2021_90523_MOESM1_ESM.zip › data/I_1]

180 154    0    0     -0.1604196929     -9.7999668121     -0.1891515731     -0.0052465105     0.0015433254     0.0112733340     34.3243064880     77.6636886596     -70.5087966918
181 106    0    0     -0.1604196929     -9.7999668121     -0.1891515731     -0.0052465105     0.0015433254     0.0112733340     34.3243064880     77.6636886596     -70.5087966918
182  59    0    0     -0.1484480619     -9.7832069396     -0.1676026582     -0.0052465105     -0.0035167574     -0.0081680383     34.3243064880     77.6636886596     -70.5087966918
183  11    0    0     -0.1316878080     -9.7760238647     -0.2202777862     -0.0081760320     -0.0059136385     -0.0201524472     34.3243064880     77.6636886596     -70.5087966918
183 219    0    0     -0.1316878080     -9.7760238647     -0.2202777862     -0.0081760320     -0.0059136385     -0.0201524472     34.3243064880     77.6636886596     -70.5087966918
184 171    0    0     -0.1173218607     -9.7736291885     -0.1628140068     -0.0116381943     -0.0045820384     -0.0161576437     34.3243064880     77.6636886596     -70.5087966918
185 124    0    0     -0.1197161788     -9.7927837371     -0.1915459060     -0.0076433925     -0.0037830772     -0.0052385163     34.3243064880     77.6636886596     -70.5087966918
186  76    0    0     -0.1197161788     -9.7927837371     -0.1915459060     -0.0076433925     -0.0037830772     -0.0052385163     34.3243064880     77.6636886596     -70.5087966918
187  29    0    0     -0.1364764571     -9.8023614883     -0.1676026582     0.0048736557     0.0002117248     -0.0012437142     34.3243064880     77.6636886596     -70.5087966918
187 237    0    0     -0.1556310415     -9.7760238647     -0.1915459060     0.0160591006     0.0007443652     -0.0036405956     35.0247993469     78.0151138305     -70.8461532592
188 188    0    0     -0.1556310415     -9.7760238647     -0.1915459060     0.0160591006     0.0007443652     -0.0036405956     35.0247993469     78.0151138305     -70.8461532592
189 140    0    0     -0.1197161788     -9.7616577148     -0.1676026582     0.0189886236     -0.0029841170     -0.0124291610     35.0247993469     78.0151138305     -70.8461532592
190  93    0    0     -0.1221105098     -9.7640523910     -0.1508424043     0.0035420541     -0.0037830772     -0.0094996395     35.0247993469     78.0151138305     -70.8461532592
191  45    0    0     -0.1221105098     -9.7640523910     -0.1508424043     0.0035420541     -0.0037830772     -0.0094996395     35.0247993469     78.0151138305     -70.8461532592
191 253    0    0     -0.1221105098     -9.7568693161     -0.1676026582     -0.0009853877     0.0018096458     0.0032837283     35.0247993469     78.0151138305     -70.8461532592
192 205    0    0     -0.1388707752     -9.7879953384     -0.1676026582     -0.0113718736     0.0010106852     0.0120722937     35.0247993469     78.0151138305     -70.8461532592
193 157    0    0     -0.1388707752     -9.7879953384     -0.1676026582     -0.0113718736     0.0010106852     0.0120722937     35.0247993469     78.0151138305     -70.8461532592
194 109    0    0     -0.1197161788     -9.7975721359     -0.1723913097     -0.0081760320     0.0012770055     0.0131375741     35.0247993469     78.0151138305     -70.8461532592
195  62    0    0     -0.1245048284     -9.7616577148     -0.1723913097     -0.0044475502     0.0015433254     0.0251219797     35.1999244689     77.1365661621     -70.0027465820
196  14    0    0     -0.1245048284     -9.7616577148     -0.1723913097     -0.0044475502     0.0015433254     0.0251219797     35.1999244689     77.1365661621     -70.0027465820
196 222    0    0     -0.1484480619     -9.7616577148     -0.1460537433     -0.0095076332     0.0092666101     0.0419001531     35.1999244689     77.1365661621     -70.0027465820
197 174    0    0     -0.1364764571     -9.8023614883     -0.2226721048     -0.0204267597     0.0164572534     0.0504223918     35.1999244689     77.1365661621     -70.0027465820
198 127    0    0     -0.1364764571     -9.8023614883     -0.2226721048     -0.0204267597     0.0164572534     0.0504223918     35.1999244689     77.1365661621     -70.0027465820
199  79    0    0     -0.2107004880     -9.8310928344     -0.2107004880     -0.0166982784     0.0175225353     0.0440307092     35.1999244689     77.1365661621     -70.0027465820
200  31    0    0     -0.2322494029     -9.8167276382     -0.1676026582     0.0054062957     0.0063370885     0.0171323752     35.1999244689     77.1365661621     -70.0027465820
200 239    0    0     -0.2322494029     -9.8167276382     -0.1676026582     0.0054062957     0.0063370885     0.0171323752     35.1999244689     77.1365661621     -70.0027465820
201 191    0    0     -0.1915459060     -9.7951784133     -0.1723913097     0.0141948604     -0.0048483581     -0.0164239635     35.1999244689     77.1365661621     -70.0027465820
202 143    0    0     -0.1604196929     -9.7233486175     -0.1747856235     0.0102000594     -0.0083105201     -0.0348000526     34.8496780395     78.1908187866     -71.6895599365
203  95    0    0     -0.1604196929     -9.7233486175     -0.1747856235     0.0102000594     -0.0083105201     -0.0348000526     34.8496780395     78.1908187866     -71.6895599365
204  47    0    0     -0.0718297100     -9.7520809173     -0.1628140068     -0.0007190686     -0.0024514765     -0.0334684562     34.8496780395     78.1908187866     -71.6895599365
205   0    0    0     -0.0981672668     -9.7736291885     -0.1963345432     -0.0225573205     0.0076686887     0.0203282165     34.8496780395     78.1908187866     -71.6895599365
205 208    0    0     -0.0981672668     -9.7736291885     -0.1963345432     -0.0225573205     0.0076686887     0.0203282165     34.8496780395     78.1908187866     -71.6895599365
206 160    0    0     -0.1532367229     -9.7975721359     -0.2178834438     -0.0113718736     0.0175225353     0.0626731204     34.8496780395     78.1908187866     -71.6895599365
207 113    0    0     -0.2035175085     -9.7808122634     -0.2035175085     0.0046073346     0.0239142203     0.0642710447     34.8496780395     78.1908187866     -71.6895599365
208  64    0    0     -0.2035175085     -9.7808122634     -0.2035175085     0.0046073346     0.0239142203     0.0642710447     34.8496780395     78.1908187866     -71.6895599365
209  16    0    0     -0.2226721048     -9.7664461135     -0.1460537433     0.0080694971     0.0207183790     0.0528192758     34.8496780395     78.1908187866     -71.6895599365
209 224    0    0     -0.2298550844     -9.7856006622     -0.1604196929     -0.0047138705     0.0124624514     0.0376390266     34.8496780395     78.1908187866     -71.6895599365
210 176    0    0     -0.2298550844     -9.7856006622     -0.1604196929     -0.0047138705     0.0124624514     0.0376390266     34.8496780395     78.1908187866     -71.6895599365
211 128    0    0     -0.2274607658     -9.8334875106     -0.2394323587     -0.0017843487     0.0084676504     0.0213934993     35.5501747131     77.4879837036     -72.0269241333
212  81    0    0     -0.2298550844     -9.7951784133     -0.1963345432     0.0360331106     0.0015433254     -0.0007110741     35.5501747131     77.4879837036     -72.0269241333
213  33    0    0     -0.2298550844     -9.7951784133     -0.1963345432     0.0360331106     0.0015433254     -0.0007110741     35.5501747131     77.4879837036     -72.0269241333
213 241    0    0     -0.1987288665     -9.7425031661     -0.1292934894     0.0501480817     -0.0024514765     -0.0156250023     35.5501747131     77.4879837036     -72.0269241333
214 194    0    0     -0.1987288665     -9.7329254150     -0.1029559254     0.0328372716     -0.0005872357     -0.0063037977     35.5501747131     77.4879837036     -72.0269241333
215 146    0    0     -0.1987288665     -9.7329254150     -0.1029559254     0.0328372716     -0.0005872357     -0.0063037977     35.5501747131     77.4879837036     -72.0269241333
216  99    0    0     -0.1819685935     -9.7281370162     -0.1364764571     -0.0041812305     0.0015433254     0.0094090929     35.5501747131     77.4879837036     -72.0269241333
217  51    0    0     -0.1915459060     -9.7688407897     -0.1723913097     -0.0326774859     0.0004780450     0.0160670948     35.5501747131     77.4879837036     -72.0269241333
218   3    0    0     -0.1915459060     -9.7688407897     -0.1723913097     -0.0326774859     0.0004780450     0.0160670948     35.5501747131     77.4879837036     -72.0269241333
218 210    0    0     -0.1939402198     -9.7903900146     -0.2011231899     -0.0337427663     0.0036738870     0.0288504619     37.3014144897     76.0823059082     -70.0027465820
219 162    0    0     -0.2370380401     -9.8119382858     -0.1987288665     -0.0148340358     0.0180551767     0.0419001531     37.3014144897     76.0823059082     -70.0027465820
220 114    0    0     -0.2370380401     -9.8119382858     -0.1987288665     -0.0148340358     0.0180551767     0.0419001531     37.3014144897     76.0823059082     -70.0027465820
221  65    0    0     -0.2945018005     -9.7832069396     -0.2059118509     0.0083358173     0.0183214960     0.0368400692     37.3014144897     76.0823059082     -70.0027465820
222  17    0    0     -0.2633756160     -9.8095445632     -0.1891515731     0.0168580636     -0.0019188362     -0.0001784335     37.3014144897     76.0823059082     -70.0027465820
222 225    0    0     -0.2633756160     -9.8095445632     -0.1891515731     0.0168580636     -0.0019188362     -0.0001784335     37.3014144897     76.0823059082     -70.0027465820
223 177    0    0     -0.2346437215     -9.7856006622     -0.1867572593     0.0176570234     -0.0059136385     -0.0180218830     37.3014144897     76.0823059082     -70.0027465820
224 129    0    0     -0.2107004880     -9.7736291885     -0.1580253696     0.0165917420     -0.0008535557     -0.0108312392     37.3014144897     76.0823059082     -70.0027465820
225  81    0    0     -0.2107004880     -9.7736291885     -0.1580253696     0.0165917420     -0.0008535557     -0.0108312392     37.3014144897     76.0823059082     -70.0027465820
226  33    0    0     -0.2370380401     -9.7568693161     -0.1628140068     0.0144611825     0.0055381278     0.0147354960     35.9004211425     77.8394012451     -71.3522033691
226 241    0    0     -0.2490096569     -9.7592630386     -0.1436594247     0.0072705373     0.0068697285     0.0219261407     35.9004211425     77.8394012451     -71.3522033691
227 192    0    0     -0.2490096569     -9.7592630386     -0.1436594247     0.0072705373     0.0068697285     0.0219261407     35.9004211425     77.8394012451     -71.3522033691
228 144    0    0     -0.2346437215     -9.7903900146     -0.1460537433     -0.0004527476     0.0052718076     0.0187302970     35.9004211425     77.8394012451     -71.3522033691
229  96    0    0     -0.2466153383     -9.7688407897     -0.1364764571     -0.0020506680     0.0047391676     0.0136702156     35.9004211425     77.8394012451     -71.3522033691
230  48    0    0     -0.2466153383     -9.7688407897     -0.1364764571     -0.0020506680     0.0047391676     0.0136702156     35.9004211425     77.8394012451     -71.3522033691
231   0    0    0     -0.2585869789     -9.7712354660     -0.1747856235     0.0032757353     0.0047391676     0.0200618982     35.9004211425     77.8394012451     -71.3522033691
231 208    0    0     -0.2801358699     -9.7903900146     -0.1628140068     0.0096674194     0.0042065267     0.0155344557     35.9004211425     77.8394012451     -71.3522033691
232 160    0    0     -0.2801358699     -9.7903900146     -0.1628140068     0.0096674194     0.0042065267     0.0155344557     35.9004211425     77.8394012451     -71.3522033691
233 111    0    0     -0.2585869789     -9.7736291885     -0.1771799468     0.0133959031     -0.0000545953     -0.0073690776     36.2506675720     76.7851409912     -69.3280258178
234  64    0    0     -0.2633756160     -9.7616577148     -0.1364764571     0.0149938201     -0.0005872357     -0.0110975599     36.2506675720     76.7851409912     -69.3280258178
235  16    0    0     -0.2633756160     -9.7616577148     -0.1364764571     0.0149938201     -0.0005872357     -0.0110975599     36.2506675720     76.7851409912     -69.3280258178
235 224    0    0     -0.2873188495     -9.7879953384     -0.1604196929     0.0043410153     -0.0043157186     -0.0196198062     36.2506675720     76.7851409912     -69.3280258178
236 176    0    0     -0.2083061695     -9.7903900146     -0.1556310415     -0.0076433925     -0.0099084415     -0.0387948560     36.2506675720     76.7851409912     -69.3280258178
237 129    0    0     -0.2083061695     -9.7903900146     -0.1556310415     -0.0076433925     -0.0099084415     -0.0387948560     36.2506675720     76.7851409912     -69.3280258178
238  81    0    0     -0.2035175085     -9.7760238647     -0.1364764571     -0.0073770723     -0.0045820384     -0.0326694917     36.2506675720     76.7851409912     -69.3280258178
239  34    0    0     -0.2130948066     -9.7808122634     -0.1580253696     -0.0007190686     -0.0005872357     -0.0108312392     36.2506675720     76.7851409912     -69.3280258178
239 242    0    0     -0.2130948066     -9.7808122634     -0.1580253696     -0.0007190686     -0.0005872357     -0.0108312392     36.2506675720     76.7851409912     -69.3280258178
240 194    0    0     -0.2442210197     -9.7832069396     -0.1460537433     0.0070042161     0.0004780450     0.0022184476     36.4257926940     77.6636886596     -70.5087966918
241 145    0    0     -0.2585869789     -9.7832069396     -0.1699969768     0.0094010982     -0.0029841170     -0.0039069161     36.4257926940     77.6636886596     -70.5087966918
242  97    0    0     -0.2585869789     -9.7832069396     -0.1699969768     0.0094010982     -0.0029841170     -0.0039069161     36.4257926940     77.6636886596     -70.5087966918
243  49    0    0     -0.1963345432     -9.7784175872     -0.1268991470     0.0213855051     -0.0016525162     -0.0230819678     36.4257926940     77.6636886596     -70.5087966918
244   1    0    0     -0.2202777862     -9.7616577148     -0.1197161788     0.0000798926     -0.0064462785     -0.0209514045     36.4257926940     77.6636886596     -70.5087966918
244 209    0    0     -0.2202777862     -9.7616577148     -0.1197161788     0.0000798926     -0.0064462785     -0.0209514045     36.4257926940     77.6636886596     -70.5087966918
245 162    0    0     -0.2130948066     -9.7784175872     -0.1532367229     -0.0180298786     -0.0120390021     -0.0246798872     36.4257926940     77.6636886596     -70.5087966918
246 114    0    0     -0.1867572593     -9.7808122634     -0.1843629074     -0.0105729138     -0.0099084415     -0.0148260426     36.4257926940     77.6636886596     -70.5087966918
247  67    0    0     -0.1867572593     -9.7808122634     -0.1843629074     -0.0105729138     -0.0099084415     -0.0148260426     36.4257926940     77.6636886596     -70.5087966918
248  19    0    0     -0.1747856235     -9.7903900146     -0.1699969768     0.0117979788     -0.0024514765     0.0030174083     36.7760391235     76.6094360351     -71.8582458496
248 227    0    0     -0.1388707752     -9.8526420593     -0.2274607658     0.0165917420     0.0026086063     0.0131375741     36.7760391235     76.6094360351     -71.8582458496
249 179    0    0     -0.1388707752     -9.8526420593     -0.2274607658     0.0165917420     0.0026086063     0.0131375741     36.7760391235     76.6094360351     -71.8582458496
250 131    0    0     -0.3088677406     -9.7353200912     -0.0790126848     0.0621324920     0.0233815765     0.0309810256     36.7760391235     76.6094360351     -71.8582458496
251  82    0    0     -0.2968961238     -9.7856006622     -0.0670410633     0.0386963157     0.0079350099     -0.0055048370     36.7760391235     76.6094360351     -71.8582458496
252  34    0    0     -0.2968961238     -9.7856006622     -0.0670410633     0.0386963157     0.0079350099     -0.0055048370     36.7760391235     76.6094360351     -71.8582458496
252 241    0    0     -0.1747856235     -9.7664461135     -0.1364764571     0.0102000594     -0.0059136385     -0.0308052539     36.7760391235     76.6094360351     -71.8582458496
253 194    0    0     -0.2178834438     -9.7568693161     -0.1101388931     0.0067378969     -0.0115063619     -0.0225493288     36.7760391235     76.6094360351     -71.8582458496
254 146    0    0     -0.2178834438     -9.7568693161     -0.1101388931     0.0067378969     -0.0115063619     -0.0225493288     36.7760391235     76.6094360351     -71.8582458496
255  99    0    0     -0.2011231899     -9.8071498870     -0.1484480619     -0.0001864284     -0.0059136385     -0.0142934026     36.7760391235     76.6094360351     -71.8582458496
  0  51    0    0     -0.1891515731     -9.8143329620     -0.1556310415     0.0008788537     -0.0011198759     -0.0017763543     35.5501747131     76.0823059082     -69.6653900146
  1   3    0    0     -0.1891515731     -9.8143329620     -0.1556310415     0.0008788537     -0.0011198759     -0.0017763543     35.5501747131     76.0823059082     -69.6653900146
  1 211    0    0     -0.2370380401     -9.7903900146     -0.1316878080     0.0160591006     0.0012770055     0.0107406926     35.5501747131     76.0823059082     -69.6653900146
  2 161    0    0     -0.2346437215     -9.7760238647     -0.0909842967     0.0256466269     -0.0088431606     -0.0017763543     35.5501747131     76.0823059082     -69.6653900146
  3 113    0    0     -0.2346437215     -9.7760238647     -0.0909842967     0.0256466269     -0.0088431606     -0.0017763543     35.5501747131     76.0823059082     -69.6653900146
  4  65    0    0     -0.2298550844     -9.7951784133     -0.1245048284     0.0280435085     -0.0115063619     -0.0142934026     35.5501747131     76.0823059082     -69.6653900146
  5  17    0    0     -0.2154891252     -9.7975721359     -0.1173218607     0.0299077510     -0.0123053228     -0.0190871658     35.5501747131     76.0823059082     -69.6653900146
  5 225    0    0     -0.2154891252     -9.7975721359     -0.1173218607     0.0299077510     -0.0123053228     -0.0190871658     35.5501747131     76.0823059082     -69.6653900146
  6 177    0    0     -0.2226721048     -9.7496862411     -0.0909842967     0.0291087894     -0.0144358849     -0.0201524472     35.5501747131     76.0823059082     -69.6653900146
  7 129    0    0     -0.1699969768     -9.7688407897     -0.0909842967     0.0088684568     -0.0152348446     -0.0169566035     35.5501747131     77.4879837036     -70.3401107788
  8  81    0    0     -0.1699969768     -9.7688407897     -0.0909842967     0.0088684568     -0.0152348446     -0.0169566035     35.5501747131     77.4879837036     -70.3401107788
  9  33    0    0     -0.1747856235     -9.7903900146     -0.1268991470     -0.0020506680     -0.0096421203     0.0064795703     35.5501747131     77.4879837036     -70.3401107788
  9 240    0    0     -0.2154891252     -9.7640523910     -0.0766183614     0.0064715757     -0.0037830772     0.0248556613     35.5501747131     77.4879837036     -70.3401107788
 10 192    0    0     -0.2154891252     -9.7640523910     -0.0766183614     0.0064715757     -0.0037830772     0.0248556613     35.5501747131     77.4879837036     -70.3401107788
 11 144    0    0     -0.2418267011     -9.7832069396     -0.0814070034     0.0051399750     -0.0021851565     0.0208608579     35.5501747131     77.4879837036     -70.3401107788
 12  96    0    0     -0.2107004880     -9.7808122634     -0.0598580884     -0.0001864284     -0.0040493974     0.0003542067     35.5501747131     77.4879837036     -70.3401107788
 13  48    0    0     -0.2107004880     -9.7808122634     -0.0598580884     -0.0001864284     -0.0040493974     0.0003542067     35.5501747131     77.4879837036     -70.3401107788
 13 255    0    0     -0.2154891252     -9.7999668121     -0.0790126848     -0.0076433925     -0.0077778806     -0.0073690776     35.5501747131     77.4879837036     -70.3401107788
 14 207    0    0     -0.2035175085     -9.7951784133     -0.1245048284     -0.0007190686     -0.0088431606     -0.0033742756     36.4257926940     77.6636886596     -70.8461532592
 15 160    0    0     -0.2035175085     -9.7951784133     -0.1245048284     -0.0007190686     -0.0088431606     -0.0033742756     36.4257926940     77.6636886596     -70.8461532592
 16 112    0    0     -0.1939402198     -9.7903900146     -0.0742240333     0.0133959031     -0.0077778806     0.0027510881     36.4257926940     77.6636886596     -70.8461532592
 17  64    0    0     -0.2130948066     -9.7736291885     -0.1125332117     0.0269782280     -0.0064462785     0.0131375741     36.4257926940     77.6636886596     -70.8461532592
 18  16    0    0     -0.2130948066     -9.7736291885     -0.1125332117     0.0269782280     -0.0064462785     0.0131375741     36.4257926940     77.6636886596     -70.8461532592
 18 224    0    0     -0.2346437215     -9.7975721359     -0.0766183614     0.0368320751     -0.0019188362     0.0205945396     36.4257926940     77.6636886596     -70.8461532592
 19 177    0    0     -0.2490096569     -9.7760238647     -0.0742240333     0.0432237577     -0.0032504372     0.0115396523     36.4257926940     77.6636886596     -70.8461532592
 20 129    0    0     -0.2490096569     -9.7760238647     -0.0742240333     0.0432237577     -0.0032504372     0.0115396523     36.4257926940     77.6636886596     -70.8461532592
 21  81    0    0     -0.2442210197     -9.7544746398     -0.0143659424     0.0434900808     -0.0128379631     -0.0134944415     36.4257926940     77.6636886596     -70.8461532592
 22  33    0    0     -0.2083061695     -9.7736291885     -0.0574637699     0.0304403901     -0.0202949261     -0.0273430919     35.5501747131     76.7851409912     -70.3401107788
 22 241    0    0     -0.2083061695     -9.7736291885     -0.0574637699     0.0304403901     -0.0202949261     -0.0273430919     35.5501747131     76.7851409912     -70.3401107788
 23 193    0    0     -0.1963345432     -9.7472915649     -0.0215489125     0.0221844649     -0.0141695632     -0.0116302001     35.5501747131     76.7851409912     -70.3401107788
 24 146    0    0     -0.2035175085     -9.7879953384     -0.0718297100     0.0046073346     -0.0128379631     0.0110070121     35.5501747131     76.7851409912     -70.3401107788
 25  98    0    0     -0.2035175085     -9.7879953384     -0.0718297100     0.0046073346     -0.0128379631     0.0110070121     35.5501747131     76.7851409912     -70.3401107788
 26  50    0    0     -0.2130948066     -9.8095445632     -0.0670410633     0.0149938201     -0.0059136385     0.0168660569     35.5501747131     76.7851409912     -70.3401107788
 27   1    0    0     -0.2561926364     -9.7975721359     -0.0430978250     0.0405605602     -0.0027177968     0.0168660569     35.5501747131     76.7851409912     -70.3401107788
 27 209    0    0     -0.2561926364     -9.7975721359     -0.0430978250     0.0405605602     -0.0027177968     0.0168660569     35.5501747131     76.7851409912     -70.3401107788
 28 161    0    0     -0.2705585718     -9.7377147674     -0.0622524166     0.0416258382     -0.0341435718     0.0126049339     35.5501747131     76.7851409912     -70.3401107788
 29 113    0    0     -0.2418267011     -9.7472915649     -0.1340821266     0.0115316581     -0.0767548036     -0.0129618024     36.0755462646     76.7851409912     -70.3401107788
 30  66    0    0     -0.2418267011     -9.7472915649     -0.1340821266     0.0115316581     -0.0767548036     -0.0129618024     36.0755462646     75.9065933227     -71.1835174560
 31  18    0    0     -0.1987288665     -9.7903900146     -0.0622524166     0.0016778129     -0.0842117691     -0.0206850862     36.0755462646     75.9065933227     -71.1835174560
 31 226    0    0     -0.1652083396     -9.7448978424     -0.1149275422     -0.0020506680     -0.0961961746     -0.0087006797     36.0755462646     75.9065933227     -71.1835174560
 32 179    0    2     -0.1652083396     -9.7448978424     -0.1149275422     -0.0020506680     -0.0961961746     -0.0087006797     36.0755462646     75.9065933227     -71.1835174560
 33 131    0    4     -0.1747856235     -9.8191213607     -0.0502807998     -0.0028496292     -0.0892718505     0.0056806097     36.0755462646     75.9065933227     -71.1835174560
 34  83    0    8     -0.1604196929     -9.7712354660     -0.0598580884     0.0200539064     -0.0490575075     0.0035500483     36.0755462646     75.9065933227     -71.1835174560
 35  35   -1   11     -0.1604196929     -9.7712354660     -0.0598580884     0.0200539064     -0.0490575075     0.0035500483     36.0755462646     75.9065933227     -71.1835174560
 35 242   -1   11     -0.1197161788     -9.7664461135     -0.1388707752     0.0261792683     0.0026086063     -0.0039069161     36.0755462646     75.9065933227     -71.1835174560
 36 194   -1   12     -0.2394323587     -9.7903900146     -0.0694353866     0.0272445487     0.0526767969     -0.0134944415     36.0755462646     75.9065933227     -71.1835174560
 37 147   -1   14     -0.2394323587     -9.7903900146     -0.0694353866     0.0272445487     0.0526767969     -0.0134944415     36.0755462646     75.9065933227     -71.1835174560
 38  99    0   15     -0.2609812974     -9.7401084899     0.0263375616     0.0224507856     0.0430892705     -0.0134944415     36.7760391235     78.3665313720     -72.1956100463
 39  51   -1   16     -0.2633756160     -9.7879953384     0.0263375616     -0.0103065943     -0.0128379631     -0.0004447540     36.7760391235     78.3665313720     -72.1956100463
 40   3   -2   18     -0.2633756160     -9.7879953384     0.0263375616     -0.0103065943     -0.0128379631     -0.0004447540     36.7760391235     78.3665313720     -72.1956100463
 40 211   -1   18     -0.2250664234     -9.7975721359     -0.0119716191     -0.0188288393     -0.0397362995     0.0011531672     36.7760391235     78.3665313720     -72.1956100463
 41 164   -1   18     -0.2657699346     -9.8119382858     0.0359148550     -0.0174972391     -0.0330782938     -0.0113638806     36.7760391235     78.3665313720     -72.1956100463
 42 116   -1   18     -0.2657699346     -9.8119382858     0.0359148550     -0.0174972391     -0.0330782938     -0.0113638806     36.7760391235     78.3665313720     -72.1956100463
 43  69   -1   17     -0.2370380401     -9.8239097595     -0.0550694465     -0.0020506680     -0.0589113521     -0.0073690776     36.7760391235     78.3665313720     -72.1956100463
 44  21   -1   16     -0.1101388931     -9.7664461135     -0.1532367229     -0.0039149093     -0.0874076080     -0.0100322794     36.7760391235     78.3665313720     -72.1956100463
 44 229    0   17     -0.1101388931     -9.7664461135     -0.1532367229     -0.0039149093     -0.0874076080     -0.0100322794     36.7760391235     78.3665313720     -72.1956100463
 45 182    0   21     -0.1005615949     -9.8382759094     -0.1292934894     -0.0124371552     -0.0266866111     -0.0510455846     35.7252960205     76.9608535766     -71.1835174560
 46 135   -1   23     -0.1364764571     -9.7688407897     -0.1340821266     0.0064715757     0.0513451957     -0.0616983890     35.7252960205     76.9608535766     -71.1835174560
 47  87    0   26     -0.1364764571     -9.7688407897     -0.1340821266     0.0064715757     0.0513451957     -0.0616983890     35.7252960205     76.9608535766     -71.1835174560
 48  39    0   27     -0.2418267011     -9.8310928344     0.1029559254     0.0117979788     0.0670580863     -0.0475834274     35.7252960205     76.9608535766     -71.1835174560
 48 247   -1   25     -0.1891515731     -9.7568693161     -0.0694353866     0.0117979788     0.0438882350     -0.0411917400     35.7252960205     76.9608535766     -71.1835174560
 49 199   -1   25     -0.1891515731     -9.7568693161     -0.0694353866     0.0117979788     0.0438882350     -0.0411917400     35.7252960205     76.9608535766     -71.1835174560
 50 152   -1   23     -0.0861956501     -9.7592630386     -0.1556310415     0.0003462136     0.0414913558     -0.0393274993     35.7252960205     76.9608535766     -71.1835174560
 51 104    0   26     -0.1077445626     -9.7760238647     -0.0981672668     -0.0020506680     0.0883636951     -0.0422570180     35.7252960205     76.9608535766     -71.1835174560
 52  56   -1   27     -0.1077445626     -9.7760238647     -0.0981672668     -0.0020506680     0.0883636951     -0.0422570180     35.7252960205     76.9608535766     -71.1835174560
 53   8    0   28     -0.1843629074     -9.7760238647     -0.0239432382     0.0014114938     0.1099356288     -0.0289410095     35.1999244689     76.7851409912     -72.3642883300
 53 216    0   33     -0.1747856235     -9.8023614883     -0.0478864765     -0.0009853877     0.0942227363     -0.0233482861     35.1999244689     76.7851409912     -72.3642883300
 54 169    0   32     -0.1747856235     -9.8023614883     -0.0478864765     -0.0009853877     0.0942227363     -0.0233482861     35.1999244689     76.7851409912     -72.3642883300
 55 121    2   35     -0.2107004880     -9.7903900146     -0.0359148550     -0.0017843487     0.0803740882     -0.0321368551     35.1999244689     76.7851409912     -72.3642883300
 56  73    2   36     -0.1580253696     -9.8023614883     -0.0694353866     0.0030094144     0.0683896827     -0.0417243814     35.1999244689     76.7851409912     -72.3642883300
 57  25    1   37     -0.1580253696     -9.8023614883     -0.0694353866     0.0030094144     0.0683896827     -0.0417243814     35.1999244689     76.7851409912     -72.3642883300
 57 233    1   39     -0.2107004880     -9.7496862411     -0.1077445626     0.0043410153     0.0508125543     -0.0547740650     35.1999244689     76.7851409912     -72.3642883300
 58 185    1   40     -0.1101388931     -9.7137708663     -0.1723913097     -0.0148340358     -0.0253550100     -0.0449202203     35.1999244689     76.7851409912     -72.3642883300
 59 137    1   41     -0.1101388931     -9.7137708663     -0.1723913097     -0.0148340358     -0.0253550100     -0.0449202203     35.1999244689     76.7851409912     -72.3642883300
 60  90    2   41     -0.0550694465     -9.7592630386     -0.1843629074     -0.0127034759     -0.0450627040     -0.0433222961     34.8496780395     76.4337234497     -71.0148391723
 61  42    1   45     -0.0550694465     -9.8382759094     -0.0095772953     -0.0220246791     -0.0136369228     -0.0449202203     34.8496780395     76.4337234497     -71.0148391723
 61 251    1   46     -0.0550694465     -9.8382759094     -0.0095772953     -0.0220246791     -0.0136369228     -0.0449202203     34.8496780395     76.4337234497     -71.0148391723
 62 204    1   47     -0.1364764571     -9.7975721359     0.2585869789     0.0046073346     0.0172562146     -0.0574372673     34.8496780395     76.4337234497     -71.0148391723
 63 156    0   48     -0.0047886476     -9.6922225952     0.0239432382     0.0171243848     -0.0096421203     -0.0475834274     34.8496780395     76.4337234497     -71.0148391723
 64 108    0   46     -0.0047886476     -9.6922225952     0.0239432382     0.0171243848     -0.0096421203     -0.0475834274     34.8496780395     76.4337234497     -71.0148391723
 65  61    0   45     -0.0383091812     -9.7879953384     0.0670410633     -0.0028496292     0.0111308515     -0.0305389308     34.8496780395     76.4337234497     -71.0148391723
 66  13    0   44     -0.0502807998     -9.7808122634     0.1053502440     -0.0127034759     0.0297732620     -0.0081680383     34.8496780395     76.4337234497     -71.0148391723
 66 220    0   42     -0.0502807998     -9.7808122634     0.1053502440     -0.0127034759     0.0297732620     -0.0081680383     34.8496780395     76.4337234497     -71.0148391723
 67 172    0   39     -0.0191545906     -9.7951784133     0.0454921483     -0.0145677161     0.0481493520     -0.0007110741     34.4994277954     78.1908187866     -71.6895599365
 68 125    0   37     -0.1652083396     -9.7520809173     0.0909842967     -0.0105729138     0.0766456079     -0.0055048370     34.4994277954     78.1908187866     -71.6895599365
 69  77    0   35     -0.1652083396     -9.7520809173     0.0909842967     -0.0105729138     0.0766456079     -0.0055048370     34.4994277954     78.1908187866     -71.6895599365
 70  28    0   33     -0.1436594247     -9.7281370162     0.0814070034     -0.0031159501     0.0406923866     -0.0036405956     34.4994277954     78.1908187866     -71.6895599365
 70 236    0   30     -0.1436594247     -9.7281370162     0.0814070034     -0.0031159501     0.0406923866     -0.0036405956     34.4994277954     78.1908187866     -71.6895599365
 71 188    0   27     -0.1197161788     -9.7903900146     0.0838013267     -0.0009853877     0.0034075670     -0.0001784335     34.4994277954     78.1908187866     -71.6895599365
 72 140    0   24     -0.0454921483     -9.8358821868     0.0454921483     -0.0044475502     -0.0120390021     -0.0057711572     34.4994277954     78.1908187866     -71.6895599365
 73  92    0   20     -0.0454921483     -9.8358821868     0.0454921483     -0.0044475502     -0.0120390021     -0.0057711572     34.4994277954     78.1908187866     -71.6895599365
 74  44    1   21     -0.0430978250     -9.7808122634     -0.0383091812     -0.0073770723     0.0183214960     -0.0023089947     34.4994277954     78.1908187866     -71.6895599365
 74 252    1   20     -0.1340821266     -9.7856006622     -0.0287318849     -0.0089749927     0.0343007087     -0.0044395561     35.7252960205     78.0151138305     -71.1835174560
 75 204    0   20     -0.1340821266     -9.7856006622     -0.0287318849     -0.0089749927     0.0343007087     -0.0044395561     35.7252960205     78.0151138305     -71.1835174560
 76 156    0   21     -0.0574637699     -9.7999668121     -0.1460537433     -0.0044475502     0.0036738870     -0.0089669990     35.7252960205     78.0151138305     -71.1835174560
 77 108    1   20     -0.0742240333     -9.7951784133     -0.1747856235     0.0024767742     0.0007443652     0.0006205267     35.7252960205     78.0151138305     -71.1835174560
 78  60    1   23     -0.0742240333     -9.7951784133     -0.1747856235     0.0024767742     0.0007443652     0.0006205267     35.7252960205     78.0151138305     -71.1835174560
 79  11    1   26     -0.0215489125     -9.7760238647     -0.2442210197     0.0038083755     0.0204520559     0.0000878866     35.7252960205     78.0151138305     -71.1835174560
 79 219    2   29     -0.0263375616     -9.7257432937     -0.2226721048     0.0000798926     0.0550736808     -0.0020426750     35.7252960205     78.0151138305     -71.1835174560
 80 170    1   35     -0.0263375616     -9.7257432937     -0.2226721048     0.0000798926     0.0550736808     -0.0020426750     35.7252960205     78.0151138305     -71.1835174560
 81 122    0   39     -0.1029559254     -9.7472915649     -0.2394323587     -0.0031159501     0.0617316818     -0.0073690776     35.7252960205     78.0151138305     -71.1835174560
 82  75    0   44     -0.0407035017     -9.8358821868     -0.0598580884     -0.0158993172     0.0343007087     -0.0110975599     35.7252960205     78.0151138305     -71.1835174560
 83  26    0   48     -0.0407035017     -9.8358821868     -0.0598580884     -0.0158993172     0.0343007087     -0.0110975599     35.7252960205     78.0151138305     -71.1835174560
 83 234    0   51     -0.0143659424     -9.8143329620     -0.1484480619     -0.0060454711     0.0319038271     -0.0238809299     36.2506675720     76.4337234497     -71.3522033691
 84 187   -1   54     -0.0478864765     -9.8167276382     0.0215489125     0.0011451728     0.0553399991     -0.0340010929     36.2506675720     76.4337234497     -71.3522033691
 85 139   -2   54     -0.0478864765     -9.8167276382     0.0215489125     0.0011451728     0.0553399991     -0.0340010929     36.2506675720     76.4337234497     -71.3522033691
 86  91   -1   54     -0.1292934894     -9.7448978424     -0.0071829710     -0.0073770723     0.0532094383     -0.0608994293     36.2506675720     76.4337234497     -71.3522033691
 87  43    0   52     0.0119716191     -9.6778564453     -0.1268991470     -0.0023169889     -0.0431984615     -0.0457191801     36.2506675720     76.4337234497     -71.3522033691
 87 252    0   51     0.0119716191     -9.6778564453     -0.1268991470     -0.0023169889     -0.0431984615     -0.0457191801     36.2506675720     76.4337234497     -71.3522033691
 88 205   -1   50     0.0981672668     -9.8095445632     0.0143659424     -0.0190951585     -0.0202949261     -0.0547740650     36.2506675720     76.4337234497     -71.3522033691
 89 157   -1   50     0.0215489125     -9.7425031661     -0.0047886476     -0.0097739524     0.0484156751     -0.0563719844     36.2506675720     76.4337234497     -71.3522033691
 90 110   -1   53     0.0215489125     -9.7425031661     -0.0047886476     -0.0097739524     0.0484156751     -0.0563719844     36.2506675720     76.4337234497     -71.3522033691
 91  62   -1   52     -0.0694353866     -9.7544746398     0.1077445626     -0.0001864284     0.0883636951     -0.0675574302     32.5730667114     76.9608535766     -71.5208816528
 92  14    0   48     -0.0239432382     -9.8286991119     0.1795742750     -0.0017843487     0.0785098552     -0.0744817543     32.5730667114     76.9608535766     -71.5208816528
 92 223    0   46     -0.0239432382     -9.8286991119     0.1795742750     -0.0017843487     0.0785098552     -0.0744817543     32.5730667114     76.9608535766     -71.5208816528
 93 175    0   41     -0.0023943238     -9.7425031661     0.1221105098     0.0051399750     0.0681233644     -0.0521108627     32.5730667114     76.9608535766     -71.5208816528
 94 127    1   37     -0.0838013267     -9.7640523910     0.1292934894     0.0051399750     0.0436219120     -0.0209514045     32.5730667114     76.9608535766     -71.5208816528
 95  79    2   35     -0.0838013267     -9.7640523910     0.1292934894     0.0051399750     0.0436219120     -0.0209514045     32.5730667114     76.9608535766     -71.5208816528
 96  31    1   30     0.0143659424     -9.7760238647     0.0430978250     -0.0001864284     -0.0101747620     -0.0081680383     32.5730667114     76.9608535766     -71.5208816528
 96 239    1   28     0.0167602658     -9.7688407897     0.1316878080     0.0000798926     -0.0325456571     -0.0055048370     32.5730667114     76.9608535766     -71.5208816528
 97 190    2   25     0.0167602658     -9.7688407897     0.1316878080     0.0000798926     -0.0325456571     -0.0055048370     32.5730667114     76.9608535766     -71.5208816528
 98 142    1   22     0.0885899734     -9.7927837371     0.0550694465     -0.0087086725     -0.0312140560     -0.0118965208     33.2735595703     78.7179489135     -72.5329666137
 99  94    0   20     0.0742240333     -9.7257432937     -0.0646467447     -0.0028496292     -0.0040493974     -0.0033742756     33.2735595703     78.7179489135     -72.5329666137
100  46    0   18     0.0742240333     -9.7257432937     -0.0646467447     -0.0028496292     -0.0040493974     -0.0033742756     33.2735595703     78.7179489135     -72.5329666137
100 255    1   16     0.0191545906     -9.8167276382     -0.0263375616     0.0000798926     0.0244468593     -0.0007110741     33.2735595703     78.7179489135     -72.5329666137
101 207    1   16     -0.0239432382     -9.7664461135     -0.0263375616     -0.0001864284     0.0204520559     -0.0079017171     33.2735595703     78.7179489135     -72.5329666137
102 160    1   17     -0.0239432382     -9.7664461135     -0.0263375616     -0.0001864284     0.0204520559     -0.0079017171     33.2735595703     78.7179489135     -72.5329666137
103 113    1   17     0.0742240333     -9.8310928344     -0.1508424043     -0.0060454711     -0.0173654055     -0.0118965208     33.2735595703     78.7179489135     -72.5329666137
104  65    1   20     0.1532367229     -9.7927837371     -0.1891515731     0.0054062957     -0.0061799592     0.0032837283     33.2735595703     78.7179489135     -72.5329666137
105  17    2   22     0.1532367229     -9.7927837371     -0.1891515731     0.0054062957     -0.0061799592     0.0032837283     33.2735595703     78.7179489135     -72.5329666137
105 226    1   24     0.1484480619     -9.7903900146     -0.2107004880     0.0024767742     0.0311048650     0.0229914212     34.3243064880     78.0151138305     -71.1835174560
106 177    1   29     0.0383091812     -9.8047552108     -0.2298550844     0.0019441339     0.0758466482     0.0309810256     34.3243064880     78.0151138305     -71.1835174560
107 129    1   32     0.0383091812     -9.8047552108     -0.2298550844     0.0019441339     0.0758466482     0.0309810256     34.3243064880     78.0151138305     -71.1835174560
108  81    1   35     -0.0023943238     -9.8191213607     -0.1292934894     0.0032757353     0.0758466482     0.0240567016     34.3243064880     78.0151138305     -71.1835174560
109  33    2   40     0.0598580884     -9.7808122634     -0.1173218607     0.0019441339     0.0561389541     0.0070122108     34.3243064880     78.0151138305     -71.1835174560
109 240    2   42     0.0598580884     -9.7808122634     -0.1173218607     0.0019441339     0.0561389541     0.0070122108     34.3243064880     78.0151138305     -71.1835174560
110 192    1   43     -0.0023943238     -9.7520809173     -0.0814070034     0.0091347780     0.0785098552     -0.0097659597     34.3243064880     78.0151138305     -71.1835174560
111 144    0   46     0.0239432382     -9.7329254150     -0.1245048284     0.0046073346     0.0761129760     -0.0161576437     34.3243064880     78.0151138305     -71.1835174560
112  96    0   45     0.0239432382     -9.7329254150     -0.1245048284     0.0046073346     0.0761129760     -0.0161576437     34.3243064880     78.0151138305     -71.1835174560
113  48   -1   45     0.0430978250     -9.8167276382     -0.0478864765     -0.0036485905     0.0665254497     -0.0116302001     35.3750495910     79.0693664550     -71.5208816528
114   0   -2   43     -0.0143659424     -9.7808122634     -0.0718297100     -0.0009853877     0.0497472715     -0.0148260426     35.3750495910     79.0693664550     -71.5208816528
114 208   -2   42     -0.0143659424     -9.7808122634     -0.0718297100     -0.0009853877     0.0497472715     -0.0148260426     35.3750495910     79.0693664550     -71.5208816528
115 160   -1   44     0.0790126848     -9.8191213607     -0.2298550844     -0.0057791509     0.0108645319     -0.0201524472     35.3750495910     79.0693664550     -71.5208816528
116 112    0   46     0.0023943238     -9.8310928344     -0.1987288665     0.0014114938     0.0361649465     -0.0268104505     35.3750495910     79.0693664550     -71.5208816528
117  64    0   51     0.0023943238     -9.8310928344     -0.1987288665     0.0014114938     0.0361649465     -0.0268104505     35.3750495910     79.0693664550     -71.5208816528
118  16    0   56     0.0311262083     -9.7736291885     -0.1867572593     -0.0044475502     0.0335017442     -0.0294736499     35.3750495910     79.0693664550     -71.5208816528
118 224    1   60     0.0047886476     -9.9005289077     -0.0790126848     -0.0169645977     0.0148593330     -0.0268104505     35.3750495910     79.0693664550     -71.5208816528
119 176    1   63     0.0047886476     -9.9005289077     -0.0790126848     -0.0169645977     0.0148593330     -0.0268104505     35.3750495910     79.0693664550     -71.5208816528
120 128    1   68     0.1245048284     -9.7879953384     -0.1723913097     -0.0079097123     -0.0043157186     -0.0313378906     35.3750495910     79.0693664550     -71.5208816528
121  80    2   67     0.1484480619     -9.8167276382     -0.0526751232     -0.0076433925     0.0225826191     -0.0225493288     34.4994277954     77.1365661621     -71.3522033691
122  33    2   66     0.1484480619     -9.8167276382     -0.0526751232     -0.0076433925     0.0225826191     -0.0225493288     34.4994277954     77.1365661621     -71.3522033691
122 242    2   72     0.0861956501     -9.7425031661     -0.3352053165     -0.0084423532     0.0569379234     -0.0209514045     34.4994277954     77.1365661621     -71.3522033691
123 194    2   73     -0.0215489125     -9.7520809173     -0.1484480619     -0.0148340358     0.0476167154     -0.0214840459     34.4994277954     77.1365661621     -71.3522033691
124 147    0   79     -0.0215489125     -9.7520809173     -0.1484480619     -0.0148340358     0.0476167154     -0.0214840459     34.4994277954     77.1365661621     -71.3522033691
125 100    0   86     0.0071829710     -9.8622188568     -0.0502807998     -0.0156329965     0.0140603723     -0.0214840459     34.4994277954     77.1365661621     -71.3522033691
126  52   -1   82     0.1747856235     -9.7353200912     -0.1867572593     0.0227171063     -0.0581123876     0.0072785310     34.4994277954     77.1365661621     -71.3522033691
127   5   -3   88     0.1747856235     -9.7353200912     -0.1867572593     0.0227171063     -0.0581123876     0.0072785310     34.4994277954     77.1365661621     -71.3522033691
127 213   -1   85     0.0430978250     -9.7879953384     0.1173218607     -0.0228236413     -0.0306814146     -0.0297399730     34.4994277954     77.1365661621     -71.3522033691
128 166   -2   84     0.0718297100     -9.8574304580     0.1101388931     -0.0132361149     -0.0439974212     -0.0262778067     34.8496780395     78.1908187866     -70.6774749755
129 118   -1   85     0.0718297100     -9.8574304580     0.1101388931     -0.0132361149     -0.0439974212     -0.0262778067     34.8496780395     78.1908187866     -70.6774749755
130  70    0   79     0.2466153383     -9.8191213607     0.0981672668     0.0128632604     -0.0232244491     0.0008868471     34.8496780395     78.1908187866     -70.6774749755
131  22   -1   81     0.1029559254     -9.7999668121     0.1197161788     0.0038083755     0.1237842798     -0.0134944415     34.8496780395     78.1908187866     -70.6774749755
131 231    0   76     0.1029559254     -9.7999668121     0.1197161788     0.0038083755     0.1237842798     -0.0134944415     34.8496780395     78.1908187866     -70.6774749755
132 183    0   75     -0.0215489125     -9.7616577148     0.1771799468     -0.0081760320     0.1211210727     0.0139365339     34.8496780395     78.1908187866     -70.6774749755
133 135    0   71     0.0933786296     -9.7808122634     0.0909842967     -0.0084423532     0.0433555889     0.0205945396     34.8496780395     78.1908187866     -70.6774749755
134  87    0   66     0.0933786296     -9.7808122634     0.0909842967     -0.0084423532     0.0433555889     0.0205945396     34.8496780395     78.1908187866     -70.6774749755
135  38    0   63     0.1029559254     -9.8167276382     0.1412650966     -0.0015180277     0.0545410394     0.0205945396     34.8496780395     78.1908187866     -70.6774749755
135 246    0   61     -0.0095772953     -9.7640523910     0.1173218607     -0.0004527476     0.0971522617     0.0136702156     33.4486846923     79.2450790405     -70.3401107788
136 198   -2   60     -0.0095772953     -9.7640523910     0.1173218607     -0.0004527476     0.0971522617     0.0136702156     33.4486846923     79.2450790405     -70.3401107788
137 150   -2   55     -0.0119716191     -9.7975721359     0.1532367229     -0.0012517087     0.0835699367     0.0027510881     33.4486846923     79.2450790405     -70.3401107788
138 102   -1   52     -0.0670410633     -9.8023614883     0.0933786296     -0.0012517087     0.0633296012     -0.0047058763     33.4486846923     79.2450790405     -70.3401107788
139  54   -1   47     -0.0670410633     -9.8023614883     0.0933786296     -0.0012517087     0.0633296012     -0.0047058763     33.4486846923     79.2450790405     -70.3401107788
140   6   -1   41     0.0167602658     -9.8334875106     0.0574637699     0.0008788537     0.0193867759     -0.0041732358     33.4486846923     79.2450790405     -70.3401107788
140 213   -2   41     0.0766183614     -9.7832069396     -0.1316878080     0.0086021385     0.0004780450     -0.0023089947     33.4486846923     79.2450790405     -70.3401107788
141 164   -1   40     0.0766183614     -9.7832069396     -0.1316878080     0.0086021385     0.0004780450     -0.0023089947     33.4486846923     79.2450790405     -70.3401107788
142 116   -1   39     0.0023943238     -9.8023614883     -0.0430978250     0.0038083755     0.0052718076     -0.0044395561     33.4486846923     79.2450790405     -70.3401107788
143  67   -2   40     0.0790126848     -9.8143329620     -0.0933786296     0.0102000594     0.0034075670     -0.0121628403     34.6745529174     78.3665313720     -70.8461532592
144  19   -2   38     0.0790126848     -9.8143329620     -0.0933786296     0.0102000594     0.0034075670     -0.0121628403     34.6745529174     78.3665313720     -70.8461532592
144 226   -1   39     0.0981672668     -9.7856006622     -0.1436594247     0.0075368571     0.0369639110     -0.0225493288     34.6745529174     78.3665313720     -70.8461532592
145 179    0   41     0.0383091812     -9.7903900146     0.0119716191     0.0019441339     0.0585358381     -0.0188208446     34.6745529174     78.3665313720     -70.8461532592
146 131    0   40     0.0383091812     -9.7903900146     0.0119716191     0.0019441339     0.0585358381     -0.0188208446     34.6745529174     78.3665313720     -70.8461532592
147  83    1   43     0.0718297100     -9.7903900146     -0.1628140068     0.0051399750     0.0553399991     -0.0137607622     34.6745529174     78.3665313720     -70.8461532592
148  35    2   45     0.1029559254     -9.7688407897     -0.2059118509     0.0030094144     0.0385618257     -0.0108312392     34.6745529174     78.3665313720     -70.8461532592
148 243    2   45     0.1029559254     -9.7688407897     -0.2059118509     0.0030094144     0.0385618257     -0.0108312392     34.6745529174     78.3665313720     -70.8461532592
149 195    1   50     0.0838013267     -9.7879953384     -0.0718297100     -0.0068444309     0.0377628660     -0.0193534851     34.6745529174     78.3665313720     -70.8461532592
150 147    0   52     0.0550694465     -9.8119382858     -0.0550694465     -0.0017843487     0.0548073577     -0.0236146068     35.7252960205     76.6094360351     -69.8340682983
151  99    1   51     0.0550694465     -9.8119382858     -0.0550694465     -0.0017843487     0.0548073577     -0.0236146068     35.7252960205     76.6094360351     -69.8340682983
152  51    3   52     -0.0454921483     -9.7975721359     0.0191545906     -0.0031159501     0.0215173387     -0.0246798872     35.7252960205     76.6094360351     -69.8340682983
153   3    3   52     0.0430978250     -9.7329254150     -0.1221105098     0.0075368571     -0.0413342189     -0.0382622194     35.7252960205     76.6094360351     -69.8340682983
153 211    3   49     0.0430978250     -9.7329254150     -0.1221105098     0.0075368571     -0.0413342189     -0.0382622194     35.7252960205     76.6094360351     -69.8340682983
154 163    4   48     0.1388707752     -9.7401084899     -0.1628140068     0.0088684568     -0.0378720617     -0.0332021355     35.7252960205     76.6094360351     -69.8340682983
155 115    4   48     0.0981672668     -9.7927837371     -0.0814070034     -0.0001864284     -0.0027177968     -0.0097659597     35.7252960205     76.6094360351     -69.8340682983
156  67    5   47     0.0981672668     -9.7927837371     -0.0814070034     -0.0001864284     -0.0027177968     -0.0097659597     35.7252960205     76.6094360351     -69.8340682983
157  19    5   49     0.0311262083     -9.8286991119     0.0454921483     -0.0052465105     0.0034075670     -0.0092333192     35.7252960205     76.6094360351     -69.8340682983
157 227    4   52     0.0694353866     -9.7664461135     -0.1053502440     0.0070042161     -0.0147022032     -0.0201524472     33.9740562438     78.3665313720     -70.1714324951
158 179    5   52     0.0694353866     -9.7664461135     -0.1053502440     0.0070042161     -0.0147022032     -0.0201524472     33.9740562438     78.3665313720     -70.1714324951
159 131    5   52     0.0742240333     -9.7856006622     -0.0095772953     -0.0012517087     -0.0317466926     -0.0158913230     33.9740562438     78.3665313720     -70.1714324951
160  84    4   52     0.1436594247     -9.7448978424     -0.0550694465     -0.0071107521     -0.0527859878     -0.0049721961     33.9740562438     78.3665313720     -70.1714324951
161  37    4   52     0.1436594247     -9.7448978424     -0.0550694465     -0.0071107521     -0.0527859878     -0.0049721961     33.9740562438     78.3665313720     -70.1714324951
161 245    5   53     0.1245048284     -9.7879953384     -0.0814070034     -0.0095076332     -0.0450627040     -0.0052385163     33.9740562438     78.3665313720     -70.1714324951
162 198    5   52     0.1747856235     -9.7784175872     -0.0622524166     -0.0047138705     0.0055381278     0.0024847679     33.9740562438     78.3665313720     -70.1714324951
163 150    6   51     0.1747856235     -9.7784175872     -0.0622524166     -0.0047138705     0.0055381278     0.0024847679     33.9740562438     78.3665313720     -70.1714324951
164 102    9   52     0.1268991470     -9.8071498870     -0.0191545906     -0.0121708345     0.0414913558     0.0136702156     33.9740562438     78.3665313720     -70.1714324951
165  55    9   53     0.1245048284     -9.7999668121     -0.0071829710     -0.0076433925     0.0444208669     0.0104743731     33.9740562438     78.3665313720     -70.1714324951
166   7    9   55     0.1245048284     -9.7999668121     -0.0071829710     -0.0076433925     0.0444208669     0.0104743731     33.9740562438     78.3665313720     -70.1714324951
166 215   10   56     0.0885899734     -9.7568693161     -0.1077445626     -0.0009853877     0.0350996613     0.0022184476     33.4486846923     78.5422439575     -71.6895599365
167 167    9   55     0.1125332117     -9.7017993927     -0.0909842967     0.0019441339     0.0236478996     0.0094090929     33.4486846923     78.5422439575     -71.6895599365
168 119    6   53     0.1125332117     -9.7017993927     -0.0909842967     0.0019441339     0.0236478996     0.0094090929     33.4486846923     78.5422439575     -71.6895599365
169  71    5   51     0.1508424043     -9.7784175872     0.0526751232     -0.0087086725     0.0228489375     0.0229914212     33.4486846923     78.5422439575     -71.6895599365
170  23    4   49     0.1125332117     -9.8119382858     0.0119716191     0.0024767742     0.0350996613     0.0237903809     33.4486846923     78.5422439575     -71.6895599365
170 231    2   48     0.1125332117     -9.8119382858     0.0119716191     0.0024767742     0.0350996613     0.0237903809     33.4486846923     78.5422439575     -71.6895599365
171 183    3   46     0.0598580884     -9.8191213607     0.0143659424     0.0056726150     0.0385618257     0.0147354960     33.4486846923     78.5422439575     -71.6895599365
172 135    3   43     0.0478864765     -9.7856006622     -0.0215489125     0.0197875833     0.0172562146     0.0179313397     33.4486846923     78.5422439575     -71.6895599365
173  87    2   40     0.0478864765     -9.7856006622     -0.0215489125     0.0197875833     0.0172562146     0.0179313397     33.4486846923     78.5422439575     -71.6895599365
174  39    2   40     0.1149275422     -9.8239097595     0.0646467447     0.0062052574     -0.0045820384     0.0283178234     35.1999244689     77.4879837036     -71.3522033691
174 247    2   41     0.1292934894     -9.8263044357     -0.0383091812     0.0104663777     -0.0029841170     0.0253883028     35.1999244689     77.4879837036     -71.3522033691
175 199    2   42     0.1292934894     -9.8263044357     -0.0383091812     0.0104663777     -0.0029841170     0.0253883028     35.1999244689     77.4879837036     -71.3522033691
176 151    2   43     0.0119716191     -9.7568693161     -0.1388707752     0.0125969386     0.0012770055     0.0126049339     35.1999244689     77.4879837036     -71.3522033691
177 103    1   43     0.1436594247     -9.8023614883     -0.0167602658     0.0080694971     -0.0184306859     -0.0001784335     35.1999244689     77.4879837036     -71.3522033691
178  55    1   43     0.1436594247     -9.8023614883     -0.0167602658     0.0080694971     -0.0184306859     -0.0001784335     35.1999244689     77.4879837036     -71.3522033691
179   7    1   42     0.0478864765     -9.8023614883     0.0550694465     0.0051399750     0.0105982112     -0.0081680383     35.1999244689     77.4879837036     -71.3522033691
179 214    1   42     0.0694353866     -9.7712354660     -0.0742240333     0.0022104530     0.0223162984     -0.0198861236     35.1999244689     77.4879837036     -71.3522033691
180 167    1   41     0.0694353866     -9.7712354660     -0.0742240333     0.0022104530     0.0223162984     -0.0198861236     35.1999244689     77.4879837036     -71.3522033691
181 119    1   42     0.0838013267     -9.8310928344     -0.1053502440     0.0054062957     0.0444208669     -0.0294736499     34.8496780395     77.8394012451     -71.0148391723
182  71    2   41     0.0622524166     -9.7568693161     -0.2394323587     0.0189886236     0.0585358381     -0.0188208446     34.8496780395     77.8394012451     -71.0148391723
183  23    3   41     0.0622524166     -9.7568693161     -0.2394323587     0.0189886236     0.0585358381     -0.0188208446     34.8496780395     77.8394012451     -71.0148391723
183 231    3   44     0.0502807998     -9.7640523910     -0.0311262083     0.0059389357     0.0335017442     -0.0052385163     34.8496780395     77.8394012451     -71.0148391723
184 183    3   47     0.1173218607     -9.7975721359     -0.1364764571     -0.0060454711     0.0233815765     -0.0110975599     34.8496780395     77.8394012451     -71.0148391723
185 136    3   50     0.1173218607     -9.7975721359     -0.1364764571     -0.0060454711     0.0233815765     -0.0110975599     34.8496780395     77.8394012451     -71.0148391723
186  88    3   53     0.0861956501     -9.8095445632     -0.1556310415     -0.0009853877     0.0353659844     -0.0076353979     34.8496780395     77.8394012451     -71.0148391723
187  40    4   58     0.1316878080     -9.7760238647     -0.3471769332     0.0024767742     0.0356323051     -0.0041732358     34.8496780395     77.8394012451     -71.0148391723
187 248    4   60     0.1316878080     -9.7760238647     -0.3471769332     0.0024767742     0.0356323051     -0.0041732358     34.8496780395     77.8394012451     -71.0148391723
188 201    4   65     0.0718297100     -9.7113771438     -0.2442210197     0.0094010982     0.0662591218     -0.0134944415     35.5501747131     78.8936614990     -70.6774749755
189 153    6   70     0.0598580884     -9.8143329620     -0.1460537433     -0.0089749927     0.0686560058     -0.0193534851     35.5501747131     78.8936614990     -70.6774749755
190 105    6   70     0.0598580884     -9.8143329620     -0.1460537433     -0.0089749927     0.0686560058     -0.0193534851     35.5501747131     78.8936614990     -70.6774749755
191  57    6   74     0.0023943238     -9.8167276382     -0.0598580884     0.0080694971     0.0723844814     -0.0065701174     35.5501747131     78.8936614990     -70.6774749755
192   9    6   74     0.1101388931     -9.7808122634     -0.1412650966     0.0413595151     0.0990164947     -0.0150923609     35.5501747131     78.8936614990     -70.6774749755
192 217    6   76     0.1101388931     -9.7808122634     -0.1412650966     0.0413595151     0.0990164947     -0.0150923609     35.5501747131     78.8936614990     -70.6774749755
193 170    6   82     0.1436594247     -9.7233486175     -0.0766183614     0.0195212631     0.1197894687     0.0168660569     35.5501747131     78.8936614990     -70.6774749755
194 122    8   84     0.0311262083     -9.7401084899     0.1484480619     0.0032757353     0.1272464394     0.0264535808     35.5501747131     78.8936614990     -70.6774749755
195  74    9   84     0.0311262083     -9.7401084899     0.1484480619     0.0032757353     0.1272464394     0.0264535808     35.5501747131     78.8936614990     -70.6774749755
196  25    8   79     0.0909842967     -9.8502473831     0.3519655704     -0.0004527476     0.0952880287     0.0277851843     35.7252960205     77.6636886596     -72.1956100463
196 233    7   71     0.0526751232     -9.7640523910     0.1699969768     0.0179233431     0.0809067344     0.0232577395     35.7252960205     77.6636886596     -72.1956100463
197 185    5   64     0.0526751232     -9.7640523910     0.1699969768     0.0179233431     0.0809067344     0.0232577395     35.7252960205     77.6636886596     -72.1956100463
198 136    4   62     -0.0359148550     -9.7425031661     0.2250664234     0.0088684568     0.0550736808     0.0240567016     35.7252960205     77.6636886596     -72.1956100463
199  88    2   57     0.0119716191     -9.8239097595     0.3280223608     -0.0028496292     -0.0101747620     0.0224587798     35.7252960205     77.6636886596     -72.1956100463
200  40    2   53     0.0119716191     -9.8239097595     0.3280223608     -0.0028496292     -0.0101747620     0.0224587798     35.7252960205     77.6636886596     -72.1956100463
200 247    1   50     0.1077445626     -9.8095445632     0.2107004880     -0.0071107521     -0.0530523061     0.0110070121     35.7252960205     77.6636886596     -72.1956100463
201 199    2   43     0.0622524166     -9.7640523910     0.0790126848     -0.0036485905     -0.0418668651     0.0094090929     35.7252960205     77.6636886596     -72.1956100463
202 151    3   38     0.0622524166     -9.7640523910     0.0790126848     -0.0036485905     -0.0418668651     0.0094090929     35.7252960205     77.6636886596     -72.1956100463
203 103    2   34     0.0071829710     -9.8119382858     0.1149275422     -0.0097739524     -0.0479922246     0.0059469299     34.6745529174     77.6636886596     -70.8461532592
204  55    1   34     0.0550694465     -9.8119382858     0.1197161788     -0.0116381943     -0.0716947174     -0.0063037977     34.6745529174     77.6636886596     -70.8461532592
205   8    0   32     0.0550694465     -9.8119382858     0.1197161788     -0.0116381943     -0.0716947174     -0.0063037977     34.6745529174     77.6636886596     -70.8461532592
205 216    0   30     0.0933786296     -9.7879953384     -0.0478864765     0.0016778129     -0.0975277709     -0.0004447540     34.6745529174     77.6636886596     -70.8461532592
206 168    0   29     0.0359148550     -9.7425031661     -0.1388707752     0.0046073346     -0.0993920230     0.0027510881     34.6745529174     77.6636886596     -70.8461532592
207 121    0   28     0.0359148550     -9.7425031661     -0.1388707752     0.0046073346     -0.0993920230     0.0027510881     34.6745529174     77.6636886596     -70.8461532592
208  73    0   27     0.0478864765     -9.8358821868     0.0814070034     0.0022104530     -0.1036531448     -0.0044395561     34.6745529174     77.6636886596     -70.8461532592
209  25   -1   26     0.0885899734     -9.8550367355     -0.1316878080     0.0155264616     -0.0868749713     -0.0188208446     34.6745529174     77.6636886596     -70.8461532592
209 233   -1   26     0.0885899734     -9.8550367355     -0.1316878080     0.0155264616     -0.0868749713     -0.0188208446     34.6745529174     77.6636886596     -70.8461532592
210 186    0   28     -0.0335205316     -9.7736291885     -0.3902747631     0.0237823867     -0.0727600002     -0.0294736499     34.6745529174     77.6636886596     -70.8461532592
211 139    0   34     0.0215489125     -9.8239097595     -0.0718297100     0.0080694971     -0.1348125934     -0.0193534851     35.0247993469     78.3665313720     -71.1835174560
212  91    0   40     0.0215489125     -9.8239097595     -0.0718297100     0.0080694971     -0.1348125934     -0.0193534851     35.0247993469     78.3665313720     -71.1835174560
213  43    0   45     0.0742240333     -9.8023614883     -0.1316878080     0.0040746946     -0.1758258914     0.0011531672     35.0247993469     78.3665313720     -71.1835174560
213 251    0   47     0.1197161788     -9.8143329620     -0.2370380401     0.0256466269     -0.1438674831     0.0080774908     35.0247993469     78.3665313720     -71.1835174560
214 204    1   49     0.1197161788     -9.8143329620     -0.2370380401     0.0256466269     -0.1438674831     0.0080774908     35.0247993469     78.3665313720     -71.1835174560
215 156    2   54     0.0838013267     -9.7616577148     -0.2897131729     0.0173907017     -0.0916687297     0.0104743731     35.0247993469     78.3665313720     -71.1835174560
216 108    3   59     0.0622524166     -9.8071498870     -0.0790126848     0.0072705373     -0.0541175889     -0.0017763543     35.0247993469     78.3665313720     -71.1835174560
217  61    5   64     0.0622524166     -9.8071498870     -0.0790126848     0.0072705373     -0.0541175889     -0.0017763543     35.0247993469     78.3665313720     -71.1835174560
218  13    4   66     0.0478864765     -9.8071498870     -0.0814070034     0.0125969386     -0.0586450338     -0.0105649197     35.0247993469     78.3665313720     -71.1835174560
218 221    3   68     0.0933786296     -9.7592630386     -0.0335205316     0.0216518259     -0.0509217453     -0.0358653354     34.8496780395     78.5422439575     -71.3522033691
219 174    4   71     0.0933786296     -9.7592630386     -0.0335205316     0.0216518259     -0.0509217453     -0.0358653354     34.8496780395     78.5422439575     -71.3522033691
220 126    3   71     0.1077445626     -9.8095445632     0.1747856235     -0.0004527476     -0.0261539697     -0.0342674136     34.8496780395     78.5422439575     -71.3522033691
221  79    4   76     0.1077445626     -9.8286991119     -0.0454921483     -0.0017843487     -0.0149685239     -0.0161576437     34.8496780395     78.5422439575     -71.3522033691
222  32    5   74     0.1077445626     -9.8286991119     -0.0454921483     -0.0017843487     -0.0149685239     -0.0161576437     34.8496780395     78.5422439575     -71.3522033691
222 241    6   74     0.1316878080     -9.7041940689     -0.1364764571     0.0173907017     -0.0157674846     -0.0017763543     34.8496780395     78.5422439575     -71.3522033691
223 193    7   75     0.1101388931     -9.8191213607     0.0766183614     -0.0089749927     0.0047391676     0.0088764514     34.8496780395     78.5422439575     -71.3522033691
224 145    6   72     0.1101388931     -9.8191213607     0.0766183614     -0.0089749927     0.0047391676     0.0088764514     34.8496780395     78.5422439575     -71.3522033691
225  97    6   71     0.0478864765     -9.7209539413     -0.0119716191     -0.0017843487     0.0279090213     0.0112733340     34.8496780395     78.5422439575     -71.3522033691
226  49    7   73     0.1316878080     -9.8095445632     0.0263375616     -0.0065781111     0.0263111019     0.0040826888     35.3750495910     78.3665313720     -70.5087966918
227   1    7   73     0.1316878080     -9.8095445632     0.0263375616     -0.0065781111     0.0263111019     0.0040826888     35.3750495910     78.3665313720     -70.5087966918
227 208    6   72     -0.0502807998     -9.7688407897     0.0742240333     0.0112653386     0.0604000759     -0.0124291610     35.3750495910     78.3665313720     -70.5087966918
228 160    5   74     0.0622524166     -9.7879953384     0.0885899734     -0.0033822691     0.0132614123     -0.0222830057     35.3750495910     78.3665313720     -70.5087966918
229 112    4   70     0.0622524166     -9.7879953384     0.0885899734     -0.0033822691     0.0132614123     -0.0222830057     35.3750495910     78.3665313720     -70.5087966918
230  65    4   67     0.0718297100     -9.7951784133     0.0574637699     -0.0097739524     -0.0213602066     -0.0121628403     35.3750495910     78.3665313720     -70.5087966918
231  17    3   66     0.0861956501     -9.8286991119     0.0957729530     -0.0156329965     -0.0423995018     -0.0089669990     35.3750495910     78.3665313720     -70.5087966918
231 225    2   62     0.0861956501     -9.8286991119     0.0957729530     -0.0156329965     -0.0423995018     -0.0089669990     35.3750495910     78.3665313720     -70.5087966918
232 177    2   64     0.1053502440     -9.8382759094     0.1628140068     -0.0047138705     -0.0338772535     -0.0212177252     35.3750495910     78.3665313720     -70.5087966918
233 129    1   63     0.0335205316     -9.8191213607     0.1173218607     0.0070042161     -0.0101747620     -0.0300062918     33.9740562438     77.6636886596     -71.1835174560
234  81    0   63     0.0335205316     -9.8191213607     0.1173218607     0.0070042161     -0.0101747620     -0.0300062918     33.9740562438     77.6636886596     -71.1835174560
235  33    0   66     0.0167602658     -9.7616577148     0.0023943238     -0.0007190686     -0.0328119754     -0.0289410095     33.9740562438     77.6636886596     -71.1835174560
235 241    0   64     0.1484480619     -9.7592630386     -0.0023943238     -0.0009853877     -0.0565144729     -0.0366642951     33.9740562438     77.6636886596     -71.1835174560
236 194    2   64     0.1484480619     -9.7592630386     -0.0023943238     -0.0009853877     -0.0565144729     -0.0366642951     33.9740562438     77.6636886596     -71.1835174560
237 146    3   63     0.1316878080     -9.8286991119     0.0407035017     -0.0060454711     -0.0272192502     -0.0350663709     33.9740562438     77.6636886596     -71.1835174560
238  98    2   62     0.1316878080     -9.7329254150     -0.1029559254     0.0043410153     0.0225826191     -0.0230819678     33.9740562438     77.6636886596     -71.1835174560
239  50    3   58     0.1316878080     -9.7329254150     -0.1029559254     0.0043410153     0.0225826191     -0.0230819678     33.9740562438     77.6636886596     -71.1835174560
240   2    4   59     0.0478864765     -9.7879953384     -0.1388707752     0.0064715757     0.0414913558     -0.0132281208     33.9740562438     77.6636886596     -71.1835174560
240 210    5   61     0.1149275422     -9.7185602188     -0.2059118509     0.0091347780     0.0140603723     -0.0094996395     34.3243064880     78.0151138305     -71.1835174560
241 162    6   63     0.1149275422     -9.7185602188     -0.2059118509     0.0091347780     0.0140603723     -0.0094996395     34.3243064880     78.0151138305     -71.1835174560
242 114    7   69     0.1460537433     -9.7927837371     -0.1939402198     -0.0124371552     -0.0107074010     -0.0113638806     34.3243064880     78.0151138305     -71.1835174560
243  66    8   72     0.0335205316     -9.7712354660     -0.1580253696     -0.0081760320     -0.0181643667     -0.0100322794     34.3243064880     78.0151138305     -71.1835174560
244  19   10   75     0.0335205316     -9.7712354660     -0.1580253696     -0.0081760320     -0.0181643667     -0.0100322794     34.3243064880     78.0151138305     -71.1835174560
244 227   10   82     0.1676026582     -9.7951784133     -0.1723913097     -0.0119045150     -0.0431984615     -0.0241472482     34.3243064880     78.0151138305     -71.1835174560
245 180    8   82     0.1412650966     -9.7999668121     0.0000000000     -0.0079097123     0.0175225353     -0.0265441298     34.3243064880     78.0151138305     -71.1835174560
246 131   10   84     0.1412650966     -9.7999668121     0.0000000000     -0.0079097123     0.0175225353     -0.0265441298     34.3243064880     78.0151138305     -71.1835174560
247  82   10   86     0.0550694465     -9.7065887451     -0.1245048284     0.0072705373     0.0524104785     -0.0228156471     34.3243064880     78.0151138305     -71.1835174560
248  34   12   86     0.1484480619     -9.7616577148     -0.2657699346     -0.0169645977     0.0281753425     -0.0137607622     34.3243064880     78.0151138305     -71.1835174560
248 243   12   94     0.1484480619     -9.7616577148     -0.2657699346     -0.0169645977     0.0281753425     -0.0137607622     34.3243064880     78.0151138305     -71.1835174560
249 195   10  100     0.1388707752     -9.7808122634     -0.0143659424     -0.0177635574     0.0279090213     -0.0145597219     34.4994277954     78.1908187866     -71.6895599365
250 148    9   99     1.9058816909     -9.9292602539     2.3224940299     0.0200539064     0.1426930189     -0.0387948560     34.4994277954     78.1908187866     -71.6895599365
251 100    5   89     1.9058816909     -9.9292602539     2.3224940299     0.0200539064     0.1426930189     -0.0387948560     34.4994277954     78.1908187866     -71.6895599365
252  52    5   79     -0.8763224601     -9.4599733352     -0.8140700340     0.1079395532     0.6497665405     -0.0411917400     34.4994277954     78.1908187866     -71.6895599365
253   4    6   71     0.0143659424     -9.7401084899     0.3878804397     0.0197875833     0.1493510150     0.0200618982     34.4994277954     78.1908187866     -71.6895599365
253 211    6   65     0.0143659424     -9.7401084899     0.3878804397     0.0197875833     0.1493510150     0.0200618982     34.4994277954     78.1908187866     -71.6895599365
254 163    6   67     0.1532367229     -9.8502473831     0.4118237018     0.0067378969     0.0430892705     0.0245893430     34.4994277954     78.1908187866     -71.6895599365
255 114    5   63     0.4214009761     -9.8263044357     0.5985808849     -0.0076433925     0.1589385414     -0.0113638806     34.4994277954     78.1908187866     -71.6895599365
  0  66    4   52     0.4214009761     -9.8263044357     0.5985808849     -0.0076433925     0.1589385414     -0.0113638806     34.4994277954     78.1908187866     -71.6895599365
  1  18    3   44     0.0143659424     -9.7592630386     0.3088677406     0.0040746946     0.2966260719     0.0059469299     36.4257926940     78.3665313720     -72.5329666137
  1 225    3   36     -0.0263375616     -9.7377147674     0.0598580884     -0.0028496292     0.1762493610     0.0368400692     36.4257926940     78.3665313720     -72.5329666137
  2 177    2   29     -0.0263375616     -9.7377147674     0.0598580884     -0.0028496292     0.1762493610     0.0368400692     36.4257926940     78.3665313720     -72.5329666137
  3 129    1   24     0.0454921483     -9.8765850067     -0.1771799468     -0.0151003575     0.0311048650     0.0565477609     36.4257926940     78.3665313720     -72.5329666137
  4  81    2   25     0.1580253696     -9.7425031661     -0.5842149734     -0.0025833082     -0.0626398324     0.0562814426     36.4257926940     78.3665313720     -72.5329666137
  5  33    1   29     0.1580253696     -9.7425031661     -0.5842149734     -0.0025833082     -0.0626398324     0.0562814426     36.4257926940     78.3665313720     -72.5329666137
  5 242    0   38     -0.0023943238     -9.7688407897     -0.5459058284     -0.0262858033     -0.1121753811     0.0192629384     36.4257926940     78.3665313720     -72.5329666137
  6 194   -1   49     -0.0359148550     -9.7927837371     -0.1077445626     -0.0372049283     -0.1651730775     -0.0193534851     36.4257926940     78.3665313720     -72.5329666137
  7 147   -2   56     -0.0359148550     -9.7927837371     -0.1077445626     -0.0372049283     -0.1651730775     -0.0193534851     36.4257926940     78.3665313720     -72.5329666137
  8 100   -2   66     0.0766183614     -9.8239097595     -0.1245048284     -0.0230899596     -0.2027242422     -0.0220166873     33.7989311218     77.8394012451     -72.0269241333
  9  53    0   70     0.2226721048     -9.7951784133     -0.1556310415     -0.0092413129     -0.1798207044     -0.0340010929     33.7989311218     77.8394012451     -72.0269241333
 10   5    1   72     0.2226721048     -9.7951784133     -0.1556310415     -0.0092413129     -0.1798207044     -0.0340010929     33.7989311218     77.8394012451     -72.0269241333
 10 213    3   75     0.1364764571     -9.7688407897     -0.0430978250     -0.0097739524     -0.0983267402     -0.0510455846     33.7989311218     77.8394012451     -72.0269241333
 11 166    3   72     0.2394323587     -9.7736291885     0.2729529142     -0.0057791509     -0.0639714288     -0.0542414236     33.7989311218     77.8394012451     -72.0269241333
 12 119    2   74     0.2394323587     -9.7736291885     0.2729529142     -0.0057791509     -0.0639714288     -0.0542414236     33.7989311218     77.8394012451     -72.0269241333
 13  71    3   70     0.1771799468     -9.7736291885     0.3160507440     -0.0023169889     -0.0258876514     -0.0502466201     33.7989311218     77.8394012451     -72.0269241333
 14  23    3   63     0.0838013267     -9.7568693161     0.4860476970     0.0008788537     -0.0573134326     0.0030174083     33.7989311218     77.8394012451     -72.0269241333
 14 231    2   59     0.0838013267     -9.7568693161     0.4860476970     0.0008788537     -0.0573134326     0.0030174083     33.7989311218     77.8394012451     -72.0269241333
 15 182    1   48     0.0933786296     -9.7305316925     0.1987288665     -0.0135024356     -0.1001909732     0.0453623104     33.6238098144     78.0151138305     -70.5087966918
 16 135    1   41     0.2035175085     -9.8143329620     0.4285839557     -0.0502546215     -0.1241597890     0.0751901721     33.6238098144     78.0151138305     -70.5087966918
 17  87    0   35     0.2035175085     -9.8143329620     0.4285839557     -0.0502546215     -0.1241597890     0.0751901721     33.6238098144     78.0151138305     -70.5087966918
 18  39    0   27     0.1867572593     -9.8526420593     0.1053502440     -0.0566462993     -0.0671672773     0.0962294673     33.6238098144     78.0151138305     -70.5087966918
 18 247   -2   22     0.0287318849     -9.8574304580     -0.0023943238     -0.0294816474     -0.0115063619     0.1058169841     33.6238098144     78.0151138305     -70.5087966918
 19 199   -2   18     0.0287318849     -9.8574304580     -0.0023943238     -0.0294816474     -0.0115063619     0.1058169841     33.6238098144     78.0151138305     -70.5087966918
 20 151   -2   16     -0.0287318849     -9.8191213607     0.0287318849     -0.0153666758     -0.0344098949     0.0895714664     33.6238098144     78.0151138305     -70.5087966918
 21 103   -3   14     -0.0502807998     -9.8430643081     -0.1125332117     -0.0039149093     -0.0676999139     0.0517539978     33.6238098144     78.0151138305     -70.5087966918
 22  55   -3   15     -0.0502807998     -9.8430643081     -0.1125332117     -0.0039149093     -0.0676999139     0.0517539978     33.6238098144     78.0151138305     -70.5087966918
 23   7   -3   16     -0.1101388931     -9.7856006622     -0.2657699346     0.0131295800     -0.0820812034     -0.0140270814     35.1999244689     77.8394012451     -72.3642883300
 23 215   -3   17     -0.0287318849     -9.7520809173     -0.2466153383     0.0168580636     -0.1286872386     -0.0683563947     35.1999244689     77.8394012451     -72.3642883300
 24 168   -4   21     -0.0287318849     -9.7520809173     -0.2466153383     0.0168580636     -0.1286872386     -0.0683563947     35.1999244689     77.8394012451     -72.3642883300
 25 121   -3   24     0.0622524166     -9.7784175872     0.0119716191     0.0091347780     -0.1505254745     -0.0893956947     35.1999244689     77.8394012451     -72.3642883300
 26  73   -2   26     0.0742240333     -9.8167276382     -0.0526751232     0.0157927846     -0.1196323509     -0.0816724014     35.1999244689     77.8394012451     -72.3642883300
 27  25   -2   25     0.0742240333     -9.8167276382     -0.0526751232     0.0157927846     -0.1196323509     -0.0816724014     35.1999244689     77.8394012451     -72.3642883300
 27 234   -1   26     0.0957729530     -9.7568693161     -0.1676026582     0.0224507856     -0.0884728908     -0.0800744819     35.1999244689     77.8394012451     -72.3642883300
 28 186    0   27     0.2825301933     -9.8095445632     -0.1915459060     0.0227171063     -0.0549165487     -0.0664921522     35.1999244689     77.8394012451     -72.3642883300
 29 138    0   32     0.2825301933     -9.8095445632     -0.1915459060     0.0227171063     -0.0549165487     -0.0664921522     35.1999244689     77.8394012451     -72.3642883300
 30  91    0   41     0.1412650966     -9.7329254150     -0.1484480619     0.0125969386     0.0553399991     -0.0590351867     33.7989311218     77.8394012451     -72.7016525268
 31  43    2   44     0.0694353866     -9.7137708663     -0.1963345432     0.0003462136     0.0702539205     -0.0353326940     33.7989311218     77.8394012451     -72.7016525268
 31 251    3   48     0.0694353866     -9.7137708663     -0.1963345432     0.0003462136     0.0702539205     -0.0353326940     33.7989311218     77.8394012451     -72.7016525268
 32 203    3   52     0.1532367229     -9.7329254150     -0.1197161788     -0.0177635574     0.0337680625     0.0048816494     33.7989311218     77.8394012451     -72.7016525268
 33 155    4   51     0.1580253696     -9.8095445632     0.0119716191     -0.0318785285     0.0273763799     0.0213934993     33.7989311218     77.8394012451     -72.7016525268
 34 108    5   53     0.1580253696     -9.8095445632     0.0119716191     -0.0318785285     0.0273763799     0.0213934993     33.7989311218     77.8394012451     -72.7016525268
 35  60    7   53     0.1197161788     -9.7472915649     -0.0359148550     -0.0105729138     0.0329691028     0.0272525429     33.7989311218     77.8394012451     -72.7016525268
 36  12    6   52     0.0718297100     -9.7712354660     0.0143659424     -0.0071107521     0.0265774202     0.0048816494     33.7989311218     77.8394012451     -72.7016525268
 36 220    5   50     0.0718297100     -9.7712354660     0.0143659424     -0.0071107521     0.0265774202     0.0048816494     33.7989311218     77.8394012451     -72.7016525268
 37 172    4   46     0.1604196929     -9.7808122634     0.2083061695     -0.0238889217     -0.0035167574     -0.0071027574     33.7989311218     77.8394012451     -72.7016525268
 38 124    2   43     0.1747856235     -9.7903900146     0.1412650966     -0.0057791509     0.0012770055     -0.0041732358     33.7989311218     79.2450790405     -71.6895599365
 39  75    2   38     0.1747856235     -9.7903900146     0.1412650966     -0.0057791509     0.0012770055     -0.0041732358     33.7989311218     79.2450790405     -71.6895599365
 40  26    3   36     0.0885899734     -9.7927837371     0.0191545906     -0.0068444309     0.0556063175     -0.0097659597     33.7989311218     79.2450790405     -71.6895599365
 40 234    2   34     -0.0191545906     -9.8023614883     0.0957729530     -0.0103065943     0.0412250328     -0.0071027574     33.7989311218     79.2450790405     -71.6895599365
 41 186    1   30     -0.0191545906     -9.8023614883     0.0957729530     -0.0103065943     0.0412250328     -0.0071027574     33.7989311218     79.2450790405     -71.6895599365
 42 138    2   28     0.1268991470     -9.8143329620     -0.1412650966     -0.0108392345     -0.0160338058     -0.0124291610     33.7989311218     79.2450790405     -71.6895599365
 43  90    1   29     0.1173218607     -9.8502473831     -0.1747856235     0.0011451728     0.0026086063     -0.0132281208     33.7989311218     79.2450790405     -71.6895599365
 44  42    1   27     0.1173218607     -9.8502473831     -0.1747856235     0.0011451728     0.0026086063     -0.0132281208     33.7989311218     79.2450790405     -71.6895599365
 44 250    3   33     0.0790126848     -9.7089824676     -0.5483001708     0.0104663777     -0.0005872357     0.0022184476     33.7989311218     79.2450790405     -71.6895599365
 45 201    4   42     0.0981672668     -9.7856006622     -0.2514039993     -0.0121708345     -0.0261539697     -0.0068364377     33.0984382629     77.8394012451     -70.6774749755
 46 153    4   48     0.0981672668     -9.7856006622     -0.2514039993     -0.0121708345     -0.0261539697     -0.0068364377     33.0984382629     77.8394012451     -70.6774749755
 47 106    5   55     0.1268991470     -9.7712354660     -0.0430978250     -0.0025833082     -0.0157674846     -0.0161576437     33.0984382629     77.8394012451     -70.6774749755
 48  58    6   55     0.0981672668     -9.7448978424     -0.1005615949     0.0046073346     0.0255121421     -0.0313378906     33.0984382629     77.8394012451     -70.6774749755
 49  10    6   53     0.0981672668     -9.7448978424     -0.1005615949     0.0046073346     0.0255121421     -0.0313378906     33.0984382629     77.8394012451     -70.6774749755
 49 218    7   52     0.0981672668     -9.7281370162     -0.2059118509     -0.0060454711     0.0388281488     -0.0214840459     33.0984382629     77.8394012451     -70.6774749755
 50 170    6   54     0.1723913097     -9.8310928344     0.0885899734     -0.0132361149     -0.0163001251     0.0000878866     33.0984382629     77.8394012451     -70.6774749755
 51 122    6   57     0.1723913097     -9.8310928344     0.0885899734     -0.0132361149     -0.0163001251     0.0000878866     33.0984382629     77.8394012451     -70.6774749755
 52  74    6   58     0.1652083396     -9.7568693161     0.1795742750     -0.0023169889     -0.0013861961     -0.0057711572     33.0984382629     77.8394012451     -70.6774749755
 53  26    5   57     0.2729529142     -9.7927837371     0.0359148550     0.0067378969     0.0801077747     -0.0177555656     35.3750495910     77.3122711181     -71.8582458496
 53 234    7   52     0.2729529142     -9.7927837371     0.0359148550     0.0067378969     0.0801077747     -0.0177555656     35.3750495910     77.3122711181     -71.8582458496
 54 185    7   49     0.1484480619     -9.8047552108     0.2514039993     0.0117979788     0.1424267053     0.0091427717     35.3750495910     77.3122711181     -71.8582458496
 55 137    7   47     0.1412650966     -9.7568693161     0.4860476970     0.0112653386     0.1149957060     0.0211271786     35.3750495910     77.3122711181     -71.8582458496
 56  89    5   42     0.1412650966     -9.7568693161     0.4860476970     0.0112653386     0.1149957060     0.0211271786     35.3750495910     77.3122711181     -71.8582458496
 57  41    4   37     0.0957729530     -9.8286991119     0.2825301933     -0.0073770723     0.0998154640     0.0205945396     35.3750495910     77.3122711181     -71.8582458496
 57 248    4   28     0.0263375616     -9.7879953384     -0.0359148550     -0.0065781111     0.0739824104     0.0240567016     35.3750495910     77.3122711181     -71.8582458496
 58 201    2   19     0.0263375616     -9.7879953384     -0.0359148550     -0.0065781111     0.0739824104     0.0240567016     35.3750495910     77.3122711181     -71.8582458496
 59 153    1   14     0.1005615949     -9.7903900146     -0.1676026582     0.0027430934     0.0228489375     0.0221924591     35.3750495910     77.3122711181     -71.8582458496
 60 104    1   13     0.1149275422     -9.7520809173     -0.2226721048     0.0003462136     0.0034075670     0.0283178234     35.1999244689     78.5422439575     -72.3642883300
 61  56    1   15     0.1149275422     -9.7520809173     -0.2226721048     0.0003462136     0.0034075670     0.0283178234     35.1999244689     78.5422439575     -72.3642883300
 62   8    0   19     0.0838013267     -9.7832069396     -0.1173218607     -0.0100402736     -0.0133706033     0.0315136647     35.1999244689     78.5422439575     -72.3642883300
 62 216    0   22     0.0239432382     -9.7832069396     -0.0598580884     -0.0095076332     -0.0479922246     0.0253883028     35.1999244689     78.5422439575     -72.3642883300
 63 168    1   24     0.0239432382     -9.7832069396     -0.0598580884     -0.0095076332     -0.0479922246     0.0253883028     35.1999244689     78.5422439575     -72.3642883300
 64 120    2   26     0.0287318849     -9.7975721359     -0.2777415513     0.0014114938     -0.0471932649     -0.0076353979     35.1999244689     78.5422439575     -72.3642883300
 65  72    3   27     0.1053502440     -9.8023614883     -0.2992904472     0.0094010982     -0.0402689409     -0.0140270814     35.1999244689     78.5422439575     -72.3642883300
 66  24    3   30     0.1053502440     -9.8023614883     -0.2992904472     0.0094010982     -0.0402689409     -0.0140270814     35.1999244689     78.5422439575     -72.3642883300
 66 231    4   35     0.0909842967     -9.8670082092     -0.0885899734     0.0120643007     0.0007443652     -0.0174892425     35.1999244689     78.5422439575     -72.3642883300
 67 182    5   38     0.0526751232     -9.7305316925     -0.1771799468     0.0184559822     0.0265774202     -0.0036405956     35.1999244689     79.5964965820     -71.0148391723
 68 134    5   42     0.0526751232     -9.7305316925     -0.1771799468     0.0184559822     0.0265774202     -0.0036405956     35.1999244689     79.5964965820     -71.0148391723
 69  87    4   46     0.1173218607     -9.8526420593     0.0215489125     -0.0087086725     0.0066034083     -0.0047058763     35.1999244689     79.5964965820     -71.0148391723
 70  38    4   46     0.1197161788     -9.7520809173     0.0000000000     0.0046073346     0.0183214960     0.0006205267     35.1999244689     79.5964965820     -71.0148391723
 70 244    5   46     0.1197161788     -9.7520809173     0.0000000000     0.0046073346     0.0183214960     0.0006205267     35.1999244689     79.5964965820     -71.0148391723
 71 194    5   46     0.0909842967     -9.7903900146     0.2537982940     -0.0023169889     0.0287079811     -0.0012437142     35.1999244689     79.5964965820     -71.0148391723
 72 146    6   42     0.0430978250     -9.8454589843     0.2801358699     -0.0079097123     0.0092666101     -0.0049721961     35.1999244689     79.5964965820     -71.0148391723
 73  97    5   38     0.0430978250     -9.8454589843     0.2801358699     -0.0079097123     0.0092666101     -0.0049721961     35.1999244689     79.5964965820     -71.0148391723
 74  49    3   34     0.1508424043     -9.8191213607     -0.0550694465     -0.0020506680     -0.0306814146     -0.0023089947     35.1999244689     79.5964965820     -71.0148391723
 75   1    3   30     0.1676026582     -9.7736291885     -0.2825301933     0.0011451728     -0.0059136385     0.0035500483     35.1999244689     79.5964965820     -71.0148391723
 75 208    4   32     0.1676026582     -9.7736291885     -0.2825301933     0.0011451728     -0.0059136385     0.0035500483     35.1999244689     79.5964965820     -71.0148391723
 76 160    2   34     0.1005615949     -9.8143329620     -0.1508424043     -0.0065781111     0.0332354259     0.0006205267     33.9740562438     79.4207916259     -72.5329666137
 77 112    2   38     -0.0454921483     -9.7879953384     -0.2130948066     -0.0017843487     0.0444208669     -0.0087006797     33.9740562438     79.4207916259     -72.5329666137
 78  64    1   43     -0.0454921483     -9.7879953384     -0.2130948066     -0.0017843487     0.0444208669     -0.0087006797     33.9740562438     79.4207916259     -72.5329666137
 79  16    0   43     0.0047886476     -9.7903900146     -0.1652083396     -0.0036485905     -0.0173654055     -0.0079017171     33.9740562438     79.4207916259     -72.5329666137
 79 224    1   47     0.0622524166     -9.7903900146     -0.1292934894     -0.0076433925     -0.0610419178     -0.0126954817     33.9740562438     79.4207916259     -72.5329666137
 80 177    1   47     0.0622524166     -9.7903900146     -0.1292934894     -0.0076433925     -0.0610419178     -0.0126954817     33.9740562438     79.4207916259     -72.5329666137
 81 129    2   46     0.0838013267     -9.7879953384     -0.0790126848     -0.0049801912     -0.0847444057     -0.0110975599     33.9740562438     79.4207916259     -72.5329666137
 82  82    2   46     0.1125332117     -9.7832069396     0.0670410633     -0.0031159501     -0.0810159206     -0.0140270814     33.9740562438     79.4207916259     -72.5329666137
 83  34    2   41     0.1125332117     -9.7832069396     0.0670410633     -0.0031159501     -0.0810159206     -0.0140270814     33.9740562438     79.4207916259     -72.5329666137
 83 242    2   42     0.1460537433     -9.7784175872     0.1747856235     -0.0151003575     -0.0471932649     -0.0180218830     34.3243064880     78.0151138305     -72.1956100463
 84 194    3   40     0.1580253696     -9.7448978424     0.1149275422     -0.0121708345     -0.0005872357     -0.0023089947     34.3243064880     78.0151138305     -72.1956100463
 85 146    4   36     0.1580253696     -9.7448978424     0.1149275422     -0.0121708345     -0.0005872357     -0.0023089947     34.3243064880     78.0151138305     -72.1956100463
 86  98    5   34     0.1340821266     -9.8215160369     0.0454921483     -0.0031159501     0.0329691028     0.0067458906     34.3243064880     78.0151138305     -72.1956100463
 87  49    4   32     0.0885899734     -9.7951784133     0.1604196929     0.0104663777     0.0417576742     0.0211271786     34.3243064880     78.0151138305     -72.1956100463
 88   1    4   30     0.0885899734     -9.7951784133     0.1604196929     0.0104663777     0.0417576742     0.0211271786     34.3243064880     78.0151138305     -72.1956100463
 88 208    4   30     0.0694353866     -9.8023614883     -0.0814070034     0.0123306214     0.0183214960     0.0275188636     34.3243064880     78.0151138305     -72.1956100463
 89 160    3   30     -0.0239432382     -9.7544746398     -0.1005615949     0.0064715757     -0.0051146783     0.0243230199     34.3243064880     78.0151138305     -72.1956100463
 90 112    3   29     -0.0239432382     -9.7544746398     -0.1005615949     0.0064715757     -0.0051146783     0.0243230199     34.3243064880     78.0151138305     -72.1956100463
 91  64    3   30     0.1173218607     -9.7760238647     -0.0670410633     -0.0145677161     -0.0602429485     0.0205945396     35.0247993469     77.3122711181     -72.8703308105
 92  16    4   30     0.1173218607     -9.8023614883     0.0167602658     -0.0204267597     -0.0541175889     0.0237903809     35.0247993469     77.3122711181     -72.8703308105
 92 224    2   30     0.1173218607     -9.8023614883     0.0167602658     -0.0204267597     -0.0541175889     0.0237903809     35.0247993469     77.3122711181     -72.8703308105
 93 176    2   32     0.0646467447     -9.8071498870     0.0071829710     -0.0039149093     -0.0258876514     0.0150018157     35.0247993469     77.3122711181     -72.8703308105
 94 128    3   33     0.0215489125     -9.7856006622     -0.3567542552     0.0022104530     -0.0248223686     0.0016858074     35.0247993469     77.3122711181     -72.8703308105
 95  80    2   32     0.0215489125     -9.7856006622     -0.3567542552     0.0022104530     -0.0248223686     0.0016858074     35.0247993469     77.3122711181     -72.8703308105
 96  31    2   34     0.0263375616     -9.7808122634     -0.1508424043     0.0024767742     -0.0360078144     -0.0041732358     35.0247993469     77.3122711181     -72.8703308105
 96 239    2   37     0.0215489125     -9.8215160369     0.0071829710     0.0112653386     -0.0328119754     -0.0094996395     35.0247993469     77.3122711181     -72.8703308105
 97 191    2   39     0.0215489125     -9.8215160369     0.0071829710     0.0112653386     -0.0328119754     -0.0094996395     35.0247993469     77.3122711181     -72.8703308105
 98 143    2   40     0.0023943238     -9.7736291885     -0.0167602658     0.0123306214     -0.0471932649     -0.0158913230     35.0247993469     77.6636886596     -71.8582458496
 99  96    1   40     0.0861956501     -9.8167276382     0.0718297100     0.0006125327     -0.0754232025     -0.0137607622     35.0247993469     77.6636886596     -71.8582458496
100  48    2   39     0.0861956501     -9.8167276382     0.0718297100     0.0006125327     -0.0754232025     -0.0137607622     35.0247993469     77.6636886596     -71.8582458496
101   0    2   36     0.0598580884     -9.8430643081     0.1388707752     0.0003462136     -0.0919350528     -0.0081680383     35.0247993469     77.6636886596     -71.8582458496
101 208    1   36     0.0718297100     -9.8071498870     0.0430978250     -0.0020506680     -0.1033868193     -0.0009773941     35.0247993469     77.6636886596     -71.8582458496
102 160    2   34     0.0718297100     -9.8071498870     0.0430978250     -0.0020506680     -0.1033868193     -0.0009773941     35.0247993469     77.6636886596     -71.8582458496
103 111    2   31     0.0885899734     -9.7592630386     -0.0239432382     0.0094010982     -0.0637051153     -0.0089669990     35.0247993469     77.6636886596     -71.8582458496
104  63    2   31     0.1005615949     -9.7305316925     0.1388707752     0.0189886236     -0.0051146783     -0.0193534851     35.0247993469     77.6636886596     -71.8582458496
105  16    2   27     0.1005615949     -9.7305316925     0.1388707752     0.0189886236     -0.0051146783     -0.0193534851     35.0247993469     77.6636886596     -71.8582458496
105 224    3   25     0.0622524166     -9.7377147674     0.2154891252     0.0208528637     0.0090002899     -0.0252125287     35.7252960205     77.6636886596     -72.1956100463
106 176    3   21     0.1173218607     -9.7903900146     0.0023943238     0.0115316581     -0.0210938882     -0.0206850862     35.7252960205     77.6636886596     -72.1956100463
107 128    3   16     0.1173218607     -9.7903900146     0.0023943238     0.0115316581     -0.0210938882     -0.0206850862     35.7252960205     77.6636886596     -72.1956100463
108  79    2   13     0.0814070034     -9.7832069396     -0.1987288665     0.0171243848     -0.0178980455     0.0062132501     35.7252960205     77.6636886596     -72.1956100463
109  31    1   12     0.0550694465     -9.8286991119     -0.0861956501     0.0136622190     -0.0221591687     0.0275188636     35.7252960205     77.6636886596     -72.1956100463
109 239    1   14     0.0550694465     -9.8286991119     -0.0861956501     0.0136622190     -0.0221591687     0.0275188636     35.7252960205     77.6636886596     -72.1956100463
110 192    1   17     0.0670410633     -9.8502473831     0.1556310415     -0.0004527476     -0.0221591687     0.0293831062     35.7252960205     77.6636886596     -72.1956100463
111 144    2   20     0.0766183614     -9.7999668121     0.0263375616     -0.0063117909     -0.0240234112     0.0245893430     35.7252960205     77.6636886596     -72.1956100463
112  96    2   20     0.0766183614     -9.7999668121     0.0263375616     -0.0063117909     -0.0240234112     0.0245893430     35.7252960205     77.6636886596     -72.1956100463
113  48    1   20     0.0502807998     -9.7688407897     -0.0909842967     0.0080694971     -0.0077778806     0.0088764514     35.7252960205     77.6636886596     -72.1956100463
113 255    0   18     0.0981672668     -9.7903900146     -0.2370380401     0.0173907017     -0.0048483581     0.0043490085     34.4994277954     78.8936614990     -72.3642883300
114 207    0   18     0.0981672668     -9.7903900146     -0.2370380401     0.0173907017     -0.0048483581     0.0043490085     34.4994277954     78.8936614990     -72.3642883300
115 159    0   20     0.2154891252     -9.7592630386     -0.0143659424     0.0176570234     0.0862331295     -0.0174892425     34.4994277954     78.8936614990     -72.3642883300
116 111    0   20     -0.1819685935     -9.7808122634     0.5890036106     -0.0089749927     0.1786462306     -0.0150923609     34.4994277954     78.8936614990     -72.3642883300
117  63    0   17     -0.1819685935     -9.7808122634     0.5890036106     -0.0089749927     0.1786462306     -0.0150923609     34.4994277954     78.8936614990     -72.3642883300
118  15    1   12     0.0023943238     -9.8310928344     0.0191545906     -0.0425313377     0.0247131800     -0.0033742756     34.4994277954     78.8936614990     -72.3642883300
118 223    1    6     0.0622524166     -9.7927837371     -0.0119716191     -0.0430639743     -0.0341435718     0.0064795703     34.4994277954     78.8936614990     -72.3642883300
119 176    0    1     0.0622524166     -9.7927837371     -0.0119716191     -0.0430639743     -0.0341435718     0.0064795703     34.4994277954     78.8936614990     -72.3642883300
120 128    0    0     0.0718297100     -9.7448978424     -0.0047886476     -0.0406670951     -0.0461279821     0.0368400692     34.4994277954     78.8936614990     -72.3642883300
121  80    0    0     0.0646467447     -9.7281370162     -0.0263375616     -0.0910015964     -0.0565144729     0.0751901721     35.9004211425     78.5422439575     -72.0269241333
122  33    0    0     0.0646467447     -9.7281370162     -0.0263375616     -0.0910015964     -0.0565144729     0.0751901721     35.9004211425     78.5422439575     -72.0269241333
122 241    0    0     0.1173218607     -9.8406705856     -0.1580253696     -0.1487930870     -0.0610419178     0.1289868354     35.9004211425     78.5422439575     -72.0269241333
123 194    0    0     -0.0574637699     -9.8119382858     -0.1508424043     -0.1128398418     -0.0309477329     0.2144756078     35.9004211425     78.5422439575     -72.0269241333
124 147    0    0     -0.0574637699     -9.8119382858     -0.1508424043     -0.1128398418     -0.0309477329     0.2144756078     35.9004211425     78.5422439575     -72.0269241333
125 100    0    0     -0.1747856235     -9.8478536605     -0.2154891252     -0.0670327854     -0.0282845306     0.1857130241     35.9004211425     78.5422439575     -72.0269241333
126  52    0    0     -0.1867572593     -9.8382759094     -0.1508424043     -0.0063117909     -0.0314803719     0.0847776985     35.9004211425     78.5422439575     -72.0269241333
127   5    0    0     -0.1867572593     -9.8382759094     -0.1508424043     -0.0063117909     -0.0314803719     0.0847776985     35.9004211425     78.5422439575     -72.0269241333
127 213    0    0     -0.2777415513     -9.7592630386     -0.1077445626     0.0032757353     -0.0935329723     0.0365737485     35.9004211425     78.5422439575     -72.0269241333
128 166    0    0     -0.3854861259     -9.8239097595     -0.2681642532     -0.0137687563     -0.1657057285     -0.0049721961     35.3750495910     80.1236267089     -71.5208816528
129 119    0    0     -0.3854861259     -9.8239097595     -0.2681642532     -0.0137687563     -0.1657057285     -0.0049721961     35.3750495910     80.1236267089     -71.5208816528
130  71    0    0     -0.2490096569     -9.7664461135     -0.1867572593     0.0117979788     -0.2898109245     -0.0254788494     35.3750495910     80.1236267089     -71.5208816528
131  24    0    0     0.0694353866     -9.7927837371     -0.0502807998     0.0125969386     -0.3523962020     -0.0569046258     35.3750495910     80.1236267089     -71.5208816528
131 231    0    2     0.0694353866     -9.7927837371     -0.0502807998     0.0125969386     -0.3523962020     -0.0569046258     35.3750495910     80.1236267089     -71.5208816528
132 183    0    2     0.1963345432     -9.8143329620     -0.0095772953     0.0115316581     -0.2192360877     -0.1317405939     35.3750495910     80.1236267089     -71.5208816528
133 136    1    2     -0.0119716191     -9.7784175872     -0.1197161788     0.0349678325     -0.0573134326     -0.1953911209     35.3750495910     80.1236267089     -71.5208816528
134  89    1    2     -0.0119716191     -9.7784175872     -0.1197161788     0.0349678325     -0.0573134326     -0.1953911209     35.3750495910     80.1236267089     -71.5208816528
135  42    0    0     0.0143659424     -9.7927837371     -0.0861956501     0.0621324920     -0.0141695632     -0.2158977746     35.3750495910     80.1236267089     -71.5208816528
135 250    0    0     0.0670410633     -9.7736291885     -0.0478864765     0.0565397644     -0.0115063619     -0.2135008811     35.1999244689     77.8394012451     -72.7016525268
136 203    0    0     0.0670410633     -9.7736291885     -0.0478864765     0.0565397644     -0.0115063619     -0.2135008811     35.1999244689     77.8394012451     -72.7016525268
137 155    0    0     0.1292934894     -9.8143329620     -0.0838013267     0.0235160660     -0.0048483581     -0.1882004737     35.1999244689     77.8394012451     -72.7016525268
138 107    0    0     0.1580253696     -9.7784175872     -0.1029559254     0.0208528637     0.0018096458     -0.1391975641     35.1999244689     77.8394012451     -72.7016525268
139  59    0    0     0.1580253696     -9.7784175872     -0.1029559254     0.0208528637     0.0018096458     -0.1391975641     35.1999244689     77.8394012451     -72.7016525268
140  11    0    0     0.1604196929     -9.7664461135     -0.0766183614     0.0243150258     0.0095329294     -0.0984505748     35.1999244689     77.8394012451     -72.7016525268
140 219    0    0     0.1843629074     -9.7448978424     -0.0550694465     0.0157927846     0.0121961319     -0.0627636671     35.1999244689     77.8394012451     -72.7016525268
141 172    0    0     0.1843629074     -9.7448978424     -0.0550694465     0.0157927846     0.0121961319     -0.0627636671     35.1999244689     77.8394012451     -72.7016525268
142 124    0    0     0.1532367229     -9.7664461135     -0.0407035017     -0.0161656370     0.0247131800     -0.0236146068     35.1999244689     77.8394012451     -72.7016525268
143  76    0    0     0.1077445626     -9.7736291885     -0.0838013267     -0.0401344537     0.0388281488     -0.0145597219     33.4486846923     78.8936614990     -73.3763732910
144  29    0    0     0.1077445626     -9.7736291885     -0.0838013267     -0.0401344537     0.0388281488     -0.0145597219     33.4486846923     78.8936614990     -73.3763732910
144 237    0    0     0.0766183614     -9.8430643081     -0.1292934894     -0.0318785285     0.0473503923     -0.0475834274     33.4486846923     78.8936614990     -73.3763732910
145 190    0    0     0.1580253696     -9.8095445632     -0.1029559254     0.0086021385     0.0366975903     -0.1005811333     33.4486846923     78.8936614990     -73.3763732910
146 142    0    0     0.1580253696     -9.8095445632     -0.1029559254     0.0086021385     0.0366975903     -0.1005811333     33.4486846923     78.8936614990     -73.3763732910
