# Supplementary material for: A localization method for wireless capsule endoscopy using side wall cameras and IMU sensor
Source: Sci Rep. 2021 May 27;11:11204. doi: 10.1038/s41598-021-90523-w (PMC8160358; doi:10.1038/s41598-021-90523-w)
Supplement: Supplementary file 1 — Supplementary Information. [file 41598_2021_90523_MOESM1_ESM.zip › data/invol_+90x_-90x_1]

6004638     78.7179489135     -50.2670326232
185  98    0    0     -0.4118237018     -9.7736291885     -0.0335205316     -0.0006005578     -0.0005100030     -0.0004367660     24.8676090240     77.3122711181     -49.2549476623
186  49    0    0     -0.4405555725     -9.7640523910     -0.0191545906     -0.0011331979     -0.0010426433     0.0003621946     24.8676090240     77.3122711181     -49.2549476623
187   1    0    0     -0.4405555725     -9.7640523910     -0.0191545906     -0.0011331979     -0.0010426433     0.0003621946     24.8676090240     77.3122711181     -49.2549476623
187 209    0    0     -0.4285839557     -9.7544746398     0.0215489125     -0.0019321590     -0.0005100030     0.0000958745     24.8676090240     77.3122711181     -49.2549476623
188 161    0    0     -0.4309782505     -9.7760238647     0.0119716191     -0.0008668788     -0.0005100030     -0.0004367660     24.8676090240     77.3122711181     -49.2549476623
189 112    0    0     -0.4309782505     -9.7760238647     0.0119716191     -0.0008668788     -0.0005100030     -0.0004367660     24.8676090240     77.3122711181     -49.2549476623
190  64    0    0     -0.4285839557     -9.7760238647     0.0359148550     -0.0003342368     -0.0010426433     -0.0004367660     24.8676090240     77.3122711181     -49.2549476623
191  16    0    0     -0.4309782505     -9.7688407897     0.0095772953     -0.0011331979     -0.0010426433     0.0003621946     24.8676090240     77.3122711181     -49.2549476623
191 224    0    0     -0.4309782505     -9.7688407897     0.0095772953     -0.0011331979     -0.0010426433     0.0003621946     24.8676090240     77.3122711181     -49.2549476623
192 175    0    0     -0.4333725929     -9.7784175872     -0.0191545906     -0.0011331979     -0.0005100030     0.0003621946     27.6695919036     78.0151138305     -49.2549476623
193 127    0    0     -0.4142179965     -9.7784175872     -0.0119716191     -0.0013995188     -0.0010426433     -0.0004367660     27.6695919036     78.0151138305     -49.2549476623
194  80    0    0     -0.4142179965     -9.7784175872     -0.0119716191     -0.0013995188     -0.0010426433     -0.0004367660     27.6695919036     78.0151138305     -49.2549476623
195  32    0    0     -0.4309782505     -9.7544746398     0.0000000000     -0.0008668788     -0.0002436829     0.0003621946     27.6695919036     78.0151138305     -49.2549476623
195 239    0    0     -0.4333725929     -9.7784175872     0.0215489125     -0.0008668788     -0.0005100030     -0.0004367660     27.6695919036     78.0151138305     -49.2549476623
196 191    0    0     -0.4333725929     -9.7784175872     0.0215489125     -0.0008668788     -0.0005100030     -0.0004367660     27.6695919036     78.0151138305     -49.2549476623
197 142    0    0     -0.4285839557     -9.7640523910     -0.0095772953     -0.0003342368     -0.0005100030     -0.0007030861     27.6695919036     78.0151138305     -49.2549476623
198  94    0    0     -0.4405555725     -9.7760238647     0.0000000000     -0.0003342368     -0.0002436829     -0.0001704455     27.6695919036     78.0151138305     -49.2549476623
199  45    0    0     -0.4405555725     -9.7760238647     0.0000000000     -0.0003342368     -0.0002436829     -0.0001704455     27.6695919036     78.0151138305     -49.2549476623
199 252    0    0     -0.4166123390     -9.7832069396     -0.0071829710     -0.0008668788     -0.0007763233     0.0003621946     28.0198402404     78.0151138305     -48.5802230834
200 203    0    0     -0.4237952709     -9.7832069396     -0.0095772953     -0.0013995188     -0.0007763233     -0.0004367660     28.0198402404     78.0151138305     -48.5802230834
201 155    0    0     -0.4237952709     -9.7832069396     -0.0095772953     -0.0013995188     -0.0007763233     -0.0004367660     28.0198402404     78.0151138305     -48.5802230834
202 107    0    0     -0.4333725929     -9.7712354660     0.0239432382     -0.0003342368     -0.0005100030     -0.0001704455     28.0198402404     78.0151138305     -48.5802230834
203  59    0    0     -0.4381612300     -9.7736291885     0.0215489125     0.0001984034     -0.0007763233     0.0000958745     28.0198402404     78.0151138305     -48.5802230834
204  10    0    0     -0.4381612300     -9.7736291885     0.0215489125     0.0001984034     -0.0007763233     0.0000958745     28.0198402404     78.0151138305     -48.5802230834
204 217    0    0     -0.4405555725     -9.7664461135     -0.0119716191     0.0004647225     -0.0007763233     0.0003621946     28.0198402404     78.0151138305     -48.5802230834
205 169    0    0     -0.4285839557     -9.7760238647     0.0095772953     -0.0000679176     -0.0010426433     0.0000958745     28.0198402404     78.0151138305     -48.5802230834
206 120    0    0     -0.4285839557     -9.7760238647     0.0095772953     -0.0000679176     -0.0010426433     0.0000958745     28.0198402404     78.0151138305     -48.5802230834
207  71    0    0     -0.4285839557     -9.7712354660     0.0000000000     -0.0006005578     -0.0007763233     -0.0001704455     28.0198402404     78.0151138305     -48.5802230834
208  22    0    0     -0.4309782505     -9.7640523910     -0.0047886476     0.0001984034     -0.0002436829     -0.0004367660     25.7432289123     77.4879837036     -48.0741767883
208 229    0    0     -0.4309782505     -9.7640523910     -0.0047886476     0.0001984034     -0.0002436829     -0.0004367660     25.7432289123     77.4879837036     -48.0741767883
209 181    0    0     -0.4309782505     -9.7616577148     -0.0119716191     -0.0003342368     -0.0005100030     0.0003621946     25.7432289123     77.4879837036     -48.0741767883
210 133    0    0     -0.4309782505     -9.7688407897     0.0095772953     -0.0006005578     -0.0013089635     -0.0001704455     25.7432289123     77.4879837036     -48.0741767883
211  84    0    0     -0.4309782505     -9.7688407897     0.0095772953     -0.0006005578     -0.0013089635     -0.0001704455     25.7432289123     77.4879837036     -48.0741767883
212  36    0    0     -0.4357668876     -9.7808122634     0.0239432382     -0.0008668788     -0.0007763233     0.0000958745     25.7432289123     77.4879837036     -48.0741767883
212 243    0    0     -0.4429498672     -9.7760238647     0.0095772953     -0.0008668788     0.0008215976     0.0006285147     25.7432289123     77.4879837036     -48.0741767883
213 195    0    0     -0.4429498672     -9.7760238647     0.0095772953     -0.0008668788     0.0008215976     0.0006285147     25.7432289123     77.4879837036     -48.0741767883
214 146    0    0     -0.4429498672     -9.7712354660     -0.0215489125     -0.0003342368     0.0005552775     0.0006285147     25.7432289123     77.4879837036     -48.0741767883
215  98    0    0     -0.4429498672     -9.7712354660     -0.0215489125     -0.0003342368     0.0005552775     0.0006285147     25.7432289123     77.4879837036     -48.0741767883
216  50    0    0     -0.4333725929     -9.7879953384     -0.0023943238     -0.0011331979     -0.0005100030     -0.0001704455     26.6188488006     78.3665313720     -48.5802230834
217   2    0    0     -0.4357668876     -9.7688407897     -0.0095772953     -0.0000679176     0.0000226372     -0.0009694063     26.6188488006     78.3665313720     -48.5802230834
217 209    0    0     -0.4357668876     -9.7688407897     -0.0095772953     -0.0000679176     0.0000226372     -0.0009694063     26.6188488006     78.3665313720     -48.5802230834
218 160    0    0     -0.4309782505     -9.7760238647     0.0095772953     0.0009973627     0.0000226372     -0.0004367660     26.6188488006     78.3665313720     -48.5802230834
219 111    0    0     -0.4357668876     -9.7760238647     0.0047886476     -0.0016658380     -0.0002436829     0.0003621946     26.6188488006     78.3665313720     -48.5802230834
220  63    0    0     -0.4357668876     -9.7760238647     0.0047886476     -0.0016658380     -0.0002436829     0.0003621946     26.6188488006     78.3665313720     -48.5802230834
221  14    0    0     -0.4381612300     -9.7712354660     -0.0239432382     -0.0006005578     0.0002889575     0.0006285147     26.6188488006     78.3665313720     -48.5802230834
221 222    0    0     -0.4333725929     -9.7736291885     0.0143659424     -0.0003342368     -0.0002436829     0.0000958745     26.6188488006     78.3665313720     -48.5802230834
222 174    0    0     -0.4333725929     -9.7736291885     0.0143659424     -0.0003342368     -0.0002436829     0.0000958745     26.6188488006     78.3665313720     -48.5802230834
223 125    0    0     -0.4309782505     -9.7712354660     -0.0095772953     0.0001984034     -0.0005100030     0.0003621946     25.7432289123     77.8394012451     -50.4357147216
224  77    0    0     -0.4381612300     -9.7664461135     -0.0071829710     -0.0003342368     -0.0007763233     0.0000958745     25.7432289123     77.8394012451     -50.4357147216
225  29    0    0     -0.4381612300     -9.7664461135     -0.0071829710     -0.0003342368     -0.0007763233     0.0000958745     25.7432289123     77.8394012451     -50.4357147216
225 237    0    0     -0.4285839557     -9.7760238647     0.0143659424     -0.0006005578     -0.0013089635     0.0006285147     25.7432289123     77.8394012451     -50.4357147216
226 189    0    0     -0.4261896133     -9.7712354660     0.0071829710     -0.0003342368     -0.0007763233     0.0006285147     25.7432289123     77.8394012451     -50.4357147216
227 141    0    0     -0.4261896133     -9.7712354660     0.0071829710     -0.0003342368     -0.0007763233     0.0006285147     25.7432289123     77.8394012451     -50.4357147216
228  94    0    0     -0.4214009761     -9.7760238647     -0.0191545906     -0.0006005578     0.0002889575     0.0000958745     25.7432289123     77.8394012451     -50.4357147216
229  45    0    0     -0.4309782505     -9.7640523910     -0.0095772953     0.0001984034     -0.0005100030     -0.0007030861     25.7432289123     77.8394012451     -50.4357147216
229 253    0    0     -0.4309782505     -9.7640523910     -0.0095772953     0.0001984034     -0.0005100030     -0.0007030861     25.7432289123     77.8394012451     -50.4357147216
230 204    0    0     -0.4237952709     -9.7760238647     -0.0023943238     -0.0000679176     0.0000226372     -0.0009694063     26.4437255859     78.5422439575     -48.7489013671
231 156    0    0     -0.4309782505     -9.7592630386     -0.0095772953     -0.0013995188     -0.0002436829     -0.0015020463     26.4437255859     78.5422439575     -48.7489013671
232 108    0    0     -0.4309782505     -9.7592630386     -0.0095772953     -0.0013995188     -0.0002436829     -0.0015020463     26.4437255859     78.5422439575     -48.7489013671
233  61    0    0     -0.4333725929     -9.7760238647     0.0047886476     -0.0008668788     -0.0005100030     0.0003621946     26.4437255859     78.5422439575     -48.7489013671
234  12    0    0     -0.4357668876     -9.7760238647     0.0000000000     -0.0011331979     -0.0005100030     0.0000958745     26.4437255859     78.5422439575     -48.7489013671
234 218    0    0     -0.4357668876     -9.7760238647     0.0000000000     -0.0011331979     -0.0005100030     0.0000958745     26.4437255859     78.5422439575     -48.7489013671
235 169    0    0     -0.4190066337     -9.7736291885     -0.0095772953     -0.0006005578     -0.0002436829     0.0006285147     26.4437255859     78.5422439575     -48.7489013671
236 121    0    0     -0.4261896133     -9.7616577148     0.0239432382     -0.0003342368     -0.0005100030     0.0011611551     26.4437255859     78.5422439575     -48.7489013671
237  73    0    0     -0.4261896133     -9.7616577148     0.0239432382     -0.0003342368     -0.0005100030     0.0011611551     26.4437255859     78.5422439575     -48.7489013671
238  25    0    0     -0.4261896133     -9.7664461135     -0.0383091812     -0.0006005578     0.0000226372     -0.0004367660     24.6924839019     77.8394012451     -48.0741767883
238 232    0    0     -0.4261896133     -9.7688407897     -0.0359148550     -0.0011331979     0.0002889575     -0.0004367660     24.6924839019     77.8394012451     -48.0741767883
239 185    0    0     -0.4261896133     -9.7688407897     -0.0359148550     -0.0011331979     0.0002889575     -0.0004367660     24.6924839019     77.8394012451     -48.0741767883
240 137    0    0     -0.4381612300     -9.7688407897     -0.0071829710     -0.0013995188     -0.0005100030     0.0003621946     24.6924839019     77.8394012451     -48.0741767883
241  88    0    0     -0.4261896133     -9.7832069396     0.0119716191     -0.0006005578     -0.0007763233     -0.0001704455     24.6924839019     77.8394012451     -48.0741767883
242  40    0    0     -0.4261896133     -9.7832069396     0.0119716191     -0.0006005578     -0.0007763233     -0.0001704455     24.6924839019     77.8394012451     -48.0741767883
242 248    0    0     -0.4357668876     -9.7712354660     0.0287318849     -0.0008668788     -0.0002436829     -0.0004367660     24.6924839019     77.8394012451     -48.0741767883
243 200    0    0     -0.4429498672     -9.7712354660     0.0119716191     -0.0016658380     0.0000226372     -0.0001704455     24.6924839019     77.8394012451     -48.0741767883
244 151    0    0     -0.4429498672     -9.7712354660     0.0119716191     -0.0016658380     0.0000226372     -0.0001704455     24.6924839019     77.8394012451     -48.0741767883
245 103    0    0     -0.4285839557     -9.7832069396     0.0023943238     -0.0006005578     -0.0005100030     -0.0001704455     24.6924839019     77.8394012451     -48.0741767883
246  54    0    0     -0.4237952709     -9.7808122634     0.0000000000     -0.0006005578     -0.0007763233     -0.0004367660     25.3929805755     78.1908187866     -49.7609901428
247   4    0    0     -0.4237952709     -9.7808122634     0.0000000000     -0.0006005578     -0.0007763233     -0.0004367660     25.3929805755     78.1908187866     -49.7609901428
247 211    0    0     -0.4381612300     -9.7784175872     0.0023943238     -0.0006005578     0.0000226372     -0.0001704455     25.3929805755     78.1908187866     -49.7609901428
248 162    0    0     -0.4237952709     -9.7664461135     0.0023943238     -0.0016658380     -0.0002436829     0.0000958745     25.3929805755     78.1908187866     -49.7609901428
249 114    0    0     -0.4237952709     -9.7664461135     0.0023943238     -0.0016658380     -0.0002436829     0.0000958745     25.3929805755     78.1908187866     -49.7609901428
250  65    0    0     -0.4166123390     -9.7688407897     0.0023943238     -0.0011331979     -0.0002436829     0.0003621946     25.3929805755     78.1908187866     -49.7609901428
251  17    0    0     -0.4333725929     -9.7736291885     0.0095772953     -0.0003342368     -0.0013089635     0.0006285147     25.3929805755     78.1908187866     -49.7609901428
251 224    0    0     -0.4333725929     -9.7736291885     0.0095772953     -0.0003342368     -0.0013089635     0.0006285147     25.3929805755     78.1908187866     -49.7609901428
252 176    0    0     -0.4381612300     -9.7712354660     0.0095772953     -0.0003342368     -0.0010426433     0.0003621946     25.3929805755     78.1908187866     -49.7609901428
253 128    0    0     -0.4477385520     -9.7568693161     -0.0359148550     -0.0008668788     -0.0002436829     0.0000958745     24.8676090240     78.3665313720     -49.2549476623
254  80    0    0     -0.4477385520     -9.7568693161     -0.0359148550     -0.0008668788     -0.0002436829     0.0000958745     24.8676090240     78.3665313720     -49.2549476623
255  31    0    0     -0.4094293594     -9.7688407897     0.0311262083     0.0012636837     -0.0015752837     -0.0028336472     24.8676090240     78.3665313720     -49.2549476623
255 239    0    0     -0.4309782505     -9.7784175872     -0.0095772953     -0.0008668788     -0.0002436829     -0.0001704455     24.8676090240     78.3665313720     -49.2549476623
  0 191    0    0     -0.4309782505     -9.7784175872     -0.0095772953     -0.0008668788     -0.0002436829     -0.0001704455     24.8676090240     78.3665313720     -49.2549476623
  1 143    0    0     -0.4214009761     -9.7616577148     -0.0143659424     0.0009973627     -0.0021079239     -0.0009694063     24.8676090240     78.3665313720     -49.2549476623
  2  94    0    0     -0.4214009761     -9.7712354660     0.0119716191     -0.0011331979     -0.0002436829     0.0019601154     24.8676090240     78.3665313720     -49.2549476623
  3  46    0    0     -0.4214009761     -9.7712354660     0.0119716191     -0.0011331979     -0.0002436829     0.0019601154     24.8676090240     78.3665313720     -49.2549476623
  3 253    0    0     -0.4381612300     -9.8310928344     -0.0454921483     -0.0019321590     0.0005552775     0.0024927558     24.8676090240     78.3665313720     -49.2549476623
  4 205    0    0     -0.4070350170     -9.7879953384     -0.0095772953     0.0031279251     -0.0005100030     -0.0017683663     26.2686004638     78.7179489135     -48.5802230834
  5 156    0    0     -0.4070350170     -9.7879953384     -0.0095772953     0.0031279251     -0.0005100030     -0.0017683663     26.2686004638     78.7179489135     -48.5802230834
  6 108    0    0     -0.3735145092     -9.7808122634     0.0167602658     0.0001984034     -0.0007763233     -0.0015020463     26.2686004638     78.7179489135     -48.5802230834
  7  59    0    0     -0.3759088277     -9.7448978424     0.0191545906     -0.0013995188     0.0000226372     0.0006285147     26.2686004638     78.7179489135     -48.5802230834
  8  10    0    0     -0.3759088277     -9.7448978424     0.0191545906     -0.0013995188     0.0000226372     0.0006285147     26.2686004638     78.7179489135     -48.5802230834
  8 216    0    0     -0.3830918121     -9.6251811981     0.0000000000     -0.0021984782     -0.0005100030     -0.0001704455     26.2686004638     78.7179489135     -48.5802230834
  9 167    0    0     -0.4046407222     -9.7353200912     0.0383091812     -0.0003342368     -0.0005100030     0.0030253961     26.2686004638     78.7179489135     -48.5802230834
 10 118    0    0     -0.4046407222     -9.7353200912     0.0383091812     -0.0003342368     -0.0005100030     0.0030253961     26.2686004638     78.7179489135     -48.5802230834
 11  69    0    0     -0.4046407222     -9.7688407897     -0.0047886476     -0.0045953598     -0.0026405642     0.0163414025     26.2686004638     78.7179489135     -48.5802230834
 12  21    0    0     -0.4525271415     -9.7568693161     -0.0311262083     0.0007310435     -0.0045048055     0.0275268530     25.5681037902     79.7722091674     -48.2428588867
 12 228    0    0     -0.4525271415     -9.7568693161     -0.0311262083     0.0007310435     -0.0045048055     0.0275268530     25.5681037902     79.7722091674     -48.2428588867
 13 180    0    0     -0.4357668876     -9.7592630386     -0.0047886476     0.0073890457     -0.0061027264     0.0208688449     25.5681037902     79.7722091674     -48.2428588867
 14 131    0    0     -0.4070350170     -9.7496862411     0.0502807998     0.0127154517     -0.0063690471     0.0171403646     25.5681037902     79.7722091674     -48.2428588867
 15  83    0    0     -0.4070350170     -9.7496862411     0.0502807998     0.0127154517     -0.0063690471     0.0171403646     25.5681037902     79.7722091674     -48.2428588867
 16  34    0    0     -0.4405555725     -9.7568693161     0.0454921483     0.0068564057     -0.0063690471     0.0253962898     25.5681037902     79.7722091674     -48.2428588867
 16 242    0    0     -0.4692874431     -9.7736291885     0.0071829710     0.0047258453     -0.0061027264     0.0259289288     25.5681037902     79.7722091674     -48.2428588867
 17 193    0    0     -0.4692874431     -9.7736291885     0.0071829710     0.0047258453     -0.0061027264     0.0259289288     25.5681037902     79.7722091674     -48.2428588867
 18 145    0    0     -0.4597101688     -9.7879953384     0.0622524166     0.0084543285     -0.0050374455     0.0179393267     25.5681037902     79.7722091674     -48.2428588867
 19  97    0    0     -0.4716817855     -9.7808122634     0.0071829710     0.0092532873     -0.0034395246     0.0091507606     25.9183521270     77.6636886596     -49.2549476623
 20  48    0    0     -0.4716817855     -9.7808122634     0.0071829710     0.0092532873     -0.0034395246     0.0091507606     25.9183521270     77.6636886596     -49.2549476623
 21   0    0    0     -0.4381612300     -9.7879953384     0.0023943238     0.0113838505     -0.0026405642     0.0000958745     25.9183521270     77.6636886596     -49.2549476623
 21 207    0    0     -0.7350573539     -9.9915132522     -0.0383091812     0.0132480883     -0.0356642627     -0.0108232509     25.9183521270     77.6636886596     -49.2549476623
 22 159    0    0     -0.7350573539     -9.9915132522     -0.0383091812     0.0132480883     -0.0356642627     -0.0108232509     25.9183521270     77.6636886596     -49.2549476623
 23 112    0    0     -0.4022463798     -9.7664461135     0.0311262083     0.0212376928     -0.1429912948     -0.0630220031     25.9183521270     77.6636886596     -49.2549476623
 24  64    0    0     -0.4381612300     -9.7592630386     0.0191545906     0.0087206478     -0.0702858877     -0.0265361404     25.9183521270     77.6636886596     -49.2549476623
 25  16    0    0     -0.4381612300     -9.7592630386     0.0191545906     0.0087206478     -0.0702858877     -0.0265361404     25.9183521270     77.6636886596     -49.2549476623
 25 224    0    0     -0.4309782505     -9.7664461135     0.0718297100     -0.0008668788     -0.0420559453     -0.0110895717     25.9183521270     77.6636886596     -49.2549476623
 26 176    0    0     -0.4477385520     -9.7951784133     0.0119716191     -0.0144492053     -0.0375285029     -0.0015020463     25.9183521270     77.6636886596     -49.2549476623
 27 128    0    0     -0.4477385520     -9.7951784133     0.0119716191     -0.0144492053     -0.0375285029     -0.0015020463     25.9183521270     77.6636886596     -49.2549476623
 28  80    0    0     -0.4285839557     -9.7927837371     0.0167602658     -0.0101880836     -0.0545729923     -0.0033662879     25.9183521270     78.7179489135     -49.2549476623
 29  33    0    0     -0.4142179965     -9.7736291885     0.0550694465     -0.0141828870     -0.0503118705     -0.0015020463     25.9183521270     78.7179489135     -49.2549476623
 29 241    0    0     -0.4142179965     -9.7736291885     0.0550694465     -0.0141828870     -0.0503118705     -0.0015020463     25.9183521270     78.7179489135     -49.2549476623
 30 193    0    0     -0.4285839557     -9.7879953384     0.0311262083     -0.0245693707     -0.0303378605     0.0094170799     25.9183521270     78.7179489135     -49.2549476623
 31 145    0    0     -0.4668931484     -9.7927837371     0.0095772953     -0.0245693707     -0.0239461779     0.0158087635     25.9183521270     78.7179489135     -49.2549476623
 32  97    0    0     -0.4668931484     -9.7927837371     0.0095772953     -0.0245693707     -0.0239461779     0.0158087635     25.9183521270     78.7179489135     -49.2549476623
 33  49    0    0     -0.4501328468     -9.7640523910     0.0095772953     -0.0224388098     -0.0111628091     0.0096834001     25.9183521270     78.7179489135     -49.2549476623
 34   1    0    0     -0.4357668876     -9.7856006622     0.0263375616     -0.0205745697     -0.0135596895     0.0086181201     25.9183521270     78.7179489135     -49.2549476623
 34 209    0    0     -0.4357668876     -9.7856006622     0.0263375616     -0.0205745697     -0.0135596895     0.0086181201     25.9183521270     78.7179489135     -49.2549476623
 35 161    0    0     -0.4429498672     -9.7736291885     0.0071829710     -0.0229714512     -0.0103638482     0.0102160406     26.6188488006     79.0693664550     -48.2428588867
 36 113    0    0     -0.4644988059     -9.7879953384     -0.0191545906     -0.0245693707     -0.0140923309     0.0067538785     26.6188488006     79.0693664550     -48.2428588867
 37  64    0    0     -0.4644988059     -9.7879953384     -0.0191545906     -0.0245693707     -0.0140923309     0.0067538785     26.6188488006     79.0693664550     -48.2428588867
 38  16    0    0     -0.4740760803     -9.7856006622     0.0383091812     -0.0179113674     -0.0023742439     0.0051559572     26.6188488006     79.0693664550     -48.2428588867
 38 223    0    0     -0.4668931484     -9.7760238647     0.0407035017     -0.0213735318     -0.0015752837     0.0032917165     26.6188488006     79.0693664550     -48.2428588867
 39 176    0    0     -0.4668931484     -9.7760238647     0.0407035017     -0.0213735318     -0.0015752837     0.0032917165     26.6188488006     79.0693664550     -48.2428588867
 40 127    0    0     -0.4453442096     -9.7712354660     0.0000000000     -0.0322926568     -0.0034395246     0.0048896369     26.6188488006     79.0693664550     -48.2428588867
 41  78    0    0     -0.4812590599     -9.7927837371     -0.0167602658     -0.0293631343     0.0106754446     0.0064875578     26.6188488006     79.0693664550     -48.2428588867
 42  30    0    0     -0.4812590599     -9.7927837371     -0.0167602658     -0.0293631343     0.0106754446     0.0064875578     26.6188488006     79.0693664550     -48.2428588867
 42 238    0    0     -0.4285839557     -9.7712354660     -0.0215489125     -0.0341568946     0.0085448827     0.0008948349     26.2686004638     79.0693664550     -47.9054946899
 43 189    0    0     -0.4788647174     -9.7664461135     -0.0478864765     -0.0378853821     0.0261220121     0.0070201988     26.2686004638     79.0693664550     -47.9054946899
 44 141    0    0     -0.4788647174     -9.7664461135     -0.0478864765     -0.0378853821     0.0261220121     0.0070201988     26.2686004638     79.0693664550     -47.9054946899
 45  93    0    0     -0.4884420394     -9.7832069396     -0.0335205316     -0.0384180212     0.0436991453     0.0067538785     26.2686004638     79.0693664550     -47.9054946899
 46  45    0    0     -0.4668931484     -9.7856006622     -0.0933786296     -0.0496034669     0.0676679563     0.0096834001     26.2686004638     79.0693664550     -47.9054946899
 46 252    0    0     -0.4668931484     -9.7856006622     -0.0933786296     -0.0496034669     0.0676679563     0.0096834001     26.2686004638     79.0693664550     -47.9054946899
 47 204    0    0     -0.4764704227     -9.7808122634     -0.0885899734     -0.0429454612     0.0516887474     0.0003621946     26.2686004638     79.0693664550     -47.9054946899
 48 156    0    0     -0.5483001708     -9.7903900146     -0.0718297100     -0.0432117843     0.0455633831     -0.0092253313     26.2686004638     79.0693664550     -47.9054946899
 49 108    0    0     -0.5483001708     -9.7903900146     -0.0718297100     -0.0432117843     0.0455633831     -0.0092253313     26.2686004638     79.0693664550     -47.9054946899
 50  59    0    0     -0.4118237018     -9.7568693161     -0.1101388931     -0.0501361083     0.0551509141     -0.0193454952     27.3193454742     79.0693664550     -48.5802230834
 51  12    0    0     -0.4357668876     -9.8406705856     0.0095772953     -0.0474729061     0.0551509141     -0.0118885326     27.3193454742     79.0693664550     -48.5802230834
 51 220    0    0     -0.4357668876     -9.8406705856     0.0095772953     -0.0474729061     0.0551509141     -0.0118885326     27.3193454742     79.0693664550     -48.5802230834
 52 172    0    0     -0.4980193138     -9.8909511566     -0.0311262083     -0.0788986778     0.0503571510     -0.0137527751     27.3193454742     79.0693664550     -48.5802230834
 53 124    0    0     -0.4692874431     -9.9029226303     0.0766183614     -0.1111234188     0.0684669113     -0.0217423772     27.3193454742     79.0693664550     -48.5802230834
 54  77    0    0     -0.4692874431     -9.9029226303     0.0766183614     -0.1111234188     0.0684669113     -0.0217423772     27.3193454742     79.0693664550     -48.5802230834
 55  29    0    0     -0.4788647174     -9.9460210800     -0.0502807998     -0.1907531547     0.0745922803     -0.0169486141     27.3193454742     79.0693664550     -48.5802230834
 55 237    0    0     -0.4716817855     -9.7879953384     -0.2945018005     -0.2466803789     0.0644721126     -0.0268024635     27.3193454742     79.0693664550     -48.5802230834
 56 189    0    0     -0.4716817855     -9.7879953384     -0.2945018005     -0.2466803789     0.0644721126     -0.0268024635     27.3193454742     79.0693664550     -48.5802230834
 57 142    0    0     -0.4405555725     -9.8071498870     -0.2705585718     -0.2221789360     0.0586130714     -0.0430479907     25.7432289123     78.1908187866     -47.3994522094
 58  94    0    0     -0.4214009761     -9.8358821868     -0.2729529142     -0.2317664623     0.0556835556     -0.0393195133     25.7432289123     78.1908187866     -47.3994522094
 59  47    0    0     -0.4214009761     -9.8358821868     -0.2729529142     -0.2317664623     0.0556835556     -0.0393195133     25.7432289123     78.1908187866     -47.3994522094
 59 255    0    0     -0.2705585718     -9.8167276382     -0.2059118509     -0.2549363136     0.0498245096     -0.0366563081     25.7432289123     78.1908187866     -47.3994522094
 60 208    0    0     -0.4405555725     -9.9125003814     -0.3830918121     -0.2839652061     0.0410359430     -0.0190791788     25.7432289123     78.1908187866     -47.3994522094
 61 160    0    0     -0.4405555725     -9.9125003814     -0.3830918121     -0.2839652061     0.0410359430     -0.0190791788     25.7432289123     78.1908187866     -47.3994522094
 62 112    0    0     -0.5028079986     -9.8047552108     -0.4884420394     -0.3047381877     0.0466286659     -0.0419827079     25.7432289123     78.1908187866     -47.3994522094
 63  64    0    0     -0.2250664234     -9.6539134979     -0.5674547195     -0.3119288444     0.0152028856     -0.0632883262     25.7432289123     78.1908187866     -47.3994522094
 64  17    0    0     -0.2250664234     -9.6539134979     -0.5674547195     -0.3119288444     0.0152028856     -0.0632883262     25.7432289123     78.1908187866     -47.3994522094
 64 225    0    0     -0.2466153383     -9.6778564453     -0.5435114860     -0.2930201053     0.0173334465     -0.0236066198     25.7432289123     78.1908187866     -47.3994522094
 65 178    0    0     -0.3902747631     -9.8191213607     -0.6297071456     -0.2927537918     0.0341116189     0.0163414025     25.7432289123     77.1365661621     -45.3752746582
 66 131    0    0     -0.3902747631     -9.8191213607     -0.6297071456     -0.2927537918     0.0341116189     0.0163414025     25.7432289123     77.1365661621     -45.3752746582
 67  83    0    0     -0.4597101688     -9.8837680816     -0.7206914424     -0.3018086433     0.0253230524     -0.0001704455     25.7432289123     77.1365661621     -45.3752746582
 68  36    0    0     -0.3735145092     -9.8574304580     -0.6751992702     -0.3050045013     0.0112080836     -0.0411837530     25.7432289123     77.1365661621     -45.3752746582
 68 244    0    0     -0.3735145092     -9.8574304580     -0.6751992702     -0.3050045013     0.0112080836     -0.0411837530     25.7432289123     77.1365661621     -45.3752746582
 69 196    0    0     -0.3256280183     -9.6994056701     -0.8212530136     -0.3409577369     -0.0100975286     -0.0529018402     25.7432289123     77.1365661621     -45.3752746582
 70 149    0    0     -0.3256280183     -9.6251811981     -0.9505464553     -0.3465504407     -0.0023742439     -0.0281340618     25.7432289123     77.1365661621     -45.3752746582
 71 101    0    0     -0.3256280183     -9.6251811981     -0.9505464553     -0.3465504407     -0.0023742439     -0.0281340618     25.7432289123     77.1365661621     -45.3752746582
 72  54    0    0     -0.3830918121     -9.9148941040     -0.8356189727     -0.3263101100     0.0354432201     -0.0046978883     25.7432289123     77.1365661621     -45.3752746582
 73   7    0    0     -0.3711201906     -10.0944690704     -0.8332246780     -0.3955533504     0.0152028856     -0.0025673270     25.2178573608     77.6636886596     -43.5197830200
 73 215    0    0     -0.3711201906     -10.0944690704     -0.8332246780     -0.3955533504     0.0152028856     -0.0025673270     25.2178573608     77.6636886596     -43.5197830200
 74 167    0    0     -0.4764704227     -9.8981342315     -1.0702626705     -0.4900969982     0.0303831338     -0.0196118173     25.2178573608     77.6636886596     -43.5197830200
 75 119    0    0     -0.3567542552     -9.6108150482     -1.2642029523     -0.5204575061     0.0269209718     -0.0648862409     25.2178573608     77.6636886596     -43.5197830200
 76  72    0    0     -0.3567542552     -9.6108150482     -1.2642029523     -0.5204575061     0.0269209718     -0.0648862409     25.2178573608     77.6636886596     -43.5197830200
 77  24    0    0     -0.1723913097     -9.5318031311     -1.3958907127     -0.4975539684     0.0088112030     -0.0696800041     25.2178573608     77.6636886596     -43.5197830200
 77 232    0    0     -0.2657699346     -9.6850395202     -1.2977234077     -0.4789115905     0.0362421798     -0.0150843739     25.2178573608     77.6636886596     -43.5197830200
 78 184    0    0     -0.2657699346     -9.6850395202     -1.2977234077     -0.4789115905     0.0362421798     -0.0150843739     25.2178573608     77.6636886596     -43.5197830200
 79 136    0    0     -0.4070350170     -9.8861627578     -1.4030736923     -0.5183269500     0.0250567317     0.0086181201     25.2178573608     77.6636886596     -43.5197830200
 80  88    0    0     -0.5866093158     -9.5389852523     -1.8077143669     -0.5604055404     0.0463623476     -0.0062958092     25.2178573608     76.2580108642     -40.1461563110
 81  40    0    0     -0.5866093158     -9.5389852523     -1.8077143669     -0.5604055404     0.0463623476     -0.0062958092     25.2178573608     76.2580108642     -40.1461563110
 81 248    0    0     -0.3112620830     -9.5006761550     -1.8963043212     -0.5425620555     0.0466286659     -0.0478417539     25.2178573608     76.2580108642     -40.1461563110
 82 200    0    0     -0.1388707752     -9.4887046813     -1.6832095146     -0.4847705841     0.0666026782     -0.0449122333     25.2178573608     76.2580108642     -40.1461563110
 83 153    0    0     -0.1388707752     -9.4887046813     -1.6832095146     -0.4847705841     0.0666026782     -0.0449122333     25.2178573608     76.2580108642     -40.1461563110
 84 105    0    0     -0.2873188495     -9.6826448440     -1.9058816909     -0.5183269500     0.0884409236     -0.0028336472     25.2178573608     76.2580108642     -40.1461563110
 85  57    0    0     -0.4261896133     -9.6922225952     -2.1333425045     -0.5457579612     0.0974958229     0.0075528388     25.2178573608     76.2580108642     -40.1461563110
 86  10    0    0     -0.4261896133     -9.6922225952     -2.1333425045     -0.5457579612     0.0974958229     0.0075528388     25.2178573608     76.2580108642     -40.1461563110
 86 218    0    0     -0.3423882961     -9.6515188217     -2.1070048809     -0.5601392269     0.0985610961     -0.0249382233     25.2178573608     76.2580108642     -40.1461563110
 87 171    0    0     -0.1963345432     -9.6802511215     -2.1261594295     -0.6051473140     0.0927020549     -0.0438469505     24.6924839019     75.0280456542     -37.6159362792
 88 123    0    0     -0.1963345432     -9.6802511215     -2.1261594295     -0.6051473140     0.0927020549     -0.0438469505     24.6924839019     75.0280456542     -37.6159362792
 89  76    0    0     -0.2298550844     -9.6826448440     -2.1979892253     -0.6528186321     0.0884409236     -0.0451785564     24.6924839019     75.0280456542     -37.6159362792
 90  28    0    0     -0.2178834438     -9.6778564453     -2.4398157596     -0.7367094993     0.0921694087     -0.0371889472     24.6924839019     75.0280456542     -37.6159362792
 90 237    0    0     -0.2178834438     -9.6778564453     -2.4398157596     -0.7367094993     0.0921694087     -0.0371889472     24.6924839019     75.0280456542     -37.6159362792
 91 190    0    0     -0.1891515731     -9.5557460784     -2.5044624805     -0.7968978404     0.0969631767     -0.0342594265     24.6924839019     75.0280456542     -37.6159362792
 92 142    0    0     -0.1819685935     -9.4168748855     -2.7582609653     -0.8592167854     0.0921694087     -0.0363899898     24.6924839019     75.0280456542     -37.6159362792
 93  95    0    0     -0.1819685935     -9.4168748855     -2.7582609653     -0.8592167854     0.0921694087     -0.0363899898     24.6924839019     75.0280456542     -37.6159362792
 94  47    0    0     -0.0694353866     -9.0792751312     -2.9976932525     -0.8895772933     0.0828482055     -0.0398521471     24.6924839019     75.0280456542     -37.6159362792
 95   0    0    0     -0.1963345432     -8.8613920211     -3.3759963512     -0.8706685066     0.0602109909     -0.0406511116     24.3422374725     73.9737854003     -33.5675849914
 95 208    0    0     -0.1963345432     -8.8613920211     -3.3759963512     -0.8706685066     0.0602109909     -0.0406511116     24.3422374725     73.9737854003     -33.5675849914
 96 160    0    0     -0.5578774452     -8.4950609207     -2.7438950538     -0.8224645614     0.0950989341     -0.0560976791     24.3422374725     73.9737854003     -33.5675849914
 97 113    0    0     -0.0550694465     -8.9571647644     -3.6752867698     -1.2725456953     -0.2537804603     -0.1405211687     24.3422374725     73.9737854003     -33.5675849914
 98  66    0    0     -0.0550694465     -8.9571647644     -3.6752867698     -1.2725456953     -0.2537804603     -0.1405211687     24.3422374725     73.9737854003     -33.5675849914
 99  19    0    0     0.1963345432     -9.0625152587     -3.9003532409     -1.2437831163     -0.3318122625     -0.1224113941     24.3422374725     73.9737854003     -33.5675849914
 99 228    0    0     -0.2083061695     -9.0601205825     -4.1541514396     -0.9399117469     -0.0063690471     0.0003621946     24.3422374725     73.9737854003     -33.5675849914
100 180    0    0     -0.2083061695     -9.0601205825     -4.1541514396     -0.9399117469     -0.0063690471     0.0003621946     24.3422374725     73.9737854003     -33.5675849914
101 132    0    0     -0.1795742750     -8.8278713226     -4.1852779388     -0.7383074283     0.1203993439     0.0144771623     24.3422374725     73.9737854003     -33.5675849914
102  85    0    0     -0.0670410633     -8.6890010833     -4.2235870361     -0.7124743461     0.0958978843     0.0030253961     25.3929805755     70.1081771850     -28.8445072174
103  37    0    0     -0.0670410633     -8.6890010833     -4.2235870361     -0.7124743461     0.0958978843     0.0030253961     25.3929805755     70.1081771850     -28.8445072174
103 245    0    0     -0.1101388931     -8.6459026336     -4.3217544555     -0.6917013645     0.1094802141     0.0067538785     25.3929805755     70.1081771850     -28.8445072174
104 197    0    0     -0.1604196929     -8.5812559127     -4.5516095161     -0.7012888908     0.1097465400     0.0051559572     25.3929805755     70.1081771850     -28.8445072174
105 149    0    0     -0.1604196929     -8.5812559127     -4.5516095161     -0.7012888908     0.1097465400     0.0051559572     25.3929805755     70.1081771850     -28.8445072174
106 102    0    0     0.0071829710     -8.5932273864     -4.4869627952     -0.7111427307     0.0642057943     -0.0078937296     25.3929805755     70.1081771850     -28.8445072174
107  54    0    0     -0.1268991470     -8.6961841583     -4.5276660919     -0.7111427307     0.0737933206     0.0062212381     25.3929805755     70.1081771850     -28.8445072174
108   6    0    0     -0.1268991470     -8.6961841583     -4.5276660919     -0.7111427307     0.0737933206     0.0062212381     25.3929805755     70.1081771850     -28.8445072174
108 214    0    0     -0.1005615949     -8.5740728378     -4.7718873023     -0.7489602088     0.0929683685     -0.0041652479     25.3929805755     70.1081771850     -28.8445072174
109 167    0    0     0.0502807998     -8.3490066528     -4.8844203948     -0.8096811294     0.0335789775     -0.0270687818     25.3929805755     70.1081771850     -28.8445072174
110 118    0    0     0.0502807998     -8.3490066528     -4.8844203948     -0.8096811294     0.0335789775     -0.0270687818     25.3929805755     70.1081771850     -28.8445072174
111  70    0    0     -0.1125332117     -8.0712652206     -5.2148370742     -0.8637441635     0.0005552775     -0.0233402991     25.3929805755     67.9996566772     -25.1335163116
112  23    0    0     0.0167602658     -8.0976028442     -5.3082156181     -0.8538903236     -0.0162228927     -0.0270687818     25.3929805755     67.9996566772     -25.1335163116
112 232    0    0     0.0167602658     -8.0976028442     -5.3082156181     -0.8538903236     -0.0162228927     -0.0270687818     25.3929805755     67.9996566772     -25.1335163116
113 184    0    0     -0.0981672668     -8.0856313705     -5.4710297584     -0.7976967811     0.0277199316     -0.0046978883     25.3929805755     67.9996566772     -25.1335163116
114 137    0    0     -0.0215489125     -7.8653535842     -5.6099004745     -0.7545528888     0.0397043418     -0.0097579717     25.3929805755     67.9996566772     -25.1335163116
115  90    0    0     -0.0215489125     -7.8653535842     -5.6099004745     -0.7545528888     0.0397043418     -0.0097579717     25.3929805755     67.9996566772     -25.1335163116
116  42    0    0     0.0143659424     -7.8821134567     -5.6218719482     -0.7090122222     0.0130723249     -0.0206770968     25.3929805755     67.9996566772     -25.1335163116
116 251    0    0     -0.0885899734     -7.7671861648     -5.8229951858     -0.6967614173     0.0223935317     -0.0145517339     25.3929805755     67.9996566772     -25.1335163116
117 204    0    0     -0.0885899734     -7.7671861648     -5.8229951858     -0.6967614173     0.0223935317     -0.0145517339     25.3929805755     67.9996566772     -25.1335163116
118 157    0    0     -0.0335205316     -7.6043720245     -5.9475002288     -0.6885055541     0.0010879180     -0.0137527751     23.8168640136     63.9583358764     -21.2538471221
119 109    0    0     -0.0718297100     -7.6283154487     -6.1270742416     -0.6626724720     0.0178660879     0.0032917165     23.8168640136     63.9583358764     -21.2538471221
120  62    0    0     -0.0718297100     -7.6283154487     -6.1270742416     -0.6626724720     0.0178660879     0.0032917165     23.8168640136     63.9583358764     -21.2538471221
121  15    0    0     -0.0550694465     -7.6953563690     -6.0791878700     -0.6195285797     0.0602109909     0.0277931714     23.8168640136     63.9583358764     -21.2538471221
121 223    0    0     -0.1101388931     -7.5971889495     -6.1510176658     -0.6147348403     0.0745922803     0.0259289288     23.8168640136     63.9583358764     -21.2538471221
122 176    0    0     -0.1101388931     -7.5971889495     -6.1510176658     -0.6147348403     0.0745922803     0.0259289288     23.8168640136     63.9583358764     -21.2538471221
123 128    0    0     0.0239432382     -7.4200091361     -6.2563676834     -0.6315130233     0.0642057943     -0.0118885326     23.8168640136     63.9583358764     -21.2538471221
124  81    0    0     0.0838013267     -7.3960657119     -6.2994656562     -0.6381710052     0.0463623476     -0.0172149362     23.8168640136     63.9583358764     -21.2538471221
125  33    0    0     0.0838013267     -7.3960657119     -6.2994656562     -0.6381710052     0.0463623476     -0.0172149362     23.8168640136     63.9583358764     -21.2538471221
125 242    0    0     -0.0454921483     -7.4583182334     -6.4191818237     -0.6490901947     0.0383727407     -0.0004367660     25.0427322387     61.6741065979     -16.6994514465
126 195    0    0     -0.1173218607     -7.3050818443     -6.5221376419     -0.6653356552     0.0474276256     -0.0057631692     25.0427322387     61.6741065979     -16.6994514465
127 148    0    0     -0.1173218607     -7.3050818443     -6.5221376419     -0.6653356552     0.0474276256     -0.0057631692     25.0427322387     61.6741065979     -16.6994514465
128 101    0    0     0.0119716191     -7.2164916992     -6.5819959640     -0.6935656070     0.0548845863     -0.0201444602     25.0427322387     61.6741065979     -16.6994514465
129  53    0    0     0.0574637699     -7.1709995269     -6.6825575828     -0.7199313163     0.0506234693     -0.0230739784     25.0427322387     61.6741065979     -16.6994514465
130   5    0    0     0.0574637699     -7.1709995269     -6.6825575828     -0.7199313163     0.0506234693     -0.0230739784     25.0427322387     61.6741065979     -16.6994514465
130 214    0    0     0.0191545906     -6.8405828475     -6.8764977455     -0.7649394035     0.0479602670     -0.0177475786     25.0427322387     61.6741065979     -16.6994514465
131 166    0    0     0.0502807998     -6.5556583404     -7.0895924568     -0.7689342021     0.0484929084     -0.0172149362     25.0427322387     61.6741065979     -16.6994514465
132 118    0    0     0.0502807998     -6.5556583404     -7.0895924568     -0.7689342021     0.0484929084     -0.0172149362     25.0427322387     61.6741065979     -16.6994514465
133  70    0    0     0.0383091812     -6.6514310836     -7.4176149368     -0.6871738910     0.0594120311     -0.0030999672     23.8168640136     60.0927200317     -14.1692314147
134  23    0    0     0.1101388931     -6.3186202049     -7.1470561027     -0.4938254833     0.0692658805     -0.0057631692     23.8168640136     60.0927200317     -14.1692314147
134 231    0    0     0.1101388931     -6.3186202049     -7.1470561027     -0.4938254833     0.0692658805     -0.0057631692     23.8168640136     60.0927200317     -14.1692314147
135 183    0    0     0.1747856235     -6.5101661682     -7.2524065971     -0.5002171993     0.1185351133     0.0200698852     23.8168640136     60.0927200317     -14.1692314147
136 136    0    0     0.0861956501     -6.5700240135     -7.3314189910     -0.4442899703     0.2069533824     0.0498977422     23.8168640136     60.0927200317     -14.1692314147
137  88    0    0     0.0861956501     -6.5700240135     -7.3314189910     -0.4442899703     0.2069533824     0.0498977422     23.8168640136     60.0927200317     -14.1692314147
138  40    0    0     0.1364764571     -6.3401689529     -7.3433909416     -0.4144620895     0.2045565128     0.0445713424     23.8168640136     60.0927200317     -14.1692314147
138 248    0    0     0.1556310415     -6.3018598556     -7.4224033355     -0.4219190597     0.1936373805     0.0376470136     23.8168640136     60.0927200317     -14.1692314147
139 200    0    0     0.1556310415     -6.3018598556     -7.4224033355     -0.4219190597     0.1936373805     0.0376470136     23.8168640136     60.0927200317     -14.1692314147
140 153    0    0     0.0885899734     -6.4335479736     -7.3769111633     -0.4144620895     0.1955016231     0.0424407768     23.2914924621     57.8084945678     -13.6631870269
141 105    0    0     0.0981672668     -6.4072103500     -7.4559240341     -0.4336371421     0.2285253286     0.0522946262     23.2914924621     57.8084945678     -13.6631870269
142  58    0    0     0.0981672668     -6.4072103500     -7.4559240341     -0.4336371421     0.2285253286     0.0522946262     23.2914924621     57.8084945678     -13.6631870269
143  10    0    0     0.7590005874     -6.5843901634     -6.4718570709     -0.4349687576     0.2484993457     0.0216678094     23.2914924621     57.8084945678     -13.6631870269
143 218    0    0     -0.2849245071     -5.9355282783     -7.2619838714     -0.0565277862     0.3731372117     -0.3961885261     23.2914924621     57.8084945678     -13.6631870269
144 171    0    0     -0.2849245071     -5.9355282783     -7.2619838714     -0.0565277862     0.3731372117     -0.3961885261     23.2914924621     57.8084945678     -13.6631870269
145 124    0    0     0.3974577426     -5.7487711906     -8.5716791152     -0.2469467163     0.0088112030     -0.3149608612     23.2914924621     57.8084945678     -13.6631870269
146  77    0    0     0.5315398693     -5.9451055526     -7.9970412254     -0.5420294284     -0.1155603170     -0.0803328132     23.2914924621     57.8084945678     -13.6631870269
147  30    0    0     0.5315398693     -5.9451055526     -7.9970412254     -0.5420294284     -0.1155603170     -0.0803328132     23.2914924621     57.8084945678     -13.6631870269
147 238    0    0     0.2849245071     -5.9977807998     -7.7288770675     -0.4903633117     0.0945662879     0.0312553358     23.2914924621     57.8084945678     -13.6631870269
148 190    0    0     0.4190066337     -5.7751088142     -7.7647919654     -0.5244523048     0.0804513168     0.0195372467     22.9412441253     54.2943000793     -11.9763736724
149 143    0    0     0.4190066337     -5.7751088142     -7.7647919654     -0.5244523048     0.0804513168     0.0195372467     22.9412441253     54.2943000793     -11.9763736724
150  95    0    0     0.4381612300     -5.7320108413     -7.9132399559     -0.5468232154     0.0626078701     0.0208688449     22.9412441253     54.2943000793     -11.9763736724
151  47    0    0     0.4956250190     -5.5404648780     -7.9707036018     -0.4959560394     0.0466286659     0.0179393267     22.9412441253     54.2943000793     -11.9763736724
151 255    0    0     0.4956250190     -5.5404648780     -7.9707036018     -0.4959560394     0.0466286659     0.0179393267     22.9412441253     54.2943000793     -11.9763736724
152 207    0    0     0.3519655704     -5.6937017440     -7.9778866767     -0.4735851764     0.0434328269     0.0296574115     22.9412441253     54.2943000793     -11.9763736724
153 159    0    0     0.3352053165     -5.7320108413     -7.9563374519     -0.4853032588     0.0540856313     0.0227330899     22.9412441253     54.2943000793     -11.9763736724
154 111    0    0     0.3352053165     -5.7320108413     -7.9563374519     -0.4853032588     0.0540856313     0.0227330899     22.9412441253     54.2943000793     -11.9763736724
155  63    0    0     0.3902747631     -5.5452537536     -8.0018301010     -0.5106036663     0.0586130714     0.0096834001     22.9412441253     54.2943000793     -11.9763736724
156  15    0    0     0.4860476970     -5.2962441444     -8.2077417373     -0.5361704349     0.0476939439     -0.0068284502     22.2407493591     51.4829444885     -10.2895603179
156 223    0    0     0.4860476970     -5.2962441444     -8.2077417373     -0.5361704349     0.0476939439     -0.0068284502     22.2407493591     51.4829444885     -10.2895603179
157 175    0    0     0.5028079986     -5.2028656005     -8.2221078872     -0.4986192703     0.0333126592     -0.0193454952     22.2407493591     51.4829444885     -10.2895603179
158 127    0    0     0.5243568897     -5.1477961540     -8.2915430068     -0.4594701766     0.0165344858     -0.0262698197     22.2407493591     51.4829444885     -10.2895603179
159  79    0    0     0.5243568897     -5.1477961540     -8.2915430068     -0.4594701766     0.0165344858     -0.0262698197     22.2407493591     51.4829444885     -10.2895603179
160  32    0    0     0.3830918121     -5.1669507026     -8.3537950515     -0.4461541652     0.0090775222     -0.0153506946     22.2407493591     51.4829444885     -10.2895603179
160 240    0    0     0.4214009761     -5.2363858222     -8.2939376831     -0.4304412841     0.0194640083     -0.0142854142     22.2407493591     51.4829444885     -10.2895603179
161 192    0    0     0.4214009761     -5.2363858222     -8.2939376831     -0.4304412841     0.0194640083     -0.0142854142     22.2407493591     51.4829444885     -10.2895603179
162 144    0    0     0.4261896133     -4.9634332656     -8.3250637054     -0.4466868400     0.0199966487     -0.0097579717     22.2407493591     51.4829444885     -10.2895603179
163  97    0    0     0.5004136562     -4.9394898414     -8.5381584167     -0.4861021995     0.0170671272     -0.0148180541     21.5402526855     48.6715888977     -9.9521980285
164  48    0    0     0.5004136562     -4.9394898414     -8.5381584167     -0.4861021995     0.0170671272     -0.0148180541     21.5402526855     48.6715888977     -9.9521980285
165   0    0    0     0.4405555725     -4.8149847984     -8.5405530929     -0.4610681056     0.0175997676     -0.0081600494     21.5402526855     48.6715888977     -9.9521980285
165 207    0    0     0.3806974601     -4.7072405815     -8.5788621902     -0.4520132064     0.0330463385     0.0040906772     21.5402526855     48.6715888977     -9.9521980285
166 158    0    0     0.3806974601     -4.7072405815     -8.5788621902     -0.4520132064     0.0330463385     0.0040906772     21.5402526855     48.6715888977     -9.9521980285
167 109    0    0     0.2537982940     -4.6401991844     -8.5309753417     -0.4568069934     -0.0084996070     0.0259289288     21.5402526855     48.6715888977     -9.9521980285
168  61    0    0     0.7039311408     -4.6641426086     -8.6004104614     -0.4618670463     -0.1014453411     0.0307226920     21.5402526855     48.6715888977     -9.9521980285
169  12    0    0     0.7039311408     -4.6641426086     -8.6004104614     -0.4618670463     -0.1014453411     0.0307226920     21.5402526855     48.6715888977     -9.9521980285
169 220    0    0     0.4980193138     -4.6473822593     -8.6961841583     -0.4488173484     -0.0042384858     0.0331195735     21.5402526855     48.6715888977     -9.9521980285
170 172    0    0     0.4214009761     -4.4606251716     -8.6578741073     -0.4608017921     0.0290515327     0.0264615726     22.5909957885     46.2116546630     -7.5906596183
171 123    0    0     0.4214009761     -4.4606251716     -8.6578741073     -0.4608017921     0.0290515327     0.0264615726     22.5909957885     46.2116546630     -7.5906596183
172  75    0    0     0.4333725929     -4.4845681190     -8.6578741073     -0.4634650230     -0.0045048055     0.0395112562     22.5909957885     46.2116546630     -7.5906596183
173  26    0    0     0.3184450626     -4.4175271987     -8.7440700531     -0.4363003253     0.0053490400     0.0357827782     22.5909957885     46.2116546630     -7.5906596183
173 233    0    0     0.3184450626     -4.4175271987     -8.7440700531     -0.4363003253     0.0053490400     0.0357827782     22.5909957885     46.2116546630     -7.5906596183
174 184    0    0     0.4381612300     -4.2116155624     -8.8470258712     -0.4424256801     -0.0351316213     0.0347174978     22.5909957885     46.2116546630     -7.5906596183
175 136    0    0     0.6129468917     -4.2714734077     -8.9547710418     -0.4709219455     -0.0290062618     0.0243310070     22.5909957885     46.2116546630     -7.5906596183
176  88    0    0     0.6129468917     -4.2714734077     -8.9547710418     -0.4709219455     -0.0290062618     0.0243310070     22.5909957885     46.2116546630     -7.5906596183
177  39    0    0     0.3328109979     -4.3289370536     -8.7680130004     -0.4765147209     0.0873756504     0.0080854787     22.5909957885     46.2116546630     -7.5906596183
177 246    0    0     0.2609812974     -3.8548612594     -8.9260387420     -0.4861021995     0.0466286659     0.0206025266     22.4158725738     45.3331031799     -6.0725278854
178 197    0    0     0.2609812974     -3.8548612594     -8.9260387420     -0.4861021995     0.0466286659     0.0206025266     22.4158725738     45.3331031799     -6.0725278854
179 149    0    0     0.7278743743     -3.5196559429     -9.0170230865     -0.4845042705     -0.0622962760     0.0363154149     22.4158725738     45.3331031799     -6.0725278854
180 101    0    0     0.5099909305     -3.5962741374     -9.2851877212     -0.4181905746     0.0183987283     0.0293910932     22.4158725738     45.3331031799     -6.0725278854
181  52    0    0     0.5099909305     -3.5962741374     -9.2851877212     -0.4181905746     0.0183987283     0.0293910932     22.4158725738     45.3331031799     -6.0725278854
182   4    0    0     0.3806974601     -3.7902145385     -9.1319503784     -0.4040755748     0.0314484167     0.0120802819     22.4158725738     45.3331031799     -6.0725278854
182 211    0    0     0.4812590599     -3.7638769149     -9.0505437850     -0.3886290073     0.0157355251     0.0200698852     22.4158725738     45.3331031799     -6.0725278854
183 162    0    0     0.4812590599     -3.7638769149     -9.0505437850     -0.3886290073     0.0157355251     0.0200698852     22.4158725738     45.3331031799     -6.0725278854
184 113    0    0     0.3495712518     -3.6297948360     -9.0720920562     -0.3982165336     0.0375737810     0.0320542931     22.4158725738     45.3331031799     -6.0725278854
185  65    0    0     0.4788647174     -3.3927567005     -9.1702594757     -0.4096683502     -0.0045048055     0.0317879724     22.4158725738     45.3331031799     -6.0725278854
186  16    0    0     0.4788647174     -3.3927567005     -9.1702594757     -0.4096683502     -0.0045048055     0.0317879724     22.4158725738     45.3331031799     -6.0725278854
186 224    0    0     0.5052022933     -3.2107880115     -9.2827930450     -0.3406913757     -0.0172881722     0.0147434830     23.4666156768     41.4674911499     -4.7230768203
187 175    0    0     0.4573158264     -3.4286715984     -9.3474397659     -0.3438872337     0.0149365673     0.0126129221     23.4666156768     41.4674911499     -4.7230768203
188 127    0    0     0.4573158264     -3.4286715984     -9.3474397659     -0.3438872337     0.0149365673     0.0126129221     23.4666156768     41.4674911499     -4.7230768203
189  79    0    0     0.4190066337     -3.5005011558     -9.1630764007     -0.3263101100     0.0405033063     0.0099497203     23.4666156768     41.4674911499     -4.7230768203
190  30    0    0     0.4549215316     -3.2874064445     -9.1894140243     -0.3321691513     0.0168008065     0.0293910932     23.4666156768     41.4674911499     -4.7230768203
190 237    0    0     0.4549215316     -3.2874064445     -9.1894140243     -0.3321691513     0.0168008065     0.0293910932     23.4666156768     41.4674911499     -4.7230768203
191 189    0    0     0.4477385520     -3.1509299278     -9.3139190673     -0.3641275882     0.0064143209     0.0259289288     23.4666156768     41.4674911499     -4.7230768203
192 140    0    0     0.5698490142     -3.1054377555     -9.3282852172     -0.3390934705     -0.0095648880     0.0142108430     23.4666156768     41.4674911499     -4.7230768203
193  92   31   -1     0.5698490142     -3.1054377555     -9.3282852172     -0.3390934705     -0.0095648880     0.0142108430     23.4666156768     41.4674911499     -4.7230768203
194  44    0    0     0.3830918121     -3.2610688209     -9.2540607452     -0.3100645780     0.0442317867     -0.0030999672     21.8905010223     39.5346832275     -5.9038462638
194 251    0    0     0.3375996351     -3.1461412906     -9.2229347229     -0.3406913757     0.0239914512     -0.0023010072     21.8905010223     39.5346832275     -5.9038462638
195 203    0    0     0.3375996351     -3.1461412906     -9.2229347229     -0.3406913757     0.0239914512     -0.0023010072     21.8905010223     39.5346832275     -5.9038462638
196 154    0    0     0.6057639122     -2.8851599693     -9.2732152938     -0.3542737483     -0.0396590662     0.0096834001     21.8905010223     39.5346832275     -5.9038462638
197 106    0    0     0.4453442096     -2.8205132484     -9.4982824325     -0.2828999042     -0.0055700855     -0.0164159765     21.8905010223     39.5346832275     -5.9038462638
198  58    0    0     0.4453442096     -2.8205132484     -9.4982824325     -0.2828999042     -0.0055700855     -0.0164159765     21.8905010223     39.5346832275     -5.9038462638
199   9    0    0     0.5961865901     -3.2371256351     -9.2827930450     -0.3438872337     -0.0007763233     0.0011611551     21.8905010223     39.5346832275     -5.9038462638
199 216    0    0     0.2226721048     -3.0407910346     -9.2995529174     -0.3849005508     0.0514224290     -0.0015020463     21.8905010223     39.5346832275     -5.9038462638
200 168    0    0     0.2226721048     -3.0407910346     -9.2995529174     -0.3849005508     0.0514224290     -0.0015020463     21.8905010223     39.5346832275     -5.9038462638
201 119    0    0     0.4429498672     -2.5020682811     -9.5078592300     -0.4160600185     -0.0311368227     0.0104823601     22.4158725738     36.1962013244     -4.3857145309
202  70    0    0     0.6368901252     -2.4086897373     -9.5916604995     -0.4024776935     -0.0151576113     -0.0028336472     22.4158725738     36.1962013244     -4.3857145309
203  22    0    0     0.6368901252     -2.4086897373     -9.5916604995     -0.4024776935     -0.0151576113     -0.0028336472     22.4158725738     36.1962013244     -4.3857145309
203 230    0    0     0.4716817855     -2.4206612110     -9.5820837020     -0.3297722578     0.0285188913     -0.0113558924     22.4158725738     36.1962013244     -4.3857145309
204 182    0    0     0.4980193138     -2.4948852062     -9.4743385314     -0.3268427610     0.0088112030     0.0179393267     22.4158725738     36.1962013244     -4.3857145309
205 133    0    0     0.4980193138     -2.4948852062     -9.4743385314     -0.3268427610     0.0088112030     0.0179393267     22.4158725738     36.1962013244     -4.3857145309
206  85    0    0     0.4405555725     -2.5619263648     -9.4839162826     -0.3366966009     0.0088112030     0.0530935859     22.4158725738     36.1962013244     -4.3857145309
207  36    0    0     0.3711201906     -2.4278442859     -9.5270137786     -0.3593338012     0.0261220121     0.0578873538     22.4158725738     36.1962013244     -4.3857145309
207 244    0    0     0.3711201906     -2.4278442859     -9.5270137786     -0.3593338012     0.0261220121     0.0578873538     22.4158725738     36.1962013244     -4.3857145309
208 195    0    0     0.5674547195     -2.3129167556     -9.6036319732     -0.3705192565     0.0128060043     0.0339185333     21.1900043487     35.3176498413     -4.8917584419
209 147    0    0     0.5315398693     -2.3536202907     -9.5198307037     -0.3564043045     0.0221272087     0.0211351656     21.1900043487     35.3176498413     -4.8917584419
210  98    0    0     0.5315398693     -2.3536202907     -9.5198307037     -0.3564043045     0.0221272087     0.0211351656     21.1900043487     35.3176498413     -4.8917584419
211  50    0    0     0.4118237018     -2.2865791320     -9.4671554565     -0.3787751674     0.0271872949     0.0253962898     21.1900043487     35.3176498413     -4.8917584419
212   1    0    0     0.5267512321     -2.0591182708     -9.6227865219     -0.4221853733     -0.0050374455     0.0459029388     21.1900043487     35.3176498413     -4.8917584419
212 209    0    0     0.5267512321     -2.0591182708     -9.6227865219     -0.4221853733     -0.0050374455     0.0459029388     21.1900043487     35.3176498413     -4.8917584419
213 160    0    0     0.3687258243     -2.0232036113     -9.6419420242     -0.4189895629     0.0319810581     0.0315216517     21.1900043487     35.3176498413     -4.8917584419
214 112    0    0     0.5794263362     -1.9609510421     -9.6275758743     -0.4014123916     0.0056153607     0.0187382841     21.1900043487     35.3176498413     -4.8917584419
215  64    0    0     0.5794263362     -1.9609510421     -9.6275758743     -0.4014123916     0.0056153607     0.0187382841     21.1900043487     35.3176498413     -4.8917584419
216  15    0    0     0.4166123390     -1.8460235595     -9.6610965728     -0.3990155220     0.0231924891     0.0179393267     22.0656242370     31.9791679382     -3.0362639427
216 223    0    0     0.4740760803     -1.6903924942     -9.7329254150     -0.3947543907     0.0122733640     0.0150098037     22.0656242370     31.9791679382     -3.0362639427
217 174    0    0     0.4740760803     -1.6903924942     -9.7329254150     -0.3947543907     0.0122733640     0.0150098037     22.0656242370     31.9791679382     -3.0362639427
218 125    0    0     0.5937922477     -1.6496891021     -9.7185602188     -0.3787751674     0.0098764829     0.0176730036     22.0656242370     31.9791679382     -3.0362639427
219  76    0    0     0.5937922477     -1.6496891021     -9.7185602188     -0.3787751674     0.0098764829     0.0176730036     22.0656242370     31.9791679382     -3.0362639427
220  28    0    0     0.4549215316     -1.5347615242     -9.7401084899     -0.3590674877     0.0154692068     0.0283258104     22.0656242370     31.9791679382     -3.0362639427
220 235    0    0     0.4764704227     -1.5587047576     -9.7951784133     -0.3537410736     0.0122733640     0.0219341301     22.0656242370     31.9791679382     -3.0362639427
221 187    0    0     0.4764704227     -1.5587047576     -9.7951784133     -0.3537410736     0.0122733640     0.0219341301     22.0656242370     31.9791679382     -3.0362639427
222 139    0    0     0.5195682525     -1.5132125854     -9.7281370162     -0.3196521043     0.0138712859     0.0134118819     22.0656242370     31.9791679382     -3.0362639427
223  91    0    0     0.4525271415     -1.3073006868     -9.8023614883     -0.3084666728     0.0090775222     0.0054222774     22.0656242370     31.9791679382     -3.0362639427
224  42    0    0     0.4525271415     -1.3073006868     -9.8023614883     -0.3084666728     0.0090775222     0.0054222774     22.0656242370     31.9791679382     -3.0362639427
224 249    0    0     0.5674547195     -1.2833575057     -9.8646135330     -0.2922211170     -0.0037058448     -0.0054968490     21.3651294708     29.8706512451     -3.7109889984
225 201    0    0     0.4046407222     -1.4030736923     -9.7592630386     -0.2552026510     0.0202629685     -0.0121548521     21.3651294708     29.8706512451     -3.7109889984
226 152    0    0     0.4046407222     -1.4030736923     -9.7592630386     -0.2552026510     0.0202629685     -0.0121548521     21.3651294708     29.8706512451     -3.7109889984
227 104    0    0     0.5411171436     -1.4509601593     -9.6706733703     -0.2650564908     0.0040174393     -0.0201444602     21.3651294708     29.8706512451     -3.7109889984
228  55    0    0     0.4692874431     -1.2498369216     -9.7281370162     -0.2882263374     0.0066806411     -0.0206770968     21.3651294708     29.8706512451     -3.7109889984
229   7    0    0     0.4692874431     -1.2498369216     -9.7281370162     -0.2882263374     0.0066806411     -0.0206770968     21.3651294708     29.8706512451     -3.7109889984
229 214    0    0     0.5267512321     -0.9888556480     -9.8789796829     -0.2951506614     -0.0042384858     -0.0145517339     21.3651294708     29.8706512451     -3.7109889984
230 166    0    0     0.5339341640     -0.9649125099     -9.9029226303     -0.2583984851     0.0064143209     -0.0150843739     21.3651294708     29.8706512451     -3.7109889984
231 117    0    0     0.5339341640     -0.9649125099     -9.9029226303     -0.2583984851     0.0064143209     -0.0150843739     21.3651294708     29.8706512451     -3.7109889984
232  69    0    0     0.4980193138     -1.1492754220     -9.7760238647     -0.2200483798     0.0173334465     -0.0150843739     22.0656242370     30.2220706939     -4.3857145309
233  20    0    0     0.4932306766     -1.1109662055     -9.7472915649     -0.2269726991     0.0093438434     -0.0073610901     22.0656242370     30.2220706939     -4.3857145309
233 227    0    0     0.4932306766     -1.1109662055     -9.7472915649     -0.2269726991     0.0093438434     -0.0073610901     22.0656242370     30.2220706939     -4.3857145309
234 179    0    0     0.4692874431     -0.8954771041     -9.8502473831     -0.2421529531     0.0074796013     -0.0062958092     22.0656242370     30.2220706939     -4.3857145309
235 130    0    0     0.6201298236     -0.8308303833     -9.8861627578     -0.2197820663     0.0026858391     -0.0086926908     22.0656242370     30.2220706939     -4.3857145309
236  81    0    0     0.6201298236     -0.8308303833     -9.8861627578     -0.2197820663     0.0026858391     -0.0086926908     22.0656242370     30.2220706939     -4.3857145309
237  33    0    0     0.5315398693     -0.9505464553     -9.7664461135     -0.1843614673     0.0130723249     -0.0110895717     22.0656242370     30.2220706939     -4.3857145309
237 240    0    0     0.4070350170     -1.0774456262     -9.7568693161     -0.2000743627     0.0130723249     -0.0134864544     22.0656242370     30.2220706939     -4.3857145309
238 192    0    0     0.4070350170     -1.0774456262     -9.7568693161     -0.2000743627     0.0130723249     -0.0134864544     22.0656242370     30.2220706939     -4.3857145309
239 143    0    0     0.5411171436     -1.0535024404     -9.7305316925     -0.2299022197     0.0066806411     -0.0185465354     21.0148811340     27.4107151031     -2.6989011764
240  95    0    0     0.5530887603     -0.8284359931     -9.7616577148     -0.2589311122     0.0050827198     -0.0150843739     21.0148811340     27.4107151031     -2.6989011764
241  46    0    0     0.5530887603     -0.8284359931     -9.7616577148     -0.2589311122     0.0050827198     -0.0150843739     21.0148811340     27.4107151031     -2.6989011764
241 254    0    0     0.5171739578     -0.7422403812     -9.8286991119     -0.2874273777     0.0090775222     -0.0081600494     21.0148811340     27.4107151031     -2.6989011764
242 205    0    0     0.4956250190     -0.7494233131     -9.7712354660     -0.2948843193     0.0144039258     -0.0142854142     21.0148811340     27.4107151031     -2.6989011764
243 157    0    0     0.4956250190     -0.7494233131     -9.7712354660     -0.2948843193     0.0144039258     -0.0142854142     21.0148811340     27.4107151031     -2.6989011764
244 109    0    0     0.5626660346     -0.5961865901     -9.8023614883     -0.3079340219     0.0085448827     -0.0100242912     21.0148811340     27.4107151031     -2.6989011764
245  60    0    0     0.5147795677     -0.5028079986     -9.8430643081     -0.3249784946     0.0122733640     -0.0052305278     21.0148811340     27.4107151031     -2.6989011764
246  11    0    0     0.5147795677     -0.5028079986     -9.8430643081     -0.3249784946     0.0122733640     -0.0052305278     21.0148811340     27.4107151031     -2.6989011764
246 218    0    0     0.5770320415     -0.3974577426     -9.9196834564     -0.3172552347     0.0074796013     -0.0076274099     20.8397560119     26.8835849761     -4.5543956756
247 170    0    0     0.5483001708     -0.1747856235     -9.9053173065     -0.2690512895     0.0074796013     -0.0094916515     20.8397560119     26.8835849761     -4.5543956756
248 121    0    0     0.5483001708     -0.1747856235     -9.9053173065     -0.2690512895     0.0074796013     -0.0094916515     20.8397560119     26.8835849761     -4.5543956756
249  73    0    0     0.5650603771     -0.1245048284     -9.9508094787     -0.2336307048     0.0026858391     -0.0044315681     20.8397560119     26.8835849761     -4.5543956756
250  24    0    0     0.8475905418     -0.2945018005     -9.6898279190     -0.1622568988     0.0120070445     -0.0307972669     20.8397560119     26.8835849761     -4.5543956756
250 231    0    0     0.8475905418     -0.2945018005     -9.6898279190     -0.1622568988     0.0120070445     -0.0307972669     20.8397560119     26.8835849761     -4.5543956756
251 182    0    0     0.2418267011     -0.3136564254     -10.0154561996     -0.0962094974     0.0495581912     -0.1008394718     20.8397560119     26.8835849761     -4.5543956756
252 134    0    0     0.4836534023     -0.3519655704     -9.9029226303     -0.1334943175     0.0010879180     -0.0078937296     20.8397560119     26.8835849761     -4.5543956756
253  86    0    0     0.4836534023     -0.3519655704     -9.9029226303     -0.1334943175     0.0010879180     -0.0078937296     20.8397560119     26.8835849761     -4.5543956756
254  37    0    0     0.6440730571     -0.1197161788     -9.9484148025     -0.1020685315     -0.0023742439     0.0027590763     21.0148811340     25.3021984100     -2.6989011764
254 244    0    0     0.5578774452     -0.1388707752     -9.9244718551     -0.0762354850     0.0056153607     -0.0001704455     21.0148811340     25.3021984100     -2.6989011764
255 195    0    0     0.5578774452     -0.1388707752     -9.9244718551     -0.0762354850     0.0056153607     -0.0001704455     21.0148811340     25.3021984100     -2.6989011764
  0 147    0    0     0.5746376991     -0.3040791034     -9.8598251342     -0.0488045072     -0.0007763233     -0.0033662879     21.0148811340     25.3021984100     -2.6989011764
  1  98    0    0     0.5028079986     -0.3136564254     -9.8310928344     -0.0490708303     -0.0005100030     -0.0009694063     21.0148811340     25.3021984100     -2.6989011764
  2  48    0    0     0.5028079986     -0.3136564254     -9.8310928344     -0.0490708303     -0.0005100030     -0.0009694063     21.0148811340     25.3021984100     -2.6989011764
  2 254    0    0     0.5171739578     -0.2921074867     -9.8526420593     -0.0679795646     0.0021531984     0.0003621946     21.0148811340     25.3021984100     -2.6989011764
  3 205    0    0     0.5698490142     -0.1580253696     -9.8885564804     -0.0810292434     0.0026858391     -0.0009694063     21.0148811340     25.3021984100     -2.6989011764
  4 155    0    0     0.5698490142     -0.1580253696     -9.8885564804     -0.0810292434     0.0026858391     -0.0009694063     21.0148811340     25.3021984100     -2.6989011764
  5 106    0    0     0.5866093158     -0.1125332117     -9.9292602539     -0.0613215494     0.0029521589     -0.0046978883     21.0148811340     25.3021984100     -2.6989011764
  6  57    0    0     0.5746376991     -0.2130948066     -9.8358821868     -0.0189766502     0.0029521589     -0.0052305278     19.4387645721     23.7208099365     -5.2291212081
  7   8    0    0     0.5746376991     -0.2130948066     -9.8358821868     -0.0189766502     0.0029521589     -0.0052305278     19.4387645721     23.7208099365     -5.2291212081
  7 215    0    0     0.4932306766     -0.3711201906     -9.7975721359     -0.0314936971     0.0016205582     -0.0038989278     19.4387645721     23.7208099365     -5.2291212081
  8 166    0    0     0.5578774452     -0.1891515731     -9.8670082092     -0.0597236347     -0.0013089635     -0.0036326079     19.4387645721     23.7208099365     -5.2291212081
  9 117    0    0     0.5578774452     -0.1891515731     -9.8670082092     -0.0597236347     -0.0013089635     -0.0036326079     19.4387645721     23.7208099365     -5.2291212081
 10  68    0    0     0.5578774452     0.0383091812     -9.9244718551     -0.0557288265     0.0021531984     -0.0025673270     19.4387645721     23.7208099365     -5.2291212081
 11  20    0    0     0.6033696174     -0.1316878080     -9.9077110290     -0.0147155261     0.0037511193     -0.0025673270     19.4387645721     23.7208099365     -5.2291212081
 11 227    0    0     0.6033696174     -0.1316878080     -9.9077110290     -0.0147155261     0.0037511193     -0.0025673270     19.4387645721     23.7208099365     -5.2291212081
 12 178    0    0     0.5650603771     -0.2442210197     -9.8095445632     0.0254988193     0.0024195184     -0.0049642081     19.4387645721     23.7208099365     -5.2291212081
 13 129    0    0     0.5267512321     -0.1987288665     -9.8837680816     0.0089869680     -0.0037058448     0.0003621946     21.8905010223     24.4236488342     -2.8675825119
 14  80    0    0     0.5267512321     -0.1987288665     -9.8837680816     0.0089869680     -0.0037058448     0.0003621946     21.8905010223     24.4236488342     -2.8675825119
 15  31    0    0     0.5171739578     -0.2107004880     -9.8909511566     -0.0000679176     -0.0002436829     0.0000958745     21.8905010223     24.4236488342     -2.8675825119
 15 237    0    0     0.5650603771     -0.1723913097     -9.8310928344     0.0143133697     0.0021531984     -0.0023010072     21.8905010223     24.4236488342     -2.8675825119
 16 188    0    0     0.5650603771     -0.1723913097     -9.8310928344     0.0143133697     0.0021531984     -0.0023010072     21.8905010223     24.4236488342     -2.8675825119
 17 139    0    0     0.6129468917     -0.1508424043     -9.8550367355     0.0132480883     0.0010879180     -0.0033662879     21.8905010223     24.4236488342     -2.8675825119
 18  90    0    0     0.5626660346     -0.1173218607     -9.8622188568     0.0254988193     -0.0039721652     0.0016937954     21.8905010223     24.4236488342     -2.8675825119
 19  42    0    0     0.5626660346     -0.1173218607     -9.8622188568     0.0254988193     -0.0039721652     0.0016937954     21.8905010223     24.4236488342     -2.8675825119
 19 248    0    0     0.5315398693     -0.2801358699     -9.8550367355     0.0302925825     -0.0039721652     0.0046233172     21.8905010223     24.4236488342     -2.8675825119
 20 200    0    0     0.4812590599     -0.3064734458     -9.8574304580     0.0204387331     0.0008215976     0.0008948349     21.7153759002     25.3021984100     -3.0362639427
 21 150    0    0     0.4812590599     -0.3064734458     -9.8574304580     0.0204387331     0.0008215976     0.0008948349     21.7153759002     25.3021984100     -3.0362639427
 22 100    0    0     0.5506944656     -0.1891515731     -9.8358821868     0.0145796909     0.0005552775     -0.0036326079     21.7153759002     25.3021984100     -3.0362639427
 23  51    0    0     0.6225241661     -0.2322494029     -9.8430643081     0.0151123332     0.0013542380     -0.0076274099     21.7153759002     25.3021984100     -3.0362639427
 24   2    0    0     0.6225241661     -0.2322494029     -9.8430643081     0.0151123332     0.0013542380     -0.0076274099     21.7153759002     25.3021984100     -3.0362639427
 24 208    0    0     0.5602717399     -0.2801358699     -9.8382759094     0.0020626428     -0.0029068846     -0.0041652479     21.7153759002     25.3021984100     -3.0362639427
 25 159    0    0     0.5267512321     -0.2178834438     -9.8765850067     -0.0035300793     -0.0055700855     0.0019601154     21.7153759002     25.3021984100     -3.0362639427
 26 110    0    0     0.5267512321     -0.2178834438     -9.8765850067     -0.0035300793     -0.0055700855     0.0019601154     21.7153759002     25.3021984100     -3.0362639427
 27  61    0    0     0.5075965881     -0.3208393812     -9.8119382858     -0.0080575227     0.0074796013     0.0022264358     21.7153759002     25.3021984100     -3.0362639427
 28  11    0    0     0.5363285064     -0.2968961238     -9.8095445632     -0.0280315351     0.0053490400     0.0003621946     21.3651294708     23.8965206146     -2.6989011764
 28 218    0    0     0.5363285064     -0.2968961238     -9.8095445632     -0.0280315351     0.0053490400     0.0003621946     21.3651294708     23.8965206146     -2.6989011764
 29 169    0    0     0.5985808849     -0.1316878080     -9.9101057052     -0.0413475418     -0.0007763233     -0.0007030861     21.3651294708     23.8965206146     -2.6989011764
 30 120    0    0     0.5985808849     -0.0359148550     -9.9484148025     -0.0264336133     -0.0015752837     -0.0028336472     21.3651294708     23.8965206146     -2.6989011764
 31  71    0    0     0.5985808849     -0.0359148550     -9.9484148025     -0.0264336133     -0.0015752837     -0.0028336472     21.3651294708     23.8965206146     -2.6989011764
 32  23    0    0     0.5315398693     -0.1747856235     -9.8885564804     0.0001984034     -0.0005100030     -0.0020346868     21.3651294708     23.8965206146     -2.6989011764
 32 229    0    0     0.5219625949     -0.2992904472     -9.8239097595     0.0100522494     -0.0002436829     -0.0017683663     21.3651294708     23.8965206146     -2.6989011764
 33 180    0    0     0.5219625949     -0.2992904472     -9.8239097595     0.0100522494     -0.0002436829     -0.0017683663     21.3651294708     23.8965206146     -2.6989011764
 34 131    0    0     0.5243568897     -0.2825301933     -9.8358821868     -0.0128512847     0.0005552775     -0.0001704455     21.3651294708     23.8965206146     -2.6989011764
 35  82    0    0     0.5722434043     -0.1412650966     -9.8981342315     -0.0269662523     0.0024195184     -0.0033662879     21.5402526855     25.8293266296     -3.8796703338
 36  34    0    0     0.5722434043     -0.1412650966     -9.8981342315     -0.0269662523     0.0024195184     -0.0033662879     21.5402526855     25.8293266296     -3.8796703338
 36 241    0    0     0.5961865901     -0.0646467447     -9.9172887802     -0.0099217624     0.0037511193     -0.0030999672     21.5402526855     25.8293266296     -3.8796703338
 37 192    0    0     0.5842149734     -0.1987288665     -9.8430643081     0.0087206478     0.0024195184     -0.0017683663     21.5402526855     25.8293266296     -3.8796703338
 38 143    0    0     0.5842149734     -0.1987288665     -9.8430643081     0.0087206478     0.0024195184     -0.0017683663     21.5402526855     25.8293266296     -3.8796703338
 39  94    0    0     0.5483001708     -0.2514039993     -9.8167276382     0.0111175286     -0.0013089635     0.0011611551     21.5402526855     25.8293266296     -3.8796703338
 40  45    0    0     0.5483001708     -0.2514039993     -9.8167276382     0.0111175286     -0.0013089635     0.0011611551     21.5402526855     25.8293266296     -3.8796703338
 40 252    0    0     0.5387228012     -0.2250664234     -9.8598251342     -0.0006005578     -0.0013089635     0.0008948349     21.5402526855     25.8293266296     -3.8796703338
 41 203    0    0     0.5985808849     -0.2226721048     -9.8358821868     0.0004647225     0.0005552775     -0.0015020463     21.5402526855     25.8293266296     -3.8796703338
 42 154    0    0     0.5985808849     -0.2226721048     -9.8358821868     0.0004647225     0.0005552775     -0.0015020463     21.5402526855     25.8293266296     -3.8796703338
 43 104    0    0     0.5459058284     -0.2394323587     -9.8334875106     -0.0043290405     0.0008215976     -0.0012357263     21.5402526855     25.8293266296     -3.8796703338
 44  56    0    0     0.5435114860     -0.2178834438     -9.8837680816     -0.0144492053     -0.0013089635     0.0000958745     22.4158725738     24.9507789611     -3.0362639427
 45   7    0    0     0.5435114860     -0.2178834438     -9.8837680816     -0.0144492053     -0.0013089635     0.0000958745     22.4158725738     24.9507789611     -3.0362639427
 45 213    0    0     0.5937922477     -0.1508424043     -9.8717966079     -0.0141828870     -0.0029068846     0.0024927558     22.4158725738     24.9507789611     -3.0362639427
 46 164    0    0     0.5171739578     -0.1963345432     -9.8526420593     -0.0075248813     0.0018868782     0.0024927558     22.4158725738     24.9507789611     -3.0362639427
 47 116    0    0     0.5171739578     -0.1963345432     -9.8526420593     -0.0075248813     0.0018868782     0.0024927558     22.4158725738     24.9507789611     -3.0362639427
 48  67    0    0     0.5626660346     -0.2298550844     -9.8358821868     -0.0051280012     0.0013542380     -0.0012357263     22.4158725738     24.9507789611     -3.0362639427
 49  18    0    0     0.5698490142     -0.2777415513     -9.7832069396     -0.0136502456     0.0010879180     -0.0046978883     22.4158725738     24.9507789611     -3.0362639427
 49 225    0    0     0.5698490142     -0.2777415513     -9.7832069396     -0.0136502456     0.0010879180     -0.0046978883     22.4158725738     24.9507789611     -3.0362639427
 50 176    0    0     0.5387228012     -0.1077445626     -9.9029226303     -0.0314936971     -0.0053037652     -0.0028336472     22.4158725738     24.9507789611     -3.0362639427
 51 128    0    0     0.5961865901     -0.0502807998     -9.9627809524     -0.0144492053     -0.0029068846     -0.0009694063     21.0148811340     23.8965206146     -4.7230768203
 52  79    0    0     0.5961865901     -0.0502807998     -9.9627809524     -0.0144492053     -0.0029068846     -0.0009694063     21.0148811340     23.8965206146     -4.7230768203
 53  29    0    0     0.5890036106     -0.0885899734     -9.9053173065     0.0231019377     -0.0015752837     0.0006285147     21.0148811340     23.8965206146     -4.7230768203
 53 236    0    0     0.5219625949     -0.3232336997     -9.8047552108     0.0284283399     0.0013542380     0.0008948349     21.0148811340     23.8965206146     -4.7230768203
 54 186    0    0     0.5219625949     -0.3232336997     -9.8047552108     0.0284283399     0.0013542380     0.0008948349     21.0148811340     23.8965206146     -4.7230768203
 55 137    0    0     0.5291455268     -0.2657699346     -9.8526420593     0.0081880083     -0.0015752837     0.0003621946     21.0148811340     23.8965206146     -4.7230768203
 56  88    0    0     0.5794263362     -0.1676026582     -9.8574304580     -0.0000679176     -0.0013089635     -0.0001704455     21.0148811340     23.8965206146     -4.7230768203
 57  38    0    0     0.5794263362     -0.1676026582     -9.8574304580     -0.0000679176     -0.0013089635     -0.0001704455     21.0148811340     23.8965206146     -4.7230768203
 57 245    0    0     0.5578774452     -0.2346437215     -9.8430643081     -0.0024647994     0.0021531984     -0.0038989278     21.0148811340     23.8965206146     -4.7230768203
 58 196    0    0     0.5674547195     -0.2992904472     -9.7951784133     -0.0109870445     0.0000226372     -0.0052305278     21.7153759002     26.3564567565     -3.7109889984
 59 147    0    0     0.5674547195     -0.2992904472     -9.7951784133     -0.0109870445     0.0000226372     -0.0052305278     21.7153759002     26.3564567565     -3.7109889984
 60  98    0    0     0.5578774452     -0.1795742750     -9.8502473831     -0.0285641717     -0.0045048055     0.0008948349     21.7153759002     26.3564567565     -3.7109889984
 61  49    0    0     0.5028079986     -0.2226721048     -9.8646135330     -0.0360211396     0.0005552775     0.0011611551     21.7153759002     26.3564567565     -3.7109889984
 62   0    0    0     0.5028079986     -0.2226721048     -9.8646135330     -0.0360211396     0.0005552775     0.0011611551     21.7153759002     26.3564567565     -3.7109889984
 62 206    0    0     0.5770320415     -0.2250664234     -9.8191213607     -0.0304284143     0.0016205582     -0.0023010072     21.7153759002     26.3564567565     -3.7109889984
 63 157    0    0     0.5602717399     -0.1436594247     -9.8574304580     -0.0432117843     -0.0005100030     -0.0023010072     21.7153759002     26.3564567565     -3.7109889984
 64 108    0    0     0.5602717399     -0.1436594247     -9.8574304580     -0.0432117843     -0.0005100030     -0.0023010072     21.7153759002     26.3564567565     -3.7109889984
 65  59    0    0     0.5842149734     -0.1053502440     -9.8981342315     -0.0373527407     -0.0021079239     -0.0046978883     21.7153759002     26.3564567565     -3.7109889984
 66  11    0    0     0.5315398693     -0.1292934894     -9.8670082092     -0.0192429685     0.0005552775     -0.0030999672     21.0148811340     23.1936817169     -4.3857145309
 66 218    0    0     0.5315398693     -0.1292934894     -9.8670082092     -0.0192429685     0.0005552775     -0.0030999672     21.0148811340     23.1936817169     -4.3857145309
 67 169    0    0     0.5650603771     -0.1819685935     -9.8765850067     -0.0181776885     -0.0005100030     -0.0015020463     21.0148811340     23.1936817169     -4.3857145309
 68 120    0    0     0.5315398693     -0.1652083396     -9.8646135330     -0.0197756080     0.0013542380     -0.0004367660     21.0148811340     23.1936817169     -4.3857145309
 69  71    0    0     0.5315398693     -0.1652083396     -9.8646135330     -0.0197756080     0.0013542380     -0.0004367660     21.0148811340     23.1936817169     -4.3857145309
 70  22    0    0     0.5674547195     -0.1053502440     -9.8502473831     -0.0192429685     -0.0007763233     -0.0009694063     21.0148811340     23.1936817169     -4.3857145309
 70 229    0    0     0.5411171436     -0.0790126848     -9.8837680816     -0.0133839249     0.0000226372     -0.0001704455     21.0148811340     23.1936817169     -4.3857145309
 71 180    0    0     0.5411171436     -0.0790126848     -9.8837680816     -0.0133839249     0.0000226372     -0.0001704455     21.0148811340     23.1936817169     -4.3857145309
 72 132    0    0     0.5698490142     -0.1412650966     -9.8646135330     0.0004647225     -0.0005100030     0.0003621946     21.0148811340     23.1936817169     -4.3857145309
 73  82    0    0     0.5411171436     -0.1221105098     -9.8789796829     0.0092532873     -0.0013089635     0.0016937954     20.1392612457     24.4236488342     -3.5423078536
 74  33    0    0     0.5411171436     -0.1221105098     -9.8789796829     0.0092532873     -0.0013089635     0.0016937954     20.1392612457     24.4236488342     -3.5423078536
 74 240    0    0     0.5746376991     -0.1556310415     -9.8837680816     0.0092532873     -0.0029068846     0.0006285147     20.1392612457     24.4236488342     -3.5423078536
 75 192    0    0     0.5315398693     -0.1987288665     -9.8430643081     0.0153786516     -0.0005100030     -0.0007030861     20.1392612457     24.4236488342     -3.5423078536
 76 143    0    0     0.5315398693     -0.1987288665     -9.8430643081     0.0153786516     -0.0005100030     -0.0007030861     20.1392612457     24.4236488342     -3.5423078536
 77  94    0    0     0.5483001708     -0.1939402198     -9.8526420593     0.0025952849     -0.0018416037     -0.0012357263     20.1392612457     24.4236488342     -3.5423078536
 78  45    0    0     0.5195682525     -0.1508424043     -9.8598251342     -0.0080575227     0.0045500798     -0.0030999672     20.1392612457     24.4236488342     -3.5423078536
 78 252    0    0     0.5195682525     -0.1508424043     -9.8598251342     -0.0080575227     0.0045500798     -0.0030999672     20.1392612457     24.4236488342     -3.5423078536
 79 203    0    0     0.6057639122     -0.0526751232     -9.9029226303     -0.0016658380     -0.0018416037     -0.0020346868     20.1392612457     24.4236488342     -3.5423078536
 80 155    0    0     0.5698490142     -0.1005615949     -9.8717966079     0.0079216885     -0.0010426433     0.0016937954     20.8397560119     24.4236488342     -3.8796703338
 81 105    0    0     0.5698490142     -0.1005615949     -9.8717966079     0.0079216885     -0.0010426433     0.0016937954     20.8397560119     24.4236488342     -3.8796703338
 82  56    0    0     0.4908363342     -0.1628140068     -9.8861627578     0.0217703366     0.0026858391     0.0008948349     20.8397560119     24.4236488342     -3.8796703338
 83   7    0    0     0.6057639122     -0.1101388931     -9.8837680816     0.0273630595     -0.0007763233     -0.0015020463     20.8397560119     24.4236488342     -3.8796703338
 83 214    0    0     0.6057639122     -0.1101388931     -9.8837680816     0.0273630595     -0.0007763233     -0.0015020463     20.8397560119     24.4236488342     -3.8796703338
 84 165    0    0     0.5770320415     -0.0239432382     -9.9029226303     0.0436085891     -0.0005100030     -0.0017683663     20.8397560119     24.4236488342     -3.8796703338
 85 116    0    0     0.5818206787     -0.0071829710     -9.9244718551     0.0715722084     -0.0050374455     -0.0007030861     20.8397560119     24.4236488342     -3.8796703338
 86  67    0    0     0.5818206787     -0.0071829710     -9.9244718551     0.0715722084     -0.0050374455     -0.0007030861     20.8397560119     24.4236488342     -3.8796703338
 87  18    0    0     0.5267512321     -0.0263375616     -9.9196834564     0.1069927811     -0.0007763233     0.0038243565     20.8397560119     24.4236488342     -3.8796703338
 87 225    0    0     0.5770320415     -0.1221105098     -9.8837680816     0.1426796913     -0.0021079239     0.0070201988     20.8397560119     24.4236488342     -3.8796703338
 88 176    0    0     0.5770320415     -0.1221105098     -9.8837680816     0.1426796913     -0.0021079239     0.0070201988     20.8397560119     24.4236488342     -3.8796703338
 89 127    0    0     0.5506944656     -0.1867572593     -9.8717966079     0.1655832290     -0.0023742439     0.0104823601     22.7661209106     25.6536178588     -2.0241758823
 90  78    0    0     0.5363285064     -0.2011231899     -9.9005289077     0.1831603527     -0.0002436829     0.0142108430     22.7661209106     25.6536178588     -2.0241758823
 91  29    0    0     0.5363285064     -0.2011231899     -9.9005289077     0.1831603527     -0.0002436829     0.0142108430     22.7661209106     25.6536178588     -2.0241758823
 91 236    0    0     0.5650603771     -0.2250664234     -9.9053173065     0.2031343460     -0.0023742439     0.0136782026     22.7661209106     25.6536178588     -2.0241758823
 92 187    0    0     0.5626660346     -0.2059118509     -9.9316549301     0.2271031856     -0.0058364062     0.0131455636     22.7661209106     25.6536178588     -2.0241758823
 93 138    0    0     0.5626660346     -0.2059118509     -9.9316549301     0.2271031856     -0.0058364062     0.0131455636     22.7661209106     25.6536178588     -2.0241758823
 94  90    0    0     0.5506944656     -0.2705585718     -9.9196834564     0.2646543025     -0.0053037652     0.0158087635     22.7661209106     25.6536178588     -2.0241758823
 95  41    0    0     0.5674547195     -0.4788647174     -9.8167276382     0.2856936264     -0.0047711253     0.0171403646     22.7661209106     25.6536178588     -2.0241758823
 95 248    0    0     0.5674547195     -0.4788647174     -9.8167276382     0.2856936264     -0.0047711253     0.0171403646     22.7661209106     25.6536178588     -2.0241758823
 96 199    0    0     0.5602717399     -0.5650603771     -9.8191213607     0.2859599304     -0.0116954493     0.0155424451     19.6138877868     25.6536178588     -4.0483517646
 97 151    0    0     0.4836534023     -0.4788647174     -9.9005289077     0.2896883964     -0.0164892139     0.0147434830     19.6138877868     25.6536178588     -4.0483517646
 98 102    0    0     0.4836534023     -0.4788647174     -9.9005289077     0.2896883964     -0.0164892139     0.0147434830     19.6138877868     25.6536178588     -4.0483517646
 99  53    0    0     0.5171739578     -0.5291455268     -9.9125003814     0.3101950645     -0.0082332878     0.0107486808     19.6138877868     25.6536178588     -4.0483517646
100   4    0    0     0.5866093158     -0.7087197780     -9.8023614883     0.3386913299     -0.0007763233     0.0064875578     19.6138877868     25.6536178588     -4.0483517646
100 211    0    0     0.5866093158     -0.7087197780     -9.8023614883     0.3386913299     -0.0007763233     0.0064875578     19.6138877868     25.6536178588     -4.0483517646
101 162    0    0     0.5866093158     -0.7398460388     -9.6203927993     0.3639917373     -0.0005100030     0.0067538785     19.6138877868     25.6536178588     -4.0483517646
102 113    0    0     0.5937922477     -0.6847765922     -10.0322160720     0.3874279212     -0.0034395246     0.0155424451     19.6138877868     25.6536178588     -4.0483517646
103  65    0    0     0.5937922477     -0.6847765922     -10.0322160720     0.3874279212     -0.0034395246     0.0155424451     19.6138877868     25.6536178588     -4.0483517646
104  17    0    0     0.5339341640     -0.7111141681     -9.9747524261     0.3866289615     -0.0087659273     0.0096834001     20.8397560119     28.9921016693     -3.2049450874
104 224    0    0     0.5530887603     -0.6440730571     -9.9364433288     0.4694545269     -0.0172881722     0.0150098037     20.8397560119     28.9921016693     -3.2049450874
105 175    0    0     0.5530887603     -0.6440730571     -9.9364433288     0.4694545269     -0.0172881722     0.0150098037     20.8397560119     28.9921016693     -3.2049450874
106 126    0    0     0.6081582069     -0.8475905418     -9.8406705856     0.5237838745     -0.0220819354     0.0179393267     20.8397560119     28.9921016693     -3.2049450874
107  77    0    0     0.5171739578     -1.1564583778     -9.7496862411     0.5416273117     -0.0239461779     0.0214014863     20.8397560119     28.9921016693     -3.2049450874
108  29    0    0     0.5171739578     -1.1564583778     -9.7496862411     0.5416273117     -0.0239461779     0.0214014863     20.8397560119     28.9921016693     -3.2049450874
108 237    0    0     0.4309782505     -1.4509601593     -9.6994056701     0.5352355957     -0.0292725801     0.0365817356     20.8397560119     28.9921016693     -3.2049450874
109 188    0    0     0.4980193138     -1.5515217781     -9.6419420242     0.5336377143     -0.0242124986     0.0379133367     20.8397560119     28.9921016693     -3.2049450874
110 140    0    0     0.4980193138     -1.5515217781     -9.6419420242     0.5336377143     -0.0242124986     0.0379133367     20.8397560119     28.9921016693     -3.2049450874
111  92    0    0     0.4812590599     -1.6496891021     -9.6515188217     0.5176584720     -0.0191524143     0.0384459762     20.6646327972     30.5734901428     -4.7230768203
112  44    0    0     0.4860476970     -1.6856038570     -9.6539134979     0.4936896324     -0.0194187345     0.0333858966     20.6646327972     30.5734901428     -4.7230768203
112 251    0    0     0.4860476970     -1.6856038570     -9.6539134979     0.4936896324     -0.0194187345     0.0333858966     20.6646327972     30.5734901428     -4.7230768203
113 203    0    0     0.5267512321     -1.8316576004     -9.6108150482     0.4763788700     -0.0199513740     0.0280594873     20.6646327972     30.5734901428     -4.7230768203
114 154    0    0     0.5267512321     -1.8316576004     -9.6108150482     0.4763788700     -0.0199513740     0.0280594873     20.6646327972     30.5734901428     -4.7230768203
115 106    0    0     0.4644988059     -1.9968660354     -9.6515188217     0.4691882133     -0.0180871343     0.0269942092     20.6646327972     30.5734901428     -4.7230768203
116  57    0    0     0.4477385520     -2.0184149742     -9.6036319732     0.5112667560     -0.0183534545     0.0275268530     20.6646327972     30.5734901428     -4.7230768203
117   9    0    0     0.4477385520     -2.0184149742     -9.6036319732     0.5112667560     -0.0183534545     0.0275268530     20.6646327972     30.5734901428     -4.7230768203
117 216    0    0     0.5435114860     -2.0112318992     -9.5246200561     0.5213870048     -0.0164892139     0.0222004461     20.6646327972     30.5734901428     -4.7230768203
118 167    0    0     0.4549215316     -2.1932005882     -9.5988435745     0.5099351882     -0.0242124986     0.0280594873     21.5402526855     34.2633934020     -3.5423078536
119 119    0    0     0.4549215316     -2.1932005882     -9.5988435745     0.5099351882     -0.0242124986     0.0280594873     21.5402526855     34.2633934020     -3.5423078536
120  70    0   31     0.4237952709     -2.3009450435     -9.5820837020     0.5016792297     -0.0226145768     0.0251299715     21.5402526855     34.2633934020     -3.5423078536
121  21    0    0     0.4525271415     -2.2650301456     -9.6108150482     0.4912927627     -0.0167555332     0.0216678094     21.5402526855     34.2633934020     -3.5423078536
121 229    0    0     0.4525271415     -2.2650301456     -9.6108150482     0.4912927627     -0.0167555332     0.0216678094     21.5402526855     34.2633934020     -3.5423078536
122 180    0    0     0.5219625949     -2.2578473091     -9.6227865219     0.5080709457     -0.0162228927     0.0245973300     21.5402526855     34.2633934020     -3.5423078536
123 132    0    0     0.4285839557     -2.4757306575     -9.4503955841     0.5405620574     -0.0170218524     0.0320542931     21.5402526855     34.2633934020     -3.5423078536
124  83    0    0     0.4285839557     -2.4757306575     -9.4503955841     0.5405620574     -0.0170218524     0.0320542931     21.5402526855     34.2633934020     -3.5423078536
125  34    0    0     0.4692874431     -2.6217844486     -9.4767332077     0.5461547374     -0.0180871343     0.0264615726     21.5402526855     34.2633934020     -3.5423078536
125 242    0    0     0.4261896133     -2.5810809135     -9.4719448089     0.5608023643     -0.0194187345     0.0333858966     21.5402526855     34.2633934020     -3.5423078536
126 193    0    0     0.4261896133     -2.5810809135     -9.4719448089     0.5608023643     -0.0194187345     0.0333858966     21.5402526855     34.2633934020     -3.5423078536
127 144    0    0     0.3854861259     -2.7103743553     -9.4934930801     0.5815753459     -0.0186197748     0.0344511747     22.0656242370     37.6018791198     -6.0725278854
128  96    0    0     0.5171739578     -3.0120592117     -9.2851877212     0.6095389366     -0.0162228927     0.0291247701     22.0656242370     37.6018791198     -6.0725278854
129  47    0    0     0.5171739578     -3.0120592117     -9.2851877212     0.6095389366     -0.0162228927     0.0291247701     22.0656242370     37.6018791198     -6.0725278854
129 255    0    0     0.4405555725     -3.2706460952     -9.1989917755     0.5932933807     -0.0244788169     0.0336522150     22.0656242370     37.6018791198     -6.0725278854
130 206    0    0     0.3352053165     -3.3424758911     -9.1942033767     0.5520137786     -0.0274083375     0.0379133367     22.0656242370     37.6018791198     -6.0725278854
131 158    0    0     0.3352053165     -3.3424758911     -9.1942033767     0.5520137786     -0.0274083375     0.0379133367     22.0656242370     37.6018791198     -6.0725278854
132 110    0    0     0.3495712518     -3.2945895195     -9.1511049270     0.5261807441     -0.0194187345     0.0315216517     22.0656242370     37.6018791198     -6.0725278854
133  61    0    0     0.4501328468     -3.3065609931     -9.2253293991     0.5248491287     -0.0167555332     0.0243310070     22.0656242370     37.6018791198     -6.0725278854
134  13    0    0     0.4501328468     -3.3065609931     -9.2253293991     0.5248491287     -0.0167555332     0.0243310070     22.0656242370     37.6018791198     -6.0725278854
134 220    0    0     0.4142179965     -3.3951508998     -9.2133579254     0.5466873645     -0.0218156147     0.0214014863     22.4158725738     40.7646522521     -5.7351651191
135 172    0    0     0.3759088277     -3.6417663097     -9.1008243560     0.5578728199     -0.0228808975     0.0195372467     22.4158725738     40.7646522521     -5.7351651191
136 124    0    0     0.3759088277     -3.6417663097     -9.1008243560     0.5578728199     -0.0228808975     0.0195372467     22.4158725738     40.7646522521     -5.7351651191
137  76    0    0     0.3471769332     -3.9314794540     -8.9404048919     0.5445568084     -0.0215492963     0.0168740453     22.4158725738     40.7646522521     -5.7351651191
138  28    0    0     0.3543598890     -3.9242965698     -8.9547710418     0.4878306388     -0.0194187345     -0.0001704455     22.4158725738     40.7646522521     -5.7351651191
138 235    0    0     0.3543598890     -3.9242965698     -8.9547710418     0.4878306388     -0.0194187345     -0.0001704455     22.4158725738     40.7646522521     -5.7351651191
139 187    0    0     0.3902747631     -3.6441607475     -9.1606826782     0.4603996276     -0.0220819354     -0.0060294895     22.4158725738     40.7646522521     -5.7351651191
140 139    0    0     0.4644988059     -3.6561322212     -9.1463165283     0.5011466026     -0.0239461779     0.0118139612     22.4158725738     40.7646522521     -5.7351651191
141  91    0    0     0.4644988059     -3.6561322212     -9.1463165283     0.5011466026     -0.0239461779     0.0118139612     22.4158725738     40.7646522521     -5.7351651191
142  43    0    0     0.3112620830     -3.9362680435     -9.0098400115     0.5448231220     -0.0204840159     0.0339185333     21.5402526855     43.4002990722     -6.5785717964
142 250    0    0     0.3447826147     -4.0440125465     -8.9332218170     0.5682592868     -0.0087659273     0.0400438976     21.5402526855     43.4002990722     -6.5785717964
143 202    0    0     0.3447826147     -4.0440125465     -8.9332218170     0.5682592868     -0.0087659273     0.0400438976     21.5402526855     43.4002990722     -6.5785717964
144 153    0    0     0.3974577426     -4.1733059883     -8.8087167739     0.5863690853     -0.0069016876     0.0376470136     21.5402526855     43.4002990722     -6.5785717964
145 104    0    0     0.4716817855     -4.3552746772     -8.7440700531     0.5866353988     -0.0178208122     0.0312553358     21.5402526855     43.4002990722     -6.5785717964
146  56    0    0     0.4716817855     -4.3552746772     -8.7440700531     0.5866353988     -0.0178208122     0.0312553358     21.5402526855     43.4002990722     -6.5785717964
147   7    0    0     0.2705585718     -4.5228776931     -8.6674518585     0.5871680259     -0.0300715422     0.0360490942     21.5402526855     43.4002990722     -6.5785717964
147 214    0    0     0.3016848087     -4.6665368080     -8.6171712875     0.5597371101     -0.0250114560     0.0195372467     21.5402526855     43.4002990722     -6.5785717964
148 165    0    0     0.3016848087     -4.6665368080     -8.6171712875     0.5597371101     -0.0250114560     0.0195372467     21.5402526855     43.4002990722     -6.5785717964
149 117    0    0     0.3016848087     -4.5923128128     -8.6387195587     0.5339040279     -0.0178208122     0.0163414025     21.7153759002     48.1444587707     -7.7593407630
150  68    0    0     0.4046407222     -4.5923128128     -8.6291427612     0.5437578678     -0.0154239320     0.0182056446     21.7153759002     48.1444587707     -7.7593407630
151  19    0    0     0.4046407222     -4.5923128128     -8.6291427612     0.5437578678     -0.0154239320     0.0182056446     21.7153759002     48.1444587707     -7.7593407630
151 227    0    0     0.3495712518     -4.8437166213     -8.5237922668     0.5639981746     -0.0258104181     0.0304563713     21.7153759002     48.1444587707     -7.7593407630
152 179    0    0     0.2681642532     -4.9538555145     -8.4878778457     0.5666613578     -0.0303378605     0.0339185333     21.7153759002     48.1444587707     -7.7593407630
153 130    0    0     0.2681642532     -4.9538555145     -8.4878778457     0.5666613578     -0.0303378605     0.0339185333     21.7153759002     48.1444587707     -7.7593407630
154  82    0    0     0.2466153383     -5.0304741859     -8.4136533737     0.5642644882     -0.0228808975     0.0275268530     21.7153759002     48.1444587707     -7.7593407630
155  33    0    0     0.4285839557     -5.0256853103     -8.3083028793     0.5618676185     -0.0212829780     0.0176730036     21.7153759002     48.1444587707     -7.7593407630
155 240    0    0     0.4285839557     -5.0256853103     -8.3083028793     0.5618676185     -0.0212829780     0.0176730036     21.7153759002     48.1444587707     -7.7593407630
156 191    0    0     0.2825301933     -5.2603292465     -8.3274574279     0.5562748908     -0.0290062618     0.0395112562     22.7661209106     51.3072357177     -10.7956047058
157 143    0    0     0.2466153383     -5.3848338127     -8.1885871887     0.5703898429     -0.0308705043     0.0397775764     22.7661209106     51.3072357177     -10.7956047058
158  95    0    0     0.2466153383     -5.3848338127     -8.1885871887     0.5703898429     -0.0308705043     0.0397775764     22.7661209106     51.3072357177     -10.7956047058
159  47    0    0     0.2514039993     -5.3704681396     -8.1837987899     0.5344366550     -0.0322021007     0.0235320472     22.7661209106     51.3072357177     -10.7956047058
159 255    0    0     0.2753472328     -5.2962441444     -8.1981639862     0.5365672111     -0.0322021007     0.0128792417     22.7661209106     51.3072357177     -10.7956047058
160 207    0    0     0.2753472328     -5.2962441444     -8.1981639862     0.5365672111     -0.0322021007     0.0128792417     22.7661209106     51.3072357177     -10.7956047058
161 160    0    0     0.2418267011     -5.5404648780     -8.0161952972     0.5589380741     -0.0308705043     0.0203362083     22.7661209106     51.3072357177     -10.7956047058
162 111    0    0     0.3112620830     -5.7511653900     -7.8892965316     0.5757162570     -0.0284736204     0.0267278885     22.7661209106     51.3072357177     -10.7956047058
163  63    0    0     0.3112620830     -5.7511653900     -7.8892965316     0.5757162570     -0.0284736204     0.0267278885     22.7661209106     51.3072357177     -10.7956047058
164  15    0    0     0.1771799468     -5.6529984474     -7.9060568809     0.5647971630     -0.0295389032     0.0397775764     22.7661209106     51.3072357177     -10.7956047058
164 223    0    0     0.1987288665     -5.9091911315     -7.8749308586     0.5275123119     -0.0223482561     0.0312553358     23.6417407989     54.9971389770     -10.9642858505
165 175    0    0     0.1987288665     -5.9091911315     -7.8749308586     0.5275123119     -0.0223482561     0.0312553358     23.6417407989     54.9971389770     -10.9642858505
166 128    0    0     0.2657699346     -5.9546828269     -7.7983121871     0.5733193874     -0.0180871343     0.0179393267     23.6417407989     54.9971389770     -10.9642858505
167  80    0    0     0.2083061695     -6.0097522735     -7.6618356704     0.5797110557     -0.0194187345     0.0166077241     23.6417407989     54.9971389770     -10.9642858505
168  32    0    0     0.2083061695     -6.0097522735     -7.6618356704     0.5797110557     -0.0194187345     0.0166077241     23.6417407989     54.9971389770     -10.9642858505
168 240    0    0     0.2442210197     -6.1725664138     -7.5971889495     0.5557422637     -0.0244788169     0.0040906772     23.6417407989     54.9971389770     -10.9642858505
169 192    0    0     0.2633756160     -5.9834151268     -7.6762018203     0.5339040279     -0.0356642627     -0.0038989278     23.6417407989     54.9971389770     -10.9642858505
170 144    0    0     0.2633756160     -5.9834151268     -7.6762018203     0.5339040279     -0.0356642627     -0.0038989278     23.6417407989     54.9971389770     -10.9642858505
171  96    0    0     0.2466153383     -6.0504560470     -7.5947947502     0.5557422637     -0.0436538696     0.0008948349     23.6417407989     54.9971389770     -10.9642858505
172  48    0    0     0.2035175085     -6.2827053070     -7.4870500564     0.6063430786     -0.0519097900     -0.0049642081     23.8168640136     56.2271080017     -13.8318681716
172 255    0    0     0.2035175085     -6.2827053070     -7.4870500564     0.6063430786     -0.0519097900     -0.0049642081     23.8168640136     56.2271080017     -13.8318681716
173 207    0    0     0.2178834438     -6.4886174201     -7.3074760437     0.6332414150     -0.0583014726     -0.0142854142     23.8168640136     56.2271080017     -13.8318681716
174 159    0    0     0.1915459060     -6.6346712112     -7.1709995269     0.6337740421     -0.0638942050     -0.0174812555     23.8168640136     56.2271080017     -13.8318681716
175 112    0    0     0.1915459060     -6.6346712112     -7.1709995269     0.6337740421     -0.0638942050     -0.0174812555     23.8168640136     56.2271080017     -13.8318681716
176  64    0    0     0.1891515731     -6.6394596099     -7.1135358810     0.6151316642     -0.0713511705     -0.0222750186     23.8168640136     56.2271080017     -13.8318681716
177  17    0    0     0.2274607658     -6.6514310836     -7.1183242797     0.5887660026     -0.0796070957     -0.0273351049     23.8168640136     56.2271080017     -13.8318681716
177 225    0    0     0.2274607658     -6.6514310836     -7.1183242797     0.5887660026     -0.0796070957     -0.0273351049     23.8168640136     56.2271080017     -13.8318681716
178 177    0    0     0.1245048284     -6.8812861442     -6.9387502670     0.5869017124     -0.0782754945     -0.0188128576     23.8168640136     56.2271080017     -13.8318681716
179 130    0    0     0.1388707752     -7.0824093818     -6.8333997726     0.5730530738     -0.0673563575     -0.0113558924     22.9412441253     59.5655899047     -16.6994514465
180  82    0    0     0.1388707752     -7.0824093818     -6.8333997726     0.5730530738     -0.0673563575     -0.0113558924     22.9412441253     59.5655899047     -16.6994514465
181  35    0    0     0.0909842967     -7.1279015541     -6.7352323532     0.5267133712     -0.0551056337     -0.0009694063     22.9412441253     59.5655899047     -16.6994514465
181 243    0    0     0.1053502440     -7.0177626609     -6.7639646530     0.4779767513     -0.0471160316     -0.0007030861     22.9412441253     59.5655899047     -16.6994514465
182 195    0    0     0.1053502440     -7.0177626609     -6.7639646530     0.4779767513     -0.0471160316     -0.0007030861     22.9412441253     59.5655899047     -16.6994514465
183 147    0    0     0.1412650966     -7.2212800979     -6.6490368843     0.4566711425     -0.0393927459     -0.0017683663     22.9412441253     59.5655899047     -16.6994514465
184 100    0    0     0.1149275422     -7.2500123977     -6.6514310836     0.4372297763     -0.0348653030     0.0043569970     22.9412441253     59.5655899047     -16.6994514465
185  52    0    0     0.1149275422     -7.2500123977     -6.6514310836     0.4372297763     -0.0348653030     0.0043569970     22.9412441253     59.5655899047     -16.6994514465
186   4    0    0     0.1340821266     -6.9794535636     -6.6849517822     0.4151252269     -0.0276746606     0.0134118819     22.9412441253     59.5655899047     -16.6994514465
186 213    0    0     0.1532367229     -7.0105795860     -6.6993179321     0.4505457878     -0.0178208122     0.0251299715     23.4666156768     61.4983978271     -17.5428581237
187 165    0    0     0.1532367229     -7.0105795860     -6.6993179321     0.4505457878     -0.0178208122     0.0251299715     23.4666156768     61.4983978271     -17.5428581237
188 117    0    0     0.1292934894     -7.2260689735     -6.5293207168     0.5144626617     -0.0234135365     0.0309890151     23.4666156768     61.4983978271     -17.5428581237
189  70    0    0     0.0718297100     -7.4439525604     -6.3162260055     0.5576065063     -0.0282073001     0.0280594873     23.4666156768     61.4983978271     -17.5428581237
190  22    0    0     0.0718297100     -7.4439525604     -6.3162260055     0.5576065063     -0.0282073001     0.0280594873     23.4666156768     61.4983978271     -17.5428581237
190 229    0    0     0.1292934894     -7.5373311042     -6.2108755111     0.5496168613     -0.0271420216     0.0203362083     23.4666156768     61.4983978271     -17.5428581237
191 182    0    0     0.0718297100     -7.6139492988     -6.1103138923     0.5243165016     -0.0247451376     0.0296574115     23.4666156768     61.4983978271     -17.5428581237
192 135    0    0     0.0718297100     -7.6139492988     -6.1103138923     0.5243165016     -0.0247451376     0.0296574115     23.4666156768     61.4983978271     -17.5428581237
193  87    0    0     0.0718297100     -7.6139492988     -6.1127085685     0.4998150348     -0.0244788169     0.0304563713     23.4666156768     61.4983978271     -17.5428581237
194  39    0    0     0.0957729530     -7.4846558570     -6.1462287902     0.4793083667     -0.0255440998     0.0288584518     24.5173606872     63.9583358764     -20.2417583465
194 247    0    0     0.0957729530     -7.4846558570     -6.1462287902     0.4793083667     -0.0255440998     0.0288584518     24.5173606872     63.9583358764     -20.2417583465
195 199    0    0     0.0766183614     -7.7145109176     -6.0145411491     0.5168595314     -0.0290062618     0.0304563713     24.5173606872     63.9583358764     -20.2417583465
196 152    0    0     0.0095772953     -7.7959179878     -5.8158121109     0.5600033760     -0.0319357824     0.0211351656     24.5173606872     63.9583358764     -20.2417583465
197 104    0    0     0.0095772953     -7.7959179878     -5.8158121109     0.5600033760     -0.0319357824     0.0211351656     24.5173606872     63.9583358764     -20.2417583465
198  56    0    0     0.0909842967     -7.8557758331     -5.7607426643     0.5317734718     -0.0396590662     0.0115476417     24.5173606872     63.9583358764     -20.2417583465
199   9    0    0     -0.0167602658     -7.9683094024     -5.7176451683     0.5006139755     -0.0412569904     0.0163414025     24.5173606872     63.9583358764     -20.2417583465
199 217    0    0     -0.0167602658     -7.9683094024     -5.7176451683     0.5006139755     -0.0412569904     0.0163414025     24.5173606872     63.9583358764     -20.2417583465
200 169    0    0     0.0502807998     -7.9539432525     -5.6218719482     0.5075383186     -0.0340663433     0.0086181201     24.5173606872     63.9583358764     -20.2417583465
201 122    0    0     0.0478864765     -7.9515490531     -5.6099004745     0.4918253898     -0.0340663433     0.0158087635     24.5173606872     63.9583358764     -20.2417583465
202  74    0    0     0.0478864765     -7.9515490531     -5.6099004745     0.4918253898     -0.0340663433     0.0158087635     24.5173606872     63.9583358764     -20.2417583465
203  26    0    0     0.0191545906     -7.9491548538     -5.5883517265     0.5072720050     -0.0340663433     0.0232657265     22.7661209106     66.7696914672     -21.9285717010
203 234    0    0     -0.0215489125     -8.0976028442     -5.3345532417     0.5485516071     -0.0319357824     0.0200698852     22.7661209106     66.7696914672     -21.9285717010
204 186    0    0     -0.0215489125     -8.0976028442     -5.3345532417     0.5485516071     -0.0319357824     0.0200698852     22.7661209106     66.7696914672     -21.9285717010
205 139    0    0     0.0478864765     -8.1957702636     -5.2579350471     0.5517474174     -0.0380611438     0.0059549179     22.7661209106     66.7696914672     -21.9285717010
206  91    0    0     0.0933786296     -8.3801326751     -5.0687832832     0.5320397377     -0.0583014726     -0.0060294895     22.7661209106     66.7696914672     -21.9285717010
207  43    0    0     0.0933786296     -8.3801326751     -5.0687832832     0.5320397377     -0.0583014726     -0.0060294895     22.7661209106     66.7696914672     -21.9285717010
207 251    0    0     0.1699969768     -8.4064702987     -5.0616002082     0.5125984191     -0.0873303794     -0.0105569314     22.7661209106     66.7696914672     -21.9285717010
208 203    0    0     -0.0814070034     -8.2963314056     -5.2220201492     0.4659923553     -0.1022443056     0.0158087635     22.7661209106     66.7696914672     -21.9285717010
209 156    0    0     -0.0814070034     -8.2963314056     -5.2220201492     0.4659923553     -0.1022443056     0.0158087635     22.7661209106     66.7696914672     -21.9285717010
210 108    0    0     -0.3088677406     -8.3657674789     -4.9658274650     0.4721177101     -0.0761449337     0.0214014863     23.1163692474     69.5810470581     -25.6395606994
211  61    0    0     -0.1053502440     -8.4232311248     -4.7934360504     0.5144626617     -0.0330010628     -0.0009694063     23.1163692474     69.5810470581     -25.6395606994
212  13    0    0     -0.1053502440     -8.4232311248     -4.7934360504     0.5144626617     -0.0330010628     -0.0009694063     23.1163692474     69.5810470581     -25.6395606994
212 221    0    0     0.1029559254     -8.5716791152     -4.7527327537     0.4998150348     -0.0255440998     -0.0028336472     23.1163692474     69.5810470581     -25.6395606994
213 173    0    0     -0.0359148550     -8.5046377182     -4.7287893295     0.4920917034     -0.0415233087     0.0094170799     23.1163692474     69.5810470581     -25.6395606994
214 126    0    0     -0.0359148550     -8.5046377182     -4.7287893295     0.4920917034     -0.0415233087     0.0094170799     23.1163692474     69.5810470581     -25.6395606994
215  78    0    0     0.0119716191     -8.3609781265     -4.7263951301     0.4971518039     -0.0508445167     0.0086181201     23.1163692474     69.5810470581     -25.6395606994
216  30    0    0     -0.1508424043     -8.4687232971     -4.6282277107     0.5426925659     -0.0415233087     0.0312553358     23.1163692474     69.5810470581     -25.6395606994
216 239    0    0     -0.1508424043     -8.4687232971     -4.6282277107     0.5426925659     -0.0415233087     0.0312553358     23.1163692474     69.5810470581     -25.6395606994
217 191    0    0     -0.1580253696     -8.8853349685     -4.3002052307     0.6132674217     -0.0226145768     0.0336522150     25.5681037902     70.6352996826     -27.6637363433
218 144    0    0     -0.0430978250     -8.7225208282     -4.2499246597     0.5789121627     -0.0164892139     0.0243310070     25.5681037902     70.6352996826     -27.6637363433
219  96    0    0     -0.0430978250     -8.7225208282     -4.2499246597     0.5789121627     -0.0164892139     0.0243310070     25.5681037902     70.6352996826     -27.6637363433
220  48    0    0     -0.1125332117     -8.7440700531     -4.2642903327     0.5384314537     -0.0183534545     0.0312553358     25.5681037902     70.6352996826     -27.6637363433
221   1    0    0     -0.0909842967     -8.7416753768     -4.0895047187     0.5693245887     -0.0231472182     0.0253962898     25.5681037902     70.6352996826     -27.6637363433
221 209    0    0     -0.0909842967     -8.7416753768     -4.0895047187     0.5693245887     -0.0231472182     0.0253962898     25.5681037902     70.6352996826     -27.6637363433
222 162    0    0     -0.0574637699     -8.8973064422     -3.9721830368     0.5879669666     -0.0359305810     0.0182056446     25.5681037902     70.6352996826     -27.6637363433
223 114    0    0     -0.0790126848     -9.2109632492     -3.7279620170     0.5799774169     -0.0468497085     0.0155424451     25.5681037902     70.6352996826     -27.6637363433
224  66    0    0     -0.0790126848     -9.2109632492     -3.7279620170     0.5799774169     -0.0468497085     0.0155424451     25.5681037902     70.6352996826     -27.6637363433
225  19    0    0     -0.1029559254     -9.1127958297     -3.7542996406     0.5285776138     -0.0567035579     0.0059549179     25.2178573608     71.3381423950     -31.0373630523
225 227    0    0     -0.1891515731     -8.9380102157     -3.7542996406     0.4801073074     -0.0479149866     0.0120802819     25.2178573608     71.3381423950     -31.0373630523
226 179    0    0     -0.1891515731     -8.9380102157     -3.7542996406     0.4801073074     -0.0479149866     0.0120802819     25.2178573608     71.3381423950     -31.0373630523
227 131    0    0     -0.1532367229     -9.1894140243     -3.5124728679     0.4894285202     -0.0335337042     0.0107486808     25.2178573608     71.3381423950     -31.0373630523
228  84    0    0     -0.0287318849     -9.1918087005     -3.4047284126     0.4734493255     -0.0367295455     0.0030253961     25.2178573608     71.3381423950     -31.0373630523
229  36    0    0     -0.0287318849     -9.1918087005     -3.4047284126     0.4734493255     -0.0367295455     0.0030253961     25.2178573608     71.3381423950     -31.0373630523
229 244    0    0     -0.1268991470     -9.2851877212     -3.2826178073     0.4356318473     -0.0481813097     0.0083517990     25.2178573608     71.3381423950     -31.0373630523
230 196    0    0     -0.1915459060     -9.1127958297     -3.4166998863     0.3932869434     -0.0521761131     0.0024927558     25.2178573608     71.3381423950     -31.0373630523
231 149    0    0     -0.1915459060     -9.1127958297     -3.4166998863     0.3932869434     -0.0521761131     0.0024927558     25.2178573608     71.3381423950     -31.0373630523
232 101    0    0     -0.2322494029     -9.0625152587     -3.3712077140     0.3850310325     -0.0314031410     0.0062212381     24.6924839019     73.6223678588     -32.8928565979
233  54    0    0     -0.1149275422     -9.0936412811     -3.2802233695     0.4145925521     -0.0130270504     0.0096834001     24.6924839019     73.6223678588     -32.8928565979
234   6    0    0     -0.1149275422     -9.0936412811     -3.2802233695     0.4145925521     -0.0130270504     0.0096834001     24.6924839019     73.6223678588     -32.8928565979
234 214    0    0     -0.1197161788     -9.2660331726     -3.1174094676     0.4454856872     -0.0106301689     0.0190046062     24.6924839019     73.6223678588     -32.8928565979
235 166    0    0     -0.1987288665     -9.3474397659     -2.9737501144     0.4582690715     -0.0124944102     0.0203362083     24.6924839019     73.6223678588     -32.8928565979
236 118    0    0     -0.1987288665     -9.3474397659     -2.9737501144     0.4582690715     -0.0124944102     0.0203362083     24.6924839019     73.6223678588     -32.8928565979
237  71    0    0     -0.1867572593     -9.3091306686     -2.9258634567     0.4321697235     -0.0140923309     0.0080854787     24.6924839019     73.6223678588     -32.8928565979
238  23    0    0     -0.1245048284     -9.3522281646     -2.8779771804     0.4052713394     -0.0170218524     0.0024927558     24.6924839019     73.6223678588     -32.8928565979
238 231    0    0     -0.1245048284     -9.3522281646     -2.8779771804     0.4052713394     -0.0170218524     0.0024927558     24.6924839019     73.6223678588     -32.8928565979
239 184    0    0     -0.0909842967     -9.3737773895     -2.7630496025     0.3951511859     -0.0220819354     0.0040906772     24.6924839019     73.6223678588     -32.8928565979
240 136    0    0     -0.2657699346     -9.4120864868     -2.7486836910     0.3794383049     -0.0284736204     0.0144771623     24.8676090240     72.7438201904     -37.1098899841
241  88    0    0     -0.2657699346     -9.4120864868     -2.7486836910     0.3794383049     -0.0284736204     0.0144771623     24.8676090240     72.7438201904     -37.1098899841
242  40    0    0     -0.1484480619     -9.3905372619     -2.6888256072     0.3629264593     -0.0255440998     0.0059549179     24.8676090240     72.7438201904     -37.1098899841
242 247    0    0     -0.1771799468     -9.2875814437     -2.6912198066     0.3496104478     -0.0223482561     0.0126129221     24.8676090240     72.7438201904     -37.1098899841
243 200    0    0     -0.1771799468     -9.2875814437     -2.6912198066     0.3496104478     -0.0223482561     0.0126129221     24.8676090240     72.7438201904     -37.1098899841
244 152    0    0     -0.2130948066     -9.3761720657     -2.5403773784     0.3663886070     -0.0151576113     0.0187382841     24.8676090240     72.7438201904     -37.1098899841
245 104    0    0     -0.1460537433     -9.5964498519     -2.3703804016     0.3725139856     -0.0146249713     0.0118139612     24.8676090240     72.7438201904     -37.1098899841
246  56    0    0     -0.1460537433     -9.5964498519     -2.3703804016     0.3725139856     -0.0146249713     0.0118139612     24.8676090240     72.7438201904     -37.1098899841
247   8    0    0     -0.2083061695     -9.6395473480     -2.3272826671     0.3424198150     -0.0162228927     0.0094170799     24.8676090240     72.7438201904     -37.1098899841
247 216    0    0     -0.1460537433     -9.5054655075     -2.3033394813     0.3048686742     -0.0207503366     0.0070201988     24.6924839019     75.0280456542     -37.2785720825
248 168    0    0     -0.1460537433     -9.5054655075     -2.3033394813     0.3048686742     -0.0207503366     0.0070201988     24.6924839019     75.0280456542     -37.2785720825
249 119    0    0     -0.1364764571     -9.4480009078     -2.3224940299     0.2814324855     -0.0250114560     0.0160750842     24.6924839019     75.0280456542     -37.2785720825
250  71    0    0     -0.1915459060     -9.4432125091     -2.2530586719     0.2870252132     -0.0268756985     0.0307226920     24.6924839019     75.0280456542     -37.2785720825
251  23    0    0     -0.1915459060     -9.4432125091     -2.2530586719     0.2870252132     -0.0268756985     0.0307226920     24.6924839019     75.0280456542     -37.2785720825
251 231    0    0     -0.2729529142     -9.5796890258     -2.1381311416     0.2931505680     -0.0218156147     0.0368480563     24.6924839019     75.0280456542     -37.2785720825
252 183    0    0     -0.2681642532     -9.4910993576     -2.1572856903     0.2774376869     -0.0132933712     0.0312553358     24.6924839019     75.0280456542     -37.2785720825
253 136    0    0     -0.2681642532     -9.4910993576     -2.1572856903     0.2774376869     -0.0132933712     0.0312553358     24.6924839019     75.0280456542     -37.2785720825
254  89    0    0     -0.1843629074     -9.5030708312     -2.0926389694     0.2878241729     -0.0116954493     0.0211351656     24.6924839019     75.0280456542     -37.2785720825
255  41    0    0     -0.2825301933     -9.5150423049     -2.1189765930     0.3054013013     -0.0162228927     0.0229994082     24.6924839019     77.4879837036     -38.9653854370
255 249    0    0     -0.2825301933     -9.5150423049     -2.1189765930     0.3054013013     -0.0162228927     0.0229994082     24.6924839019     77.4879837036     -38.9653854370
  0 201    0    0     -0.2226721048     -9.5078592300     -2.0208091735     0.3349628448     -0.0154239320     0.0054222774     24.6924839019     77.4879837036     -38.9653854370
  1 153    0    0     -0.1580253696     -9.6826448440     -1.8436292648     0.3589316606     -0.0148912906     0.0000958745     24.6924839019     77.4879837036     -38.9653854370
  2 104    0    0     -0.1580253696     -9.6826448440     -1.8436292648     0.3589316606     -0.0148912906     0.0000958745     24.6924839019     77.4879837036     -38.9653854370
  3  56    0    0     -0.1532367229     -9.7209539413     -1.6041969299     0.3562684535     -0.0324684238     0.0091507606     24.6924839019     77.4879837036     -38.9653854370
  4   8    0    0     -0.1987288665     -9.6275758743     -1.7287016868     0.3051349878     -0.0516434717     0.0078191590     24.6924839019     77.4879837036     -38.9653854370
  4 216    0    0     -0.1987288665     -9.6275758743     -1.7287016868     0.3051349878     -0.0516434717     0.0078191590     24.6924839019     77.4879837036     -38.9653854370
  5 168    0    0     -0.1484480619     -9.5102539062     -1.8220804214     0.2926179409     -0.0609646797     0.0104823601     24.6924839019     77.4879837036     -38.9653854370
  6 119    0    0     -0.1484480619     -9.7257432937     -1.6329287528     0.3187172889     -0.0756122970     0.0163414025     26.4437255859     75.7308883666     -42.3390121459
  7  72    0    0     -0.1484480619     -9.7257432937     -1.6329287528     0.3187172889     -0.0756122970     0.0163414025     26.4437255859     75.7308883666     -42.3390121459
  8  24    0    0     -0.2992904472     -9.8454589843     -1.4270169734     0.2984769821     -0.0859987735     0.0136782026     26.4437255859     75.7308883666     -42.3390121459
  8 232    0    0     -0.1891515731     -9.7688407897     -1.3815248012     0.2510719776     -0.0915915012     0.0035580363     26.4437255859     75.7308883666     -42.3390121459
  9 184    0    0     -0.1891515731     -9.7688407897     -1.3815248012     0.2510719776     -0.0915915012     0.0035580363     26.4437255859     75.7308883666     -42.3390121459
 10 136    0    0     -0.3016848087     -9.7879953384     -1.4677204132     0.2084607601     -0.0926567840     0.0094170799     26.4437255859     75.7308883666     -42.3390121459
 11  88    0    0     -0.3615428924     -9.6730680465     -1.4365942478     0.1935468292     -0.0844008541     0.0032917165     26.4437255859     75.7308883666     -42.3390121459
 12  40    0    0     -0.3615428924     -9.6730680465     -1.4365942478     0.1935468292     -0.0844008541     0.0032917165     26.4437255859     75.7308883666     -42.3390121459
 12 248    0    0     -0.2514039993     -9.5437746047     -1.4246226310     0.1954110908     -0.0729490852     -0.0057631692     26.4437255859     75.7308883666     -42.3390121459
 13 201    0    0     -0.2681642532     -9.5485630035     -1.5036353111     0.2193798780     -0.0601657152     0.0027590763     25.7432289123     77.1365661621     -42.6763763427
 14 154    0    0     -0.2681642532     -9.5485630035     -1.5036353111     0.2193798780     -0.0601657152     0.0027590763     25.7432289123     77.1365661621     -42.6763763427
 15 106    0    0     -0.2537982940     -9.5629291534     -1.4365942478     0.2577300071     -0.0575025129     0.0110150003     25.7432289123     77.1365661621     -42.6763763427
 16  59    0    0     -0.3567542552     -9.5557460784     -1.3073006868     0.2966127395     -0.0583014726     0.0179393267     25.7432289123     77.1365661621     -42.6763763427
 17  11    0    0     -0.3567542552     -9.5557460784     -1.3073006868     0.2966127395     -0.0583014726     0.0179393267     25.7432289123     77.1365661621     -42.6763763427
 17 219    0    0     -0.2921074867     -9.5772943496     -1.2402596473     0.3275058746     -0.0527087497     0.0115476417     25.7432289123     77.1365661621     -42.6763763427
 18 172    0    0     -0.3256280183     -9.9675693511     -0.8068870544     0.3504094123     -0.0479149866     0.0086181201     25.7432289123     77.1365661621     -42.6763763427
 19 125    0    0     -0.3256280183     -9.9675693511     -0.8068870544     0.3504094123     -0.0479149866     0.0086181201     25.7432289123     77.1365661621     -42.6763763427
 20  77    0    0     -0.2657699346     -10.0393991470     -0.8068870544     0.2590615987     -0.0532413959     -0.0009694063     25.7432289123     77.1365661621     -42.6763763427
 21  30    0    0     -0.3615428924     -9.8981342315     -0.8954771041     0.1661158657     -0.0511108350     0.0046233172     24.8676090240     78.3665313720     -45.5439567565
 21 238    0    0     -0.3615428924     -9.8981342315     -0.8954771041     0.1661158657     -0.0511108350     0.0046233172     24.8676090240     78.3665313720     -45.5439567565
 22 190    0    0     -0.3447826147     -9.7089824676     -0.9194203376     0.1165803074     -0.0425885868     0.0011611551     24.8676090240     78.3665313720     -45.5439567565
 23 143    0    0     -0.3280223608     -9.6850395202     -0.9912500381     0.1101886272     -0.0316694617     -0.0068284502     24.8676090240     78.3665313720     -45.5439567565
 24  95    0    0     -0.3280223608     -9.6850395202     -0.9912500381     0.1101886272     -0.0316694617     -0.0068284502     24.8676090240     78.3665313720     -45.5439567565
 25  47    0    0     -0.3256280183     -9.5796890258     -1.0966002941     0.1264341592     -0.0196850566     -0.0049642081     24.8676090240     78.3665313720     -45.5439567565
 25 255    0    0     -0.2945018005     -9.6778564453     -0.9409692764     0.1658495426     -0.0061027264     0.0046233172     24.8676090240     78.3665313720     -45.5439567565
 26 207    0    0     -0.2945018005     -9.6778564453     -0.9409692764     0.1658495426     -0.0061027264     0.0046233172     24.8676090240     78.3665313720     -45.5439567565
 27 159    0    0     -0.3423882961     -9.7544746398     -0.8595622062     0.1783665895     -0.0029068846     0.0072865190     24.8676090240     78.3665313720     -45.5439567565
 28 111    0    0     -0.2537982940     -9.7281370162     -0.8284359931     0.1757033920     -0.0045048055     -0.0028336472     24.8676090240     78.3665313720     -45.5439567565
 29  63    0    0     -0.2537982940     -9.7281370162     -0.8284359931     0.1757033920     -0.0045048055     -0.0028336472     24.8676090240     78.3665313720     -45.5439567565
 30  14    0    0     -0.2514039993     -9.7137708663     -0.8380132675     0.1738391494     -0.0098312082     -0.0007030861     25.0427322387     76.4337234497     -45.3752746582
 30 223    0    0     -0.3184450626     -9.6610965728     -0.8619565010     0.1954110908     -0.0077006473     0.0104823601     25.0427322387     76.4337234497     -45.3752746582
 31 175    0    0     -0.3184450626     -9.6610965728     -0.8619565010     0.1954110908     -0.0077006473     0.0104823601     25.0427322387     76.4337234497     -45.3752746582
 32 127    0    0     -0.3016848087     -9.7137708663     -0.7350573539     0.2201788663     -0.0018416037     0.0136782026     25.0427322387     76.4337234497     -45.3752746582
 33  79    0    0     -0.3208393812     -9.7736291885     -0.6081582069     0.2052649259     0.0162681651     0.0102160406     25.0427322387     76.4337234497     -45.3752746582
 34  31    0    0     -0.3208393812     -9.7736291885     -0.6081582069     0.2052649259     0.0162681651     0.0102160406     25.0427322387     76.4337234497     -45.3752746582
 34 239    0    0     -0.3232336997     -9.8382759094     -0.5794263362     0.1900846862     0.0032184791     0.0070201988     25.0427322387     76.4337234497     -45.3752746582
 35 191    0    0     -0.2729529142     -9.7879953384     -0.5890036106     0.1820950603     -0.0050374455     0.0035580363     25.0427322387     76.4337234497     -45.3752746582
 36 143    0    0     -0.2729529142     -9.7879953384     -0.5890036106     0.1820950603     -0.0050374455     0.0035580363     25.0427322387     76.4337234497     -45.3752746582
 37  95    0    0     -0.3352053165     -9.8885564804     -0.5171739578     0.1778339385     -0.0021079239     0.0086181201     26.9690971374     77.6636886596     -47.2307701110
 38  46    0    0     -0.3280223608     -9.7808122634     -0.4956250190     0.1530661678     0.0002889575     -0.0017683663     26.9690971374     77.6636886596     -47.2307701110
 38 254    0    0     -0.3280223608     -9.7808122634     -0.4956250190     0.1530661678     0.0002889575     -0.0017683663     26.9690971374     77.6636886596     -47.2307701110
 39 206    0    0     -0.2897131729     -9.6563072204     -0.6201298236     0.1274994492     -0.0002436829     -0.0046978883     26.9690971374     77.6636886596     -47.2307701110
 40 158    0    0     -0.2561926364     -9.6060266494     -0.5985808849     0.1522672176     0.0005552775     0.0075528388     26.9690971374     77.6636886596     -47.2307701110
 41 109    0    0     -0.2561926364     -9.6060266494     -0.5985808849     0.1522672176     0.0005552775     0.0075528388     26.9690971374     77.6636886596     -47.2307701110
 42  61    0    0     -0.3639371871     -9.6227865219     -0.5937922477     0.1978079700     0.0010879180     0.0245973300     26.9690971374     77.6636886596     -47.2307701110
 43  12    0    0     -0.3040791034     -9.9101057052     -0.2753472328     0.2374896764     0.0152028856     0.0216678094     26.9690971374     77.6636886596     -47.2307701110
 43 220    0    0     -0.3040791034     -9.9101057052     -0.2753472328     0.2374896764     0.0152028856     0.0216678094     26.9690971374     77.6636886596     -47.2307701110
 44 172    0    0     -0.3064734458     -9.9316549301     -0.2130948066     0.1972753334     0.0125396847     0.0126129221     26.4437255859     78.5422439575     -47.3994522094
 45 124    0    0     -0.3687258243     -9.8598251342     -0.3687258243     0.1504029750     -0.0010426433     0.0118139612     26.4437255859     78.5422439575     -47.3994522094
 46  76    0    0     -0.3687258243     -9.8598251342     -0.3687258243     0.1504029750     -0.0010426433     0.0118139612     26.4437255859     78.5422439575     -47.3994522094
 47  29    0    0     -0.3280223608     -9.8239097595     -0.1987288665     0.1448102474     -0.0018416037     0.0035580363     26.4437255859     78.5422439575     -47.3994522094
 47 236    0    0     -0.3112620830     -9.8215160369     -0.2705585718     0.1053948640     0.0026858391     0.0008948349     26.4437255859     78.5422439575     -47.3994522094
 48 188    0    0     -0.3112620830     -9.8215160369     -0.2705585718     0.1053948640     0.0026858391     0.0008948349     26.4437255859     78.5422439575     -47.3994522094
 49 140    0    0     -0.2992904472     -9.6754617691     -0.3352053165     0.0955410194     -0.0037058448     -0.0025673270     26.4437255859     78.5422439575     -47.3994522094
 50  92    0    0     -0.2753472328     -9.7137708663     -0.3567542552     0.1248362302     -0.0178208122     -0.0012357263     26.4437255859     78.5422439575     -47.3994522094
 51  45    0    0     -0.2753472328     -9.7137708663     -0.3567542552     0.1248362302     -0.0178208122     -0.0012357263     26.4437255859     78.5422439575     -47.3994522094
 51 253    0    0     -0.3375996351     -9.8478536605     -0.1460537433     0.1575936222     -0.0138260114     0.0040906772     25.7432289123     77.1365661621     -49.0862655639
 52 206    0    0     -0.3615428924     -9.8215160369     -0.1508424043     0.1272331237     0.0096101627     0.0048896369     25.7432289123     77.1365661621     -49.0862655639
 53 158    0    0     -0.3615428924     -9.8215160369     -0.1508424043     0.1272331237     0.0096101627     0.0048896369     25.7432289123     77.1365661621     -49.0862655639
 54 110    0    0     -0.3184450626     -9.7401084899     -0.2130948066     0.1080580711     -0.0015752837     0.0008948349     25.7432289123     77.1365661621     -49.0862655639
 55  62    0    0     -0.3304166793     -9.7903900146     -0.0766183614     0.1240372776     -0.0042384858     -0.0015020463     25.7432289123     77.1365661621     -49.0862655639
 56  15    0    0     -0.3304166793     -9.7903900146     -0.0766183614     0.1240372776     -0.0042384858     -0.0015020463     25.7432289123     77.1365661621     -49.0862655639
 56 223    0    0     -0.3304166793     -9.7712354660     -0.1125332117     0.1115202307     -0.0002436829     -0.0086926908     25.7432289123     77.1365661621     -49.0862655639
 57 175    0    0     -0.3663315296     -9.7760238647     -0.0885899734     0.1019327044     0.0018868782     -0.0118885326     25.7432289123     77.1365661621     -49.0862655639
 58 128    0    0     -0.3663315296     -9.7760238647     -0.0885899734     0.1019327044     0.0018868782     -0.0118885326     25.7432289123     77.1365661621     -49.0862655639
 59  80    0    0     -0.3447826147     -9.8215160369     -0.0502807998     0.0942094230     0.0008215976     -0.0212097382     25.3929805755     76.7851409912     -48.7489013671
 60  32    0    0     -0.2801358699     -9.7544746398     -0.0957729530     0.0824913311     0.0005552775     -0.0196118173     25.3929805755     76.7851409912     -48.7489013671
 60 240    0    0     -0.2801358699     -9.7544746398     -0.0957729530     0.0824913311     0.0005552775     -0.0196118173     25.3929805755     76.7851409912     -48.7489013671
 61 192    0    0     -0.2801358699     -9.8023614883     -0.0311262083     0.0934104633     -0.0005100030     -0.0137527751     25.3929805755     76.7851409912     -48.7489013671
 62 144    0    0     -0.2322494029     -9.8358821868     -0.0287318849     0.0864861297     -0.0002436829     -0.0129538130     25.3929805755     76.7851409912     -48.7489013671
 63  96    0    0     -0.2322494029     -9.8358821868     -0.0287318849     0.0864861297     -0.0002436829     -0.0129538130     25.3929805755     76.7851409912     -48.7489013671
 64  48    0    0     -0.3064734458     -9.7281370162     0.0071829710     0.0856871700     0.0122733640     -0.0081600494     25.3929805755     76.7851409912     -48.7489013671
 64 255    0    0     -0.3567542552     -9.8215160369     0.0742240333     0.0774312496     0.0133386445     -0.0073610901     25.3929805755     76.7851409912     -48.7489013671
 65 207    0    0     -0.3567542552     -9.8215160369     0.0742240333     0.0774312496     0.0133386445     -0.0073610901     25.3929805755     76.7851409912     -48.7489013671
 66 159    0    0     -0.4214009761     -9.7832069396     -0.1149275422     0.0635826015     -0.0055700855     -0.0100242912     25.3929805755     76.7851409912     -48.7489013671
 67 111    0    0     -0.3806974601     -9.8167276382     0.1364764571     0.0862198162     -0.0061027264     -0.0297319869     26.2686004638     77.3122711181     -49.5923080444
 68  63    0    0     -0.3806974601     -9.8167276382     0.1364764571     0.0862198162     -0.0061027264     -0.0297319869     26.2686004638     77.3122711181     -49.5923080444
 69  15    0    0     -0.1412650966     -9.8239097595     0.0263375616     0.0598541212     -0.0042384858     -0.0558313608     26.2686004638     77.3122711181     -49.5923080444
 69 224    0    0     -0.3016848087     -9.7425031661     0.2202777862     0.0542613935     -0.0063690471     -0.0297319869     26.2686004638     77.3122711181     -49.5923080444
 70 175    0    0     -0.3016848087     -9.7425031661     0.2202777862     0.0542613935     -0.0063690471     -0.0297319869     26.2686004638     77.3122711181     -49.5923080444
 71 127    0    0     -0.2633756160     -9.7448978424     0.1101388931     0.0185744943     -0.0037058448     -0.0065621290     26.2686004638     77.3122711181     -49.5923080444
 72  79    0    0     -0.3423882961     -9.8741912841     0.0215489125     0.0204387331     -0.0018416037     -0.0012357263     26.2686004638     77.3122711181     -49.5923080444
 73  31    0    0     -0.3423882961     -9.8741912841     0.0215489125     0.0204387331     -0.0018416037     -0.0012357263     26.2686004638     77.3122711181     -49.5923080444
 73 239    0    0     -0.2609812974     -9.7927837371     0.0383091812     0.0297599411     -0.0031732046     -0.0030999672     26.2686004638     77.3122711181     -49.5923080444
 74 191    0    0     -0.2202777862     -9.8933458328     0.0095772953     0.0310915422     -0.0013089635     -0.0033662879     27.1442203521     78.5422439575     -50.0983543395
 75 143    0    0     -0.2202777862     -9.8933458328     0.0095772953     0.0310915422     -0.0013089635     -0.0033662879     27.1442203521     78.5422439575     -50.0983543395
 76  95    0    0     -0.2777415513     -9.8263044357     0.0095772953     0.0380158662     -0.0021079239     -0.0038989278     27.1442203521     78.5422439575     -50.0983543395
 77  47    0    0     -0.2585869789     -9.7712354660     0.0885899734     0.0481360340     -0.0031732046     -0.0049642081     27.1442203521     78.5422439575     -50.0983543395
 77 255    0    0     -0.2585869789     -9.7712354660     0.0885899734     0.0481360340     -0.0031732046     -0.0049642081     27.1442203521     78.5422439575     -50.0983543395
 78 207    0    0     -0.2633756160     -9.8071498870     0.1268991470     0.0515981912     -0.0026405642     0.0003621946     27.1442203521     78.5422439575     -50.0983543395
 79 159    0    0     -0.3160507440     -9.8310928344     0.1723913097     0.0377495431     -0.0021079239     0.0011611551     27.1442203521     78.5422439575     -50.0983543395
 80 111    0    0     -0.3160507440     -9.8310928344     0.1723913097     0.0377495431     -0.0021079239     0.0011611551     27.1442203521     78.5422439575     -50.0983543395
 81  63    0    0     -0.2945018005     -9.7712354660     0.1556310415     0.0191071329     -0.0018416037     -0.0033662879     27.1442203521     78.5422439575     -50.0983543395
 82  14    0    0     -0.2849245071     -9.7879953384     0.1101388931     0.0113838505     0.0002889575     -0.0054968490     25.0427322387     78.1908187866     -49.4236259460
 82 222    0    0     -0.2849245071     -9.7879953384     0.1101388931     0.0113838505     0.0002889575     -0.0054968490     25.0427322387     78.1908187866     -49.4236259460
 83 174    0    0     -0.2561926364     -9.7448978424     0.0838013267     0.0079216885     0.0050827198     -0.0078937296     25.0427322387     78.1908187866     -49.4236259460
 84 125    0    0     -0.2945018005     -9.7832069396     0.1268991470     0.0081880083     0.0615425968     0.0024927558     25.0427322387     78.1908187866     -49.4236259460
 85  77    0    0     -0.2945018005     -9.7832069396     0.1268991470     0.0081880083     0.0615425968     0.0024927558     25.0427322387     78.1908187866     -49.4236259460
 86  28    0    0     -0.2705585718     -9.7712354660     0.1364764571     0.0132480883     0.0618089199     0.0006285147     25.0427322387     78.1908187866     -49.4236259460
 86 235    0    0     -0.2681642532     -9.7616577148     0.1316878080     0.0084543285     0.0546182727     -0.0044315681     25.0427322387     78.1908187866     -49.4236259460
 87 187    0    0     -0.2681642532     -9.7616577148     0.1316878080     0.0084543285     0.0546182727     -0.0044315681     25.0427322387     78.1908187866     -49.4236259460
 88 139    0    0     -0.2107004880     -9.7616577148     0.1388707752     0.0009973627     0.0791197204     -0.0038989278     25.0427322387     78.1908187866     -49.4236259460
 89  91    0    0     -0.1460537433     -9.7592630386     0.0838013267     -0.0027311182     0.1443681621     0.0014274753     25.7432289123     77.1365661621     -50.4357147216
 90  43    0    0     -0.1460537433     -9.7592630386     0.0838013267     -0.0027311182     0.1443681621     0.0014274753     25.7432289123     77.1365661621     -50.4357147216
 90 252    0    0     0.0574637699     -9.5988435745     -0.0119716191     -0.0653163528     0.2002954006     0.0879815292     25.7432289123     77.1365661621     -50.4357147216
 91 204    0    0     -0.7518176555     -10.2141847610     0.1053502440     -0.0935462951     0.4543648242     0.1393813133     25.7432289123     77.1365661621     -50.4357147216
 92 158    0    0     -0.7518176555     -10.2141847610     0.1053502440     -0.0935462951     0.4543648242     0.1393813133     25.7432289123     77.1365661621     -50.4357147216
 93 111    0    0     -0.2370380401     -10.5493898391     0.2825301933     -0.0549298715     0.1632769012     0.0704043960     25.7432289123     77.1365661621     -50.4357147216
 94  64    0    0     -0.4764704227     -9.7640523910     0.2274607658     -0.0293631343     0.0226598501     0.0315216517     25.7432289123     77.1365661621     -50.4357147216
 95  16    0    0     -0.4764704227     -9.7640523910     0.2274607658     -0.0293631343     0.0226598501     0.0315216517     25.7432289123     77.1365661621     -50.4357147216
 95 224    0    0     -0.3663315296     -9.7281370162     -0.0119716191     -0.0099217624     -0.0002436829     -0.0046978883     25.7432289123     77.1365661621     -50.4357147216
 96 177    0    0     -0.3016848087     -9.7544746398     0.0694353866     0.0001984034     0.0002889575     0.0006285147     25.7432289123     78.8936614990     -50.4357147216
 97 128    0    0     -0.3016848087     -9.7544746398     0.0694353866     0.0001984034     0.0002889575     0.0006285147     25.7432289123     78.8936614990     -50.4357147216
 98  79    0    0     -0.3711201906     -9.8023614883     0.0622524166     -0.0051280012     0.0016205582     0.0035580363     25.7432289123     78.8936614990     -50.4357147216
 99  31    0    0     -0.3280223608     -9.7688407897     0.0909842967     0.0009973627     -0.0013089635     -0.0015020463     25.7432289123     78.8936614990     -50.4357147216
 99 238    0    0     -0.3280223608     -9.7688407897     0.0909842967     0.0009973627     -0.0013089635     -0.0015020463     25.7432289123     78.8936614990     -50.4357147216
100 190    0    0     -0.3519655704     -9.7927837371     0.0742240333     -0.0027311182     0.0005552775     0.0014274753     25.7432289123     78.8936614990     -50.4357147216
101 142    0    0     -0.3423882961     -9.7688407897     0.1005615949     -0.0011331979     -0.0002436829     -0.0009694063     25.7432289123     78.8936614990     -50.4357147216
102  94    0    0     -0.3423882961     -9.7688407897     0.1005615949     -0.0011331979     -0.0002436829     -0.0009694063     25.7432289123     78.8936614990     -50.4357147216
103  46    0    0     -0.3495712518     -9.7856006622     0.1029559254     -0.0011331979     -0.0005100030     0.0008948349     25.7432289123     78.8936614990     -50.4357147216
103 254    0    0     -0.3328109979     -9.7664461135     0.0861956501     -0.0008668788     0.0005552775     -0.0012357263     25.7432289123     78.8936614990     -50.4357147216
104 206    0    0     -0.3328109979     -9.7664461135     0.0861956501     -0.0008668788     0.0005552775     -0.0012357263     25.7432289123     78.8936614990     -50.4357147216
105 158    0    0     -0.3423882961     -9.7808122634     0.0598580884     -0.0008668788     0.0008215976     -0.0004367660     26.4437255859     76.4337234497     -49.0862655639
106 110    0    0     -0.3375996351     -9.7760238647     0.0598580884     -0.0011331979     0.0002889575     -0.0004367660     26.4437255859     76.4337234497     -49.0862655639
107  62    0    0     -0.3375996351     -9.7760238647     0.0598580884     -0.0011331979     0.0002889575     -0.0004367660     26.4437255859     76.4337234497     -49.0862655639
108  14    0    0     -0.3423882961     -9.7712354660     0.0885899734     -0.0016658380     0.0000226372     0.0003621946     26.4437255859     76.4337234497     -49.0862655639
108 222    0    0     -0.3328109979     -9.7664461135     0.0718297100     -0.0016658380     -0.0010426433     -0.0015020463     26.4437255859     76.4337234497     -49.0862655639
109 174    0    0     -0.3328109979     -9.7664461135     0.0718297100     -0.0016658380     -0.0010426433     -0.0015020463     26.4437255859     76.4337234497     -49.0862655639
110 126    0    0     -0.3447826147     -9.7856006622     0.0742240333     -0.0021984782     -0.0002436829     -0.0015020463     26.4437255859     76.4337234497     -49.0862655639
111  78    0    0     -0.3304166793     -9.7808122634     0.0885899734     -0.0024647994     -0.0002436829     -0.0001704455     26.4437255859     76.4337234497     -49.0862655639
112  30    0    0     -0.3304166793     -9.7808122634     0.0885899734     -0.0024647994     -0.0002436829     -0.0001704455     26.4437255859     76.4337234497     -49.0862655639
112 238    0    0     -0.3447826147     -9.7688407897     0.0574637699     -0.0027311182     -0.0005100030     0.0003621946     26.7939720153     78.8936614990     -50.0983543395
113 190    0    0     -0.3399939537     -9.7879953384     0.0574637699     -0.0024647994     -0.0005100030     -0.0001704455     26.7939720153     78.8936614990     -50.0983543395
114 142    0    0     -0.3399939537     -9.7879953384     0.0574637699     -0.0024647994     -0.0005100030     -0.0001704455     26.7939720153     78.8936614990     -50.0983543395
115  94    0    0     -0.3447826147     -9.7784175872     0.0383091812     -0.0035300793     -0.0005100030     -0.0007030861     26.7939720153     78.8936614990     -50.0983543395
116  45    0    0     -0.3447826147     -9.7784175872     0.0670410633     -0.0021984782     -0.0002436829     -0.0004367660     26.7939720153     78.8936614990     -50.0983543395
116 253    0    0     -0.3447826147     -9.7784175872     0.0670410633     -0.0021984782     -0.0002436829     -0.0004367660     26.7939720153     78.8936614990     -50.0983543395
117 205    0    0     -0.3352053165     -9.7927837371     0.0574637699     -0.0019321590     -0.0007763233     -0.0001704455     26.7939720153     78.8936614990     -50.0983543395
118 157    0    0     -0.3471769332     -9.7832069396     0.0574637699     -0.0019321590     -0.0002436829     -0.0007030861     26.7939720153     78.8936614990     -50.0983543395
119 109    0    0     -0.3471769332     -9.7832069396     0.0574637699     -0.0019321590     -0.0002436829     -0.0007030861     26.7939720153     78.8936614990     -50.0983543395
120  61    0    0     -0.3328109979     -9.7999668121     0.0430978250     -0.0013995188     -0.0007763233     -0.0004367660     26.0934772491     76.7851409912     -49.4236259460
121  13    0    0     -0.3399939537     -9.7736291885     0.0885899734     -0.0013995188     0.0002889575     -0.0001704455     26.0934772491     76.7851409912     -49.4236259460
121 221    0    0     -0.3399939537     -9.7736291885     0.0885899734     -0.0013995188     0.0002889575     -0.0001704455     26.0934772491     76.7851409912     -49.4236259460
122 173    0    0     -0.3399939537     -9.7760238647     0.0718297100     -0.0021984782     0.0002889575     -0.0004367660     26.0934772491     76.7851409912     -49.4236259460
123 124    0    0     -0.3375996351     -9.7808122634     0.0598580884     -0.0021984782     -0.0005100030     -0.0001704455     26.0934772491     76.7851409912     -49.4236259460
124  76    0    0     -0.3375996351     -9.7808122634     0.0598580884     -0.0021984782     -0.0005100030     -0.0001704455     26.0934772491     76.7851409912     -49.4236259460
125  28    0    0     -0.3399939537     -9.7879953384     0.0790126848     -0.0008668788     0.0000226372     0.0003621946     26.0934772491     76.7851409912     -49.4236259460
125 235    0    0     -0.3399939537     -9.7832069396     0.0766183614     -0.0008668788     -0.0002436829     -0.0004367660     26.0934772491     76.7851409912     -49.4236259460
126 187    0    0     -0.3399939537     -9.7832069396     0.0766183614     -0.0008668788     -0.0002436829     -0.0004367660     26.0934772491     76.7851409912     -49.4236259460
127 139    0    0     -0.3256280183     -9.7832069396     0.0335205316     -0.0008668788     -0.0010426433     0.0000958745     25.7432289123     78.1908187866     -50.0983543395
128  91    0    0     -0.3304166793     -9.7951784133     0.0454921483     -0.0006005578     -0.0005100030     0.0003621946     25.7432289123     78.1908187866     -50.0983543395
129  42    0    0     -0.3304166793     -9.7951784133     0.0454921483     -0.0006005578     -0.0005100030     0.0003621946     25.7432289123     78.1908187866     -50.0983543395
129 250    0    0     -0.3375996351     -9.7784175872     0.0598580884     -0.0013995188     0.0000226372     0.0006285147     25.7432289123     78.1908187866     -50.0983543395
130 201    0    0     -0.3352053165     -9.7784175872     0.0502807998     -0.0016658380     0.0002889575     -0.0007030861     25.7432289123     78.1908187866     -50.0983543395
131 153    0    0     -0.3352053165     -9.7784175872     0.0502807998     -0.0016658380     0.0002889575     -0.0007030861     25.7432289123     78.1908187866     -50.0983543395
132 104    0    0     -0.3375996351     -9.7903900146     0.0646467447     -0.0013995188     -0.0002436829     -0.0007030861     25.7432289123     78.1908187866     -50.0983543395
133  56    0    0     -0.3328109979     -9.7879953384     0.0790126848     -0.0013995188     -0.0007763233     -0.0007030861     25.7432289123     78.1908187866     -50.0983543395
134   8    0    0     -0.3328109979     -9.7879953384     0.0790126848     -0.0013995188     -0.0007763233     -0.0007030861     25.7432289123     78.1908187866     -50.0983543395
134 216    0    0     -0.3232336997     -9.7712354660     0.0454921483     -0.0013995188     -0.0005100030     -0.0007030861     25.0427322387     78.1908187866     -50.0983543395
135 167    0    0     -0.3280223608     -9.7784175872     0.0694353866     -0.0008668788     -0.0010426433     -0.0001704455     25.0427322387     78.1908187866     -50.0983543395
136 119    0    0     -0.3280223608     -9.7784175872     0.0694353866     -0.0008668788     -0.0010426433     -0.0001704455     25.0427322387     78.1908187866     -50.0983543395
137  71    0    0     -0.3160507440     -9.7712354660     0.0526751232     -0.0003342368     0.0008215976     -0.0012357263     25.0427322387     78.1908187866     -50.0983543395
138  23    0    0     -0.3184450626     -9.7712354660     0.0694353866     -0.0011331979     0.0016205582     -0.0001704455     25.0427322387     78.1908187866     -50.0983543395
138 230    0    0     -0.3184450626     -9.7712354660     0.0694353866     -0.0011331979     0.0016205582     -0.0001704455     25.0427322387     78.1908187866     -50.0983543395
139 182    0    0     -0.3352053165     -9.7832069396     0.0670410633     -0.0013995188     -0.0007763233     -0.0007030861     25.0427322387     78.1908187866     -50.0983543395
140 134    0    0     -0.3352053165     -9.7927837371     0.0550694465     -0.0011331979     -0.0005100030     -0.0012357263     25.0427322387     78.1908187866     -50.0983543395
141  86    0    0     -0.3352053165     -9.7927837371     0.0550694465     -0.0011331979     -0.0005100030     -0.0012357263     25.0427322387     78.1908187866     -50.0983543395
142  38    0    0     -0.3280223608     -9.7712354660     0.0766183614     -0.0008668788     -0.0010426433     -0.0007030861     25.0427322387     78.1908187866     -50.0983543395
142 245    0    0     -0.3160507440     -9.7784175872     0.0598580884     -0.0019321590     -0.0002436829     -0.0004367660     25.5681037902     78.7179489135     -49.9296722412
143 197    0    0     -0.3160507440     -9.7784175872     0.0598580884     -0.0019321590     -0.0002436829     -0.0004367660     25.5681037902     78.7179489135     -49.9296722412
144 149    0    0     -0.3423882961     -9.7927837371     0.0718297100     -0.0011331979     0.0000226372     -0.0009694063     25.5681037902     78.7179489135     -49.9296722412
145 101    0    0     -0.3232336997     -9.7760238647     0.0383091812     -0.0016658380     0.0002889575     -0.0004367660     25.5681037902     78.7179489135     -49.9296722412
146  53    0    0     -0.3232336997     -9.7760238647     0.0383091812     -0.0016658380     0.0002889575     -0.0004367660     25.5681037902     78.7179489135     -49.9296722412
147   4    0    0     -0.3184450626     -9.7760238647     0.0838013267     -0.0019321590     0.0005552775     -0.0015020463     25.5681037902     78.7179489135     -49.9296722412
147 212    0    0     -0.3423882961     -9.7784175872     0.0718297100     -0.0016658380     -0.0002436829     -0.0007030861     25.5681037902     78.7179489135     -49.9296722412
148 164    0    0     -0.3423882961     -9.7784175872     0.0718297100     -0.0016658380     -0.0002436829     -0.0007030861     25.5681037902     78.7179489135     -49.9296722412
149 116    0    0     -0.3375996351     -9.7832069396     0.0598580884     -0.0016658380     -0.0002436829     -0.0004367660     25.5681037902     78.7179489135     -49.9296722412
150  68    0    0     -0.3280223608     -9.7712354660     0.0550694465     -0.0032637584     -0.0005100030     -0.0007030861     25.7432289123     77.8394012451     -49.9296722412
151  19    0    0     -0.3280223608     -9.7712354660     0.0550694465     -0.0032637584     -0.0005100030     -0.0007030861     25.7432289123     77.8394012451     -50.4357147216
151 227    0    0     -0.3232336997     -9.7927837371     0.0502807998     -0.0013995188     0.0000226372     -0.0001704455     25.7432289123     77.8394012451     -50.4357147216
152 179    0    0     -0.3495712518     -9.7832069396     0.0574637699     -0.0024647994     0.0002889575     -0.0012357263     25.7432289123     77.8394012451     -50.4357147216
153 131    0    0     -0.3495712518     -9.7832069396     0.0574637699     -0.0024647994     0.0002889575     -0.0012357263     25.7432289123     77.8394012451     -50.4357147216
154  83    0    0     -0.3447826147     -9.7760238647     0.0694353866     -0.0021984782     0.0000226372     -0.0004367660     25.7432289123     77.8394012451     -50.4357147216
155  35    0    0     -0.3375996351     -9.7808122634     0.0622524166     -0.0029974393     0.0000226372     -0.0009694063     25.7432289123     77.8394012451     -50.4357147216
155 243    0    0     -0.3375996351     -9.7808122634     0.0622524166     -0.0029974393     0.0000226372     -0.0009694063     25.7432289123     77.8394012451     -50.4357147216
156 195    0    0     -0.3447826147     -9.7832069396     0.0598580884     -0.0019321590     -0.0007763233     0.0003621946     25.7432289123     77.8394012451     -50.4357147216
157 147    0    0     -0.3447826147     -9.7832069396     0.0598580884     -0.0019321590     -0.0007763233     0.0003621946     25.7432289123     77.8394012451     -50.4357147216
158  99    0    0     -0.3328109979     -9.7808122634     0.0430978250     -0.0011331979     0.0002889575     -0.0007030861     25.3929805755     77.8394012451     -51.7851676940
159  50    0    0     -0.3304166793     -9.7736291885     0.0478864765     -0.0016658380     0.0000226372     -0.0009694063     25.3929805755     77.8394012451     -51.7851676940
160   2    0    0     -0.3304166793     -9.7736291885     0.0478864765     -0.0016658380     0.0000226372     -0.0009694063     25.3929805755     77.8394012451     -51.7851676940
160 209    0    0     -0.3423882961     -9.7784175872     0.0718297100     -0.0024647994     -0.0002436829     -0.0004367660     25.3929805755     77.8394012451     -51.7851676940
161 161    0    0     -0.3399939537     -9.7736291885     0.0670410633     -0.0019321590     -0.0005100030     -0.0001704455     25.3929805755     77.8394012451     -51.7851676940
162 113    0    0     -0.3399939537     -9.7736291885     0.0670410633     -0.0019321590     -0.0005100030     -0.0001704455     25.3929805755     77.8394012451     -51.7851676940
163  64    0    0     -0.3256280183     -9.7927837371     0.0598580884     -0.0016658380     -0.0005100030     -0.0001704455     25.3929805755     77.8394012451     -51.7851676940
164  16    0    0     -0.3304166793     -9.7760238647     0.0933786296     -0.0013995188     -0.0005100030     -0.0007030861     25.3929805755     77.8394012451     -51.7851676940
164 223    0    0     -0.3304166793     -9.7760238647     0.0933786296     -0.0013995188     -0.0005100030     -0.0007030861     25.3929805755     77.8394012451     -51.7851676940
165 175    0    0     -0.3352053165     -9.7856006622     0.0502807998     -0.0013995188     0.0000226372     -0.0017683663     26.9690971374     77.6636886596     -49.5923080444
166 126    0    0     -0.3280223608     -9.7903900146     0.0622524166     -0.0013995188     0.0000226372     -0.0009694063     26.9690971374     77.6636886596     -49.5923080444
167  78    0    0     -0.3280223608     -9.7903900146     0.0622524166     -0.0013995188     0.0000226372     -0.0009694063     26.9690971374     77.6636886596     -49.5923080444
168  29    0    0     -0.3352053165     -9.7879953384     0.0622524166     -0.0013995188     -0.0002436829     -0.0007030861     26.9690971374     77.6636886596     -49.5923080444
168 237    0    0     -0.3471769332     -9.7760238647     0.0766183614     -0.0013995188     0.0000226372     -0.0001704455     26.9690971374     77.6636886596     -49.5923080444
169 189    0    0     -0.3471769332     -9.7760238647     0.0766183614     -0.0013995188     0.0000226372     -0.0001704455     26.9690971374     77.6636886596     -49.5923080444
170 141    0    0     -0.3399939537     -9.7879953384     0.0814070034     -0.0013995188     0.0000226372     -0.0004367660     26.9690971374     77.6636886596     -49.5923080444
171  92    0    0     -0.3399939537     -9.7760238647     0.0646467447     -0.0019321590     0.0002889575     -0.0009694063     26.9690971374     77.6636886596     -49.5923080444
172  44    0    0     -0.3399939537     -9.7760238647     0.0646467447     -0.0019321590     0.0002889575     -0.0009694063     26.9690971374     77.6636886596     -49.5923080444
172 251    0    0     -0.3352053165     -9.7784175872     0.0478864765     -0.0013995188     0.0013542380     -0.0015020463     26.0934772491     77.4879837036     -50.7730789184
173 203    0    0     -0.3304166793     -9.7760238647     0.0814070034     -0.0016658380     0.0008215976     -0.0015020463     26.0934772491     77.4879837036     -50.7730789184
174 154    0    0     -0.3304166793     -9.7760238647     0.0814070034     -0.0016658380     0.0008215976     -0.0015020463     26.0934772491     77.4879837036     -50.7730789184
175 106    0    0     -0.3304166793     -9.7832069396     0.0502807998     -0.0011331979     0.0008215976     -0.0009694063     26.0934772491     77.4879837036     -50.7730789184
176  58    0    0     -0.3352053165     -9.7640523910     0.0718297100     -0.0011331979     -0.0005100030     -0.0009694063     26.0934772491     77.4879837036     -50.7730789184
177   9    0    0     -0.3352053165     -9.7640523910     0.0718297100     -0.0011331979     -0.0005100030     -0.0009694063     26.0934772491     77.4879837036     -50.7730789184
177 216    0    0     -0.3232336997     -9.7784175872     0.0574637699     -0.0016658380     0.0002889575     -0.0012357263     26.0934772491     77.4879837036     -50.7730789184
178 168    0    0     -0.3160507440     -9.7832069396     0.0526751232     -0.0019321590     0.0002889575     -0.0015020463     26.0934772491     77.4879837036     -50.7730789184
179 120    0    0     -0.3160507440     -9.7832069396     0.0526751232     -0.0019321590     0.0002889575     -0.0015020463     26.0934772491     77.4879837036     -50.7730789184
180  71    0    0     -0.3304166793     -9.7999668121     0.0622524166     -0.0013995188     0.0000226372     -0.0017683663     26.0934772491     77.4879837036     -50.7730789184
181  23    0    0     -0.3328109979     -9.7784175872     0.0478864765     -0.0013995188     -0.0002436829     -0.0007030861     24.8676090240     78.7179489135     -49.9296722412
181 231    0    0     -0.3328109979     -9.7784175872     0.0478864765     -0.0013995188     -0.0002436829     -0.0007030861     24.8676090240     78.7179489135     -49.9296722412
182 183    0    0     -0.3328109979     -9.7951784133     0.0670410633     -0.0011331979     -0.0002436829     -0.0004367660     24.8676090240     78.7179489135     -49.9296722412
183 134    0    0     -0.3447826147     -9.7760238647     0.0670410633     -0.0021984782     0.0005552775     -0.0015020463     24.8676090240     78.7179489135     -49.9296722412
184  86    0    0     -0.3447826147     -9.7760238647     0.0670410633     -0.0021984782     0.0005552775     -0.0015020463     24.8676090240     78.7179489135     -49.9296722412
185  38    0    0     -0.3423882961     -9.7784175872     0.0622524166     -0.0013995188     0.0013542380     -0.0012357263     24.8676090240     78.7179489135     -49.9296722412
185 246    0    0     -0.3328109979     -9.7808122634     0.0526751232     -0.0013995188     0.0032184791     0.0003621946     24.8676090240     78.7179489135     -49.9296722412
186 198    0    0     -0.3328109979     -9.7808122634     0.0526751232     -0.0013995188     0.0032184791     0.0003621946     24.8676090240     78.7179489135     -49.9296722412
187 149    0    0     -0.3232336997     -9.7760238647     0.0670410633     -0.0013995188     0.0058816814     0.0006285147     24.8676090240     78.7179489135     -49.9296722412
188 101    0    0     -0.3304166793     -9.7688407897     0.0550694465     -0.0016658380     0.0098764829     0.0019601154     26.0934772491     77.4879837036     -50.4357147216
189  53    0    0     -0.3304166793     -9.7688407897     0.0550694465     -0.0016658380     0.0098764829     0.0019601154     26.0934772491     77.4879837036     -50.4357147216
190   4    0    0     -0.3352053165     -9.7760238647     0.0766183614     -0.0021984782     0.0136049652     0.0027590763     26.0934772491     77.4879837036     -50.4357147216
190 212    0    0     -0.3447826147     -9.7664461135     0.0694353866     -0.0016658380     0.0077459220     0.0000958745     26.0934772491     77.4879837036     -50.4357147216
191 163    0    0     -0.3447826147     -9.7664461135     0.0694353866     -0.0016658380     0.0077459220     0.0000958745     26.0934772491     77.4879837036     -50.4357147216
192 115    0    0     -0.3352053165     -9.7712354660     0.0766183614     -0.0013995188     0.0032184791     -0.0007030861     26.0934772491     77.4879837036     -50.4357147216
193  67    0    0     -0.3184450626     -9.7736291885     0.0598580884     -0.0003342368     0.0010879180     -0.0017683663     26.0934772491     77.4879837036     -50.4357147216
194  19    0    0     -0.3184450626     -9.7736291885     0.0598580884     -0.0003342368     0.0010879180     -0.0017683663     26.0934772491     77.4879837036     -50.4357147216
194 226    0    0     -0.3399939537     -9.7856006622     0.0311262083     -0.0016658380     0.0002889575     -0.0015020463     26.0934772491     77.4879837036     -50.4357147216
195 178    0    0     -0.3280223608     -9.7784175872     0.0311262083     -0.0008668788     -0.0002436829     -0.0001704455     25.7432289123     77.8394012451     -50.0983543395
196 130    0    0     -0.3280223608     -9.7784175872     0.0311262083     -0.0008668788     -0.0002436829     -0.0001704455     25.7432289123     77.8394012451     -50.0983543395
197  82    0    0     -0.3352053165     -9.7736291885     0.0430978250     -0.0011331979     0.0000226372     -0.0007030861     25.7432289123     77.8394012451     -50.0983543395
198  34    0    0     -0.3399939537     -9.7879953384     0.0383091812     -0.0008668788     -0.0005100030     0.0003621946     25.7432289123     77.8394012451     -50.0983543395
198 241    0    0     -0.3399939537     -9.7879953384     0.0383091812     -0.0008668788     -0.0005100030     0.0003621946     25.7432289123     77.8394012451     -50.0983543395
199 193    0    0     -0.3328109979     -9.7879953384     0.0646467447     -0.0013995188     0.0002889575     0.0006285147     25.7432289123     77.8394012451     -50.0983543395
200 144    0    0     -0.3256280183     -9.7784175872     0.0407035017     -0.0006005578     0.0005552775     0.0006285147     25.7432289123     77.8394012451     -50.0983543395
201  96    0    0     -0.3256280183     -9.7784175872     0.0407035017     -0.0006005578     0.0005552775     0.0006285147     25.7432289123     77.8394012451     -50.0983543395
202  47    0    0     -0.3352053165     -9.7832069396     0.0742240333     -0.0011331979     0.0002889575     0.0000958745     25.7432289123     77.8394012451     -50.0983543395
202 254    0    0     -0.3232336997     -9.7879953384     0.0502807998     -0.0019321590     -0.0010426433     -0.0001704455     25.2178573608     78.0151138305     -49.9296722412
203 207    0    0     -0.3232336997     -9.7879953384     0.0502807998     -0.0019321590     -0.0010426433     -0.0001704455     25.2178573608     78.0151138305     -49.9296722412
204 159    0    0     -0.3232336997     -9.7784175872     0.0550694465     -0.0016658380     -0.0007763233     -0.0009694063     25.2178573608     78.0151138305     -49.9296722412
205 111    0    0     -0.3304166793     -9.7856006622     0.0622524166     -0.0013995188     0.0000226372     -0.0004367660     25.2178573608     78.0151138305     -49.9296722412
206  63    0    0     -0.3304166793     -9.7856006622     0.0622524166     -0.0013995188     0.0000226372     -0.0004367660     25.2178573608     78.0151138305     -49.9296722412
207  14    0    0     -0.3471769332     -9.7879953384     0.0814070034     -0.0006005578     -0.0007763233     -0.0009694063     25.2178573608     78.0151138305     -49.9296722412
207 222    0    0     -0.3375996351     -9.7640523910     0.0861956501     -0.0003342368     0.0005552775     -0.0007030861     25.2178573608     78.0151138305     -49.9296722412
208 174    0    0     -0.3375996351     -9.7640523910     0.0861956501     -0.0003342368     0.0005552775     -0.0007030861     25.2178573608     78.0151138305     -49.9296722412
209 126    0    0     -0.3375996351     -9.7736291885     0.0502807998     -0.0008668788     0.0000226372     -0.0007030861     25.2178573608     78.0151138305     -49.9296722412
210  77    0    0     -0.3256280183     -9.7736291885     0.0550694465     0.0001984034     0.0002889575     -0.0012357263     24.3422374725     78.1908187866     -51.4478034973
211  29    0    0     -0.3256280183     -9.7736291885     0.0550694465     0.0001984034     0.0002889575     -0.0012357263     24.3422374725     78.1908187866     -51.4478034973
211 236    0    0     -0.3375996351     -9.7856006622     0.0574637699     -0.0019321590     0.0000226372     -0.0012357263     24.3422374725     78.1908187866     -51.4478034973
212 188    0    0     -0.3375996351     -9.7784175872     0.0574637699     -0.0011331979     0.0000226372     -0.0007030861     24.3422374725     78.1908187866     -51.4478034973
213 140    0    0     -0.3375996351     -9.7784175872     0.0574637699     -0.0011331979     0.0000226372     -0.0007030861     24.3422374725     78.1908187866     -51.4478034973
214  92    0    0     -0.3232336997     -9.7927837371     0.0622524166     -0.0006005578     -0.0005100030     -0.0012357263     24.3422374725     78.1908187866     -51.4478034973
215  44    0    0     -0.3399939537     -9.7903900146     0.0694353866     -0.0011331979     0.0000226372     -0.0007030861     24.3422374725     78.1908187866     -51.4478034973
215 252    0    0     -0.3399939537     -9.7903900146     0.0694353866     -0.0011331979     0.0000226372     -0.0007030861     24.3422374725     78.1908187866     -51.4478034973
216 204    0    0     -0.3423882961     -9.7688407897     0.0574637699     -0.0008668788     -0.0005100030     -0.0004367660     24.3422374725     78.1908187866     -51.4478034973
217 155    0    0     -0.3328109979     -9.7903900146     0.0622524166     -0.0008668788     -0.0002436829     -0.0004367660     24.3422374725     78.1908187866     -51.4478034973
218 107    0    0     -0.3328109979     -9.7903900146     0.0622524166     -0.0008668788     -0.0002436829     -0.0004367660     24.3422374725     78.1908187866     -51.4478034973
219  59    0    0     -0.3375996351     -9.7784175872     0.0526751232     -0.0011331979     0.0002889575     -0.0007030861     25.5681037902     79.0693664550     -49.9296722412
220  11    0    0     -0.3352053165     -9.7856006622     0.0718297100     -0.0021984782     -0.0002436829     0.0003621946     25.5681037902     79.0693664550     -49.9296722412
220 218    0    0     -0.3352053165     -9.7856006622     0.0718297100     -0.0021984782     -0.0002436829     0.0003621946     25.5681037902     79.0693664550     -49.9296722412
221 170    0    0     -0.3328109979     -9.7808122634     0.0454921483     -0.0016658380     0.0002889575     -0.0004367660     25.5681037902     79.0693664550     -49.9296722412
222 122    0    0     -0.3304166793     -9.7664461135     0.0526751232     -0.0013995188     -0.0002436829     -0.0001704455     25.5681037902     79.0693664550     -49.9296722412
223  74    0    0     -0.3304166793     -9.7664461135     0.0526751232     -0.0013995188     -0.0002436829     -0.0001704455     25.5681037902     79.0693664550     -49.9296722412
224  26    0    0     -0.3184450626     -9.7784175872     0.0430978250     -0.0013995188     0.0005552775     -0.0001704455     25.5681037902     79.0693664550     -49.9296722412
224 233    0    0     -0.3352053165     -9.7832069396     0.0574637699     -0.0016658380     0.0013542380     -0.0004367660     25.5681037902     79.0693664550     -49.9296722412
225 185    0    0     -0.3352053165     -9.7832069396     0.0574637699     -0.0016658380     0.0013542380     -0.0004367660     25.5681037902     79.0693664550     -49.9296722412
226 137    0    0     -0.3352053165     -9.7736291885     0.0383091812     -0.0021984782     -0.0013089635     -0.0007030861     25.3929805755     78.1908187866     -50.4357147216
227  89    0    0     -0.3423882961     -9.7808122634     0.0407035017     -0.0013995188     -0.0007763233     -0.0007030861     25.3929805755     78.1908187866     -50.4357147216
228  40    0    0     -0.3423882961     -9.7808122634     0.0407035017     -0.0013995188     -0.0007763233     -0.0007030861     25.3929805755     78.1908187866     -50.4357147216
228 248    0    0     -0.3447826147     -9.7784175872     0.0550694465     -0.0013995188     0.0000226372     0.0003621946     25.3929805755     78.1908187866     -50.4357147216
229 200    0    0     -0.3280223608     -9.7688407897     0.0670410633     -0.0016658380     -0.0007763233     -0.0009694063     25.3929805755     78.1908187866     -50.4357147216
230 152    0    0     -0.3280223608     -9.7688407897     0.0670410633     -0.0016658380     -0.0007763233     -0.0009694063     25.3929805755     78.1908187866     -50.4357147216
231 103    0    0     -0.3208393812     -9.7736291885     0.0526751232     -0.0016658380     -0.0005100030     -0.0004367660     25.3929805755     78.1908187866     -50.4357147216
232  55    0    0     -0.3328109979     -9.7784175872     0.0335205316     -0.0013995188     -0.0013089635     -0.0009694063     25.3929805755     78.1908187866     -50.4357147216
233   7    0    0     -0.3328109979     -9.7784175872     0.0335205316     -0.0013995188     -0.0013089635     -0.0009694063     25.3929805755     78.1908187866     -50.4357147216
