# Supplementary material for: A localization method for wireless capsule endoscopy using side wall cameras and IMU sensor
Source: Sci Rep. 2021 May 27;11:11204. doi: 10.1038/s41598-021-90523-w (PMC8160358; doi:10.1038/s41598-021-90523-w)
Supplement: Supplementary file 1 — Supplementary Information. [file 41598_2021_90523_MOESM1_ESM.zip › data/invol_+90y_-90y_1]

39812     0.0006112053     26.4437255859     78.8936614990     -49.4236259460
190 225    0    0     -0.4405555725     -9.7712354660     0.0191545906     -0.0016831439     0.0020639812     0.0006112053     26.4437255859     78.8936614990     -49.4236259460
191 176    0    0     -0.4501328468     -9.7592630386     0.0119716191     -0.0011505037     0.0020639812     0.0008775255     26.4437255859     78.8936614990     -49.4236259460
192 128    0    0     -0.4333725929     -9.7784175872     -0.0023943238     -0.0011505037     0.0004660605     0.0008775255     26.4437255859     78.8936614990     -49.4236259460
193  80    0    0     -0.4333725929     -9.7784175872     -0.0023943238     -0.0011505037     0.0004660605     0.0008775255     25.3929805755     78.5422439575     -49.7609901428
194  31    0    0     -0.4405555725     -9.7592630386     -0.0239432382     -0.0024821050     0.0012650209     0.0016764857     25.3929805755     78.5422439575     -49.7609901428
194 238    0    0     -0.4405555725     -9.7592630386     -0.0239432382     -0.0024821050     0.0012650209     0.0016764857     25.3929805755     78.5422439575     -49.7609901428
195 190    0    0     -0.4357668876     -9.7712354660     -0.0119716191     -0.0014168248     0.0020639812     0.0003448851     25.3929805755     78.5422439575     -49.7609901428
196 142    0    0     -0.4477385520     -9.7664461135     -0.0047886476     -0.0014168248     0.0012650209     0.0011438457     25.3929805755     78.5422439575     -49.7609901428
197  94    0    0     -0.4477385520     -9.7664461135     -0.0047886476     -0.0014168248     0.0012650209     0.0011438457     25.3929805755     78.5422439575     -49.7609901428
198  45    0    0     -0.4405555725     -9.7712354660     -0.0071829710     -0.0016831439     0.0012650209     0.0006112053     25.3929805755     78.5422439575     -49.7609901428
198 253    0    0     -0.4405555725     -9.7664461135     0.0287318849     0.0001810975     0.0009987009     0.0008775255     25.3929805755     78.5422439575     -49.7609901428
199 204    0    0     -0.4405555725     -9.7664461135     0.0287318849     0.0001810975     0.0009987009     0.0008775255     25.3929805755     78.5422439575     -49.7609901428
200 155    0    0     -0.4381612300     -9.7640523910     0.0239432382     -0.0003515444     0.0004660605     0.0006112053     26.7939720153     80.2993392944     -51.1104393005
201 106    0    0     -0.4573158264     -9.7784175872     -0.0023943238     -0.0006178636     0.0007323807     0.0006112053     26.7939720153     80.2993392944     -51.1104393005
202  58    0    0     -0.4573158264     -9.7784175872     -0.0023943238     -0.0006178636     0.0007323807     0.0006112053     26.7939720153     80.2993392944     -51.1104393005
203   9    0    0     -0.4453442096     -9.7760238647     0.0167602658     -0.0006178636     0.0015313411     0.0008775255     26.7939720153     80.2993392944     -51.1104393005
203 216    0    0     -0.4453442096     -9.7784175872     -0.0047886476     -0.0003515444     0.0012650209     0.0014101657     26.7939720153     80.2993392944     -51.1104393005
204 168    0    0     -0.4453442096     -9.7784175872     -0.0047886476     -0.0003515444     0.0012650209     0.0014101657     26.7939720153     80.2993392944     -51.1104393005
205 120    0    0     -0.4549215316     -9.7688407897     -0.0071829710     -0.0014168248     0.0009987009     0.0011438457     26.7939720153     80.2993392944     -51.1104393005
206  71    0    0     -0.4525271415     -9.7712354660     0.0071829710     -0.0024821050     0.0012650209     0.0003448851     26.7939720153     80.2993392944     -51.1104393005
207  23    0    0     -0.4525271415     -9.7712354660     0.0071829710     -0.0024821050     0.0012650209     0.0003448851     26.7939720153     80.2993392944     -51.1104393005
207 230    0    0     -0.4333725929     -9.7640523910     0.0119716191     -0.0014168248     0.0007323807     0.0008775255     26.7939720153     80.2993392944     -51.1104393005
208 182    0    0     -0.4381612300     -9.7688407897     -0.0047886476     -0.0006178636     -0.0000665798     0.0016764857     25.3929805755     78.5422439575     -48.7489013671
209 133    0    0     -0.4381612300     -9.7688407897     -0.0047886476     -0.0006178636     -0.0000665798     0.0016764857     25.3929805755     78.5422439575     -48.7489013671
210  85    0    0     -0.4333725929     -9.7736291885     0.0191545906     -0.0003515444     0.0012650209     0.0008775255     25.3929805755     78.5422439575     -48.7489013671
211  36    0    0     -0.4309782505     -9.7736291885     0.0191545906     -0.0006178636     0.0007323807     0.0016764857     25.3929805755     78.5422439575     -48.7489013671
211 244    0    0     -0.4309782505     -9.7736291885     0.0191545906     -0.0006178636     0.0007323807     0.0016764857     25.3929805755     78.5422439575     -48.7489013671
212 195    0    0     -0.4477385520     -9.7760238647     0.0095772953     -0.0008841847     0.0007323807     0.0011438457     25.3929805755     78.5422439575     -48.7489013671
213 146    0    0     -0.4333725929     -9.7688407897     0.0000000000     -0.0016831439     0.0009987009     0.0008775255     25.3929805755     78.5422439575     -48.7489013671
214  97    0    0     -0.4333725929     -9.7688407897     0.0000000000     -0.0016831439     0.0009987009     0.0008775255     25.3929805755     78.5422439575     -48.7489013671
215  47    0    0     -0.4333725929     -9.7736291885     0.0047886476     -0.0006178636     0.0009987009     0.0011438457     25.3929805755     78.5422439575     -48.7489013671
215 254    0    0     -0.4501328468     -9.7760238647     0.0000000000     -0.0006178636     0.0020639812     0.0008775255     27.8447170257     77.8394012451     -49.4236259460
216 204    0    0     -0.4501328468     -9.7760238647     0.0000000000     -0.0006178636     0.0020639812     0.0008775255     27.8447170257     77.8394012451     -49.4236259460
217 155    0    0     -0.4285839557     -9.7760238647     -0.0047886476     -0.0016831439     0.0007323807     0.0016764857     27.8447170257     77.8394012451     -49.4236259460
218 107    0    0     -0.4405555725     -9.7640523910     0.0119716191     -0.0019494649     0.0007323807     0.0011438457     27.8447170257     77.8394012451     -49.4236259460
219  58    0    0     -0.4405555725     -9.7640523910     0.0119716191     -0.0019494649     0.0007323807     0.0011438457     27.8447170257     77.8394012451     -49.4236259460
220  10    0    0     -0.4357668876     -9.7736291885     -0.0023943238     -0.0011505037     0.0020639812     0.0011438457     27.8447170257     77.8394012451     -49.4236259460
220 217    0    0     -0.4453442096     -9.7664461135     0.0023943238     -0.0006178636     0.0023303017     0.0011438457     27.8447170257     77.8394012451     -49.4236259460
221 169    0    0     -0.4453442096     -9.7664461135     0.0023943238     -0.0006178636     0.0023303017     0.0011438457     27.8447170257     77.8394012451     -49.4236259460
222 121    0    0     -0.4381612300     -9.7712354660     -0.0047886476     -0.0014168248     0.0017976613     0.0011438457     27.8447170257     77.8394012451     -49.4236259460
223  73    0    0     -0.4405555725     -9.7856006622     -0.0263375616     -0.0014168248     0.0009987009     0.0016764857     25.5681037902     76.2580108642     -49.9296722412
224  24    0    0     -0.4405555725     -9.7856006622     -0.0263375616     -0.0014168248     0.0009987009     0.0016764857     25.5681037902     76.2580108642     -49.9296722412
224 232    0    0     -0.4333725929     -9.7712354660     0.0167602658     -0.0014168248     0.0009987009     0.0008775255     25.5681037902     76.2580108642     -49.9296722412
225 183    0    0     -0.4405555725     -9.7664461135     0.0191545906     -0.0014168248     0.0007323807     0.0006112053     25.5681037902     76.2580108642     -49.9296722412
226 135    0    0     -0.4405555725     -9.7664461135     0.0191545906     -0.0014168248     0.0007323807     0.0006112053     25.5681037902     76.2580108642     -49.9296722412
227  86    0    0     -0.4381612300     -9.7688407897     0.0167602658     -0.0011505037     0.0007323807     0.0019428061     25.5681037902     76.2580108642     -49.9296722412
228  37    0    0     -0.4477385520     -9.7736291885     0.0215489125     -0.0008841847     0.0004660605     0.0008775255     25.5681037902     76.2580108642     -49.9296722412
228 245    0    0     -0.4477385520     -9.7736291885     0.0215489125     -0.0008841847     0.0004660605     0.0008775255     25.5681037902     76.2580108642     -49.9296722412
229 196    0    0     -0.4381612300     -9.7808122634     0.0407035017     -0.0006178636     0.0012650209     0.0022091262     25.5681037902     76.2580108642     -49.9296722412
230 147    0    0     -0.4381612300     -9.7760238647     0.0023943238     -0.0003515444     0.0007323807     0.0014101657     27.3193454742     78.3665313720     -49.2549476623
231  99    0    0     -0.4381612300     -9.7760238647     0.0023943238     -0.0003515444     0.0007323807     0.0014101657     27.3193454742     78.3665313720     -49.2549476623
232  50    0    0     -0.4405555725     -9.7640523910     0.0191545906     -0.0006178636     0.0009987009     0.0014101657     27.3193454742     78.3665313720     -49.2549476623
233   1    0    0     -0.4357668876     -9.7616577148     0.0119716191     -0.0008841847     0.0012650209     0.0019428061     27.3193454742     78.3665313720     -49.2549476623
233 209    0    0     -0.4357668876     -9.7616577148     0.0119716191     -0.0008841847     0.0012650209     0.0019428061     27.3193454742     78.3665313720     -49.2549476623
234 161    0    0     -0.4429498672     -9.7808122634     0.0167602658     -0.0008841847     0.0023303017     0.0022091262     27.3193454742     78.3665313720     -49.2549476623
235 112    0    0     -0.4429498672     -9.7832069396     0.0167602658     -0.0006178636     0.0023303017     0.0014101657     27.3193454742     78.3665313720     -49.2549476623
236  64    0    0     -0.4429498672     -9.7832069396     0.0167602658     -0.0006178636     0.0023303017     0.0014101657     27.3193454742     78.3665313720     -49.2549476623
237  16    0    0     -0.4405555725     -9.7664461135     0.0167602658     0.0001810975     0.0015313411     0.0003448851     27.3193454742     78.3665313720     -49.2549476623
237 223    0    0     -0.4357668876     -9.7592630386     0.0071829710     -0.0000852235     0.0009987009     0.0014101657     26.6188488006     78.0151138305     -50.6043968200
238 174    0    0     -0.4357668876     -9.7592630386     0.0071829710     -0.0000852235     0.0009987009     0.0014101657     26.6188488006     78.0151138305     -50.6043968200
239 125    0    0     -0.4405555725     -9.7760238647     -0.0047886476     -0.0011505037     0.0017976613     0.0011438457     26.6188488006     78.0151138305     -50.6043968200
240  77    0    0     -0.4357668876     -9.7688407897     0.0119716191     -0.0014168248     0.0015313411     0.0008775255     26.6188488006     78.0151138305     -50.6043968200
241  28    0    0     -0.4357668876     -9.7688407897     0.0119716191     -0.0014168248     0.0015313411     0.0008775255     26.6188488006     78.0151138305     -50.6043968200
241 235    0    0     -0.4405555725     -9.7784175872     0.0263375616     -0.0011505037     0.0012650209     0.0006112053     26.6188488006     78.0151138305     -50.6043968200
242 186    0    0     -0.4381612300     -9.7784175872     0.0119716191     -0.0011505037     0.0001997404     0.0011438457     26.6188488006     78.0151138305     -50.6043968200
243 137    0    0     -0.4381612300     -9.7784175872     0.0119716191     -0.0011505037     0.0001997404     0.0011438457     26.6188488006     78.0151138305     -50.6043968200
244  89    0    0     -0.4477385520     -9.7784175872     0.0095772953     -0.0011505037     0.0012650209     0.0014101657     26.6188488006     78.0151138305     -50.6043968200
245  40    0    0     -0.4381612300     -9.7784175872     0.0119716191     -0.0011505037     0.0015313411     -0.0001877551     26.6188488006     78.0151138305     -50.6043968200
245 247    0    0     -0.4381612300     -9.7784175872     0.0119716191     -0.0011505037     0.0015313411     -0.0001877551     26.6188488006     78.0151138305     -50.6043968200
246 199    0    0     -0.4549215316     -9.7664461135     0.0287318849     -0.0008841847     0.0009987009     0.0008775255     25.5681037902     77.6636886596     -51.2791213989
247 150    0    0     -0.4429498672     -9.7760238647     0.0047886476     -0.0008841847     0.0007323807     0.0014101657     25.5681037902     77.6636886596     -51.2791213989
248 102    0    0     -0.4429498672     -9.7760238647     0.0047886476     -0.0008841847     0.0007323807     0.0014101657     25.5681037902     77.6636886596     -51.2791213989
249  53    0    0     -0.4453442096     -9.7808122634     0.0000000000     -0.0008841847     0.0004660605     0.0000785650     25.5681037902     77.6636886596     -51.2791213989
250   3    0    0     -0.4453442096     -9.7784175872     0.0239432382     -0.0011505037     0.0015313411     -0.0001877551     25.5681037902     77.6636886596     -51.2791213989
250 210    0    0     -0.4453442096     -9.7784175872     0.0239432382     -0.0011505037     0.0015313411     -0.0001877551     25.5681037902     77.6636886596     -51.2791213989
251 162    0    0     -0.4429498672     -9.7712354660     0.0263375616     -0.0016831439     0.0009987009     0.0011438457     25.5681037902     77.6636886596     -51.2791213989
252 114    0    0     -0.4405555725     -9.7688407897     0.0071829710     -0.0016831439     0.0017976613     0.0008775255     25.5681037902     77.6636886596     -51.2791213989
253  66    0    0     -0.4405555725     -9.7688407897     0.0071829710     -0.0016831439     0.0017976613     0.0008775255     25.5681037902     77.6636886596     -51.2791213989
254  17    0    0     -0.4573158264     -9.7616577148     -0.0023943238     -0.0011505037     0.0020639812     0.0006112053     26.0934772491     79.2450790405     -50.7730789184
254 224    0    0     -0.4429498672     -9.7712354660     0.0000000000     -0.0011505037     0.0007323807     -0.0001877551     26.0934772491     79.2450790405     -50.7730789184
255 175    0    0     -0.4429498672     -9.7712354660     0.0000000000     -0.0011505037     0.0007323807     -0.0001877551     26.0934772491     79.2450790405     -50.7730789184
  0 125    0    0     -0.4357668876     -9.7712354660     -0.0095772953     -0.0003515444     0.0001997404     0.0011438457     26.0934772491     79.2450790405     -50.7730789184
  1  76    0    0     -0.4333725929     -9.7736291885     -0.0023943238     -0.0011505037     0.0009987009     0.0003448851     26.0934772491     79.2450790405     -50.7730789184
  2  27    0    0     -0.4333725929     -9.7736291885     -0.0023943238     -0.0011505037     0.0009987009     0.0003448851     26.0934772491     79.2450790405     -50.7730789184
  2 234    0    0     -0.4357668876     -9.7688407897     -0.0047886476     -0.0008841847     0.0007323807     0.0014101657     26.0934772491     79.2450790405     -50.7730789184
  3 185    0    0     -0.4453442096     -9.7664461135     -0.0143659424     -0.0011505037     0.0007323807     0.0008775255     26.0934772491     79.2450790405     -50.7730789184
  4 137    0    0     -0.4453442096     -9.7664461135     -0.0143659424     -0.0011505037     0.0007323807     0.0008775255     26.0934772491     79.2450790405     -50.7730789184
  5  88    0    0     -0.4405555725     -9.7712354660     0.0023943238     -0.0008841847     0.0007323807     0.0014101657     27.1442203521     78.1908187866     -50.4357147216
  6  39    0    0     -0.4453442096     -9.7760238647     -0.0071829710     -0.0014168248     0.0007323807     0.0016764857     27.1442203521     78.1908187866     -50.4357147216
  6 246    0    0     -0.4453442096     -9.7760238647     -0.0071829710     -0.0014168248     0.0007323807     0.0016764857     27.1442203521     78.1908187866     -50.4357147216
  7 198    0    0     -0.4381612300     -9.7808122634     0.0023943238     -0.0022157840     0.0009987009     0.0008775255     27.1442203521     78.1908187866     -50.4357147216
  8 149    0    0     -0.4357668876     -9.7712354660     -0.0047886476     -0.0024821050     0.0017976613     0.0006112053     27.1442203521     78.1908187866     -50.4357147216
  9 101    0    0     -0.4357668876     -9.7712354660     -0.0047886476     -0.0024821050     0.0017976613     0.0006112053     27.1442203521     78.1908187866     -50.4357147216
 10  52    0    0     -0.4357668876     -9.7736291885     0.0023943238     -0.0019494649     0.0007323807     0.0014101657     27.1442203521     78.1908187866     -50.4357147216
 11   3    0    0     -0.4429498672     -9.7760238647     0.0167602658     -0.0014168248     0.0004660605     0.0019428061     27.1442203521     78.1908187866     -50.4357147216
 11 211    0    0     -0.4429498672     -9.7760238647     0.0167602658     -0.0014168248     0.0004660605     0.0019428061     27.1442203521     78.1908187866     -50.4357147216
 12 162    0    0     -0.4357668876     -9.7688407897     -0.0119716191     -0.0022157840     0.0007323807     0.0019428061     26.6188488006     78.0151138305     -49.2549476623
 13 113    0    0     -0.4381612300     -9.7760238647     -0.0047886476     -0.0016831439     0.0015313411     0.0014101657     26.6188488006     78.0151138305     -49.2549476623
 14  65    0    0     -0.4381612300     -9.7760238647     -0.0047886476     -0.0016831439     0.0015313411     0.0014101657     26.6188488006     78.0151138305     -49.2549476623
 15  16    0    0     -0.4429498672     -9.7856006622     0.0239432382     -0.0008841847     0.0017976613     0.0014101657     26.6188488006     78.0151138305     -49.2549476623
 15 224    0    0     -0.4381612300     -9.7784175872     0.0023943238     -0.0014168248     0.0012650209     0.0019428061     26.6188488006     78.0151138305     -49.2549476623
 16 175    0    0     -0.4381612300     -9.7784175872     0.0023943238     -0.0014168248     0.0012650209     0.0019428061     26.6188488006     78.0151138305     -49.2549476623
 17 126    0    0     -0.4333725929     -9.7760238647     0.0215489125     -0.0006178636     0.0020639812     0.0016764857     26.6188488006     78.0151138305     -49.2549476623
 18  77    0    0     -0.4429498672     -9.7664461135     0.0191545906     -0.0016831439     0.0015313411     0.0008775255     26.6188488006     78.0151138305     -49.2549476623
 19  29    0    0     -0.4429498672     -9.7664461135     0.0191545906     -0.0016831439     0.0015313411     0.0008775255     26.6188488006     78.0151138305     -49.2549476623
 19 236    0    0     -0.4190066337     -9.7784175872     -0.0143659424     -0.0019494649     0.0017976613     0.0008775255     26.9690971374     78.3665313720     -48.9175834655
 20 188    0    0     -0.4190066337     -9.7712354660     0.0000000000     -0.0008841847     0.0009987009     0.0011438457     26.9690971374     78.3665313720     -48.9175834655
 21 138    0    0     -0.4190066337     -9.7712354660     0.0000000000     -0.0008841847     0.0009987009     0.0011438457     26.9690971374     78.3665313720     -48.9175834655
 22  88    0    0     -0.4261896133     -9.7760238647     -0.0023943238     -0.0008841847     -0.0000665798     0.0014101657     26.9690971374     78.3665313720     -48.9175834655
 23  40    0    0     -0.4381612300     -9.7951784133     -0.0119716191     -0.0008841847     -0.0000665798     0.0006112053     26.9690971374     78.3665313720     -48.9175834655
 23 248    0    0     -0.4381612300     -9.7951784133     -0.0119716191     -0.0008841847     -0.0000665798     0.0006112053     26.9690971374     78.3665313720     -48.9175834655
 24 200    0    0     -0.4261896133     -9.7808122634     0.0119716191     -0.0008841847     0.0001997404     0.0011438457     26.9690971374     78.3665313720     -48.9175834655
 25 151    0    0     -0.4453442096     -9.7664461135     -0.0119716191     -0.0003515444     0.0007323807     0.0016764857     26.9690971374     78.3665313720     -48.9175834655
 26 103    0    0     -0.4453442096     -9.7664461135     -0.0119716191     -0.0003515444     0.0007323807     0.0016764857     26.9690971374     78.3665313720     -48.9175834655
 27  55    0    0     -0.4381612300     -9.7760238647     0.0023943238     -0.0014168248     0.0007323807     0.0011438457     25.0427322387     78.8936614990     -48.4115409851
 28   6    0    0     -0.4429498672     -9.7688407897     0.0000000000     -0.0008841847     0.0015313411     0.0006112053     25.0427322387     78.8936614990     -48.4115409851
 28 212    0    0     -0.4429498672     -9.7688407897     0.0000000000     -0.0008841847     0.0015313411     0.0006112053     25.0427322387     78.8936614990     -48.4115409851
 29 163    0    0     -0.4525271415     -9.7712354660     -0.0095772953     -0.0008841847     0.0007323807     0.0000785650     25.0427322387     78.8936614990     -48.4115409851
 30 114    0    0     -0.4525271415     -9.7712354660     -0.0095772953     -0.0008841847     0.0007323807     0.0000785650     25.0427322387     78.8936614990     -48.4115409851
 31  65    0    0     -0.4453442096     -9.7784175872     0.0095772953     -0.0006178636     0.0004660605     0.0008775255     25.0427322387     78.8936614990     -48.4115409851
 32  16    0    0     -0.4381612300     -9.7712354660     0.0215489125     -0.0014168248     0.0015313411     0.0016764857     25.0427322387     78.8936614990     -48.4115409851
 32 224    0    0     -0.4381612300     -9.7712354660     0.0215489125     -0.0014168248     0.0015313411     0.0016764857     25.0427322387     78.8936614990     -48.4115409851
 33 176    0    0     -0.4309782505     -9.7784175872     0.0119716191     -0.0000852235     0.0012650209     0.0006112053     25.0427322387     78.8936614990     -48.4115409851
 34 127    0    0     -0.4405555725     -9.7664461135     0.0239432382     -0.0006178636     0.0007323807     0.0011438457     25.0427322387     78.8936614990     -48.4115409851
 35  78    0    0     -0.4405555725     -9.7664461135     0.0239432382     -0.0006178636     0.0007323807     0.0011438457     25.0427322387     78.8936614990     -48.4115409851
 36  30    0    0     -0.4477385520     -9.7640523910     0.0071829710     -0.0006178636     0.0015313411     0.0011438457     25.3929805755     77.1365661621     -50.7730789184
 36 237    0    0     -0.4477385520     -9.7640523910     0.0023943238     -0.0006178636     0.0009987009     0.0016764857     25.3929805755     77.1365661621     -50.7730789184
 37 188    0    0     -0.4477385520     -9.7640523910     0.0023943238     -0.0006178636     0.0009987009     0.0016764857     25.3929805755     77.1365661621     -50.7730789184
 38 140    0    0     -0.4621044635     -9.7736291885     0.0095772953     -0.0006178636     0.0015313411     0.0014101657     25.3929805755     77.1365661621     -50.7730789184
 39  91    0    0     -0.4549215316     -9.7903900146     0.0239432382     -0.0003515444     0.0009987009     0.0022091262     25.3929805755     77.1365661621     -50.7730789184
 40  43    0    0     -0.4549215316     -9.7903900146     0.0239432382     -0.0003515444     0.0009987009     0.0022091262     25.3929805755     77.1365661621     -50.7730789184
 40 250    0    0     -0.4429498672     -9.7760238647     -0.0191545906     -0.0008841847     0.0017976613     0.0016764857     25.3929805755     77.1365661621     -50.7730789184
 41 202    0    0     -0.4405555725     -9.7736291885     0.0071829710     -0.0006178636     0.0007323807     0.0014101657     25.3929805755     77.1365661621     -50.7730789184
 42 153    0    0     -0.4405555725     -9.7736291885     0.0071829710     -0.0006178636     0.0007323807     0.0014101657     25.3929805755     77.1365661621     -50.7730789184
 43 105    0    0     -0.4501328468     -9.7736291885     -0.0047886476     -0.0011505037     0.0009987009     0.0008775255     27.6695919036     78.3665313720     -50.6043968200
 44  56    0    0     -0.4309782505     -9.7616577148     -0.0119716191     -0.0008841847     0.0012650209     0.0011438457     27.6695919036     78.3665313720     -50.6043968200
 45   7    0    0     -0.4309782505     -9.7616577148     -0.0119716191     -0.0008841847     0.0012650209     0.0011438457     27.6695919036     78.3665313720     -50.6043968200
 45 214    0    0     -0.4477385520     -9.7640523910     0.0047886476     -0.0008841847     0.0017976613     0.0014101657     27.6695919036     78.3665313720     -50.6043968200
 46 165    0    0     -0.4309782505     -9.7544746398     0.0191545906     -0.0008841847     0.0020639812     0.0011438457     27.6695919036     78.3665313720     -50.6043968200
 47 117    0    0     -0.4309782505     -9.7544746398     0.0191545906     -0.0008841847     0.0020639812     0.0011438457     27.6695919036     78.3665313720     -50.6043968200
 48  68    0    0     -0.4429498672     -9.7520809173     0.0071829710     -0.0014168248     0.0015313411     0.0000785650     27.6695919036     78.3665313720     -50.6043968200
 49  19    0    0     -0.4549215316     -9.7784175872     -0.0095772953     -0.0016831439     0.0017976613     0.0014101657     27.6695919036     78.3665313720     -50.6043968200
 49 226    0    0     -0.4549215316     -9.7784175872     -0.0095772953     -0.0016831439     0.0017976613     0.0014101657     27.6695919036     78.3665313720     -50.6043968200
 50 178    0    0     -0.4405555725     -9.7808122634     -0.0047886476     -0.0014168248     0.0009987009     0.0011438457     26.6188488006     79.0693664550     -49.2549476623
 51 129    0    0     -0.4381612300     -9.7712354660     -0.0023943238     -0.0016831439     0.0012650209     0.0019428061     26.6188488006     79.0693664550     -49.2549476623
 52  81    0    0     -0.4381612300     -9.7712354660     -0.0023943238     -0.0016831439     0.0012650209     0.0019428061     26.6188488006     79.0693664550     -49.2549476623
 53  32    0    0     -0.4477385520     -9.7640523910     -0.0119716191     -0.0019494649     0.0012650209     0.0019428061     26.6188488006     79.0693664550     -49.2549476623
 53 239    0    0     -0.4525271415     -9.7664461135     0.0071829710     -0.0006178636     0.0017976613     0.0016764857     26.6188488006     79.0693664550     -49.2549476623
 54 191    0    0     -0.4525271415     -9.7664461135     0.0071829710     -0.0006178636     0.0017976613     0.0016764857     26.6188488006     79.0693664550     -49.2549476623
 55 142    0    0     -0.4405555725     -9.7808122634     0.0095772953     -0.0016831439     0.0015313411     0.0003448851     26.6188488006     79.0693664550     -49.2549476623
 56  94    0    0     -0.4429498672     -9.7688407897     -0.0143659424     -0.0011505037     0.0023303017     0.0006112053     26.6188488006     79.0693664550     -49.2549476623
 57  45    0    0     -0.4429498672     -9.7688407897     -0.0143659424     -0.0011505037     0.0023303017     0.0006112053     26.6188488006     79.0693664550     -49.2549476623
 57 252    0    0     -0.4357668876     -9.7664461135     -0.0143659424     -0.0011505037     0.0009987009     0.0006112053     25.9183521270     78.0151138305     -49.5923080444
 58 203    0    0     -0.4477385520     -9.7736291885     0.0071829710     -0.0006178636     0.0012650209     0.0014101657     25.9183521270     78.0151138305     -49.5923080444
 59 154    0    0     -0.4477385520     -9.7736291885     0.0071829710     -0.0006178636     0.0012650209     0.0014101657     25.9183521270     78.0151138305     -49.5923080444
 60 106    0    0     -0.4549215316     -9.7664461135     0.0023943238     -0.0008841847     0.0007323807     0.0024754464     25.9183521270     78.0151138305     -49.5923080444
 61  57    0    0     -0.4453442096     -9.7592630386     0.0311262083     -0.0006178636     0.0020639812     0.0011438457     25.9183521270     78.0151138305     -49.5923080444
 62   8    0    0     -0.4453442096     -9.7592630386     0.0311262083     -0.0006178636     0.0020639812     0.0011438457     25.9183521270     78.0151138305     -49.5923080444
 62 215    0    0     -0.4357668876     -9.7688407897     0.0143659424     -0.0022157840     0.0020639812     0.0006112053     25.9183521270     78.0151138305     -49.5923080444
 63 167    0    0     -0.4453442096     -9.7784175872     0.0095772953     -0.0011505037     0.0009987009     0.0022091262     25.9183521270     78.0151138305     -49.5923080444
 64 118    0    0     -0.4453442096     -9.7784175872     0.0095772953     -0.0011505037     0.0009987009     0.0022091262     25.9183521270     78.0151138305     -49.5923080444
 65  69    0    0     -0.4381612300     -9.7760238647     -0.0167602658     -0.0008841847     0.0015313411     0.0011438457     26.6188488006     78.3665313720     -48.9175834655
 66  20    0    0     -0.4261896133     -9.7592630386     -0.0095772953     -0.0000852235     0.0017976613     0.0011438457     26.6188488006     78.3665313720     -48.9175834655
 66 228    0    0     -0.4261896133     -9.7592630386     -0.0095772953     -0.0000852235     0.0017976613     0.0011438457     26.6188488006     78.3665313720     -48.9175834655
 67 180    0    0     -0.4333725929     -9.7688407897     -0.0047886476     -0.0006178636     0.0001997404     0.0019428061     26.6188488006     78.3665313720     -48.9175834655
 68 131    0    0     -0.4214009761     -9.7736291885     -0.0071829710     -0.0011505037     0.0007323807     0.0006112053     26.6188488006     78.3665313720     -48.9175834655
 69  82    0    0     -0.4214009761     -9.7736291885     -0.0071829710     -0.0011505037     0.0007323807     0.0006112053     26.6188488006     78.3665313720     -48.9175834655
 70  33    0    0     -0.4357668876     -9.7760238647     0.0239432382     -0.0014168248     0.0012650209     0.0014101657     26.6188488006     78.3665313720     -48.9175834655
 70 240    0    0     -0.4285839557     -9.7736291885     0.0191545906     -0.0008841847     0.0020639812     0.0019428061     26.6188488006     78.3665313720     -48.9175834655
 71 192    0    0     -0.4285839557     -9.7736291885     0.0191545906     -0.0008841847     0.0020639812     0.0019428061     26.6188488006     78.3665313720     -48.9175834655
 72 143    0    0     -0.4285839557     -9.7736291885     0.0191545906     -0.0016831439     0.0015313411     0.0006112053     26.6188488006     78.3665313720     -48.9175834655
 73  95    0    0     -0.4453442096     -9.7592630386     -0.0071829710     -0.0014168248     0.0004660605     0.0003448851     26.6188488006     76.2580108642     -49.2549476623
 74  46    0    0     -0.4453442096     -9.7592630386     -0.0071829710     -0.0014168248     0.0004660605     0.0003448851     26.6188488006     76.2580108642     -49.2549476623
 74 253    0    0     -0.4405555725     -9.7808122634     -0.0191545906     -0.0006178636     0.0004660605     0.0008775255     26.6188488006     76.2580108642     -49.2549476623
 75 204    0    0     -0.4381612300     -9.7664461135     0.0071829710     -0.0011505037     0.0004660605     0.0003448851     26.6188488006     76.2580108642     -49.2549476623
 76 155    0    0     -0.4381612300     -9.7664461135     0.0071829710     -0.0011505037     0.0004660605     0.0003448851     26.6188488006     76.2580108642     -49.2549476623
 77 106    0    0     -0.4501328468     -9.7736291885     0.0095772953     -0.0000852235     0.0004660605     0.0006112053     26.6188488006     76.2580108642     -49.2549476623
 78  57    0    0     -0.4477385520     -9.7664461135     0.0311262083     -0.0008841847     0.0009987009     0.0008775255     26.6188488006     76.2580108642     -49.2549476623
 79   8    0    0     -0.4477385520     -9.7664461135     0.0311262083     -0.0008841847     0.0009987009     0.0008775255     26.6188488006     76.2580108642     -49.2549476623
 79 215    0    0     -0.4285839557     -9.7808122634     0.0000000000     -0.0016831439     0.0004660605     0.0011438457     26.6188488006     76.2580108642     -49.2549476623
 80 165    0    0     -0.4357668876     -9.7592630386     0.0023943238     -0.0011505037     0.0009987009     0.0011438457     24.8676090240     78.0151138305     -49.5923080444
 81 116    0    0     -0.4357668876     -9.7592630386     0.0023943238     -0.0011505037     0.0009987009     0.0011438457     24.8676090240     78.0151138305     -49.5923080444
 82  67    0    0     -0.4333725929     -9.7664461135     -0.0071829710     -0.0011505037     0.0017976613     0.0006112053     24.8676090240     78.0151138305     -49.5923080444
 83  18    0    0     -0.4309782505     -9.7736291885     -0.0047886476     -0.0024821050     0.0017976613     0.0011438457     24.8676090240     78.0151138305     -49.5923080444
 83 225    0    0     -0.4309782505     -9.7736291885     -0.0047886476     -0.0024821050     0.0017976613     0.0011438457     24.8676090240     78.0151138305     -49.5923080444
 84 176    0    0     -0.4429498672     -9.7688407897     0.0023943238     -0.0011505037     0.0015313411     0.0022091262     24.8676090240     78.0151138305     -49.5923080444
 85 127    0    0     -0.3806974601     -9.7209539413     0.0239432382     -0.0011505037     0.0009987009     0.0014101657     24.8676090240     78.0151138305     -49.5923080444
 86  78    0    0     -0.3806974601     -9.7209539413     0.0239432382     -0.0011505037     0.0009987009     0.0014101657     24.8676090240     78.0151138305     -49.5923080444
 87  28    0    0     -0.4477385520     -9.7688407897     -0.0335205316     -0.0046126661     0.0015313411     0.0120629727     24.8676090240     78.0151138305     -49.5923080444
 87 236    0    0     -0.4621044635     -9.7520809173     0.0047886476     -0.0008841847     -0.0003329000     0.0067365694     26.6188488006     77.6636886596     -49.9296722412
 88 187    0    0     -0.4621044635     -9.7520809173     0.0047886476     -0.0008841847     -0.0003329000     0.0067365694     26.6188488006     77.6636886596     -49.9296722412
 89 138    0    0     -0.4525271415     -9.7592630386     -0.0263375616     -0.0027484240     0.0007323807     0.0072692098     26.6188488006     77.6636886596     -49.9296722412
 90  90    0    0     -0.4405555725     -9.7903900146     -0.0095772953     -0.0016831439     0.0007323807     0.0048723278     26.6188488006     77.6636886596     -49.9296722412
 91  42    0    0     -0.4405555725     -9.7903900146     -0.0095772953     -0.0016831439     0.0007323807     0.0048723278     26.6188488006     77.6636886596     -49.9296722412
 91 249    0    0     -0.4549215316     -9.7784175872     0.0047886476     -0.0022157840     0.0017976613     0.0048723278     26.6188488006     77.6636886596     -49.9296722412
 92 201    0    0     -0.4453442096     -9.7736291885     -0.0047886476     -0.0011505037     0.0017976613     0.0030080866     26.6188488006     77.6636886596     -49.9296722412
 93 152    0    0     -0.4453442096     -9.7736291885     -0.0047886476     -0.0011505037     0.0017976613     0.0030080866     26.6188488006     77.6636886596     -49.9296722412
 94 104    0    0     -0.4549215316     -9.7712354660     0.0143659424     -0.0016831439     0.0015313411     0.0038070468     26.6188488006     77.6636886596     -49.9296722412
 95  55    0    0     -0.4453442096     -9.7736291885     -0.0023943238     -0.0022157840     0.0007323807     0.0078018493     26.7939720153     77.4879837036     -49.7609901428
 96   7    0    0     -0.4453442096     -9.7736291885     -0.0023943238     -0.0022157840     0.0007323807     0.0078018493     26.7939720153     77.4879837036     -49.7609901428
 96 214    0    0     -0.4621044635     -9.7616577148     0.0167602658     -0.0027484240     0.0001997404     0.0093997707     26.7939720153     77.4879837036     -49.7609901428
 97 165    0    0     -0.4501328468     -9.7712354660     -0.0239432382     -0.0035473852     0.0004660605     0.0078018493     26.7939720153     77.4879837036     -49.7609901428
 98 116    0    0     -0.4501328468     -9.7712354660     -0.0239432382     -0.0035473852     0.0004660605     0.0078018493     26.7939720153     77.4879837036     -49.7609901428
 99  68    0    0     -0.4549215316     -9.7712354660     -0.0263375616     -0.0043463463     0.0001997404     0.0107313704     26.7939720153     77.4879837036     -49.7609901428
100  19    0    0     -0.4549215316     -9.7640523910     0.0311262083     -0.0043463463     0.0007323807     0.0125956118     26.7939720153     77.4879837036     -49.7609901428
100 227    0    0     -0.4549215316     -9.7640523910     0.0311262083     -0.0043463463     0.0007323807     0.0125956118     26.7939720153     77.4879837036     -49.7609901428
101 179    0    0     -0.4453442096     -9.7688407897     0.0119716191     -0.0040800256     0.0007323807     0.0128619325     26.7939720153     77.4879837036     -49.7609901428
102 130    0    0     -0.4405555725     -9.7832069396     -0.0215489125     -0.0038137063     0.0007323807     0.0104650509     27.4944686889     77.1365661621     -50.0983543395
103  81    0    0     -0.4405555725     -9.7832069396     -0.0215489125     -0.0038137063     0.0007323807     0.0104650509     27.4944686889     77.1365661621     -50.0983543395
104  33    0    0     -0.4716817855     -9.7760238647     -0.0119716191     -0.0046126661     -0.0000665798     0.0109976911     27.4944686889     77.1365661621     -50.0983543395
104 241    0    0     -0.4597101688     -9.7592630386     0.0071829710     -0.0024821050     0.0001997404     0.0149924936     27.4944686889     77.1365661621     -50.0983543395
105 193    0    0     -0.4597101688     -9.7592630386     0.0071829710     -0.0024821050     0.0001997404     0.0149924936     27.4944686889     77.1365661621     -50.0983543395
106 144    0    0     -0.4621044635     -9.7688407897     0.0095772953     -0.0046126661     -0.0003329000     0.0165904150     27.4944686889     77.1365661621     -50.0983543395
107  96    0    0     -0.4597101688     -9.7784175872     -0.0071829710     -0.0048789863     -0.0008655403     0.0173893747     27.4944686889     77.1365661621     -50.0983543395
108  48    0    0     -0.4597101688     -9.7784175872     -0.0071829710     -0.0048789863     -0.0008655403     0.0173893747     27.4944686889     77.1365661621     -50.0983543395
109   0    0    0     -0.4788647174     -9.7712354660     -0.0071829710     -0.0027484240     -0.0013981805     0.0112640118     27.4944686889     77.1365661621     -50.0983543395
109 208    0    0     -0.4788647174     -9.7688407897     -0.0119716191     -0.0024821050     -0.0000665798     0.0080681695     26.2686004638     78.3665313720     -49.2549476623
110 160    0    0     -0.4788647174     -9.7688407897     -0.0119716191     -0.0024821050     -0.0000665798     0.0080681695     26.2686004638     78.3665313720     -49.2549476623
111 111    0    0     -0.4980193138     -9.7544746398     -0.0167602658     -0.0038137063     0.0009987009     0.0070028896     26.2686004638     78.3665313720     -49.2549476623
112  63    0    0     -0.4716817855     -9.7856006622     0.0191545906     0.0023116581     -0.0005992201     0.0032744069     26.2686004638     78.3665313720     -49.2549476623
113  14    0    0     -0.4716817855     -9.7856006622     0.0191545906     0.0023116581     -0.0005992201     0.0032744069     26.2686004638     78.3665313720     -49.2549476623
113 222    0    0     -0.4668931484     -9.7664461135     0.0119716191     0.0012463778     0.0004660605     0.0046060080     26.2686004638     78.3665313720     -49.2549476623
114 173    0    0     -0.4788647174     -9.7640523910     -0.0119716191     0.0036432595     -0.0016645007     0.0043396873     26.2686004638     78.3665313720     -49.2549476623
115 125    0    0     -0.4788647174     -9.7640523910     -0.0119716191     0.0036432595     -0.0016645007     0.0043396873     26.2686004638     78.3665313720     -49.2549476623
116  76    0    0     -0.5339341640     -9.7472915649     0.0095772953     0.0039095785     0.0001997404     0.0035407271     26.2686004638     78.3665313720     -49.2549476623
117  28    0    0     -0.4812590599     -9.7305316925     0.0814070034     0.0036432595     -0.0000665798     0.0022091262     26.2686004638     78.3665313720     -49.2549476623
117 235    0    0     -0.4812590599     -9.7305316925     0.0814070034     0.0036432595     -0.0000665798     0.0022091262     26.2686004638     78.3665313720     -49.2549476623
118 186    0    0     -0.5052022933     -9.7856006622     -0.0239432382     -0.0038137063     0.0009987009     0.0093997707     26.0934772491     78.5422439575     -49.7609901428
119 138    0    0     -0.4644988059     -9.7688407897     0.0000000000     0.0001810975     -0.0008655403     0.0022091262     26.0934772491     78.5422439575     -49.7609901428
120  88    0    0     -0.4644988059     -9.7688407897     0.0000000000     0.0001810975     -0.0008655403     0.0022091262     26.0934772491     78.5422439575     -49.7609901428
121  38    0    0     -0.4716817855     -9.7784175872     -0.0215489125     0.0012463778     -0.0005992201     0.0014101657     26.0934772491     78.5422439575     -49.7609901428
121 246    0    0     -0.4716817855     -9.7784175872     -0.0215489125     0.0012463778     -0.0005992201     0.0014101657     26.0934772491     78.5422439575     -49.7609901428
122 198    0    0     -0.4692874431     -9.7736291885     0.0335205316     -0.0003515444     -0.0011318604     -0.0007203957     26.0934772491     78.5422439575     -49.7609901428
123 150    0    0     -0.4812590599     -9.7616577148     0.0095772953     -0.0006178636     -0.0043277025     -0.0025846364     26.0934772491     78.5422439575     -49.7609901428
124 102    0    0     -0.4812590599     -9.7616577148     0.0095772953     -0.0006178636     -0.0043277025     -0.0025846364     26.0934772491     78.5422439575     -49.7609901428
125  54    0    0     -0.4692874431     -9.7664461135     -0.0143659424     0.0017790180     -0.0101867461     -0.0041825575     26.0934772491     78.5422439575     -49.7609901428
126   6    0    0     -0.4716817855     -9.7736291885     -0.0311262083     0.0023116581     -0.0075235438     -0.0036499171     28.5452117919     78.8936614990     -49.7609901428
126 214    0    0     -0.4716817855     -9.7736291885     -0.0311262083     0.0023116581     -0.0075235438     -0.0036499171     28.5452117919     78.8936614990     -49.7609901428
127 167    0    0     -0.4740760803     -9.7760238647     -0.0311262083     0.0012463778     -0.0037950620     -0.0028509569     28.5452117919     78.8936614990     -49.7609901428
128 119    0    0     -0.4836534023     -9.7616577148     -0.0047886476     0.0025779771     -0.0019308209     -0.0015193558     28.5452117919     78.8936614990     -49.7609901428
129  71    0    0     -0.4836534023     -9.7616577148     -0.0047886476     0.0025779771     -0.0019308209     -0.0015193558     28.5452117919     78.8936614990     -49.7609901428
130  22    0    0     -0.4716817855     -9.7688407897     0.0023943238     0.0004474167     -0.0005992201     -0.0009867157     28.5452117919     78.8936614990     -49.7609901428
130 230    0    0     -0.4668931484     -9.7736291885     0.0119716191     -0.0000852235     -0.0000665798     -0.0023183166     28.5452117919     78.8936614990     -49.7609901428
131 182    0    0     -0.4668931484     -9.7736291885     0.0119716191     -0.0000852235     -0.0000665798     -0.0023183166     28.5452117919     78.8936614990     -49.7609901428
132 134    0    0     -0.4621044635     -9.7496862411     0.0119716191     -0.0003515444     0.0004660605     -0.0001877551     28.5452117919     78.8936614990     -49.7609901428
133  86    0    0     -0.4764704227     -9.7808122634     -0.0191545906     -0.0000852235     -0.0000665798     0.0019428061     27.6695919036     79.0693664550     -49.5923080444
134  37    0    0     -0.4764704227     -9.7808122634     -0.0191545906     -0.0000852235     -0.0000665798     0.0019428061     27.6695919036     79.0693664550     -49.5923080444
134 245    0    0     -0.4836534023     -9.7760238647     -0.0191545906     0.0023116581     -0.0005992201     -0.0004540752     27.6695919036     79.0693664550     -49.5923080444
135 196    0    0     -0.4716817855     -9.7712354660     0.0095772953     0.0025779771     -0.0016645007     -0.0012530357     27.6695919036     79.0693664550     -49.5923080444
136 148    0    0     -0.4716817855     -9.7712354660     0.0095772953     0.0025779771     -0.0016645007     -0.0012530357     27.6695919036     79.0693664550     -49.5923080444
137  99    0    0     -0.4644988059     -9.7568693161     0.0215489125     0.0028442981     -0.0013981805     -0.0017856760     27.6695919036     79.0693664550     -49.5923080444
138  51    0    0     -0.4214009761     -9.7712354660     0.0502807998     0.0004474167     -0.0043277025     0.0000785650     27.6695919036     79.0693664550     -49.5923080444
139   2    0    0     -0.4214009761     -9.7712354660     0.0502807998     0.0004474167     -0.0043277025     0.0000785650     27.6695919036     79.0693664550     -49.5923080444
139 208    0    0     -0.4285839557     -9.8023614883     -0.0383091812     -0.0075421881     -0.0064582638     0.0046060080     27.6695919036     79.0693664550     -49.5923080444
140 160    0    0     -0.4644988059     -9.7688407897     -0.0478864765     0.0004474167     -0.0029961015     0.0038070468     26.0934772491     77.1365661621     -51.7851676940
141 112    0    0     -0.4644988059     -9.7688407897     -0.0478864765     0.0004474167     -0.0029961015     0.0038070468     26.0934772491     77.1365661621     -51.7851676940
142  63    0    0     -0.4860476970     -9.7520809173     0.0143659424     -0.0008841847     -0.0008655403     0.0040733671     26.0934772491     77.1365661621     -51.7851676940
143  15    0    0     -0.4740760803     -9.7544746398     0.0000000000     -0.0016831439     -0.0016645007     0.0022091262     26.0934772491     77.1365661621     -51.7851676940
143 221    0    0     -0.4740760803     -9.7544746398     0.0000000000     -0.0016831439     -0.0016645007     0.0022091262     26.0934772491     77.1365661621     -51.7851676940
144 172    0    0     -0.4740760803     -9.7712354660     0.0119716191     -0.0019494649     -0.0048603420     0.0040733671     26.0934772491     77.1365661621     -51.7851676940
145 124    0    0     -0.4836534023     -9.7736291885     -0.0287318849     -0.0030147452     -0.0104530668     0.0046060080     26.0934772491     77.1365661621     -51.7851676940
146  76    0    0     -0.4836534023     -9.7736291885     -0.0287318849     -0.0030147452     -0.0104530668     0.0046060080     26.0934772491     77.1365661621     -51.7851676940
147  28    0    0     -0.4788647174     -9.7808122634     -0.0191545906     0.0023116581     -0.0083225040     0.0019428061     26.0934772491     77.1365661621     -51.7851676940
147 235    0    0     -0.4692874431     -9.7592630386     -0.0239432382     0.0036432595     -0.0083225040     -0.0012530357     26.9690971374     77.3122711181     -50.2670326232
148 188    0    0     -0.4692874431     -9.7592630386     -0.0239432382     0.0036432595     -0.0083225040     -0.0012530357     26.9690971374     77.3122711181     -50.2670326232
149 140    0    0     -0.4740760803     -9.7520809173     0.0119716191     0.0033769383     -0.0048603420     -0.0015193558     26.9690971374     77.3122711181     -50.2670326232
150  92    0    0     -0.4740760803     -9.7616577148     -0.0023943238     0.0033769383     -0.0029961015     -0.0007203957     26.9690971374     77.3122711181     -50.2670326232
151  44    0    0     -0.4740760803     -9.7616577148     -0.0023943238     0.0033769383     -0.0029961015     -0.0007203957     26.9690971374     77.3122711181     -50.2670326232
151 251    0    0     -0.4644988059     -9.7472915649     0.0023943238     0.0041758995     -0.0043277025     0.0016764857     26.9690971374     77.3122711181     -50.2670326232
152 203    0    0     -0.4932306766     -9.7808122634     0.0023943238     0.0031106190     -0.0064582638     0.0019428061     26.9690971374     77.3122711181     -50.2670326232
153 155    0    0     -0.4932306766     -9.7808122634     0.0023943238     0.0031106190     -0.0064582638     0.0019428061     26.9690971374     77.3122711181     -50.2670326232
154 106    0    0     -0.4716817855     -9.7688407897     0.0047886476     0.0033769383     -0.0075235438     -0.0004540752     26.9690971374     77.3122711181     -50.2670326232
155  58    0    0     -0.4549215316     -9.7640523910     0.0047886476     0.0041758995     -0.0069909038     -0.0028509569     25.9183521270     78.7179489135     -49.9296722412
156  10    0    0     -0.4549215316     -9.7640523910     0.0047886476     0.0041758995     -0.0069909038     -0.0028509569     25.9183521270     78.7179489135     -49.9296722412
156 218    0    0     -0.4644988059     -9.7616577148     0.0287318849     0.0028442981     -0.0032624216     -0.0047151975     25.9183521270     78.7179489135     -49.9296722412
157 170    0    0     -0.4740760803     -9.7640523910     0.0359148550     -0.0003515444     -0.0008655403     -0.0036499171     25.9183521270     78.7179489135     -49.9296722412
158 122    0    0     -0.4740760803     -9.7640523910     0.0359148550     -0.0003515444     -0.0008655403     -0.0036499171     25.9183521270     78.7179489135     -49.9296722412
159  74    0    0     -0.4740760803     -9.7688407897     0.0000000000     -0.0003515444     0.0004660605     -0.0020519959     25.9183521270     78.7179489135     -49.9296722412
160  24    0    0     -0.4597101688     -9.7879953384     0.0119716191     0.0028442981     -0.0000665798     -0.0012530357     25.9183521270     78.7179489135     -49.9296722412
160 232    0    0     -0.4597101688     -9.7879953384     0.0119716191     0.0028442981     -0.0000665798     -0.0012530357     25.9183521270     78.7179489135     -49.9296722412
161 184    0    0     -0.4597101688     -9.7616577148     0.0095772953     0.0012463778     -0.0008655403     0.0003448851     25.9183521270     78.7179489135     -49.9296722412
162 136    0    0     -0.4812590599     -9.7856006622     0.0454921483     -0.0006178636     -0.0029961015     0.0008775255     25.9183521270     78.7179489135     -49.9296722412
163  88    0    0     -0.4812590599     -9.7856006622     0.0454921483     -0.0006178636     -0.0029961015     0.0008775255     25.9183521270     78.7179489135     -49.9296722412
164  40    0    0     -0.4573158264     -9.7712354660     -0.0071829710     0.0009800568     -0.0035287415     -0.0025846364     26.7939720153     78.5422439575     -49.7609901428
164 247    0    0     -0.4716817855     -9.7664461135     0.0239432382     0.0025779771     -0.0029961015     -0.0057804784     26.7939720153     78.5422439575     -49.7609901428
165 199    0    0     -0.4716817855     -9.7664461135     0.0239432382     0.0025779771     -0.0029961015     -0.0057804784     26.7939720153     78.5422439575     -49.7609901428
166 151    0    0     -0.4477385520     -9.7640523910     0.0311262083     0.0039095785     -0.0027297811     -0.0073783993     26.7939720153     78.5422439575     -49.7609901428
167 103    0    0     -0.4788647174     -9.7760238647     0.0047886476     0.0020453372     0.0004660605     -0.0041825575     26.7939720153     78.5422439575     -49.7609901428
168  55    0    0     -0.4788647174     -9.7760238647     0.0047886476     0.0020453372     0.0004660605     -0.0041825575     26.7939720153     78.5422439575     -49.7609901428
169   6    0    0     -0.4525271415     -9.7736291885     0.0143659424     0.0012463778     0.0017976613     -0.0023183166     26.7939720153     78.5422439575     -49.7609901428
169 214    0    0     -0.4668931484     -9.7808122634     0.0119716191     0.0028442981     0.0001997404     -0.0025846364     26.7939720153     78.5422439575     -49.7609901428
170 165    0    0     -0.4668931484     -9.7808122634     0.0119716191     0.0028442981     0.0001997404     -0.0025846364     26.7939720153     78.5422439575     -49.7609901428
171 117    0    0     -0.4644988059     -9.7616577148     -0.0143659424     0.0044422187     -0.0051266627     -0.0060467987     26.4437255859     78.1908187866     -49.7609901428
172  69    0    0     -0.4453442096     -9.7616577148     0.0047886476     0.0009800568     -0.0064582638     -0.0039162373     26.4437255859     78.1908187866     -49.7609901428
173  20    0    0     -0.4453442096     -9.7616577148     0.0047886476     0.0009800568     -0.0064582638     -0.0039162373     26.4437255859     78.1908187866     -49.7609901428
173 228    0    0     -0.4716817855     -9.7712354660     0.0383091812     -0.0016831439     0.0004660605     0.0011438457     26.4437255859     78.1908187866     -49.7609901428
174 179    0    0     -0.4644988059     -9.7568693161     0.0526751232     -0.0000852235     0.0023303017     0.0019428061     26.4437255859     78.1908187866     -49.7609901428
175 131    0    0     -0.4644988059     -9.7568693161     0.0526751232     -0.0000852235     0.0023303017     0.0019428061     26.4437255859     78.1908187866     -49.7609901428
176  82    0    0     -0.4525271415     -9.7736291885     0.0191545906     0.0007137377     0.0012650209     0.0027417664     26.4437255859     78.1908187866     -49.7609901428
177  34    0    0     -0.4573158264     -9.7856006622     0.0287318849     0.0012463778     0.0012650209     0.0046060080     26.4437255859     78.1908187866     -49.7609901428
177 241    0    0     -0.4573158264     -9.7856006622     0.0287318849     0.0012463778     0.0012650209     0.0046060080     26.4437255859     78.1908187866     -49.7609901428
178 192    0    0     -0.4621044635     -9.7664461135     -0.0143659424     0.0015126969     0.0009987009     0.0035407271     26.6188488006     78.3665313720     -50.6043968200
179 143    0    0     -0.4740760803     -9.7544746398     0.0287318849     0.0009800568     0.0015313411     0.0019428061     26.6188488006     78.3665313720     -50.6043968200
180  94    0    0     -0.4740760803     -9.7544746398     0.0287318849     0.0009800568     0.0015313411     0.0019428061     26.6188488006     78.3665313720     -50.6043968200
181  44    0    0     -0.4573158264     -9.7664461135     0.0430978250     0.0015126969     0.0012650209     -0.0004540752     26.6188488006     78.3665313720     -50.6043968200
181 251    0    0     -0.4644988059     -9.7640523910     0.0191545906     -0.0008841847     0.0023303017     0.0008775255     26.6188488006     78.3665313720     -50.6043968200
182 202    0    0     -0.4644988059     -9.7640523910     0.0191545906     -0.0008841847     0.0023303017     0.0008775255     26.6188488006     78.3665313720     -50.6043968200
183 153    0    0     -0.4740760803     -9.7712354660     0.0335205316     -0.0035473852     0.0031292619     0.0003448851     26.6188488006     78.3665313720     -50.6043968200
184 105    0    0     -0.4621044635     -9.7879953384     0.0143659424     -0.0048789863     0.0044608631     -0.0015193558     26.6188488006     78.3665313720     -50.6043968200
185  56    0    0     -0.4621044635     -9.7879953384     0.0143659424     -0.0048789863     0.0044608631     -0.0015193558     26.6188488006     78.3665313720     -50.6043968200
186   8    0    0     -0.4429498672     -9.7664461135     -0.0239432382     -0.0064769077     0.0044608631     -0.0039162373     26.0934772491     78.5422439575     -49.4236259460
186 216    0    0     -0.4621044635     -9.7568693161     0.0430978250     -0.0038137063     0.0044608631     -0.0017856760     26.0934772491     78.5422439575     -49.4236259460
187 168    0    0     -0.4621044635     -9.7568693161     0.0430978250     -0.0038137063     0.0044608631     -0.0017856760     26.0934772491     78.5422439575     -49.4236259460
188 120    0    0     -0.4644988059     -9.7592630386     0.0095772953     -0.0046126661     0.0055261440     -0.0001877551     26.0934772491     78.5422439575     -49.4236259460
189  72    0    0     -0.4525271415     -9.7616577148     0.0047886476     -0.0030147452     0.0071240653     -0.0009867157     26.0934772491     78.5422439575     -49.4236259460
190  24    0    0     -0.4525271415     -9.7616577148     0.0047886476     -0.0030147452     0.0071240653     -0.0009867157     26.0934772491     78.5422439575     -49.4236259460
190 231    0    0     -0.4429498672     -9.7664461135     0.0335205316     -0.0016831439     0.0100535857     0.0006112053     26.0934772491     78.5422439575     -49.4236259460
191 183    0    0     -0.4525271415     -9.7616577148     0.0311262083     -0.0006178636     0.0164452695     0.0011438457     26.0934772491     78.5422439575     -49.4236259460
192 136    0    0     -0.4525271415     -9.7616577148     0.0311262083     -0.0006178636     0.0164452695     0.0011438457     26.0934772491     78.5422439575     -49.4236259460
193  88    0    0     -0.4453442096     -9.7712354660     0.0287318849     -0.0003515444     0.0377508854     0.0027417664     26.2686004638     76.9608535766     -50.2670326232
194  39    0    0     -0.4621044635     -9.7712354660     -0.0191545906     0.0004474167     0.0718398618     0.0046060080     26.2686004638     76.9608535766     -50.2670326232
194 247    0    0     -0.4621044635     -9.7712354660     -0.0191545906     0.0004474167     0.0718398618     0.0046060080     26.2686004638     76.9608535766     -50.2670326232
195 199    0    0     -0.4381612300     -9.7832069396     -0.0430978250     0.0028442981     0.1173806071     0.0019428061     26.2686004638     76.9608535766     -50.2670326232
196 150    0    0     -0.4644988059     -9.7712354660     -0.0143659424     0.0073717403     0.1631876850     0.0022091262     26.2686004638     76.9608535766     -50.2670326232
197 102    0    0     -0.4644988059     -9.7712354660     -0.0143659424     0.0073717403     0.1631876850     0.0022091262     26.2686004638     76.9608535766     -50.2670326232
198  54    0    0     -0.4812590599     -9.7592630386     -0.0119716191     0.0100349426     0.1988745784     0.0006112053     26.2686004638     76.9608535766     -50.2670326232
199   5    0    0     -0.4716817855     -9.7856006622     -0.0167602658     0.0134971022     0.2364257097     0.0008775255     26.2686004638     76.9608535766     -50.2670326232
199 213    0    0     -0.4716817855     -9.7856006622     -0.0167602658     0.0134971022     0.2364257097     0.0008775255     26.2686004638     76.9608535766     -50.2670326232
200 164    0    0     -0.4477385520     -9.7496862411     -0.0167602658     0.0145623865     0.2944835186     0.0008775255     26.2686004638     76.9608535766     -50.2670326232
201 116    0    0     -0.4429498672     -9.7568693161     0.0023943238     0.0169592676     0.3568024396     0.0019428061     26.2686004638     78.3665313720     -51.2791213989
202  68    0    0     -0.4429498672     -9.7568693161     0.0023943238     0.0169592676     0.3568024396     0.0019428061     26.2686004638     78.3665313720     -51.2791213989
203  20    0    0     -0.5004136562     -9.7592630386     0.0000000000     0.0180245494     0.4145938873     0.0038070468     26.2686004638     78.3665313720     -51.2791213989
203 226    0    0     -0.5099909305     -9.7568693161     -0.0598580884     0.0209540700     0.4627978324     0.0043396873     26.2686004638     78.3665313720     -51.2791213989
204 177    0    0     -0.5099909305     -9.7568693161     -0.0598580884     0.0209540700     0.4627978324     0.0043396873     26.2686004638     78.3665313720     -51.2791213989
205 128    0    0     -0.5698490142     -9.7520809173     -0.0430978250     0.0233509516     0.4846361160     0.0024754464     26.2686004638     78.3665313720     -51.2791213989
206  80    0    0     -0.5195682525     -9.7760238647     -0.0143659424     0.0294763135     0.4899625301     -0.0039162373     26.2686004638     78.3665313720     -51.2791213989
207  32    0    0     -0.5195682525     -9.7760238647     -0.0143659424     0.0294763135     0.4899625301     -0.0039162373     26.2686004638     78.3665313720     -51.2791213989
207 240    0    0     -0.4932306766     -9.8047552108     -0.0143659424     0.0236172699     0.5224535942     0.0014101657     26.2686004638     78.3665313720     -51.2791213989
208 192    0    0     -0.4621044635     -9.7544746398     0.0454921483     0.0222856712     0.5514824867     -0.0028509569     25.9183521270     79.0693664550     -51.2791213989
209 144    0    0     -0.4621044635     -9.7544746398     0.0454921483     0.0222856712     0.5514824867     -0.0028509569     25.9183521270     79.0693664550     -51.2791213989
210  96    0    0     -0.4740760803     -9.7305316925     0.0526751232     0.0196224679     0.5789134502     -0.0007203957     25.9183521270     79.0693664550     -51.2791213989
211  48    0    0     -0.4980193138     -9.8454589843     -0.0957729530     -0.0277825212     0.5754513263     -0.0182975244     25.9183521270     79.0693664550     -51.2791213989
212   0    0    0     -0.4980193138     -9.8454589843     -0.0957729530     -0.0277825212     0.5754513263     -0.0182975244     25.9183521270     79.0693664550     -51.2791213989
212 209    0    0     -0.3591485500     -9.7448978424     0.0430978250     0.0039095785     0.5903652191     -0.0214933681     25.9183521270     79.0693664550     -51.2791213989
213 160    0    0     -0.4932306766     -9.7616577148     -0.0239432382     -0.0086074686     0.6598748207     -0.0004540752     25.9183521270     79.0693664550     -51.2791213989
214 113    0    0     -0.4932306766     -9.7616577148     -0.0239432382     -0.0086074686     0.6598748207     -0.0004540752     25.9183521270     79.0693664550     -51.2791213989
215  65    0    0     -0.5554831027     -9.6754617691     0.0215489125     -0.0738559055     0.6010180473     -0.0289503335     25.9183521270     79.0693664550     -51.2791213989
216  17    0    0     -0.4261896133     -9.8191213607     -0.1508424043     -0.1718617439     0.5301768779     -0.0483917045     25.7432289123     78.5422439575     -52.4598922729
216 226    0    0     -0.4261896133     -9.8191213607     -0.1508424043     -0.1718617439     0.5301768779     -0.0483917045     25.7432289123     78.5422439575     -52.4598922729
217 178    0    0     -0.3759088277     -9.7879953384     -0.0454921483     -0.0464249324     0.6212583541     -0.0230912876     25.7432289123     78.5422439575     -52.4598922729
218 131    0    0     -0.4381612300     -9.8382759094     -0.1723913097     0.0206877470     0.7277864456     0.0043396873     25.7432289123     78.5422439575     -52.4598922729
219  83    0    0     -0.4381612300     -9.8382759094     -0.1723913097     0.0206877470     0.7277864456     0.0043396873     25.7432289123     78.5422439575     -52.4598922729
220  35    0    0     -0.3806974601     -9.7329254150     -0.0909842967     0.0417270374     0.7264548301     0.0000785650     25.7432289123     78.5422439575     -52.4598922729
220 242    0    0     -0.4237952709     -9.7592630386     -0.0598580884     0.0222856712     0.7291180610     0.0086008100     25.7432289123     78.5422439575     -52.4598922729
221 194    0    0     -0.4237952709     -9.7592630386     -0.0598580884     0.0222856712     0.7291180610     0.0086008100     25.7432289123     78.5422439575     -52.4598922729
222 146    0    0     -0.4357668876     -9.7113771438     -0.0383091812     0.0031106190     0.6777182579     0.0016764857     25.7432289123     78.5422439575     -52.4598922729
223  98    0    0     -0.3926690864     -9.7927837371     -0.2154891252     -0.0032810661     0.6731908321     0.0043396873     24.8676090240     78.3665313720     -53.9780235290
224  49    0    0     -0.3926690864     -9.7927837371     -0.2154891252     -0.0032810661     0.6731908321     0.0043396873     24.8676090240     78.3665313720     -53.9780235290
225   1    0    0     -0.4692874431     -9.7472915649     -0.1125332117     -0.0016831439     0.6468251228     0.0043396873     24.8676090240     78.3665313720     -53.9780235290
225 209    0    0     -0.4644988059     -9.6970109939     -0.1101388931     -0.0104717099     0.6151329994     -0.0063131189     24.8676090240     78.3665313720     -53.9780235290
226 161    0    0     -0.4644988059     -9.6970109939     -0.1101388931     -0.0104717099     0.6151329994     -0.0063131189     24.8676090240     78.3665313720     -53.9780235290
227 113    0    0     -0.3735145092     -9.8023614883     -0.0814070034     -0.0179286742     0.6316448211     0.0016764857     24.8676090240     78.3665313720     -53.9780235290
228  65    0    0     -0.3878804397     -9.7377147674     -0.0718297100     -0.0118033099     0.5903652191     -0.0039162373     24.8676090240     78.3665313720     -53.9780235290
229  17    0    0     -0.3878804397     -9.7377147674     -0.0718297100     -0.0118033099     0.5903652191     -0.0039162373     24.8676090240     78.3665313720     -53.9780235290
229 225    0    0     -0.3615428924     -9.8239097595     -0.1723913097     -0.0296467590     0.5978221893     -0.0033835971     24.8676090240     78.3665313720     -53.9780235290
230 177    0    0     -0.3711201906     -9.7736291885     -0.1867572593     -0.0208581972     0.5922294616     0.0000785650     25.5681037902     77.6636886596     -54.3153877258
231 129    0    0     -0.3711201906     -9.7736291885     -0.1867572593     -0.0208581972     0.5922294616     0.0000785650     25.5681037902     77.6636886596     -54.3153877258
232  81    0    0     -0.3974577426     -9.7616577148     -0.1292934894     -0.0110043501     0.6079423427     0.0040733671     25.5681037902     77.6636886596     -54.3153877258
233  33    0    0     -0.3352053165     -9.7353200912     -0.1939402198     -0.0107380294     0.6212583541     0.0054049682     25.5681037902     77.6636886596     -54.3153877258
233 241    0    0     -0.3352053165     -9.7353200912     -0.1939402198     -0.0107380294     0.6212583541     0.0054049682     25.5681037902     77.6636886596     -54.3153877258
234 193    0    0     -0.3519655704     -9.7784175872     -0.1580253696     -0.0102053892     0.6012844085     0.0024754464     25.5681037902     77.6636886596     -54.3153877258
235 145    0    0     -0.3878804397     -9.8382759094     -0.1867572593     -0.0171297130     0.5927620887     0.0008775255     25.5681037902     77.6636886596     -54.3153877258
236  97    0    0     -0.3878804397     -9.8382759094     -0.1867572593     -0.0171297130     0.5927620887     0.0008775255     25.5681037902     77.6636886596     -54.3153877258
237  49    0    0     -0.3878804397     -9.7017993927     -0.1699969768     -0.0237877178     0.5741196632     0.0014101657     25.5681037902     77.6636886596     -54.3153877258
238   1    0    0     -0.3352053165     -9.7305316925     -0.1580253696     -0.0293804407     0.6151329994     0.0040733671     23.8168640136     78.0151138305     -55.6648368835
238 209    0    0     -0.3352053165     -9.7305316925     -0.1580253696     -0.0293804407     0.6151329994     0.0040733671     23.8168640136     78.0151138305     -55.6648368835
239 161    0    0     -0.4094293594     -9.7137708663     -0.2274607658     -0.0123359501     0.6582768440     0.0088671293     23.8168640136     78.0151138305     -55.6648368835
240 114    0    0     -0.4597101688     -9.8670082092     -0.3208393812     -0.0200592350     0.6638696193     0.0056712884     23.8168640136     78.0151138305     -55.6648368835
241  65    0    0     -0.4597101688     -9.8670082092     -0.3208393812     -0.0200592350     0.6638696193     0.0056712884     23.8168640136     78.0151138305     -55.6648368835
242  17    0    0     -0.2298550844     -9.8239097595     -0.2394323587     -0.0227224373     0.6452271938     -0.0065794396     23.8168640136     78.0151138305     -55.6648368835
242 225    0    0     -0.4956250190     -9.7496862411     -0.3064734458     -0.0360384440     0.6601410865     0.0088671293     23.8168640136     78.0151138305     -55.6648368835
243 177    0    0     -0.4956250190     -9.7496862411     -0.3064734458     -0.0360384440     0.6601410865     0.0088671293     23.8168640136     78.0151138305     -55.6648368835
244 129    0    0     -0.3256280183     -9.7281370162     -0.2537982940     -0.0293804407     0.5773155689     -0.0135037636     23.8168640136     78.0151138305     -55.6648368835
245  81    0    0     -0.4477385520     -9.7520809173     -0.2968961238     -0.0256519579     0.5016806125     -0.0055141582     23.8168640136     78.0151138305     -55.6648368835
246  33    0    0     -0.4477385520     -9.7520809173     -0.2968961238     -0.0256519579     0.5016806125     -0.0055141582     23.8168640136     78.0151138305     -55.6648368835
246 242    0    0     -0.2250664234     -9.7089824676     -0.2705585718     -0.0189939556     0.5251168251     -0.0047151975     25.9183521270     77.3122711181     -57.0142860412
247 194    0    0     -0.2921074867     -9.8263044357     -0.1819685935     -0.0056779470     0.5445581436     0.0000785650     25.9183521270     77.3122711181     -57.0142860412
248 146    0    0     -0.2921074867     -9.8263044357     -0.1819685935     -0.0056779470     0.5445581436     0.0000785650     25.9183521270     77.3122711181     -57.0142860412
249  98    0    0     -0.2849245071     -9.7496862411     -0.2537982940     -0.0091401090     0.6108718872     0.0099324111     25.9183521270     77.3122711181     -57.0142860412
250  50    0    0     -0.3399939537     -9.7664461135     -0.1843629074     0.0087033424     0.6252532005     0.0093997707     25.9183521270     77.3122711181     -57.0142860412
251   2    0    0     -0.3399939537     -9.7664461135     -0.1843629074     0.0087033424     0.6252532005     0.0093997707     25.9183521270     77.3122711181     -57.0142860412
251 210    0    0     -0.3447826147     -9.8933458328     -0.2633756160     -0.0240540361     0.6002190589     0.0096660909     25.9183521270     77.3122711181     -57.0142860412
252 162    0    0     -0.2849245071     -9.7089824676     -0.2322494029     -0.0296467590     0.6119371414     0.0056712884     25.9183521270     77.3122711181     -57.0142860412
253 114    0    0     -0.2849245071     -9.7089824676     -0.2322494029     -0.0296467590     0.6119371414     0.0056712884     25.9183521270     77.3122711181     -57.0142860412
254  66    0    0     -0.3711201906     -9.7425031661     -0.2753472328     -0.0317773222     0.6345744132     0.0107313704     26.6188488006     78.7179489135     -56.0022010803
255  18    0    0     -0.3375996351     -9.8598251342     -0.4525271415     -0.0434954118     0.6414986610     0.0078018493     26.6188488006     78.7179489135     -56.0022010803
255 226    0    0     -0.3375996351     -9.8598251342     -0.4525271415     -0.0434954118     0.6414986610     0.0078018493     26.6188488006     78.7179489135     -56.0022010803
  0 178    0    0     -0.3184450626     -9.7640523910     -0.4597101688     -0.0416311693     0.6580105304     0.0107313704     26.6188488006     78.7179489135     -56.0022010803
  1 129    0    0     -0.3160507440     -9.8454589843     -0.4429498672     -0.0176623535     0.7150030612     0.0192536144     26.6188488006     78.7179489135     -56.0022010803
  2  81    0    0     -0.3160507440     -9.8454589843     -0.4429498672     -0.0176623535     0.7150030612     0.0192536144     26.6188488006     78.7179489135     -56.0022010803
  3  32    0    0     -0.3016848087     -9.7496862411     -0.2897131729     0.0116328632     0.7128725051     0.0216505002     26.6188488006     78.7179489135     -56.0022010803
  3 239    0    0     -0.3256280183     -9.8694019317     -0.3543598890     -0.0080748281     0.7166009902     0.0235147380     26.6188488006     78.7179489135     -56.0022010803
  4 190    0    0     -0.3256280183     -9.8694019317     -0.3543598890     -0.0080748281     0.7166009902     0.0235147380     26.6188488006     78.7179489135     -56.0022010803
  5 141    0    0     -0.3232336997     -9.7544746398     -0.3783031463     -0.0118033099     0.7299170017     0.0219168186     25.7432289123     78.1908187866     -58.8697814941
  6  93    0    0     -0.3280223608     -9.6994056701     -0.3926690864     -0.0165970745     0.7903716564     0.0197862567     25.7432289123     78.1908187866     -58.8697814941
  7  45    0    0     -0.3280223608     -9.6994056701     -0.3926690864     -0.0165970745     0.7903716564     0.0197862567     25.7432289123     78.1908187866     -58.8697814941
  7 253    0    0     -0.3543598890     -9.8167276382     -0.5147795677     -0.0086074686     0.8263248443     0.0219168186     25.7432289123     78.1908187866     -58.8697814941
  8 205    0    0     -0.4118237018     -9.7784175872     -0.4884420394     0.0033769383     0.8167373657     0.0259116196     25.7432289123     78.1908187866     -58.8697814941
  9 157    0    0     -0.4118237018     -9.7784175872     -0.4884420394     0.0033769383     0.8167373657     0.0259116196     25.7432289123     78.1908187866     -58.8697814941
 10 109    0    0     -0.4094293594     -9.8119382858     -0.4501328468     0.0225519919     0.8247269630     0.0235147380     25.7432289123     78.1908187866     -58.8697814941
 11  61    0    0     -0.3711201906     -9.7425031661     -0.4309782505     0.0233509516     0.8324502944     0.0248463392     25.7432289123     78.1908187866     -58.8697814941
 12  12    0    0     -0.3711201906     -9.7425031661     -0.4309782505     0.0233509516     0.8324502944     0.0248463392     25.7432289123     78.1908187866     -58.8697814941
 12 220    0    0     -0.2945018005     -9.6754617691     -0.2346437215     0.0193561458     0.8223300933     0.0219168186     27.1442203521     78.8936614990     -59.8818702697
 13 172    0    0     -0.2346437215     -9.8933458328     -0.2729529142     0.0169592676     0.7991602420     0.0237810587     27.1442203521     78.8936614990     -59.8818702697
 14 124    0    0     -0.2346437215     -9.8933458328     -0.2729529142     0.0169592676     0.7991602420     0.0237810587     27.1442203521     78.8936614990     -59.8818702697
 15  76    0    0     -0.3352053165     -9.7688407897     -0.3806974601     0.0071054215     0.7632070064     0.0315043449     27.1442203521     78.8936614990     -59.8818702697
 16  27    0    0     -0.2418267011     -9.7999668121     -0.4381612300     -0.0056779470     0.7299170017     0.0200525760     27.1442203521     78.8936614990     -59.8818702697
 16 235    0    0     -0.2418267011     -9.7999668121     -0.4381612300     -0.0056779470     0.7299170017     0.0200525760     27.1442203521     78.8936614990     -59.8818702697
 17 186    0    0     -0.2897131729     -9.7257432937     -0.2921074867     0.0145623865     0.7070135116     0.0107313704     27.1442203521     78.8936614990     -59.8818702697
 18 138    0    0     -0.1939402198     -9.7065887451     -0.3759088277     0.0142960667     0.7224600315     0.0139272117     27.1442203521     78.8936614990     -59.8818702697
 19  90    0    0     -0.1939402198     -9.7065887451     -0.3759088277     0.0142960667     0.7224600315     0.0139272117     27.1442203521     78.8936614990     -59.8818702697
 20  42    0    0     -0.3184450626     -9.6778564453     -0.3088677406     0.0142960667     0.7014207363     0.0101987314     29.0705852508     78.3665313720     -60.3879127502
 20 249    0    0     -0.2753472328     -9.8550367355     -0.4668931484     0.0092359819     0.7139378070     0.0141935338     29.0705852508     78.3665313720     -60.3879127502
 21 201    0    0     -0.2753472328     -9.8550367355     -0.4668931484     0.0092359819     0.7139378070     0.0141935338     29.0705852508     78.3665313720     -60.3879127502
 22 153    0    0     -0.2657699346     -9.7760238647     -0.5028079986     0.0121655058     0.6950290679     0.0171230554     29.0705852508     78.3665313720     -60.3879127502
 23 104    0    0     -0.2035175085     -9.7927837371     -0.4549215316     0.0177582273     0.6606737136     0.0155251336     29.0705852508     78.3665313720     -60.3879127502
 24  56    0    0     -0.2035175085     -9.7927837371     -0.4549215316     0.0177582273     0.6606737136     0.0155251336     29.0705852508     78.3665313720     -60.3879127502
 25   8    0    0     -0.2035175085     -9.7640523910     -0.4453442096     0.0265467905     0.6183288574     0.0152588138     29.0705852508     78.3665313720     -60.3879127502
 25 216    0    0     -0.2849245071     -9.6970109939     -0.3711201906     0.0254815101     0.6217909812     0.0160577750     29.0705852508     78.3665313720     -60.3879127502
 26 167    0    0     -0.2849245071     -9.6970109939     -0.3711201906     0.0254815101     0.6217909812     0.0160577750     29.0705852508     78.3665313720     -60.3879127502
 27 119    0    0     -0.2561926364     -9.7305316925     -0.4549215316     0.0065727815     0.6367049217     0.0219168186     29.0705852508     78.3665313720     -60.3879127502
 28  71    0    0     -0.2753472328     -9.8143329620     -0.4908363342     0.0089696636     0.6103392124     0.0120629727     29.0705852508     78.3665313720     -60.3879127502
 29  22    0    0     -0.2753472328     -9.8143329620     -0.4908363342     0.0089696636     0.6103392124     0.0120629727     28.5452117919     77.4879837036     -62.5807723999
 29 230    0    0     -0.2514039993     -9.7568693161     -0.5052022933     0.0134971022     0.6012844085     0.0056712884     28.5452117919     77.4879837036     -62.5807723999
 30 182    0    0     -0.2514039993     -9.7568693161     -0.5052022933     0.0134971022     0.6012844085     0.0056712884     28.5452117919     77.4879837036     -62.5807723999
 31 134    0    0     -0.2274607658     -9.7760238647     -0.5195682525     0.0084370222     0.6180625438     0.0099324111     28.5452117919     77.4879837036     -62.5807723999
 32  86    0    0     -0.2945018005     -9.7496862411     -0.4908363342     0.0254815101     0.6279163837     0.0101987314     28.5452117919     77.4879837036     -62.5807723999
 33  37    0    0     -0.2945018005     -9.7496862411     -0.4908363342     0.0254815101     0.6279163837     0.0101987314     28.5452117919     77.4879837036     -62.5807723999
 33 245    0    0     -0.2657699346     -9.7784175872     -0.4644988059     0.0284110336     0.6582768440     0.0173893747     28.5452117919     77.4879837036     -62.5807723999
 34 197    0    0     -0.3088677406     -9.7113771438     -0.3567542552     0.0374659180     0.6617390632     0.0096660909     28.5452117919     77.4879837036     -62.5807723999
 35 149    0    0     -0.3088677406     -9.7113771438     -0.3567542552     0.0374659180     0.6617390632     0.0096660909     28.5452117919     77.4879837036     -62.5807723999
 36 100    0    0     -0.2537982940     -9.7209539413     -0.4357668876     0.0278783917     0.6849089145     0.0080681695     28.5452117919     77.1365661621     -62.9181327819
 37  52    0    0     -0.2801358699     -9.7568693161     -0.5674547195     0.0047085399     0.7416350841     0.0176556968     28.5452117919     77.1365661621     -62.9181327819
 38   4    0    0     -0.2801358699     -9.7568693161     -0.5674547195     0.0047085399     0.7416350841     0.0176556968     28.5452117919     77.1365661621     -62.9181327819
 38 212    0    0     -0.2154891252     -9.7688407897     -0.3854861259     0.0345363974     0.7693324089     0.0200525760     28.5452117919     77.1365661621     -62.9181327819
 39 165    0    0     -0.1795742750     -9.7664461135     -0.2921074867     0.0494503211     0.7086113929     0.0173893747     28.5452117919     77.1365661621     -62.9181327819
 40 117    0    0     -0.1795742750     -9.7664461135     -0.2921074867     0.0494503211     0.7086113929     0.0173893747     28.5452117919     77.1365661621     -62.9181327819
 41  69    0    0     -0.1723913097     -9.7616577148     -0.3543598890     0.0124318230     0.6311121940     0.0229820990     28.5452117919     77.1365661621     -62.9181327819
 42  22    0    0     -0.2466153383     -9.7448978424     -0.4357668876     -0.0219234752     0.6076760292     0.0296401023     28.5452117919     77.1365661621     -62.9181327819
 42 230    0    0     -0.2466153383     -9.7448978424     -0.4357668876     -0.0219234752     0.6076760292     0.0296401023     28.5452117919     77.1365661621     -62.9181327819
 43 183    0    0     -0.3759088277     -9.7856006622     -0.4932306766     -0.0107380294     0.6478903770     0.0272432208     30.2964534759     79.5964965820     -63.9302215576
 44 134    0    0     -0.2466153383     -9.8358821868     -0.4956250190     0.0121655058     0.6755877017     0.0157914533     30.2964534759     79.5964965820     -63.9302215576
 45  86    0    0     -0.2466153383     -9.8358821868     -0.4956250190     0.0121655058     0.6755877017     0.0157914533     30.2964534759     79.5964965820     -63.9302215576
 46  38    0    0     -0.2466153383     -9.7712354660     -0.4429498672     0.0324058341     0.6755877017     0.0189872970     30.2964534759     79.5964965820     -63.9302215576
 46 246    0    0     -0.1604196929     -9.7856006622     -0.3998520660     0.0390638399     0.6691960334     0.0139272117     30.2964534759     79.5964965820     -63.9302215576
 47 198    0    0     -0.1604196929     -9.7856006622     -0.3998520660     0.0390638399     0.6691960334     0.0139272117     30.2964534759     79.5964965820     -63.9302215576
 48 150    0    0     -0.2298550844     -9.7544746398     -0.3998520660     0.0212203884     0.6867731094     0.0232484197     30.2964534759     79.5964965820     -63.9302215576
 49 102    0    0     -0.3399939537     -9.8095445632     -0.3735145092     0.0153613462     0.7086113929     0.0301727414     30.2964534759     79.5964965820     -63.9302215576
 50  54    0    0     -0.3399939537     -9.8095445632     -0.3735145092     0.0153613462     0.7086113929     0.0301727414     30.2964534759     79.5964965820     -63.9302215576
 51   6    0    0     -0.3399939537     -9.7401084899     -0.3902747631     0.0204214310     0.7280527114     0.0307053828     30.2964534759     78.1908187866     -64.6049499511
 51 213    0    0     -0.2226721048     -9.8119382858     -0.3591485500     0.0158939838     0.7235253334     0.0221831369     30.2964534759     78.1908187866     -64.6049499511
 52 165    0    0     -0.2226721048     -9.8119382858     -0.3591485500     0.0158939838     0.7235253334     0.0221831369     30.2964534759     78.1908187866     -64.6049499511
 53 117    0    0     -0.2154891252     -9.7592630386     -0.4237952709     0.0020453372     0.7070135116     0.0312380218     30.2964534759     78.1908187866     -64.6049499511
 54  69    0    0     -0.0981672668     -9.7951784133     -0.4549215316     0.0028442981     0.6779846191     0.0267105817     30.2964534759     78.1908187866     -64.6049499511
 55  21    0    0     -0.0981672668     -9.7951784133     -0.4549215316     0.0028442981     0.6779846191     0.0267105817     30.2964534759     78.1908187866     -64.6049499511
 55 229    0    0     -0.1340821266     -9.7736291885     -0.4621044635     0.0108339023     0.6548147201     0.0269769001     30.2964534759     78.1908187866     -64.6049499511
 56 180    0    0     -0.1819685935     -9.7927837371     -0.5099909305     0.0118991840     0.6510862350     0.0259116196     30.2964534759     78.1908187866     -64.6049499511
 57 132    0    0     -0.1819685935     -9.7927837371     -0.5099909305     0.0118991840     0.6510862350     0.0259116196     30.2964534759     78.1908187866     -64.6049499511
 58  84    0    0     -0.2609812974     -9.8071498870     -0.3519655704     0.0411944007     0.6641359329     0.0219168186     32.0476913452     80.2993392944     -65.9543991088
 59  35    0    0     -0.2394323587     -9.7760238647     -0.2681642532     0.0712885808     0.6281826972     0.0115303325     32.0476913452     80.2993392944     -65.9543991088
 59 243    0    0     -0.2394323587     -9.7760238647     -0.2681642532     0.0712885808     0.6281826972     0.0115303325     32.0476913452     80.2993392944     -65.9543991088
 60 195    0    0     -0.1508424043     -9.7401084899     -0.2418267011     0.0672937774     0.5323074340     0.0035407271     32.0476913452     80.2993392944     -65.9543991088
 61 147    0    0     -0.1245048284     -9.7401084899     -0.2992904472     0.0297426338     0.4436227798     0.0101987314     32.0476913452     80.2993392944     -65.9543991088
 62  98    0    0     -0.1245048284     -9.7401084899     -0.2992904472     0.0297426338     0.4436227798     0.0101987314     32.0476913452     80.2993392944     -65.9543991088
 63  50    0    0     -0.2705585718     -9.7975721359     -0.3783031463     -0.0080748281     0.4103327751     0.0229820990     32.0476913452     80.2993392944     -65.9543991088
 64   2    0    0     -0.1915459060     -9.8263044357     -0.4333725929     -0.0064769077     0.4502808094     0.0245800209     32.0476913452     80.2993392944     -65.9543991088
 64 209    0    0     -0.1915459060     -9.8263044357     -0.4333725929     -0.0064769077     0.4502808094     0.0245800209     32.0476913452     80.2993392944     -65.9543991088
 65 160    0    0     -0.1412650966     -9.7975721359     -0.4692874431     0.0244162297     0.4686569213     0.0157914533     33.2735595703     77.3122711181     -66.7978057861
 66 113    0    0     -0.1029559254     -9.7448978424     -0.3375996351     0.0545104074     0.4095338344     0.0022091262     33.2735595703     77.3122711181     -66.7978057861
 67  65    0    0     -0.1029559254     -9.7448978424     -0.3375996351     0.0545104074     0.4095338344     0.0022091262     33.2735595703     77.3122711181     -66.7978057861
 68  17    0    0     -0.1292934894     -9.7544746398     -0.3591485500     0.0257478332     0.3197839260     0.0062039284     33.2735595703     77.3122711181     -66.7978057861
 68 224    0    0     -0.1699969768     -9.7975721359     -0.3902747631     0.0012463778     0.2406868457     0.0128619325     33.2735595703     77.3122711181     -66.7978057861
 69 176    0    0     -0.1699969768     -9.7975721359     -0.3902747631     0.0012463778     0.2406868457     0.0128619325     33.2735595703     77.3122711181     -66.7978057861
 70 129    0    0     -0.2035175085     -9.7927837371     -0.3543598890     0.0198887882     0.1882217597     0.0093997707     33.2735595703     77.3122711181     -66.7978057861
 71  80    0    0     -0.1915459060     -9.7784175872     -0.3663315296     0.0409280824     0.1645192861     0.0006112053     33.2735595703     77.3122711181     -66.7978057861
 72  32    0    0     -0.1915459060     -9.7784175872     -0.3663315296     0.0409280824     0.1645192861     0.0006112053     33.2735595703     77.3122711181     -66.7978057861
 72 240    0    0     -0.1604196929     -9.7520809173     -0.4166123390     0.0313405537     0.1312292575     0.0006112053     33.2735595703     77.3122711181     -66.7978057861
 73 192    0    0     -0.1915459060     -9.7736291885     -0.4525271415     0.0118991840     0.0782315444     0.0046060080     34.1491813659     79.2450790405     -67.3038482666
 74 143    0    0     -0.1915459060     -9.7736291885     -0.4525271415     0.0118991840     0.0782315444     0.0046060080     34.1491813659     79.2450790405     -67.3038482666
 75  95    0    0     -0.2011231899     -9.7951784133     -0.4357668876     0.0265467905     0.0401477670     0.0035407271     34.1491813659     79.2450790405     -67.3038482666
 76  46    0    0     -0.1987288665     -9.7927837371     -0.3998520660     0.0622336912     0.0199074316     -0.0020519959     34.1491813659     79.2450790405     -67.3038482666
 76 254    0    0     -0.1987288665     -9.7927837371     -0.3998520660     0.0622336912     0.0199074316     -0.0020519959     34.1491813659     79.2450790405     -67.3038482666
 77 206    0    0     -0.1819685935     -9.7784175872     -0.3064734458     0.0827403450     0.0151136684     -0.0100416016     34.1491813659     79.2450790405     -67.3038482666
 78 158    0    0     -0.1915459060     -9.7425031661     -0.2849245071     0.0587715244     0.0361529612     -0.0025846364     34.1491813659     79.2450790405     -67.3038482666
 79 110    0    0     -0.1915459060     -9.7425031661     -0.2849245071     0.0587715244     0.0361529612     -0.0025846364     34.1491813659     79.2450790405     -67.3038482666
 80  62    0    0     -0.1963345432     -9.7592630386     -0.2849245071     0.0230846285     0.0843569087     0.0040733671     34.1491813659     79.2450790405     -67.3038482666
 81  14    0    0     -0.1795742750     -9.7784175872     -0.2825301933     0.0004474167     0.1402841329     0.0075355291     33.9740562438     78.7179489135     -67.8098907470
 81 221    0    0     -0.1795742750     -9.7784175872     -0.2825301933     0.0004474167     0.1402841329     0.0075355291     33.9740562438     78.7179489135     -67.8098907470
 82 173    0    0     -0.2107004880     -9.7951784133     -0.3016848087     0.0009800568     0.1852922439     0.0070028896     33.9740562438     78.7179489135     -67.8098907470
 83 124    0    0     -0.1484480619     -9.7353200912     -0.3304166793     0.0097686214     0.2263055562     0.0040733671     33.9740562438     78.7179489135     -67.8098907470
 84  75    0    0     -0.1484480619     -9.7353200912     -0.3304166793     0.0097686214     0.2263055562     0.0040733671     33.9740562438     78.7179489135     -67.8098907470
 85  27    0    0     -0.1532367229     -9.8191213607     -0.2514039993     0.0081707010     0.2412194728     0.0056712884     33.9740562438     78.7179489135     -67.8098907470
 85 234    0    0     -0.1316878080     -9.8382759094     -0.2585869789     0.0081707010     0.2524049282     0.0043396873     33.9740562438     78.7179489135     -67.8098907470
 86 185    0    0     -0.1316878080     -9.8382759094     -0.2585869789     0.0081707010     0.2524049282     0.0043396873     33.9740562438     78.7179489135     -67.8098907470
 87 136    0    0     -0.1460537433     -9.7879953384     -0.3423882961     -0.0070095472     0.2438826799     0.0062039284     33.9740562438     78.7179489135     -67.8098907470
 88  88    0    0     -0.1676026582     -9.7999668121     -0.4285839557     -0.0163307523     0.2018041133     0.0112640118     35.3750495910     78.7179489135     -67.4725265502
 89  40    0    0     -0.1676026582     -9.7999668121     -0.4285839557     -0.0163307523     0.2018041133     0.0112640118     35.3750495910     78.7179489135     -67.4725265502
 89 248    0    0     -0.1412650966     -9.7903900146     -0.4309782505     0.0089696636     0.1139184474     0.0035407271     35.3750495910     78.7179489135     -67.4725265502
 90 200    0    0     -0.2011231899     -9.8023614883     -0.3639371871     0.0414607238     0.0207063937     -0.0033835971     35.3750495910     78.7179489135     -67.4725265502
 91 152    0    0     -0.2011231899     -9.8023614883     -0.3639371871     0.0414607238     0.0207063937     -0.0033835971     35.3750495910     78.7179489135     -67.4725265502
 92 104    0    0     -0.1747856235     -9.7664461135     -0.3136564254     0.0715548992     -0.0056593031     -0.0103079211     35.3750495910     78.7179489135     -67.4725265502
 93  57    0    0     -0.2130948066     -9.7760238647     -0.2585869789     0.0702233028     -0.0144478693     -0.0068457593     35.3750495910     78.7179489135     -67.4725265502
 94   9    0    0     -0.2130948066     -9.7760238647     -0.2585869789     0.0702233028     -0.0144478693     -0.0068457593     35.3750495910     78.7179489135     -67.4725265502
 94 216    0    0     -0.1723913097     -9.7856006622     -0.2729529142     0.0670274543     -0.0165784287     -0.0065794396     35.3750495910     78.7179489135     -67.4725265502
 95 169    0    0     -0.2035175085     -9.7640523910     -0.2825301933     0.0824740219     -0.0016645007     -0.0063131189     34.4994277954     79.2450790405     -67.9785766601
 96 121    0    0     -0.2035175085     -9.7640523910     -0.2825301933     0.0824740219     -0.0016645007     -0.0063131189     34.4994277954     79.2450790405     -67.9785766601
 97  72    0    0     -0.1676026582     -9.7353200912     -0.2083061695     0.0800771427     -0.0043277025     -0.0159006452     34.4994277954     79.2450790405     -67.9785766601
 98  24    0    0     -0.1508424043     -9.7401084899     -0.1628140068     0.0366669607     -0.0035287415     -0.0084436798     34.4994277954     79.2450790405     -67.9785766601
 98 232    0    0     -0.1508424043     -9.7401084899     -0.1628140068     0.0366669607     -0.0035287415     -0.0084436798     34.4994277954     79.2450790405     -67.9785766601
 99 183    0    0     -0.1628140068     -9.7592630386     -0.2346437215     -0.0126022708     0.0004660605     0.0051386475     34.4994277954     79.2450790405     -67.9785766601
100 135    0    0     -0.2035175085     -9.7903900146     -0.2897131729     -0.0160644340     0.0020639812     0.0115303325     34.4994277954     79.2450790405     -67.9785766601
101  87    0    0     -0.2035175085     -9.7903900146     -0.2897131729     -0.0160644340     0.0020639812     0.0115303325     34.4994277954     79.2450790405     -67.9785766601
102  38    0    0     -0.2059118509     -9.7975721359     -0.2442210197     0.0166929483     0.0015313411     0.0022091262     34.4994277954     79.2450790405     -67.9785766601
102 246    0    0     -0.1819685935     -9.7736291885     -0.1915459060     0.0377322411     -0.0005992201     -0.0097752809     35.7252960205     78.7179489135     -69.4967041015
103 198    0    0     -0.1819685935     -9.7736291885     -0.1915459060     0.0377322411     -0.0005992201     -0.0097752809     35.7252960205     78.7179489135     -69.4967041015
104 150    0    0     -0.1556310415     -9.7472915649     -0.2035175085     0.0214867115     -0.0013981805     -0.0060467987     35.7252960205     78.7179489135     -69.4967041015
105 103    0    0     -0.1747856235     -9.7640523910     -0.2322494029     -0.0051453065     0.0015313411     0.0062039284     35.7252960205     78.7179489135     -69.4967041015
106  55    0    0     -0.1747856235     -9.7640523910     -0.2322494029     -0.0051453065     0.0015313411     0.0062039284     35.7252960205     78.7179489135     -69.4967041015
107   6    0    0     -0.1915459060     -9.7879953384     -0.2514039993     -0.0043463463     0.0023303017     0.0078018493     35.7252960205     78.7179489135     -69.4967041015
107 214    0    0     -0.1891515731     -9.7951784133     -0.2154891252     0.0158939838     0.0020639812     0.0006112053     35.7252960205     78.7179489135     -69.4967041015
108 166    0    0     -0.1891515731     -9.7951784133     -0.2154891252     0.0158939838     0.0020639812     0.0006112053     35.7252960205     78.7179489135     -69.4967041015
109 118    0    0     -0.1699969768     -9.7688407897     -0.2035175085     0.0201551103     0.0015313411     -0.0060467987     35.7252960205     78.7179489135     -69.4967041015
110  70    0    0     -0.1771799468     -9.7616577148     -0.2083061695     0.0081707010     0.0023303017     -0.0023183166     33.6238098144     78.7179489135     -66.7978057861
111  21    0    0     -0.1771799468     -9.7616577148     -0.2083061695     0.0081707010     0.0023303017     -0.0023183166     33.6238098144     78.7179489135     -66.7978057861
111 229    0    0     -0.1676026582     -9.7664461135     -0.2418267011     -0.0016831439     0.0057924633     0.0032744069     33.6238098144     78.7179489135     -66.7978057861
112 181    0    0     -0.2011231899     -9.7856006622     -0.2537982940     0.0020453372     0.0164452695     0.0054049682     33.6238098144     78.7179489135     -66.7978057861
113 133    0    0     -0.2011231899     -9.7856006622     -0.2537982940     0.0020453372     0.0164452695     0.0054049682     33.6238098144     78.7179489135     -66.7978057861
114  85    0    0     -0.1939402198     -9.7784175872     -0.2490096569     0.0150950250     0.0422783279     0.0014101657     33.6238098144     78.7179489135     -66.7978057861
115  36    0    0     -0.1676026582     -9.7712354660     -0.2178834438     0.0158939838     0.0673124217     0.0003448851     33.6238098144     78.7179489135     -66.7978057861
115 244    0    0     -0.1676026582     -9.7712354660     -0.2178834438     0.0158939838     0.0673124217     0.0003448851     33.6238098144     78.7179489135     -66.7978057861
116 197    0    0     -0.1867572593     -9.7664461135     -0.2035175085     0.0060401411     0.0987382030     0.0040733671     33.6238098144     78.7179489135     -66.7978057861
117 149    0    0     -0.1915459060     -9.7640523910     -0.1987288665     -0.0027484240     0.1397515058     0.0056712884     33.6238098144     78.7179489135     -66.7978057861
118 101    0    0     -0.1915459060     -9.7640523910     -0.1987288665     -0.0027484240     0.1397515058     0.0056712884     33.6238098144     78.7179489135     -66.7978057861
119  52    0    0     -0.2154891252     -9.7712354660     -0.2035175085     -0.0059442667     0.1570623016     0.0096660909     34.3243064880     77.6636886596     -66.1230773925
120   5    0    0     -0.1963345432     -9.7760238647     -0.2322494029     -0.0067432270     0.1408167839     0.0062039284     34.3243064880     77.6636886596     -66.1230773925
120 212    0    0     -0.1963345432     -9.7760238647     -0.2322494029     -0.0067432270     0.1408167839     0.0062039284     34.3243064880     77.6636886596     -66.1230773925
121 164    0    0     -0.1891515731     -9.7903900146     -0.2514039993     -0.0054116268     0.1163153290     0.0043396873     34.3243064880     77.6636886596     -66.1230773925
122 117    0    0     -0.1747856235     -9.7856006622     -0.2442210197     0.0052411799     0.0990045166     0.0035407271     34.3243064880     77.6636886596     -66.1230773925
123  69    0    0     -0.1747856235     -9.7856006622     -0.2442210197     0.0052411799     0.0990045166     0.0035407271     34.3243064880     77.6636886596     -66.1230773925
124  20    0    0     -0.1723913097     -9.7975721359     -0.1963345432     0.0166929483     0.1008687615     0.0022091262     34.3243064880     77.6636886596     -66.1230773925
124 228    0    0     -0.1939402198     -9.7856006622     -0.2107004880     0.0286773567     0.1269681334     0.0035407271     34.3243064880     77.6636886596     -66.1230773925
125 180    0    0     -0.1939402198     -9.7856006622     -0.2107004880     0.0286773567     0.1269681334     0.0035407271     34.3243064880     77.6636886596     -66.1230773925
126 132    0    0     -0.2035175085     -9.7448978424     -0.1819685935     0.0284110336     0.1711772823     -0.0015193558     34.8496780395     78.5422439575     -67.9785766601
127  85    0    0     -0.1747856235     -9.7616577148     -0.1747856235     -0.0038137063     0.2191149234     0.0059376087     34.8496780395     78.5422439575     -67.9785766601
128  37    0    0     -0.1747856235     -9.7616577148     -0.1747856235     -0.0038137063     0.2191149234     0.0059376087     34.8496780395     78.5422439575     -67.9785766601
128 245    0    0     -0.1723913097     -9.7903900146     -0.2011231899     -0.0256519579     0.2412194728     0.0096660909     34.8496780395     78.5422439575     -67.9785766601
129 197    0    0     -0.1747856235     -9.8047552108     -0.2394323587     -0.0179286742     0.2430837392     0.0078018493     34.8496780395     78.5422439575     -67.9785766601
130 150    0    0     -0.1747856235     -9.8047552108     -0.2394323587     -0.0179286742     0.2430837392     0.0078018493     34.8496780395     78.5422439575     -67.9785766601
131 102    0    0     -0.1699969768     -9.7879953384     -0.2059118509     0.0081707010     0.2446816444     0.0032744069     34.8496780395     78.5422439575     -67.9785766601
132  54    0    0     -0.1556310415     -9.7784175872     -0.1939402198     0.0204214310     0.2356267452     -0.0007203957     34.8496780395     78.5422439575     -67.9785766601
133   6    0    0     -0.1556310415     -9.7784175872     -0.1939402198     0.0204214310     0.2356267452     -0.0007203957     34.8496780395     78.5422439575     -67.9785766601
133 214    0    0     -0.1580253696     -9.7568693161     -0.2346437215     0.0137634253     0.2089947462     0.0032744069     35.7252960205     79.0693664550     -68.4846191406
134 166    0    0     -0.1747856235     -9.7712354660     -0.2298550844     0.0087033424     0.1759710407     0.0040733671     35.7252960205     79.0693664550     -68.4846191406
135 118    0    0     -0.1747856235     -9.7712354660     -0.2298550844     0.0087033424     0.1759710407     0.0040733671     35.7252960205     79.0693664550     -68.4846191406
136  70    0    0     -0.2059118509     -9.7640523910     -0.2083061695     -0.0006178636     0.1618560695     0.0046060080     35.7252960205     79.0693664550     -68.4846191406
137  21    0    0     -0.1747856235     -9.7808122634     -0.2035175085     0.0009800568     0.1426810169     0.0038070468     35.7252960205     79.0693664550     -68.4846191406
137 228    0    0     -0.1747856235     -9.7808122634     -0.2035175085     0.0009800568     0.1426810169     0.0038070468     35.7252960205     79.0693664550     -68.4846191406
138 180    0    0     -0.1580253696     -9.7736291885     -0.2226721048     0.0084370222     0.1109889268     0.0024754464     35.7252960205     79.0693664550     -68.4846191406
139 131    0    0     -0.1843629074     -9.7808122634     -0.2130948066     0.0118991840     0.0870201110     0.0019428061     35.7252960205     79.0693664550     -68.4846191406
140  83    0    0     -0.1843629074     -9.7808122634     -0.2130948066     0.0118991840     0.0870201110     0.0019428061     35.7252960205     79.0693664550     -68.4846191406
141  34    0    0     -0.1939402198     -9.7808122634     -0.1891515731     0.0079043807     0.0819600296     0.0030080866     34.3243064880     78.7179489135     -68.1472549438
141 242    0    0     -0.1963345432     -9.7856006622     -0.2059118509     0.0105675828     0.0894169902     0.0024754464     34.3243064880     78.7179489135     -68.1472549438
142 194    0    0     -0.1963345432     -9.7856006622     -0.2059118509     0.0105675828     0.0894169902     0.0024754464     34.3243064880     78.7179489135     -68.1472549438
143 145    0    0     -0.1771799468     -9.7640523910     -0.1963345432     0.0193561458     0.1109889268     -0.0025846364     34.3243064880     78.7179489135     -68.1472549438
144  98    0    0     -0.1747856235     -9.7520809173     -0.1795742750     0.0121655058     0.1360230207     0.0016764857     34.3243064880     78.7179489135     -68.1472549438
145  50    0    0     -0.1747856235     -9.7520809173     -0.1795742750     0.0121655058     0.1360230207     0.0016764857     34.3243064880     78.7179489135     -68.1472549438
146   1    0    0     -0.2825301933     -9.7879953384     -0.1628140068     -0.0014168248     0.1456105470     0.0056712884     34.3243064880     78.7179489135     -68.1472549438
146 209    0    0     -0.2322494029     -9.6922225952     -0.1676026582     -0.0078085079     0.1557307147     0.0011438457     34.3243064880     78.7179489135     -68.1472549438
147 161    0    0     -0.2322494029     -9.6922225952     -0.1676026582     -0.0078085079     0.1557307147     0.0011438457     34.3243064880     78.7179489135     -68.1472549438
148 114    0    0     -0.2130948066     -9.7353200912     -0.2083061695     -0.0131349110     0.1410831069     0.0051386475     35.3750495910     78.0151138305     -67.4725265502
149  66    0    0     -0.1915459060     -9.7712354660     -0.2202777862     -0.0008841847     0.1192448501     0.0000785650     35.3750495910     78.0151138305     -67.4725265502
150  17    0    0     -0.1915459060     -9.7712354660     -0.2202777862     -0.0008841847     0.1192448501     0.0000785650     35.3750495910     78.0151138305     -67.4725265502
150 225    0    0     -0.1867572593     -9.7808122634     -0.2154891252     0.0118991840     0.0888843536     -0.0020519959     35.3750495910     78.0151138305     -67.4725265502
151 177    0    0     -0.1604196929     -9.7832069396     -0.1891515731     0.0113665425     0.0665134525     -0.0033835971     35.3750495910     78.0151138305     -67.4725265502
152 129    0    0     -0.1604196929     -9.7832069396     -0.1891515731     0.0113665425     0.0665134525     -0.0033835971     35.3750495910     78.0151138305     -67.4725265502
153  81    0    0     -0.1556310415     -9.7784175872     -0.1891515731     -0.0030147452     0.0545290565     0.0027417664     35.3750495910     78.0151138305     -67.4725265502
154  33    0    0     -0.1891515731     -9.7975721359     -0.2322494029     -0.0056779470     0.0505342531     0.0059376087     35.3750495910     78.0151138305     -67.4725265502
154 241    0    0     -0.1891515731     -9.7975721359     -0.2322494029     -0.0056779470     0.0505342531     0.0059376087     35.3750495910     78.0151138305     -67.4725265502
155 193    0    0     -0.1939402198     -9.7808122634     -0.2250664234     0.0103012621     0.0502679300     0.0003448851     35.3750495910     78.0151138305     -67.4725265502
156 145    0    0     -0.1580253696     -9.7496862411     -0.2107004880     0.0214867115     0.0481373691     -0.0052478380     35.1999244689     77.8394012451     -68.6532974243
157  97    0    0     -0.1580253696     -9.7496862411     -0.2107004880     0.0214867115     0.0481373691     -0.0052478380     35.1999244689     77.8394012451     -68.6532974243
158  49    0    0     -0.1580253696     -9.7616577148     -0.1795742750     0.0060401411     0.0462731313     -0.0017856760     35.1999244689     77.8394012451     -68.6532974243
159   1    0    0     -0.1963345432     -9.7856006622     -0.1795742750     -0.0054116268     0.0508005714     0.0032744069     35.1999244689     77.8394012451     -68.6532974243
159 209    0    0     -0.1963345432     -9.7856006622     -0.1795742750     -0.0054116268     0.0508005714     0.0032744069     35.1999244689     77.8394012451     -68.6532974243
160 161    0    0     -0.1843629074     -9.7927837371     -0.1628140068     -0.0030147452     0.0619860172     0.0003448851     35.1999244689     77.8394012451     -68.6532974243
161 113    0    0     -0.1795742750     -9.7712354660     -0.1987288665     -0.0000852235     0.0667797803     -0.0007203957     35.1999244689     77.8394012451     -68.6532974243
162  65    0    0     -0.1795742750     -9.7712354660     -0.1987288665     -0.0000852235     0.0667797803     -0.0007203957     35.1999244689     77.8394012451     -68.6532974243
163  17    0    0     -0.1747856235     -9.7712354660     -0.1963345432     -0.0075421881     0.0545290565     0.0027417664     35.1999244689     77.8394012451     -68.6532974243
163 226    0    0     -0.1891515731     -9.7903900146     -0.2394323587     -0.0080748281     0.0340224027     0.0046060080     33.6238098144     79.7722091674     -68.1472549438
164 177    0    0     -0.1891515731     -9.7903900146     -0.2394323587     -0.0080748281     0.0340224027     0.0046060080     33.6238098144     79.7722091674     -68.1472549438
165 129    0    0     -0.1699969768     -9.7856006622     -0.2011231899     0.0041758995     0.0161789512     -0.0031172766     33.6238098144     79.7722091674     -68.1472549438
166  81    0    0     -0.1771799468     -9.7832069396     -0.1963345432     0.0156276679     0.0063251042     -0.0065794396     33.6238098144     79.7722091674     -68.1472549438
167  33    0    0     -0.1771799468     -9.7832069396     -0.1963345432     0.0156276679     0.0063251042     -0.0065794396     33.6238098144     79.7722091674     -68.1472549438
167 242    0    0     -0.1699969768     -9.7568693161     -0.1628140068     0.0116328632     0.0028629419     -0.0052478380     33.6238098144     79.7722091674     -68.1472549438
168 194    0    0     -0.1891515731     -9.7712354660     -0.1580253696     -0.0046126661     0.0012650209     -0.0017856760     33.6238098144     79.7722091674     -68.1472549438
169 146    0    0     -0.1891515731     -9.7712354660     -0.1580253696     -0.0046126661     0.0012650209     -0.0017856760     33.6238098144     79.7722091674     -68.1472549438
170  99    0    0     -0.1819685935     -9.7903900146     -0.1891515731     -0.0128685903     0.0009987009     0.0008775255     33.6238098144     79.7722091674     -68.1472549438
171  50    0    0     -0.1915459060     -9.7736291885     -0.2226721048     0.0009800568     0.0001997404     -0.0023183166     35.9004211425     79.5964965820     -67.6412124633
172   1    0    0     -0.1915459060     -9.7736291885     -0.2226721048     0.0009800568     0.0001997404     -0.0023183166     35.9004211425     79.5964965820     -67.6412124633
172 209    0    0     -0.1723913097     -9.7760238647     -0.1891515731     0.0116328632     -0.0011318604     -0.0028509569     35.9004211425     79.5964965820     -67.6412124633
173 161    0    0     -0.1580253696     -9.7712354660     -0.1795742750     0.0073717403     0.0007323807     -0.0033835971     35.9004211425     79.5964965820     -67.6412124633
174 113    0    0     -0.1580253696     -9.7712354660     -0.1795742750     0.0073717403     0.0007323807     -0.0033835971     35.9004211425     79.5964965820     -67.6412124633
175  65    0    0     -0.1699969768     -9.7784175872     -0.1843629074     -0.0048789863     0.0007323807     -0.0007203957     35.9004211425     79.5964965820     -67.6412124633
176  16    0    0     -0.1699969768     -9.7879953384     -0.2154891252     -0.0094064292     0.0015313411     0.0011438457     35.9004211425     79.5964965820     -67.6412124633
176 224    0    0     -0.1699969768     -9.7879953384     -0.2154891252     -0.0094064292     0.0015313411     0.0011438457     35.9004211425     79.5964965820     -67.6412124633
177 177    0    0     -0.1771799468     -9.7927837371     -0.1915459060     -0.0006178636     -0.0003329000     -0.0033835971     35.9004211425     79.5964965820     -67.6412124633
178 129    0    0     -0.1747856235     -9.7879953384     -0.2154891252     0.0047085399     0.0001997404     -0.0052478380     34.3243064880     79.0693664550     -67.8098907470
179  80    0    0     -0.1747856235     -9.7879953384     -0.2154891252     0.0047085399     0.0001997404     -0.0052478380     34.3243064880     79.0693664550     -67.8098907470
180  31    0    0     -0.1747856235     -9.7784175872     -0.1867572593     -0.0008841847     0.0007323807     -0.0023183166     34.3243064880     79.0693664550     -67.8098907470
180 239    0    0     -0.1819685935     -9.7856006622     -0.2083061695     -0.0080748281     0.0015313411     0.0003448851     34.3243064880     79.0693664550     -67.8098907470
181 191    0    0     -0.1819685935     -9.7856006622     -0.2083061695     -0.0080748281     0.0015313411     0.0003448851     34.3243064880     79.0693664550     -67.8098907470
182 142    0    0     -0.1628140068     -9.7832069396     -0.2083061695     -0.0051453065     0.0009987009     0.0003448851     34.3243064880     79.0693664550     -67.8098907470
183  93    0    0     -0.1891515731     -9.7712354660     -0.2011231899     0.0028442981     0.0001997404     -0.0025846364     34.3243064880     79.0693664550     -67.8098907470
184  44    0    0     -0.1891515731     -9.7712354660     -0.2011231899     0.0028442981     0.0001997404     -0.0025846364     34.3243064880     79.0693664550     -67.8098907470
184 252    0    0     -0.1771799468     -9.7640523910     -0.1915459060     0.0023116581     0.0015313411     -0.0036499171     34.3243064880     79.0693664550     -67.8098907470
185 203    0    0     -0.1604196929     -9.7616577148     -0.2250664234     -0.0054116268     0.0020639812     -0.0028509569     35.7252960205     76.6094360351     -68.1472549438
186 156    0    0     -0.1604196929     -9.7616577148     -0.2250664234     -0.0054116268     0.0020639812     -0.0028509569     35.7252960205     76.6094360351     -68.1472549438
187 108    0    0     -0.1723913097     -9.7856006622     -0.2154891252     -0.0115369904     0.0015313411     -0.0007203957     35.7252960205     76.6094360351     -68.1472549438
188  60    0    0     -0.1819685935     -9.7808122634     -0.1987288665     -0.0032810661     0.0007323807     -0.0023183166     35.7252960205     76.6094360351     -68.1472549438
189  12    0    0     -0.1819685935     -9.7808122634     -0.1987288665     -0.0032810661     0.0007323807     -0.0023183166     35.7252960205     76.6094360351     -68.1472549438
189 219    0    0     -0.1723913097     -9.7808122634     -0.1795742750     0.0087033424     0.0007323807     -0.0033835971     35.7252960205     76.6094360351     -68.1472549438
190 171    0    0     -0.1723913097     -9.7760238647     -0.1676026582     0.0118991840     -0.0003329000     -0.0041825575     35.7252960205     76.6094360351     -68.1472549438
191 123    0    0     -0.1723913097     -9.7760238647     -0.1676026582     0.0118991840     -0.0003329000     -0.0041825575     35.7252960205     76.6094360351     -68.1472549438
192  75    0    0     -0.1747856235     -9.7592630386     -0.1939402198     -0.0022157840     0.0007323807     -0.0015193558     35.7252960205     76.6094360351     -68.1472549438
193  27    0    0     -0.1747856235     -9.7784175872     -0.2130948066     -0.0099390687     0.0012650209     0.0000785650     35.3750495910     79.0693664550     -68.1472549438
193 234    0    0     -0.1747856235     -9.7784175872     -0.2130948066     -0.0099390687     0.0012650209     0.0000785650     35.3750495910     79.0693664550     -68.1472549438
194 186    0    0     -0.1771799468     -9.7879953384     -0.2035175085     -0.0043463463     -0.0000665798     -0.0023183166     35.3750495910     79.0693664550     -68.1472549438
195 138    0    0     -0.1652083396     -9.7808122634     -0.1891515731     0.0036432595     -0.0019308209     -0.0055141582     35.3750495910     79.0693664550     -68.1472549438
196  90    0    0     -0.1652083396     -9.7808122634     -0.1891515731     0.0036432595     -0.0019308209     -0.0055141582     35.3750495910     79.0693664550     -68.1472549438
197  42    0    0     -0.1604196929     -9.7640523910     -0.2059118509     0.0041758995     -0.0013981805     -0.0055141582     35.3750495910     79.0693664550     -68.1472549438
197 250    0    0     -0.1747856235     -9.7736291885     -0.2083061695     -0.0014168248     0.0007323807     -0.0023183166     35.3750495910     79.0693664550     -68.1472549438
198 202    0    0     -0.1747856235     -9.7736291885     -0.2083061695     -0.0014168248     0.0007323807     -0.0023183166     35.3750495910     79.0693664550     -68.1472549438
199 154    0    0     -0.1604196929     -9.7784175872     -0.1963345432     -0.0064769077     0.0015313411     -0.0017856760     35.3750495910     79.0693664550     -68.1472549438
200 106    0    0     -0.1628140068     -9.7688407897     -0.2130948066     -0.0075421881     -0.0003329000     -0.0015193558     35.3750495910     79.0693664550     -68.1472549438
201  58    0    0     -0.1628140068     -9.7688407897     -0.2130948066     -0.0075421881     -0.0003329000     -0.0015193558     35.3750495910     79.0693664550     -68.1472549438
202  10    0    0     -0.1652083396     -9.7688407897     -0.2202777862     -0.0070095472     0.0001997404     0.0003448851     36.7760391235     78.3665313720     -68.1472549438
202 218    0    0     -0.1915459060     -9.7736291885     -0.2059118509     -0.0030147452     0.0001997404     0.0003448851     36.7760391235     78.3665313720     -68.1472549438
203 169    0    0     -0.1915459060     -9.7736291885     -0.2059118509     -0.0030147452     0.0001997404     0.0003448851     36.7760391235     78.3665313720     -68.1472549438
204 121    0    0     -0.1556310415     -9.7879953384     -0.1747856235     0.0017790180     0.0004660605     -0.0036499171     36.7760391235     78.3665313720     -68.1472549438
205  73    0    0     -0.1652083396     -9.7664461135     -0.1652083396     0.0001810975     0.0001997404     -0.0025846364     36.7760391235     78.3665313720     -68.1472549438
206  25    0    0     -0.1652083396     -9.7664461135     -0.1652083396     0.0001810975     0.0001997404     -0.0025846364     36.7760391235     78.3665313720     -68.1472549438
206 233    0    0     -0.1460537433     -9.7544746398     -0.1891515731     -0.0046126661     0.0004660605     -0.0041825575     36.7760391235     78.3665313720     -68.1472549438
207 185    0    0     -0.1436594247     -9.7712354660     -0.1939402198     -0.0152654719     0.0015313411     0.0019428061     36.7760391235     78.3665313720     -68.1472549438
208 138    0    0     -0.1436594247     -9.7712354660     -0.1939402198     -0.0152654719     0.0015313411     0.0019428061     36.7760391235     78.3665313720     -68.1472549438
209  90    0    0     -0.1843629074     -9.7927837371     -0.2083061695     -0.0165970745     0.0004660605     0.0075355291     35.9004211425     77.8394012451     -68.9906616210
210  42    0    0     -0.1867572593     -9.7975721359     -0.2274607658     -0.0014168248     -0.0013981805     -0.0007203957     35.9004211425     77.8394012451     -68.9906616210
210 250    0    0     -0.1867572593     -9.7975721359     -0.2274607658     -0.0014168248     -0.0013981805     -0.0007203957     35.9004211425     77.8394012451     -68.9906616210
211 203    0    0     -0.1628140068     -9.7688407897     -0.2130948066     0.0068390998     -0.0008655403     -0.0071120791     35.9004211425     77.8394012451     -68.9906616210
212 154    0    0     -0.1652083396     -9.7616577148     -0.2059118509     -0.0024821050     -0.0000665798     -0.0025846364     35.9004211425     77.8394012451     -68.9906616210
213 106    0    0     -0.1652083396     -9.7616577148     -0.2059118509     -0.0024821050     -0.0000665798     -0.0025846364     35.9004211425     77.8394012451     -68.9906616210
214  58    0    0     -0.1723913097     -9.7832069396     -0.2035175085     -0.0102053892     0.0001997404     0.0016764857     35.9004211425     77.8394012451     -68.9906616210
215  10    0    0     -0.1699969768     -9.7856006622     -0.1939402198     -0.0040800256     0.0001997404     -0.0004540752     35.9004211425     77.8394012451     -68.9906616210
215 217    0    0     -0.1699969768     -9.7856006622     -0.1939402198     -0.0040800256     0.0001997404     -0.0004540752     35.9004211425     77.8394012451     -68.9906616210
216 169    0    0     -0.1556310415     -9.7856006622     -0.2107004880     0.0057738199     0.0007323807     -0.0017856760     35.9004211425     77.8394012451     -68.6532974243
217 120    0    0     -0.1508424043     -9.7664461135     -0.1963345432     0.0065727815     -0.0000665798     -0.0025846364     35.9004211425     77.8394012451     -68.6532974243
218  72    0    0     -0.1508424043     -9.7664461135     -0.1963345432     0.0065727815     -0.0000665798     -0.0025846364     35.9004211425     77.8394012451     -68.6532974243
219  25    0    0     -0.1484480619     -9.7592630386     -0.1795742750     -0.0019494649     0.0001997404     -0.0015193558     35.9004211425     77.8394012451     -68.6532974243
219 232    0    0     -0.1676026582     -9.7736291885     -0.2130948066     -0.0107380294     0.0001997404     0.0043396873     35.9004211425     77.8394012451     -68.6532974243
220 184    0    0     -0.1676026582     -9.7736291885     -0.2130948066     -0.0107380294     0.0001997404     0.0043396873     35.9004211425     77.8394012451     -68.6532974243
221 136    0    0     -0.1699969768     -9.7832069396     -0.2154891252     -0.0096727485     0.0009987009     0.0051386475     35.9004211425     77.8394012451     -68.6532974243
222  88    0    0     -0.1676026582     -9.7975721359     -0.1987288665     0.0001810975     0.0004660605     0.0030080866     35.9004211425     77.8394012451     -68.6532974243
223  39    0    0     -0.1676026582     -9.7975721359     -0.1987288665     0.0001810975     0.0004660605     0.0030080866     35.9004211425     77.8394012451     -68.6532974243
223 247    0    0     -0.1556310415     -9.7951784133     -0.2226721048     0.0081707010     -0.0000665798     -0.0012530357     35.0247993469     75.9065933227     -69.1593399047
224 199    0    0     -0.1628140068     -9.7544746398     -0.2011231899     0.0007137377     -0.0000665798     -0.0020519959     35.0247993469     75.9065933227     -69.1593399047
225 150    0    0     -0.1628140068     -9.7544746398     -0.2011231899     0.0007137377     -0.0000665798     -0.0020519959     35.0247993469     75.9065933227     -69.1593399047
226 102    0    0     -0.1652083396     -9.7736291885     -0.2466153383     -0.0120696306     0.0009987009     0.0016764857     35.0247993469     75.9065933227     -69.1593399047
227  54    0    0     -0.1699969768     -9.7832069396     -0.2250664234     -0.0136675524     0.0015313411     0.0030080866     35.0247993469     75.9065933227     -69.1593399047
228   6    0    0     -0.1699969768     -9.7832069396     -0.2250664234     -0.0136675524     0.0015313411     0.0030080866     35.0247993469     75.9065933227     -69.1593399047
228 214    0    0     -0.1771799468     -9.7832069396     -0.1867572593     -0.0032810661     0.0009987009     0.0006112053     35.0247993469     75.9065933227     -69.1593399047
229 165    0    0     -0.1795742750     -9.7592630386     -0.1987288665     0.0036432595     0.0001997404     -0.0020519959     35.0247993469     75.9065933227     -69.1593399047
230 117    0    0     -0.1795742750     -9.7592630386     -0.1987288665     0.0036432595     0.0001997404     -0.0020519959     35.0247993469     75.9065933227     -69.1593399047
231  69    0    0     -0.1723913097     -9.7592630386     -0.2130948066     -0.0008841847     0.0012650209     -0.0012530357     35.5501747131     78.5422439575     -68.6532974243
232  20    0    0     -0.1652083396     -9.7784175872     -0.2226721048     -0.0070095472     0.0009987009     0.0014101657     35.5501747131     78.5422439575     -68.6532974243
232 228    0    0     -0.1652083396     -9.7784175872     -0.2226721048     -0.0070095472     0.0009987009     0.0014101657     35.5501747131     78.5422439575     -68.6532974243
233 180    0    0     -0.1508424043     -9.7903900146     -0.2202777862     -0.0059442667     0.0028629419     0.0019428061     35.5501747131     78.5422439575     -68.6532974243
234 132    0    0     -0.1723913097     -9.7784175872     -0.2107004880     -0.0019494649     0.0012650209     0.0003448851     35.5501747131     78.5422439575     -68.6532974243
235  84    0    0     -0.1723913097     -9.7784175872     -0.2107004880     -0.0019494649     0.0012650209     0.0003448851     35.5501747131     78.5422439575     -68.6532974243
236  36    0    0     -0.1508424043     -9.7712354660     -0.2178834438     0.0001810975     -0.0008655403     -0.0025846364     35.5501747131     78.5422439575     -68.6532974243
236 244    0    0     -0.1580253696     -9.7592630386     -0.2537982940     -0.0043463463     -0.0000665798     -0.0012530357     35.5501747131     78.5422439575     -68.6532974243
237 196    0    0     -0.1580253696     -9.7592630386     -0.2537982940     -0.0043463463     -0.0000665798     -0.0012530357     35.5501747131     78.5422439575     -68.6532974243
238 149    0    0     -0.1676026582     -9.7856006622     -0.2107004880     -0.0064769077     -0.0008655403     -0.0007203957     35.5501747131     78.5422439575     -68.6532974243
239 100    0    0     -0.1699969768     -9.7760238647     -0.2274607658     -0.0024821050     -0.0011318604     -0.0020519959     35.9004211425     78.1908187866     -68.3159332275
240  52    0    0     -0.1699969768     -9.7760238647     -0.2274607658     -0.0024821050     -0.0011318604     -0.0020519959     35.9004211425     78.1908187866     -68.3159332275
241   4    0    0     -0.1628140068     -9.7784175872     -0.2154891252     -0.0032810661     -0.0011318604     -0.0036499171     35.9004211425     78.1908187866     -68.3159332275
241 213    0    0     -0.1699969768     -9.7736291885     -0.2322494029     -0.0043463463     -0.0005992201     -0.0031172766     35.9004211425     78.1908187866     -68.3159332275
242 165    0    0     -0.1699969768     -9.7736291885     -0.2322494029     -0.0043463463     -0.0005992201     -0.0031172766     35.9004211425     78.1908187866     -68.3159332275
243 117    0    0     -0.1795742750     -9.7616577148     -0.1939402198     -0.0040800256     -0.0019308209     -0.0004540752     35.9004211425     78.1908187866     -68.3159332275
244  70    0    0     -0.1676026582     -9.7712354660     -0.2107004880     -0.0054116268     -0.0005992201     0.0000785650     35.9004211425     78.1908187866     -68.3159332275
245  21    0    0     -0.1676026582     -9.7712354660     -0.2107004880     -0.0054116268     -0.0005992201     0.0000785650     35.9004211425     78.1908187866     -68.3159332275
245 229    0    0     -0.1676026582     -9.7736291885     -0.1939402198     -0.0043463463     -0.0013981805     -0.0001877551     35.9004211425     78.1908187866     -68.3159332275
246 181    0    0     -0.1652083396     -9.7712354660     -0.2178834438     -0.0024821050     -0.0011318604     -0.0009867157     36.2506675720     79.2450790405     -68.3159332275
247 133    0    0     -0.1652083396     -9.7712354660     -0.2178834438     -0.0024821050     -0.0011318604     -0.0009867157     36.2506675720     79.2450790405     -68.3159332275
248  85    0    0     -0.1628140068     -9.7736291885     -0.2418267011     -0.0062105870     -0.0003329000     -0.0007203957     36.2506675720     79.2450790405     -68.3159332275
249  37    0    0     -0.1819685935     -9.7832069396     -0.2059118509     -0.0102053892     -0.0003329000     0.0003448851     36.2506675720     79.2450790405     -68.3159332275
249 244    0    0     -0.1819685935     -9.7832069396     -0.2059118509     -0.0102053892     -0.0003329000     0.0003448851     36.2506675720     79.2450790405     -68.3159332275
250 196    0    0     -0.1580253696     -9.7664461135     -0.2418267011     -0.0083411483     -0.0003329000     -0.0015193558     36.2506675720     79.2450790405     -68.3159332275
251 148    0    0     -0.1580253696     -9.7664461135     -0.2418267011     -0.0083411483     -0.0003329000     -0.0015193558     36.2506675720     79.2450790405     -68.3159332275
252 100    0    0     -0.1556310415     -9.7808122634     -0.2394323587     -0.0027484240     0.0009987009     -0.0007203957     36.2506675720     79.2450790405     -68.3159332275
253  52    0    0     -0.1532367229     -9.7736291885     -0.2226721048     0.0017790180     0.0012650209     0.0008775255     36.2506675720     79.2450790405     -68.3159332275
254   3    0    0     -0.1532367229     -9.7736291885     -0.2226721048     0.0017790180     0.0012650209     0.0008775255     36.2506675720     79.2450790405     -68.3159332275
254 210    0    0     -0.1676026582     -9.7879953384     -0.2083061695     0.0031106190     0.0004660605     0.0019428061     36.0755462646     79.4207916259     -68.4846191406
255 162    0    0     -0.1676026582     -9.7760238647     -0.2274607658     -0.0000852235     -0.0000665798     0.0022091262     36.0755462646     79.4207916259     -68.4846191406
  0 113    0    0     -0.1676026582     -9.7760238647     -0.2274607658     -0.0000852235     -0.0000665798     0.0022091262     36.0755462646     79.4207916259     -68.4846191406
  1  65    0    0     -0.1652083396     -9.7712354660     -0.2226721048     -0.0040800256     0.0001997404     0.0030080866     36.0755462646     79.4207916259     -68.4846191406
  2  16    0    0     -0.1604196929     -9.7808122634     -0.2154891252     -0.0030147452     0.0001997404     0.0046060080     36.0755462646     79.4207916259     -68.4846191406
  2 223    0    0     -0.1604196929     -9.7808122634     -0.2154891252     -0.0030147452     0.0001997404     0.0046060080     36.0755462646     79.4207916259     -68.4846191406
  3 174    0    0     -0.1628140068     -9.7760238647     -0.2178834438     0.0052411799     -0.0000665798     0.0048723278     36.0755462646     79.4207916259     -68.4846191406
  4 126    0    0     -0.1747856235     -9.7616577148     -0.2035175085     0.0126981437     -0.0008655403     0.0003448851     36.0755462646     79.4207916259     -68.4846191406
  5  78    0    0     -0.1747856235     -9.7616577148     -0.2035175085     0.0126981437     -0.0008655403     0.0003448851     36.0755462646     79.4207916259     -68.4846191406
  6  29    0    0     -0.1795742750     -9.7688407897     -0.2130948066     0.0071054215     0.0001997404     -0.0023183166     35.3750495910     78.3665313720     -68.4846191406
  6 236    0    0     -0.1771799468     -9.7712354660     -0.2154891252     -0.0064769077     0.0009987009     -0.0015193558     35.3750495910     78.3665313720     -68.4846191406
  7 188    0    0     -0.1771799468     -9.7712354660     -0.2154891252     -0.0064769077     0.0009987009     -0.0015193558     35.3750495910     78.3665313720     -68.4846191406
  8 140    0    0     -0.1723913097     -9.7760238647     -0.2250664234     -0.0128685903     0.0007323807     -0.0023183166     35.3750495910     78.3665313720     -68.4846191406
  9  91    0    0     -0.1699969768     -9.7736291885     -0.2202777862     -0.0059442667     0.0001997404     -0.0036499171     35.3750495910     78.3665313720     -68.4846191406
 10  43    0    0     -0.1699969768     -9.7736291885     -0.2202777862     -0.0059442667     0.0001997404     -0.0036499171     35.3750495910     78.3665313720     -68.4846191406
 10 251    0    0     -0.1604196929     -9.7832069396     -0.2035175085     0.0015126969     -0.0000665798     -0.0049815177     35.3750495910     78.3665313720     -68.4846191406
 11 202    0    0     -0.1628140068     -9.7664461135     -0.2011231899     0.0015126969     0.0004660605     -0.0039162373     35.3750495910     78.3665313720     -68.4846191406
 12 154    0    0     -0.1628140068     -9.7664461135     -0.2011231899     0.0015126969     0.0004660605     -0.0039162373     35.3750495910     78.3665313720     -68.4846191406
 13 106    0    0     -0.1652083396     -9.7832069396     -0.2154891252     -0.0067432270     0.0007323807     -0.0004540752     35.0247993469     78.3665313720     -67.8098907470
 14  58    0    0     -0.1628140068     -9.7688407897     -0.2178834438     -0.0104717099     0.0001997404     0.0003448851     35.0247993469     78.3665313720     -67.8098907470
 15   9    0    0     -0.1628140068     -9.7688407897     -0.2178834438     -0.0104717099     0.0001997404     0.0003448851     35.0247993469     78.3665313720     -67.8098907470
 15 216    0    0     -0.1819685935     -9.7760238647     -0.2298550844     -0.0072758679     0.0007323807     0.0006112053     35.0247993469     78.3665313720     -67.8098907470
 16 167    0    0     -0.1604196929     -9.7999668121     -0.2250664234     -0.0032810661     0.0004660605     0.0008775255     35.0247993469     78.3665313720     -67.8098907470
 17 119    0    0     -0.1604196929     -9.7999668121     -0.2250664234     -0.0032810661     0.0004660605     0.0008775255     35.0247993469     78.3665313720     -67.8098907470
 18  70    0    0     -0.1676026582     -9.7856006622     -0.2298550844     -0.0008841847     0.0001997404     0.0011438457     35.0247993469     78.3665313720     -67.8098907470
 19  21    0    0     -0.1580253696     -9.7856006622     -0.2059118509     -0.0000852235     -0.0005992201     0.0014101657     35.0247993469     78.3665313720     -67.8098907470
 19 228    0    0     -0.1580253696     -9.7856006622     -0.2059118509     -0.0000852235     -0.0005992201     0.0014101657     35.0247993469     78.3665313720     -67.8098907470
 20 180    0    0     -0.1699969768     -9.7832069396     -0.1987288665     0.0001810975     -0.0005992201     0.0011438457     34.8496780395     77.4879837036     -68.9906616210
 21 131    0    0     -0.1723913097     -9.7760238647     -0.2322494029     -0.0006178636     0.0001997404     0.0014101657     34.8496780395     77.4879837036     -68.9906616210
 22  83    0    0     -0.1723913097     -9.7760238647     -0.2322494029     -0.0006178636     0.0001997404     0.0014101657     34.8496780395     77.4879837036     -68.9906616210
 23  34    0    0     -0.1819685935     -9.7712354660     -0.2154891252     -0.0008841847     0.0001997404     0.0003448851     34.8496780395     77.4879837036     -68.9906616210
 23 241    0    0     -0.1771799468     -9.7832069396     -0.2346437215     -0.0032810661     -0.0005992201     -0.0028509569     34.8496780395     77.4879837036     -68.9906616210
 24 193    0    0     -0.1771799468     -9.7832069396     -0.2346437215     -0.0032810661     -0.0005992201     -0.0028509569     34.8496780395     77.4879837036     -68.9906616210
 25 145    0    0     -0.1747856235     -9.7856006622     -0.2370380401     -0.0062105870     -0.0000665798     -0.0020519959     34.8496780395     77.4879837036     -68.9906616210
 26  97    0    0     -0.1676026582     -9.7856006622     -0.2250664234     -0.0094064292     -0.0008655403     -0.0031172766     34.8496780395     77.4879837036     -68.9906616210
 27  48    0    0     -0.1676026582     -9.7856006622     -0.2250664234     -0.0094064292     -0.0008655403     -0.0031172766     34.8496780395     77.4879837036     -68.9906616210
 28   0    0    0     -0.1699969768     -9.7808122634     -0.2107004880     -0.0094064292     -0.0019308209     -0.0068457593     34.8496780395     77.4879837036     -68.9906616210
 28 207    0    0     -0.1628140068     -9.7712354660     -0.2298550844     -0.0086074686     -0.0035287415     -0.0084436798     36.4257926940     77.3122711181     -67.8098907470
 29 159    0    0     -0.1628140068     -9.7712354660     -0.2298550844     -0.0086074686     -0.0035287415     -0.0084436798     36.4257926940     77.3122711181     -67.8098907470
 30 112    0    0     -0.1556310415     -9.7592630386     -0.2083061695     -0.0118033099     -0.0048603420     -0.0095089607     36.4257926940     77.3122711181     -67.8098907470
 31  63    0    0     -0.1532367229     -9.7736291885     -0.2370380401     -0.0181949949     -0.0067245841     -0.0063131189     36.4257926940     77.3122711181     -67.8098907470
 32  16    0    0     -0.1532367229     -9.7736291885     -0.2370380401     -0.0181949949     -0.0067245841     -0.0063131189     36.4257926940     77.3122711181     -67.8098907470
 32 224    0    0     -0.1580253696     -9.7736291885     -0.2322494029     -0.0195265951     -0.0080561847     -0.0047151975     36.4257926940     77.3122711181     -67.8098907470
 33 176    0    0     -0.1436594247     -9.7640523910     -0.2585869789     -0.0136675524     -0.0099204254     -0.0036499171     36.4257926940     77.3122711181     -67.8098907470
 34 129    0    0     -0.1436594247     -9.7640523910     -0.2585869789     -0.0136675524     -0.0099204254     -0.0036499171     36.4257926940     77.3122711181     -67.8098907470
 35  81    0    0     -0.1364764571     -9.7832069396     -0.2729529142     -0.0043463463     -0.0112520265     0.0016764857     36.4257926940     77.3122711181     -67.8098907470
 36  33    0    0     -0.1652083396     -9.7664461135     -0.2490096569     0.0097686214     -0.0112520265     0.0038070468     35.0247993469     79.0693664550     -67.4725265502
 36 240    0    0     -0.1652083396     -9.7664461135     -0.2490096569     0.0097686214     -0.0112520265     0.0038070468     35.0247993469     79.0693664550     -67.4725265502
 37 192    0    0     -0.1676026582     -9.7760238647     -0.2537982940     0.0161603069     -0.0125836265     -0.0009867157     35.0247993469     79.0693664550     -67.4725265502
 38 144    0    0     -0.1723913097     -9.7712354660     -0.2154891252     0.0057738199     -0.0155131483     -0.0023183166     35.0247993469     79.0693664550     -67.4725265502
 39  96    0    0     -0.1723913097     -9.7712354660     -0.2154891252     0.0057738199     -0.0155131483     -0.0023183166     35.0247993469     79.0693664550     -67.4725265502
 40  48    0    0     -0.1460537433     -9.7808122634     -0.2178834438     -0.0040800256     -0.0187089910     -0.0041825575     35.0247993469     79.0693664550     -67.4725265502
 41   0    0    0     -0.1532367229     -9.7903900146     -0.2394323587     0.0036432595     -0.0304270768     -0.0073783993     35.0247993469     79.0693664550     -67.4725265502
 41 207    0    0     -0.1532367229     -9.7903900146     -0.2394323587     0.0036432595     -0.0304270768     -0.0073783993     35.0247993469     79.0693664550     -67.4725265502
 42 159    0    0     -0.1388707752     -9.7760238647     -0.2154891252     0.0134971022     -0.0392156410     -0.0087100009     35.0247993469     79.0693664550     -67.4725265502
 43 111    0    0     -0.1556310415     -9.7736291885     -0.2250664234     0.0089696636     -0.0512000465     -0.0031172766     36.4257926940     79.7722091674     -66.7978057861
 44  63    0    0     -0.1556310415     -9.7736291885     -0.2250664234     0.0089696636     -0.0512000465     -0.0031172766     36.4257926940     79.7722091674     -66.7978057861
 45  16    0    0     -0.1484480619     -9.7879953384     -0.1795742750     -0.0000852235     -0.0759678268     -0.0039162373     36.4257926940     79.7722091674     -66.7978057861
 45 224    0    0     -0.1197161788     -9.7760238647     -0.1460537433     -0.0008841847     -0.1127200126     -0.0089763212     36.4257926940     79.7722091674     -66.7978057861
 46 176    0    0     -0.1197161788     -9.7760238647     -0.1460537433     -0.0008841847     -0.1127200126     -0.0089763212     36.4257926940     79.7722091674     -66.7978057861
 47 129    0    0     -0.1149275422     -9.7760238647     -0.1652083396     -0.0054116268     -0.1537333106     -0.0068457593     36.4257926940     79.7722091674     -66.7978057861
 48  81    0    0     -0.1245048284     -9.7712354660     -0.2130948066     -0.0080748281     -0.1974098205     -0.0047151975     36.4257926940     79.7722091674     -66.7978057861
 49  33    0    0     -0.1245048284     -9.7712354660     -0.2130948066     -0.0080748281     -0.1974098205     -0.0047151975     36.4257926940     79.7722091674     -66.7978057861
 49 241    0    0     -0.0933786296     -9.7856006622     -0.1771799468     -0.0019494649     -0.2461464166     -0.0055141582     36.4257926940     79.7722091674     -66.7978057861
 50 194    0    0     -0.1029559254     -9.7760238647     -0.1915459060     0.0049748587     -0.2983451366     -0.0063131189     35.7252960205     78.3665313720     -67.4725265502
 51 146    0    0     -0.1029559254     -9.7760238647     -0.1915459060     0.0049748587     -0.2983451366     -0.0063131189     35.7252960205     78.3665313720     -67.4725265502
 52  98    0    0     -0.0909842967     -9.7664461135     -0.1915459060     -0.0008841847     -0.3526744842     -0.0065794396     35.7252960205     78.3665313720     -67.4725265502
 53  50    0    0     -0.0957729530     -9.7856006622     -0.1723913097     -0.0110043501     -0.3920898437     -0.0052478380     35.7252960205     78.3665313720     -67.4725265502
 54   2    0    0     -0.0957729530     -9.7856006622     -0.1723913097     -0.0110043501     -0.3920898437     -0.0052478380     35.7252960205     78.3665313720     -67.4725265502
 54 210    0    0     -0.1268991470     -9.7760238647     -0.1771799468     -0.0120696306     -0.4328368186     -0.0044488773     35.7252960205     78.3665313720     -67.4725265502
 55 162    0    0     -0.1484480619     -9.7688407897     -0.1771799468     -0.0080748281     -0.4717195987     -0.0084436798     35.7252960205     78.3665313720     -67.4725265502
 56 114    0    0     -0.1484480619     -9.7688407897     -0.1771799468     -0.0080748281     -0.4717195987     -0.0084436798     35.7252960205     78.3665313720     -67.4725265502
 57  67    0    0     -0.1556310415     -9.7879953384     -0.2274607658     -0.0083411483     -0.5047432899     -0.0097752809     35.7252960205     78.3665313720     -67.4725265502
 58  19    0    0     -0.1245048284     -9.7640523910     -0.2298550844     -0.0168633937     -0.5279130935     -0.0095089607     34.8496780395     77.8394012451     -67.9785766601
 58 227    0    0     -0.1245048284     -9.7640523910     -0.2298550844     -0.0168633937     -0.5279130935     -0.0095089607     34.8496780395     77.8394012451     -67.9785766601
 59 179    0    0     -0.1245048284     -9.7832069396     -0.2250664234     -0.0211245155     -0.5433597087     -0.0087100009     34.8496780395     77.8394012451     -67.9785766601
 60 131    0    0     -0.1316878080     -9.7832069396     -0.2107004880     -0.0152654719     -0.5598715782     -0.0100416016     34.8496780395     77.8394012451     -67.9785766601
 61  83    0    0     -0.1316878080     -9.7832069396     -0.2107004880     -0.0152654719     -0.5598715782     -0.0100416016     34.8496780395     77.8394012451     -67.9785766601
 62  35    0    0     -0.2130948066     -9.7832069396     -0.2107004880     -0.0173960328     -0.5774486541     -0.0084436798     34.8496780395     77.8394012451     -67.9785766601
 62 243    0    0     -0.2059118509     -9.7784175872     -0.1771799468     -0.0165970745     -0.5798455238     -0.0124384820     34.8496780395     77.8394012451     -67.9785766601
 63 196    0    0     -0.2059118509     -9.7784175872     -0.1771799468     -0.0165970745     -0.5798455238     -0.0124384820     34.8496780395     77.8394012451     -67.9785766601
 64 148    0    0     -0.1699969768     -9.7616577148     -0.1125332117     -0.0131349110     -0.6000858306     -0.0137700819     34.8496780395     77.8394012451     -67.9785766601
 65 101    0    0     -0.1939402198     -9.7640523910     -0.1221105098     -0.0264509201     -0.6352401256     -0.0087100009     34.8496780395     77.8394012451     -67.9785766601
 66  53    0    0     -0.1939402198     -9.7640523910     -0.1221105098     -0.0264509201     -0.6352401256     -0.0087100009     34.8496780395     77.8394012451     -67.9785766601
 67   4    0    0     -0.2442210197     -9.7616577148     -0.1747856235     -0.0349731636     -0.6613395214     -0.0071120791     33.2735595703     79.0693664550     -68.4846191406
 67 213    0    0     -0.1963345432     -9.8263044357     -0.2274607658     -0.0395006084     -0.6743891716     -0.0100416016     33.2735595703     79.0693664550     -68.4846191406
 68 165    0    0     -0.1963345432     -9.8263044357     -0.2274607658     -0.0395006084     -0.6743891716     -0.0100416016     33.2735595703     79.0693664550     -68.4846191406
 69 118    0    0     -0.1723913097     -9.8143329620     -0.1316878080     -0.0099390687     -0.6959610939     -0.0190964870     33.2735595703     79.0693664550     -68.4846191406
 70  70    0    0     -0.1292934894     -9.7353200912     -0.0957729530     0.0044422187     -0.7228594303     -0.0246892118     33.2735595703     79.0693664550     -68.4846191406
 71  22    0    0     -0.1292934894     -9.7353200912     -0.0957729530     0.0044422187     -0.7228594303     -0.0246892118     33.2735595703     79.0693664550     -68.4846191406
 71 230    0    0     -0.1676026582     -9.7401084899     -0.1340821266     -0.0280488395     -0.7526873588     -0.0132374429     33.2735595703     79.0693664550     -68.4846191406
 72 182    0    0     -0.2394323587     -9.7927837371     -0.3136564254     -0.0714590263     -0.7622748374     0.0008775255     33.2735595703     79.0693664550     -68.4846191406
 73 135    0    0     -0.2394323587     -9.7927837371     -0.3136564254     -0.0714590263     -0.7622748374     0.0008775255     33.2735595703     79.0693664550     -68.4846191406
 74  87    0    0     -0.1747856235     -9.8454589843     -0.2298550844     -0.0504197359     -0.7343111991     0.0011438457     32.3979415893     78.8936614990     -65.6170349121
 75  40    0    0     -0.1963345432     -9.7688407897     -0.1077445626     -0.0192602739     -0.7598779678     0.0022091262     32.3979415893     78.8936614990     -65.6170349121
 75 248    0    0     -0.1963345432     -9.7688407897     -0.1077445626     -0.0192602739     -0.7598779678     0.0022091262     32.3979415893     78.8936614990     -65.6170349121
 76 201    0    0     -0.2418267011     -9.7233486175     -0.2035175085     -0.0203255558     -0.8267243385     -0.0105742406     32.3979415893     78.8936614990     -65.6170349121
 77 153    0    0     -0.1699969768     -9.7448978424     -0.2346437215     -0.0469575691     -0.8458993911     -0.0012530357     32.3979415893     78.8936614990     -65.6170349121
 78 106    0    0     -0.1699969768     -9.7448978424     -0.2346437215     -0.0469575691     -0.8458993911     -0.0012530357     32.3979415893     78.8936614990     -65.6170349121
 79  59    0    0     -0.2298550844     -9.8167276382     -0.3184450626     -0.0581430196     -0.8448341369     0.0104650509     32.3979415893     78.8936614990     -65.6170349121
 80  11    0    0     -0.2035175085     -9.8071498870     -0.3447826147     -0.0296467590     -0.8435025215     -0.0012530357     32.3979415893     78.8936614990     -65.6170349121
 80 219    0    0     -0.2035175085     -9.8071498870     -0.3447826147     -0.0296467590     -0.8435025215     -0.0012530357     32.3979415893     78.8936614990     -65.6170349121
 81 171    0    0     -0.2442210197     -9.7975721359     -0.2992904472     -0.0118033099     -0.8477636337     -0.0007203957     29.9462051391     78.5422439575     -65.9543991088
 82 124    0    0     -0.3112620830     -9.7233486175     -0.2394323587     -0.0072758679     -0.8312517166     0.0006112053     29.9462051391     78.5422439575     -65.9543991088
 83  76    0    0     -0.3112620830     -9.7233486175     -0.2394323587     -0.0072758679     -0.8312517166     0.0006112053     29.9462051391     78.5422439575     -65.9543991088
 84  28    0    0     -0.2514039993     -9.7640523910     -0.2897131729     -0.0275161981     -0.8197999954     0.0080681695     29.9462051391     78.5422439575     -65.9543991088
 84 236    0    0     -0.2992904472     -9.7736291885     -0.3040791034     -0.0429627656     -0.8166041374     0.0088671293     29.9462051391     78.5422439575     -65.9543991088
 85 188    0    0     -0.2992904472     -9.7736291885     -0.3040791034     -0.0429627656     -0.8166041374     0.0088671293     29.9462051391     78.5422439575     -65.9543991088
 86 140    0    0     -0.2801358699     -9.8406705856     -0.3471769332     -0.0445606899     -0.8075492858     0.0048723278     29.9462051391     78.5422439575     -65.9543991088
 87  92    0    0     -0.1987288665     -9.7903900146     -0.2418267011     -0.0019494649     -0.8147399902     -0.0145690441     29.9462051391     78.5422439575     -65.9543991088
 88  45    0    0     -0.1987288665     -9.7903900146     -0.2418267011     -0.0019494649     -0.8147399902     -0.0145690441     29.9462051391     78.5422439575     -65.9543991088
 88 253    0    0     -0.3256280183     -9.7472915649     -0.2801358699     -0.0014168248     -0.8435025215     -0.0129711246     29.7710800170     79.4207916259     -64.4362640380
 89 205    0    0     -0.3016848087     -9.7712354660     -0.2753472328     -0.0189939556     -0.8067502975     -0.0047151975     29.7710800170     79.4207916259     -64.4362640380
 90 157    0    0     -0.3016848087     -9.7712354660     -0.2753472328     -0.0189939556     -0.8067502975     -0.0047151975     29.7710800170     79.4207916259     -64.4362640380
 91 109    0    0     -0.3280223608     -9.7616577148     -0.2681642532     -0.0237877178     -0.7963638305     -0.0047151975     29.7710800170     79.4207916259     -64.4362640380
 92  61    0    0     -0.2466153383     -9.7951784133     -0.2945018005     -0.0227224373     -0.8024891853     -0.0113732004     29.7710800170     79.4207916259     -64.4362640380
 93  13    0    0     -0.2466153383     -9.7951784133     -0.2945018005     -0.0227224373     -0.8024891853     -0.0113732004     29.7710800170     79.4207916259     -64.4362640380
 93 221    0    0     -0.1556310415     -9.7736291885     -0.2059118509     0.0121655058     -0.7865099906     -0.0153680028     29.7710800170     79.4207916259     -64.4362640380
 94 173    0    0     -0.3112620830     -9.7664461135     -0.2968961238     0.0004474167     -0.8112777709     0.0006112053     29.7710800170     79.4207916259     -64.4362640380
 95 124    0    0     -0.3112620830     -9.7664461135     -0.2968961238     0.0004474167     -0.8112777709     0.0006112053     29.7710800170     79.4207916259     -64.4362640380
 96  76    0    0     -0.2585869789     -9.7736291885     -0.3136564254     -0.0118033099     -0.8280559539     -0.0095089607     27.8447170257     79.5964965820     -62.2434082031
 97  28    0    0     -0.3759088277     -9.7137708663     -0.3208393812     -0.0048789863     -0.8328496932     -0.0119058418     27.8447170257     79.5964965820     -62.2434082031
 97 236    0    0     -0.3759088277     -9.7137708663     -0.3208393812     -0.0048789863     -0.8328496932     -0.0119058418     27.8447170257     79.5964965820     -62.2434082031
 98 188    0    0     -0.2849245071     -9.7808122634     -0.2346437215     -0.0054116268     -0.7976954460     -0.0161669635     27.8447170257     79.5964965820     -62.2434082031
 99 141    0    0     -0.2490096569     -9.7808122634     -0.1771799468     0.0214867115     -0.7827815055     -0.0159006452     27.8447170257     79.5964965820     -62.2434082031
100  93    0    0     -0.2490096569     -9.7808122634     -0.1771799468     0.0214867115     -0.7827815055     -0.0159006452     27.8447170257     79.5964965820     -62.2434082031
101  45    0    0     -0.3735145092     -9.7520809173     -0.1580253696     0.0161603069     -0.7867763042     -0.0020519959     27.8447170257     79.5964965820     -62.2434082031
101 253    0    0     -0.3112620830     -9.8023614883     -0.1628140068     0.0212203884     -0.7790530204     -0.0039162373     27.8447170257     79.5964965820     -62.2434082031
102 205    0    0     -0.3112620830     -9.8023614883     -0.1628140068     0.0212203884     -0.7790530204     -0.0039162373     27.8447170257     79.5964965820     -62.2434082031
103 157    0    0     -0.4142179965     -9.7089824676     -0.2011231899     0.0217530274     -0.7968964576     0.0032744069     27.4944686889     77.4879837036     -61.9060440063
104 109    0    0     -0.3759088277     -9.7927837371     -0.1604196929     0.0025779771     -0.7963638305     0.0008775255     27.4944686889     77.4879837036     -61.9060440063
105  60    0    0     -0.3759088277     -9.7927837371     -0.1604196929     0.0025779771     -0.7963638305     0.0008775255     27.4944686889     77.4879837036     -61.9060440063
106  12    0    0     -0.3064734458     -9.7879953384     -0.1101388931     0.0212203884     -0.8192673683     -0.0068457593     27.4944686889     77.4879837036     -61.9060440063
106 220    0    0     -0.3328109979     -9.7712354660     -0.1364764571     0.0188235073     -0.8432361602     -0.0007203957     27.4944686889     77.4879837036     -61.9060440063
107 172    0    0     -0.3328109979     -9.7712354660     -0.1364764571     0.0188235073     -0.8432361602     -0.0007203957     27.4944686889     77.4879837036     -61.9060440063
108 124    0    0     -0.2849245071     -9.7879953384     -0.1364764571     0.0081707010     -0.8541553497     -0.0036499171     27.4944686889     77.4879837036     -61.9060440063
109  76    0    0     -0.3735145092     -9.7353200912     -0.2035175085     0.0025779771     -0.8919727325     -0.0039162373     27.4944686889     77.4879837036     -61.9060440063
110  28    0    0     -0.3735145092     -9.7353200912     -0.2035175085     0.0025779771     -0.8919727325     -0.0039162373     27.4944686889     77.4879837036     -61.9060440063
110 235    0    0     -0.3232336997     -9.8191213607     -0.1676026582     0.0015126969     -0.8664060592     -0.0020519959     27.4944686889     77.4879837036     -61.9060440063
111 187    0    0     -0.4022463798     -9.7425031661     -0.1149275422     0.0134971022     -0.8810536384     0.0011438457     26.9690971374     78.0151138305     -60.7252769470
112 140    0    0     -0.4022463798     -9.7425031661     -0.1149275422     0.0134971022     -0.8810536384     0.0011438457     26.9690971374     78.0151138305     -60.7252769470
113  92    0    0     -0.3280223608     -9.7185602188     -0.0718297100     0.0177582273     -0.8701345443     -0.0009867157     26.9690971374     78.0151138305     -60.7252769470
114  44    0    0     -0.3399939537     -9.7903900146     -0.1723913097     0.0036432595     -0.8773251533     0.0038070468     26.9690971374     78.0151138305     -60.7252769470
114 252    0    0     -0.3399939537     -9.7903900146     -0.1723913097     0.0036432595     -0.8773251533     0.0038070468     26.9690971374     78.0151138305     -60.7252769470
115 204    0    0     -0.3232336997     -9.7616577148     -0.1723913097     -0.0051453065     -0.8709334373     0.0027417664     26.9690971374     78.0151138305     -60.7252769470
116 156    0    0     -0.3471769332     -9.7712354660     -0.2657699346     -0.0027484240     -0.8264579772     0.0022091262     26.9690971374     78.0151138305     -60.7252769470
117 108    0    0     -0.3471769332     -9.7712354660     -0.2657699346     -0.0027484240     -0.8264579772     0.0022091262     26.9690971374     78.0151138305     -60.7252769470
118  60    0    0     -0.3615428924     -9.7377147674     0.0119716191     0.0212203884     -0.8107451438     -0.0004540752     26.9690971374     78.0151138305     -60.7252769470
119  13    0    0     -0.4046407222     -9.8239097595     -0.0407035017     0.0169592676     -0.8328496932     0.0101987314     26.2686004638     78.7179489135     -59.3758239746
119 220    0    0     -0.4046407222     -9.8239097595     -0.0407035017     0.0169592676     -0.8328496932     0.0101987314     26.2686004638     78.7179489135     -59.3758239746
120 172    0    0     -0.4716817855     -9.8023614883     0.0047886476     0.0217530274     -0.9162078857     0.0056712884     26.2686004638     78.7179489135     -59.3758239746
121 124    0    0     -0.2609812974     -9.8191213607     -0.0239432382     0.0049748587     -0.9556232452     -0.0017856760     26.2686004638     78.7179489135     -59.3758239746
122  77    0    0     -0.2609812974     -9.8191213607     -0.0239432382     0.0049748587     -0.9556232452     -0.0017856760     26.2686004638     78.7179489135     -59.3758239746
123  29    0    0     -0.3399939537     -9.7784175872     -0.0454921483     0.0140297436     -0.9042235374     0.0051386475     26.2686004638     78.7179489135     -59.3758239746
123 237    0    0     -0.4405555725     -9.7879953384     -0.1316878080     0.0004474167     -0.8970328330     0.0112640118     26.2686004638     78.7179489135     -59.3758239746
124 189    0    0     -0.4405555725     -9.7879953384     -0.1316878080     0.0004474167     -0.8970328330     0.0112640118     26.2686004638     78.7179489135     -59.3758239746
125 141    0    0     -0.3208393812     -9.7425031661     0.0454921483     0.0142960667     -0.9084846496     -0.0044488773     26.2686004638     78.7179489135     -59.3758239746
126  93    0    0     -0.3759088277     -9.8047552108     0.0454921483     0.0140297436     -0.8879779815     0.0091334514     26.7939720153     79.2450790405     -59.2071456909
127  44    0    0     -0.3759088277     -9.8047552108     0.0454921483     0.0140297436     -0.8879779815     0.0091334514     26.7939720153     79.2450790405     -59.2071456909
127 252    0    0     -0.3591485500     -9.8454589843     0.0000000000     -0.0022157840     -0.8711997985     0.0141935338     26.7939720153     79.2450790405     -59.2071456909
128 202    0    0     -0.3232336997     -9.7520809173     -0.0119716191     0.0017790180     -0.8871789932     0.0038070468     26.7939720153     79.2450790405     -59.2071456909
129 154    0    0     -0.3232336997     -9.7520809173     -0.0119716191     0.0017790180     -0.8871789932     0.0038070468     26.7939720153     79.2450790405     -59.2071456909
130 106    0    0     -0.3950634002     -9.7472915649     -0.1029559254     -0.0134012317     -0.8554869651     0.0101987314     26.7939720153     79.2450790405     -59.2071456909
131  58    0    0     -0.3998520660     -9.7712354660     -0.0071829710     -0.0102053892     -0.8256589889     0.0019428061     26.7939720153     79.2450790405     -59.2071456909
132  10    0    0     -0.3998520660     -9.7712354660     -0.0071829710     -0.0102053892     -0.8256589889     0.0019428061     26.7939720153     79.2450790405     -59.2071456909
132 217    0    0     -0.3064734458     -9.7041940689     0.1268991470     -0.0107380294     -0.8312517166     0.0027417664     26.7939720153     79.2450790405     -59.2071456909
133 169    0    0     -0.4405555725     -9.8167276382     -0.0694353866     -0.0448270130     -0.8131420135     0.0165904150     25.3929805755     79.5964965820     -55.4961547851
134 122    0    0     -0.4405555725     -9.8167276382     -0.0694353866     -0.0448270130     -0.8131420135     0.0165904150     25.3929805755     79.5964965820     -55.4961547851
135  74    0    0     -0.3711201906     -9.8263044357     -0.0454921483     -0.0418974924     -0.8522910118     -0.0004540752     25.3929805755     79.5964965820     -55.4961547851
136  27    0    0     -0.2370380401     -9.7520809173     -0.1101388931     -0.0256519579     -0.8197999954     -0.0105742406     25.3929805755     79.5964965820     -55.4961547851
136 235    0    0     -0.2370380401     -9.7520809173     -0.1101388931     -0.0256519579     -0.8197999954     -0.0105742406     25.3929805755     79.5964965820     -55.4961547851
137 187    0    0     -0.3208393812     -9.8167276382     -0.0957729530     -0.0291141223     -0.7737266540     -0.0023183166     25.3929805755     79.5964965820     -55.4961547851
138 140    0    0     -0.5435114860     -9.6802511215     -0.0909842967     -0.0333752441     -0.7492251396     0.0125956118     25.3929805755     79.5964965820     -55.4961547851
139  92    0    0     -0.5435114860     -9.6802511215     -0.0909842967     -0.0333752441     -0.7492251396     0.0125956118     25.3929805755     79.5964965820     -55.4961547851
140  45    0    0     -0.3423882961     -9.7975721359     -0.0359148550     -0.0269835591     -0.7074129104     -0.0028509569     25.3929805755     79.5964965820     -55.4961547851
140 253    0    0     -0.4070350170     -9.7185602188     0.0670410633     -0.0059442667     -0.6938305377     0.0046060080     25.2178573608     77.3122711181     -53.9780235290
141 205    0    0     -0.4070350170     -9.7185602188     0.0670410633     -0.0059442667     -0.6938305377     0.0046060080     25.2178573608     77.3122711181     -53.9780235290
142 156    0    0     -0.3399939537     -9.7185602188     -0.0263375616     -0.0216571545     -0.6546814918     0.0062039284     25.2178573608     77.3122711181     -53.9780235290
143 109    0    0     -0.3998520660     -9.8023614883     -0.0167602658     -0.0237877178     -0.6533498764     0.0059376087     25.2178573608     77.3122711181     -53.9780235290
144  61    0    0     -0.3998520660     -9.8023614883     -0.0167602658     -0.0237877178     -0.6533498764     0.0059376087     25.2178573608     77.3122711181     -53.9780235290
145  14    0    0     -0.4309782505     -9.7472915649     0.0694353866     -0.0139338720     -0.6608068943     0.0035407271     25.2178573608     77.3122711181     -53.9780235290
145 222    0    0     -0.4285839557     -9.8095445632     -0.0287318849     -0.0317773222     -0.6597415924     0.0000785650     25.2178573608     77.3122711181     -53.9780235290
146 174    0    0     -0.4285839557     -9.8095445632     -0.0287318849     -0.0317773222     -0.6597415924     0.0000785650     25.2178573608     77.3122711181     -53.9780235290
147 126    0    0     -0.3088677406     -9.8191213607     0.0502807998     -0.0269835591     -0.7180656909     -0.0084436798     25.2178573608     77.3122711181     -53.9780235290
148  78    0    0     -0.4046407222     -9.8143329620     0.0000000000     -0.0096727485     -0.7063476562     0.0046060080     25.5681037902     76.9608535766     -52.6285743713
149  28    0    0     -0.4046407222     -9.8143329620     0.0000000000     -0.0096727485     -0.7063476562     0.0046060080     25.5681037902     76.9608535766     -52.6285743713
149 235    0    0     -0.3639371871     -9.7448978424     0.0263375616     -0.0118033099     -0.7425671577     -0.0065794396     25.5681037902     76.9608535766     -52.6285743713
150 187    0    0     -0.3878804397     -9.7903900146     -0.0430978250     -0.0363047647     -0.7324469566     -0.0009867157     25.5681037902     76.9608535766     -52.6285743713
151 139    0    0     -0.3878804397     -9.7903900146     -0.0430978250     -0.0363047647     -0.7324469566     -0.0009867157     25.5681037902     76.9608535766     -52.6285743713
152  92    0    0     -0.4190066337     -9.7903900146     0.0909842967     -0.0277825212     -0.7130055904     0.0030080866     25.5681037902     76.9608535766     -52.6285743713
153  43    0    0     -0.3783031463     -9.7401084899     0.0359148550     -0.0320436429     -0.7367081165     -0.0031172766     25.5681037902     76.9608535766     -52.6285743713
153 251    0    0     -0.3783031463     -9.7401084899     0.0359148550     -0.0320436429     -0.7367081165     -0.0031172766     25.5681037902     76.9608535766     -52.6285743713
154 203    0    0     -0.3783031463     -9.7664461135     0.0239432382     -0.0224561166     -0.7116740226     0.0011438457     25.5681037902     76.9608535766     -52.6285743713
155 156    0    0     -0.4022463798     -9.7927837371     0.1101388931     -0.0120696306     -0.7066139698     0.0101987314     25.5681037902     76.9608535766     -52.6285743713
156 108    0    0     -0.4022463798     -9.7927837371     0.1101388931     -0.0120696306     -0.7066139698     0.0101987314     25.5681037902     76.9608535766     -52.6285743713
157  60    0    0     -0.2945018005     -9.8550367355     -0.0502807998     -0.0203255558     -0.6719923019     0.0059376087     26.2686004638     79.4207916259     -50.9417610168
158  12    0    0     -0.3902747631     -9.7185602188     0.0335205316     0.0079043807     -0.6682638645     0.0109976911     26.2686004638     79.4207916259     -50.9417610168
158 219    0    0     -0.3902747631     -9.7185602188     0.0335205316     0.0079043807     -0.6682638645     0.0109976911     26.2686004638     79.4207916259     -50.9417610168
159 171    0    0     -0.3806974601     -9.7951784133     -0.0047886476     -0.0184613151     -0.6442950248     0.0144598541     26.2686004638     79.4207916259     -50.9417610168
160 123    0    0     -0.3735145092     -9.7640523910     0.0167602658     -0.0134012317     -0.6557467460     0.0072692098     26.2686004638     79.4207916259     -50.9417610168
161  75    0    0     -0.3735145092     -9.7640523910     0.0167602658     -0.0134012317     -0.6557467460     0.0072692098     26.2686004638     79.4207916259     -50.9417610168
162  27    0    0     -0.4405555725     -9.7951784133     0.0550694465     -0.0221897959     -0.6528172492     0.0086008100     26.2686004638     79.4207916259     -50.9417610168
162 235    0    0     -0.3471769332     -9.7808122634     0.0670410633     -0.0323099637     -0.6584100246     -0.0020519959     26.2686004638     79.4207916259     -50.9417610168
163 187    0    0     -0.3471769332     -9.7808122634     0.0670410633     -0.0323099637     -0.6584100246     -0.0020519959     26.2686004638     79.4207916259     -50.9417610168
164 139    0    0     -0.4980193138     -9.6227865219     0.0790126848     -0.0267172384     -0.6022164344     0.0064702486     26.0934772491     78.8936614990     -50.4357147216
165  91    0    0     -0.4668931484     -9.8143329620     0.0167602658     -0.0331089234     -0.5580072879     0.0016764857     26.0934772491     78.8936614990     -50.4357147216
166  43    0    0     -0.4668931484     -9.8143329620     0.0167602658     -0.0331089234     -0.5580072879     0.0016764857     26.0934772491     78.8936614990     -50.4357147216
166 251    0    0     -0.3663315296     -9.7185602188     0.0742240333     -0.0120696306     -0.5857045650     -0.0012530357     26.0934772491     78.8936614990     -50.4357147216
167 203    0    0     -0.3974577426     -9.8334875106     -0.0502807998     -0.0349731636     -0.5420280456     0.0086008100     26.0934772491     78.8936614990     -50.4357147216
168 155    0    0     -0.3974577426     -9.8334875106     -0.0502807998     -0.0349731636     -0.5420280456     0.0086008100     26.0934772491     78.8936614990     -50.4357147216
169 107    0    0     -0.2537982940     -9.7448978424     0.1628140068     -0.0165970745     -0.5550777912     -0.0068457593     26.0934772491     78.8936614990     -50.4357147216
170  60    0    0     -0.2753472328     -9.7760238647     0.0383091812     -0.0368374061     -0.5132655143     -0.0052478380     26.0934772491     78.8936614990     -50.4357147216
171  12    0    0     -0.2753472328     -9.7760238647     0.0383091812     -0.0368374061     -0.5132655143     -0.0052478380     26.0934772491     78.8936614990     -50.4357147216
171 221    0    0     -0.3759088277     -9.7927837371     -0.0119716191     -0.0171297130     -0.4203197956     0.0072692098     24.6924839019     77.8394012451     -48.7489013671
172 173    0    0     -0.2992904472     -9.8430643081     -0.0478864765     0.0020453372     -0.3971499443     0.0075355291     24.6924839019     77.8394012451     -48.7489013671
173 125    0    0     -0.2992904472     -9.8430643081     -0.0478864765     0.0020453372     -0.3971499443     0.0075355291     24.6924839019     77.8394012451     -48.7489013671
174  77    0    0     -0.4046407222     -9.7903900146     0.1316878080     0.0230846285     -0.4256462097     0.0096660909     24.6924839019     77.8394012451     -48.7489013671
175  28    0    0     -0.3495712518     -9.7927837371     -0.0502807998     0.0076380610     -0.4477507591     0.0032744069     24.6924839019     77.8394012451     -48.7489013671
175 236    0    0     -0.3495712518     -9.7927837371     -0.0502807998     0.0076380610     -0.4477507591     0.0032744069     24.6924839019     77.8394012451     -48.7489013671
176 187    0    0     -0.1699969768     -9.6587018966     0.0167602658     0.0502492856     -0.3971499443     0.0104650509     24.6924839019     77.8394012451     -48.7489013671
177 139    0    0     -0.4261896133     -9.8047552108     0.0311262083     0.0502492856     -0.3295046091     0.0203188967     24.6924839019     77.8394012451     -48.7489013671
178  91    0    0     -0.4261896133     -9.8047552108     0.0311262083     0.0502492856     -0.3295046091     0.0203188967     24.6924839019     77.8394012451     -48.7489013671
179  43    0    0     -0.2945018005     -9.6132097244     0.2777415513     0.0664948177     -0.3020736217     0.0101987314     28.0198402404     77.6636886596     -48.5802230834
179 250    0    0     -0.5028079986     -9.8454589843     0.0574637699     -0.0248529982     -0.2293682336     0.0208515381     28.0198402404     77.6636886596     -48.5802230834
180 202    0    0     -0.5028079986     -9.8454589843     0.0574637699     -0.0248529982     -0.2293682336     0.0208515381     28.0198402404     77.6636886596     -48.5802230834
181 154    0    0     -0.4453442096     -9.8550367355     -0.0478864765     -0.0381690025     -0.2314988136     0.0078018493     28.0198402404     77.6636886596     -48.5802230834
182 107    0    0     -0.3902747631     -9.7472915649     -0.0407035017     -0.0120696306     -0.1931487083     0.0008775255     28.0198402404     77.6636886596     -48.5802230834
183  59    0    0     -0.3902747631     -9.7472915649     -0.0407035017     -0.0120696306     -0.1931487083     0.0008775255     28.0198402404     77.6636886596     -48.5802230834
184  11    0    0     -0.4309782505     -9.7856006622     -0.0167602658     -0.0112706708     -0.1012682437     0.0054049682     28.0198402404     77.6636886596     -48.5802230834
184 218    0    0     -0.3998520660     -9.7784175872     0.0861956501     -0.0046126661     -0.0272312378     0.0046060080     28.0198402404     77.6636886596     -48.5802230834
185 170    0    0     -0.3998520660     -9.7784175872     0.0861956501     -0.0046126661     -0.0272312378     0.0046060080     28.0198402404     77.6636886596     -48.5802230834
186 122    0    0     -0.4309782505     -9.8071498870     0.0526751232     -0.0115369904     -0.0000665798     0.0051386475     26.7939720153     78.8936614990     -49.0862655639
187  73    0    0     -0.3902747631     -9.7832069396     0.1029559254     0.0001810975     0.0012650209     -0.0015193558     26.7939720153     78.8936614990     -49.0862655639
188  25    0    0     -0.3902747631     -9.7832069396     0.1029559254     0.0001810975     0.0012650209     -0.0015193558     26.7939720153     78.8936614990     -49.0862655639
188 232    0    0     -0.3806974601     -9.7712354660     0.0861956501     -0.0022157840     0.0004660605     -0.0015193558     26.7939720153     78.8936614990     -49.0862655639
189 184    0    0     -0.3950634002     -9.7784175872     0.0933786296     -0.0046126661     0.0028629419     0.0024754464     26.7939720153     78.8936614990     -49.0862655639
190 136    0    0     -0.3950634002     -9.7784175872     0.0933786296     -0.0046126661     0.0028629419     0.0024754464     26.7939720153     78.8936614990     -49.0862655639
191  87    0    0     -0.4022463798     -9.7808122634     0.0933786296     -0.0054116268     0.0036619021     0.0035407271     26.7939720153     78.8936614990     -49.0862655639
192  39    0    0     -0.3878804397     -9.7592630386     0.0670410633     -0.0024821050     0.0031292619     0.0027417664     26.7939720153     78.8936614990     -49.0862655639
192 246    0    0     -0.3878804397     -9.7592630386     0.0670410633     -0.0024821050     0.0031292619     0.0027417664     26.7939720153     78.8936614990     -49.0862655639
193 198    0    0     -0.3806974601     -9.7784175872     0.0814070034     0.0009800568     0.0017976613     0.0022091262     26.7939720153     78.8936614990     -49.0862655639
194 149    0    0     -0.3806974601     -9.7664461135     0.1005615949     0.0015126969     0.0020639812     0.0032744069     27.1442203521     77.4879837036     -49.4236259460
195 100    0    0     -0.3806974601     -9.7664461135     0.1005615949     0.0015126969     0.0020639812     0.0032744069     27.1442203521     77.4879837036     -49.4236259460
196  52    0    0     -0.4046407222     -9.7760238647     0.1149275422     -0.0046126661     0.0039282226     0.0067365694     27.1442203521     77.4879837036     -49.4236259460
197   3    0    0     -0.4118237018     -9.7951784133     0.0718297100     -0.0078085079     0.0052598233     0.0080681695     27.1442203521     77.4879837036     -49.4236259460
197 211    0    0     -0.4118237018     -9.7951784133     0.0718297100     -0.0078085079     0.0052598233     0.0080681695     27.1442203521     77.4879837036     -49.4236259460
198 162    0    0     -0.4142179965     -9.7879953384     0.1005615949     -0.0040800256     0.0025966219     0.0040733671     27.1442203521     77.4879837036     -49.4236259460
199 114    0    0     -0.3878804397     -9.7640523910     0.0814070034     -0.0030147452     0.0023303017     -0.0001877551     27.1442203521     77.4879837036     -49.4236259460
200  65    0    0     -0.3878804397     -9.7640523910     0.0814070034     -0.0030147452     0.0023303017     -0.0001877551     27.1442203521     77.4879837036     -49.4236259460
201  17    0    0     -0.3854861259     -9.7856006622     0.0933786296     -0.0056779470     0.0039282226     0.0030080866     27.1442203521     77.4879837036     -49.4236259460
201 224    0    0     -0.4094293594     -9.7879953384     0.0742240333     -0.0080748281     0.0060587835     0.0072692098     25.0427322387     78.5422439575     -49.0862655639
202 175    0    0     -0.4094293594     -9.7879953384     0.0742240333     -0.0080748281     0.0060587835     0.0072692098     25.0427322387     78.5422439575     -49.0862655639
203 127    0    0     -0.3974577426     -9.7712354660     0.0790126848     -0.0080748281     0.0079230251     0.0072692098     25.0427322387     78.5422439575     -49.0862655639
204  79    0    0     -0.4022463798     -9.7784175872     0.0766183614     -0.0024821050     0.0055261440     0.0040733671     25.0427322387     78.5422439575     -49.0862655639
205  30    0    0     -0.4022463798     -9.7784175872     0.0766183614     -0.0024821050     0.0055261440     0.0040733671     25.0427322387     78.5422439575     -49.0862655639
205 238    0    0     -0.3878804397     -9.7616577148     0.0909842967     0.0015126969     0.0036619021     0.0022091262     25.0427322387     78.5422439575     -49.0862655639
206 189    0    0     -0.3926690864     -9.7808122634     0.1005615949     -0.0011505037     0.0055261440     0.0059376087     25.0427322387     78.5422439575     -49.0862655639
207 141    0    0     -0.3926690864     -9.7808122634     0.1005615949     -0.0011505037     0.0055261440     0.0059376087     25.0427322387     78.5422439575     -49.0862655639
208  92    0    0     -0.4357668876     -9.7808122634     0.0909842967     -0.0046126661     0.0108525466     0.0083344888     25.0427322387     78.5422439575     -49.0862655639
209  44    0    0     -0.4405555725     -9.7856006622     0.0694353866     -0.0046126661     0.0177768707     0.0070028896     25.7432289123     78.1908187866     -48.7489013671
209 251    0    0     -0.4405555725     -9.7856006622     0.0694353866     -0.0046126661     0.0177768707     0.0070028896     25.7432289123     78.1908187866     -48.7489013671
210 203    0    0     -0.4046407222     -9.7856006622     0.0598580884     -0.0032810661     0.0164452695     0.0032744069     25.7432289123     78.1908187866     -48.7489013671
211 155    0    0     -0.4190066337     -9.7616577148     0.0909842967     0.0001810975     0.0111188662     0.0030080866     25.7432289123     78.1908187866     -48.7489013671
212 106    0    0     -0.4190066337     -9.7616577148     0.0909842967     0.0001810975     0.0111188662     0.0030080866     25.7432289123     78.1908187866     -48.7489013671
213  57    0    0     -0.4166123390     -9.7664461135     0.1077445626     -0.0008841847     0.0084556646     0.0016764857     25.7432289123     78.1908187866     -48.7489013671
214   9    0    0     -0.3950634002     -9.7664461135     0.1101388931     -0.0040800256     0.0087219848     0.0032744069     25.7432289123     78.1908187866     -48.7489013671
214 216    0    0     -0.3950634002     -9.7664461135     0.1101388931     -0.0040800256     0.0087219848     0.0032744069     25.7432289123     78.1908187866     -48.7489013671
215 168    0    0     -0.4285839557     -9.7808122634     0.0478864765     -0.0062105870     0.0164452695     0.0086008100     25.7432289123     78.1908187866     -48.7489013671
216 120    0    0     -0.4237952709     -9.7808122634     0.0263375616     -0.0056779470     0.0289623165     0.0078018493     26.4437255859     77.8394012451     -48.0741767883
217  72    0    0     -0.4237952709     -9.7808122634     0.0263375616     -0.0056779470     0.0289623165     0.0078018493     26.4437255859     77.8394012451     -48.0741767883
218  23    0    0     -0.4166123390     -9.7808122634     0.1173218607     -0.0024821050     0.0334897637     0.0051386475     26.4437255859     77.8394012451     -48.0741767883
218 231    0    0     -0.4190066337     -9.7784175872     0.0861956501     -0.0022157840     0.0249675154     0.0030080866     26.4437255859     77.8394012451     -48.0741767883
219 183    0    0     -0.4190066337     -9.7784175872     0.0861956501     -0.0022157840     0.0249675154     0.0030080866     26.4437255859     77.8394012451     -48.0741767883
220 135    0    0     -0.4094293594     -9.7856006622     0.1101388931     0.0004474167     0.0151136684     0.0011438457     26.4437255859     77.8394012451     -48.0741767883
221  86    0    0     -0.3950634002     -9.7856006622     0.0838013267     -0.0008841847     0.0121841478     0.0022091262     26.4437255859     77.8394012451     -48.0741767883
222  38    0    0     -0.3950634002     -9.7856006622     0.0838013267     -0.0008841847     0.0121841478     0.0022091262     26.4437255859     77.8394012451     -48.0741767883
222 245    0    0     -0.4166123390     -9.7832069396     -0.0287318849     -0.0072758679     0.0342887210     0.0056712884     26.4437255859     77.8394012451     -48.0741767883
223 198    0    0     -0.4046407222     -9.7808122634     0.0407035017     -0.0006178636     0.0750357055     0.0059376087     26.4437255859     77.8394012451     -48.0741767883
224 149    0    0     -0.4046407222     -9.7808122634     0.0407035017     -0.0006178636     0.0750357055     0.0059376087     26.9690971374     79.0693664550     -49.2549476623
225 101    0    0     -0.4190066337     -9.7736291885     0.0742240333     0.0001810975     0.0960750007     0.0035407271     26.9690971374     79.0693664550     -49.2549476623
226  52    0    0     -0.4190066337     -9.7736291885     0.0742240333     0.0001810975     0.0960750007     0.0035407271     26.9690971374     79.0693664550     -49.2549476623
227   3    0    0     -0.4118237018     -9.7808122634     0.0814070034     -0.0003515444     0.1043309211     0.0011438457     26.9690971374     79.0693664550     -49.2549476623
227 210    0    0     -0.4285839557     -9.7712354660     0.0885899734     0.0033769383     0.1019340395     -0.0007203957     26.9690971374     79.0693664550     -49.2549476623
228 162    0    0     -0.4285839557     -9.7712354660     0.0885899734     0.0033769383     0.1019340395     -0.0007203957     26.9690971374     79.0693664550     -49.2549476623
229 113    0    0     -0.4118237018     -9.7736291885     0.1676026582     0.0057738199     0.0734377813     -0.0039162373     26.9690971374     79.0693664550     -49.2549476623
230  66    0    0     -0.4046407222     -9.7568693161     0.1340821266     0.0017790180     0.0361529612     -0.0017856760     26.9690971374     79.0693664550     -49.2549476623
231  17    0    0     -0.4046407222     -9.7568693161     0.1340821266     0.0017790180     0.0361529612     -0.0017856760     26.9690971374     79.0693664550     -49.2549476623
231 225    0    0     -0.4094293594     -9.7760238647     0.1005615949     -0.0051453065     0.0172442317     0.0046060080     27.8447170257     78.5422439575     -48.4115409851
232 176    0    0     -0.4190066337     -9.7856006622     0.0598580884     -0.0030147452     0.0079230251     0.0046060080     27.8447170257     78.5422439575     -48.4115409851
233 128    0    0     -0.4190066337     -9.7856006622     0.0598580884     -0.0030147452     0.0079230251     0.0046060080     27.8447170257     78.5422439575     -48.4115409851
234  79    0    0     -0.4118237018     -9.7856006622     0.0933786296     -0.0014168248     0.0028629419     0.0019428061     27.8447170257     78.5422439575     -48.4115409851
235  30    0    0     -0.4166123390     -9.7879953384     0.0718297100     -0.0000852235     0.0025966219     0.0024754464     27.8447170257     78.5422439575     -48.4115409851
235 238    0    0     -0.4166123390     -9.7879953384     0.0718297100     -0.0000852235     0.0025966219     0.0024754464     27.8447170257     78.5422439575     -48.4115409851
236 190    0    0     -0.4022463798     -9.7712354660     0.0694353866     0.0020453372     0.0009987009     -0.0001877551     27.8447170257     78.5422439575     -48.4115409851
237 141    0    0     -0.4261896133     -9.7903900146     0.0885899734     0.0025779771     0.0012650209     -0.0017856760     27.8447170257     78.5422439575     -48.4115409851
238  93    0    0     -0.4261896133     -9.7903900146     0.0885899734     0.0025779771     0.0012650209     -0.0017856760     27.8447170257     78.5422439575     -48.4115409851
239  44    0    0     -0.4237952709     -9.7832069396     0.0885899734     0.0033769383     0.0001997404     0.0000785650     27.8447170257     78.5422439575     -48.4115409851
239 251    0    0     -0.4190066337     -9.7760238647     0.0766183614     0.0001810975     0.0001997404     0.0014101657     26.7939720153     78.5422439575     -47.7368164062
240 203    0    0     -0.4190066337     -9.7760238647     0.0766183614     0.0001810975     0.0001997404     0.0014101657     26.7939720153     78.5422439575     -47.7368164062
241 154    0    0     -0.4214009761     -9.7760238647     0.0885899734     -0.0022157840     0.0012650209     0.0008775255     26.7939720153     78.5422439575     -47.7368164062
242 105    0    0     -0.4070350170     -9.7832069396     0.0933786296     -0.0035473852     0.0015313411     -0.0009867157     26.7939720153     78.5422439575     -47.7368164062
243  57    0    0     -0.4070350170     -9.7832069396     0.0933786296     -0.0035473852     0.0015313411     -0.0009867157     26.7939720153     78.5422439575     -47.7368164062
244   9    0    0     -0.3950634002     -9.7664461135     0.1101388931     -0.0067432270     0.0028629419     -0.0015193558     26.7939720153     78.5422439575     -47.7368164062
244 217    0    0     -0.3998520660     -9.7760238647     0.0718297100     -0.0126022708     0.0049935026     0.0008775255     26.7939720153     78.5422439575     -47.7368164062
245 168    0    0     -0.3998520660     -9.7760238647     0.0718297100     -0.0126022708     0.0049935026     0.0008775255     26.7939720153     78.5422439575     -47.7368164062
246 120    0    0     -0.3998520660     -9.7736291885     0.0718297100     -0.0171297130     0.0057924633     0.0022091262     26.7939720153     78.5422439575     -47.7368164062
247  72    0    0     -0.4118237018     -9.7616577148     0.0885899734     -0.0213908386     0.0055261440     0.0048723278     26.6188488006     79.0693664550     -48.5802230834
248  23    0    0     -0.4118237018     -9.7616577148     0.0885899734     -0.0213908386     0.0055261440     0.0048723278     26.6188488006     79.0693664550     -48.5802230834
248 231    0    0     -0.4309782505     -9.7784175872     0.0670410633     -0.0325762796     0.0065914239     0.0064702486     26.6188488006     79.0693664550     -48.5802230834
249 182    0    0     -0.2537982940     -9.7664461135     0.1005615949     -0.0291141223     0.0385498428     -0.0206944060     26.6188488006     79.0693664550     -48.5802230834
250 134    0    0     -0.2537982940     -9.7664461135     0.1005615949     -0.0291141223     0.0385498428     -0.0206944060     26.6188488006     79.0693664550     -48.5802230834
251  86    0    0     -0.3998520660     -9.7664461135     0.0359148550     -0.0035473852     0.0987382030     -0.0454621839     26.6188488006     79.0693664550     -48.5802230834
252  38    0    0     -0.3663315296     -9.9723577499     0.0838013267     -0.0035473852     0.0159126291     -0.0220260095     26.6188488006     79.0693664550     -48.5802230834
252 245    0    0     -0.3663315296     -9.9723577499     0.0838013267     -0.0035473852     0.0159126291     -0.0220260095     26.6188488006     79.0693664550     -48.5802230834
253 197    0    0     -0.3495712518     -9.8119382858     0.0119716191     -0.0232550764     0.0041945428     0.0176556968     26.6188488006     79.0693664550     -48.5802230834
254 149    0    0     -0.4070350170     -9.7856006622     0.0167602658     -0.0240540361     0.0049935026     0.0296401023     25.3929805755     78.8936614990     -49.0862655639
255 100    0    0     -0.4070350170     -9.7856006622     0.0167602658     -0.0240540361     0.0049935026     0.0296401023     25.3929805755     78.8936614990     -49.0862655639
  0  51    0    0     -0.5411171436     -9.8574304580     -0.0407035017     -0.0216571545     0.0209727120     0.0288411407     25.3929805755     78.8936614990     -49.0862655639
  1   3    0    0     -0.3998520660     -9.7616577148     0.0287318849     -0.0019494649     0.0092546262     0.0056712884     25.3929805755     78.8936614990     -49.0862655639
  1 210    0    0     -0.3998520660     -9.7616577148     0.0287318849     -0.0019494649     0.0092546262     0.0056712884     25.3929805755     78.8936614990     -49.0862655639
  2 161    0    0     -0.4070350170     -9.7784175872     0.0023943238     -0.0094064292     0.0033955817     0.0091334514     25.3929805755     78.8936614990     -49.0862655639
  3 112    0    0     -0.4166123390     -9.7760238647     0.0311262083     -0.0022157840     0.0007323807     0.0032744069     25.3929805755     78.8936614990     -49.0862655639
  4  64    0    0     -0.4166123390     -9.7760238647     0.0311262083     -0.0022157840     0.0007323807     0.0032744069     25.3929805755     78.8936614990     -49.0862655639
  5  15    0    0     -0.4261896133     -9.7544746398     0.0646467447     -0.0035473852     0.0009987009     0.0054049682     25.3929805755     78.8936614990     -49.0862655639
  5 221    0    0     -0.4214009761     -9.7616577148     0.0215489125     -0.0046126661     0.0012650209     0.0043396873     25.3929805755     78.1908187866     -48.7489013671
  6 173    0    0     -0.4214009761     -9.7616577148     0.0215489125     -0.0046126661     0.0012650209     0.0043396873     25.3929805755     78.1908187866     -48.7489013671
  7 124    0    0     -0.4094293594     -9.7760238647     0.0622524166     -0.0043463463     0.0012650209     0.0035407271     25.3929805755     78.1908187866     -48.7489013671
  8  75    0    0     -0.4142179965     -9.7784175872     0.0407035017     -0.0038137063     0.0009987009     0.0038070468     25.3929805755     78.1908187866     -48.7489013671
  9  26    0    0     -0.4142179965     -9.7784175872     0.0407035017     -0.0038137063     0.0009987009     0.0038070468     25.3929805755     78.1908187866     -48.7489013671
  9 233    0    0     -0.4285839557     -9.7640523910     0.0502807998     -0.0035473852     0.0004660605     0.0019428061     25.3929805755     78.1908187866     -48.7489013671
 10 184    0    0     -0.4285839557     -9.7784175872     0.0215489125     -0.0022157840     0.0012650209     0.0016764857     25.3929805755     78.1908187866     -48.7489013671
 11 135    0    0     -0.4285839557     -9.7784175872     0.0215489125     -0.0022157840     0.0012650209     0.0016764857     25.3929805755     78.1908187866     -48.7489013671
 12  87    0    0     -0.4166123390     -9.7808122634     0.0335205316     -0.0022157840     0.0017976613     0.0016764857     25.3929805755     78.1908187866     -48.7489013671
 13  38    0    0     -0.4214009761     -9.7712354660     0.0454921483     -0.0024821050     0.0004660605     0.0014101657     25.5681037902     78.7179489135     -48.9175834655
 13 245    0    0     -0.4214009761     -9.7712354660     0.0454921483     -0.0024821050     0.0004660605     0.0014101657     25.5681037902     78.7179489135     -48.9175834655
 14 197    0    0     -0.4142179965     -9.7712354660     0.0454921483     -0.0032810661     0.0007323807     0.0022091262     25.5681037902     78.7179489135     -48.9175834655
 15 148    0    0     -0.4046407222     -9.7760238647     0.0335205316     -0.0030147452     0.0004660605     0.0016764857     25.5681037902     78.7179489135     -48.9175834655
 16  99    0    0     -0.4046407222     -9.7760238647     0.0335205316     -0.0030147452     0.0004660605     0.0016764857     25.5681037902     78.7179489135     -48.9175834655
 17  51    0    0     -0.4261896133     -9.7688407897     0.0359148550     -0.0019494649     0.0009987009     0.0019428061     25.5681037902     78.7179489135     -48.9175834655
 18   2    0    0     -0.4166123390     -9.7760238647     0.0407035017     -0.0022157840     0.0012650209     0.0027417664     25.5681037902     78.7179489135     -48.9175834655
 18 209    0    0     -0.4166123390     -9.7760238647     0.0407035017     -0.0022157840     0.0012650209     0.0027417664     25.5681037902     78.7179489135     -48.9175834655
 19 160    0    0     -0.4214009761     -9.7664461135     0.0383091812     -0.0024821050     0.0007323807     0.0016764857     25.5681037902     78.7179489135     -48.9175834655
 20 111    0    0     -0.4094293594     -9.7760238647     0.0454921483     -0.0006178636     0.0007323807     0.0016764857     27.4944686889     77.4879837036     -48.4115409851
 21  63    0    0     -0.4094293594     -9.7760238647     0.0454921483     -0.0006178636     0.0007323807     0.0016764857     27.4944686889     77.4879837036     -48.4115409851
 22  14    0    0     -0.4261896133     -9.7760238647     0.0239432382     -0.0022157840     0.0009987009     0.0016764857     27.4944686889     77.4879837036     -48.4115409851
 22 221    0    0     -0.4381612300     -9.7688407897     0.0191545906     -0.0032810661     0.0020639812     0.0022091262     27.4944686889     77.4879837036     -48.4115409851
 23 172    0    0     -0.4381612300     -9.7688407897     0.0191545906     -0.0032810661     0.0020639812     0.0022091262     27.4944686889     77.4879837036     -48.4115409851
 24 123    0    0     -0.4214009761     -9.7760238647     0.0383091812     -0.0038137063     0.0012650209     0.0027417664     27.4944686889     77.4879837036     -48.4115409851
 25  75    0    0     -0.4214009761     -9.7879953384     0.0383091812     -0.0027484240     0.0023303017     0.0016764857     27.4944686889     77.4879837036     -48.4115409851
 26  26    0    0     -0.4214009761     -9.7879953384     0.0383091812     -0.0027484240     0.0023303017     0.0016764857     27.4944686889     77.4879837036     -48.4115409851
 26 233    0    0     -0.4142179965     -9.7832069396     0.0287318849     -0.0027484240     0.0009987009     0.0022091262     27.4944686889     77.4879837036     -48.4115409851
 27 184    0    0     -0.4022463798     -9.7664461135     0.0311262083     -0.0022157840     0.0012650209     0.0019428061     27.4944686889     77.4879837036     -48.4115409851
 28 136    0    0     -0.4022463798     -9.7664461135     0.0311262083     -0.0022157840     0.0012650209     0.0019428061     27.4944686889     77.4879837036     -48.4115409851
 29  87    0    0     -0.4142179965     -9.7736291885     0.0191545906     -0.0011505037     0.0012650209     0.0016764857     26.4437255859     76.0823059082     -50.0983543395
 30  39    0    0     -0.4142179965     -9.7856006622     0.0502807998     -0.0014168248     0.0015313411     0.0027417664     26.4437255859     76.0823059082     -50.0983543395
 30 246    0    0     -0.4142179965     -9.7856006622     0.0502807998     -0.0014168248     0.0015313411     0.0027417664     26.4437255859     76.0823059082     -50.0983543395
 31 197    0    0     -0.4214009761     -9.7808122634     0.0335205316     -0.0016831439     0.0007323807     0.0030080866     26.4437255859     76.0823059082     -50.0983543395
 32 148    0    0     -0.4118237018     -9.7712354660     0.0430978250     -0.0014168248     0.0009987009     0.0024754464     26.4437255859     76.0823059082     -50.0983543395
 33  99    0    0     -0.4118237018     -9.7712354660     0.0430978250     -0.0014168248     0.0009987009     0.0024754464     26.4437255859     76.0823059082     -50.0983543395
 34  50    0    0     -0.4190066337     -9.7640523910     0.0383091812     -0.0008841847     0.0009987009     0.0011438457     26.4437255859     76.0823059082     -50.0983543395
 35   1    0    0     -0.4214009761     -9.7664461135     0.0502807998     -0.0011505037     0.0012650209     0.0016764857     26.4437255859     76.0823059082     -50.0983543395
 35 208    0    0     -0.4214009761     -9.7664461135     0.0502807998     -0.0011505037     0.0012650209     0.0016764857     26.4437255859     76.0823059082     -50.0983543395
 36 159    0    0     -0.4094293594     -9.7760238647     0.0335205316     -0.0014168248     0.0007323807     0.0019428061     26.6188488006     77.6636886596     -47.9054946899
 37 110    0    0     -0.4046407222     -9.7688407897     0.0215489125     -0.0016831439     0.0004660605     0.0016764857     26.6188488006     77.6636886596     -47.9054946899
 38  61    0    0     -0.4046407222     -9.7688407897     0.0215489125     -0.0016831439     0.0004660605     0.0016764857     26.6188488006     77.6636886596     -47.9054946899
 39  12    0    0     -0.4261896133     -9.7616577148     0.0574637699     -0.0008841847     0.0004660605     0.0019428061     26.6188488006     77.6636886596     -47.9054946899
 39 219    0    0     -0.4022463798     -9.7688407897     0.0119716191     -0.0006178636     0.0012650209     0.0027417664     26.6188488006     77.6636886596     -47.9054946899
 40 170    0    0     -0.4022463798     -9.7688407897     0.0119716191     -0.0006178636     0.0012650209     0.0027417664     26.6188488006     77.6636886596     -47.9054946899
 41 121    0    0     -0.4166123390     -9.7784175872     0.0454921483     -0.0006178636     0.0012650209     0.0014101657     26.6188488006     77.6636886596     -47.9054946899
 42  73    0    0     -0.3950634002     -9.7664461135     0.0239432382     -0.0014168248     0.0009987009     0.0016764857     26.6188488006     77.6636886596     -47.9054946899
 43  24    0    0     -0.3950634002     -9.7664461135     0.0239432382     -0.0014168248     0.0009987009     0.0016764857     26.6188488006     77.6636886596     -47.9054946899
 43 231    0    0     -0.4142179965     -9.7808122634     0.0071829710     -0.0027484240     0.0017976613     0.0024754464     26.6188488006     78.3665313720     -49.2549476623
 44 182    0    0     -0.4142179965     -9.7808122634     0.0215489125     -0.0011505037     0.0007323807     -0.0001877551     26.6188488006     78.3665313720     -49.2549476623
 45 134    0    0     -0.4142179965     -9.7808122634     0.0215489125     -0.0011505037     0.0007323807     -0.0001877551     26.6188488006     78.3665313720     -49.2549476623
 46  85    0    0     -0.4118237018     -9.7879953384     0.0263375616     -0.0016831439     0.0009987009     0.0014101657     26.6188488006     78.3665313720     -49.2549476623
 47  37    0    0     -0.4214009761     -9.7712354660     0.0430978250     -0.0016831439     0.0009987009     0.0008775255     26.6188488006     78.3665313720     -49.2549476623
 47 244    0    0     -0.4214009761     -9.7712354660     0.0430978250     -0.0016831439     0.0009987009     0.0008775255     26.6188488006     78.3665313720     -49.2549476623
 48 195    0    0     -0.4142179965     -9.7688407897     0.0215489125     -0.0003515444     0.0009987009     0.0008775255     26.6188488006     78.3665313720     -49.2549476623
 49 146    0    0     -0.4094293594     -9.7856006622     0.0478864765     -0.0003515444     0.0009987009     0.0016764857     26.6188488006     78.3665313720     -49.2549476623
 50  97    0    0     -0.4094293594     -9.7856006622     0.0478864765     -0.0003515444     0.0009987009     0.0016764857     26.6188488006     78.3665313720     -49.2549476623
 51  48    0    0     -0.4237952709     -9.7808122634     0.0335205316     -0.0014168248     0.0001997404     0.0011438457     27.1442203521     78.1908187866     -48.7489013671
 51 255    0    0     -0.4285839557     -9.7808122634     0.0407035017     -0.0011505037     0.0012650209     0.0011438457     27.1442203521     78.1908187866     -48.7489013671
 52 206    0    0     -0.4285839557     -9.7808122634     0.0407035017     -0.0011505037     0.0012650209     0.0011438457     27.1442203521     78.1908187866     -48.7489013671
 53 157    0    0     -0.4237952709     -9.7784175872     0.0526751232     -0.0011505037     0.0012650209     0.0006112053     27.1442203521     78.1908187866     -48.7489013671
 54 109    0    0     -0.4285839557     -9.7736291885     0.0263375616     -0.0006178636     0.0025966219     0.0022091262     27.1442203521     78.1908187866     -48.7489013671
 55  60    0    0     -0.4285839557     -9.7736291885     0.0263375616     -0.0006178636     0.0025966219     0.0022091262     27.1442203521     78.1908187866     -48.7489013671
 56  12    0    0     -0.4166123390     -9.7760238647     0.0478864765     -0.0008841847     0.0007323807     0.0016764857     27.1442203521     78.1908187866     -48.7489013671
 56 219    0    0     -0.4166123390     -9.7688407897     0.0263375616     -0.0014168248     0.0009987009     0.0011438457     27.1442203521     78.1908187866     -48.7489013671
 57 171    0    0     -0.4166123390     -9.7688407897     0.0263375616     -0.0014168248     0.0009987009     0.0011438457     27.1442203521     78.1908187866     -48.7489013671
 58 122    0    0     -0.4118237018     -9.7712354660     0.0311262083     -0.0011505037     0.0009987009     0.0006112053     26.2686004638     78.7179489135     -48.9175834655
 59  73    0    0     -0.4118237018     -9.7712354660     0.0311262083     -0.0011505037     0.0009987009     0.0006112053     26.2686004638     78.7179489135     -48.9175834655
 60  24    0    0     -0.4094293594     -9.7640523910     0.0287318849     -0.0003515444     0.0009987009     0.0003448851     26.2686004638     78.7179489135     -48.9175834655
 60 232    0    0     -0.4118237018     -9.7688407897     0.0359148550     -0.0016831439     0.0009987009     0.0014101657     26.2686004638     78.7179489135     -48.9175834655
 61 183    0    0     -0.4118237018     -9.7688407897     0.0359148550     -0.0016831439     0.0009987009     0.0014101657     26.2686004638     78.7179489135     -48.9175834655
 62 134    0    0     -0.4166123390     -9.7760238647     0.0335205316     -0.0016831439     0.0020639812     0.0019428061     26.2686004638     78.7179489135     -48.9175834655
 63  86    0    0     -0.4142179965     -9.7640523910     0.0335205316     -0.0014168248     0.0017976613     0.0016764857     26.2686004638     78.7179489135     -48.9175834655
 64  37    0    0     -0.4142179965     -9.7640523910     0.0335205316     -0.0014168248     0.0017976613     0.0016764857     26.2686004638     78.7179489135     -48.9175834655
 64 245    0    0     -0.4190066337     -9.7712354660     0.0071829710     -0.0027484240     0.0025966219     0.0024754464     26.2686004638     78.7179489135     -48.9175834655
 65 196    0    0     -0.4118237018     -9.7832069396     0.0287318849     -0.0008841847     0.0012650209     -0.0001877551     26.2686004638     78.7179489135     -48.9175834655
 66 148    0    0     -0.4118237018     -9.7832069396     0.0287318849     -0.0008841847     0.0012650209     -0.0001877551     26.2686004638     78.7179489135     -48.9175834655
 67  99    0    0     -0.4142179965     -9.7640523910     -0.0071829710     -0.0006178636     0.0007323807     0.0014101657     25.9183521270     78.3665313720     -46.8934097290
 68  50    0    0     -0.4166123390     -9.7640523910     0.0143659424     -0.0019494649     0.0015313411     0.0014101657     25.9183521270     78.3665313720     -46.8934097290
 69   1    0    0     -0.4166123390     -9.7640523910     0.0143659424     -0.0019494649     0.0015313411     0.0014101657     25.9183521270     78.3665313720     -46.8934097290
 69 209    0    0     -0.4237952709     -9.7760238647     0.0335205316     -0.0016831439     0.0015313411     0.0016764857     25.9183521270     78.3665313720     -46.8934097290
 70 160    0    0     -0.4237952709     -9.7688407897     0.0574637699     -0.0014168248     0.0012650209     0.0022091262     25.9183521270     78.3665313720     -46.8934097290
 71 112    0    0     -0.4237952709     -9.7688407897     0.0574637699     -0.0014168248     0.0012650209     0.0022091262     25.9183521270     78.3665313720     -46.8934097290
 72  63    0    0     -0.4214009761     -9.7808122634     0.0407035017     -0.0022157840     0.0012650209     0.0011438457     25.9183521270     78.3665313720     -46.8934097290
 73  14    0    0     -0.4094293594     -9.7640523910     0.0742240333     -0.0022157840     0.0015313411     0.0016764857     25.9183521270     78.3665313720     -46.8934097290
 73 221    0    0     -0.4094293594     -9.7640523910     0.0742240333     -0.0022157840     0.0015313411     0.0016764857     25.9183521270     78.3665313720     -46.8934097290
 74 172    0    0     -0.4214009761     -9.7784175872     0.0215489125     -0.0008841847     0.0015313411     0.0006112053     26.7939720153     78.5422439575     -48.7489013671
 75 124    0    0     -0.4070350170     -9.7688407897     0.0263375616     -0.0016831439     0.0012650209     0.0006112053     26.7939720153     78.5422439575     -48.7489013671
 76  75    0    0     -0.4070350170     -9.7688407897     0.0263375616     -0.0016831439     0.0012650209     0.0006112053     26.7939720153     78.5422439575     -48.7489013671
 77  26    0    0     -0.4214009761     -9.7784175872     0.0095772953     -0.0008841847     0.0009987009     0.0019428061     26.7939720153     78.5422439575     -48.7489013671
 77 233    0    0     -0.4166123390     -9.7736291885     0.0263375616     -0.0008841847     0.0004660605     0.0011438457     26.7939720153     78.5422439575     -48.7489013671
 78 185    0    0     -0.4166123390     -9.7736291885     0.0263375616     -0.0008841847     0.0004660605     0.0011438457     26.7939720153     78.5422439575     -48.7489013671
 79 137    0    0     -0.4166123390     -9.7664461135     0.0430978250     -0.0016831439     0.0012650209     0.0011438457     26.7939720153     78.5422439575     -48.7489013671
 80  88    0    0     -0.4142179965     -9.7784175872     0.0311262083     -0.0014168248     0.0007323807     0.0003448851     26.7939720153     78.5422439575     -48.7489013671
 81  40    0    0     -0.4142179965     -9.7784175872     0.0311262083     -0.0014168248     0.0007323807     0.0003448851     26.7939720153     78.5422439575     -48.7489013671
 81 248    0    0     -0.4190066337     -9.7688407897     0.0359148550     -0.0006178636     0.0007323807     0.0011438457     26.2686004638     77.6636886596     -48.2428588867
 82 199    0    0     -0.4142179965     -9.7760238647     0.0335205316     -0.0008841847     0.0004660605     0.0008775255     26.2686004638     77.6636886596     -48.2428588867
 83 150    0    0     -0.4142179965     -9.7760238647     0.0335205316     -0.0008841847     0.0004660605     0.0008775255     26.2686004638     77.6636886596     -48.2428588867
 84 101    0    0     -0.4070350170     -9.7832069396     0.0287318849     -0.0014168248     0.0015313411     0.0016764857     26.2686004638     77.6636886596     -48.2428588867
 85  53    0    0     -0.3998520660     -9.7784175872     0.0287318849     -0.0008841847     0.0017976613     0.0014101657     26.2686004638     77.6636886596     -48.2428588867
 86   4    0    0     -0.3998520660     -9.7784175872     0.0287318849     -0.0008841847     0.0017976613     0.0014101657     26.2686004638     77.6636886596     -48.2428588867
 86 211    0    0     -0.4142179965     -9.7975721359     0.0263375616     -0.0024821050     0.0009987009     0.0014101657     26.2686004638     77.6636886596     -48.2428588867
 87 162    0    0     -0.4166123390     -9.7808122634     0.0454921483     -0.0000852235     0.0015313411     0.0019428061     26.2686004638     77.6636886596     -48.2428588867
 88 113    0    0     -0.4166123390     -9.7808122634     0.0454921483     -0.0000852235     0.0015313411     0.0019428061     26.2686004638     77.6636886596     -48.2428588867
 89  65    0    0     -0.4118237018     -9.7879953384     0.0119716191     -0.0011505037     0.0020639812     0.0022091262     25.3929805755     78.1908187866     -49.0862655639
 90  16    0    0     -0.4166123390     -9.7712354660     0.0287318849     -0.0011505037     0.0009987009     0.0008775255     25.3929805755     78.1908187866     -49.0862655639
 90 223    0    0     -0.4166123390     -9.7712354660     0.0287318849     -0.0011505037     0.0009987009     0.0008775255     25.3929805755     78.1908187866     -49.0862655639
 91 174    0    0     -0.4261896133     -9.7640523910     0.0407035017     -0.0008841847     0.0017976613     0.0016764857     25.3929805755     78.1908187866     -49.0862655639
 92 125    0    0     -0.4070350170     -9.7712354660     0.0430978250     -0.0019494649     0.0015313411     0.0016764857     25.3929805755     78.1908187866     -49.0862655639
 93  77    0    0     -0.4070350170     -9.7712354660     0.0430978250     -0.0019494649     0.0015313411     0.0016764857     25.3929805755     78.1908187866     -49.0862655639
 94  28    0    0     -0.4142179965     -9.7640523910     0.0574637699     -0.0006178636     0.0012650209     0.0011438457     25.3929805755     78.1908187866     -49.0862655639
 94 235    0    0     -0.4214009761     -9.7664461135     0.0143659424     -0.0011505037     0.0007323807     0.0019428061     25.3929805755     78.1908187866     -49.0862655639
 95 186    0    0     -0.4214009761     -9.7664461135     0.0143659424     -0.0011505037     0.0007323807     0.0019428061     25.3929805755     78.1908187866     -49.0862655639
 96 137    0    0     -0.4070350170     -9.7688407897     0.0526751232     -0.0006178636     0.0004660605     0.0008775255     26.4437255859     78.1908187866     -49.7609901428
 97  88    0    0     -0.4190066337     -9.7616577148     0.0167602658     -0.0000852235     0.0007323807     0.0016764857     26.4437255859     78.1908187866     -49.7609901428
 98  39    0    0     -0.4190066337     -9.7616577148     0.0167602658     -0.0000852235     0.0007323807     0.0016764857     26.4437255859     78.1908187866     -49.7609901428
 98 246    0    0     -0.4190066337     -9.7760238647     0.0359148550     -0.0019494649     0.0004660605     0.0016764857     26.4437255859     78.1908187866     -49.7609901428
 99 198    0    0     -0.4142179965     -9.7808122634     0.0263375616     -0.0003515444     0.0015313411     0.0016764857     26.4437255859     78.1908187866     -49.7609901428
100 149    0    0     -0.4142179965     -9.7808122634     0.0263375616     -0.0003515444     0.0015313411     0.0016764857     26.4437255859     78.1908187866     -49.7609901428
101 101    0    0     -0.4094293594     -9.7664461135     0.0598580884     -0.0003515444     0.0020639812     0.0011438457     26.4437255859     78.1908187866     -49.7609901428
102  53    0    0     -0.4046407222     -9.7712354660     0.0407035017     -0.0011505037     0.0015313411     0.0011438457     26.4437255859     78.1908187866     -49.7609901428
103   4    0    0     -0.4046407222     -9.7712354660     0.0407035017     -0.0011505037     0.0015313411     0.0011438457     26.4437255859     78.1908187866     -49.7609901428
103 211    0    0     -0.4118237018     -9.7760238647     0.0191545906     -0.0003515444     0.0009987009     0.0016764857     26.6188488006     78.3665313720     -48.2428588867
104 162    0    0     -0.4118237018     -9.7688407897     0.0287318849     -0.0006178636     0.0004660605     0.0014101657     26.6188488006     78.3665313720     -48.2428588867
105 114    0    0     -0.4118237018     -9.7688407897     0.0287318849     -0.0006178636     0.0004660605     0.0014101657     26.6188488006     78.3665313720     -48.2428588867
106  65    0    0     -0.4214009761     -9.7784175872     0.0287318849     -0.0006178636     0.0009987009     0.0008775255     26.6188488006     78.3665313720     -48.2428588867
107  16    0    0     -0.4070350170     -9.7879953384     0.0287318849     -0.0014168248     0.0009987009     0.0006112053     26.6188488006     78.3665313720     -48.2428588867
107 223    0    0     -0.4070350170     -9.7879953384     0.0287318849     -0.0014168248     0.0009987009     0.0006112053     26.6188488006     78.3665313720     -48.2428588867
108 174    0    0     -0.4166123390     -9.7616577148     0.0143659424     -0.0008841847     0.0001997404     0.0014101657     26.6188488006     78.3665313720     -48.2428588867
109 126    0    0     -0.4285839557     -9.7760238647     0.0502807998     -0.0014168248     0.0012650209     0.0016764857     26.6188488006     78.3665313720     -48.2428588867
110  77    0    0     -0.4285839557     -9.7760238647     0.0502807998     -0.0014168248     0.0012650209     0.0016764857     26.6188488006     78.3665313720     -48.2428588867
111  28    0    0     -0.4190066337     -9.7664461135     0.0622524166     -0.0006178636     0.0009987009     0.0016764857     26.6188488006     78.3665313720     -48.2428588867
111 235    0    0     -0.4070350170     -9.7879953384     0.0407035017     -0.0008841847     0.0012650209     0.0011438457     26.6188488006     78.7179489135     -48.9175834655
112 187    0    0     -0.4070350170     -9.7879953384     0.0407035017     -0.0008841847     0.0012650209     0.0011438457     26.6188488006     78.7179489135     -48.9175834655
113 138    0    0     -0.4237952709     -9.7879953384     0.0335205316     -0.0003515444     0.0012650209     0.0008775255     26.6188488006     78.7179489135     -48.9175834655
114  89    0    0     -0.4166123390     -9.7808122634     0.0335205316     -0.0022157840     0.0017976613     0.0011438457     26.6188488006     78.7179489135     -48.9175834655
115  41    0    0     -0.4166123390     -9.7808122634     0.0335205316     -0.0022157840     0.0017976613     0.0011438457     26.6188488006     78.7179489135     -48.9175834655
115 249    0    0     -0.4214009761     -9.7879953384     0.0478864765     -0.0016831439     0.0004660605     0.0016764857     26.6188488006     78.7179489135     -48.9175834655
116 200    0    0     -0.4190066337     -9.7712354660     0.0359148550     -0.0011505037     0.0004660605     0.0003448851     26.6188488006     78.7179489135     -48.9175834655
117 151    0    0     -0.4190066337     -9.7712354660     0.0359148550     -0.0011505037     0.0004660605     0.0003448851     26.6188488006     78.7179489135     -48.9175834655
118 103    0    0     -0.4285839557     -9.7832069396     0.0359148550     -0.0019494649     -0.0000665798     0.0016764857     26.6188488006     78.7179489135     -48.9175834655
119  55    0    0     -0.4046407222     -9.7688407897     0.0095772953     -0.0000852235     0.0009987009     0.0019428061     24.8676090240     78.0151138305     -48.2428588867
120   5    0    0     -0.4046407222     -9.7688407897     0.0095772953     -0.0000852235     0.0009987009     0.0019428061     24.8676090240     78.0151138305     -48.2428588867
120 212    0    0     -0.4166123390     -9.7856006622     0.0167602658     -0.0016831439     0.0020639812     0.0019428061     24.8676090240     78.0151138305     -48.2428588867
121 163    0    0     -0.4166123390     -9.7736291885     0.0335205316     -0.0014168248     0.0012650209     0.0006112053     24.8676090240     78.0151138305     -48.2428588867
122 115    0    0     -0.4166123390     -9.7736291885     0.0335205316     -0.0014168248     0.0012650209     0.0006112053     24.8676090240     78.0151138305     -48.2428588867
123  66    0    0     -0.4094293594     -9.7712354660     0.0359148550     -0.0014168248     0.0007323807     0.0014101657     24.8676090240     78.0151138305     -48.2428588867
124  17    0    0     -0.4190066337     -9.7808122634     0.0383091812     -0.0008841847     0.0017976613     0.0006112053     24.8676090240     78.0151138305     -48.2428588867
124 224    0    0     -0.4190066337     -9.7808122634     0.0383091812     -0.0008841847     0.0017976613     0.0006112053     24.8676090240     78.0151138305     -48.2428588867
125 175    0    0     -0.4118237018     -9.7832069396     0.0167602658     -0.0008841847     0.0007323807     0.0014101657     24.8676090240     78.0151138305     -48.2428588867
126 127    0    0     -0.4142179965     -9.7808122634     0.0215489125     -0.0003515444     0.0012650209     0.0014101657     27.1442203521     78.1908187866     -48.7489013671
127  78    0    0     -0.4142179965     -9.7808122634     0.0215489125     -0.0003515444     0.0012650209     0.0014101657     27.1442203521     78.1908187866     -48.7489013671
128  30    0    0     -0.4261896133     -9.7784175872     0.0191545906     -0.0011505037     -0.0000665798     0.0019428061     27.1442203521     78.1908187866     -48.7489013671
128 237    0    0     -0.4166123390     -9.7712354660     0.0263375616     -0.0003515444     0.0009987009     0.0016764857     27.1442203521     78.1908187866     -48.7489013671
129 189    0    0     -0.4166123390     -9.7712354660     0.0263375616     -0.0003515444     0.0009987009     0.0016764857     27.1442203521     78.1908187866     -48.7489013671
130 141    0    0     -0.4237952709     -9.7879953384     0.0239432382     -0.0003515444     0.0012650209     0.0014101657     27.1442203521     78.1908187866     -48.7489013671
131  92    0    0     -0.4237952709     -9.7736291885     0.0215489125     -0.0006178636     0.0004660605     0.0006112053     27.1442203521     78.1908187866     -48.7489013671
132  43    0    0     -0.4237952709     -9.7736291885     0.0215489125     -0.0006178636     0.0004660605     0.0006112053     27.1442203521     78.1908187866     -48.7489013671
132 251    0    0     -0.4237952709     -9.7616577148     0.0407035017     -0.0016831439     0.0012650209     0.0008775255     27.1442203521     78.1908187866     -48.7489013671
133 202    0    0     -0.4214009761     -9.7832069396     0.0383091812     -0.0011505037     0.0028629419     0.0019428061     26.7939720153     77.4879837036     -48.4115409851
134 154    0    0     -0.4214009761     -9.7832069396     0.0383091812     -0.0011505037     0.0028629419     0.0019428061     26.7939720153     77.4879837036     -48.4115409851
135 105    0    0     -0.4142179965     -9.7784175872     0.0167602658     -0.0006178636     0.0017976613     0.0019428061     26.7939720153     77.4879837036     -48.4115409851
136  57    0    0     -0.4214009761     -9.7640523910     0.0335205316     -0.0006178636     0.0009987009     0.0014101657     26.7939720153     77.4879837036     -48.4115409851
137   8    0    0     -0.4214009761     -9.7640523910     0.0335205316     -0.0006178636     0.0009987009     0.0014101657     26.7939720153     77.4879837036     -48.4115409851
137 215    0    0     -0.4166123390     -9.7760238647     0.0311262083     -0.0014168248     0.0015313411     0.0019428061     26.7939720153     77.4879837036     -48.4115409851
138 167    0    0     -0.4190066337     -9.7736291885     0.0071829710     -0.0014168248     0.0007323807     0.0022091262     26.7939720153     77.4879837036     -48.4115409851
139 119    0    0     -0.4190066337     -9.7736291885     0.0071829710     -0.0014168248     0.0007323807     0.0022091262     26.7939720153     77.4879837036     -48.4115409851
140  70    0    0     -0.4333725929     -9.7736291885     0.0119716191     -0.0011505037     0.0012650209     0.0014101657     26.7939720153     77.4879837036     -48.4115409851
141  22    0    0     -0.4118237018     -9.7712354660     0.0047886476     -0.0019494649     0.0007323807     0.0019428061     25.9183521270     78.0151138305     -48.2428588867
141 229    0    0     -0.4118237018     -9.7712354660     0.0047886476     -0.0019494649     0.0007323807     0.0019428061     25.9183521270     78.0151138305     -48.2428588867
142 181    0    0     -0.4094293594     -9.7736291885     0.0239432382     -0.0022157840     0.0004660605     0.0014101657     25.9183521270     78.0151138305     -48.2428588867
143 132    0    0     -0.4070350170     -9.7712354660     0.0047886476     -0.0014168248     0.0007323807     0.0014101657     25.9183521270     78.0151138305     -48.2428588867
144  83    0    0     -0.4070350170     -9.7712354660     0.0047886476     -0.0014168248     0.0007323807     0.0014101657     25.9183521270     78.0151138305     -48.2428588867
145  34    0    0     -0.4166123390     -9.7808122634     0.0119716191     -0.0011505037     0.0004660605     0.0019428061     25.9183521270     78.0151138305     -48.2428588867
145 242    0    0     -0.4166123390     -9.7712354660     0.0383091812     -0.0011505037     0.0004660605     0.0022091262     25.9183521270     78.0151138305     -48.2428588867
146 193    0    0     -0.4166123390     -9.7712354660     0.0383091812     -0.0011505037     0.0004660605     0.0022091262     25.9183521270     78.0151138305     -48.2428588867
147 144    0    0     -0.4261896133     -9.7760238647     0.0239432382     -0.0011505037     -0.0000665798     0.0030080866     25.9183521270     78.0151138305     -48.2428588867
148  96    0    0     -0.4237952709     -9.7856006622     0.0191545906     -0.0011505037     0.0001997404     0.0022091262     25.9183521270     78.0151138305     -48.2428588867
149  47    0    0     -0.4237952709     -9.7856006622     0.0191545906     -0.0011505037     0.0001997404     0.0022091262     25.9183521270     78.0151138305     -48.2428588867
149 254    0    0     -0.4285839557     -9.7832069396     0.0215489125     -0.0014168248     0.0012650209     0.0014101657     26.6188488006     79.4207916259     -48.9175834655
150 206    0    0     -0.4285839557     -9.7832069396     0.0215489125     -0.0014168248     0.0012650209     0.0014101657     26.6188488006     79.4207916259     -48.9175834655
151 157    0    0     -0.4166123390     -9.7832069396     0.0095772953     -0.0019494649     0.0001997404     0.0016764857     26.6188488006     79.4207916259     -48.9175834655
152 109    0    0     -0.4142179965     -9.7784175872     0.0047886476     -0.0022157840     0.0004660605     0.0011438457     26.6188488006     79.4207916259     -48.9175834655
153  60    0    0     -0.4142179965     -9.7784175872     0.0047886476     -0.0022157840     0.0004660605     0.0011438457     26.6188488006     79.4207916259     -48.9175834655
154  11    0    0     -0.4214009761     -9.7736291885     0.0263375616     -0.0014168248     0.0015313411     0.0019428061     26.6188488006     79.4207916259     -48.9175834655
154 219    0    0     -0.4190066337     -9.7736291885     0.0311262083     -0.0011505037     0.0009987009     0.0008775255     26.6188488006     79.4207916259     -48.9175834655
155 170    0    0     -0.4190066337     -9.7736291885     0.0311262083     -0.0011505037     0.0009987009     0.0008775255     26.6188488006     79.4207916259     -48.9175834655
156 121    0    0     -0.4333725929     -9.7760238647     0.0383091812     -0.0008841847     0.0009987009     0.0016764857     26.6188488006     79.4207916259     -48.9175834655
157  73    0    0     -0.4333725929     -9.7664461135     0.0287318849     -0.0011505037     0.0015313411     0.0014101657     27.1442203521     78.1908187866     -49.7609901428
158  24    0    0     -0.4333725929     -9.7664461135     0.0287318849     -0.0011505037     0.0015313411     0.0014101657     27.1442203521     78.1908187866     -49.7609901428
158 232    0    0     -0.4190066337     -9.7856006622     0.0095772953     -0.0014168248     0.0023303017     0.0022091262     27.1442203521     78.1908187866     -49.7609901428
159 183    0    0     -0.4333725929     -9.7688407897     0.0239432382     -0.0014168248     0.0020639812     0.0024754464     27.1442203521     78.1908187866     -49.7609901428
160 135    0    0     -0.4333725929     -9.7688407897     0.0239432382     -0.0014168248     0.0020639812     0.0024754464     27.1442203521     78.1908187866     -49.7609901428
161  87    0    0     -0.4261896133     -9.7784175872     0.0430978250     -0.0014168248     0.0017976613     0.0019428061     27.1442203521     78.1908187866     -49.7609901428
162  39    0    0     -0.4094293594     -9.7784175872     0.0430978250     -0.0008841847     0.0012650209     0.0011438457     27.1442203521     78.1908187866     -49.7609901428
162 246    0    0     -0.4094293594     -9.7784175872     0.0430978250     -0.0008841847     0.0012650209     0.0011438457     27.1442203521     78.1908187866     -49.7609901428
163 197    0    0     -0.4070350170     -9.7760238647     0.0239432382     -0.0016831439     0.0017976613     0.0008775255     27.1442203521     78.1908187866     -49.7609901428
164 149    0    0     -0.4094293594     -9.7712354660     0.0095772953     -0.0016831439     0.0012650209     0.0006112053     25.9183521270     78.0151138305     -49.5923080444
165 100    0    0     -0.4094293594     -9.7712354660     0.0095772953     -0.0016831439     0.0012650209     0.0006112053     25.9183521270     78.0151138305     -49.5923080444
166  51    0    0     -0.4094293594     -9.7688407897     0.0359148550     -0.0011505037     0.0009987009     0.0006112053     25.9183521270     78.0151138305     -49.5923080444
167   2    0    0     -0.4261896133     -9.7784175872     0.0239432382     -0.0014168248     -0.0000665798     0.0014101657     25.9183521270     78.0151138305     -49.5923080444
167 209    0    0     -0.4261896133     -9.7784175872     0.0239432382     -0.0014168248     -0.0000665798     0.0014101657     25.9183521270     78.0151138305     -49.5923080444
168 161    0    0     -0.4094293594     -9.7640523910     0.0598580884     -0.0011505037     0.0015313411     0.0014101657     25.9183521270     78.0151138305     -49.5923080444
169 113    0    0     -0.4166123390     -9.7856006622     0.0287318849     -0.0008841847     0.0015313411     0.0011438457     25
