# Supplementary material for: A localization method for wireless capsule endoscopy using side wall cameras and IMU sensor
Source: Sci Rep. 2021 May 27;11:11204. doi: 10.1038/s41598-021-90523-w (PMC8160358; doi:10.1038/s41598-021-90523-w)
Supplement: Supplementary file 1 — Supplementary Information. [file 41598_2021_90523_MOESM1_ESM.zip › data/invol_arbitrary_1]

161  48    0    0     -0.2681642532     -9.7736291885     -0.0191545906     -0.0011331979     -0.0007763233     -0.0001704455     25.7432289123     78.1908187866     -50.7730789184
162   1    0    0     -0.2681642532     -9.7736291885     -0.0191545906     -0.0011331979     -0.0007763233     -0.0001704455     25.7432289123     78.1908187866     -50.7730789184
162 209    0    0     -0.2825301933     -9.7832069396     0.0287318849     -0.0013995188     -0.0007763233     0.0006285147     25.7432289123     78.1908187866     -50.7730789184
163 161    0    0     -0.2921074867     -9.7927837371     0.0047886476     -0.0003342368     -0.0005100030     0.0008948349     25.7432289123     78.1908187866     -50.7730789184
164 112    0    0     -0.2921074867     -9.7927837371     0.0047886476     -0.0003342368     -0.0005100030     0.0008948349     25.7432289123     78.1908187866     -50.7730789184
165  64    0    0     -0.2897131729     -9.7736291885     -0.0023943238     -0.0008668788     -0.0005100030     -0.0009694063     26.6188488006     77.3122711181     -50.9417610168
166  15    0    0     -0.2825301933     -9.7927837371     -0.0071829710     -0.0008668788     0.0002889575     -0.0012357263     26.6188488006     77.3122711181     -50.9417610168
166 223    0    0     -0.2825301933     -9.7927837371     -0.0071829710     -0.0008668788     0.0002889575     -0.0012357263     26.6188488006     77.3122711181     -50.9417610168
167 175    0    0     -0.2753472328     -9.7832069396     -0.0023943238     -0.0013995188     0.0000226372     0.0000958745     26.6188488006     77.3122711181     -50.9417610168
168 127    0    0     -0.2801358699     -9.7832069396     -0.0095772953     -0.0008668788     0.0002889575     0.0003621946     26.6188488006     77.3122711181     -50.9417610168
169  78    0    0     -0.2801358699     -9.7832069396     -0.0095772953     -0.0008668788     0.0002889575     0.0003621946     26.6188488006     77.3122711181     -50.9417610168
170  30    0    0     -0.2729529142     -9.7616577148     -0.0071829710     -0.0006005578     -0.0010426433     -0.0001704455     26.6188488006     77.3122711181     -50.9417610168
170 238    0    0     -0.2681642532     -9.7784175872     -0.0119716191     -0.0019321590     -0.0015752837     0.0000958745     26.6188488006     77.3122711181     -50.9417610168
171 190    0    0     -0.2681642532     -9.7784175872     -0.0119716191     -0.0019321590     -0.0015752837     0.0000958745     26.6188488006     77.3122711181     -50.9417610168
172 143    0    0     -0.2681642532     -9.7784175872     0.0287318849     -0.0016658380     -0.0007763233     -0.0001704455     26.6188488006     77.3122711181     -50.9417610168
173  95    0    0     -0.2681642532     -9.7760238647     0.0000000000     -0.0011331979     -0.0005100030     -0.0001704455     24.8676090240     77.3122711181     -51.2791213989
174  45    0    0     -0.2681642532     -9.7760238647     0.0000000000     -0.0011331979     -0.0005100030     -0.0001704455     24.8676090240     77.3122711181     -51.2791213989
174 252    0    0     -0.2729529142     -9.7808122634     0.0119716191     -0.0011331979     0.0000226372     -0.0001704455     24.8676090240     77.3122711181     -51.2791213989
175 204    0    0     -0.2825301933     -9.7784175872     0.0023943238     -0.0013995188     0.0000226372     -0.0001704455     24.8676090240     77.3122711181     -51.2791213989
176 156    0    0     -0.2825301933     -9.7784175872     0.0023943238     -0.0013995188     0.0000226372     -0.0001704455     24.8676090240     77.3122711181     -51.2791213989
177 108    0    0     -0.2777415513     -9.7784175872     -0.0095772953     -0.0000679176     -0.0002436829     0.0003621946     24.8676090240     77.3122711181     -51.2791213989
178  60    0    0     -0.2729529142     -9.7760238647     0.0023943238     -0.0011331979     -0.0010426433     -0.0001704455     24.8676090240     77.3122711181     -51.2791213989
179  12    0    0     -0.2729529142     -9.7760238647     0.0023943238     -0.0011331979     -0.0010426433     -0.0001704455     24.8676090240     77.3122711181     -51.2791213989
179 220    0    0     -0.2801358699     -9.7927837371     0.0191545906     -0.0008668788     -0.0013089635     0.0006285147     24.8676090240     77.3122711181     -51.2791213989
180 172    0    0     -0.2753472328     -9.7760238647     -0.0191545906     -0.0019321590     -0.0005100030     0.0000958745     24.8676090240     78.3665313720     -50.2670326232
181 123    0    0     -0.2753472328     -9.7760238647     -0.0191545906     -0.0019321590     -0.0005100030     0.0000958745     24.8676090240     78.3665313720     -50.2670326232
182  75    0    0     -0.2729529142     -9.7832069396     0.0023943238     -0.0008668788     0.0002889575     -0.0007030861     24.8676090240     78.3665313720     -50.2670326232
183  26    0    0     -0.2681642532     -9.7832069396     0.0000000000     -0.0000679176     -0.0002436829     -0.0004367660     24.8676090240     78.3665313720     -50.2670326232
183 233    0    0     -0.2681642532     -9.7832069396     0.0000000000     -0.0000679176     -0.0002436829     -0.0004367660     24.8676090240     78.3665313720     -50.2670326232
184 183    0    0     -0.2825301933     -9.7808122634     -0.0239432382     -0.0008668788     0.0000226372     -0.0001704455     24.8676090240     78.3665313720     -50.2670326232
185 135    0    0     -0.2777415513     -9.7879953384     -0.0143659424     -0.0011331979     -0.0005100030     -0.0001704455     24.8676090240     78.3665313720     -50.2670326232
186  87    0    0     -0.2777415513     -9.7879953384     -0.0143659424     -0.0011331979     -0.0005100030     -0.0001704455     24.8676090240     78.3665313720     -50.2670326232
187  39    0    0     -0.2801358699     -9.7856006622     -0.0167602658     -0.0013995188     -0.0013089635     -0.0004367660     24.8676090240     78.3665313720     -50.2670326232
187 246    0    0     -0.2681642532     -9.7832069396     -0.0478864765     -0.0011331979     -0.0007763233     0.0000958745     25.3929805755     77.1365661621     -51.7851676940
188 199    0    0     -0.2681642532     -9.7832069396     -0.0478864765     -0.0011331979     -0.0007763233     0.0000958745     25.3929805755     77.1365661621     -51.7851676940
189 151    0    0     -0.2657699346     -9.7951784133     -0.0287318849     -0.0006005578     -0.0005100030     0.0000958745     25.3929805755     77.1365661621     -51.7851676940
190 102    0    0     -0.2753472328     -9.7688407897     -0.0119716191     -0.0003342368     -0.0005100030     0.0000958745     25.3929805755     77.1365661621     -51.7851676940
191  54    0    0     -0.2753472328     -9.7688407897     -0.0119716191     -0.0003342368     -0.0005100030     0.0000958745     25.3929805755     77.1365661621     -51.7851676940
192   6    0    0     -0.2753472328     -9.7784175872     0.0287318849     -0.0000679176     -0.0002436829     0.0003621946     25.3929805755     77.1365661621     -51.7851676940
192 213    0    0     -0.2801358699     -9.7784175872     0.0287318849     -0.0008668788     -0.0013089635     -0.0007030861     25.3929805755     77.1365661621     -51.7851676940
193 165    0    0     -0.2801358699     -9.7784175872     0.0287318849     -0.0008668788     -0.0013089635     -0.0007030861     25.3929805755     77.1365661621     -51.7851676940
194 117    0    0     -0.2801358699     -9.7903900146     -0.0215489125     -0.0008668788     -0.0013089635     0.0000958745     25.3929805755     77.1365661621     -51.7851676940
195  69    0    0     -0.2825301933     -9.7927837371     -0.0191545906     -0.0013995188     0.0000226372     0.0000958745     26.2686004638     78.7179489135     -50.6043968200
196  20    0    0     -0.2825301933     -9.7927837371     -0.0191545906     -0.0013995188     0.0000226372     0.0000958745     26.2686004638     78.7179489135     -50.6043968200
196 227    0    0     -0.2753472328     -9.7832069396     -0.0047886476     -0.0016658380     0.0002889575     -0.0001704455     26.2686004638     78.7179489135     -50.6043968200
197 179    0    0     -0.2777415513     -9.7879953384     -0.0071829710     -0.0016658380     -0.0002436829     -0.0009694063     26.2686004638     78.7179489135     -50.6043968200
198 131    0    0     -0.2777415513     -9.7879953384     -0.0071829710     -0.0016658380     -0.0002436829     -0.0009694063     26.2686004638     78.7179489135     -50.6043968200
199  82    0    0     -0.2729529142     -9.7903900146     -0.0119716191     -0.0019321590     -0.0015752837     0.0011611551     26.2686004638     78.7179489135     -50.6043968200
200  34    0    0     -0.2753472328     -9.7784175872     -0.0311262083     -0.0011331979     -0.0007763233     0.0008948349     26.2686004638     78.7179489135     -50.6043968200
200 242    0    0     -0.2753472328     -9.7784175872     -0.0311262083     -0.0011331979     -0.0007763233     0.0008948349     26.2686004638     78.7179489135     -50.6043968200
201 194    0    0     -0.2729529142     -9.7832069396     -0.0263375616     -0.0006005578     0.0000226372     0.0006285147     26.2686004638     78.7179489135     -50.6043968200
202 146    0    0     -0.2681642532     -9.7927837371     -0.0359148550     -0.0008668788     -0.0002436829     0.0008948349     25.7432289123     78.1908187866     -51.1104393005
203  98    0    0     -0.2681642532     -9.7927837371     -0.0359148550     -0.0008668788     -0.0002436829     0.0008948349     25.7432289123     78.1908187866     -51.1104393005
204  49    0    0     -0.2681642532     -9.7927837371     -0.0023943238     -0.0008668788     0.0000226372     0.0006285147     25.7432289123     78.1908187866     -51.1104393005
205   1    0    0     -0.2681642532     -9.7832069396     0.0047886476     -0.0008668788     0.0000226372     0.0003621946     25.7432289123     78.1908187866     -51.1104393005
205 208    0    0     -0.2681642532     -9.7832069396     0.0047886476     -0.0008668788     0.0000226372     0.0003621946     25.7432289123     78.1908187866     -51.1104393005
206 159    0    0     -0.2561926364     -9.7808122634     -0.0023943238     -0.0006005578     0.0000226372     -0.0004367660     25.7432289123     78.1908187866     -51.1104393005
207 111    0    0     -0.2825301933     -9.8023614883     -0.0119716191     -0.0006005578     0.0005552775     0.0003621946     25.7432289123     78.1908187866     -51.1104393005
208  62    0    0     -0.2825301933     -9.8023614883     -0.0119716191     -0.0006005578     0.0005552775     0.0003621946     25.7432289123     78.1908187866     -51.1104393005
209  14    0    0     -0.2729529142     -9.7903900146     0.0047886476     -0.0006005578     0.0000226372     -0.0004367660     25.7432289123     78.1908187866     -51.1104393005
209 221    0    0     -0.2873188495     -9.7927837371     0.0215489125     -0.0013995188     0.0002889575     -0.0007030861     25.7432289123     78.1908187866     -51.1104393005
210 173    0    0     -0.2873188495     -9.7927837371     0.0215489125     -0.0013995188     0.0002889575     -0.0007030861     25.7432289123     78.1908187866     -51.1104393005
211 125    0    0     -0.2777415513     -9.7903900146     -0.0335205316     -0.0019321590     0.0000226372     0.0000958745     25.5681037902     78.0151138305     -51.2791213989
212  76    0    0     -0.2753472328     -9.7736291885     -0.0311262083     -0.0006005578     -0.0005100030     -0.0007030861     25.5681037902     78.0151138305     -51.2791213989
213  28    0    0     -0.2753472328     -9.7736291885     -0.0311262083     -0.0006005578     -0.0005100030     -0.0007030861     25.5681037902     78.0151138305     -51.2791213989
213 235    0    0     -0.2777415513     -9.7808122634     0.0071829710     -0.0000679176     0.0000226372     0.0003621946     25.5681037902     78.0151138305     -51.2791213989
214 187    0    0     -0.2633756160     -9.7903900146     0.0047886476     0.0001984034     0.0000226372     0.0003621946     25.5681037902     78.0151138305     -51.2791213989
215 138    0    0     -0.2633756160     -9.7903900146     0.0047886476     0.0001984034     0.0000226372     0.0003621946     25.5681037902     78.0151138305     -51.2791213989
216  89    0    0     -0.2657699346     -9.7927837371     0.0095772953     -0.0013995188     0.0005552775     -0.0001704455     25.5681037902     78.0151138305     -51.2791213989
217  40    0    0     -0.2777415513     -9.7784175872     -0.0143659424     -0.0016658380     0.0000226372     -0.0007030861     25.5681037902     78.0151138305     -51.2791213989
217 248    0    0     -0.2777415513     -9.7784175872     -0.0143659424     -0.0016658380     0.0000226372     -0.0007030861     25.5681037902     78.0151138305     -51.2791213989
218 200    0    0     -0.2897131729     -9.7808122634     -0.0143659424     -0.0024647994     0.0005552775     -0.0007030861     25.5681037902     77.6636886596     -51.9538459777
219 151    0    0     -0.2681642532     -9.7712354660     -0.0239432382     -0.0029974393     -0.0002436829     0.0008948349     25.5681037902     77.6636886596     -51.9538459777
220 103    0    0     -0.2681642532     -9.7712354660     -0.0239432382     -0.0029974393     -0.0002436829     0.0008948349     25.5681037902     77.6636886596     -51.9538459777
221  55    0    0     -0.2729529142     -9.7808122634     0.0000000000     -0.0013995188     0.0000226372     0.0008948349     25.5681037902     77.6636886596     -51.9538459777
222   6    0    0     -0.2633756160     -9.7856006622     -0.0143659424     -0.0016658380     -0.0007763233     0.0003621946     25.5681037902     77.6636886596     -51.9538459777
222 213    0    0     -0.2633756160     -9.7856006622     -0.0143659424     -0.0016658380     -0.0007763233     0.0003621946     25.5681037902     77.6636886596     -51.9538459777
223 165    0    0     -0.2825301933     -9.7760238647     -0.0143659424     -0.0016658380     -0.0005100030     0.0000958745     25.5681037902     77.6636886596     -51.9538459777
224 117    0    0     -0.2777415513     -9.7736291885     0.0119716191     -0.0011331979     0.0000226372     0.0006285147     25.5681037902     77.6636886596     -51.9538459777
225  68    0    0     -0.2777415513     -9.7736291885     0.0119716191     -0.0011331979     0.0000226372     0.0006285147     25.5681037902     77.6636886596     -51.9538459777
226  20    0    0     -0.2633756160     -9.7808122634     -0.0071829710     -0.0003342368     -0.0002436829     0.0000958745     24.8676090240     76.6094360351     -51.9538459777
226 228    0    0     -0.2825301933     -9.7951784133     -0.0047886476     -0.0006005578     -0.0002436829     0.0003621946     24.8676090240     76.6094360351     -51.9538459777
227 179    0    0     -0.2825301933     -9.7951784133     -0.0047886476     -0.0006005578     -0.0002436829     0.0003621946     24.8676090240     76.6094360351     -51.9538459777
228 131    0    0     -0.2705585718     -9.7808122634     0.0071829710     -0.0006005578     0.0000226372     0.0000958745     24.8676090240     76.6094360351     -51.9538459777
229  82    0    0     -0.2681642532     -9.7856006622     0.0191545906     -0.0003342368     -0.0010426433     0.0000958745     24.8676090240     76.6094360351     -51.9538459777
230  33    0    0     -0.2681642532     -9.7856006622     0.0191545906     -0.0003342368     -0.0010426433     0.0000958745     24.8676090240     76.6094360351     -51.9538459777
230 240    0    0     -0.3375996351     -9.7736291885     -0.0191545906     -0.0013995188     0.0002889575     -0.0004367660     24.8676090240     76.6094360351     -51.9538459777
231 192    0    0     -0.2873188495     -9.7089824676     0.0622524166     0.0012636837     -0.0005100030     -0.0038989278     24.8676090240     76.6094360351     -51.9538459777
232 144    0    0     -0.2873188495     -9.7089824676     0.0622524166     0.0012636837     -0.0005100030     -0.0038989278     24.8676090240     76.6094360351     -51.9538459777
233  95    0    0     -0.2346437215     -9.7592630386     -0.0287318849     -0.0053943209     0.0008215976     0.0027590763     25.7432289123     78.1908187866     -51.1104393005
234  47    0    0     -0.2992904472     -9.7760238647     -0.0167602658     0.0001984034     0.0002889575     0.0024927558     25.7432289123     78.1908187866     -51.1104393005
234 254    0    0     -0.2992904472     -9.7760238647     -0.0167602658     0.0001984034     0.0002889575     0.0024927558     25.7432289123     78.1908187866     -51.1104393005
235 205    0    0     -0.2681642532     -9.7664461135     0.0095772953     0.0009973627     -0.0002436829     -0.0015020463     25.7432289123     78.1908187866     -51.1104393005
236 157    0    0     -0.2777415513     -9.7712354660     -0.0095772953     -0.0024647994     -0.0005100030     0.0003621946     25.7432289123     78.1908187866     -51.1104393005
237 109    0    0     -0.2777415513     -9.7712354660     -0.0095772953     -0.0024647994     -0.0005100030     0.0003621946     25.7432289123     78.1908187866     -51.1104393005
238  61    0    0     -0.2753472328     -9.7544746398     0.0000000000     0.0004647225     0.0002889575     0.0003621946     25.7432289123     78.1908187866     -51.1104393005
239  11    0    0     -0.2585869789     -9.7736291885     0.0047886476     -0.0013995188     0.0000226372     0.0008948349     25.7432289123     78.1908187866     -51.1104393005
239 218    0    0     -0.2585869789     -9.7736291885     0.0047886476     -0.0013995188     0.0000226372     0.0008948349     25.7432289123     78.1908187866     -51.1104393005
240 170    0    0     -0.2633756160     -9.7736291885     -0.0143659424     -0.0003342368     -0.0002436829     0.0030253961     24.5173606872     77.6636886596     -50.9417610168
241 122    0    0     -0.2585869789     -9.7664461135     -0.0263375616     0.0009973627     -0.0005100030     0.0035580363     24.5173606872     77.6636886596     -50.9417610168
242  74    0    0     -0.2585869789     -9.7664461135     -0.0263375616     0.0009973627     -0.0005100030     0.0035580363     24.5173606872     77.6636886596     -50.9417610168
243  25    0    0     -0.2825301933     -9.7784175872     -0.0119716191     0.0012636837     -0.0002436829     0.0070201988     24.5173606872     77.6636886596     -50.9417610168
243 233    0    0     -0.2825301933     -9.7784175872     -0.0119716191     0.0012636837     -0.0002436829     0.0070201988     24.5173606872     77.6636886596     -50.9417610168
244 185    0    0     -0.2490096569     -9.7712354660     0.0000000000     0.0001984034     0.0002889575     0.0048896369     24.5173606872     77.6636886596     -50.9417610168
245 135    0    0     -0.2992904472     -9.7856006622     0.0119716191     -0.0003342368     0.0005552775     0.0126129221     24.5173606872     77.6636886596     -50.9417610168
246  87    0    0     -0.2992904472     -9.7856006622     0.0119716191     -0.0003342368     0.0005552775     0.0126129221     24.5173606872     77.6636886596     -50.9417610168
247  39    0    0     -0.2633756160     -9.7760238647     -0.0119716191     -0.0019321590     -0.0005100030     0.0107486808     24.5173606872     77.6636886596     -50.9417610168
247 246    0    0     -0.2657699346     -9.7760238647     0.0095772953     0.0004647225     -0.0013089635     0.0094170799     24.5173606872     77.6636886596     -50.9417610168
248 198    0    0     -0.2657699346     -9.7760238647     0.0095772953     0.0004647225     -0.0013089635     0.0094170799     24.5173606872     77.6636886596     -50.9417610168
249 149    0    0     -0.2466153383     -9.7664461135     -0.0407035017     0.0012636837     -0.0021079239     0.0110150003     25.9183521270     78.3665313720     -50.6043968200
250 101    0    0     -0.2801358699     -9.7544746398     -0.0407035017     0.0015300028     -0.0021079239     0.0219341301     25.9183521270     78.3665313720     -50.6043968200
251  52    0    0     -0.2801358699     -9.7544746398     -0.0407035017     0.0015300028     -0.0021079239     0.0219341301     25.9183521270     78.3665313720     -50.6043968200
252   4    0    0     -0.3208393812     -9.7832069396     0.0502807998     0.0065900869     -0.0031732046     0.0229994082     25.9183521270     78.3665313720     -50.6043968200
252 211    0    0     -0.1292934894     -9.6587018966     0.1436594247     -0.0021984782     -0.0034395246     0.0291247701     25.9183521270     78.3665313720     -50.6043968200
253 163    0    0     -0.1292934894     -9.6587018966     0.1436594247     -0.0021984782     -0.0034395246     0.0291247701     25.9183521270     78.3665313720     -50.6043968200
254 115    0    0     -0.3160507440     -9.7832069396     -0.0239432382     -0.0266999340     0.0018868782     0.0786603212     25.9183521270     78.3665313720     -50.6043968200
255  67    0    0     -0.3423882961     -9.7999668121     0.0502807998     -0.0155144872     -0.0039721652     0.0741328716     25.9183521270     78.3665313720     -50.6043968200
  0  19    0    0     -0.3423882961     -9.7999668121     0.0502807998     -0.0155144872     -0.0039721652     0.0741328716     25.9183521270     78.3665313720     -50.6043968200
  0 226    0    0     -0.3328109979     -9.7760238647     -0.0095772953     -0.0203082489     -0.0100975286     0.0581536674     24.1671123504     77.3122711181     -49.9296722412
  1 179    0    0     -0.2418267011     -9.8119382858     -0.0191545906     -0.0165797686     -0.0140923309     0.0533599090     24.1671123504     77.3122711181     -49.9296722412
  2 131    0    0     -0.2418267011     -9.8119382858     -0.0191545906     -0.0165797686     -0.0140923309     0.0533599090     24.1671123504     77.3122711181     -49.9296722412
  3  83    0    0     -0.1604196929     -9.9196834564     -0.0215489125     -0.0211072111     -0.0106301689     0.0965037727     24.1671123504     77.3122711181     -49.9296722412
  4  36    0    0     -0.2992904472     -9.9292602539     0.0287318849     -0.0181776885     -0.0108964896     0.1670786142     24.1671123504     77.3122711181     -49.9296722412
  4 244    0    0     -0.2992904472     -9.9292602539     0.0287318849     -0.0181776885     -0.0108964896     0.1670786142     24.1671123504     77.3122711181     -49.9296722412
  5 197    0    0     -0.4309782505     -9.8239097595     -0.0119716191     -0.0464076232     -0.0255440998     0.1971728134     24.1671123504     77.3122711181     -49.9296722412
  6 149    0    0     -0.5818206787     -9.7879953384     0.0454921483     -0.0464076232     -0.0268756985     0.1814599037     24.1671123504     77.3122711181     -49.9296722412
  7 101    0    0     -0.5818206787     -9.7879953384     0.0454921483     -0.0464076232     -0.0268756985     0.1814599037     24.1671123504     77.3122711181     -49.9296722412
  8  54    0    0     -0.5123852729     -9.8861627578     0.0885899734     -0.0541309070     -0.0023742439     0.1793293476     26.6188488006     79.0693664550     -51.6164855957
  9   5    0    0     -0.5506944656     -9.8694019317     -0.0023943238     -0.0554625082     0.0378401017     0.2043634414     26.6188488006     79.0693664550     -51.6164855957
  9 213    0    0     -0.5506944656     -9.8694019317     -0.0023943238     -0.0554625082     0.0378401017     0.2043634414     26.6188488006     79.0693664550     -51.6164855957
 10 164    0    0     -0.6392844200     -9.8358821868     0.0574637699     -0.0290968151     0.0783207654     0.2355228900     26.6188488006     79.0693664550     -51.6164855957
 11 116    0    0     -0.6943538665     -9.7927837371     0.0502807998     -0.0211072111     0.1132086992     0.2483062744     26.6188488006     79.0693664550     -51.6164855957
 12  68    0    0     -0.6943538665     -9.7927837371     0.0502807998     -0.0211072111     0.1132086992     0.2483062744     26.6188488006     79.0693664550     -51.6164855957
 13  20    0    0     -0.6847765922     -9.7448978424     -0.0814070034     -0.0277652144     0.1289216041     0.2453767538     26.6188488006     79.0693664550     -51.6164855957
 13 228    0    0     -0.6273128509     -9.7353200912     -0.2202777862     -0.0389506578     0.1188014268     0.2325933933     26.6188488006     79.0693664550     -51.6164855957
 14 180    0    0     -0.6273128509     -9.7353200912     -0.2202777862     -0.0389506578     0.1188014268     0.2325933933     26.6188488006     79.0693664550     -51.6164855957
 15 132    0    0     -0.6464673995     -9.8933458328     -0.3064734458     -0.0426791429     0.0820492458     0.2445777893     27.4944686889     76.7851409912     -50.4357147216
 16  85    0    0     -0.8380132675     -9.8574304580     -0.2753472328     -0.0546635532     0.0330463385     0.2760035753     27.4944686889     76.7851409912     -50.4357147216
 17  37    0    0     -0.8380132675     -9.8574304580     -0.2753472328     -0.0546635532     0.0330463385     0.2760035753     27.4944686889     76.7851409912     -50.4357147216
 17 245    0    0     -0.9553351402     -9.6108150482     -0.1149275422     -0.0453423452     0.0024195184     0.2765362024     27.4944686889     76.7851409912     -50.4357147216
 18 197    0    0     -1.0223761796     -9.7161655426     -0.0071829710     -0.0144492053     0.0226598501     0.2605569839     27.4944686889     76.7851409912     -50.4357147216
 19 149    0    0     -1.0223761796     -9.7161655426     -0.0071829710     -0.0144492053     0.0226598501     0.2605569839     27.4944686889     76.7851409912     -50.4357147216
 20 102    0    0     -1.0822342681     -9.8358821868     0.0909842967     0.0068564057     0.0674016380     0.2661497354     27.4944686889     76.7851409912     -50.4357147216
 21  53    0    0     -0.8475905418     -9.8622188568     -0.2083061695     -0.0434781026     0.0764565181     0.2791994094     27.4944686889     76.7851409912     -50.4357147216
 22   5    0    0     -0.8475905418     -9.8622188568     -0.2083061695     -0.0434781026     0.0764565181     0.2791994094     27.4944686889     76.7851409912     -50.4357147216
 22 213    0    0     -1.0056159496     -9.6395473480     -0.3854861259     -0.0970084571     0.0295841741     0.2941133499     30.1213283538     78.3665313720     -50.9417610168
 23 166    0    0     -1.3025120496     -9.4623670578     -0.4357668876     -0.0908830833     -0.0178208122     0.2805310249     30.1213283538     78.3665313720     -50.9417610168
 24 118    0    0     -1.3025120496     -9.4623670578     -0.4357668876     -0.0908830833     -0.0178208122     0.2805310249     30.1213283538     78.3665313720     -50.9417610168
 25  71    0    0     -1.2881461334     -9.5581398010     -0.2202777862     -0.0352221775     -0.0487139511     0.2262017011     30.1213283538     78.3665313720     -50.9417610168
 26  24    0    0     -1.1588526964     -9.7856006622     0.0430978250     -0.0296294546     -0.0529750728     0.1867863082     30.1213283538     78.3665313720     -50.9417610168
 26 232    0    0     -1.1588526964     -9.7856006622     0.0430978250     -0.0296294546     -0.0529750728     0.1867863082     30.1213283538     78.3665313720     -50.9417610168
 27 184    0    0     -1.3288496732     -9.8550367355     0.0263375616     -0.0562614727     -0.0186197748     0.1995696926     30.1213283538     78.3665313720     -50.9417610168
 28 137    0    0     -1.4150452613     -9.5653228759     -0.3854861259     -0.0975410938     -0.0002436829     0.2017002344     30.1213283538     78.3665313720     -50.9417610168
 29  89    0    0     -1.4150452613     -9.5653228759     -0.3854861259     -0.0975410938     -0.0002436829     0.2017002344     30.1213283538     78.3665313720     -50.9417610168
 30  42    0    0     -1.4389885902     -9.3713827133     -0.5459058284     -0.0823608493     -0.0236798572     0.1614859008     30.9969482421     79.2450790405     -51.4478034973
 30 250    0    0     -1.4533544540     -9.5389852523     -0.3208393812     -0.0277652144     -0.0548393154     0.1135482668     30.9969482421     79.2450790405     -51.4478034973
 31 203    0    0     -1.4533544540     -9.5389852523     -0.3208393812     -0.0277652144     -0.0548393154     0.1135482668     30.9969482421     79.2450790405     -51.4478034973
 32 155    0    0     -1.2091335058     -9.7592630386     -0.1460537433     0.0012636837     -0.0612309980     0.0781276798     30.9969482421     79.2450790405     -51.4478034973
 33 107    0    0     -1.5299727916     -9.8933458328     0.0598580884     0.0140470528     -0.0271420216     0.1114176988     30.9969482421     79.2450790405     -51.4478034973
 34  59    0    0     -1.5299727916     -9.8933458328     0.0598580884     0.0140470528     -0.0271420216     0.1114176988     30.9969482421     79.2450790405     -51.4478034973
 35  11    0    0     -1.4605374336     -9.7401084899     -0.1604196929     -0.0434781026     -0.0069016876     0.1316580295     30.9969482421     79.2450790405     -51.4478034973
 35 219    0    0     -1.6018025875     -9.2564554214     -0.4333725929     -0.0895514965     -0.0199513740     0.1151461839     30.9969482421     79.2450790405     -51.4478034973
 36 172    0    0     -1.6018025875     -9.2564554214     -0.4333725929     -0.0895514965     -0.0199513740     0.1151461839     30.9969482421     79.2450790405     -51.4478034973
 37 125    0    0     -1.5491274833     -9.4743385314     -0.3352053165     -0.0469402694     -0.0393927459     0.0256626081     30.9969482421     79.2450790405     -51.4478034973
 38  77    0    0     -1.4844807624     -9.7496862411     -0.1125332117     -0.0006005578     -0.0247451376     0.0182056446     30.6466999053     77.8394012451     -49.7609901428
 39  29    0    0     -1.4844807624     -9.7496862411     -0.1125332117     -0.0006005578     -0.0247451376     0.0182056446     30.6466999053     77.8394012451     -49.7609901428
 39 238    0    0     -1.5467331409     -9.8286991119     -0.1316878080     0.0233682584     0.0247904109     0.0440386962     30.6466999053     77.8394012451     -49.7609901428
 40 189    0    0     -1.4174395561     -9.9292602539     -0.0670410633     -0.0376190614     0.0365085005     0.0690727949     30.6466999053     77.8394012451     -49.7609901428
 41 141    0    0     -1.4174395561     -9.9292602539     -0.0670410633     -0.0376190614     0.0365085005     0.0690727949     30.6466999053     77.8394012451     -49.7609901428
 42  93    0    0     -1.7287016868     -9.7592630386     0.0407035017     -0.0924810123     0.0666026782     0.1431098079     30.6466999053     77.8394012451     -49.7609901428
 43  45    0    0     -1.4054679870     -9.6323642730     -0.1795742750     -0.1428155326     0.1038874983     0.1279295563     30.6466999053     77.8394012451     -49.7609901428
 43 253    0    0     -1.4054679870     -9.6323642730     -0.1795742750     -0.1428155326     0.1038874983     0.1279295563     30.6466999053     77.8394012451     -49.7609901428
 44 206    0    0     -1.5802536010     -9.9077110290     -0.4549215316     -0.2043354749     0.0839134788     0.1207389116     30.6466999053     77.8394012451     -49.7609901428
 45 158    0    0     -1.4389885902     -9.7616577148     -0.1699969768     -0.2685186386     0.0410359430     0.1044933795     33.6238098144     80.4750442504     -49.2549476623
 46 110    0    0     -1.4389885902     -9.7616577148     -0.1699969768     -0.2685186386     0.0410359430     0.1044933795     33.6238098144     80.4750442504     -49.2549476623
 47  63    0    0     -1.7239130973     -9.7257432937     -0.4573158264     -0.3393597841     0.0423675441     0.1244673848     33.6238098144     80.4750442504     -49.2549476623
 48  15    0    0     -1.5994082450     -9.6563072204     -0.4860476970     -0.3036729097     0.0697985172     0.1393813133     33.6238098144     80.4750442504     -49.2549476623
 48 223    0    0     -1.5994082450     -9.6563072204     -0.4860476970     -0.3036729097     0.0697985172     0.1393813133     33.6238098144     80.4750442504     -49.2549476623
 49 175    0    0     -1.6736322402     -9.7185602188     -0.6464673995     -0.2826335906     0.0966968536     0.1734703063     33.6238098144     80.4750442504     -49.2549476623
 50 128    0    0     -1.6592663764     -9.5533514022     -0.8835054397     -0.2336307048     0.1126760601     0.2163478374     33.6238098144     80.4750442504     -49.2549476623
 51  80    0    0     -1.6592663764     -9.5533514022     -0.8835054397     -0.2336307048     0.1126760601     0.2163478374     33.6238098144     80.4750442504     -49.2549476623
 52  32    0    0     -1.4533544540     -9.6610965728     -0.6201298236     -0.1374891042     0.1219972610     0.2799983501     33.6238098144     80.4750442504     -49.2549476623
 52 240    0    0     -1.9058816909     -9.6754617691     -0.7757608890     -0.0780997276     0.1430365562     0.3527037858     33.7989311218     79.2450790405     -46.7247276306
 53 192    0    0     -1.9058816909     -9.6754617691     -0.7757608890     -0.0780997276     0.1430365562     0.3527037858     33.7989311218     79.2450790405     -46.7247276306
 54 144    0    0     -1.9058816909     -9.7065887451     -0.6153411865     -0.0706427574     0.1398407220     0.3449804782     33.7989311218     79.2450790405     -46.7247276306
 55  97    0    0     -2.0255978107     -9.6179981231     -0.6704106330     -0.1374891042     0.1265247106     0.3167505502     33.7989311218     79.2450790405     -46.7247276306
 56  49    0    0     -2.0255978107     -9.6179981231     -0.6704106330     -0.1374891042     0.1265247106     0.3167505502     33.7989311218     79.2450790405     -46.7247276306
 57   0    0    0     -2.0279922485     -9.4072980880     -0.9194203376     -0.1793013811     0.1156055808     0.2776014804     33.7989311218     79.2450790405     -46.7247276306
 57 208    0    0     -2.0567240715     -9.3833541870     -0.7230857849     -0.1289668674     0.1230625510     0.2736066818     33.7989311218     79.2450790405     -46.7247276306
 58 161    0    0     -2.0567240715     -9.3833541870     -0.7230857849     -0.1289668674     0.1230625510     0.2736066818     33.7989311218     79.2450790405     -46.7247276306
 59 113    0    0     -2.0255978107     -9.5509576797     -0.8212530136     -0.1223088741     0.1286552667     0.2544316291     33.7989311218     79.2450790405     -46.7247276306
 60  65    0    0     -2.2386927604     -9.5102539062     -0.9002656936     -0.1212435841     0.1313184738     0.2499041795     35.9004211425     79.9479141235     -48.0741767883
 61  18    0    0     -2.2386927604     -9.5102539062     -0.9002656936     -0.1212435841     0.1313184738     0.2499041795     35.9004211425     79.9479141235     -48.0741767883
 61 226    0    0     -2.1189765930     -9.4575786590     -1.0032216310     -0.1087265491     0.1401070356     0.2453767538     35.9004211425     79.9479141235     -48.0741767883
 62 178    0    0     -2.2123551368     -9.3761720657     -1.0008273124     -0.0205745697     0.1558199167     0.2994397163     35.9004211425     79.9479141235     -48.0741767883
 63 131    0    0     -2.2123551368     -9.3761720657     -1.0008273124     -0.0205745697     0.1558199167     0.2994397163     35.9004211425     79.9479141235     -48.0741767883
 64  83    0    0     -2.3655917644     -9.6395473480     -0.7135085105     0.0089869680     0.1582168102     0.3047661542     35.9004211425     79.9479141235     -48.0741767883
 65  35    0    0     -2.4685478210     -9.8670082092     -0.6177354812     -0.0924810123     0.1542220115     0.2978418159     35.9004211425     79.9479141235     -48.0741767883
 65 243    0    0     -2.4685478210     -9.8670082092     -0.6177354812     -0.0924810123     0.1542220115     0.2978418159     35.9004211425     79.9479141235     -48.0741767883
 66 196    0    0     -2.5284059047     -9.4551839828     -1.0774456262     -0.1904868316     0.1611463308     0.2618885993     35.9004211425     79.9479141235     -48.0741767883
 67 148    0    0     -2.1884119510     -9.0816698074     -0.8930827140     -0.1247057557     0.1920394802     0.2618885993     38.7024040222     79.9479141235     -45.3752746582
 68 101    0    0     -2.1884119510     -9.0816698074     -0.8930827140     -0.1247057557     0.1920394802     0.2618885993     38.7024040222     79.9479141235     -45.3752746582
 69  53    0    0     -2.5691094398     -9.3833541870     -1.2953290939     -0.0389506578     0.2170735597     0.3431162595     38.7024040222     79.9479141235     -45.3752746582
 70   5    0    0     -3.0216364860     -9.3139190673     -0.9720953941     0.0220366573     0.2277263641     0.3686829805     38.7024040222     79.9479141235     -45.3752746582
 70 213    0    0     -3.0216364860     -9.3139190673     -0.9720953941     0.0220366573     0.2277263641     0.3686829805     38.7024040222     79.9479141235     -45.3752746582
 71 165    0    0     -2.8396677970     -9.1343450546     -0.7613949298     -0.0349558591     0.2370475769     0.2778677940     38.7024040222     79.9479141235     -45.3752746582
 72 118    0    0     -2.6912198066     -9.4743385314     -0.7398460388     -0.2059334039     0.2357159614     0.2224732160     38.7024040222     79.9479141235     -45.3752746582
 73  70    0    0     -2.6912198066     -9.4743385314     -0.7398460388     -0.2059334039     0.2357159614     0.2224732160     38.7024040222     79.9479141235     -45.3752746582
 74  22    0    0     -2.7941758632     -9.4767332077     -0.9792783737     -0.3912922382     0.2442382335     0.1316580295     38.7024040222     79.9479141235     -45.3752746582
 74 231    0    0     -2.6433334350     -9.2157516479     -1.1636413335     -0.4261801719     0.2469014167     0.0464355802     38.7024040222     79.9479141235     -45.3752746582
 75 184    0    0     -2.6433334350     -9.2157516479     -1.1636413335     -0.4261801719     0.2469014167     0.0464355802     38.7024040222     79.9479141235     -45.3752746582
 76 136    0    0     -2.6600935459     -9.2923698425     -1.1540640592     -0.4048745632     0.2418413400     0.0421744585     39.5780258178     79.4207916259     -46.2186813354
 77  89    0    0     -2.7774155139     -9.4958877563     -1.2977234077     -0.5164627075     0.2351833343     0.0291247701     39.5780258178     79.4207916259     -46.2186813354
 78  41    0    0     -2.7774155139     -9.4958877563     -1.2977234077     -0.5164627075     0.2351833343     0.0291247701     39.5780258178     79.4207916259     -46.2186813354
 78 250    0    0     -2.7367119789     -9.4934930801     -1.6760265827     -0.6442964076     0.2503635883     -0.0217423772     39.5780258178     79.4207916259     -46.2186813354
 79 203    0    0     -2.5643208026     -9.1391334533     -1.9394021987     -0.6514870643     0.2788598537     -0.0446459102     39.5780258178     79.4207916259     -46.2186813354
 80 156    0    0     -2.5643208026     -9.1391334533     -1.9394021987     -0.6514870643     0.2788598537     -0.0446459102     39.5780258178     79.4207916259     -46.2186813354
 81 108    0    0     -2.8109359741     -9.2205410003     -2.1548912525     -0.5793142795     0.3161446809     0.0062212381     39.5780258178     79.4207916259     -46.2186813354
 82  61    0    0     -2.7486836910     -9.4456071853     -1.9010930061     -0.4927602291     0.3294606685     -0.0073610901     39.5780258178     79.4207916259     -46.2186813354
 83  13    0    0     -2.7486836910     -9.4456071853     -1.9010930061     -0.4927602291     0.3294606685     -0.0073610901     39.5780258178     79.4207916259     -46.2186813354
 83 221    0    0     -2.5810809135     -9.4575786590     -2.0591182708     -0.6171317100     0.3153457164     -0.0369226312     37.1262893676     79.4207916259     -42.5076942443
 84 174    0    0     -2.6457276344     -9.1415281295     -2.5786867141     -0.7830491542     0.3188078641     -0.0568966388     37.1262893676     79.4207916259     -42.5076942443
 85 127    0    0     -2.6457276344     -9.1415281295     -2.5786867141     -0.7830491542     0.3188078641     -0.0568966388     37.1262893676     79.4207916259     -42.5076942443
 86  79    0    0     -2.5858695507     -9.1750488281     -2.8923430442     -0.7681352615     0.3544947862     -0.0845939445     37.1262893676     79.4207916259     -42.5076942443
 87  32    0    0     -2.6481220722     -9.1989917755     -2.7798097133     -0.6432311058     0.4011008262     -0.0851265811     37.1262893676     79.4207916259     -42.5076942443
 87 241    0    0     -2.6481220722     -9.1989917755     -2.7798097133     -0.6432311058     0.4011008262     -0.0851265811     37.1262893676     79.4207916259     -42.5076942443
 88 193    0    0     -2.5762922763     -9.0505437850     -2.9641728401     -0.6384373188     0.4208085060     -0.1003068208     37.1262893676     79.4207916259     -42.5076942443
 89 146    0    0     -2.3560144901     -8.7632246017     -3.0886776447     -0.6413668632     0.4399835586     -0.1035026669     37.1262893676     79.4207916259     -42.5076942443
 90  98    0    0     -2.3560144901     -8.7632246017     -3.0886776447     -0.6413668632     0.4399835586     -0.1035026669     37.1262893676     79.4207916259     -42.5076942443
 91  51    0    0     -2.3272826671     -8.4830884933     -3.3975453376     -0.6664009571     0.4796652317     -0.0542334365     37.1262893676     76.6094360351     -37.4472541809
 92   3    0    0     -2.5212228298     -8.9260387420     -3.0312137603     -0.5830427169     0.4876548767     -0.0057631692     37.1262893676     76.6094360351     -37.4472541809
 92 212    0    0     -2.5212228298     -8.9260387420     -3.0312137603     -0.5830427169     0.4876548767     -0.0057631692     37.1262893676     76.6094360351     -37.4472541809
 93 164    0    0     -2.3560144901     -8.8087167739     -2.7726268768     -0.4807757854     0.2722018718     -0.0060294895     37.1262893676     76.6094360351     -37.4472541809
 94 116    0    0     -2.5092513561     -8.7560415267     -3.2347314357     -0.5928965568     0.3462388515     0.0248636484     37.1262893676     76.6094360351     -37.4472541809
 95  69    0    0     -2.5092513561     -8.7560415267     -3.2347314357     -0.5928965568     0.3462388515     0.0248636484     37.1262893676     76.6094360351     -37.4472541809
 96  22    0    0     -2.6960084438     -8.7440700531     -3.8045804977     -0.6264529228     0.3116172313     0.0019601154     37.1262893676     76.6094360351     -37.4472541809
 96 230    0    0     -2.0663013458     -8.9475879669     -3.9985206604     -0.5074077606     0.1904415512     -0.0867244911     37.1262893676     76.6094360351     -37.4472541809
 97 182    0    0     -2.0663013458     -8.9475879669     -3.9985206604     -0.5074077606     0.1904415512     -0.0867244911     37.1262893676     76.6094360351     -37.4472541809
 98 135    0    0     -2.2722132205     -9.3043422698     -3.7471165657     -0.3939554405     0.3771319866     -0.0688810443     36.0755462646     76.9608535766     -34.7483520507
 99  87    0    0     -2.3679862022     -9.0744867324     -4.0104923248     -0.3785088539     0.4439783573     -0.1272051453     36.0755462646     76.9608535766     -34.7483520507
100  39    0    0     -2.3679862022     -9.0744867324     -4.0104923248     -0.3785088539     0.4439783573     -0.1272051453     36.0755462646     76.9608535766     -34.7483520507
100 248    0    0     -2.1285538673     -8.8422374725     -4.1062650680     -0.2589311122     0.4295970916     -0.2166887283     36.0755462646     76.9608535766     -34.7483520507
101 201    0    0     -1.7837711334     -8.8350543975     -4.0080976486     -0.1457450389     0.4272002220     -0.2430544137     36.0755462646     76.9608535766     -34.7483520507
102 153    0    0     -1.7837711334     -8.8350543975     -4.0080976486     -0.1457450389     0.4272002220     -0.2430544137     36.0755462646     76.9608535766     -34.7483520507
103 106    0    0     -1.7478562355     -8.9930801391     -3.8596498489     -0.1577294445     0.4684798240     -0.2270752191     36.0755462646     76.9608535766     -34.7483520507
104  58    0    0     -1.7310960292     -9.0050516128     -3.7902145385     -0.2051344394     0.4655502796     -0.2166887283     36.0755462646     76.9608535766     -34.7483520507
105  11    0    0     -1.7310960292     -9.0050516128     -3.7902145385     -0.2051344394     0.4655502796     -0.2166887283     36.0755462646     76.9608535766     -34.7483520507
105 219    0    0     -1.7143358230     -8.9068841934     -3.9482398033     -0.2368265390     0.4325265884     -0.2228141069     33.0984382629     75.3794631958     -32.8928565979
106 172    0    0     -1.7071528434     -8.8230829238     -3.9195079803     -0.1902204990     0.3904479980     -0.2337332248     33.0984382629     75.3794631958     -32.8928565979
107 125    0    0     -1.7071528434     -8.8230829238     -3.9195079803     -0.1902204990     0.3904479980     -0.2337332248     33.0984382629     75.3794631958     -32.8928565979
108  78    0    0     -1.7933484077     -8.6698465347     -4.3025999069     -0.2211136579     0.3675444602     -0.2566367387     33.0984382629     75.3794631958     -32.8928565979
109  30    0    0     -1.7933484077     -8.6267480850     -4.3887953758     -0.2189830780     0.3765993356     -0.3064386367     33.0984382629     75.3794631958     -32.8928565979
109 239    0    0     -1.7933484077     -8.6267480850     -4.3887953758     -0.2189830780     0.3765993356     -0.3064386367     33.0984382629     75.3794631958     -32.8928565979
110 192    0    0     -1.6401116847     -8.6626634597     -4.5851297378     -0.1707791328     0.3467715024     -0.3972537994     33.0984382629     75.3794631958     -32.8928565979
111 145    0    0     -1.3695532083     -8.8302659988     -4.5132999420     0.0401464271     0.3326565265     -0.5008523464     33.0984382629     75.3794631958     -32.8928565979
112  97    0    0     -1.3695532083     -8.8302659988     -4.5132999420     0.0401464271     0.3326565265     -0.5008523464     33.0984382629     75.3794631958     -32.8928565979
113  50    0    0     -1.2115278244     -8.9643478393     -4.2954168319     0.3115266561     0.4200095653     -0.5629049301     33.0984382629     75.3794631958     -32.8928565979
114   2    0    0     -1.1205434799     -8.9667425155     -3.6896529197     0.3155214786     0.4612891674     -0.6033856391     29.4208335876     75.2037582397     -34.0736274719
114 211    0    0     -0.7446346759     -8.7057609558     -4.2020382881     0.0638489198     0.4692787647     -0.6473284244     29.4208335876     75.2037582397     -34.0736274719
115 163    0    0     -0.7446346759     -8.7057609558     -4.2020382881     0.0638489198     0.4692787647     -0.6473284244     29.4208335876     75.2037582397     -34.0736274719
116 116    0    0     -0.6536503314     -8.7249155044     -4.3887953758     0.0670447635     0.4650176525     -0.6811511039     29.4208335876     75.2037582397     -34.0736274719
117  68    0    0     -0.4764704227     -8.6243543624     -3.9937319755     0.3456156492     0.4450436115     -0.7264255523     29.4208335876     75.2037582397     -34.0736274719
118  21    0    0     -0.4764704227     -8.6243543624     -3.9937319755     0.3456156492     0.4450436115     -0.7264255523     29.4208335876     75.2037582397     -34.0736274719
118 229    0    0     -0.2657699346     -8.6961841583     -3.7423279285     0.5149952888     0.4003018379     -0.7738305091     29.4208335876     75.2037582397     -34.0736274719
119 182    0    0     -0.2418267011     -8.5621013641     -3.6130344867     0.5128646850     0.3616854190     -0.7839507102     29.4208335876     75.2037582397     -34.0736274719
120 134    0    0     -0.2418267011     -8.5621013641     -3.6130344867     0.5128646850     0.3616854190     -0.7839507102     29.4208335876     75.2037582397     -34.0736274719
121  87    0    0     -0.0359148550     -8.5309753417     -3.8859872817     0.4148588657     0.3259985208     -0.7999299049     25.3929805755     75.3794631958     -36.9412117004
122  39    0    0     0.2178834438     -8.5668897628     -3.6968357563     0.4031408309     0.3094866752     -0.7767600536     25.3929805755     75.3794631958     -36.9412117004
122 247    0    0     0.2178834438     -8.5668897628     -3.6968357563     0.4031408309     0.3094866752     -0.7767600536     25.3929805755     75.3794631958     -36.9412117004
123 199    0    0     0.3639371871     -8.5812559127     -3.5603592395     0.3786393404     0.2937737941     -0.7493290901     25.3929805755     75.3794631958     -36.9412117004
124 151    0    0     0.5052022933     -8.7919569015     -3.6034572124     0.3243100404     0.2607500791     -0.7392089366     25.3929805755     75.3794631958     -36.9412117004
125 103    0    0     0.5052022933     -8.7919569015     -3.6034572124     0.3243100404     0.2607500791     -0.7392089366     25.3929805755     75.3794631958     -36.9412117004
126  55    0    0     0.7278743743     -8.7704076766     -3.4837410449     0.3876942443     0.2290579795     -0.7181696414     25.3929805755     75.3794631958     -36.9412117004
127   7    0    0     0.9026599884     -8.8374490737     -3.5531764030     0.4026081562     0.2226662874     -0.6848795890     25.3929805755     75.3794631958     -36.9412117004
127 215    0    0     0.9026599884     -8.8374490737     -3.5531764030     0.4026081562     0.2226662874     -0.6848795890     25.3929805755     75.3794631958     -36.9412117004
128 167    0    0     0.9888556480     -8.8949127197     -3.4478261470     0.4481489181     0.2338517189     -0.6598455429     20.4895076751     73.6223678588     -39.9774742126
129 119    0    0     1.0678683519     -9.1032190322     -3.0168478488     0.5285776138     0.2391781330     -0.6443989276     20.4895076751     73.6223678588     -39.9774742126
130  72    0    0     1.0678683519     -9.1032190322     -3.0168478488     0.5285776138     0.2391781330     -0.6443989276     20.4895076751     73.6223678588     -39.9774742126
131  24    0    0     1.0894173431     -9.1463165283     -2.8803712844     0.5064730167     0.2186714887     -0.6481274604     20.4895076751     73.6223678588     -39.9774742126
131 233    0    0     1.1851902008     -9.0194177627     -3.1150150299     0.4675902843     0.1776581859     -0.6768899917     20.4895076751     73.6223678588     -39.9774742126
132 185    0    0     1.1851902008     -9.0194177627     -3.1150150299     0.4675902843     0.1776581859     -0.6768899917     20.4895076751     73.6223678588     -39.9774742126
133 137    0    0     1.3360326290     -8.8637866973     -3.1964221000     0.5789121627     0.1403733634     -0.7011251449     20.4895076751     73.6223678588     -39.9774742126
134  90    0    0     1.6209571361     -8.8422374725     -2.9067089080     0.7336441040     0.1188014268     -0.6923365592     20.4895076751     73.6223678588     -39.9774742126
135  42    0    0     1.6209571361     -8.8422374725     -2.9067089080     0.7336441040     0.1188014268     -0.6923365592     20.4895076751     73.6223678588     -39.9774742126
135 250    0    0     1.4246226310     -8.9954738616     -2.6193902492     0.7940988063     0.1164045453     -0.6401377677     15.7611608505     73.0952377319     -43.5197830200
136 203    0    0     1.6664493083     -9.0194177627     -2.6002354621     0.7016857147     0.1012242913     -0.6297513008     15.7611608505     73.0952377319     -43.5197830200
137 155    0    0     1.6664493083     -9.0194177627     -2.6002354621     0.7016857147     0.1012242913     -0.6297513008     15.7611608505     73.0952377319     -43.5197830200
138 107    0    0     1.8795441627     -9.1439218521     -2.5044624805     0.6156642913     0.0964305305     -0.5754220008     15.7611608505     73.0952377319     -43.5197830200
139  60    0    0     2.0615127086     -9.1391334533     -2.3655917644     0.5850374698     0.0964305305     -0.5021839618     15.7611608505     73.0952377319     -43.5197830200
140  12    0    0     2.0615127086     -9.1391334533     -2.3655917644     0.5850374698     0.0964305305     -0.5021839618     15.7611608505     73.0952377319     -43.5197830200
140 220    0    0     2.2530586719     -9.1487112045     -2.0327808856     0.6265833854     0.0812502765     -0.4289459228     15.7611608505     73.0952377319     -43.5197830200
141 172    0    0     2.0615127086     -9.2013864517     -1.7358846664     0.6691946506     0.0389053821     -0.3740839481     15.7611608505     73.0952377319     -43.5197830200
142 124    0    0     2.0615127086     -9.2013864517     -1.7358846664     0.6691946506     0.0389053821     -0.3740839481     15.7611608505     73.0952377319     -43.5197830200
143  76    0    0     2.1860175132     -9.2756099700     -1.5778593063     0.6787821769     -0.0306041812     -0.3618332147     11.5581846237     71.3381423950     -47.5681343078
144  29    0    0     2.4469988346     -9.3426513671     -1.4318056106     0.5956902503     -0.0854661369     -0.3298747777     11.5581846237     71.3381423950     -47.5681343078
144 237    0    0     2.4469988346     -9.3426513671     -1.4318056106     0.5956902503     -0.0854661369     -0.3298747777     11.5581846237     71.3381423950     -47.5681343078
145 190    0    0     2.4062952995     -9.2205410003     -1.7646165847     0.4050050258     -0.1105002284     -0.2720833063     11.5581846237     71.3381423950     -47.5681343078
146 143    0    0     2.3200995922     -9.0194177627     -2.0423581600     0.3948848724     -0.1025106191     -0.2329342603     11.5581846237     71.3381423950     -47.5681343078
147  95    0    0     2.3200995922     -9.0194177627     -2.0423581600     0.3948848724     -0.1025106191     -0.2329342603     11.5581846237     71.3381423950     -47.5681343078
148  48    0    0     2.3081281185     -8.9499816894     -1.6975754737     0.6337740421     -0.0897272586     -0.2118949651     11.5581846237     71.3381423950     -47.5681343078
149   0    0    0     2.4900965690     -9.1487112045     -1.1013889312     0.8263235092     -0.0836018943     -0.1849966239     11.5581846237     71.3381423950     -47.5681343078
149 209    0    0     2.4900965690     -9.1487112045     -1.1013889312     0.8263235092     -0.0836018943     -0.1849966239     11.5581846237     71.3381423950     -47.5681343078
150 161    0    0     2.4374215602     -9.2420892715     -0.8882941246     0.7858428955     -0.0910588550     -0.1511739635     11.7333078384     71.8652725219     -51.4478034973
151 114    0    0     2.5212228298     -9.3043422698     -0.8930827140     0.6657324790     -0.1712212324     -0.1415864372     11.7333078384     71.8652725219     -51.4478034973
152  67    0    0     2.5212228298     -9.3043422698     -0.8930827140     0.6657324790     -0.1712212324     -0.1415864372     11.7333078384     71.8652725219     -51.4478034973
153  20    0    0     2.4972796440     -9.2109632492     -1.2354710102     0.5546769618     -0.1949237346     -0.1160197138     11.7333078384     71.8652725219     -51.4478034973
153 228    0    0     2.2793960571     -8.8733634948     -1.5443387985     0.6697272777     -0.1890646839     -0.0928498649     11.7333078384     71.8652725219     -51.4478034973
154 181    0    0     2.2793960571     -8.8733634948     -1.5443387985     0.6697272777     -0.1890646839     -0.0928498649     11.7333078384     71.8652725219     -51.4478034973
155 134    0    0     2.4589705467     -8.8063230514     -1.2953290939     1.0955731868     -0.1701559448     -0.0957793807     11.7333078384     71.8652725219     -51.4478034973
156  87    0    0     3.1317753791     -9.5964498519     0.0838013267     1.4606981277     -0.0985158157     -0.0161496543     11.7333078384     71.8652725219     -51.4478034973
157  39    0    0     3.1317753791     -9.5964498519     0.0838013267     1.4606981277     -0.0985158157     -0.0161496543     11.7333078384     71.8652725219     -51.4478034973
157 247    0    0     2.3847463130     -9.5174369812     0.6871709346     1.1437771320     0.0223935317     0.1537626028     11.7333078384     71.8652725219     -51.4478034973
158 200    0    0     2.2171437740     -9.0194177627     -0.4357668876     0.5616012573     -0.1547093868     0.1542952537     11.3830604553     70.4595947265     -56.5082435607
159 152    0    0     2.2171437740     -9.0194177627     -0.4357668876     0.5616012573     -0.1547093868     0.1542952537     11.3830604553     70.4595947265     -56.5082435607
160 105    0    0     2.2961564064     -8.8398427963     -0.9050542831     0.6745210170     -0.2625690460     0.1630838155     11.3830604553     70.4595947265     -56.5082435607
161  57    0    0     2.6050240993     -9.1654710769     0.1532367229     1.2231405973     -0.2335401535     0.2323270559     11.3830604553     70.4595947265     -56.5082435607
162   9    0    0     2.6050240993     -9.1654710769     0.1532367229     1.2231405973     -0.2335401535     0.2323270559     11.3830604553     70.4595947265     -56.5082435607
162 217    0    0     2.5882639884     -9.6610965728     0.9840670585     1.2905195999     -0.2058428525     0.3817326736     11.3830604553     70.4595947265     -56.5082435607
163 169    0    0     1.7071528434     -9.6419420242     1.0439251661     0.7964956760     -0.1778792285     0.4906576156     11.3830604553     70.4595947265     -56.5082435607
164 121    0    0     1.7071528434     -9.6419420242     1.0439251661     0.7964956760     -0.1778792285     0.4906576156     11.3830604553     70.4595947265     -56.5082435607
165  73    0    0     1.8220804214     -9.4288463592     0.1747856235     0.3336312532     -0.2500519752     0.4469810962     11.3830604553     70.4595947265     -56.5082435607
166  25    0    0     2.0950331687     -9.4049034118     0.2083061695     0.3682528734     -0.2295453310     0.4461821556     12.6089286804     73.0952377319     -56.6769256591
166 233    0    0     2.0950331687     -9.4049034118     0.2083061695     0.3682528734     -0.2295453310     0.4461821556     12.6089286804     73.0952377319     -56.6769256591
167 185    0    0     2.2722132205     -9.5749006271     0.6943538665     0.5325723648     -0.1650958633     0.4943861007     12.6089286804     73.0952377319     -56.6769256591
168 137    0    0     2.1884119510     -9.7161655426     1.0127989053     0.6236538887     -0.1043748736     0.5718852043     12.6089286804     73.0952377319     -56.6769256591
169  89    0    0     2.1884119510     -9.7161655426     1.0127989053     0.6236538887     -0.1043748736     0.5718852043     12.6089286804     73.0952377319     -56.6769256591
170  41    0    0     1.6496891021     -9.7496862411     1.1085718870     0.5869017124     -0.0705522060     0.6168933391     12.6089286804     73.0952377319     -56.6769256591
170 249    0    0     1.4509601593     -9.8071498870     1.0439251661     0.4609323024     -0.0564372348     0.5883970737     12.6089286804     73.0952377319     -56.6769256591
171 201    0    0     1.4509601593     -9.8071498870     1.0439251661     0.4609323024     -0.0564372348     0.5883970737     12.6089286804     73.0952377319     -56.6769256591
172 153    0    0     1.4677204132     -9.7784175872     1.1061775684     0.4452194213     -0.0564372348     0.5263444900     12.6089286804     73.0952377319     -56.6769256591
173 105    0    0     1.4629317283     -9.7832069396     1.2426539659     0.5000813484     -0.0535077095     0.4736131191     15.4109125137     75.2037582397     -60.0505523681
174  57    0    0     1.4629317283     -9.7832069396     1.2426539659     0.5000813484     -0.0535077095     0.4736131191     15.4109125137     75.2037582397     -60.0505523681
175   9    0    0     1.3599758148     -9.7688407897     1.4653260707     0.6082073211     -0.0567035579     0.4286050319     15.4109125137     75.2037582397     -60.0505523681
175 216    0    0     1.2977234077     -9.7113771438     1.7310960292     0.6657324790     -0.0702858877     0.3985108375     15.4109125137     75.2037582397     -60.0505523681
176 169    0    0     1.2977234077     -9.7113771438     1.7310960292     0.6657324790     -0.0702858877     0.3985108375     15.4109125137     75.2037582397     -60.0505523681
177 121    0    0     1.3192723989     -9.7137708663     1.8148974418     0.5701235771     -0.0838682079     0.3899886131     15.4109125137     75.2037582397     -60.0505523681
178  73    0    0     1.2234994173     -9.7927837371     1.6544776916     0.3783730268     -0.0873303794     0.4224796772     15.4109125137     75.2037582397     -60.0505523681
179  26    0    0     1.2234994173     -9.7927837371     1.6544776916     0.3783730268     -0.0873303794     0.4224796772     15.4109125137     75.2037582397     -60.0505523681
179 234    0    0     1.0511081218     -9.8622188568     1.5443387985     0.2201788663     -0.0777428531     0.4552370071     15.4109125137     75.2037582397     -60.0505523681
180 186    0    0     0.8619565010     -9.7760238647     1.5156068801     0.1328258395     -0.0481813097     0.4712162494     17.8626480102     73.7980804443     -60.0505523681
181 138    0    0     0.8619565010     -9.7760238647     1.5156068801     0.1328258395     -0.0481813097     0.4712162494     17.8626480102     73.7980804443     -63.7615394592
182  90    0    0     0.9098430633     -9.7832069396     1.5347615242     0.1578599357     -0.0263430595     0.4634929656     17.8626480102     73.7980804443     -63.7615394592
183  42    0    0     0.6680163383     -9.8310928344     1.9968660354     0.2814324855     -0.0164892139     0.4613624095     17.8626480102     73.7980804443     -63.7615394592
183 250    0    0     0.6680163383     -9.8310928344     1.9968660354     0.2814324855     -0.0164892139     0.4613624095     17.8626480102     73.7980804443     -63.7615394592
184 202    0    0     0.7230857849     -9.7329254150     2.2770018577     0.2779703378     -0.0228808975     0.4307355880     17.8626480102     73.7980804443     -63.7615394592
185 154    0    0     0.7182971000     -9.6227865219     2.1405253410     0.1701106548     -0.0713511705     0.4592318058     17.8626480102     73.7980804443     -63.7615394592
186 105    0    0     0.7182971000     -9.6227865219     2.1405253410     0.1701106548     -0.0713511705     0.4592318058     17.8626480102     73.7980804443     -63.7615394592
187  57    0    0     0.5459058284     -9.4958877563     2.0806672573     0.1341574430     -0.1009127020     0.5231486320     17.8626480102     73.7980804443     -63.7615394592
188   9    0    0     0.5459058284     -9.4958877563     2.0806672573     0.1341574430     -0.1009127020     0.5231486320     17.8626480102     73.7980804443     -63.7615394592
188 216    0    0     0.4046407222     -9.5054655075     2.1788346767     0.1530661678     -0.1299415950     0.5886633872     21.3651294708     75.2037582397     -63.0868148803
189 168    0    0     0.1149275422     -9.6826448440     2.1453139781     0.1549304103     -0.1680253887     0.6395305633     21.3651294708     75.2037582397     -63.0868148803  
