# Supplementary material for: A localization method for wireless capsule endoscopy using side wall cameras and IMU sensor
Source: Sci Rep. 2021 May 27;11:11204. doi: 10.1038/s41598-021-90523-w (PMC8160358; doi:10.1038/s41598-021-90523-w)
Supplement: Supplementary file 1 — Supplementary Information. [file 41598_2021_90523_MOESM1_ESM.zip › data/L_1]

 59 147    0    0     -0.1771799468     -9.7712354660     0.3064734458     0.0182642354     -0.0033543024     0.0005273120     26.2686004638     76.2580108642     -48.2428588867
 60  98    0    0     -0.1939402198     -9.7401084899     0.3375996351     0.0179979190     -0.0014900611     0.0031905138     26.2686004638     76.2580108642     -48.2428588867
 61  49    0    0     -0.1939402198     -9.7401084899     0.3088677406     -0.0017097741     0.0001078598     -0.0114570963     26.2686004638     76.2580108642     -48.2428588867
 62   1    0    0     -0.1939402198     -9.7401084899     0.3088677406     -0.0017097741     0.0001078598     -0.0114570963     26.2686004638     76.2580108642     -48.2428588867
 62 207    0    0     -0.1795742750     -9.7640523910     0.2825301933     -0.0115636205     -0.0009574209     -0.0271699857     26.2686004638     76.2580108642     -48.2428588867
 63 159    0    0     -0.1628140068     -9.7568693161     0.3016848087     -0.0142268228     -0.0044195833     -0.0335616707     25.7432289123     77.8394012451     -48.7489013671
 64 112    0    0     -0.1628140068     -9.7568693161     0.3016848087     -0.0142268228     -0.0044195833     -0.0335616707     25.7432289123     77.8394012451     -48.7489013671
 65  64    0    0     -0.1843629074     -9.7832069396     0.2849245071     -0.0115636205     -0.0092133464     -0.0332953476     25.7432289123     77.8394012451     -48.7489013671
 66  17    0    0     -0.1460537433     -9.7879953384     0.2705585718     0.0006871075     -0.0145397496     -0.0487419176     25.7432289123     77.8394012451     -48.7489013671
 66 225    0    0     -0.1460537433     -9.7879953384     0.2705585718     0.0006871075     -0.0145397496     -0.0487419176     25.7432289123     77.8394012451     -48.7489013671
 67 177    0    0     -0.1173218607     -9.7448978424     0.2873188495     0.0078777503     -0.0108112680     -0.0498071956     25.7432289123     77.8394012451     -48.7489013671
 68 129    0    0     -0.0981672668     -9.7712354660     0.3064734458     -0.0006444939     -0.0054848632     -0.0319637489     25.7432289123     77.8394012451     -48.7489013671
 69  81    0    0     -0.0981672668     -9.7712354660     0.3064734458     -0.0006444939     -0.0054848632     -0.0319637489     25.7432289123     77.8394012451     -48.7489013671
 70  33    0    0     -0.1245048284     -9.7736291885     0.3016848087     0.0065461511     -0.0044195833     -0.0215772604     25.7432289123     77.8394012451     -48.7489013671
 70 241    0    0     -0.1149275422     -9.7784175872     0.3208393812     0.0156010379     -0.0076154241     -0.0199793395     25.7432289123     77.8394012451     -48.7489013671
 71 193    0    0     -0.1149275422     -9.7784175872     0.3208393812     0.0156010379     -0.0076154241     -0.0199793395     25.7432289123     77.8394012451     -48.7489013671
 72 146    0    0     -0.1292934894     -9.7664461135     0.3040791034     0.0185305576     -0.0110775876     -0.0258383870     26.2686004638     77.3122711181     -48.5802230834
 73  98    0    0     -0.0933786296     -9.7760238647     0.3112620830     0.0190631980     -0.0153387093     -0.0412849521     26.2686004638     77.3122711181     -48.5802230834
 74  49    0    0     -0.0933786296     -9.7760238647     0.3112620830     0.0190631980     -0.0153387093     -0.0412849521     26.2686004638     77.3122711181     -48.5802230834
 75   1    0    0     -0.0790126848     -9.7209539413     0.3399939537     0.0068124699     -0.0126755070     -0.0426165533     26.2686004638     77.3122711181     -48.5802230834
 75 209    0    0     -0.0694353866     -9.7041940689     0.3759088277     -0.0461852407     0.0027710609     -0.0343606281     26.2686004638     77.3122711181     -48.5802230834
 76 161    0    0     -0.0694353866     -9.7041940689     0.3759088277     -0.0461852407     0.0027710609     -0.0343606281     26.2686004638     77.3122711181     -48.5802230834
 77 112    0    0     -0.0430978250     -9.7257432937     0.3232336997     -0.0970523929     0.0163533902     -0.0149192571     26.2686004638     77.3122711181     -48.5802230834
 78  65    0    0     -0.0622524166     -9.7856006622     0.2226721048     -0.1135642409     0.0256745958     0.0122453987     26.2686004638     77.3122711181     -48.5802230834
 79  16    0    0     -0.0622524166     -9.7856006622     0.2226721048     -0.1135642409     0.0256745958     0.0122453987     26.2686004638     77.3122711181     -48.5802230834
 79 224    0    0     -0.0430978250     -9.8239097595     0.1556310415     -0.0573706865     0.0198155517     0.0295562124     25.7432289123     77.1365661621     -49.4236259460
 80 177    0    0     -0.0814070034     -9.8550367355     0.1604196929     0.0411677646     0.0142228269     0.0692379188     25.7432289123     77.1365661621     -49.4236259460
 81 128    0    0     -0.0814070034     -9.8550367355     0.1604196929     0.0411677646     0.0142228269     0.0692379188     25.7432289123     77.1365661621     -49.4236259460
 82  80    0    0     -0.0933786296     -9.8119382858     0.2657699346     0.1359777569     0.0070321846     0.1121154546     25.7432289123     77.1365661621     -49.4236259460
 83  33    0    0     -0.2346437215     -9.7592630386     0.3639371871     0.1692677736     0.0078311443     0.1272957205     25.7432289123     77.1365661621     -49.4236259460
 83 241    0    0     -0.2346437215     -9.7592630386     0.3639371871     0.1692677736     0.0078311443     0.1272957205     25.7432289123     77.1365661621     -49.4236259460
 84 193    0    0     -0.2585869789     -9.6682786941     0.4309782505     0.1394399166     -0.0041532630     0.0633788681     25.7432289123     77.1365661621     -49.4236259460
 85 146    0    0     -0.1987288665     -9.6970109939     0.4285839557     0.0731261920     -0.0140071096     -0.0127886950     25.7432289123     77.1365661621     -49.4236259460
 86  98    0    0     -0.1987288665     -9.6970109939     0.4285839557     0.0731261920     -0.0140071096     -0.0127886950     25.7432289123     77.1365661621     -49.4236259460
 87  50    0    0     -0.1268991470     -9.7041940689     0.3998520660     0.0068124699     -0.0126755070     -0.0458123970     28.7203369140     76.2580108642     -49.2549476623
 88   1    0    0     -0.1149275422     -9.8167276382     0.3184450626     -0.0264775490     -0.0049522228     -0.0330290269     28.7203369140     76.2580108642     -49.2549476623
 88 209    0    0     -0.1149275422     -9.8167276382     0.3184450626     -0.0264775490     -0.0049522228     -0.0330290269     28.7203369140     76.2580108642     -49.2549476623
 89 162    0    0     -0.1245048284     -9.8358821868     0.3423882961     0.0150683951     -0.0028216619     0.0085169162     28.7203369140     76.2580108642     -49.2549476623
 90 113    0    0     -0.1508424043     -9.7975721359     0.3615428924     0.0523532152     -0.0078817453     0.0412742948     28.7203369140     76.2580108642     -49.2549476623
 91  65    0    0     -0.1508424043     -9.7975721359     0.3615428924     0.0523532152     -0.0078817453     0.0412742948     28.7203369140     76.2580108642     -49.2549476623
 92  17    0    0     -0.1484480619     -9.7065887451     0.4046407222     0.0584785842     -0.0044195833     0.0529923820     28.7203369140     76.2580108642     -49.2549476623
 92 225    0    0     -0.2202777862     -9.6946163177     0.4573158264     0.0195958375     0.0035700216     0.0620472669     28.7203369140     76.2580108642     -49.2549476623
 93 176    0    0     -0.2202777862     -9.6946163177     0.4573158264     0.0195958375     0.0035700216     0.0620472669     28.7203369140     76.2580108642     -49.2549476623
 94 128    0    0     -0.2250664234     -9.7185602188     0.4261896133     -0.0246133065     0.0046353025     0.0260940504     26.4437255859     77.4879837036     -49.4236259460
 95  80    0    0     -0.2011231899     -9.7209539413     0.3854861259     -0.0595012426     0.0009068202     -0.0165171766     26.4437255859     77.4879837036     -49.4236259460
 96  32    0    0     -0.2011231899     -9.7209539413     0.3854861259     -0.0595012426     0.0009068202     -0.0165171766     26.4437255859     77.4879837036     -49.4236259460
 96 239    0    0     -0.1819685935     -9.7951784133     0.3184450626     -0.0797415828     -0.0012237410     -0.0391543912     26.4437255859     77.4879837036     -49.4236259460
 97 192    0    0     -0.1364764571     -9.7688407897     0.3160507440     -0.0626970863     -0.0017563814     -0.0362248706     26.4437255859     77.4879837036     -49.4236259460
 98 144    0    0     -0.1364764571     -9.7688407897     0.3160507440     -0.0626970863     -0.0017563814     -0.0362248706     26.4437255859     77.4879837036     -49.4236259460
 99  96    0    0     -0.1436594247     -9.7975721359     0.3160507440     -0.0451199579     0.0038363420     -0.0109244537     26.4437255859     77.4879837036     -49.4236259460
100  48    0    0     -0.1532367229     -9.8071498870     0.2992904472     -0.0211511468     0.0046353025     0.0143759608     26.4437255859     77.4879837036     -49.4236259460
101   0    0    0     -0.1532367229     -9.8071498870     0.2992904472     -0.0211511468     0.0046353025     0.0143759608     26.4437255859     77.4879837036     -49.4236259460
101 208    0    0     -0.1412650966     -9.7832069396     0.3040791034     0.0054808707     0.0064995436     0.0396763753     25.3929805755     78.1908187866     -48.0741767883
102 159    0    0     -0.1819685935     -9.7496862411     0.3040791034     0.0185305576     0.0080974636     0.0695042324     25.3929805755     78.1908187866     -48.0741767883
103 110    0    0     -0.1819685935     -9.7496862411     0.3040791034     0.0185305576     0.0080974636     0.0695042324     25.3929805755     78.1908187866     -48.0741767883
104  62    0    0     -0.2274607658     -9.7544746398     0.3375996351     0.0129378342     0.0064995436     0.0790917587     25.3929805755     78.1908187866     -48.0741767883
105  14    0    0     -0.1939402198     -9.7544746398     0.3328109979     0.0057471895     0.0086301040     0.0591177463     25.3929805755     78.1908187866     -48.0741767883
105 221    0    0     -0.1939402198     -9.7544746398     0.3328109979     0.0057471895     0.0086301040     0.0591177463     25.3929805755     78.1908187866     -48.0741767883
106 173    0    0     -0.1987288665     -9.7520809173     0.3471769332     0.0049482302     0.0134238672     0.0591177463     25.3929805755     78.1908187866     -48.0741767883
107 125    0    0     -0.2873188495     -9.7640523910     0.3615428924     -0.0014434549     0.0195492324     0.0764285564     25.3929805755     78.1908187866     -48.0741767883
108  77    0    0     -0.2873188495     -9.7640523910     0.3615428924     -0.0014434549     0.0195492324     0.0764285564     25.3929805755     78.1908187866     -48.0741767883
109  28    0    0     -0.2968961238     -9.7425031661     0.3543598890     -0.0059708971     0.0102280259     0.0489975833     25.3929805755     78.1908187866     -48.0741767883
109 236    0    0     -0.2466153383     -9.7640523910     0.3184450626     -0.0187542648     0.0043689823     0.0167728424     25.3929805755     78.1908187866     -48.0741767883
110 188    0 -128     -0.2466153383     -9.7640523910     0.3184450626     -0.0187542648     0.0043689823     0.0167728424     26.7939720153     77.4879837036     -47.7368164062
111 141    0    0     -0.2729529142     -9.7616577148     0.3160507440     -0.0224827480     0.0033037014     0.0141096401     26.7939720153     77.4879837036     -47.7368164062
112  93    0  127     -0.2729529142     -9.7616577148     0.3160507440     -0.0224827480     0.0033037014     0.0141096401     26.7939720153     77.4879837036     -47.7368164062
113  44    0    0     -0.2777415513     -9.7568693161     0.3136564254     -0.0136941814     -0.0012237410     -0.0008042883     26.7939720153     77.4879837036     -47.7368164062
113 253    0    0     -0.2849245071     -9.7448978424     0.3423882961     -0.0110309803     -0.0081480655     -0.0332953476     26.7939720153     77.4879837036     -47.7368164062
114 205    0    0     -0.2849245071     -9.7448978424     0.3423882961     -0.0110309803     -0.0081480655     -0.0332953476     26.7939720153     77.4879837036     -47.7368164062
115 158    0    0     -0.2226721048     -9.7209539413     0.3663315296     -0.0227490663     -0.0092133464     -0.0577968072     26.7939720153     77.4879837036     -47.7368164062
116 110    0    0     -0.2154891252     -9.7520809173     0.3232336997     -0.0405925178     -0.0041532630     -0.0466113567     26.7939720153     77.4879837036     -47.7368164062
117  63    0    0     -0.2202777862     -9.7999668121     0.2609812974     -0.0379293155     -0.0081480655     -0.0396870346     26.7939720153     77.4879837036     -47.7368164062
118  15    0    0     -0.2202777862     -9.7999668121     0.2609812974     -0.0379293155     -0.0081480655     -0.0396870346     26.2686004638     77.3122711181     -47.2307701110
118 223    0    0     -0.2011231899     -9.7712354660     0.2945018005     -0.0206185054     -0.0108112680     -0.0410186338     26.2686004638     77.3122711181     -47.2307701110
119 176    0    0     -0.1891515731     -9.7664461135     0.3088677406     -0.0190205860     -0.0073491044     -0.0370238304     26.2686004638     77.3122711181     -47.2307701110
120 128    0    0     -0.1891515731     -9.7664461135     0.3088677406     -0.0190205860     -0.0073491044     -0.0370238304     26.2686004638     77.3122711181     -47.2307701110
121  80    0    0     -0.1891515731     -9.7592630386     0.3040791034     -0.0192869043     -0.0054848632     -0.0306321430     26.2686004638     77.3122711181     -47.2307701110
122  32    0    0     -0.1843629074     -9.7425031661     0.2921074867     -0.0264775490     -0.0025553419     -0.0298331851     26.2686004638     77.3122711181     -47.2307701110
122 240    0    0     -0.1843629074     -9.7425031661     0.2921074867     -0.0264775490     -0.0025553419     -0.0298331851     26.2686004638     77.3122711181     -47.2307701110
123 193    0    0     -0.1580253696     -9.7664461135     0.2729529142     -0.0368640375     0.0003741799     -0.0234415054     26.2686004638     77.3122711181     -47.2307701110
124 145    0    0     -0.1412650966     -9.7784175872     0.2466153383     -0.0312713122     0.0054342632     0.0026578736     26.2686004638     77.3122711181     -47.2307701110
125  97    0    0     -0.1412650966     -9.7784175872     0.2466153383     -0.0312713122     0.0054342632     0.0026578736     26.9690971374     78.3665313720     -48.9175834655
126  50    0    0     -0.2011231899     -9.8023614883     0.2514039993     -0.0174226641     0.0067658638     0.0316867709     26.9690971374     78.3665313720     -48.9175834655
127   2    0    0     -0.2083061695     -9.7879953384     0.2968961238     -0.0027750544     0.0046353025     0.0271593308     26.9690971374     78.3665313720     -48.9175834655
127 209    0    0     -0.2083061695     -9.7879953384     0.2968961238     -0.0027750544     0.0046353025     0.0271593308     26.9690971374     78.3665313720     -48.9175834655
128 161    0    0     -0.2346437215     -9.7951784133     0.2490096569     0.0028176679     0.0046353025     0.0106474781     26.9690971374     78.3665313720     -48.9175834655
129 113    0    0     -0.2346437215     -9.7951784133     0.2490096569     0.0028176679     0.0046353025     0.0106474781     26.9690971374     78.3665313720     -48.9175834655
130  65    0    0     -0.2011231899     -9.7401084899     0.2849245071     0.0187968778     -0.0009574209     -0.0253057456     26.9690971374     78.3665313720     -48.9175834655
131  16    0    0     -0.1316878080     -9.7233486175     0.3184450626     0.0156010379     -0.0004247806     -0.0327627086     26.9690971374     78.3665313720     -48.9175834655
131 224    0    0     -0.1316878080     -9.7233486175     0.3184450626     0.0156010379     -0.0004247806     -0.0327627086     26.9690971374     78.3665313720     -48.9175834655
132 176    0    0     -0.1699969768     -9.7544746398     0.2705585718     0.0017523877     0.0046353025     -0.0002716481     25.7432289123     76.7851409912     -47.3994522094
133 128    0    0     -0.1771799468     -9.7832069396     0.2585869789     -0.0001118537     0.0019721007     0.0151749205     25.7432289123     76.7851409912     -47.3994522094
134  80    0    0     -0.1771799468     -9.7832069396     0.2585869789     -0.0001118537     0.0019721007     0.0151749205     25.7432289123     76.7851409912     -47.3994522094
135  31    0    0     -0.2178834438     -9.7832069396     0.2825301933     0.0057471895     0.0006405001     0.0186370840     25.7432289123     76.7851409912     -47.3994522094
135 239    0    0     -0.1891515731     -9.8047552108     0.2633756160     0.0190631980     -0.0110775876     0.0290235710     25.7432289123     76.7851409912     -47.3994522094
136 191    0    0     -0.1891515731     -9.8047552108     0.2633756160     0.0190631980     -0.0110775876     0.0290235710     25.7432289123     76.7851409912     -47.3994522094
137 143    0    0     -0.2011231899     -9.7544746398     0.2801358699     0.0377056074     -0.0124091875     0.0521934223     25.7432289123     76.7851409912     -47.3994522094
138  95    0    0     -0.2801358699     -9.6970109939     0.3543598890     0.0249222421     -0.0025553419     0.0418069362     25.7432289123     76.7851409912     -47.3994522094
139  47    0    0     -0.2801358699     -9.6970109939     0.3543598890     0.0249222421     -0.0025553419     0.0418069362     25.7432289123     76.7851409912     -47.3994522094
139 254    0    0     -0.3184450626     -9.7664461135     0.3208393812     -0.0086340990     -0.0065501441     -0.0082612524     25.7432289123     76.7851409912     -47.3994522094
140 207    0    0     -0.2657699346     -9.7257432937     0.3184450626     -0.0326029109     -0.0121428680     -0.0974785041     25.7432289123     76.7851409912     -47.3994522094
141 159    0    0     -0.2657699346     -9.7257432937     0.3184450626     -0.0326029109     -0.0121428680     -0.0974785041     25.7432289123     76.7851409912     -47.3994522094
142 112    0    0     -0.1676026582     -9.7568693161     0.3016848087     -0.0483158016     -0.0201324701     -0.1624606227     25.7432289123     76.7851409912     -47.3994522094
143  65    0    0     -0.1173218607     -9.7640523910     0.2657699346     -0.0480494785     -0.0198661518     -0.1672543907     25.7432289123     76.7851409912     -47.3994522094
144  17    0    0     -0.1173218607     -9.7640523910     0.2657699346     -0.0480494785     -0.0198661518     -0.1672543907     25.7432289123     76.7851409912     -47.3994522094
144 226    0    0     -0.0838013267     -9.7903900146     0.2657699346     -0.0520442867     -0.0174692702     -0.1446171760     25.7432289123     76.7851409912     -47.3994522094
145 178    0    0     -0.0047886476     -9.7353200912     0.2537982940     -0.0310049915     -0.0172029495     -0.1139903545     25.7432289123     76.7851409912     -47.3994522094
146 131    0    0     -0.0047886476     -9.7353200912     0.2537982940     -0.0310049915     -0.0172029495     -0.1139903545     25.7432289123     76.7851409912     -47.3994522094
147  83    0    0     0.0885899734     -9.6491241455     0.3088677406     -0.0240806674     0.0033037014     -0.0370238304     25.7432289123     76.7851409912     -47.3994522094
148  35    0    0     -0.1053502440     -9.8765850067     0.1460537433     -0.0576370048     0.0206145119     0.0812223243     26.9690971374     76.9608535766     -48.5802230834
148 242    0    0     -0.1053502440     -9.8765850067     0.1460537433     -0.0576370048     0.0206145119     0.0812223243     26.9690971374     76.9608535766     -48.5802230834
149 194    0    0     -0.1292934894     -9.7616577148     0.2322494029     -0.0318039512     0.0224787521     0.0809559917     26.9690971374     76.9608535766     -48.5802230834
150 146    0    0     -0.2011231899     -9.8263044357     0.1795742750     -0.0312713122     0.0075648250     0.0593840646     26.9690971374     76.9608535766     -48.5802230834
151  98    0    0     -0.2011231899     -9.8263044357     0.1795742750     -0.0312713122     0.0075648250     0.0593840646     26.9690971374     76.9608535766     -48.5802230834
152  50    0    0     -0.1197161788     -9.7616577148     0.2418267011     0.0030839891     -0.0092133464     -0.0034674897     26.9690971374     76.9608535766     -48.5802230834
153   2    0    0     -0.0718297100     -9.8143329620     0.2346437215     0.0076114311     -0.0092133464     -0.0119897354     26.9690971374     76.9608535766     -48.5802230834
153 210    0    0     -0.0718297100     -9.8143329620     0.2346437215     0.0076114311     -0.0092133464     -0.0119897354     26.9690971374     76.9608535766     -48.5802230834
154 162    0    0     -0.0383091812     -9.7520809173     0.2585869789     0.0233243203     -0.0012237410     0.0252950859     26.9690971374     76.9608535766     -48.5802230834
155 113    0    0     -0.1412650966     -9.7903900146     0.2035175085     0.0198621578     0.0062332239     0.0727000761     26.2686004638     78.0151138305     -47.9054946899
156  65    0    0     -0.1412650966     -9.7903900146     0.2035175085     0.0198621578     0.0062332239     0.0727000761     26.2686004638     78.0151138305     -47.9054946899
157  16    0    0     -0.0838013267     -9.7377147674     0.2537982940     0.0342434501     -0.0020227015     0.0652431106     26.2686004638     78.0151138305     -47.9054946899
157 224    0    0     -0.0957729530     -9.6323642730     0.3184450626     0.0315802454     -0.0070827841     0.0881466388     26.2686004638     78.0151138305     -47.9054946899
158 175    0    0     -0.0957729530     -9.6323642730     0.3184450626     0.0315802454     -0.0070827841     0.0881466388     26.2686004638     78.0151138305     -47.9054946899
159 127    0    0     -0.1676026582     -9.7472915649     0.2609812974     -0.0147594633     -0.0038869426     0.1187734603     26.2686004638     78.0151138305     -47.9054946899
160  79    0    0     -0.2250664234     -9.7305316925     0.2801358699     -0.0304723501     0.0163533902     0.1078543424     26.2686004638     78.0151138305     -47.9054946899
161  31    0    0     -0.2250664234     -9.7305316925     0.2801358699     -0.0304723501     0.0163533902     0.1078543424     26.2686004638     78.0151138305     -47.9054946899
161 239    0    0     -0.3184450626     -9.7784175872     0.2561926364     -0.0456525993     0.0280714778     0.0745643138     26.2686004638     78.0151138305     -47.9054946899
162 191    0    0     -0.2753472328     -9.7640523910     0.2250664234     -0.0528432416     0.0088964252     0.0087832365     26.7939720153     77.4879837036     -47.0620880126
163 143    0    0     -0.2753472328     -9.7640523910     0.2250664234     -0.0528432416     0.0088964252     0.0087832365     26.7939720153     77.4879837036     -47.0620880126
164  95    0    0     -0.2825301933     -9.8646135330     0.1771799468     -0.0650939702     -0.0012237410     -0.0484755945     26.7939720153     77.4879837036     -47.0620880126
165  47    0    0     -0.1508424043     -9.8741912841     0.1388707752     -0.0312713122     -0.0209314322     -0.0902878665     26.7939720153     77.4879837036     -47.0620880126
165 255    0    0     -0.1508424043     -9.8741912841     0.1388707752     -0.0312713122     -0.0209314322     -0.0902878665     26.7939720153     77.4879837036     -47.0620880126
166 208    0    0     0.0383091812     -9.8263044357     0.2250664234     -0.0070361781     -0.0305189585     -0.0167834987     26.7939720153     77.4879837036     -47.0620880126
167 160    0    0     0.0119716191     -9.6898279190     0.3280223608     -0.0568380451     0.0283377981     0.1693742847     26.7939720153     77.4879837036     -47.0620880126
168 112    0    0     0.0119716191     -9.6898279190     0.3280223608     -0.0568380451     0.0283377981     0.1693742847     26.7939720153     77.4879837036     -47.0620880126
169  64    0    0     -0.9266032218     -9.5413799285     0.2322494029     -0.1231517672     0.2568404912     0.2506019592     26.7939720153     77.4879837036     -47.0620880126
170  16    0    0     -0.3974577426     -9.5988435745     0.0119716191     -0.0560390901     0.1772107601     -0.0303658270     26.9690971374     78.0151138305     -47.5681343078
170 224    0    0     -0.3974577426     -9.5988435745     0.0119716191     -0.0560390901     0.1772107601     -0.0303658270     26.9690971374     78.0151138305     -47.5681343078
171 176    0    0     -0.2466153383     -9.6275758743     0.2801358699     -0.0270101904     0.0256745958     -0.0617916059     26.9690971374     78.0151138305     -47.5681343078
172 128    0    0     -0.3208393812     -9.8358821868     0.1221105098     -0.0773447036     0.0315336418     -0.0346269488     26.9690971374     78.0151138305     -47.5681343078
173  81    0    0     -0.3208393812     -9.8358821868     0.1221105098     -0.0773447036     0.0315336418     -0.0346269488     26.9690971374     78.0151138305     -47.5681343078
174  33    0    0     -0.1699969768     -9.7401084899     0.1436594247     -0.0658929347     0.0176849899     -0.0455460786     26.9690971374     78.0151138305     -47.5681343078
174 241    0    0     -0.2298550844     -9.7616577148     0.1125332117     -0.0954544639     0.0211471533     -0.0037338101     26.9690971374     78.0151138305     -47.5681343078
175 193    0    0     -0.2298550844     -9.7616577148     0.1125332117     -0.0954544639     0.0211471533     -0.0037338101     26.9690971374     78.0151138305     -47.5681343078
176 146    0    0     -0.2322494029     -9.7233486175     0.0861956501     -0.1167600870     -0.0022890214     0.0149085998     26.9690971374     78.0151138305     -47.5681343078
177  98    0    0     -0.2968961238     -9.7999668121     0.0622524166     -0.1463216304     0.0027710609     0.0114464390     26.9690971374     78.0151138305     -47.5681343078
178  50    0    0     -0.2968961238     -9.7999668121     0.0622524166     -0.1463216304     0.0027710609     0.0114464390     26.9690971374     78.0151138305     -47.5681343078
179   2    0    0     -0.2705585718     -9.7856006622     -0.0119716191     -0.1428594589     0.0219461154     -0.0338279914     25.5681037902     76.6094360351     -46.8934097290
179 210    0    0     -0.1604196929     -9.8406705856     -0.0670410633     -0.1018461585     0.0174186706     -0.0580631256     25.5681037902     76.6094360351     -46.8934097290
180 162    0    0     -0.1604196929     -9.8406705856     -0.0670410633     -0.1018461585     0.0174186706     -0.0580631256     25.5681037902     76.6094360351     -46.8934097290
181 114    0    0     -0.1556310415     -9.8095445632     -0.0335205316     -0.0344671535     0.0054342632     -0.0045327711     25.5681037902     76.6094360351     -46.8934097290
182  67    0    0     -0.2346437215     -9.7951784133     -0.0167602658     0.0014860667     -0.0025553419     0.0721674346     25.5681037902     76.6094360351     -46.8934097290
183  19    0    0     -0.2346437215     -9.7951784133     -0.0167602658     0.0014860667     -0.0025553419     0.0721674346     25.5681037902     76.6094360351     -46.8934097290
183 227    0    0     -0.3399939537     -9.7281370162     0.0191545906     0.0195958375     -0.0022890214     0.0612483072     25.5681037902     76.6094360351     -46.8934097290
184 179    0    0     -0.2729529142     -9.7760238647     0.0167602658     0.0140031147     -0.0041532630     -0.0197130212     25.5681037902     76.6094360351     -46.8934097290
185 130    0    0     -0.2729529142     -9.7760238647     0.0167602658     0.0140031147     -0.0041532630     -0.0197130212     25.5681037902     76.6094360351     -46.8934097290
186  82    0    0     -0.2035175085     -9.7065887451     0.0071829710     -0.0038403366     -0.0084143867     -0.0399533538     27.6695919036     78.3665313720     -47.2307701110
187  35    0    0     -0.2107004880     -9.7640523910     -0.0095772953     -0.0304723501     -0.0142734289     -0.0045327711     27.6695919036     78.3665313720     -47.2307701110
187 243    0    0     -0.2107004880     -9.7640523910     -0.0095772953     -0.0304723501     -0.0142734289     -0.0045327711     27.6695919036     78.3665313720     -47.2307701110
188 195    0    0     -0.2059118509     -9.7975721359     -0.0215489125     -0.0275428295     -0.0073491044     0.0191697235     27.6695919036     78.3665313720     -47.2307701110
189 147    0    0     -0.2873188495     -9.7592630386     -0.0215489125     -0.0163573837     0.0003741799     0.0370131731     27.6695919036     78.3665313720     -47.2307701110
190 100    0    0     -0.2873188495     -9.7592630386     -0.0215489125     -0.0163573837     0.0003741799     0.0370131731     27.6695919036     78.3665313720     -47.2307701110
191  52    0    0     -0.3016848087     -9.8143329620     -0.0574637699     -0.0022424144     -0.0044195833     0.0093158779     27.6695919036     78.3665313720     -47.2307701110
192   4    0    0     -0.2442210197     -9.8239097595     -0.0311262083     0.0310476064     -0.0052185430     -0.0375564718     27.6695919036     78.3665313720     -47.2307701110
192 212    0    0     -0.2442210197     -9.8239097595     -0.0311262083     0.0310476064     -0.0052185430     -0.0375564718     27.6695919036     78.3665313720     -47.2307701110
193 164    0    0     -0.1580253696     -9.7305316925     0.0311262083     0.0526195430     -0.0014900611     -0.0287679080     26.4437255859     76.4337234497     -47.0620880126
194 116    0    0     -0.2226721048     -9.7209539413     0.0407035017     0.0350424051     0.0025047409     0.0330183744     26.4437255859     76.4337234497     -47.0620880126
195  68    0    0     -0.2226721048     -9.7209539413     0.0407035017     0.0350424051     0.0025047409     0.0330183744     26.4437255859     76.4337234497     -47.0620880126
196  19    0    0     -0.2945018005     -9.7401084899     0.0311262083     0.0113399124     -0.0004247806     0.0455354166     26.4437255859     76.4337234497     -47.0620880126
196 226    0    0     -0.2921074867     -9.7472915649     0.0239432382     -0.0075688176     -0.0036206221     0.0074516363     26.4437255859     76.4337234497     -47.0620880126
197 179    0    0     -0.2921074867     -9.7472915649     0.0239432382     -0.0075688176     -0.0036206221     0.0074516363     26.4437255859     76.4337234497     -47.0620880126
198 131    0    0     -0.2154891252     -9.7712354660     0.0335205316     -0.0171563444     -0.0068164639     -0.0274363040     26.4437255859     76.4337234497     -47.0620880126
199  83    0    0     -0.1436594247     -9.7353200912     -0.0095772953     -0.0200858640     -0.0108112680     -0.0053317313     26.4437255859     76.4337234497     -47.0620880126
200  36    0    0     -0.1436594247     -9.7353200912     -0.0095772953     -0.0200858640     -0.0108112680     -0.0053317313     26.4437255859     76.4337234497     -47.0620880126
200 244    0    0     -0.2992904472     -9.7784175872     -0.0191545906     -0.0216837859     -0.0102786266     0.0284909267     27.8447170257     77.8394012451     -47.0620880126
201 196    0    0     -0.2657699346     -9.7712354660     -0.0287318849     -0.0112972998     0.0006405001     0.0250287652     27.8447170257     77.8394012451     -47.0620880126
202 148    0    0     -0.2657699346     -9.7712354660     -0.0287318849     -0.0112972998     0.0006405001     0.0250287652     27.8447170257     77.8394012451     -47.0620880126
203 100    0    0     -0.2753472328     -9.7688407897     -0.0095772953     0.0108072746     0.0070321846     0.0279582881     27.8447170257     77.8394012451     -47.0620880126
204  51    0    0     -0.2490096569     -9.7401084899     0.0119716191     0.0124051928     0.0043689823     0.0183707618     27.8447170257     77.8394012451     -47.0620880126
205   2    0    0     -0.2490096569     -9.7401084899     0.0119716191     0.0124051928     0.0043689823     0.0183707618     27.8447170257     77.8394012451     -47.0620880126
205 209    0    0     -0.2633756160     -9.7640523910     -0.0047886476     -0.0059708971     -0.0054848632     0.0154412403     27.8447170257     77.8394012451     -47.0620880126
206 161    0    0     -0.2849245071     -9.7903900146     -0.0191545906     -0.0046392960     -0.0089470262     0.0090495576     27.8447170257     77.8394012451     -47.0620880126
207 113    0    0     -0.2849245071     -9.7903900146     -0.0191545906     -0.0046392960     -0.0089470262     0.0090495576     27.8447170257     77.8394012451     -47.0620880126
208  65    0    0     -0.2729529142     -9.7808122634     -0.0095772953     0.0140031147     -0.0081480655     -0.0034674897     26.7939720153     78.1908187866     -47.3994522094
209  17    0    0     -0.2298550844     -9.7640523910     -0.0191545906     0.0246559214     -0.0052185430     0.0042557945     26.7939720153     78.1908187866     -47.3994522094
209 224    0    0     -0.2298550844     -9.7640523910     -0.0191545906     0.0246559214     -0.0052185430     0.0042557945     26.7939720153     78.1908187866     -47.3994522094
210 176    0    0     -0.2442210197     -9.7257432937     0.0095772953     0.0385045719     -0.0076154241     0.0415406179     26.7939720153     78.1908187866     -47.3994522094
211 128    0    0     -0.3184450626     -9.7353200912     0.0670410633     0.0382382507     -0.0110775876     0.0588514280     26.7939720153     78.1908187866     -47.3994522094
212  80    0    0     -0.3184450626     -9.7353200912     0.0670410633     0.0382382507     -0.0110775876     0.0588514280     26.7939720153     78.1908187866     -47.3994522094
213  32    0    0     -0.3256280183     -9.7472915649     0.0861956501     0.0187968778     -0.0057511835     0.0410079765     26.7939720153     78.1908187866     -47.3994522094
213 240    0    0     -0.3567542552     -9.7233486175     0.0478864765     -0.0126289010     0.0017057807     0.0170391616     26.7939720153     78.1908187866     -47.3994522094
214 192    0    0     -0.3567542552     -9.7233486175     0.0478864765     -0.0126289010     0.0017057807     0.0170391616     26.7939720153     78.1908187866     -47.3994522094
215 144    0    0     -0.2705585718     -9.7401084899     -0.0023943238     -0.0262112283     0.0011731404     -0.0210446190     26.7939720153     78.1908187866     -47.3994522094
216  96    0    0     -0.2322494029     -9.7951784133     -0.0191545906     -0.0198195447     -0.0060175037     -0.0024022097     27.6695919036     78.3665313720     -46.5560455322
217  48    0    0     -0.2322494029     -9.7951784133     -0.0191545906     -0.0198195447     -0.0060175037     -0.0024022097     27.6695919036     78.3665313720     -46.5560455322
218   0    0    0     -0.2849245071     -9.7999668121     0.0023943238     0.0038829481     -0.0116102278     0.0535250234     27.6695919036     78.3665313720     -46.5560455322
218 208    0    0     -0.2681642532     -9.7472915649     0.0071829710     0.0289170408     -0.0065501441     0.0860160827     27.6695919036     78.3665313720     -46.5560455322
219 160    0    0     -0.2681642532     -9.7472915649     0.0071829710     0.0289170408     -0.0065501441     0.0860160827     27.6695919036     78.3665313720     -46.5560455322
220 112    0    0     -0.3543598890     -9.7353200912     0.0718297100     0.0326455235     -0.0049522228     0.0953372859     27.6695919036     78.3665313720     -46.5560455322
221  64    0    0     -0.3735145092     -9.7664461135     0.0430978250     0.0222590398     -0.0065501441     0.0809559917     27.6695919036     78.3665313720     -46.5560455322
222  16    0    0     -0.3735145092     -9.7664461135     0.0430978250     0.0222590398     -0.0065501441     0.0809559917     27.6695919036     78.3665313720     -46.5560455322
222 223    0    0     -0.3806974601     -9.7975721359     0.0502807998     0.0116062331     -0.0142734289     0.0689715957     27.6695919036     78.3665313720     -46.5560455322
223 175    0    0     -0.3878804397     -9.8143329620     0.0287318849     0.0102746319     -0.0113439071     0.0764285564     27.3193454742     76.2580108642     -47.9054946899
224 127    0    0     -0.3878804397     -9.8143329620     0.0287318849     0.0102746319     -0.0113439071     0.0764285564     27.3193454742     76.2580108642     -47.9054946899
225  79    0    0     -0.4118237018     -9.7520809173     0.0622524166     0.0206611180     -0.0049522228     0.0782927942     27.3193454742     76.2580108642     -47.9054946899
226  31    0    0     -0.4381612300     -9.7377147674     0.0622524166     0.0278517627     -0.0076154241     0.0660420703     27.3193454742     76.2580108642     -47.9054946899
226 239    0    0     -0.4381612300     -9.7377147674     0.0622524166     0.0278517627     -0.0076154241     0.0660420703     27.3193454742     76.2580108642     -47.9054946899
227 191    0    2     -0.3208393812     -9.7616577148     0.2130948066     -0.0778773403     -0.0768586635     0.0729663944     27.3193454742     76.2580108642     -47.9054946899
228 144    0    3     -0.4261896133     -9.7401084899     -0.0861956501     -0.0216837859     -0.0715322589     0.0508618259     27.3193454742     76.2580108642     -47.9054946899
229  96    0    7     -0.4261896133     -9.7401084899     -0.0861956501     -0.0216837859     -0.0715322589     0.0508618259     27.3193454742     76.2580108642     -47.9054946899
230  48    0   10     -0.3950634002     -9.7712354660     -0.0047886476     -0.0078351383     -0.0417044067     0.0247624492     27.3193454742     76.2580108642     -47.9054946899
231   0    0   10     -0.4501328468     -9.7257432937     -0.0598580884     -0.0014434549     -0.0294536781     0.0372794914     27.8447170257     79.2450790405     -45.3752746582
231 209    1   12     -0.4501328468     -9.7257432937     -0.0598580884     -0.0014434549     -0.0294536781     0.0372794914     27.8447170257     79.2450790405     -45.3752746582
232 161    0   11     -0.4597101688     -9.7377147674     0.0526751232     -0.0086340990     -0.0446339225     0.0338173341     27.8447170257     79.2450790405     -45.3752746582
233 113    0   12     -0.4621044635     -9.7568693161     0.0143659424     -0.0073024988     -0.0409054470     0.0332846903     27.8447170257     79.2450790405     -45.3752746582
234  65    1   14     -0.4621044635     -9.7568693161     0.0143659424     -0.0073024988     -0.0409054470     0.0332846903     27.8447170257     79.2450790405     -45.3752746582
235  17    0   15     -0.4549215316     -9.7113771438     -0.0191545906     -0.0025087354     -0.0217303943     0.0471333408     27.8447170257     79.2450790405     -45.3752746582
235 226    0   16     -0.5075965881     -9.7305316925     -0.0239432382     -0.0011771340     0.0198155517     0.0332846903     27.8447170257     79.2450790405     -45.3752746582
236 178    1   15     -0.5075965881     -9.7305316925     -0.0239432382     -0.0011771340     0.0198155517     0.0332846903     27.8447170257     79.2450790405     -45.3752746582
237 131    1   15     -0.4740760803     -9.7712354660     -0.0478864765     -0.0043729767     0.0365937232     -0.0066633315     27.8447170257     79.2450790405     -45.3752746582
238  83    1   14     -0.4932306766     -9.7736291885     -0.0383091812     0.0009534266     0.0355284404     -0.0135876560     27.4944686889     77.8394012451     -46.3873634338
239  35    2   14     -0.4932306766     -9.7736291885     -0.0383091812     0.0009534266     0.0355284404     -0.0135876560     27.4944686889     77.8394012451     -46.3873634338
239 243    1   15     -0.5004136562     -9.7975721359     -0.0239432382     0.0046819095     0.0349957990     -0.0119897354     27.4944686889     77.8394012451     -46.3873634338
240 195    1   18     -0.4884420394     -9.7281370162     0.0167602658     0.0078777503     0.0333978796     0.0010599527     27.4944686889     77.8394012451     -46.3873634338
241 147    2   19     -0.4884420394     -9.7281370162     0.0167602658     0.0078777503     0.0333978796     0.0010599527     27.4944686889     77.8394012451     -46.3873634338
242  99    2   19     -0.4549215316     -9.7209539413     0.0167602658     0.0070787906     0.0419201278     0.0018589126     27.4944686889     77.8394012451     -46.3873634338
243  51    2   22     -0.4357668876     -9.7472915649     -0.0047886476     -0.0078351383     0.0634920597     -0.0250394225     27.4944686889     77.8394012451     -46.3873634338
244   3    2   20     -0.4357668876     -9.7472915649     -0.0047886476     -0.0078351383     0.0634920597     -0.0250394225     27.4944686889     77.8394012451     -46.3873634338
244 211    2   21     -0.4836534023     -9.7448978424     -0.0023943238     -0.0091667385     0.0531055688     -0.0407523155     27.4944686889     77.8394012451     -46.3873634338
245 164    2   22     -0.4812590599     -9.7975721359     0.0359148550     -0.0017097741     0.0400558853     -0.0210446190     28.7203369140     76.2580108642     -46.2186813354
246 116    3   21     -0.4812590599     -9.7975721359     0.0359148550     -0.0017097741     0.0400558853     -0.0210446190     28.7203369140     76.2580108642     -46.2186813354
247  68    4   23     -0.4118237018     -9.7736291885     0.0502807998     0.0086767139     0.0464475679     -0.0016032494     28.7203369140     76.2580108642     -46.2186813354
248  20    5   21     -0.4644988059     -9.7137708663     0.0550694465     0.0009534266     0.0368600416     0.0268930077     28.7203369140     76.2580108642     -46.2186813354
248 227    5   21     -0.4644988059     -9.7137708663     0.0550694465     0.0009534266     0.0368600416     0.0268930077     28.7203369140     76.2580108642     -46.2186813354
249 178    4   20     -0.4764704227     -9.7736291885     0.1005615949     -0.0035740156     0.0219461154     0.0090495576     28.7203369140     76.2580108642     -46.2186813354
250 130    4   18     -0.4309782505     -9.7496862411     0.1149275422     0.0052145490     0.0376590037     -0.0239741420     28.7203369140     76.2580108642     -46.2186813354
251  82    3   18     -0.4309782505     -9.7496862411     0.1149275422     0.0052145490     0.0376590037     -0.0239741420     28.7203369140     76.2580108642     -46.2186813354
252  34    2   15     -0.4788647174     -9.7616577148     0.1125332117     0.0134704768     0.0501760482     -0.0287679080     28.7203369140     76.2580108642     -46.2186813354
252 242    2   13     -0.4501328468     -9.7879953384     0.1532367229     0.0110735952     0.0483118104     -0.0380891113     28.7203369140     76.2580108642     -46.2186813354
253 194    2   12     -0.4501328468     -9.7879953384     0.1532367229     0.0110735952     0.0483118104     -0.0380891113     28.7203369140     76.2580108642     -46.2186813354
254 147    2   10     -0.4261896133     -9.7401084899     0.0430978250     0.0121388745     0.0392569255     -0.0322300672     27.4944686889     78.1908187866     -47.7368164062
255  99    2    8     -0.4237952709     -9.7712354660     0.0311262083     0.0092093515     0.0427190828     -0.0194467010     27.4944686889     78.1908187866     -47.7368164062
  0  50    2    9     -0.4237952709     -9.7712354660     0.0311262083     0.0092093515     0.0427190828     -0.0194467010     27.4944686889     78.1908187866     -47.7368164062
  1   2    2    8     -0.4573158264     -9.7401084899     -0.0119716191     0.0065461511     0.0347294807     0.0058537154     27.4944686889     78.1908187866     -47.7368164062
  1 209    2    9     -0.4333725929     -9.7401084899     0.0215489125     0.0022850277     0.0227450752     0.0191697235     27.4944686889     78.1908187866     -47.7368164062
  2 160    2   10     -0.4333725929     -9.7401084899     0.0215489125     0.0022850277     0.0227450752     0.0191697235     27.4944686889     78.1908187866     -47.7368164062
  3 112    2    9     -0.4022463798     -9.7568693161     0.0071829710     -0.0011771340     0.0302020359     0.0250287652     27.4944686889     78.1908187866     -47.7368164062
  4  63    2   11     -0.3950634002     -9.7592630386     -0.0191545906     -0.0033076944     0.0477791690     0.0228982043     27.4944686889     78.1908187866     -47.7368164062
  5  15    2   11     -0.3950634002     -9.7592630386     -0.0191545906     -0.0033076944     0.0477791690     0.0228982043     27.4944686889     78.1908187866     -47.7368164062
  5 223    2   10     -0.4716817855     -9.7544746398     -0.0071829710     -0.0033076944     0.0477791690     0.0127780413     28.3700885772     77.6636886596     -46.5560455322
  6 174    1   13     -0.4788647174     -9.7592630386     -0.0119716191     -0.0038403366     0.0517739725     -0.0149192571     28.3700885772     77.6636886596     -46.5560455322
  7 127    1   15     -0.4788647174     -9.7592630386     -0.0119716191     -0.0038403366     0.0517739725     -0.0149192571     28.3700885772     77.6636886596     -46.5560455322
  8  79    1   14     -0.4573158264     -9.7353200912     -0.0574637699     -0.0006444939     0.0440506887     -0.0237078213     28.3700885772     77.6636886596     -46.5560455322
  9  31    1   15     -0.4668931484     -9.7856006622     -0.0359148550     -0.0003781728     0.0389906024     -0.0143866181     28.3700885772     77.6636886596     -46.5560455322
  9 239    2   17     -0.4668931484     -9.7856006622     -0.0359148550     -0.0003781728     0.0389906024     -0.0143866181     28.3700885772     77.6636886596     -46.5560455322
 10 191    3   17     -0.4166123390     -9.7472915649     -0.0502807998     0.0009534266     0.0174186706     0.0215666031     28.3700885772     77.6636886596     -46.5560455322
 11 143    4   19     -0.5171739578     -9.7209539413     -0.1149275422     -0.0006444939     -0.0038869426     0.0492639017     28.3700885772     77.6636886596     -46.5560455322
 12  95    5   18     -0.5171739578     -9.7209539413     -0.1149275422     -0.0006444939     -0.0038869426     0.0492639017     28.3700885772     77.6636886596     -46.5560455322
 13  48    3   20     -0.4668931484     -9.7712354660     -0.0670410633     -0.0051719360     -0.0065501441     0.0268930077     29.0705852508     78.0151138305     -48.5802230834
 14   0    3   24     -0.4692874431     -9.6898279190     -0.0478864765     0.0001544673     0.0174186706     0.0053210744     29.0705852508     78.0151138305     -48.5802230834
 14 207    4   25     -0.4692874431     -9.6898279190     -0.0478864765     0.0001544673     0.0174186706     0.0053210744     29.0705852508     78.0151138305     -48.5802230834
 15 158    3   27     -0.4333725929     -9.7784175872     0.0454921483     -0.0091667385     0.0054342632     0.0109137988     29.0705852508     78.0151138305     -48.5802230834
 16 110    5   26     -0.4692874431     -9.7640523910     -0.0263375616     -0.0051719360     -0.0190671911     0.0420732545     29.0705852508     78.0151138305     -48.5802230834
 17  62    5   27     -0.4692874431     -9.7640523910     -0.0263375616     -0.0051719360     -0.0190671911     0.0420732545     29.0705852508     78.0151138305     -48.5802230834
 18  15    5   28     -0.5099909305     -9.7808122634     0.0383091812     -0.0078351383     -0.0401064825     0.0607156705     29.0705852508     78.0151138305     -48.5802230834
 18 222    6   29     -0.5147795677     -9.7353200912     0.0287318849     0.0036166291     -0.0286547183     0.0439374971     29.0705852508     78.0151138305     -48.5802230834
 19 174    5   28     -0.5147795677     -9.7353200912     0.0287318849     0.0036166291     -0.0286547183     0.0439374971     29.0705852508     78.0151138305     -48.5802230834
 20 126    5   27     -0.5315398693     -9.7520809173     0.0957729530     -0.0022424144     0.0131575477     0.0093158779     28.8954601287     79.2450790405     -48.0741767883
 21  78    5   28     -0.4716817855     -9.7448978424     0.0167602658     0.0025513486     0.0243429946     -0.0050654115     28.8954601287     79.2450790405     -48.0741767883
 22  29    5   27     -0.4716817855     -9.7448978424     0.0167602658     0.0025513486     0.0243429946     -0.0050654115     28.8954601287     79.2450790405     -48.0741767883
 22 237    7   29     -0.3735145092     -9.7664461135     -0.0311262083     -0.0014434549     0.0187502717     0.0130443584     28.8954601287     79.2450790405     -48.0741767883
 23 189    6   30     -0.4932306766     -9.8047552108     0.0454921483     -0.0019760951     0.0235440349     0.0239634847     28.8954601287     79.2450790405     -48.0741767883
 24 141    6   31     -0.4932306766     -9.8047552108     0.0454921483     -0.0019760951     0.0235440349     0.0239634847     28.8954601287     79.2450790405     -48.0741767883
 25  92    6   33     -0.5267512321     -9.7448978424     0.0454921483     0.0006871075     0.0166197109     0.0189034042     28.8954601287     79.2450790405     -48.0741767883
 26  43    5   33     -0.5315398693     -9.7472915649     0.0885899734     -0.0067698583     0.0262072348     -0.0013369293     28.8954601287     79.2450790405     -48.0741767883
 26 251    5   31     -0.5315398693     -9.7472915649     0.0885899734     -0.0067698583     0.0262072348     -0.0013369293     28.8954601287     79.2450790405     -48.0741767883
 27 203    5   34     -0.5291455268     -9.7568693161     0.0838013267     -0.0059708971     0.0280714778     -0.0111907744     26.4437255859     76.7851409912     -48.4115409851
 28 156    6   33     -0.4477385520     -9.7903900146     0.1292934894     -0.0027750544     0.0328652405     -0.0159845376     26.4437255859     76.7851409912     -48.4115409851
 29 108    6   32     -0.4477385520     -9.7903900146     0.1292934894     -0.0027750544     0.0328652405     -0.0159845376     26.4437255859     76.7851409912     -48.4115409851
 30  60    6   32     -0.4860476970     -9.7353200912     0.0191545906     0.0022850277     0.0317999601     -0.0111907744     26.4437255859     76.7851409912     -48.4115409851
 31  12    6   31     -0.5219625949     -9.6850395202     -0.1221105098     0.0009534266     0.0078311443     0.0151749205     26.4437255859     76.7851409912     -48.4115409851
 31 220    6   33     -0.5219625949     -9.6850395202     -0.1221105098     0.0009534266     0.0078311443     0.0151749205     26.4437255859     76.7851409912     -48.4115409851
 32 171    6   30     -0.5004136562     -9.8095445632     0.0981672668     -0.0144931421     -0.0203987932     0.0242298078     26.4437255859     76.7851409912     -48.4115409851
 33 124    5   32     -0.5483001708     -9.7448978424     0.0311262083     -0.0049056167     0.0001078598     0.0106474781     26.4437255859     76.7851409912     -48.4115409851
 34  75    4   32     -0.5483001708     -9.7448978424     0.0311262083     -0.0049056167     0.0001078598     0.0106474781     26.4437255859     76.7851409912     -48.4115409851
 35  27    4   31     -0.5339341640     -9.7305316925     0.0957729530     -0.0126289010     -0.0086807060     0.0154412403     26.4437255859     76.7851409912     -48.4115409851
 35 235    4   31     -0.5291455268     -9.7640523910     0.0766183614     -0.0059708971     -0.0198661518     0.0271593308     27.8447170257     78.5422439575     -47.0620880126
 36 187    4   28     -0.5291455268     -9.7640523910     0.0766183614     -0.0059708971     -0.0198661518     0.0271593308     27.8447170257     78.5422439575     -47.0620880126
 37 139    4   26     -0.4956250190     -9.7448978424     0.0287318849     0.0009534266     -0.0089470262     0.0207676434     27.8447170257     78.5422439575     -47.0620880126
 38  91    5   27     -0.5028079986     -9.7089824676     -0.0383091812     0.0057471895     0.0219461154     0.0018589126     27.8447170257     78.5422439575     -47.0620880126
 39  42    5   28     -0.5028079986     -9.7089824676     -0.0383091812     0.0057471895     0.0219461154     0.0018589126     27.8447170257     78.5422439575     -47.0620880126
 39 250    5   32     -0.5291455268     -9.7377147674     0.0191545906     -0.0107646596     0.0243429946     -0.0074622921     27.8447170257     78.5422439575     -47.0620880126
 40 202    6   35     -0.5004136562     -9.7712354660     -0.0742240333     -0.0057045764     0.0168860316     0.0007936322     27.8447170257     78.5422439575     -47.0620880126
 41 154    6   34     -0.5004136562     -9.7712354660     -0.0742240333     -0.0057045764     0.0168860316     0.0007936322     27.8447170257     78.5422439575     -47.0620880126
 42 106    6   35     -0.4764704227     -9.7401084899     -0.1149275422     -0.0019760951     0.0134238672     0.0141096401     27.8447170257     78.5422439575     -47.0620880126
 43  58    6   34     -0.4549215316     -9.7592630386     -0.0861956501     -0.0054382567     0.0062332239     0.0284909267     27.1442203521     77.8394012451     -48.0741767883
 44  10    6   33     -0.4549215316     -9.7592630386     -0.0861956501     -0.0054382567     0.0062332239     0.0284909267     27.1442203521     77.8394012451     -48.0741767883
 44 218    5   31     -0.5291455268     -9.7472915649     -0.0335205316     0.0025513486     0.0096953859     0.0135769987     27.1442203521     77.8394012451     -48.0741767883
 45 170    3   30     -0.5770320415     -9.7520809173     0.0383091812     0.0038829481     0.0262072348     -0.0122560548     27.1442203521     77.8394012451     -48.0741767883
 46 122    2   29     -0.5770320415     -9.7520809173     0.0383091812     0.0038829481     0.0262072348     -0.0122560548     27.1442203521     77.8394012451     -48.0741767883
 47  73    3   32     -0.5770320415     -9.7448978424     0.0287318849     -0.0081014585     0.0139565086     -0.0010706083     27.1442203521     77.8394012451     -48.0741767883
 48  25    3   34     -0.4788647174     -9.7209539413     -0.0814070034     -0.0094330596     -0.0054848632     0.0202350044     27.1442203521     77.8394012451     -48.0741767883
 48 233    3   36     -0.4788647174     -9.7209539413     -0.0814070034     -0.0094330596     -0.0054848632     0.0202350044     27.1442203521     77.8394012451     -48.0741767883
 49 185    4   39     -0.4764704227     -9.7640523910     -0.0047886476     -0.0134278607     -0.0081480655     0.0242298078     27.1442203521     77.8394012451     -48.0741767883
 50 137    2   31     -0.5698490142     -9.7401084899     -0.0335205316     -0.0054382567     -0.0062838244     0.0119790792     27.6695919036     78.0151138305     -47.9054946899
 51  89    3   24     -0.5698490142     -9.7401084899     -0.0335205316     -0.0054382567     -0.0062838244     0.0119790792     27.6695919036     78.0151138305     -47.9054946899
 52  41    5   19     -0.5866093158     -9.7592630386     -0.0718297100     0.0028176679     0.0014394605     -0.0066633315     27.6695919036     78.0151138305     -47.9054946899
 52 248    4   18     -0.5770320415     -9.7688407897     -0.0861956501     0.0012197475     0.0022384209     -0.0087938938     27.6695919036     78.0151138305     -47.9054946899
 53 200    7   18     -0.5770320415     -9.7688407897     -0.0861956501     0.0012197475     0.0022384209     -0.0087938938     27.6695919036     78.0151138305     -47.9054946899
 54 151    7   28     -0.5339341640     -9.7640523910     0.0047886476     -0.0057045764     -0.0188008708     0.0111801183     27.6695919036     78.0151138305     -47.9054946899
 55 103    5   32     -0.5147795677     -9.7496862411     -0.0646467447     -0.0118299412     -0.0350464010     0.0314204502     27.6695919036     78.0151138305     -47.9054946899
 56  55    7   34     -0.5147795677     -9.7496862411     -0.0646467447     -0.0118299412     -0.0350464010     0.0314204502     27.6695919036     78.0151138305     -47.9054946899
 57   7    5   42     -0.5363285064     -9.7257432937     -0.0263375616     -0.0102320194     -0.0219967126     0.0170391616     27.6695919036     78.0151138305     -47.9054946899
 57 216    5   44     -0.5506944656     -9.7808122634     -0.0119716191     -0.0051719360     0.0059669027     -0.0111907744     29.0705852508     77.3122711181     -47.2307701110
 58 168    5   47     -0.5506944656     -9.7808122634     -0.0119716191     -0.0051719360     0.0059669027     -0.0111907744     29.0705852508     77.3122711181     -47.2307701110
 59 120    5   44     -0.5243568897     -9.7544746398     0.0143659424     -0.0091667385     0.0043689823     -0.0090602149     29.0705852508     77.3122711181     -47.2307701110
 60  72    6   41     -0.5147795677     -9.7472915649     -0.0167602658     -0.0081014585     -0.0172029495     0.0220992445     29.0705852508     77.3122711181     -47.2307701110
 61  24    4   37     -0.5147795677     -9.7472915649     -0.0167602658     -0.0081014585     -0.0172029495     0.0220992445     29.0705852508     77.3122711181     -47.2307701110
 61 232    1   33     -0.5339341640     -9.7425031661     -0.0215489125     -0.0107646596     -0.0270567941     0.0354152560     29.0705852508     77.3122711181     -47.2307701110
 62 184    0   32     -0.4980193138     -9.7544746398     0.0407035017     -0.0104983389     -0.0363779997     0.0418069362     29.0705852508     77.3122711181     -47.2307701110
 63 136    0   33     -0.4980193138     -9.7544746398     0.0407035017     -0.0104983389     -0.0363779997     0.0418069362     29.0705852508     77.3122711181     -47.2307701110
 64  88   -1   35     -0.6033696174     -9.7377147674     -0.0047886476     -0.0083677778     -0.0148060693     0.0103811585     29.0705852508     77.3122711181     -47.2307701110
 65  40    1   34     -0.5339341640     -9.7329254150     -0.0407035017     -0.0118299412     -0.0014900611     -0.0095928544     26.7939720153     77.4879837036     -47.7368164062
 65 248    1   36     -0.5339341640     -9.7329254150     -0.0407035017     -0.0118299412     -0.0014900611     -0.0095928544     26.7939720153     77.4879837036     -47.7368164062
 66 201    3   37     -0.5099909305     -9.7448978424     0.0407035017     -0.0078351383     0.0080974636     -0.0026685297     26.7939720153     77.4879837036     -47.7368164062
 67 152    3   27     -0.5530887603     -9.7472915649     0.0023943238     -0.0043729767     -0.0092133464     0.0226318860     26.7939720153     77.4879837036     -47.7368164062
 68 104    1   29     -0.5530887603     -9.7472915649     0.0023943238     -0.0043729767     -0.0092133464     0.0226318860     26.7939720153     77.4879837036     -47.7368164062
 69  56    1   21     -0.5315398693     -9.7425031661     0.0047886476     -0.0059708971     -0.0289210367     0.0348826122     26.7939720153     77.4879837036     -47.7368164062
 70   8    0   11     -0.5913979530     -9.7784175872     0.1005615949     -0.0112972998     -0.0017563814     -0.0008042883     26.7939720153     77.4879837036     -47.7368164062
 70 216    0   11     -0.5913979530     -9.7784175872     0.1005615949     -0.0112972998     -0.0017563814     -0.0008042883     26.7939720153     77.4879837036     -47.7368164062
 71 168    0    2     -0.5937922477     -9.7472915649     0.0023943238     -0.0027750544     0.0174186706     -0.0234415054     26.7939720153     77.4879837036     -47.7368164062
 72 120    0    0     -0.5435114860     -9.7448978424     0.0143659424     -0.0112972998     -0.0012237410     0.0002609920     26.7939720153     77.4879837036     -47.7368164062
 73  72    0    0     -0.5435114860     -9.7448978424     0.0143659424     -0.0112972998     -0.0012237410     0.0002609920     26.7939720153     77.4879837036     -47.7368164062
 74  23    0    0     -0.5890036106     -9.7568693161     0.0071829710     -0.0081014585     -0.0140071096     0.0247624492     27.8447170257     78.8936614990     -47.3994522094
 74 231    0    0     -0.5650603771     -9.7496862411     0.0287318849     -0.0027750544     -0.0113439071     0.0210339641     27.8447170257     78.8936614990     -47.3994522094
 75 183    0    4     -0.5650603771     -9.7496862411     0.0287318849     -0.0027750544     -0.0113439071     0.0210339641     27.8447170257     78.8936614990     -47.3994522094
 76 134    2   11     -0.5890036106     -9.7065887451     0.0023943238     -0.0057045764     -0.0134744691     0.0095821971     27.8447170257     78.8936614990     -47.3994522094
 77  86    2   18     -0.5650603771     -9.7568693161     0.0646467447     -0.0128952205     -0.0092133464     -0.0151855764     27.8447170257     78.8936614990     -47.3994522094
 78  38    2   22     -0.5650603771     -9.7568693161     0.0646467447     -0.0128952205     -0.0092133464     -0.0151855764     27.8447170257     78.8936614990     -47.3994522094
 78 247    3   18     -0.5722434043     -9.7401084899     0.0095772953     -0.0065035371     0.0096953859     -0.0245067858     27.8447170257     78.8936614990     -47.3994522094
 79 199    2   14     -0.5483001708     -9.7999668121     0.0574637699     -0.0046392960     -0.0041532630     -0.0079949321     27.8447170257     78.8936614990     -47.3994522094
 80 150    3   17     -0.5483001708     -9.7999668121     0.0574637699     -0.0046392960     -0.0041532630     -0.0079949321     27.8447170257     78.8936614990     -47.3994522094
 81 102    3   21     -0.5483001708     -9.7544746398     0.0335205316     -0.0043729767     -0.0022890214     0.0013262727     26.7939720153     77.8394012451     -47.3994522094
 82  54    4   29     -0.5602717399     -9.7616577148     -0.0167602658     -0.0033076944     0.0102280259     -0.0029348497     26.7939720153     77.8394012451     -47.3994522094
 83   6    4   26     -0.5602717399     -9.7616577148     -0.0167602658     -0.0033076944     0.0102280259     -0.0029348497     26.7939720153     77.8394012451     -47.3994522094
 83 214    2   15     -0.5794263362     -9.7377147674     -0.0287318849     0.0017523877     0.0078311443     -0.0029348497     26.7939720153     77.8394012451     -47.3994522094
 84 166    1    7     -0.5746376991     -9.7377147674     -0.0670410633     -0.0033076944     0.0038363420     0.0018589126     26.7939720153     77.8394012451     -47.3994522094
 85 118    0    0     -0.5746376991     -9.7377147674     -0.0670410633     -0.0033076944     0.0038363420     0.0018589126     26.7939720153     77.8394012451     -47.3994522094
 86  70    0    2     -0.5315398693     -9.7520809173     0.0622524166     -0.0065035371     -0.0014900611     0.0178381214     26.7939720153     77.8394012451     -47.3994522094
 87  21    0    4     -0.5387228012     -9.7233486175     0.0383091812     -0.0062372159     -0.0126755070     0.0303551697     26.7939720153     77.8394012451     -47.3994522094
 87 229    0   15     -0.5387228012     -9.7233486175     0.0383091812     -0.0062372159     -0.0126755070     0.0303551697     26.7939720153     77.8394012451     -47.3994522094
 88 181    1   23     -0.5913979530     -9.7113771438     -0.0311262083     -0.0027750544     0.0033037014     0.0109137988     27.4944686889     76.7851409912     -47.3994522094
 89 133    5   29     -0.6297071456     -9.7401084899     -0.0263375616     -0.0094330596     0.0270061969     -0.0159845376     27.4944686889     76.7851409912     -47.3994522094
 90  85    7   38     -0.6297071456     -9.7401084899     -0.0263375616     -0.0094330596     0.0270061969     -0.0159845376     27.4944686889     76.7851409912     -47.3994522094
 91  37    7   35     -0.6105525493     -9.7664461135     0.0000000000     -0.0136941814     0.0182176303     -0.0226425409     27.4944686889     76.7851409912     -47.3994522094
 91 244    7   34     -0.5267512321     -9.7329254150     -0.0838013267     -0.0142268228     0.0075648250     -0.0063970117     27.4944686889     76.7851409912     -47.3994522094
 92 197    6   33     -0.5267512321     -9.7329254150     -0.0838013267     -0.0142268228     0.0075648250     -0.0063970117     27.4944686889     76.7851409912     -47.3994522094
 93 149    6   31     -0.5985808849     -9.7281370162     -0.1053502440     -0.0043729767     -0.0020227015     0.0082505970     27.4944686889     76.7851409912     -47.3994522094
 94 101    6   34     -0.5530887603     -9.7544746398     -0.0646467447     -0.0062372159     -0.0097459859     0.0141096401     27.4944686889     76.7851409912     -47.3994522094
 95  53    5   34     -0.5530887603     -9.7544746398     -0.0646467447     -0.0062372159     -0.0097459859     0.0141096401     27.4944686889     76.7851409912     -47.3994522094
 96   5    4   30     -0.5698490142     -9.7377147674     -0.0167602658     0.0001544673     -0.0004247806     0.0045221147     28.1949653625     77.4879837036     -47.3994522094
 96 212    5   23     -0.6225241661     -9.7448978424     0.0502807998     0.0004207864     -0.0022890214     -0.0024022097     28.1949653625     77.4879837036     -47.3994522094
 97 164    3   16     -0.6225241661     -9.7448978424     0.0502807998     0.0004207864     -0.0022890214     -0.0024022097     28.1949653625     77.4879837036     -47.3994522094
 98 116    1    8     -0.5698490142     -9.7568693161     0.0023943238     0.0086767139     -0.0100123059     0.0005273120     28.1949653625     77.4879837036     -47.3994522094
 99  67    1    6     -0.5698490142     -9.7951784133     0.0885899734     -0.0067698583     -0.0193335113     0.0223655676     28.1949653625     77.4879837036     -47.3994522094
100  19   -2    5     -0.5698490142     -9.7951784133     0.0885899734     -0.0067698583     -0.0193335113     0.0223655676     28.1949653625     77.4879837036     -47.3994522094
100 227   -2    2     -0.5794263362     -9.7448978424     0.0359148550     0.0004207864     -0.0366443204     0.0380784530     28.1949653625     77.4879837036     -47.3994522094
101 179   -4    2     -0.5435114860     -9.7736291885     -0.0047886476     0.0030839891     -0.0262578368     0.0205013227     28.1949653625     77.4879837036     -47.3994522094
102 131   -4    0     -0.5435114860     -9.7736291885     -0.0047886476     0.0030839891     -0.0262578368     0.0205013227     28.1949653625     77.4879837036     -47.3994522094
103  83    0    4     -0.6129468917     -9.7999668121     -0.0023943238     0.0118725538     -0.0001584604     -0.0029348497     28.1949653625     77.4879837036     -46.7247276306
104  35    0    4     -0.6057639122     -9.7185602188     -0.0574637699     0.0078777503     0.0064995436     -0.0087938938     28.1949653625     77.4879837036     -46.7247276306
104 243   -1    7     -0.6057639122     -9.7185602188     -0.0574637699     0.0078777503     0.0064995436     -0.0087938938     28.1949653625     77.4879837036     -46.7247276306
105 195   -2   13     -0.5698490142     -9.7448978424     -0.0311262083     -0.0057045764     -0.0161376690     0.0143759608     28.1949653625     77.4879837036     -46.7247276306
106 148   -1   18     -0.5578774452     -9.7401084899     -0.0215489125     -0.0030413751     -0.0265241575     0.0290235710     28.1949653625     77.4879837036     -46.7247276306
107 100    0   26     -0.5578774452     -9.7401084899     -0.0215489125     -0.0030413751     -0.0265241575     0.0290235710     28.1949653625     77.4879837036     -46.7247276306
108  53    2   34     -0.6153411865     -9.7496862411     -0.0574637699     -0.0089004192     -0.0030879821     0.0103811585     28.1949653625     77.4879837036     -46.7247276306
109   5    3   36     -0.5890036106     -9.7712354660     -0.1173218607     0.0009534266     0.0083637838     -0.0103918135     28.1949653625     77.4879837036     -46.7247276306
109 213    4   35     -0.5890036106     -9.7712354660     -0.1173218607     0.0009534266     0.0083637838     -0.0103918135     28.1949653625     77.4879837036     -46.7247276306
110 165    4   32     -0.6273128509     -9.7209539413     -0.0742240333     0.0014860667     -0.0022890214     -0.0090602149     28.1949653625     77.4879837036     -46.7247276306
111 117    3   28     -0.6105525493     -9.7089824676     -0.0909842967     0.0033503081     -0.0241272735     0.0050547552     29.5959568023     77.4879837036     -47.7368164062
112  69    2   29     -0.6105525493     -9.7089824676     -0.0909842967     0.0033503081     -0.0241272735     0.0050547552     29.5959568023     77.4879837036     -47.7368164062
113  21    1   29     -0.6249184608     -9.7017993927     -0.1364764571     0.0062798299     -0.0209314322     0.0055873956     29.5959568023     77.4879837036     -47.7368164062
113 229    1   23     -0.5842149734     -9.7712354660     0.0071829710     -0.0102320194     -0.0222630333     0.0095821971     29.5959568023     77.4879837036     -47.7368164062
114 182    0   18     -0.5842149734     -9.7712354660     0.0071829710     -0.0102320194     -0.0222630333     0.0095821971     29.5959568023     77.4879837036     -47.7368164062
115 134    0   18     -0.5866093158     -9.7736291885     -0.0478864765     -0.0011771340     -0.0065501441     0.0050547552     29.5959568023     77.4879837036     -47.7368164062
116  86    0   23     -0.5722434043     -9.7520809173     -0.0718297100     0.0004207864     0.0019721007     0.0103811585     29.5959568023     77.4879837036     -47.7368164062
117  38    1   30     -0.5722434043     -9.7520809173     -0.0718297100     0.0004207864     0.0019721007     0.0103811585     29.5959568023     77.4879837036     -47.7368164062
117 245    1   31     -0.6273128509     -9.7520809173     0.0407035017     0.0006871075     -0.0102786266     0.0074516363     29.5959568023     77.4879837036     -47.7368164062
118 196    1   24     -0.6344957828     -9.7688407897     0.0766183614     0.0025513486     -0.0342474412     0.0029241938     27.8447170257     78.8936614990     -46.3873634338
119 149    1   11     -0.6344957828     -9.7688407897     0.0766183614     0.0025513486     -0.0342474412     0.0029241938     27.8447170257     78.8936614990     -46.3873634338
120 101    0    3     -0.6177354812     -9.7568693161     -0.0359148550     0.0025513486     -0.0406391239     0.0141096401     27.8447170257     78.8936614990     -46.3873634338
121  53    3    8     -0.5842149734     -9.7377147674     -0.0478864765     0.0052145490     -0.0547540903     0.0428722190     27.8447170257     78.8936614990     -46.3873634338
122   5    2   15     -0.5842149734     -9.7377147674     -0.0478864765     0.0052145490     -0.0547540903     0.0428722190     27.8447170257     78.8936614990     -46.3873634338
122 214    0   24     -0.6560447216     -9.7113771438     0.0191545906     -0.0001118537     -0.0571509742     0.0396763753     27.8447170257     78.8936614990     -46.3873634338
123 166    0   33     -0.6488616943     -9.7281370162     0.0335205316     0.0065461511     -0.0507592916     0.0210339641     27.8447170257     78.8936614990     -46.3873634338
124 118   -1   33     -0.6488616943     -9.7281370162     0.0335205316     0.0065461511     -0.0507592916     0.0210339641     27.8447170257     78.8936614990     -46.3873634338
125  71    0   34     -0.6416787624     -9.7640523910     0.0885899734     0.0004207864     -0.0334484815     -0.0058643712     27.8447170257     78.8936614990     -46.3873634338
126  23    1   35     -0.6416787624     -9.7568693161     0.0095772953     0.0041492695     -0.0195998306     -0.0029348497     28.8954601287     77.8394012451     -47.7368164062
126 231    3   34     -0.6416787624     -9.7568693161     0.0095772953     0.0041492695     -0.0195998306     -0.0029348497     28.8954601287     77.8394012451     -47.7368164062
127 183    3   37     -0.6273128509     -9.7832069396     0.1053502440     0.0033503081     0.0006405001     -0.0090602149     28.8954601287     77.8394012451     -47.7368164062
128 134    3   35     -0.6464673995     -9.7281370162     0.0790126848     0.0094756717     -0.0017563814     0.0031905138     28.8954601287     77.8394012451     -47.7368164062
129  86    3   31     -0.6464673995     -9.7281370162     0.0790126848     0.0094756717     -0.0017563814     0.0031905138     28.8954601287     77.8394012451     -47.7368164062
130  38    2   31     -0.6177354812     -9.7041940689     -0.0191545906     -0.0006444939     -0.0281220769     0.0298225288     28.8954601287     77.8394012451     -47.7368164062
130 246    2   29     -0.6057639122     -9.7520809173     0.0407035017     -0.0216837859     -0.0262578368     0.0247624492     28.8954601287     77.8394012451     -47.7368164062
131 199    2   29     -0.6057639122     -9.7520809173     0.0407035017     -0.0216837859     -0.0262578368     0.0247624492     28.8954601287     77.8394012451     -47.7368164062
132 151    2   28     -0.6584390640     -9.7592630386     0.0622524166     -0.0070361781     -0.0065501441     0.0053210744     28.8954601287     77.8394012451     -47.7368164062
133 103    2   28     -0.6560447216     -9.7233486175     -0.0023943238     0.0081440715     0.0035700216     -0.0085275735     29.2457084655     77.8394012451     -47.7368164062
134  55    3   25     -0.6560447216     -9.7233486175     -0.0023943238     0.0081440715     0.0035700216     -0.0085275735     29.2457084655     77.8394012451     -47.7368164062
135   7    3   24     -0.6081582069     -9.7688407897     -0.0359148550     0.0030839891     0.0046353025     -0.0079949321     29.2457084655     77.8394012451     -47.7368164062
135 215    2   24     -0.5961865901     -9.7640523910     -0.0119716191     -0.0081014585     -0.0089470262     0.0079842767     29.2457084655     77.8394012451     -47.7368164062
136 167    2   23     -0.5961865901     -9.7640523910     -0.0119716191     -0.0081014585     -0.0089470262     0.0079842767     29.2457084655     77.8394012451     -47.7368164062
137 120    2   25     -0.6488616943     -9.7353200912     -0.0023943238     -0.0078351383     -0.0148060693     0.0007936322     29.2457084655     77.8394012451     -47.7368164062
138  72    2   27     -0.6536503314     -9.7616577148     0.0047886476     0.0025513486     0.0006405001     -0.0279689455     29.2457084655     77.8394012451     -47.7368164062
139  23    2   26     -0.6536503314     -9.7616577148     0.0047886476     0.0025513486     0.0006405001     -0.0279689455     29.2457084655     77.8394012451     -47.7368164062
139 231    1   25     -0.6368901252     -9.7496862411     0.0311262083     0.0124051928     0.0062332239     -0.0338279914     29.2457084655     77.8394012451     -47.7368164062
140 183    1   23     -0.6536503314     -9.7089824676     0.0263375616     0.0166663169     0.0104943454     -0.0354259061     29.5959568023     77.1365661621     -47.7368164062
141 136    2   23     -0.6536503314     -9.7089824676     0.0263375616     0.0166663169     0.0104943454     -0.0354259061     29.5959568023     77.1365661621     -47.7368164062
142  88    2   22     -0.6081582069     -9.7520809173     0.0933786296     0.0073451099     0.0086301040     -0.0327627086     29.5959568023     77.1365661621     -47.7368164062
143  40    2   22     -0.5818206787     -9.7544746398     0.0502807998     0.0118725538     0.0142228269     -0.0247731018     29.5959568023     77.1365661621     -47.7368164062
143 248    3   21     -0.5818206787     -9.7544746398     0.0502807998     0.0118725538     0.0142228269     -0.0247731018     29.5959568023     77.1365661621     -47.7368164062
144 200    4   17     -0.6081582069     -9.7496862411     0.0861956501     0.0009534266     -0.0022890214     0.0077179565     29.5959568023     77.1365661621     -47.7368164062
145 152    3   14     -0.6153411865     -9.7185602188     0.0407035017     0.0054808707     -0.0044195833     0.0109137988     29.5959568023     77.1365661621     -47.7368164062
146 104    1   12     -0.6153411865     -9.7185602188     0.0407035017     0.0054808707     -0.0044195833     0.0109137988     29.5959568023     77.1365661621     -47.7368164062
147  56    0   11     -0.6273128509     -9.7209539413     0.0885899734     -0.0041066555     -0.0001584604     -0.0018695695     29.5959568023     77.1365661621     -47.7368164062
148   8    1   10     -0.6033696174     -9.7233486175     0.0263375616     0.0014860667     0.0088964252     -0.0242404651     29.5959568023     77.1365661621     -47.7368164062
148 216    1   12     -0.6033696174     -9.7233486175     0.0263375616     0.0014860667     0.0088964252     -0.0242404651     29.5959568023     77.1365661621     -47.7368164062
149 168    2   12     -0.5913979530     -9.7760238647     -0.0215489125     0.0044155883     0.0259409165     -0.0399533538     27.6695919036     77.3122711181     -46.2186813354
150 121    2   10     -0.5435114860     -9.7616577148     -0.0095772953     0.0134704768     0.0429854059     -0.0402196693     27.6695919036     77.3122711181     -46.2186813354
151  74    1   12     -0.5435114860     -9.7616577148     -0.0095772953     0.0134704768     0.0429854059     -0.0402196693     27.6695919036     77.3122711181     -46.2186813354
152  26    1   13     -0.5961865901     -9.7999668121     0.0311262083     0.0161336755     0.0544371700     -0.0300995087     27.6695919036     77.3122711181     -46.2186813354
152 234    1    9     -0.5818206787     -9.7592630386     0.0502807998     0.0171989560     0.0480454874     -0.0340943098     27.6695919036     77.3122711181     -46.2186813354
153 186    2   10     -0.5818206787     -9.7592630386     0.0502807998     0.0171989560     0.0480454874     -0.0340943098     27.6695919036     77.3122711181     -46.2186813354
154 138    1   10     -0.5818206787     -9.7496862411     0.0454921483     0.0132041561     0.0328652405     -0.0372901535     27.6695919036     77.3122711181     -46.2186813354
155  91    1    9     -0.5626660346     -9.7425031661     -0.0095772953     0.0092093515     0.0184839515     -0.0330290269     27.6695919036     77.3122711181     -46.2186813354
156  43    0   12     -0.5626660346     -9.7425031661     -0.0095772953     0.0092093515     0.0184839515     -0.0330290269     27.6695919036     77.3122711181     -46.2186813354
156 251    3   10     -0.5746376991     -9.7592630386     0.0622524166     0.0065461511     0.0115596270     -0.0242404651     28.0198402404     78.7179489135     -48.2428588867
157 204    2    9     -0.5578774452     -9.7879953384     0.1077445626     0.0126715135     0.0102280259     -0.0271699857     28.0198402404     78.7179489135     -48.2428588867
158 156    1    8     -0.5578774452     -9.7879953384     0.1077445626     0.0126715135     0.0102280259     -0.0271699857     28.0198402404     78.7179489135     -48.2428588867
159 108    1    3     -0.5506944656     -9.7425031661     0.0478864765     0.0132041561     0.0155544290     -0.0293005466     28.0198402404     78.7179489135     -48.2428588867
160  60    0    4     -0.5746376991     -9.7592630386     0.0215489125     0.0105409526     0.0099617061     -0.0330290269     28.0198402404     78.7179489135     -48.2428588867
161  11    0    5     -0.5746376991     -9.7592630386     0.0215489125     0.0105409526     0.0099617061     -0.0330290269     28.0198402404     78.7179489135     -48.2428588867
161 219    0    3     -0.5219625949     -9.7089824676     0.0047886476     0.0068124699     0.0123585867     -0.0364911890     28.0198402404     78.7179489135     -48.2428588867
162 171    0    3     -0.5674547195     -9.7233486175     0.0550694465     -0.0022424144     0.0243429946     -0.0546009588     28.0198402404     78.7179489135     -48.2428588867
163 123   -1    3     -0.5674547195     -9.7233486175     0.0550694465     -0.0022424144     0.0243429946     -0.0546009588     28.0198402404     78.7179489135     -48.2428588867
164  75    0    2     -0.5099909305     -9.7544746398     -0.0071829710     -0.0035740156     0.0312673187     -0.0780371379     27.8447170257     79.5964965820     -47.7368164062
165  27    0    2     -0.4357668876     -9.7233486175     -0.0239432382     0.0028176679     0.0288704376     -0.0601936864     27.8447170257     79.5964965820     -47.7368164062
165 236    1    2     -0.4357668876     -9.7233486175     -0.0239432382     0.0028176679     0.0288704376     -0.0601936864     27.8447170257     79.5964965820     -47.7368164062
166 188    0    2     -0.4405555725     -9.7760238647     -0.0191545906     -0.0038403366     0.0296693992     -0.0263710260     27.8447170257     79.5964965820     -47.7368164062
167 140    0    2     -0.5171739578     -9.7520809173     0.0359148550     -0.0017097741     0.0256745958     0.0023915534     27.8447170257     79.5964965820     -47.7368164062
168  92    0    1     -0.5171739578     -9.7520809173     0.0359148550     -0.0017097741     0.0256745958     0.0023915534     27.8447170257     79.5964965820     -47.7368164062
169  44    0    1     -0.5459058284     -9.7448978424     0.0311262083     -0.0003781728     0.0187502717     0.0063863554     27.8447170257     79.5964965820     -47.7368164062
169 252    0    1     -0.5028079986     -9.7544746398     0.0215489125     0.0046819095     0.0134238672     -0.0127886950     27.8447170257     79.5964965820     -47.7368164062
170 203    0    1     -0.5028079986     -9.7544746398     0.0215489125     0.0046819095     0.0134238672     -0.0127886950     27.8447170257     79.5964965820     -47.7368164062
171 155    0    1     -0.5028079986     -9.7257432937     0.0191545906     0.0020187067     0.0043689823     -0.0151855764     26.7939720153     78.5422439575     -46.7247276306
172 107    0    0     -0.4836534023     -9.7329254150     0.0143659424     -0.0155584230     -0.0036206221     -0.0133213353     26.7939720153     78.5422439575     -46.7247276306
173  60    0    0     -0.4836534023     -9.7329254150     0.0143659424     -0.0155584230     -0.0036206221     -0.0133213353     26.7939720153     78.5422439575     -46.7247276306
174  12    0    0     -0.4908363342     -9.7425031661     0.0311262083     -0.0288744306     -0.0073491044     -0.0058643712     26.7939720153     78.5422439575     -46.7247276306
174 221    0    0     -0.5339341640     -9.7568693161     -0.0191545906     -0.0270101904     -0.0068164639     -0.0109244537     26.7939720153     78.5422439575     -46.7247276306
175 173    0    0     -0.5339341640     -9.7568693161     -0.0191545906     -0.0270101904     -0.0068164639     -0.0109244537     26.7939720153     78.5422439575     -46.7247276306
176 126    0    0     -0.5028079986     -9.7472915649     -0.0095772953     -0.0057045764     -0.0036206221     -0.0362248706     26.7939720153     78.5422439575     -46.7247276306
177  78    0    0     -0.4381612300     -9.7592630386     -0.0263375616     0.0161336755     -0.0006911008     -0.0388880710     26.7939720153     78.5422439575     -46.7247276306
178  31    0    0     -0.4381612300     -9.7592630386     -0.0263375616     0.0161336755     -0.0006911008     -0.0388880710     26.7939720153     78.5422439575     -46.7247276306
178 239    0    0     -0.4597101688     -9.7592630386     -0.0095772953     0.0331781649     0.0003741799     -0.0087938938     27.4944686889     77.4879837036     -47.3994522094
179 191    0    0     -0.4740760803     -9.7544746398     -0.0095772953     0.0422330474     0.0030373814     -0.0018695695     27.4944686889     77.4879837036     -47.3994522094
180 143    0    0     -0.4740760803     -9.7544746398     -0.0095772953     0.0422330474     0.0030373814     -0.0018695695     27.4944686889     77.4879837036     -47.3994522094
181  94    0    0     -0.4740760803     -9.7616577148     0.0383091812     0.0409014511     0.0038363420     -0.0135876560     27.4944686889     77.4879837036     -47.3994522094
182  46    0    0     -0.4573158264     -9.7161655426     0.0454921483     0.0294496822     0.0027710609     -0.0202456593     27.4944686889     77.4879837036     -47.3994522094
182 254    0    0     -0.4573158264     -9.7161655426     0.0454921483     0.0294496822     0.0027710609     -0.0202456593     27.4944686889     77.4879837036     -47.3994522094
183 206    0    0     -0.4285839557     -9.7520809173     0.0646467447     0.0062798299     0.0001078598     -0.0178487777     27.4944686889     77.4879837036     -47.3994522094
184 157    0    0     -0.4285839557     -9.7544746398     0.0191545906     -0.0110309803     -0.0012237410     0.0061200356     27.4944686889     77.4879837036     -47.3994522094
185 109    0    0     -0.4285839557     -9.7544746398     0.0191545906     -0.0110309803     -0.0012237410     0.0061200356     27.4944686889     77.4879837036     -47.3994522094
186  61    0    0     -0.4716817855     -9.7592630386     0.0095772953     -0.0142268228     -0.0009574209     0.0215666031     26.6188488006     76.9608535766     -48.5802230834
187  13    0    0     -0.4932306766     -9.7425031661     -0.0023943238     -0.0075688176     0.0011731404     0.0101148378     26.6188488006     76.9608535766     -48.5802230834
187 220    0    0     -0.4932306766     -9.7425031661     -0.0023943238     -0.0075688176     0.0011731404     0.0101148378     26.6188488006     76.9608535766     -48.5802230834
188 172    0    0     -0.4573158264     -9.7353200912     0.0239432382     -0.0033076944     0.0041026620     -0.0226425409     26.6188488006     76.9608535766     -48.5802230834
189 124    0    0     -0.4429498672     -9.7736291885     0.0215489125     -0.0057045764     0.0046353025     -0.0319637489     26.6188488006     76.9608535766     -48.5802230834
190  76    0    0     -0.4429498672     -9.7736291885     0.0215489125     -0.0057045764     0.0046353025     -0.0319637489     26.6188488006     76.9608535766     -48.5802230834
191  28    0    0     -0.4381612300     -9.7664461135     0.0143659424     -0.0046392960     0.0059669027     -0.0079949321     26.6188488006     76.9608535766     -48.5802230834
191 235    0    0     -0.4405555725     -9.7879953384     0.0071829710     0.0073451099     0.0062332239     0.0077179565     26.6188488006     76.9608535766     -48.5802230834
192 187    0    0     -0.4405555725     -9.7879953384     0.0071829710     0.0073451099     0.0062332239     0.0077179565     26.6188488006     76.9608535766     -48.5802230834
193 138    0    0     -0.4549215316     -9.7377147674     0.0430978250     0.0206611180     0.0107606661     0.0223655676     26.6188488006     76.9608535766     -48.5802230834
194  89    0    0     -0.4549215316     -9.7377147674     0.0430978250     0.0206611180     0.0107606661     0.0223655676     26.6188488006     76.9608535766     -48.5802230834
195  41    0    0     -0.4477385520     -9.7472915649     0.0287318849     0.0249222421     0.0107606661     0.0186370840     28.7203369140     77.3122711181     -47.9054946899
195 248    0    0     -0.4549215316     -9.7329254150     0.0407035017     0.0179979190     0.0059669027     0.0279582881     28.7203369140     77.3122711181     -47.9054946899
196 200    0    0     -0.4549215316     -9.7329254150     0.0407035017     0.0179979190     0.0059669027     0.0279582881     28.7203369140     77.3122711181     -47.9054946899
197 151    0    0     -0.4884420394     -9.7329254150     0.0622524166     0.0070787906     0.0003741799     0.0295562124     28.7203369140     77.3122711181     -47.9054946899
198 103    0    0     -0.5075965881     -9.6778564453     0.0838013267     -0.0033076944     0.0003741799     0.0079842767     28.7203369140     77.3122711181     -47.9054946899
199  55    0    0     -0.5075965881     -9.6778564453     0.0838013267     -0.0033076944     0.0003741799     0.0079842767     28.7203369140     77.3122711181     -47.9054946899
200   6    0    0     -0.7637892246     -9.7760238647     -0.0335205316     -0.0424567604     -0.0030879821     -0.0071959729     28.7203369140     77.3122711181     -47.9054946899
200 214    0    0     -0.3423882961     -9.7903900146     0.0143659424     -0.0131615412     -0.0097459859     -0.1528730964     28.7203369140     77.3122711181     -47.9054946899
201 167    0    0     -0.3423882961     -9.7903900146     0.0143659424     -0.0131615412     -0.0097459859     -0.1528730964     28.7203369140     77.3122711181     -47.9054946899
202 119    0    0     -0.1436594247     -9.7329254150     -0.0790126848     0.0169326376     -0.0006911008     -0.1004080295     27.4944686889     78.5422439575     -49.0862655639
203  72    0    0     -0.3711201906     -9.8215160369     0.0287318849     0.0270528030     0.0805365467     -0.0737760114     27.4944686889     78.5422439575     -49.0862655639
204  23    0    0     -0.3711201906     -9.8215160369     0.0287318849     0.0270528030     0.0805365467     -0.0737760114     27.4944686889     78.5422439575     -49.0862655639
204 231    0    0     -0.3854861259     -9.7736291885     0.0646467447     0.0651365804     0.0072985038     0.0098485174     27.4944686889     78.5422439575     -49.0862655639
205 183    0    0     -0.4190066337     -9.7592630386     0.0814070034     0.0536848163     -0.0100123059     0.0471333408     27.4944686889     78.5422439575     -49.0862655639
206 135    0    0     -0.4190066337     -9.7592630386     0.0814070034     0.0536848163     -0.0100123059     0.0471333408     27.4944686889     78.5422439575     -49.0862655639
207  86    0    0     -0.4381612300     -9.7281370162     0.1101388931     0.0203947997     -0.0118765473     0.0375458145     27.4944686889     78.5422439575     -49.0862655639
208  38    0    0     -0.4549215316     -9.7401084899     0.0814070034     -0.0227490663     -0.0126755070     0.0199686861     27.4944686889     78.5422439575     -49.0862655639
208 246    0    0     -0.4549215316     -9.7401084899     0.0814070034     -0.0227490663     -0.0126755070     0.0199686861     27.4944686889     78.5422439575     -49.0862655639
209 198    0    0     -0.4405555725     -9.7832069396     0.0335205316     -0.0296733903     -0.0156050300     0.0133106803     26.7939720153     77.8394012451     -49.0862655639
210 150    0    0     -0.4860476970     -9.7401084899     0.0526751232     -0.0182216243     -0.0203987932     0.0063863554     26.7939720153     77.8394012451     -49.0862655639
211 102    0    0     -0.4860476970     -9.7401084899     0.0526751232     -0.0182216243     -0.0203987932     0.0063863554     26.7939720153     77.8394012451     -49.0862655639
212  54    0    0     -0.4214009761     -9.7784175872     0.0095772953     -0.0211511468     -0.0214640712     -0.0215772604     26.7939720153     77.8394012451     -49.0862655639
213   7    0    0     -0.4022463798     -9.8382759094     0.0239432382     0.0081440715     -0.0238609528     0.0031905138     26.7939720153     77.8394012451     -49.0862655639
213 214    0    0     -0.4022463798     -9.8382759094     0.0239432382     0.0081440715     -0.0238609528     0.0031905138     26.7939720153     77.8394012451     -49.0862655639
214 166    0    0     -0.3735145092     -9.7879953384     0.0550694465     0.0563480186     -0.0321168780     0.0508618259     26.7939720153     77.8394012451     -49.0862655639
215 118    0    0     -0.3471769332     -9.7856006622     0.0574637699     0.0747241067     -0.0206651115     0.1075880169     26.7939720153     77.8394012451     -49.0862655639
216  70    0    0     -0.3471769332     -9.7856006622     0.0574637699     0.0747241067     -0.0206651115     0.1075880169     26.7939720153     77.8394012451     -49.0862655639
217  22    0    0     -0.3950634002     -9.7640523910     0.0263375616     0.1181342964     0.0150217876     0.1869514274     28.0198402404     77.3122711181     -47.2307701110
217 229    0    0     -0.8068870544     -9.4671554565     0.3806974601     0.1956334686     0.0461812448     0.1960063076     28.0198402404     77.3122711181     -47.2307701110
218 181    0    0     -0.8068870544     -9.4671554565     0.3806974601     0.1956334686     0.0461812448     0.1960063076     28.0198402404     77.3122711181     -47.2307701110
219 133    0    0     -0.4740760803     -9.7664461135     0.1628140068     0.0326455235     0.0248756361     0.0647104692     28.0198402404     77.3122711181     -47.2307701110
220  85    0    0     -0.6297071456     -9.7353200912     0.1580253696     -0.0323365926     0.0195492324     0.0652431106     28.0198402404     77.3122711181     -47.2307701110
221  37    0    0     -0.6297071456     -9.7353200912     0.1580253696     -0.0323365926     0.0195492324     0.0652431106     28.0198402404     77.3122711181     -47.2307701110
221 245    0    0     -0.6105525493     -9.7137708663     0.1460537433     -0.0429894018     0.0070321846     0.0170391616     28.0198402404     77.3122711181     -47.2307701110
222 196    0    0     -0.6009752750     -9.7879953384     0.0814070034     -0.0384619569     0.0009068202     -0.0348932719     28.0198402404     77.3122711181     -47.2307701110
223 148    0    0     -0.6009752750     -9.7879953384     0.0814070034     -0.0384619569     0.0009068202     -0.0348932719     28.0198402404     77.3122711181     -47.2307701110
224 100    0    0     -0.5698490142     -9.7161655426     0.1316878080     0.0038829481     -0.0060175037     -0.0767055416     27.4944686889     78.1908187866     -46.7247276306
225  52    0    0     -0.5028079986     -9.7592630386     0.1149275422     0.0014860667     -0.0060175037     -0.0908205032     27.4944686889     78.1908187866     -46.7247276306
226   3    0    0     -0.5028079986     -9.7592630386     0.1149275422     0.0014860667     -0.0060175037     -0.0908205032     27.4944686889     78.1908187866     -46.7247276306
226 211    0    0     -0.5004136562     -9.7975721359     0.1149275422     0.0017523877     -0.0028216619     -0.0700475263     27.4944686889     78.1908187866     -46.7247276306
227 163    0    0     -0.5171739578     -9.7664461135     0.1460537433     0.0110735952     -0.0025553419     -0.0538020038     27.4944686889     78.1908187866     -46.7247276306
228 115    0    0     -0.5171739578     -9.7664461135     0.1460537433     0.0110735952     -0.0025553419     -0.0538020038     27.4944686889     78.1908187866     -46.7247276306
229  67    0    0     -0.4764704227     -9.7377147674     0.1628140068     0.0012197475     -0.0068164639     -0.0583294391     27.4944686889     78.1908187866     -46.7247276306
230  19    0    0     -0.4884420394     -9.7808122634     0.1149275422     -0.0062372159     -0.0049522228     -0.0740423297     27.4944686889     78.1908187866     -46.7247276306
230 227    0    0     -0.4884420394     -9.7808122634     0.1149275422     -0.0062372159     -0.0049522228     -0.0740423297     27.4944686889     78.1908187866     -46.7247276306
231 180    0    0     -0.4429498672     -9.7688407897     0.0981672668     0.0060135107     -0.0076154241     -0.0857604217     27.4944686889     78.1908187866     -46.7247276306
232 132    0    0     -0.4214009761     -9.7856006622     0.1292934894     0.0195958375     -0.0084143867     -0.0775044918     28.8954601287     77.1365661621     -48.0741767883
233  84    0    0     -0.4214009761     -9.7856006622     0.1292934894     0.0195958375     -0.0084143867     -0.0775044918     28.8954601287     77.1365661621     -48.0741767883
234  36    0    0     -0.4381612300     -9.7712354660     0.1316878080     0.0251885628     -0.0054848632     -0.0500735187     28.8954601287     77.1365661621     -48.0741767883
234 244    0    0     -0.3902747631     -9.7329254150     0.1652083396     0.0246559214     -0.0038869426     -0.0367575120     28.8954601287     77.1365661621     -48.0741767883
235 197    0    0     -0.3902747631     -9.7329254150     0.1652083396     0.0246559214     -0.0038869426     -0.0367575120     28.8954601287     77.1365661621     -48.0741767883
236 149    0    0     -0.3926690864     -9.7305316925     0.1771799468     0.0046819095     0.0003741799     -0.0047990913     28.8954601287     77.1365661621     -48.0741767883
237 101    0    0     -0.4190066337     -9.7592630386     0.1484480619     -0.0163573837     0.0046353025     0.0308878087     28.8954601287     77.1365661621     -48.0741767883
238  52    0    0     -0.4190066337     -9.7592630386     0.1484480619     -0.0163573837     0.0046353025     0.0308878087     28.8954601287     77.1365661621     -48.0741767883
239   4    0    0     -0.4477385520     -9.7832069396     0.1245048284     -0.0184879446     0.0049016232     0.0311541295     28.8954601287     77.1365661621     -48.0741767883
239 212    0    0     -0.4237952709     -9.7520809173     0.1484480619     -0.0155584230     0.0027710609     0.0218329238     28.0198402404     78.0151138305     -48.5802230834
240 163    0    0     -0.4237952709     -9.7520809173     0.1484480619     -0.0155584230     0.0027710609     0.0218329238     28.0198402404     78.0151138305     -48.5802230834
241 115    0    0     -0.4237952709     -9.7736291885     0.1149275422     -0.0243469905     0.0051679425     0.0356815719     28.0198402404     78.0151138305     -48.5802230834
242  67    0    0     -0.4573158264     -9.7664461135     0.1221105098     -0.0038403366     0.0086301040     0.0559219074     28.0198402404     78.0151138305     -48.5802230834
243  18    0    0     -0.4573158264     -9.7664461135     0.1221105098     -0.0038403366     0.0086301040     0.0559219074     28.0198402404     78.0151138305     -48.5802230834
243 225    0    0     -0.5052022933     -9.7592630386     0.1556310415     0.0060135107     0.0086301040     0.0596503829     28.0198402404     78.0151138305     -48.5802230834
244 176    0    0     -0.4908363342     -9.7496862411     0.1460537433     -0.0001118537     0.0054342632     0.0380784530     28.0198402404     78.0151138305     -48.5802230834
245 128    0    0     -0.4908363342     -9.7496862411     0.1460537433     -0.0001118537     0.0054342632     0.0380784530     28.0198402404     78.0151138305     -48.5802230834
246  80    0    0     -0.5770320415     -9.7425031661     0.1436594247     -0.0067698583     0.0038363420     0.0178381214     28.0198402404     78.0151138305     -48.5802230834
247  31    0    0     -0.4932306766     -9.6778564453     0.1747856235     0.0201284790     -0.0044195833     -0.0032011699     28.7203369140     79.4207916259     -49.9296722412
247 239    0    0     -0.4932306766     -9.6778564453     0.1747856235     0.0201284790     -0.0044195833     -0.0032011699     28.7203369140     79.4207916259     -49.9296722412
248 191    0    0     -0.4836534023     -9.7185602188     0.1484480619     0.0094756717     -0.0017563814     -0.0037338101     28.7203369140     79.4207916259     -49.9296722412
249 144    0    0     -0.4860476970     -9.7544746398     0.1340821266     0.0062798299     -0.0017563814     -0.0095928544     28.7203369140     79.4207916259     -49.9296722412
250  96    0    0     -0.4860476970     -9.7544746398     0.1340821266     0.0062798299     -0.0017563814     -0.0095928544     28.7203369140     79.4207916259     -49.9296722412
251  47    0    0     -0.5195682525     -9.7688407897     0.1412650966     0.0054808707     -0.0030879821     -0.0213109397     28.7203369140     79.4207916259     -49.9296722412
251 255    0    0     -0.4405555725     -9.6347589492     0.2466153383     -0.0019760951     -0.0057511835     -0.0380891113     28.7203369140     79.4207916259     -49.9296722412
252 208    0    0     -0.4405555725     -9.6347589492     0.2466153383     -0.0019760951     -0.0057511835     -0.0380891113     28.7203369140     79.4207916259     -49.9296722412
253 160   -1   -1     -0.4956250190     -9.8286991119     0.0718297100     -0.0491147613     0.0030373814     -0.0271699857     28.7203369140     79.4207916259     -49.9296722412
254 112    0    0     -0.4740760803     -9.7209539413     0.1340821266     -0.0081014585     -0.0041532630     -0.0396870346     27.6695919036     80.4750442504     -49.5923080444
255  64    0 -128     -0.4740760803     -9.7209539413     0.1340821266     -0.0081014585     -0.0041532630     -0.0396870346     27.6695919036     80.4750442504     -49.5923080444
  0  16    0    0     -0.4070350170     -9.8215160369     0.0550694465     0.0012197475     -0.0073491044     -0.0524703979     27.6695919036     80.4750442504     -49.5923080444
  0 224    0    7     -0.4285839557     -9.8119382858     0.0766183614     0.0760557126     -0.0121428680     -0.0442144775     27.6695919036     80.4750442504     -49.5923080444
  1 176    0    0     -0.4285839557     -9.8119382858     0.0766183614     0.0760557126     -0.0121428680     -0.0442144775     27.6695919036     80.4750442504     -49.5923080444
  2 128    0    0     -0.4285839557     -9.7448978424     0.1915459060     0.1231943726     -0.0243935942     -0.0514051198     27.6695919036     80.4750442504     -49.5923080444
  3  80    0    0     -0.3806974601     -9.6012382507     0.3232336997     0.0675334644     -0.0100123059     -0.0338279914     27.6695919036     80.4750442504     -49.5923080444
  4  31    0    0     -0.3806974601     -9.6012382507     0.3232336997     0.0675334644     -0.0100123059     -0.0338279914     27.6695919036     80.4750442504     -49.5923080444
  4 239    0    0     -0.4333725929     -9.7760238647     0.1556310415     -0.0640286922     0.0072985038     0.0045221147     27.6695919036     80.4750442504     -49.5923080444
  5 190    0    0     -0.4405555725     -9.7951784133     0.1221105098     -0.0571043586     0.0006405001     0.0013262727     26.7939720153     77.1365661621     -48.0741767883
  6 142    0    0     -0.4405555725     -9.7951784133     0.1221105098     -0.0571043586     0.0006405001     0.0013262727     26.7939720153     77.1365661621     -48.0741767883
  7  93    0    0     -0.4429498672     -9.7712354660     0.1484480619     -0.0211511468     -0.0054848632     -0.0122560548     26.7939720153     77.1365661621     -48.0741767883
  8  45    0    0     -0.4142179965     -9.7496862411     0.1652083396     -0.0041066555     -0.0137407898     -0.0266373443     26.7939720153     77.1365661621     -48.0741767883
  8 254    0    0     -0.4142179965     -9.7496862411     0.1652083396     -0.0041066555     -0.0137407898     -0.0266373443     26.7939720153     77.1365661621     -48.0741767883
  9 206    0    0     -0.4142179965     -9.7688407897     0.1436594247     0.0081440715     -0.0259915137     -0.0370238304     26.7939720153     77.1365661621     -48.0741767883
 10 158    0    0     -0.3926690864     -9.7089824676     0.1699969768     0.0102746319     -0.0323832011     -0.0439481544     26.7939720153     77.1365661621     -48.0741767883
 11 111    0    0     -0.3926690864     -9.7089824676     0.1699969768     0.0102746319     -0.0323832011     -0.0439481544     26.7939720153     77.1365661621     -48.0741767883
 12  63    0    0     -0.4022463798     -9.7951784133     0.1436594247     0.0158673534     -0.0283883953     -0.0402196693     26.7939720153     77.1365661621     -48.0741767883
 13  15    0    0     -0.3830918121     -9.7664461135     0.1843629074     0.0488910531     -0.0283883953     -0.0383554344     26.7939720153     77.1365661621     -48.0741767883
 13 224    0    0     -0.3830918121     -9.7664461135     0.1843629074     0.0488910531     -0.0283883953     -0.0383554344     26.7939720153     77.1365661621     -48.0741767883
 14 176    0    0     -0.3878804397     -9.7472915649     0.1843629074     0.0526195430     -0.0235946345     -0.0319637489     28.0198402404     77.3122711181     -47.2307701110
 15 128    0    0     -0.3471769332     -9.7472915649     0.2226721048     0.0459615278     -0.0219967126     -0.0471439933     28.0198402404     77.3122711181     -47.2307701110
 16  81    0    0     -0.3471769332     -9.7472915649     0.2226721048     0.0459615278     -0.0219967126     -0.0471439933     28.0198402404     77.3122711181     -47.2307701110
 17  33    0    0     -0.3304166793     -9.7879953384     0.1843629074     0.0185305576     -0.0017563814     -0.0300995087     28.0198402404     77.3122711181     -47.2307701110
 17 241    0    0     -0.4022463798     -9.7353200912     0.2154891252     0.0289170408     0.0049016232     -0.0037338101     28.0198402404     77.3122711181     -47.2307701110
 18 192    0    0     -0.4022463798     -9.7353200912     0.2154891252     0.0289170408     0.0049016232     -0.0037338101     28.0198402404     77.3122711181     -47.2307701110
 19 144    0    0     -0.3519655704     -9.7472915649     0.2107004880     0.0318465685     -0.0124091875     -0.0213109397     28.0198402404     77.3122711181     -47.2307701110
 20  95    0    0     -0.2968961238     -9.7257432937     0.2274607658     0.0313139247     0.0086301040     -0.0069296512     28.0198402404     77.3122711181     -47.2307701110
 21  47    0    0     -0.2968961238     -9.7257432937     0.2274607658     0.0313139247     0.0086301040     -0.0069296512     28.0198402404     77.3122711181     -47.2307701110
 21 255    0    0     -0.3735145092     -9.7808122634     0.2035175085     0.0310476064     0.0357947611     0.0335510110     27.1442203521     77.8394012451     -48.0741767883
 22 206    0    0     -0.3735145092     -9.8095445632     0.1843629074     0.0470268154     0.0424527692     0.0231645250     27.1442203521     77.8394012451     -48.0741767883
 23 158    0    0     -0.3735145092     -9.8095445632     0.1843629074     0.0470268154     0.0424527692     0.0231645250     27.1442203521     77.8394012451     -48.0741767883
 24 110    0    0     -0.3088677406     -9.7927837371     0.2178834438     0.0776536369     0.0443170070     0.0029241938     27.1442203521     77.8394012451     -48.0741767883
 25  62    0    0     -0.3232336997     -9.7377147674     0.2609812974     0.1013561248     0.0531055688     0.0159738802     27.1442203521     77.8394012451     -48.0741767883
 26  14    0    0     -0.3232336997     -9.7377147674     0.2609812974     0.1013561248     0.0531055688     0.0159738802     27.1442203521     77.8394012451     -48.0741767883
 26 222    0    0     -0.3399939537     -9.6994056701     0.3160507440     0.0811157894     0.0541708517     0.0476659822     27.1442203521     77.8394012451     -48.0741767883
 27 174    0    0     -0.4046407222     -9.7401084899     0.3399939537     0.0339771270     0.0400558853     0.0790917587     27.1442203521     77.8394012451     -48.0741767883
 28 125    0    0     -0.4046407222     -9.7401084899     0.3399939537     0.0339771270     0.0400558853     0.0790917587     27.1442203521     77.8394012451     -48.0741767883
 29  76    0    0     -0.5842149734     -9.7017993927     0.3256280183     0.0233243203     0.0584319782     0.0713684654     28.3700885772     78.7179489135     -48.2428588867
 30  28    0    0     -0.3471769332     -9.7233486175     0.2705585718     0.0065461511     0.0533718967     0.0157075619     28.3700885772     78.7179489135     -48.2428588867
 30 236    0    0     -0.3471769332     -9.7233486175     0.2705585718     0.0065461511     0.0533718967     0.0157075619     28.3700885772     78.7179489135     -48.2428588867
 31 188    0    0     -0.4070350170     -9.7664461135     0.2609812974     0.0379719281     0.3623032808     -0.0577968072     28.3700885772     78.7179489135     -48.2428588867
 32 140    0    0     -0.4094293594     -9.7568693161     0.2825301933     0.0699303436     0.5114425659     -0.0615252876     28.3700885772     78.7179489135     -48.2428588867
 33  92    0    0     -0.4094293594     -9.7568693161     0.2825301933     0.0699303436     0.5114425659     -0.0615252876     28.3700885772     78.7179489135     -48.2428588867
 34  44    0    0     -0.4237952709     -9.7688407897     0.2968961238     0.0896380424     0.5521895408     -0.0585957622     28.3700885772     78.7179489135     -48.2428588867
 34 252    0    0     -0.4381612300     -9.7448978424     0.2945018005     0.0981602764     0.5298186302     -0.0511388015     28.3700885772     78.7179489135     -48.2428588867
 35 204    0    0     -0.4381612300     -9.7448978424     0.2945018005     0.0981602764     0.5298186302     -0.0511388015     28.3700885772     78.7179489135     -48.2428588867
 36 155    1    0     -0.3184450626     -9.7903900146     0.2968961238     0.0909696388     0.4890716552     -0.0420839166     27.6695919036     79.4207916259     -49.9296722412
 37 107    1    0     -0.0598580884     -9.8622188568     0.2585869789     0.0973613262     0.6038556098     -0.0745749759     27.6695919036     79.4207916259     -49.9296722412
 38  59    3    0     -0.0598580884     -9.8622188568     0.2585869789     0.0973613262     0.6038556098     -0.0745749759     27.6695919036     79.4207916259     -49.9296722412
 39  11    5    1     -0.2059118509     -9.7113771438     0.2873188495     0.1365103840     0.8334236145     -0.1446171760     27.6695919036     79.4207916259     -49.9296722412
 39 220    4    3     -0.0885899734     -9.8143329620     0.3064734458     0.1381083126     0.8858886718     -0.1507425403     27.6695919036     79.4207916259     -49.9296722412
 40 172    6    3     -0.0885899734     -9.8143329620     0.3064734458     0.1381083126     0.8858886718     -0.1507425403     27.6695919036     79.4207916259     -49.9296722412
 41 124    6    3     -0.1819685935     -9.7760238647     0.3830918121     0.1492937660     0.9548656463     -0.1680533409     27.6695919036     79.4207916259     -49.9296722412
 42  76    5    4     -0.0670410633     -9.7329254150     0.3950634002     0.1389072656     0.9316957473     -0.1416876411     27.6695919036     79.4207916259     -49.9296722412
 43  28    4    5     -0.0670410633     -9.7329254150     0.3950634002     0.1389072656     0.9316957473     -0.1416876411     27.6695919036     79.4207916259     -49.9296722412
 43 236    2    7     -0.1963345432     -9.7065887451     0.3854861259     0.1050846099     0.9106564521     -0.1390244483     24.6924839019     78.5422439575     -53.4719810485
 44 188    1    5     -0.2681642532     -9.5892667770     0.4644988059     0.0931001949     0.8957425117     -0.1584658145     24.6924839019     78.5422439575     -53.4719810485
 45 141    1    6     -0.2681642532     -9.5892667770     0.4644988059     0.0931001949     0.8957425117     -0.1584658145     24.6924839019     78.5422439575     -53.4719810485
 46  93    0    7     -0.4429498672     -9.7353200912     0.5028079986     0.0504889774     0.8486038208     -0.1683196783     24.6924839019     78.5422439575     -53.4719810485
 47  44   -1    5     -0.4333725929     -9.6850395202     0.4884420394     0.0361076879     0.7785616397     -0.1611290216     24.6924839019     78.5422439575     -53.4719810485
 47 252    0   10     -0.4333725929     -9.6850395202     0.4884420394     0.0361076879     0.7785616397     -0.1611290216     24.6924839019     78.5422439575     -53.4719810485
 48 204    0   11     -0.2346437215     -9.7089824676     0.4740760803     0.0028176679     0.7593865871     -0.1504762172     24.6924839019     78.5422439575     -53.4719810485
 49 157    0   10     -0.0933786296     -9.6706733703     0.5099909305     -0.0296733903     0.7934755802     -0.1360949277     24.6924839019     78.5422439575     -53.4719810485
 50 109    0   13     -0.0933786296     -9.6706733703     0.5099909305     -0.0296733903     0.7934755802     -0.1360949277     24.6924839019     78.5422439575     -53.4719810485
 51  61    2   11     -0.0981672668     -9.7975721359     0.4094293594     -0.0704203796     0.8251677513     -0.0961469078     23.9919891357     78.1908187866     -55.8335189819
 52  13    3    9     -0.4453442096     -9.7712354660     0.5267512321     -0.0475168418     0.8813611984     -0.0625905704     23.9919891357     78.1908187866     -55.8335189819
 52 221    4    9     -0.4453442096     -9.7712354660     0.5267512321     -0.0475168418     0.8813611984     -0.0625905704     23.9919891357     78.1908187866     -55.8335189819
 53 174    6    8     -0.1197161788     -9.7736291885     0.3687258243     -0.0507126808     0.7974703788     -0.0250394225     23.9919891357     78.1908187866     -55.8335189819
 54 126    6    8     0.0407035017     -9.8741912841     0.2609812974     -0.0315376329     0.8382173538     -0.0215772604     23.9919891357     78.1908187866     -55.8335189819
 55  78    7    8     0.0407035017     -9.8741912841     0.2609812974     -0.0315376329     0.8382173538     -0.0215772604     23.9919891357     78.1908187866     -55.8335189819
 56  31    9    7     -0.1699969768     -9.7616577148     0.3854861259     0.0169326376     0.9652521133     -0.0535356807     23.9919891357     78.1908187866     -55.8335189819
 56 239    9    6     -0.3088677406     -9.7520809173     0.3711201906     0.0214600801     0.9444790840     -0.0633895301     23.9919891357     78.1908187866     -55.8335189819
 57 190   11    7     -0.3088677406     -9.7520809173     0.3711201906     0.0214600801     0.9444790840     -0.0633895301     23.9919891357     78.1908187866     -55.8335189819
 58 142   11    7     -0.0143659424     -9.7832069396     0.3016848087     0.0297160053     0.8858886718     -0.1065333962     23.9919891357     78.1908187866     -55.8335189819
 59  94   12    8     -0.1340821266     -9.7472915649     0.4070350170     0.0491573762     0.8896171569     -0.1464814090     23.6417407989     77.8394012451     -57.8576927185
 60  46   14    9     -0.1340821266     -9.7472915649     0.4070350170     0.0491573762     0.8896171569     -0.1464814090     23.6417407989     77.8394012451     -57.8576927185
 60 254   12    7     -0.0790126848     -9.7017993927     0.3974577426     0.0438309669     0.8616535186     -0.1470140457     23.6417407989     77.8394012451     -57.8576927185
 61 207   11    8     -0.1843629074     -9.8167276382     0.3998520660     0.0254548811     0.8427448272     -0.1355622887     23.6417407989     77.8394012451     -57.8576927185
 62 159   10    9     -0.1843629074     -9.8167276382     0.3998520660     0.0254548811     0.8427448272     -0.1355622887     23.6417407989     77.8394012451     -57.8576927185
 63 112    9    7     0.0119716191     -9.7999668121     0.4142179965     0.0361076879     0.7857522964     -0.1571342229     23.6417407989     77.8394012451     -57.8576927185
 64  64    7    8     -0.0478864765     -9.7161655426     0.4357668876     0.0275854396     0.7569897174     -0.1611290216     23.6417407989     77.8394012451     -57.8576927185
 65  16    7    8     -0.0478864765     -9.7161655426     0.4357668876     0.0275854396     0.7569897174     -0.1611290216     23.6417407989     77.8394012451     -57.8576927185
 65 224    7    6     0.0023943238     -9.7640523910     0.3878804397     0.0086767139     0.7418094635     -0.1249094963     23.6417407989     77.8394012451     -57.8576927185
 66 176    6    8     0.0526751232     -9.8023614883     0.3615428924     0.0177315974     0.7673762321     -0.1305022120     23.9919891357     78.1908187866     -60.5565948486
 67 128    7    8     0.0526751232     -9.8023614883     0.3615428924     0.0177315974     0.7673762321     -0.1305022120     23.9919891357     78.1908187866     -60.5565948486
 68  80    8    7     0.0191545906     -9.6682786941     0.4884420394     0.0145357561     0.7908123970     -0.1568679094     23.9919891357     78.1908187866     -60.5565948486
 69  32    8    7     0.0167602658     -9.6802511215     0.4142179965     -0.0291407537     0.7508644104     -0.0844288158     23.9919891357     78.1908187866     -60.5565948486
 69 240    9    7     0.0167602658     -9.6802511215     0.4142179965     -0.0291407537     0.7508644104     -0.0844288158     23.9919891357     78.1908187866     -60.5565948486
 70 192   11    7     0.1197161788     -9.8191213607     0.3495712518     -0.0195532264     0.7825564861     -0.0181151008     23.9919891357     78.1908187866     -60.5565948486
 71 144   11    7     0.0790126848     -9.7927837371     0.4621044635     0.0195958375     0.8515334129     -0.0604600048     23.9919891357     78.1908187866     -60.5565948486
 72  96   11    8     0.0790126848     -9.7927837371     0.4621044635     0.0195958375     0.8515334129     -0.0604600048     23.9919891357     78.1908187866     -60.5565948486
 73  48   11    7     -0.0861956501     -9.6563072204     0.4836534023     0.0006871075     0.8107864379     -0.0657864093     23.9919891357     78.1908187866     -60.5565948486
 74   0   12    7     0.1053502440     -9.7975721359     0.3591485500     -0.0254122686     0.7460706233     0.0063863554     23.1163692474     78.0151138305     -62.7494506835
 74 207   12    6     0.1053502440     -9.7975721359     0.3591485500     -0.0254122686     0.7460706233     0.0063863554     23.1163692474     78.0151138305     -62.7494506835
 75 159   13    6     0.2250664234     -9.7736291885     0.3016848087     -0.0051719360     0.8494028091     -0.0370238304     23.1163692474     78.0151138305     -62.7494506835
 76 111   15    7     0.4525271415     -9.7568693161     0.3663315296     0.0052145490     0.9700458526     -0.0753739356     23.1163692474     78.0151138305     -62.7494506835
 77  63   15    7     0.4525271415     -9.7568693161     0.3663315296     0.0052145490     0.9700458526     -0.0753739356     23.1163692474     78.0151138305     -62.7494506835
 78  15   16    8     0.4357668876     -9.7975721359     0.4214009761     -0.0312713122     1.0909552574     -0.0980111503     23.1163692474     78.0151138305     -62.7494506835
 78 223   15    9     -0.0311262083     -9.6706733703     0.3232336997     -0.0357987546     1.1860315799     -0.0516714382     23.1163692474     78.0151138305     -62.7494506835
 79 176   14    8     -0.0311262083     -9.6706733703     0.3232336997     -0.0357987546     1.1860315799     -0.0516714382     23.1163692474     78.0151138305     -62.7494506835
 80 129   15    8     0.0885899734     -9.9005289077     0.3878804397     -0.0078351383     1.1340991258     0.0593840646     23.1163692474     78.0151138305     -62.7494506835
 81  80   15    8     0.0526751232     -9.7305316925     0.3471769332     0.0353087234     1.1391592025     0.0612483072     22.5909957885     79.5964965820     -65.2796707153
 82  32   14    7     0.0526751232     -9.7305316925     0.3471769332     0.0353087234     1.1391592025     0.0612483072     22.5909957885     79.5964965820     -65.2796707153
 82 240   14    6     -0.1915459060     -9.6491241455     0.4166123390     0.0382382507     1.1317023038     0.0750969600     22.5909957885     79.5964965820     -65.2796707153
 83 191   14    5     0.0981672668     -9.8310928344     0.3519655704     0.0350424051     1.0739108324     0.0876140022     22.5909957885     79.5964965820     -65.2796707153
 84 143   12    7     0.0981672668     -9.8310928344     0.3519655704     0.0350424051     1.0739108324     0.0876140022     22.5909957885     79.5964965820     -65.2796707153
 85  94    9    6     0.0407035017     -9.7808122634     0.3926690864     0.0531521749     1.0227773189     0.0109137988     22.5909957885     79.5964965820     -65.2796707153
 86  46    6    6     -0.2490096569     -9.7233486175     0.4501328468     0.0502226591     0.9775028228     0.0069189958     22.5909957885     79.5964965820     -65.2796707153
 86 253    4    7     -0.2490096569     -9.7233486175     0.4501328468     0.0502226591     0.9775028228     0.0069189958     22.5909957885     79.5964965820     -65.2796707153
 87 205    3    6     0.0550694465     -9.8263044357     0.4956250190     0.0409014511     0.9194450378     0.0545903015     22.5909957885     79.5964965820     -65.2796707153
 88 155    2    6     -0.0478864765     -9.7137708663     0.4764704227     0.0254548811     0.9820302963     0.0745643138     22.5909957885     79.5964965820     -65.2796707153
 89 107    3    5     -0.0478864765     -9.7137708663     0.4764704227     0.0254548811     0.9820302963     0.0745643138     22.5909957885     79.5964965820     -65.2796707153
 90  59    5    6     -0.2370380401     -9.7520809173     0.4621044635     -0.0033076944     1.0158529281     0.0758959102     24.8676090240     77.3122711181     -65.4483566284
 91  10    5    5     -0.1077445626     -9.8215160369     0.3591485500     0.0046819095     0.9761712074     0.0266266870     24.8676090240     77.3122711181     -65.4483566284
 91 218    6    4     -0.1077445626     -9.8215160369     0.3591485500     0.0046819095     0.9761712074     0.0266266870     24.8676090240     77.3122711181     -65.4483566284
 92 169    7    5     -0.2633756160     -9.7616577148     0.3998520660     0.0462278461     1.0185161828     -0.0263710260     24.8676090240     77.3122711181     -65.4483566284
 93 121    5    5     -0.0957729530     -9.6730680465     0.4980193138     0.0313139247     0.9636541366     -0.0332953476     24.8676090240     77.3122711181     -65.4483566284
 94  73    4    6     -0.0957729530     -9.6730680465     0.4980193138     0.0313139247     0.9636541366     -0.0332953476     24.8676090240     77.3122711181     -65.4483566284
 95  25    5    5     -0.1580253696     -9.6946163177     0.5052022933     -0.0294070720     0.9016016006     0.0127780413     24.8676090240     77.3122711181     -65.4483566284
 95 232    5    4     -0.2968961238     -9.8119382858     0.3974577426     -0.0565717267     0.8920140266     -0.0018695695     24.8676090240     77.3122711181     -65.4483566284
 96 185    5    4     -0.2968961238     -9.8119382858     0.3974577426     -0.0565717267     0.8920140266     -0.0018695695     24.8676090240     77.3122711181     -65.4483566284
 97 137    8    4     -0.3567542552     -9.7496862411     0.4237952709     -0.0294070720     0.9319621086     -0.0087938938     26.7939720153     79.2450790405     -67.9785766601
 98  88   10    3     0.0981672668     -9.7425031661     0.4070350170     -0.0190205860     0.9527350425     -0.0165171766     26.7939720153     79.2450790405     -67.9785766601
 99  40   12    1     0.0981672668     -9.7425031661     0.4070350170     -0.0190205860     0.9527350425     -0.0165171766     26.7939720153     79.2450790405     -67.9785766601
 99 247   13    1     -0.8739281654     -9.6132097244     0.3304166793     0.0134704768     1.2422251701     -0.1060007572     26.7939720153     79.2450790405     -67.9785766601
100 199   13    1     0.3950634002     -9.7065887451     0.4142179965     -0.0030413751     1.1695196628     -0.0937500190     26.7939720153     79.2450790405     -67.9785766601
101 151   13    1     0.3950634002     -9.7065887451     0.4142179965     -0.0030413751     1.1695196628     -0.0937500190     26.7939720153     79.2450790405     -67.9785766601
102 103   11    2     -0.3735145092     -9.6778564453     0.3663315296     -0.0067698583     1.3127999305     -0.1249094963     26.7939720153     79.2450790405     -67.9785766601
103  55   11    2     0.0335205316     -9.7784175872     0.3639371871     -0.0147594633     1.0502083301     -0.0367575120     26.7939720153     79.2450790405     -67.9785766601
104   7   11    2     0.0335205316     -9.7784175872     0.3639371871     -0.0147594633     1.0502083301     -0.0367575120     26.7939720153     79.2450790405     -67.9785766601
104 215    8    3     -0.0239432382     -9.7927837371     0.3591485500     -0.0083677778     1.0925531387     -0.0125223755     28.8954601287     77.8394012451     -69.3280258178
105 167    9    2     -0.4022463798     -9.7257432937     0.3088677406     0.0012197475     1.0819003582     0.0095821971     28.8954601287     77.8394012451     -69.3280258178
106 119    8    2     -0.4022463798     -9.7257432937     0.3088677406     0.0012197475     1.0819003582     0.0095821971     28.8954601287     77.8394012451     -69.3280258178
107  70    7    2     -0.2083061695     -9.7903900146     0.2633756160     0.0134704768     1.0225110054     0.0396763753     28.8954601287     77.8394012451     -69.3280258178
108  22   10    0     -0.5243568897     -9.6275758743     0.3998520660     0.0345097732     1.1745798587     0.0085169162     28.8954601287     77.8394012451     -69.3280258178
108 230    7    0     -0.5243568897     -9.6275758743     0.3998520660     0.0345097732     1.1745798587     0.0085169162     28.8954601287     77.8394012451     -69.3280258178
109 182    8    1     0.0478864765     -9.7377147674     0.3783031463     -0.0022424144     1.0725791454     0.0705695152     28.8954601287     77.8394012451     -69.3280258178
110 134    8    1     -0.2705585718     -9.7568693161     0.3352053165     0.0078777503     1.0398217439     0.0689715957     28.8954601287     77.8394012451     -69.3280258178
111  86    5    0     -0.2705585718     -9.7568693161     0.3352053165     0.0078777503     1.0398217439     0.0689715957     28.8954601287     77.8394012451     -69.3280258178
112  37    4    0     -0.3304166793     -9.7401084899     0.3783031463     0.0211937594     0.9261030197     0.0428722190     29.4208335876     78.3665313720     -71.1835174560
112 245    2    0     -0.3423882961     -9.7089824676     0.4357668876     -0.0107646596     0.8432774543     0.0276919651     29.4208335876     78.3665313720     -71.1835174560
113 197    2    1     -0.3423882961     -9.7089824676     0.4357668876     -0.0107646596     0.8432774543     0.0276919651     29.4208335876     78.3665313720     -71.1835174560
114 149    3    1     -0.5506944656     -9.8095445632     0.2705585718     -0.0299397106     0.8786980628     0.0034568338     29.4208335876     78.3665313720     -71.1835174560
115 101    4    0     -0.3806974601     -9.7065887451     0.3711201906     0.0193295192     0.8901498794     -0.0130550158     29.4208335876     78.3665313720     -71.1835174560
116  53    4    0     -0.3806974601     -9.7065887451     0.3711201906     0.0193295192     0.8901498794     -0.0130550158     29.4208335876     78.3665313720     -71.1835174560
117   4    5   -2     -0.4118237018     -9.7377147674     0.3064734458     0.0257212018     0.8270318984     0.0034568338     29.4208335876     78.3665313720     -71.1835174560
117 212    5   -4     -0.2274607658     -9.8670082092     0.2873188495     0.0435646486     0.7527285575     -0.0013369293     29.4208335876     78.3665313720     -71.1835174560
118 164    4   -4     -0.2274607658     -9.8670082092     0.2873188495     0.0435646486     0.7527285575     -0.0013369293     29.4208335876     78.3665313720     -71.1835174560
119 116    2   -4     -0.5650603771     -9.6970109939     0.2130948066     0.1005571603     0.8017314910     -0.0063970117     29.4208335876     77.6636886596     -71.5208816528
120  68    2   -3     -0.4214009761     -9.6395473480     0.3591485500     0.0952307605     0.7460706233     -0.0362248706     29.4208335876     77.6636886596     -71.5208816528
121  19    3   -2     -0.4214009761     -9.6395473480     0.3591485500     0.0952307605     0.7460706233     -0.0362248706     29.4208335876     77.6636886596     -71.5208816528
121 227    1   -3     -0.3663315296     -9.6658849716     0.4477385520     0.0185305576     0.6738978385     -0.0303658270     29.4208335876     77.6636886596     -71.5208816528
122 179    1   -2     -0.3543598890     -9.8263044357     0.3016848087     -0.0246133065     0.6507279872     -0.0346269488     29.4208335876     77.6636886596     -71.5208816528
123 131    0   -1     -0.3543598890     -9.8263044357     0.3016848087     -0.0246133065     0.6507279872     -0.0346269488     29.4208335876     77.6636886596     -71.5208816528
124  83    1   -1     -0.2705585718     -9.8454589843     0.2537982940     0.0086767139     0.6387435913     -0.0380891113     29.4208335876     77.6636886596     -71.5208816528
125  34    2    0     -0.2059118509     -9.8215160369     0.2801358699     0.0787189054     0.6858822822     -0.0508724784     29.4208335876     77.6636886596     -71.5208816528
125 242    2    0     -0.2059118509     -9.8215160369     0.2801358699     0.0787189054     0.6858822822     -0.0508724784     29.4208335876     77.6636886596     -71.5208816528
126 194    2   -1     -0.3567542552     -9.6539134979     0.4333725929     0.1029540538     0.7490001201     -0.0668516874     29.4208335876     77.6636886596     -71.5208816528
127 146    1   -1     -0.3711201906     -9.6898279190     0.3471769332     0.0566143417     0.7141121864     -0.0628568887     31.5223217010     77.3122711181     -72.1956100463
128  99    2    0     -0.3711201906     -9.6898279190     0.3471769332     0.0566143417     0.7141121864     -0.0628568887     31.5223217010     77.3122711181     -72.1956100463
129  51    1    0     -0.3064734458     -9.6946163177     0.4070350170     0.0219927191     0.6946707725     -0.0737760114     31.5223217010     77.3122711181     -72.1956100463
130   3    2    1     -0.2154891252     -9.8143329620     0.4022463798     -0.0326029109     0.7319556236     -0.0724444103     31.5223217010     77.3122711181     -72.1956100463
130 211    2    2     -0.2154891252     -9.8143329620     0.4022463798     -0.0326029109     0.7319556236     -0.0724444103     31.5223217010     77.3122711181     -72.1956100463
131 164    2    2     -0.1771799468     -9.7496862411     0.3687258243     -0.0214174675     0.7708383560     -0.0639221668     31.5223217010     77.3122711181     -72.1956100463
132 117    4    2     -0.3687258243     -9.7856006622     0.2992904472     0.0171989560     0.8113190650     -0.0620579242     31.5223217010     77.3122711181     -72.1956100463
133  69    4    1     -0.3687258243     -9.7856006622     0.2992904472     0.0171989560     0.8113190650     -0.0620579242     31.5223217010     77.3122711181     -72.1956100463
134  20    4    0     -0.2705585718     -9.7401084899     0.3184450626     0.0427656936     0.7383472919     -0.0764392137     31.5223217010     77.3122711181     -72.1956100463
134 228    4    0     -0.2609812974     -9.7975721359     0.2945018005     0.0422330474     0.6707019805     -0.0551336050     33.0984382629     77.8394012451     -73.7137374877
135 180    4    1     -0.2609812974     -9.7975721359     0.2945018005     0.0422330474     0.6707019805     -0.0551336050     33.0984382629     77.8394012451     -73.7137374877
136 132    4    1     -0.2921074867     -9.7209539413     0.4525271415     0.0409014511     0.6214327812     -0.0295668649     33.0984382629     77.8394012451     -73.7137374877
137  84    2    1     -0.2945018005     -9.7161655426     0.4261896133     0.0113399124     0.5439336299     0.0037231538     33.0984382629     77.8394012451     -73.7137374877
138  36    2    3     -0.2945018005     -9.7161655426     0.4261896133     0.0113399124     0.5439336299     0.0037231538     33.0984382629     77.8394012451     -73.7137374877
138 244    3    3     -0.2466153383     -9.7472915649     0.3926690864     -0.0011771340     0.5282207012     0.0154412403     33.0984382629     77.8394012451     -73.7137374877
139 196    2    2     -0.3184450626     -9.6754617691     0.4501328468     -0.0112972998     0.5804194927     0.0189034042     33.0984382629     77.8394012451     -73.7137374877
140 148    4    2     -0.3184450626     -9.6754617691     0.4501328468     -0.0112972998     0.5804194927     0.0189034042     33.0984382629     77.8394012451     -73.7137374877
141 100    4    2     -0.2107004880     -9.7927837371     0.3950634002     -0.0459189176     0.5737614631     0.0473996591     33.0984382629     77.8394012451     -73.7137374877
142  52    3    2     -0.3711201906     -9.7616577148     0.3328109979     -0.0480494785     0.6006597995     0.0774938392     33.0984382629     78.1908187866     -73.0390167236
143   3    3    0     -0.3711201906     -9.7616577148     0.3328109979     -0.0480494785     0.6006597995     0.0774938392     33.0984382629     78.1908187866     -73.0390167236
143 211    3    0     -0.2561926364     -9.7927837371     0.3184450626     -0.0272765111     0.6216990947     0.0711021518     33.0984382629     78.1908187866     -73.0390167236
144 163    2    0     -0.2921074867     -9.8119382858     0.3256280183     -0.0046392960     0.5849469184     0.0426058959     33.0984382629     78.1908187866     -73.0390167236
145 115    2    0     -0.2921074867     -9.8119382858     0.3256280183     -0.0046392960     0.5849469184     0.0426058959     33.0984382629     78.1908187866     -73.0390167236
146  66    2    0     -0.5219625949     -9.8095445632     0.1843629074     0.0230579996     0.6057198524     -0.0170498189     33.0984382629     78.1908187866     -73.0390167236
147  18    2   -1     -0.5195682525     -9.6778564453     0.3280223608     0.0630060195     0.5535211563     -0.0380891113     33.0984382629     78.1908187866     -73.0390167236
147 226    3    0     -0.5195682525     -9.6778564453     0.3280223608     0.0630060195     0.5535211563     -0.0380891113     33.0984382629     78.1908187866     -73.0390167236
148 178    2    0     -0.4788647174     -9.7041940689     0.4094293594     0.0318465685     0.3998544216     -0.0074622921     33.0984382629     78.1908187866     -73.0390167236
149 130    3    0     -0.4357668876     -9.7448978424     0.3711201906     -0.0041066555     0.2603026628     0.0151749205     34.8496780395     77.1365661621     -73.0390167236
150  82    2    0     -0.4357668876     -9.7448978424     0.3711201906     -0.0041066555     0.2603026628     0.0151749205     34.8496780395     77.1365661621     -73.0390167236
151  33    2    0     -0.4190066337     -9.7832069396     0.3136564254     -0.0043729767     0.2041090965     0.0042557945     34.8496780395     77.1365661621     -73.0390167236
151 241    2    0     -0.3902747631     -9.7592630386     0.3519655704     0.0251885628     0.2280779123     -0.0308984661     34.8496780395     77.1365661621     -73.0390167236
152 193    0    0     -0.3902747631     -9.7592630386     0.3519655704     0.0251885628     0.2280779123     -0.0308984661     34.8496780395     77.1365661621     -73.0390167236
153 145    0    0     -0.3759088277     -9.7425031661     0.3423882961     0.0254548811     0.2174251079     -0.0375564718     34.8496780395     77.1365661621     -73.0390167236
154  97    0    0     -0.3998520660     -9.7233486175     0.3806974601     0.0020187067     0.1529756164     -0.0165171766     34.8496780395     77.1365661621     -73.0390167236
155  49    0    0     -0.3998520660     -9.7233486175     0.3806974601     0.0020187067     0.1529756164     -0.0165171766     34.8496780395     77.1365661621     -73.0390167236
156   1    0    0     -0.3280223608     -9.7448978424     0.3423882961     -0.0075688176     0.0842650318     0.0127780413     34.8496780395     77.1365661621     -73.0390167236
156 209    0    0     -0.4166123390     -9.7401084899     0.3399939537     0.0076114311     0.0917220020     -0.0050654115     34.6745529174     77.6636886596     -72.5329666137
157 161    0    0     -0.4166123390     -9.7401084899     0.3399939537     0.0076114311     0.0917220020     -0.0050654115     34.6745529174     77.6636886596     -72.5329666137
158 112    0    0     -0.3974577426     -9.7401084899     0.3519655704     -0.0219501066     0.0650899791     -0.0234415054     34.6745529174     77.6636886596     -72.5329666137
159  64    0    0     -0.3711201906     -9.7377147674     0.3447826147     -0.0477831649     0.0555024528     -0.0506061553     34.6745529174     77.6636886596     -72.5329666137
160  17    0    0     -0.3711201906     -9.7377147674     0.3447826147     -0.0477831649     0.0555024528     -0.0506061553     34.6745529174     77.6636886596     -72.5329666137
160 225    0    0     -0.3256280183     -9.7999668121     0.2633756160     -0.0432557153     0.0525729274     -0.0652537727     34.6745529174     77.6636886596     -72.5329666137
161 178    0    0     -0.3136564254     -9.7616577148     0.2992904472     -0.0083677778     0.0381916427     -0.0468776798     34.6745529174     77.6636886596     -72.5329666137
162 131    0    0     -0.3136564254     -9.7616577148     0.2992904472     -0.0083677778     0.0381916427     -0.0468776798     34.6745529174     77.6636886596     -72.5329666137
163  83    0    0     -0.3136564254     -9.7401084899     0.3280223608     0.0020187067     0.0174186706     -0.0186477375     34.6745529174     77.6636886596     -72.5329666137
164  35    0    0     -0.2945018005     -9.7233486175     0.3088677406     -0.0176889839     -0.0044195833     -0.0005379682     34.6745529174     77.6636886596     -72.5329666137
164 243    0    0     -0.2945018005     -9.7233486175     0.3088677406     -0.0176889839     -0.0044195833     -0.0005379682     34.6745529174     77.6636886596     -72.5329666137
165 195    0    0     -0.3256280183     -9.7688407897     0.2921074867     -0.0376629972     -0.0068164639     -0.0016032494     36.4257926940     78.7179489135     -70.5087966918
166 147    0    0     -0.3399939537     -9.7472915649     0.2729529142     -0.0381956367     -0.0134744691     -0.0229088640     36.4257926940     78.7179489135     -70.5087966918
167 100    0    0     -0.3399939537     -9.7472915649     0.2729529142     -0.0381956367     -0.0134744691     -0.0229088640     36.4257926940     78.7179489135     -70.5087966918
168  52    0    0     -0.2873188495     -9.7927837371     0.2705585718     -0.0259449100     -0.0177355909     -0.0306321430     36.4257926940     78.7179489135     -70.5087966918
169   4    0    0     -0.2849245071     -9.7784175872     0.2801358699     0.0033503081     -0.0145397496     -0.0197130212     36.4257926940     78.7179489135     -70.5087966918
169 212    0    0     -0.2849245071     -9.7784175872     0.2801358699     0.0033503081     -0.0145397496     -0.0197130212     36.4257926940     78.7179489135     -70.5087966918
170 164    0    0     -0.3160507440     -9.7329254150     0.3112620830     0.0265201592     -0.0089470262     -0.0055980515     36.4257926940     78.7179489135     -70.5087966918
171 116    0    0     -0.3064734458     -9.7425031661     0.3399939537     0.0249222421     -0.0108112680     -0.0045327711     36.4257926940     78.7179489135     -70.5087966918
172  68    0    0     -0.3064734458     -9.7425031661     0.3399939537     0.0249222421     -0.0108112680     -0.0045327711     36.4257926940     78.7179489135     -70.5087966918
173  20    0    0     -0.3136564254     -9.7281370162     0.3471769332     0.0073451099     -0.0153387093     -0.0151855764     35.0247993469     76.9608535766     -73.2076950073
173 228    0    0     -0.2992904472     -9.7257432937     0.3112620830     -0.0086340990     -0.0172029495     -0.0300995087     35.0247993469     76.9608535766     -73.2076950073
174 180    0    0     -0.2992904472     -9.7257432937     0.3112620830     -0.0086340990     -0.0172029495     -0.0300995087     35.0247993469     76.9608535766     -73.2076950073
175 131    0    0     -0.2945018005     -9.7472915649     0.2968961238     -0.0011771340     -0.0166703090     -0.0330290269     35.0247993469     76.9608535766     -73.2076950073
176  83    0    0     -0.2801358699     -9.7832069396     0.3232336997     0.0057471895     -0.0219967126     -0.0338279914     35.0247993469     76.9608535766     -73.2076950073
177  35    0    0     -0.2801358699     -9.7832069396     0.3232336997     0.0057471895     -0.0219967126     -0.0338279914     35.0247993469     76.9608535766     -73.2076950073
177 243    0    0     -0.2801358699     -9.7664461135     0.3471769332     0.0148020744     -0.0233283138     -0.0346269488     35.0247993469     76.9608535766     -73.2076950073
178 195    0    0     -0.2609812974     -9.7209539413     0.3591485500     0.0025513486     -0.0203987932     -0.0314311075     35.0247993469     76.9608535766     -73.2076950073
179 147    0    0     -0.2609812974     -9.7209539413     0.3591485500     0.0025513486     -0.0203987932     -0.0314311075     35.0247993469     76.9608535766     -73.2076950073
180  98    0    0     -0.2370380401     -9.7113771438     0.3136564254     -0.0230153870     -0.0161376690     -0.0234415054     35.3750495910     78.3665313720     -74.2197799682
181  51    0    0     -0.2394323587     -9.7568693161     0.3208393812     -0.0357987546     -0.0097459859     -0.0053317313     35.3750495910     78.3665313720     -74.2197799682
182   3    0    0     -0.2394323587     -9.7568693161     0.3208393812     -0.0357987546     -0.0097459859     -0.0053317313     35.3750495910     78.3665313720     -74.2197799682
182 211    0    0     -0.2059118509     -9.7520809173     0.2705585718     -0.0373966741     -0.0057511835     0.0205013227     35.3750495910     78.3665313720     -74.2197799682
183 163    0    0     -0.2753472328     -9.7568693161     0.2992904472     -0.0310049915     -0.0006911008     0.0402090120     35.3750495910     78.3665313720     -74.2197799682
184 115    0    0     -0.2753472328     -9.7568693161     0.2992904472     -0.0310049915     -0.0006911008     0.0402090120     35.3750495910     78.3665313720     -74.2197799682
185  67    0    0     -0.2945018005     -9.7616577148     0.2729529142     -0.0179553031     -0.0030879821     0.0388774156     35.3750495910     78.3665313720     -74.2197799682
186  19    0    0     -0.3232336997     -9.7592630386     0.2849245071     -0.0099656991     -0.0014900611     0.0343499708     35.3750495910     78.3665313720     -74.2197799682
186 226    0    0     -0.3232336997     -9.7592630386     0.2849245071     -0.0099656991     -0.0014900611     0.0343499708     35.3750495910     78.3665313720     -74.2197799682
187 178    0    0     -0.2873188495     -9.8047552108     0.2394323587     0.0052145490     -0.0025553419     0.0151749205     36.6009178161     77.1365661621     -72.7016525268
188 130    0    0     -0.2801358699     -9.7401084899     0.3040791034     0.0265201592     -0.0014900611     0.0050547552     36.6009178161     77.1365661621     -72.7016525268
189  81    0    0     -0.2801358699     -9.7401084899     0.3040791034     0.0265201592     -0.0014900611     0.0050547552     36.6009178161     77.1365661621     -72.7016525268
190  32    0    0     -0.2968961238     -9.7161655426     0.3423882961     0.0148020744     -0.0044195833     0.0029241938     36.6009178161     77.1365661621     -72.7016525268
190 240    0    0     -0.2968961238     -9.7257432937     0.3112620830     -0.0195532264     -0.0100123059     -0.0008042883     36.6009178161     77.1365661621     -72.7016525268
191 193    0    0     -0.2968961238     -9.7257432937     0.3112620830     -0.0195532264     -0.0100123059     -0.0008042883     36.6009178161     77.1365661621     -72.7016525268
192 145    0    0     -0.2873188495     -9.7520809173     0.2705585718     -0.0376629972     -0.0105449473     0.0029241938     36.6009178161     77.1365661621     -72.7016525268
193  97    0    0     -0.2873188495     -9.7520809173     0.2705585718     -0.0376629972     -0.0105449473     0.0029241938     36.6009178161     77.1365661621     -72.7016525268
194  49    0    0     -0.3040791034     -9.7760238647     0.2681642532     -0.0264775490     -0.0078817453     0.0074516363     36.6009178161     77.1365661621     -72.7016525268
195   1    0    0     -0.3280223608     -9.7903900146     0.2202777862     -0.0094330596     -0.0105449473     -0.0010706083     35.1999244689     78.5422439575     -72.7016525268
195 209    0    0     -0.3280223608     -9.7903900146     0.2202777862     -0.0094330596     -0.0105449473     -0.0010706083     35.1999244689     78.5422439575     -72.7016525268
196 160    0    0     -0.3160507440     -9.7137708663     0.2609812974     0.0129378342     -0.0110775876     -0.0151855764     35.1999244689     78.5422439575     -72.7016525268
197 113    0    0     -0.2945018005     -9.7496862411     0.2945018005     0.0297160053     -0.0033543024     -0.0263710260     35.1999244689     78.5422439575     -72.7016525268
198  64    0    0     -0.2945018005     -9.7496862411     0.2945018005     0.0297160053     -0.0033543024     -0.0263710260     35.1999244689     78.5422439575     -72.7016525268
199  16    0    0     -0.3088677406     -9.7257432937     0.3256280183     0.0187968778     -0.0070827841     -0.0402196693     35.1999244689     78.5422439575     -72.7016525268
199 224    0    0     -0.2609812974     -9.7568693161     0.2921074867     -0.0139605021     -0.0150723886     -0.0436818313     35.1999244689     78.5422439575     -72.7016525268
200 176    0    0     -0.2609812974     -9.7568693161     0.2921074867     -0.0139605021     -0.0150723886     -0.0436818313     35.1999244689     78.5422439575     -72.7016525268
201 129    0    0     -0.2514039993     -9.7401084899     0.3112620830     -0.0208848261     -0.0094796657     -0.0223762226     35.1999244689     78.5422439575     -72.7016525268
202  81    0    0     -0.2561926364     -9.7520809173     0.2849245071     -0.0115636205     0.0022384209     0.0023915534     35.1999244689     78.5422439575     -72.7016525268
203  33    0    0     -0.2561926364     -9.7520809173     0.2849245071     -0.0115636205     0.0022384209     0.0023915534     35.1999244689     78.5422439575     -72.7016525268
203 241    0    0     -0.2729529142     -9.7281370162     0.3280223608     -0.0112972998     0.0086301040     0.0207676434     33.9740562438     76.9608535766     -71.8582458496
204 192    0    0     -0.2825301933     -9.7161655426     0.2968961238     -0.0315376329     0.0072985038     0.0343499708     33.9740562438     76.9608535766     -71.8582458496
205 144    0    0     -0.2825301933     -9.7161655426     0.2968961238     -0.0315376329     0.0072985038     0.0343499708     33.9740562438     76.9608535766     -71.8582458496
206  96    0    0     -0.2849245071     -9.7353200912     0.2753472328     -0.0477831649     0.0049016232     0.0423395729     33.9740562438     76.9608535766     -71.8582458496
207  48    0    0     -0.3232336997     -9.7616577148     0.2753472328     -0.0507126808     0.0083637838     0.0359478926     33.9740562438     76.9608535766     -71.8582458496
208   0    0    0     -0.3232336997     -9.7616577148     0.2753472328     -0.0507126808     0.0083637838     0.0359478926     33.9740562438     76.9608535766     -71.8582458496
208 208    0    0     -0.3328109979     -9.7951784133     0.2418267011     -0.0698877334     0.0051679425     0.0202350044     33.9740562438     76.9608535766     -71.8582458496
209 160    0    0     -0.3519655704     -9.7856006622     0.2250664234     -0.0520442867     -0.0044195833     -0.0098591737     33.9740562438     76.9608535766     -71.8582458496
210 112    0    0     -0.3519655704     -9.7856006622     0.2250664234     -0.0520442867     -0.0044195833     -0.0098591737     33.9740562438     76.9608535766     -71.8582458496
211  64    0    0     -0.3184450626     -9.7425031661     0.2130948066     -0.0267438697     -0.0180019111     -0.0399533538     34.8496780395     78.8936614990     -72.7016525268
212  16    0    0     -0.3112620830     -9.7425031661     0.2226721048     -0.0163573837     -0.0193335113     -0.0580631256     34.8496780395     78.8936614990     -72.7016525268
212 225    0    0     -0.3112620830     -9.7425031661     0.2226721048     -0.0163573837     -0.0193335113     -0.0580631256     34.8496780395     78.8936614990     -72.7016525268
213 177    0    0     -0.3256280183     -9.6754617691     0.3519655704     -0.0184879446     -0.0203987932     -0.0761728954     34.8496780395     78.8936614990     -72.7016525268
214 130    0    0     -0.3160507440     -9.7688407897     0.2274607658     -0.0722846126     -0.0369106411     -0.0854940986     34.8496780395     78.8936614990     -72.7016525268
215  82    0    0     -0.3160507440     -9.7688407897     0.2274607658     -0.0722846126     -0.0369106411     -0.0854940986     34.8496780395     78.8936614990     -72.7016525268
216  34    0    0     -0.2083061695     -9.7688407897     0.1939402198     -0.0331355524     -0.0267904758     -0.1020059466     34.8496780395     78.8936614990     -72.7016525268
216 242    0    0     -0.1891515731     -9.7616577148     0.2011231899     -0.0152921018     -0.0251925563     -0.0716454505     34.8496780395     78.8936614990     -72.7016525268
217 195    0    0     -0.1891515731     -9.7616577148     0.2011231899     -0.0152921018     -0.0251925563     -0.0716454505     34.8496780395     78.8936614990     -72.7016525268
218 148    0    0     -0.3088677406     -9.5270137786     0.3232336997     0.0062798299     -0.0102786266     -0.0503398418     35.9004211425     77.1365661621     -71.6895599365
219 100    0    0     -0.1843629074     -9.7640523910     0.1699969768     -0.0885301494     -0.0326495194     -0.0633895301     35.9004211425     77.1365661621     -71.6895599365
220  53    0    0     -0.1843629074     -9.7640523910     0.1699969768     -0.0885301494     -0.0326495194     -0.0633895301     35.9004211425     77.1365661621     -71.6895599365
221   5    0    0     -0.1987288665     -9.7664461135     0.1939402198     -0.1109010457     -0.0371769642     -0.0436818313     35.9004211425     77.1365661621     -71.6895599365
221 214    0    0     -0.1939402198     -9.7760238647     0.1436594247     -0.1212875247     -0.0446339225     -0.0466113567     35.9004211425     77.1365661621     -71.6895599365
222 167    0    0     -0.1939402198     -9.7760238647     0.1436594247     -0.1212875247     -0.0446339225     -0.0466113567     35.9004211425     77.1365661621     -71.6895599365
223 120    0    0     -0.1676026582     -9.7975721359     0.0957729530     -0.1247496843     -0.0435686445     -0.0617916059     35.9004211425     77.1365661621     -71.6895599365
224  73    0    0     -0.1292934894     -9.7975721359     0.0742240333     -0.0845353507     -0.0275894379     -0.0492745590     35.9004211425     77.1365661621     -71.6895599365
225  26    0    0     -0.1292934894     -9.7975721359     0.0742240333     -0.0845353507     -0.0275894379     -0.0492745590     35.9004211425     77.1365661621     -71.6895599365
225 234    0    0     -0.1245048284     -9.7951784133     0.0598580884     -0.0381956367     -0.0118765473     -0.0157182192     33.9740562438     75.2037582397     -70.8461532592
226 187    0    0     -0.1268991470     -9.7760238647     0.0790126848     -0.0176889839     -0.0004247806     0.0138433206     33.9740562438     75.2037582397     -70.8461532592
227 139    0    0     -0.1268991470     -9.7760238647     0.0790126848     -0.0176889839     -0.0004247806     0.0138433206     33.9740562438     75.2037582397     -70.8461532592
228  91    0    0     -0.1723913097     -9.7425031661     0.0981672668     -0.0110309803     0.0067658638     0.0338173341     33.9740562438     75.2037582397     -70.8461532592
229  43    0    0     -0.1963345432     -9.7664461135     0.0790126848     -0.0152921018     0.0107606661     0.0402090120     33.9740562438     75.2037582397     -70.8461532592
229 251    0    0     -0.1963345432     -9.7664461135     0.0790126848     -0.0152921018     0.0107606661     0.0402090120     33.9740562438     75.2037582397     -70.8461532592
230 203    0    0     -0.1676026582     -9.7496862411     0.1173218607     -0.0469842004     0.0107606661     0.0479323005     33.9740562438     75.2037582397     -70.8461532592
231 155    0    0     -0.1891515731     -9.7760238647     0.0670410633     -0.0621644496     0.0155544290     0.0732327175     33.9740562438     75.2037582397     -70.8461532592
232 107    0    0     -0.1891515731     -9.7760238647     0.0670410633     -0.0621644496     0.0155544290     0.0732327175     33.9740562438     75.2037582397     -70.8461532592
233  59    0    0     -0.1939402198     -9.7927837371     0.0071829710     -0.0397935581     0.0158207488     0.0977341651     34.8496780395     77.8394012451     -70.6774749755
234  12    0    0     -0.2346437215     -9.7760238647     0.0502807998     -0.0099656991     0.0291367578     0.1078543424     34.8496780395     77.8394012451     -70.6774749755
234 220    0    0     -0.2346437215     -9.7760238647     0.0502807998     -0.0099656991     0.0291367578     0.1078543424     34.8496780395     77.8394012451     -70.6774749755
235 172    0    0     -0.2897131729     -9.7688407897     0.0646467447     -0.0019760951     0.0286041164     0.0942720127     34.8496780395     77.8394012451     -70.6774749755
236 124    0    0     -0.2897131729     -9.7520809173     0.0598580884     -0.0123625802     0.0214134740     0.0692379188     34.8496780395     77.8394012451     -70.6774749755
237  76    0    0     -0.2897131729     -9.7520809173     0.0598580884     -0.0123625802     0.0214134740     0.0692379188     34.8496780395     77.8394012451     -70.6774749755
238  28    0    0     -0.2825301933     -9.7496862411     0.0502807998     -0.0083677778     0.0190165920     0.0593840646     34.8496780395     77.8394012451     -70.6774749755
238 235    0    0     -0.3136564254     -9.7568693161     0.0478864765     -0.0118299412     0.0264735555     0.0527260684     34.8496780395     77.8394012451     -70.6774749755
239 188    0    0     -0.3136564254     -9.7568693161     0.0478864765     -0.0118299412     0.0264735555     0.0527260684     34.8496780395     77.8394012451     -70.6774749755
240 140    0    0     -0.3423882961     -9.7808122634     0.0502807998     -0.0017097741     0.0136901867     0.0298225288     34.8496780395     77.8394012451     -70.6774749755
241  92    0    0     -0.3112620830     -9.7879953384     0.0215489125     0.0158673534     0.0070321846     0.0181044406     35.7252960205     78.0151138305     -68.8219833374
242  44    0    0     -0.3112620830     -9.7879953384     0.0215489125     0.0158673534     0.0070321846     0.0181044406     35.7252960205     78.0151138305     -68.8219833374
242 251    0    0     -0.3136564254     -9.7879953384     0.0526751232     0.0424993705     0.0070321846     0.0114464390     35.7252960205     78.0151138305     -68.8219833374
243 203    0    0     -0.3352053165     -9.7329254150     0.0766183614     0.0603428173     0.0091627445     0.0005273120     35.7252960205     78.0151138305     -68.8219833374
244 155    0    0     -0.3352053165     -9.7329254150     0.0766183614     0.0603428173     0.0091627445     0.0005273120     35.7252960205     78.0151138305     -68.8219833374
245 107    0    0     -0.2992904472     -9.7305316925     0.1197161788     0.0571469783     0.0043689823     -0.0149192571     35.7252960205     78.0151138305     -68.8219833374
246  59    0    0     -0.3064734458     -9.7688407897     0.1149275422     0.0334444880     -0.0036206221     -0.0199793395     35.7252960205     78.0151138305     -68.8219833374
247  11    0    0     -0.3064734458     -9.7688407897     0.1149275422     0.0334444880     -0.0036206221     -0.0199793395     35.7252960205     78.0151138305     -68.8219833374
247 220    0    0     -0.3064734458     -9.7688407897     0.1005615949     0.0281180839     -0.0089470262     -0.0215772604     35.7252960205     78.0151138305     -68.8219833374
248 171    0    0     -0.3112620830     -9.7808122634     0.1005615949     0.0398361682     -0.0110775876     -0.0261047029     36.2506675720     77.8394012451     -68.6532974243
249 124    0    0     -0.3112620830     -9.7808122634     0.1005615949     0.0398361682     -0.0110775876     -0.0261047029     36.2506675720     77.8394012451     -68.6532974243
250  76    0    0     -0.2945018005     -9.7975721359     0.0718297100     0.0619407415     -0.0121428680     -0.0372901535     36.2506675720     77.8394012451     -68.6532974243
251  28    0    0     -0.2849245071     -9.7616577148     0.1484480619     0.0789852237     -0.0108112680     -0.0468776798     36.2506675720     77.8394012451     -68.6532974243
251 236    0    0     -0.2849245071     -9.7616577148     0.1484480619     0.0789852237     -0.0108112680     -0.0468776798     36.2506675720     77.8394012451     -68.6532974243
252 189    0    0     -0.1771799468     -9.7879953384     0.1292934894     0.0470268154     -0.0659395408     -0.0029348497     36.2506675720     77.8394012451     -68.6532974243
253 141    0    0     -0.2537982940     -9.7568693161     0.0502807998     0.0257212018     -0.0835166740     -0.0018695695     36.2506675720     77.8394012451     -68.6532974243
254  93    0    0     -0.2537982940     -9.7568693161     0.0502807998     0.0257212018     -0.0835166740     -0.0018695695     36.2506675720     77.8394012451     -68.6532974243
255  45    0    2     -0.2202777862     -9.7856006622     0.1580253696     0.0262538433     -0.0563520145     -0.0098591737     36.2506675720     77.8394012451     -68.6532974243
255 253    2    4     -0.2178834438     -9.7688407897     0.0981672668     0.0177315974     -0.0302526378     0.0042557945     35.0247993469     77.6636886596     -70.8461532592
  0 206    1    6     -0.2178834438     -9.7688407897     0.0981672668     0.0177315974     -0.0302526378     0.0042557945     35.0247993469     77.6636886596     -70.8461532592
  1 158    2   10     -0.2107004880     -9.7736291885     0.1843629074     0.0017523877     -0.0124091875     0.0324857282     35.0247993469     77.6636886596     -70.8461532592
  2 109    2   10     -0.2442210197     -9.7688407897     0.2059118509     0.0038829481     0.0003741799     0.0519270992     35.0247993469     77.6636886596     -70.8461532592
  3  61    0    9     -0.2442210197     -9.7688407897     0.2059118509     0.0038829481     0.0003741799     0.0519270992     35.0247993469     77.6636886596     -70.8461532592
  4  12    1   11     -0.2873188495     -9.7233486175     0.0718297100     0.0052145490     0.0019721007     0.0532587051     35.0247993469     77.6636886596     -70.8461532592
  4 219    1   12     -0.3280223608     -9.7688407897     0.1364764571     -0.0073024988     0.0094290647     0.0306214928     35.0247993469     77.6636886596     -70.8461532592
  5 171    0   11     -0.3280223608     -9.7688407897     0.1364764571     -0.0073024988     0.0094290647     0.0306214928     35.0247993469     77.6636886596     -70.8461532592
  6 122    0   12     -0.3375996351     -9.7784175872     0.1412650966     -0.0089004192     0.0049016232     0.0061200356     35.0247993469     77.6636886596     -70.8461532592
  7  74    2   11     -0.3160507440     -9.7664461135     -0.0454921483     0.0105409526     0.0054342632     -0.0114570963     34.6745529174     77.6636886596     -70.8461532592
  8  26    1   12     -0.3160507440     -9.7664461135     -0.0454921483     0.0105409526     0.0054342632     -0.0114570963     34.6745529174     77.6636886596     -70.8461532592
  8 233    1   15     -0.2849245071     -9.7496862411     -0.0335205316     0.0094756717     0.0179513111     -0.0170498189     34.6745529174     77.6636886596     -70.8461532592
  9 186    2   17     -0.2490096569     -9.7832069396     -0.0047886476     0.0102746319     0.0280714778     -0.0024022097     34.6745529174     77.6636886596     -70.8461532592
 10 138    1   22     -0.2490096569     -9.7832069396     -0.0047886476     0.0102746319     0.0280714778     -0.0024022097     34.6745529174     77.6636886596     -70.8461532592
 11  90    1   26     -0.2609812974     -9.7448978424     -0.1245048284     0.0171989560     0.0405885267     0.0093158779     34.6745529174     77.6636886596     -70.8461532592
 12  42    1   29     -0.2801358699     -9.7640523910     0.0909842967     -0.0043729767     0.0520402908     0.0026578736     34.6745529174     77.6636886596     -70.8461532592
 12 249    1   31     -0.2801358699     -9.7640523910     0.0909842967     -0.0043729767     0.0520402908     0.0026578736     34.6745529174     77.6636886596     -70.8461532592
 13 201    1   32     -0.2657699346     -9.7879953384     0.0622524166     -0.0118299412     0.0520402908     -0.0002716481     34.6745529174     77.6636886596     -70.8461532592
 14 153    1   35     -0.2992904472     -9.7568693161     0.1915459060     -0.0118299412     0.0597635746     0.0013262727     33.9740562438     78.0151138305     -70.5087966918
 15 105    1   35     -0.2992904472     -9.7568693161     0.1915459060     -0.0118299412     0.0597635746     0.0013262727     33.9740562438     78.0151138305     -70.5087966918
 16  57    1   35     -0.3136564254     -9.7736291885     0.0239432382     0.0017523877     0.0573666954     0.0039894744     33.9740562438     78.0151138305     -70.5087966918
 17   9    1   37     -0.3328109979     -9.8143329620     0.2418267011     -0.0158247423     0.0480454874     -0.0018695695     33.9740562438     78.0151138305     -70.5087966918
 17 217    0   37     -0.3328109979     -9.8143329620     0.2418267011     -0.0158247423     0.0480454874     -0.0018695695     33.9740562438     78.0151138305     -70.5087966918
 18 169    0   42     -0.2873188495     -9.8071498870     0.1604196929     -0.0171563444     0.0325989198     -0.0034674897     33.9740562438     78.0151138305     -70.5087966918
 19 121    2   42     -0.2921074867     -9.7496862411     -0.0646467447     -0.0128952205     0.0328652405     -0.0013369293     33.9740562438     78.0151138305     -70.5087966918
 20  73    3   42     -0.2921074867     -9.7496862411     -0.0646467447     -0.0128952205     0.0328652405     -0.0013369293     33.9740562438     78.0151138305     -70.5087966918
 21  25    2   45     -0.2657699346     -9.6970109939     0.0670410633     -0.0144931421     0.0387242841     -0.0026685297     33.9740562438     78.0151138305     -70.5087966918
 21 233    2   45     -0.3160507440     -9.7640523910     0.1747856235     -0.0240806674     0.0403222036     -0.0032011699     33.9740562438     78.0151138305     -70.5087966918
 22 185    2   46     -0.3160507440     -9.7640523910     0.1747856235     -0.0240806674     0.0403222036     -0.0032011699     33.9740562438     78.0151138305     -70.5087966918
 23 136    1   46     -0.3304166793     -9.7879953384     0.2346437215     -0.0286081104     0.0243429946     0.0039894744     36.0755462646     76.6094360351     -70.8461532592
 24  88    1   46     -0.3112620830     -9.7856006622     0.2107004880     -0.0326029109     0.0067658638     -0.0010706083     36.0755462646     76.6094360351     -70.8461532592
 25  39    2   44     -0.3112620830     -9.7856006622     0.2107004880     -0.0326029109     0.0067658638     -0.0010706083     36.0755462646     76.6094360351     -70.8461532592
 25 247    2   46     -0.3447826147     -9.7401084899     0.0718297100     -0.0230153870     0.0057005829     -0.0074622921     36.0755462646     76.6094360351     -70.8461532592
 26 198    2   46     -0.2394323587     -9.7688407897     0.1915459060     -0.0091667385     0.0038363420     -0.0055980515     36.0755462646     76.6094360351     -70.8461532592
 27 150    2   44     -0.2394323587     -9.7688407897     0.1915459060     -0.0091667385     0.0038363420     -0.0055980515     36.0755462646     76.6094360351     -70.8461532592
 28 102    1   44     -0.2585869789     -9.7329254150     0.1149275422     0.0022850277     0.0288704376     -0.0016032494     36.0755462646     76.6094360351     -70.8461532592
 29  54    0   45     -0.3064734458     -9.7616577148     0.1484480619     -0.0059708971     0.0357947611     0.0037231538     36.0755462646     76.6094360351     -70.8461532592
 30   6   -1   46     -0.3064734458     -9.7616577148     0.1484480619     -0.0059708971     0.0357947611     0.0037231538     36.0755462646     76.6094360351     -70.8461532592
 30 213   -2   46     -0.2705585718     -9.7808122634     0.1508424043     -0.0104983389     0.0216797924     0.0085169162     35.7252960205     78.0151138305     -71.1835174560
 31 165   -2   47     -0.2801358699     -9.8239097595     0.1221105098     -0.0155584230     0.0128912269     0.0085169162     35.7252960205     78.0151138305     -71.1835174560
 32 117   -2   47     -0.2801358699     -9.8239097595     0.1221105098     -0.0155584230     0.0128912269     0.0085169162     35.7252960205     78.0151138305     -71.1835174560
 33  69   -1   49     -0.2968961238     -9.8023614883     0.1460537433     -0.0099656991     0.0230113935     0.0090495576     35.7252960205     78.0151138305     -71.1835174560
 34  21   -1   49     -0.3184450626     -9.6922225952     0.0838013267     0.0145357561     0.0424527692     0.0058537154     35.7252960205     78.0151138305     -71.1835174560
 34 229   -2   48     -0.3184450626     -9.6922225952     0.0838013267     0.0145357561     0.0424527692     0.0058537154     35.7252960205     78.0151138305     -71.1835174560
 35 181   -3   48     -0.3375996351     -9.7329254150     0.0694353866     0.0025513486     0.0475128459     -0.0103918135     35.7252960205     78.0151138305     -71.1835174560
 36 133   -3   46     -0.3806974601     -9.7903900146     0.1460537433     -0.0179553031     0.0400558853     -0.0247731018     35.7252960205     78.0151138305     -71.1835174560
 37  85   -1   44     -0.3806974601     -9.7903900146     0.1460537433     -0.0179553031     0.0400558853     -0.0247731018     35.7252960205     78.0151138305     -71.1835174560
 38  36    0   49     -0.3328109979     -9.7520809173     0.1077445626     -0.0280754680     0.0238103556     -0.0316974282     34.4994277954     78.1908187866     -70.6774749755
 38 244    1   49     -0.2921074867     -9.8023614883     0.1939402198     -0.0246133065     0.0059669027     -0.0242404651     34.4994277954     78.1908187866     -70.6774749755
 39 196    2   50     -0.2921074867     -9.8023614883     0.1939402198     -0.0246133065     0.0059669027     -0.0242404651     34.4994277954     78.1908187866     -70.6774749755
 40 149    2   50     -0.2873188495     -9.6658849716     0.0119716191     -0.0134278607     -0.0158713483     -0.0114570963     34.4994277954     78.1908187866     -70.6774749755
 41 101    1   46     -0.2633756160     -9.7305316925     0.0359148550     -0.0139605021     0.0046353025     -0.0151855764     34.4994277954     78.1908187866     -70.6774749755
 42  53    1   47     -0.2633756160     -9.7305316925     0.0359148550     -0.0139605021     0.0046353025     -0.0151855764     34.4994277954     78.1908187866     -70.6774749755
 43   5    3   44     -0.2537982940     -9.7688407897     0.1197161788     -0.0091667385     0.0349957990     -0.0167834987     34.4994277954     78.1908187866     -70.6774749755
 43 213    3   45     -0.2753472328     -9.6802511215     -0.0407035017     -0.0014434549     0.0555024528     -0.0167834987     34.4994277954     78.1908187866     -70.6774749755
 44 166    3   45     -0.2753472328     -9.6802511215     -0.0407035017     -0.0014434549     0.0555024528     -0.0167834987     34.4994277954     78.1908187866     -70.6774749755
 45 118    3   43     -0.3471769332     -9.7089824676     0.0430978250     -0.0144931421     0.0589646148     -0.0103918135     34.4994277954     77.1365661621     -71.0148391723
 46  70    2   42     -0.2705585718     -9.7448978424     0.1676026582     -0.0411251544     0.0379253196     -0.0008042883     34.4994277954     77.1365661621     -71.0148391723
 47  23    3   42     -0.2705585718     -9.7448978424     0.1676026582     -0.0411251544     0.0379253196     -0.0008042883     34.4994277954     77.1365661621     -71.0148391723
 47 231    4   44     -0.2418267011     -9.7999668121     0.1029559254     -0.0381956367     0.0259409165     0.0029241938     34.4994277954     77.1365661621     -71.0148391723
 48 183    3   43     -0.2609812974     -9.8550367355     0.2178834438     -0.0254122686     0.0347294807     -0.0018695695     34.4994277954     77.1365661621     -71.0148391723
 49 136    2   43     -0.2609812974     -9.8550367355     0.2178834438     -0.0254122686     0.0347294807     -0.0018695695     34.4994277954     77.1365661621     -71.0148391723
 50  88    3   42     -0.2968961238     -9.7760238647     0.1628140068     -0.0022424144     0.0488444519     -0.0045327711     34.4994277954     77.1365661621     -71.0148391723
 51  40    2   39     -0.2753472328     -9.7448978424     0.0478864765     -0.0081014585     0.0368600416     -0.0050654115     34.4994277954     77.1365661621     -71.0148391723
 51 249    1   39     -0.2753472328     -9.7448978424     0.0478864765     -0.0081014585     0.0368600416     -0.0050654115     34.4994277954     77.1365661621     -71.0148391723
 52 201    1   38     -0.2753472328     -9.8119382858     0.0861956501     -0.0320702743     0.0262072348     -0.0098591737     35.5501747131     77.1365661621     -70.6774749755
 53 153    0   37     -0.2921074867     -9.7377147674     -0.0646467447     -0.0326029109     0.0256745958     -0.0018695695     35.5501747131     77.1365661621     -70.6774749755
 54 106    0   38     -0.2921074867     -9.7377147674     -0.0646467447     -0.0326029109     0.0256745958     -0.0018695695     35.5501747131     77.1365661621     -70.6774749755
 55  59    0   40     -0.2490096569     -9.7281370162     0.0335205316     -0.0270101904     0.0158207488     0.0079842767     35.5501747131     77.1365661621     -70.6774749755
 56  11    0   39     -0.2729529142     -9.7616577148     -0.1077445626     -0.0104983389     0.0232777142     0.0042557945     35.5501747131     77.1365661621     -70.6774749755
 56 220   -1   41     -0.2729529142     -9.7616577148     -0.1077445626     -0.0104983389     0.0232777142     0.0042557945     35.5501747131     77.1365661621     -70.6774749755
 57 172   -1   44     -0.3160507440     -9.7472915649     0.0287318849     -0.0211511468     0.0208808326     -0.0026685297     35.5501747131     77.1365661621     -70.6774749755
 58 125    0   44     -0.2897131729     -9.7496862411     -0.0454921483     -0.0328692340     0.0067658638     -0.0090602149     35.5501747131     77.1365661621     -70.6774749755
 59  77    0   47     -0.2897131729     -9.7496862411     -0.0454921483     -0.0328692340     0.0067658638     -0.0090602149     35.5501747131     77.1365661621     -70.6774749755
 60  30    0   48     -0.2633756160     -9.7999668121     -0.0478864765     -0.0280754680     0.0094290647     -0.0125223755     35.5501747131     77.1365661621     -70.6774749755
 60 238    1   49     -0.2873188495     -9.7712354660     0.0047886476     -0.0075688176     0.0238103556     -0.0098591737     36.4257926940     78.0151138305     -70.8461532592
 61 191    2   49     -0.2873188495     -9.7712354660     0.0047886476     -0.0075688176     0.0238103556     -0.0098591737     36.4257926940     78.0151138305     -70.8461532592
 62 143    2   49     -0.2681642532     -9.8119382858     -0.0622524166     -0.0051719360     0.0211471533     -0.0087938938     36.4257926940     78.0151138305     -70.8461532592
 63  95    2   49     -0.2897131729     -9.7496862411     0.0000000000     -0.0035740156     0.0262072348     -0.0165171766     36.4257926940     78.0151138305     -70.8461532592
 64  46    2   49     -0.2897131729     -9.7496862411     0.0000000000     -0.0035740156     0.0262072348     -0.0165171766     36.4257926940     78.0151138305     -70.8461532592
 64 254    2   51     -0.2849245071     -9.7640523910     0.0814070034     -0.0107646596     0.0341968417     -0.0191803798     36.4257926940     78.0151138305     -70.8461532592
 65 206    2   49     -0.2992904472     -9.7688407897     0.0191545906     -0.0184879446     0.0238103556     -0.0151855764     36.4257926940     78.0151138305     -70.8461532592
 66 158    1   49     -0.2992904472     -9.7688407897     0.0191545906     -0.0184879446     0.0238103556     -0.0151855764     36.4257926940     78.0151138305     -70.8461532592
 67 110    0   46     -0.2466153383     -9.7664461135     0.1053502440     -0.0299397106     0.0123585867     -0.0055980515     36.4257926940     78.0151138305     -70.8461532592
 68  63    1   44     -0.2442210197     -9.7185602188     -0.1556310415     -0.0059708971     0.0317999601     -0.0050654115     36.4257926940     78.3665313720     -70.5087966918
 69  15    1   45     -0.2442210197     -9.7185602188     -0.1556310415     -0.0059708971     0.0317999601     -0.0050654115     36.4257926940     78.3665313720     -70.5087966918
 69 223    1   44     -0.2442210197     -9.7592630386     -0.0167602658     -0.0006444939     0.0451159667     -0.0050654115     36.4257926940     78.3665313720     -70.5087966918
 70 175    2   47     -0.2705585718     -9.7113771438     0.0861956501     -0.0110309803     0.0371263623     0.0015925929     36.4257926940     78.3665313720     -70.5087966918
 71 127    1   47     -0.2705585718     -9.7113771438     0.0861956501     -0.0110309803     0.0371263623     0.0015925929     36.4257926940     78.3665313720     -70.5087966918
 72  79    0   47     -0.2370380401     -9.8095445632     -0.0239432382     -0.0171563444     0.0243429946     0.0037231538     36.4257926940     78.3665313720     -70.5087966918
 73  32    0   47     -0.2873188495     -9.7496862411     0.0957729530     -0.0206185054     0.0214134740     0.0063863554     36.4257926940     78.3665313720     -70.5087966918
 73 239    0   46     -0.2873188495     -9.7496862411     0.0957729530     -0.0206185054     0.0214134740     0.0063863554     36.4257926940     78.3665313720     -70.5087966918
 74 192    0   46     -0.2801358699     -9.7496862411     0.1245048284     -0.0230153870     -0.0006911008     0.0098485174     36.4257926940     78.3665313720     -70.5087966918
 75 143    0   44     -0.2657699346     -9.7233486175     -0.0335205316     -0.0128952205     -0.0225293517     0.0029241938     36.4257926940     79.4207916259     -70.5087966918
 76  96    0   42     -0.2657699346     -9.7233486175     -0.0335205316     -0.0128952205     -0.0225293517     0.0029241938     36.4257926940     79.4207916259     -70.5087966918
 77  48   -1   41     -0.2633756160     -9.7736291885     -0.0359148550     -0.0033076944     -0.0203987932     -0.0085275735     36.4257926940     79.4207916259     -70.5087966918
 78   0   -1   41     -0.2801358699     -9.7712354660     -0.0766183614     -0.0011771340     -0.0166703090     -0.0103918135     36.4257926940     79.4207916259     -70.5087966918
 78 208    0   42     -0.2801358699     -9.7712354660     -0.0766183614     -0.0011771340     -0.0166703090     -0.0103918135     36.4257926940     79.4207916259     -70.5087966918
 79 161    0   43     -0.2370380401     -9.8023614883     -0.0814070034     -0.0017097741     -0.0185345506     -0.0061306915     36.4257926940     79.4207916259     -70.5087966918
 80 113    0   43     -0.2537982940     -9.7808122634     0.0574637699     0.0046819095     -0.0073491044     -0.0002716481     36.4257926940     79.4207916259     -70.5087966918
 81  64   -1   43     -0.2537982940     -9.7808122634     0.0574637699     0.0046819095     -0.0073491044     -0.0002716481     36.4257926940     79.4207916259     -70.5087966918
 82  16   -1   44     -0.2801358699     -9.7161655426     0.0095772953     0.0076114311     -0.0094796657     0.0082505970     36.4257926940     79.4207916259     -70.5087966918
 82 224   -2   44     -0.2442210197     -9.7448978424     0.0957729530     0.0078777503     -0.0033543024     0.0077179565     35.7252960205     78.0151138305     -69.1593399047
 83 175   -2   42     -0.2442210197     -9.7448978424     0.0957729530     0.0078777503     -0.0033543024     0.0077179565     35.7252960205     78.0151138305     -69.1593399047
 84 127   -1   41     -0.2825301933     -9.7616577148     0.1891515731     0.0006871075     0.0017057807     0.0093158779     35.7252960205     78.0151138305     -69.1593399047
 85  79    0   39     -0.2466153383     -9.7425031661     -0.1628140068     0.0017523877     -0.0076154241     0.0143759608     35.7252960205     78.0151138305     -69.1593399047
 86  31    0   37     -0.2466153383     -9.7425031661     -0.1628140068     0.0017523877     -0.0076154241     0.0143759608     35.7252960205     78.0151138305     -69.1593399047
 86 239   -1   38     -0.2585869789     -9.7664461135     -0.0119716191     -0.0214174675     -0.0094796657     0.0135769987     35.7252960205     78.0151138305     -69.1593399047
 87 192    0   40     -0.2298550844     -9.7544746398     -0.0095772953     -0.0110309803     -0.0140071096     0.0189034042     35.7252960205     78.0151138305     -69.1593399047
 88 143    0   42     -0.2298550844     -9.7544746398     -0.0095772953     -0.0110309803     -0.0140071096     0.0189034042     35.7252960205     78.0151138305     -69.1593399047
 89  95    0   41     -0.2968961238     -9.7712354660     0.1125332117     0.0070787906     -0.0046859030     0.0053210744     35.7252960205     78.0151138305     -69.1593399047
 90  47    0   37     -0.3232336997     -9.7329254150     0.0167602658     0.0190631980     0.0009068202     -0.0066633315     35.3750495910     78.3665313720     -71.5208816528
 90 254    0   36     -0.3232336997     -9.7329254150     0.0167602658     0.0190631980     0.0009068202     -0.0066633315     35.3750495910     78.3665313720     -71.5208816528
 91 206    0   37     -0.2801358699     -9.7832069396     -0.0311262083     0.0105409526     -0.0129418277     -0.0138539767     35.3750495910     78.3665313720     -71.5208816528
 92 158   -1   36     -0.2849245071     -9.7496862411     -0.0407035017     0.0124051928     -0.0190671911     -0.0122560548     35.3750495910     78.3665313720     -71.5208816528
 93 111   -1   37     -0.2849245071     -9.7496862411     -0.0407035017     0.0124051928     -0.0190671911     -0.0122560548     35.3750495910     78.3665313720     -71.5208816528
 94  63   -2   38     -0.2657699346     -9.7736291885     0.1508424043     -0.0001118537     -0.0172029495     -0.0085275735     35.3750495910     78.3665313720     -71.5208816528
 95  15   -2   37     -0.2609812974     -9.7736291885     0.0981672668     -0.0043729767     -0.0081480655     -0.0024022097     35.3750495910     78.3665313720     -71.5208816528
 95 223   -2   36     -0.2609812974     -9.7736291885     0.0981672668     -0.0043729767     -0.0081480655     -0.0024022097     35.3750495910     78.3665313720     -71.5208816528
 96 175   -2   35     -0.2274607658     -9.7784175872     -0.0670410633     0.0033503081     -0.0009574209     0.0013262727     35.3750495910     78.3665313720     -71.5208816528
 97 127   -1   34     -0.2537982940     -9.7640523910     -0.0071829710     0.0145357561     0.0160870695     0.0007936322     35.3750495910     78.3665313720     -71.5208816528
 98  79   -1   32     -0.2537982940     -9.7640523910     -0.0071829710     0.0145357561     0.0160870695     0.0007936322     35.3750495910     78.3665313720     -71.5208816528
 99  30   -2   33     -0.2490096569     -9.7448978424     -0.0933786296     0.0137367939     0.0166197109     -0.0000053281     35.9004211425     78.5422439575     -70.0027465820
 99 238   -3   35     -0.2561926364     -9.7616577148     -0.1484480619     0.0121388745     0.0190165920     -0.0071959729     35.9004211425     78.5422439575     -70.0027465820
100 190   -2   36     -0.2561926364     -9.7616577148     -0.1484480619     0.0121388745     0.0190165920     -0.0071959729     35.9004211425     78.5422439575     -70.0027465820
101 143   -1   37     -0.2633756160     -9.7736291885     0.0047886476     0.0092093515     0.0379253196     -0.0167834987     35.9004211425     78.5422439575     -70.0027465820
102  95   -2   37     -0.2921074867     -9.7520809173     0.1819685935     0.0105409526     0.0525729274     -0.0127886950     35.9004211425     78.5422439575     -70.0027465820
103  46   -1   38     -0.2921074867     -9.7520809173     0.1819685935     0.0105409526     0.0525729274     -0.0127886950     35.9004211425     78.5422439575     -70.0027465820
103 254    0   36     -0.2921074867     -9.7448978424     0.3184450626     0.0132041561     0.0400558853     -0.0061306915     35.9004211425     78.5422439575     -70.0027465820
104 206   -1   32     -0.2609812974     -9.7736291885     0.0335205316     0.0185305576     0.0211471533     0.0050547552     35.9004211425     78.5422439575     -70.0027465820
105 158    0   29     -0.2609812974     -9.7736291885     0.0335205316     0.0185305576     0.0211471533     0.0050547552     35.9004211425     78.5422439575     -70.0027465820
106 110   -1   26     -0.2226721048     -9.7496862411     -0.0478864765     0.0081440715     0.0211471533     0.0085169162     36.4257926940     78.7179489135     -69.4967041015
107  62   -1   26     -0.2370380401     -9.7425031661     -0.0047886476     0.0094756717     0.0371263623     0.0114464390     36.4257926940     78.7179489135     -69.4967041015
108  14   -1   26     -0.2370380401     -9.7425031661     -0.0047886476     0.0094756717     0.0371263623     0.0114464390     36.4257926940     78.7179489135     -69.4967041015
108 222   -1   26     -0.2537982940     -9.7664461135     -0.0335205316     0.0156010379     0.0520402908     0.0143759608     36.4257926940     78.7179489135     -69.4967041015
109 174    0   27     -0.2825301933     -9.7496862411     0.0287318849     0.0182642354     0.0533718967     0.0157075619     36.4257926940     78.7179489135     -69.4967041015
110 126    0   28     -0.2825301933     -9.7496862411     0.0287318849     0.0182642354     0.0533718967     0.0157075619     36.4257926940     78.7179489135     -69.4967041015
111  79    0   30     -0.2921074867     -9.7664461135     0.0550694465     0.0062798299     0.0349957990     0.0071853160     36.4257926940     78.7179489135     -69.4967041015
112  30    0   30     -0.2681642532     -9.7425031661     -0.0550694465     0.0102746319     0.0278051567     0.0055873956     36.4257926940     78.7179489135     -69.4967041015
112 238    0   31     -0.2681642532     -9.7425031661     -0.0550694465     0.0102746319     0.0278051567     0.0055873956     36.4257926940     78.7179489135     -69.4967041015
113 191    0   33     -0.2777415513     -9.7496862411     -0.0335205316     0.0025513486     0.0278051567     -0.0021358895     37.1262893676     76.6094360351     -70.8461532592
114 143    0   34     -0.2897131729     -9.7736291885     -0.0095772953     -0.0019760951     0.0270061969     -0.0071959729     37.1262893676     76.6094360351     -70.8461532592
115  96   -1   35     -0.2897131729     -9.7736291885     -0.0095772953     -0.0019760951     0.0270061969     -0.0071959729     37.1262893676     76.6094360351     -70.8461532592
116  48   -1   36     -0.2945018005     -9.7832069396     0.0119716191     -0.0022424144     0.0310009980     -0.0050654115     37.1262893676     76.6094360351     -70.8461532592
117   0   -1   36     -0.2873188495     -9.7448978424     -0.0119716191     0.0025513486     0.0246093130     0.0018589126     37.1262893676     76.6094360351     -70.8461532592
117 208   -2   37     -0.2873188495     -9.7448978424     -0.0119716191     0.0025513486     0.0246093130     0.0018589126     37.1262893676     76.6094360351     -70.8461532592
118 160   -2   37     -0.3088677406     -9.7472915649     0.0454921483     0.0134704768     0.0083637838     0.0058537154     37.1262893676     76.6094360351     -70.8461532592
119 112   -3   35     -0.2945018005     -9.7784175872     0.1316878080     0.0116062331     0.0057005829     -0.0074622921     37.1262893676     76.6094360351     -70.8461532592
120  64   -3   33     -0.2945018005     -9.7784175872     0.1316878080     0.0116062331     0.0057005829     -0.0074622921     37.1262893676     76.6094360351     -70.8461532592
121  15   -1   31     -0.3040791034     -9.7209539413     0.2107004880     0.0126715135     0.0166197109     -0.0138539767     35.3750495910     78.0151138305     -71.1835174560
121 223   -3   30     -0.2897131729     -9.7592630386     0.1412650966     0.0187968778     0.0155544290     -0.0037338101     35.3750495910     78.0151138305     -71.1835174560
122 175   -3   28     -0.2897131729     -9.7592630386     0.1412650966     0.0187968778     0.0155544290     -0.0037338101     35.3750495910     78.0151138305     -71.1835174560
123 127   -2   27     -0.2514039993     -9.7448978424     -0.1005615949     0.0262538433     0.0043689823     0.0079842767     35.3750495910     78.0151138305     -71.1835174560
124  80   -3   30     -0.2442210197     -9.7664461135     -0.0646467447     0.0166663169     -0.0142734289     0.0125117182     35.3750495910     78.0151138305     -71.1835174560
125  32   -3   28     -0.2442210197     -9.7664461135     -0.0646467447     0.0166663169     -0.0142734289     0.0125117182     35.3750495910     78.0151138305     -71.1835174560
125 241   -4   31     -0.2657699346     -9.7448978424     -0.0766183614     -0.0006444939     -0.0145397496     0.0050547552     35.3750495910     78.0151138305     -71.1835174560
126 193   -4   34     -0.3112620830     -9.8071498870     0.2537982940     -0.0041066555     0.0017057807     -0.0119897354     35.3750495910     78.0151138305     -71.1835174560
127 145   -3   30     -0.3112620830     -9.8071498870     0.2537982940     -0.0041066555     0.0017057807     -0.0119897354     35.3750495910     78.0151138305     -71.1835174560
128  96   -2   31     -0.2873188495     -9.7472915649     0.2729529142     0.0219927191     0.0192829113     -0.0101254951     35.5501747131     77.1365661621     -71.6895599365
129  49   -3   28     -0.2897131729     -9.7879953384     0.1005615949     0.0371729660     0.0198155517     -0.0055980515     35.5501747131     77.1365661621     -71.6895599365
130   1   -3   25     -0.2897131729     -9.7879953384     0.1005615949     0.0371729660     0.0198155517     -0.0055980515     35.5501747131     77.1365661621     -71.6895599365
130 209   -3   25     -0.2514039993     -9.7784175872     -0.0957729530     0.0305149650     0.0192829113     -0.0151855764     35.5501747131     77.1365661621     -71.6895599365
131 162   -3   25     -0.2322494029     -9.7544746398     -0.1316878080     0.0052145490     0.0195492324     -0.0237078213     35.5501747131     77.1365661621     -71.6895599365
132 115   -3   29     -0.2322494029     -9.7544746398     -0.1316878080     0.0052145490     0.0195492324     -0.0237078213     35.5501747131     77.1365661621     -71.6895599365
133  67   -3   32     -0.2537982940     -9.7784175872     0.1412650966     -0.0203521847     0.0246093130     -0.0245067858     35.5501747131     77.1365661621     -71.6895599365
134  19   -2   33     -0.2777415513     -9.7592630386     0.3543598890     -0.0091667385     0.0288704376     -0.0109244537     35.5501747131     77.1365661621     -71.6895599365
134 228   -2   33     -0.2777415513     -9.7592630386     0.3543598890     -0.0091667385     0.0288704376     -0.0109244537     35.5501747131     77.1365661621     -71.6895599365
135 180   -2   30     -0.2873188495     -9.7592630386     0.2226721048     0.0145357561     0.0270061969     0.0013262727     35.5501747131     77.1365661621     -71.6895599365
136 132   -2   29     -0.2585869789     -9.7544746398     0.0407035017     0.0137367939     0.0211471533     -0.0063970117     36.7760391235     78.3665313720     -70.5087966918
137  85   -2   25     -0.2585869789     -9.7544746398     0.0407035017     0.0137367939     0.0211471533     -0.0063970117     36.7760391235     78.3665313720     -70.5087966918
138  36   -2   23     -0.2537982940     -9.7616577148     0.1628140068     -0.0089004192     0.0099617061     -0.0087938938     36.7760391235     78.3665313720     -70.5087966918
138 244   -2   23     -0.2777415513     -9.7568693161     0.1915459060     0.0033503081     -0.0046859030     0.0122453987     36.7760391235     78.3665313720     -70.5087966918
139 196   -1   21     -0.2777415513     -9.7568693161     0.1915459060     0.0033503081     -0.0046859030     0.0122453987     36.7760391235     78.3665313720     -70.5087966918
140 148    0   20     -0.3208393812     -9.8023614883     0.3998520660     0.0020187067     -0.0190671911     0.0186370840     36.7760391235     78.3665313720     -70.5087966918
141 100    0   16     -0.3136564254     -9.7760238647     0.2370380401     0.0129378342     -0.0267904758     0.0133106803     36.7760391235     78.3665313720     -70.5087966918
142  52    0   13     -0.3136564254     -9.7760238647     0.2370380401     0.0129378342     -0.0267904758     0.0133106803     36.7760391235     78.3665313720     -70.5087966918
143   4    0    8     -0.2849245071     -9.7736291885     0.0957729530     0.0225253605     -0.0275894379     -0.0002716481     36.7760391235     78.3665313720     -70.5087966918
143 212    0    4     -0.2753472328     -9.7544746398     0.1508424043     0.0163999962     -0.0401064825     -0.0119897354     36.6009178161     78.8936614990     -70.6774749755
144 164    0    5     -0.2753472328     -9.7544746398     0.1508424043     0.0163999962     -0.0401064825     -0.0119897354     36.6009178161     78.8936614990     -70.6774749755
145 116    0    3     -0.2681642532     -9.7329254150     0.1747856235     0.0089430303     -0.0411717605     -0.0210446190     36.6009178161     78.8936614990     -70.6774749755
146  68    0    1     -0.2490096569     -9.7472915649     0.0790126848     -0.0001118537     -0.0230619931     -0.0287679080     36.6009178161     78.8936614990     -70.6774749755
147  20    0    1     -0.2490096569     -9.7472915649     0.0790126848     -0.0001118537     -0.0230619931     -0.0287679080     36.6009178161     78.8936614990     -70.6774749755
147 228    0    0     -0.2514039993     -9.7975721359     0.0598580884     -0.0014434549     -0.0137407898     -0.0295668649     36.6009178161     78.8936614990     -70.6774749755
148 180    0    0     -0.2442210197     -9.7879953384     0.0861956501     0.0166663169     -0.0108112680     -0.0271699857     36.6009178161     78.8936614990     -70.6774749755
149 133    0    0     -0.2442210197     -9.7879953384     0.0861956501     0.0166663169     -0.0108112680     -0.0271699857     36.6009178161     78.8936614990     -70.6774749755
150  85    0    0     -0.2274607658     -9.7568693161     0.1340821266     0.0211937594     -0.0148060693     -0.0311647891     36.6009178161     78.8936614990     -70.6774749755
151  37    0    0     -0.2226721048     -9.7448978424     0.0981672668     0.0062798299     -0.0126755070     -0.0330290269     36.4257926940     77.3122711181     -69.8340682983
151 245    0    0     -0.2226721048     -9.7448978424     0.0981672668     0.0062798299     -0.0126755070     -0.0330290269     36.4257926940     77.3122711181     -69.8340682983
152 197    0    0     -0.1987288665     -9.7520809173     0.0885899734     -0.0174226641     -0.0105449473     -0.0338279914     36.4257926940     77.3122711181     -69.8340682983
153 150    0    0     -0.2035175085     -9.8023614883     0.0933786296     -0.0192869043     -0.0073491044     -0.0202456593     36.4257926940     77.3122711181     -69.8340682983
154 102    0    0     -0.2035175085     -9.8023614883     0.0933786296     -0.0192869043     -0.0073491044     -0.0202456593     36.4257926940     77.3122711181     -69.8340682983
155  54    0    0     -0.2083061695     -9.7520809173     0.0861956501     -0.0025087354     -0.0009574209     0.0010599527     36.4257926940     77.3122711181     -69.8340682983
156   6    0    0     -0.2274607658     -9.7520809173     0.0909842967     0.0028176679     0.0038363420     0.0125117182     36.4257926940     77.3122711181     -69.8340682983
156 213    0    0     -0.2274607658     -9.7520809173     0.0909842967     0.0028176679     0.0038363420     0.0125117182     36.4257926940     77.3122711181     -69.8340682983
157 165    0    0     -0.2490096569     -9.7377147674     0.1077445626     -0.0054382567     0.0033037014     0.0151749205     36.4257926940     77.3122711181     -69.8340682983
158 117    0    0     -0.2178834438     -9.7736291885     0.0407035017     -0.0163573837     -0.0049522228     0.0095821971     35.7252960205     78.0151138305     -70.5087966918
159  69    0    0     -0.2178834438     -9.7736291885     0.0407035017     -0.0163573837     -0.0049522228     0.0095821971     35.7252960205     78.0151138305     -70.5087966918
160  21    0    0     -0.2394323587     -9.8023614883     0.0598580884     -0.0107646596     -0.0092133464     0.0066526756     35.7252960205     78.0151138305     -70.5087966918
160 229    0    0     -0.2298550844     -9.7784175872     0.0814070034     0.0153347158     -0.0041532630     0.0053210744     35.7252960205     78.0151138305     -70.5087966918
161 180    0    0     -0.2298550844     -9.7784175872     0.0814070034     0.0153347158     -0.0041532630     0.0053210744     35.7252960205     78.0151138305     -70.5087966918
162 132    0    0     -0.2394323587     -9.7401084899     0.1364764571     0.0278517627     0.0006405001     0.0039894744     35.7252960205     78.0151138305     -70.5087966918
163  83    0    0     -0.2178834438     -9.7401084899     0.1388707752     0.0116062331     -0.0014900611     0.0031905138     35.7252960205     78.0151138305     -70.5087966918
164  35    0    0     -0.2178834438     -9.7401084899     0.1388707752     0.0116062331     -0.0014900611     0.0031905138     35.7252960205     78.0151138305     -70.5087966918
164 242    0    0     -0.2226721048     -9.7640523910     0.0933786296     -0.0089004192     -0.0038869426     0.0077179565     35.7252960205     78.0151138305     -70.5087966918
165 194    0    0     -0.2130948066     -9.7975721359     0.0622524166     -0.0131615412     -0.0065501441     0.0093158779     35.9004211425     77.8394012451     -70.0027465820
166 146    0    0     -0.2130948066     -9.7975721359     0.0622524166     -0.0131615412     -0.0065501441     0.0093158779     35.9004211425     77.8394012451     -70.0027465820
167  98    0    0     -0.2729529142     -9.8071498870     0.0694353866     -0.0067698583     0.0046353025     0.0303551697     35.9004211425     77.8394012451     -70.0027465820
168  50    0    0     -0.2394323587     -9.7879953384     0.0742240333     0.0078777503     -0.0028216619     0.0077179565     35.9004211425     77.8394012451     -70.0027465820
169   1    0    0     -0.2394323587     -9.7879953384     0.0742240333     0.0078777503     -0.0028216619     0.0077179565     35.9004211425     77.8394012451     -70.0027465820
169 208    0    0     -0.2274607658     -9.7640523910     0.1005615949     0.0148020744     -0.0004247806     0.0111801183     35.9004211425     77.8394012451     -70.0027465820
170 160    0    0     -0.2681642532     -9.7640523910     0.1101388931     0.0171989560     0.0025047409     0.0138433206     35.9004211425     77.8394012451     -70.0027465820
171 111    0    0     -0.2681642532     -9.7640523910     0.1101388931     0.0171989560     0.0025047409     0.0138433206     35.9004211425     77.8394012451     -70.0027465820
172  63    0    0     -0.2514039993     -9.7544746398     0.1125332117     0.0068124699     -0.0049522228     0.0063863554     35.9004211425     77.8394012451     -70.0027465820
173  15    0    0     -0.2585869789     -9.7305316925     0.1125332117     -0.0099656991     -0.0113439071     -0.0024022097     35.9004211425     77.8394012451     -70.0027465820
173 223    0    0     -0.2585869789     -9.7305316925     0.1125332117     -0.0099656991     -0.0113439071     -0.0024022097     35.9004211425     77.8394012451     -70.0027465820
174 175    0    0     -0.2370380401     -9.7496862411     0.0622524166     -0.0123625802     -0.0137407898     -0.0050654115     35.0247993469     77.3122711181     -70.8461532592
175 128    0    0     -0.2609812974     -9.7760238647     0.0766183614     -0.0003781728     -0.0065501441     -0.0013369293     35.0247993469     77.3122711181     -70.8461532592
176  80    0    0     -0.2609812974     -9.7760238647     0.0766183614     -0.0003781728     -0.0065501441     -0.0013369293     35.0247993469     77.3122711181     -70.8461532592
177  32    0    0     -0.2633756160     -9.7736291885     0.0718297100     0.0020187067     -0.0113439071     -0.0159845376     35.0247993469     77.3122711181     -70.8461532592
177 241    0    0     -0.2561926364     -9.7472915649     0.0838013267     0.0033503081     -0.0148060693     -0.0263710260     35.0247993469     77.3122711181     -70.8461532592
178 193    0    0     -0.2561926364     -9.7472915649     0.0838013267     0.0033503081     -0.0148060693     -0.0263710260     35.0247993469     77.3122711181     -70.8461532592
179 145    0    0     -0.2154891252     -9.7568693161     0.0766183614     -0.0094330596     -0.0164039897     -0.0306321430     35.0247993469     77.3122711181     -70.8461532592
180  98    0    0     -0.2370380401     -9.7712354660     0.1005615949     -0.0134278607     -0.0108112680     -0.0338279914     35.0247993469     77.3122711181     -70.8461532592
181  50    0    0     -0.2370380401     -9.7712354660     0.1005615949     -0.0134278607     -0.0108112680     -0.0338279914     35.0247993469     77.3122711181     -70.8461532592
182   3    0    0     -0.2226721048     -9.7951784133     0.0287318849     -0.0099656991     -0.0049522228     -0.0346269488     35.9004211425     75.7308883666     -71.6895599365
182 211    0    0     -0.2346437215     -9.7496862411     0.0838013267     0.0094756717     -0.0012237410     -0.0364911890     35.9004211425     75.7308883666     -71.6895599365
183 163    0    0     -0.2346437215     -9.7496862411     0.0838013267     0.0094756717     -0.0012237410     -0.0364911890     35.9004211425     75.7308883666     -71.6895599365
184 115    0    0     -0.2011231899     -9.7329254150     0.1173218607     0.0174652767     -0.0012237410     -0.0399533538     35.9004211425     75.7308883666     -71.6895599365
185  67    0    0     -0.1723913097     -9.7472915649     0.1077445626     0.0076114311     -0.0041532630     -0.0386217546     35.9004211425     75.7308883666     -71.6895599365
186  19    0    0     -0.1723913097     -9.7472915649     0.1077445626     0.0076114311     -0.0041532630     -0.0386217546     35.9004211425     75.7308883666     -71.6895599365
186 228    0    0     -0.1699969768     -9.7688407897     0.1077445626     -0.0003781728     -0.0036206221     -0.0269036650     35.9004211425     75.7308883666     -71.6895599365
187 180    0    0     -0.1676026582     -9.7712354660     0.1029559254     0.0020187067     -0.0038869426     -0.0114570963     35.9004211425     75.7308883666     -71.6895599365
188 132    0    0     -0.1676026582     -9.7712354660     0.1029559254     0.0020187067     -0.0038869426     -0.0114570963     35.9004211425     75.7308883666     -71.6895599365
189  84    0    0     -0.1628140068     -9.7616577148     0.0933786296     0.0062798299     -0.0022890214     0.0058537154     35.1999244689     76.0823059082     -72.3642883300
190  35    0    0     -0.1819685935     -9.7664461135     0.0909842967     0.0124051928     0.0001078598     0.0175718045     35.1999244689     76.0823059082     -72.3642883300
190 242    0    0     -0.1819685935     -9.7664461135     0.0909842967     0.0124051928     0.0001078598     0.0175718045     35.1999244689     76.0823059082     -72.3642883300
191 194    0    0     -0.2130948066     -9.7712354660     0.0646467447     0.0206611180     0.0030373814     0.0223655676     35.1999244689     76.0823059082     -72.3642883300
192 145    0    0     -0.2130948066     -9.7784175872     0.1101388931     0.0414340877     0.0025047409     0.0149085998     35.1999244689     76.0823059082     -72.3642883300
193  96    0    0     -0.2130948066     -9.7784175872     0.1101388931     0.0414340877     0.0025047409     0.0149085998     35.1999244689     76.0823059082     -72.3642883300
194  48    0    0     -0.2035175085     -9.7712354660     0.1053502440     0.0640713024     0.0025047409     0.0023915534     35.1999244689     76.0823059082     -72.3642883300
194 255    0    0     -0.2322494029     -9.8454589843     0.0454921483     0.0808494758     0.0187502717     0.0093158779     35.1999244689     76.0823059082     -72.3642883300
195 206    0    0     -0.2322494029     -9.8454589843     0.0454921483     0.0808494758     0.0187502717     0.0093158779     35.1999244689     76.0823059082     -72.3642883300
196 158    0    0     -0.2657699346     -9.6443357467     0.2561926364     0.0813821029     0.0054342632     -0.0455460786     34.8496780395     77.8394012451     -71.6895599365
197 110    0    0     -0.2035175085     -9.7520809173     0.1771799468     -0.0062372159     -0.0318505573     -0.0788360977     34.8496780395     77.8394012451     -71.6895599365
198  63    0    0     -0.2035175085     -9.7520809173     0.1771799468     -0.0062372159     -0.0318505573     -0.0788360977     34.8496780395     77.8394012451     -71.6895599365
199  15    0    0     -0.1508424043     -9.7688407897     0.1532367229     -0.0357987546     -0.0283883953     -0.0807003402     34.8496780395     77.8394012451     -71.6895599365
199 223    0    0     -0.1412650966     -9.7592630386     0.0957729530     -0.0528432416     -0.0262578368     -0.0633895301     34.8496780395     77.8394012451     -71.6895599365
200 176    0    0     -0.1412650966     -9.7592630386     0.0957729530     -0.0528432416     -0.0262578368     -0.0633895301     34.8496780395     77.8394012451     -71.6895599365
201 128    0    0     -0.1316878080     -9.7832069396     0.0838013267     -0.0318039512     -0.0190671911     -0.0492745590     34.8496780395     77.8394012451     -71.6895599365
202  81    0    0     -0.1221105098     -9.7879953384     0.1053502440     0.0126715135     -0.0046859030     -0.0351595902     34.8496780395     77.8394012451     -71.6895599365
203  33    0    0     -0.1221105098     -9.7879953384     0.1053502440     0.0126715135     -0.0046859030     -0.0351595902     34.8496780395     77.8394012451     -71.6895599365
203 240    0    0     -0.1364764571     -9.7808122634     0.1125332117     0.0326455235     0.0006405001     -0.0253057456     35.5501747131     77.8394012451     -71.3522033691
204 193    0    0     -0.1197161788     -9.7616577148     0.0933786296     0.0302486443     -0.0062838244     -0.0231751823     35.5501747131     77.8394012451     -71.3522033691
205 145    0    0     -0.1197161788     -9.7616577148     0.0933786296     0.0302486443     -0.0062838244     -0.0231751823     35.5501747131     77.8394012451     -71.3522033691
206  98    0    0     -0.1364764571     -9.7568693161     0.1699969768     0.0225253605     -0.0094796657     -0.0159845376     35.5501747131     77.8394012451     -71.3522033691
207  50    0    0     -0.1149275422     -9.7401084899     0.1676026582     0.0124051928     -0.0086807060     -0.0159845376     35.5501747131     77.8394012451     -71.3522033691
208   3    0    0     -0.1149275422     -9.7401084899     0.1676026582     0.0124051928     -0.0086807060     -0.0159845376     35.5501747131     77.8394012451     -71.3522033691
208 210    0    0     -0.1029559254     -9.7425031661     0.1556310415     -0.0086340990     -0.0100123059     -0.0143866181     35.5501747131     77.8394012451     -71.3522033691
209 163    0    0     -0.0861956501     -9.7640523910     0.1173218607     -0.0238143491     -0.0105449473     0.0050547552     35.5501747131     77.8394012451     -71.3522033691
210 115    0    0     -0.0861956501     -9.7640523910     0.1173218607     -0.0238143491     -0.0105449473     0.0050547552     35.5501747131     77.8394012451     -71.3522033691
211  68    0    0     -0.0981672668     -9.7568693161     0.0933786296     -0.0144931421     -0.0009574209     0.0340836524     35.5501747131     77.8394012451     -71.3522033691
212  20    0    0     -0.1101388931     -9.7496862411     0.1436594247     0.0001544673     0.0083637838     0.0580524682     32.7481880187     78.1908187866     -70.6774749755
212 228    0    0     -0.1101388931     -9.7496862411     0.1436594247     0.0001544673     0.0083637838     0.0580524682     32.7481880187     78.1908187866     -70.6774749755
213 179    0    0     -0.1508424043     -9.7353200912     0.1676026582     -0.0035740156     0.0115596270     0.0719011116     32.7481880187     78.1908187866     -70.6774749755
214 131    0    0     -0.2059118509     -9.7401084899     0.1556310415     -0.0357987546     0.0006405001     0.0764285564     32.7481880187     78.1908187866     -70.6774749755
215  83    0    0     -0.2059118509     -9.7401084899     0.1556310415     -0.0357987546     0.0006405001     0.0764285564     32.7481880187     78.1908187866     -70.6774749755
216  34    0    0     -0.2178834438     -9.7688407897     0.1125332117     -0.0581696510     -0.0078817453     0.0588514280     32.7481880187     78.1908187866     -70.6774749755
216 242    0    0     -0.2011231899     -9.7903900146     0.0598580884     -0.0544411659     -0.0070827841     0.0418069362     32.7481880187     78.1908187866     -70.6774749755
217 194    0    0     -0.2011231899     -9.7903900146     0.0598580884     -0.0544411659     -0.0070827841     0.0418069362     32.7481880187     78.1908187866     -70.6774749755
218 146    0    0     -0.2011231899     -9.7903900146     0.0430978250     -0.0243469905     0.0011731404     0.0319530940     32.7481880187     78.1908187866     -70.6774749755
219  97    0    0     -0.2011231899     -9.7664461135     0.1005615949     0.0036166291     0.0078311443     0.0268930077     34.8496780395     77.8394012451     -71.3522033691
220  49    0    0     -0.2011231899     -9.7664461135     0.1005615949     0.0036166291     0.0078311443     0.0268930077     34.8496780395     77.8394012451     -71.3522033691
221   1    0    0     -0.2226721048     -9.7401084899     0.1077445626     0.0108072746     0.0080974636     0.0199686861     34.8496780395     77.8394012451     -71.3522033691
221 208    0    0     -0.2250664234     -9.7353200912     0.1532367229     0.0009534266     -0.0004247806     -0.0024022097     34.8496780395     77.8394012451     -71.3522033691
222 159    0    0     -0.2250664234     -9.7353200912     0.1532367229     0.0009534266     -0.0004247806     -0.0024022097     34.8496780395     77.8394012451     -71.3522033691
223 111    0    0     -0.1484480619     -9.7879953384     0.1197161788     -0.0096993789     -0.0081480655     -0.0125223755     34.8496780395     77.8394012451     -71.3522033691
224  64    0    0     -0.1771799468     -9.7927837371     0.0790126848     -0.0027750544     0.0003741799     0.0031905138     34.8496780395     77.8394012451     -71.3522033691
225  15    0    0     -0.1771799468     -9.7927837371     0.0790126848     -0.0027750544     0.0003741799     0.0031905138     34.8496780395     77.8394012451     -71.3522033691
225 223    0    0     -0.1723913097     -9.7544746398     0.1029559254     0.0116062331     -0.0006911008     0.0013262727     34.8496780395     77.8394012451     -71.3522033691
226 175    0    0     -0.2059118509     -9.7496862411     0.1029559254     0.0028176679     0.0014394605     0.0186370840     35.5501747131     77.8394012451     -70.6774749755
227 127    0    0     -0.2059118509     -9.7496862411     0.1029559254     0.0028176679     0.0014394605     0.0186370840     35.5501747131     77.8394012451     -70.6774749755
228  78    0    0     -0.2394323587     -9.7760238647     0.0957729530     -0.0081014585     -0.0025553419     0.0300888490     35.5501747131     77.8394012451     -70.6774749755
229  30    0    0     -0.2561926364     -9.7903900146     0.0742240333     -0.0067698583     -0.0108112680     0.0162402019     35.5501747131     77.8394012451     -70.6774749755
229 238    0    0     -0.2561926364     -9.7903900146     0.0742240333     -0.0067698583     -0.0108112680     0.0162402019     35.5501747131     77.8394012451     -70.6774749755
230 190    0    0     -0.2178834438     -9.7760238647     0.0742240333     0.0150683951     -0.0134744691     0.0007936322     35.5501747131     77.8394012451     -70.6774749755
231 142    0    0     -0.2059118509     -9.7377147674     0.1340821266     0.0379719281     -0.0006911008     0.0061200356     35.5501747131     77.8394012451     -70.6774749755
232  94    0    0     -0.2059118509     -9.7377147674     0.1340821266     0.0379719281     -0.0006911008     0.0061200356     35.5501747131     77.8394012451     -70.6774749755
233  46    0    0     -0.2514039993     -9.7353200912     0.1460537433     0.0217263984     0.0033037014     0.0101148378     35.5501747131     77.8394012451     -70.6774749755
233 254    0    0     -0.2705585718     -9.7496862411     0.1795742750     -0.0187542648     -0.0126755070     -0.0066633315     36.2506675720     77.8394012451     -72.3642883300
234 206    0    0     -0.2705585718     -9.7496862411     0.1795742750     -0.0187542648     -0.0126755070     -0.0066633315     36.2506675720     77.8394012451     -72.3642883300
235 159   -1   -1     -0.2561926364     -9.7712354660     0.0885899734     -0.0605665302     -0.0358453631     -0.0412849521     36.2506675720     77.8394012451     -72.3642883300
236 111    0    0     -0.1891515731     -9.8239097595     0.0359148550     -0.0528432416     -0.0456992053     -0.0623242473     36.2506675720     77.8394012451     -72.3642883300
237  64    7   -1     -0.1891515731     -9.8239097595     0.0359148550     -0.0528432416     -0.0456992053     -0.0623242473     36.2506675720     77.8394012451     -72.3642883300
238  16    0    0     -0.1532367229     -9.7808122634     0.0550694465     0.0054808707     -0.0329158353     -0.0591284036     36.2506675720     77.8394012451     -72.3642883300
238 224    0  -16     -0.1723913097     -9.7664461135     0.1436594247     0.0448962497     -0.0137407898     -0.0423502349     36.2506675720     77.8394012451     -72.3642883300
239 177    0    0     -0.1723913097     -9.7664461135     0.1436594247     0.0448962497     -0.0137407898     -0.0423502349     36.2506675720     77.8394012451     -72.3642883300
240 129    0   63     -0.1795742750     -9.7305316925     0.1388707752     0.0369066524     -0.0022890214     -0.0189140586     36.2506675720     77.8394012451     -72.3642883300
241  81    0    0     -0.1915459060     -9.7353200912     0.1508424043     -0.0073024988     -0.0036206221     0.0005273120     35.7252960205     78.0151138305     -72.1956100463
242  32    0    0     -0.1915459060     -9.7353200912     0.1508424043     -0.0073024988     -0.0036206221     0.0005273120     35.7252960205     78.0151138305     -72.1956100463
242 240    0    0     -0.2059118509     -9.7712354660     0.0933786296     -0.0451199579     -0.0084143867     0.0095821971     35.7252960205     78.0151138305     -72.1956100463
243 192    0    0     -0.2083061695     -9.8071498870     0.0742240333     -0.0504463624     -0.0110775876     0.0074516363     35.7252960205     78.0151138305     -72.1956100463
244 144    0    0     -0.2083061695     -9.8071498870     0.0742240333     -0.0504463624     -0.0110775876     0.0074516363     35.7252960205     78.0151138305     -72.1956100463
245  96    0    0     -0.2322494029     -9.7856006622     0.0766183614     -0.0230153870     -0.0113439071     -0.0125223755     35.7252960205     78.0151138305     -72.1956100463
246  48    0    0     -0.2226721048     -9.7329254150     0.1077445626     -0.0046392960     -0.0153387093     -0.0471439933     35.7252960205     78.0151138305     -72.1956100463
247   0    0    0     -0.2226721048     -9.7329254150     0.1077445626     -0.0046392960     -0.0153387093     -0.0471439933     35.7252960205     78.0151138305     -72.1956100463
247 208    0    0     -0.1747856235     -9.7377147674     0.0981672668     -0.0118299412     -0.0241272735     -0.0791024208     35.7252960205     78.0151138305     -72.1956100463
248 161    0    0     -0.1268991470     -9.7784175872     0.0430978250     -0.0243469905     -0.0254588747     -0.0894888973     35.7252960205     78.0151138305     -72.1956100463
249 113    0    0     -0.1268991470     -9.7784175872     0.0430978250     -0.0243469905     -0.0254588747     -0.0894888973     35.7252960205     78.0151138305     -72.1956100463
250  66    0    0     -0.1388707752     -9.8023614883     0.0430978250     -0.0118299412     -0.0164039897     -0.0801676940     35.7252960205     76.2580108642     -72.1956100463
251  18    0    0     -0.1388707752     -9.7903900146     0.0694353866     0.0020187067     -0.0164039897     -0.0788360977     35.7252960205     76.2580108642     -72.1956100463
251 225    0    0     -0.1388707752     -9.7903900146     0.0694353866     0.0020187067     -0.0164039897     -0.0788360977     35.7252960205     76.2580108642     -72.1956100463
252 177    0    0     -0.1436594247     -9.7472915649     0.1029559254     0.0028176679     -0.0161376690     -0.0865593814     35.7252960205     76.2580108642     -72.1956100463
253 129    0    0     -0.0071829710     -9.7760238647     0.0502807998     -0.0033076944     -0.0819187450     -0.0727107286     35.7252960205     76.2580108642     -72.1956100463
254  81    0    0     -0.0071829710     -9.7760238647     0.0502807998     -0.0033076944     -0.0819187450     -0.0727107286     35.7252960205     76.2580108642     -72.1956100463
255  32    0    0     -0.0287318849     -9.7233486175     0.0718297100     -0.0190205860     -0.0233283138     -0.0769718599     35.7252960205     76.2580108642     -72.1956100463
255 240    0    0     -0.0311262083     -9.7592630386     0.0478864765     -0.0062372159     -0.0001584604     -0.0444807958     35.7252960205     76.2580108642     -72.1956100463
  0 192    0    0     -0.0311262083     -9.7592630386     0.0478864765     -0.0062372159     -0.0001584604     -0.0444807958     35.7252960205     76.2580108642     -72.1956100463
  1 144    0    0     -0.0407035017     -9.7975721359     0.0191545906     0.0241232800     0.0163533902     -0.0154518976     34.1491813659     78.1908187866     -70.0027465820
  2  96    0    0     -0.0957729530     -9.7688407897     0.1125332117     0.0377056074     0.0184839515     -0.0063970117     34.1491813659     78.1908187866     -70.0027465820
  3  47    0    0     -0.0957729530     -9.7688407897     0.1125332117     0.0377056074     0.0184839515     -0.0063970117     34.1491813659     78.1908187866     -70.0027465820
  3 254    0    0     -0.0957729530     -9.7425031661     0.0814070034     0.0124051928     0.0011731404     -0.0266373443     34.1491813659     78.1908187866     -70.0027465820
  4 206    0    0     -0.0407035017     -9.7832069396     0.0694353866     -0.0059708971     -0.0126755070     -0.0487419176     34.1491813659     78.1908187866     -70.0027465820
  5 158    0    0     -0.0407035017     -9.7832069396     0.0694353866     -0.0059708971     -0.0126755070     -0.0487419176     34.1491813659     78.1908187866     -70.0027465820
  6 110    0    0     -0.0047886476     -9.7808122634     0.0550694465     0.0142694354     -0.0100123059     -0.0404859924     34.1491813659     78.1908187866     -70.0027465820
  7  61    0    0     -0.0095772953     -9.7592630386     0.1125332117     0.0443636131     0.0025047409     -0.0087938938     34.1491813659     78.1908187866     -70.0027465820
  8  13    0    0     -0.0095772953     -9.7592630386     0.1125332117     0.0443636131     0.0025047409     -0.0087938938     34.1491813659     78.1908187866     -70.0027465820
  8 220    0    0     -0.0287318849     -9.7496862411     0.1053502440     0.0507552909     0.0086301040     0.0194360437     33.9740562438     77.3122711181     -71.1835174560
  9 171    0    0     -0.0407035017     -9.7640523910     0.1173218607     0.0211937594     0.0041026620     0.0351489329     33.9740562438     77.3122711181     -71.1835174560
 10 123    0    0     -0.0407035017     -9.7640523910     0.1173218607     0.0211937594     0.0041026620     0.0351489329     33.9740562438     77.3122711181     -71.1835174560
 11  75    0    0     -0.0646467447     -9.7832069396     0.0861956501     0.0001544673     0.0009068202     0.0476659822     33.9740562438     77.3122711181     -71.1835174560
 12  26    0    0     -0.0694353866     -9.7544746398     0.0957729530     -0.0009108149     -0.0017563814     0.0545903015     33.9740562438     77.3122711181     -71.1835174560
 12 234    0    0     -0.0694353866     -9.7544746398     0.0957729530     -0.0009108149     -0.0017563814     0.0545903015     33.9740562438     77.3122711181     -71.1835174560
 13 186    0    0     -0.0790126848     -9.7305316925     0.1340821266     0.0097419929     0.0059669027     0.0607156705     33.9740562438     77.3122711181     -71.1835174560
 14 137    0    0     -0.0933786296     -9.7544746398     0.1388707752     0.0121388745     0.0120922660     0.0687052726     33.9740562438     77.3122711181     -71.1835174560
 15  89    0    0     -0.0933786296     -9.7544746398     0.1388707752     0.0121388745     0.0120922660     0.0687052726     33.9740562438     77.3122711181     -71.1835174560
 16  41    0    0     -0.1292934894     -9.7760238647     0.0885899734     0.0089430303     0.0171523513     0.0758959102     34.4994277954     77.4879837036     -71.6895599365
 16 248    0    0     -0.1867572593     -9.7472915649     0.1316878080     0.0073451099     0.0168860316     0.0655094337     34.4994277954     77.4879837036     -71.6895599365
 17 200    0    0     -0.1867572593     -9.7472915649     0.1316878080     0.0073451099     0.0168860316     0.0655094337     34.4994277954     77.4879837036     -71.6895599365
 18 151    0    0     -0.1819685935     -9.7616577148     0.1508424043     -0.0070361781     0.0075648250     0.0340836524     34.4994277954     77.4879837036     -71.6895599365
 19 103    0    0     -0.1604196929     -9.7856006622     0.1149275422     -0.0120962607     0.0027710609     0.0063863554     34.4994277954     77.4879837036     -71.6895599365
 20  55    0    0     -0.1604196929     -9.7856006622     0.1149275422     -0.0120962607     0.0027710609     0.0063863554     34.4994277954     77.4879837036     -71.6895599365
 21   6    0    0     -0.1556310415     -9.7975721359     0.0909842967     0.0052145490     -0.0017563814     -0.0077286128     34.4994277954     77.4879837036     -71.6895599365
 21 214    0    0     -0.1436594247     -9.7879953384     0.1245048284     0.0254548811     -0.0060175037     -0.0135876560     34.4994277954     77.4879837036     -71.6895599365
 22 166    0    0     -0.1436594247     -9.7879953384     0.1245048284     0.0254548811     -0.0060175037     -0.0135876560     34.4994277954     77.4879837036     -71.6895599365
 23 118    0    0     -0.1268991470     -9.7544746398     0.1340821266     0.0307812881     -0.0084143867     -0.0149192571     36.0755462646     77.6636886596     -72.5329666137
 24  70    0    0     -0.1245048284     -9.7472915649     0.1292934894     0.0243896007     -0.0086807060     -0.0093265333     36.0755462646     77.6636886596     -72.5329666137
 25  22    0    0     -0.1245048284     -9.7472915649     0.1292934894     0.0243896007     -0.0086807060     -0.0093265333     36.0755462646     77.6636886596     -72.5329666137
 25 230    0    0     -0.1029559254     -9.7592630386     0.1412650966     0.0198621578     -0.0068164639     0.0055873956     36.0755462646     77.6636886596     -72.5329666137
 26 182    0    0     -0.1891515731     -9.7592630386     0.1460537433     0.0163999962     0.0091627445     0.0388774156     36.0755462646     77.6636886596     -72.5329666137
 27 134    0    0     -0.1891515731     -9.7592630386     0.1460537433     0.0163999962     0.0091627445     0.0388774156     36.0755462646     77.6636886596     -72.5329666137
 28  86    0    0     -0.1723913097     -9.7209539413     0.1747856235     0.0148020744     0.0064995436     0.0348826122     36.0755462646     77.6636886596     -72.5329666137
 29  37    0    0     -0.1747856235     -9.7640523910     0.1412650966     -0.0070361781     0.0003741799     0.0244961261     36.0755462646     77.6636886596     -72.5329666137
 29 245    0    0     -0.1747856235     -9.7640523910     0.1412650966     -0.0070361781     0.0003741799     0.0244961261     36.0755462646     77.6636886596     -72.5329666137
 30 197    0    0     -0.1915459060     -9.7832069396     0.1173218607     -0.0200858640     -0.0025553419     0.0141096401     36.0755462646     77.6636886596     -72.5329666137
 31 149    0    0     -0.1580253696     -9.7832069396     0.0909842967     -0.0126289010     -0.0017563814     0.0031905138     36.0755462646     77.6636886596     -72.5329666137
 32 101    0    0     -0.1580253696     -9.7832069396     0.0909842967     -0.0126289010     -0.0017563814     0.0031905138     35.3750495910     78.7179489135     -72.1956100463
 33  52    0    0     -0.1604196929     -9.7736291885     0.1053502440     0.0068124699     0.0025047409     -0.0000053281     35.3750495910     78.7179489135     -72.1956100463
 34   3    0    0     -0.1604196929     -9.7736291885     0.1053502440     0.0068124699     0.0025047409     -0.0000053281     35.3750495910     78.7179489135     -72.1956100463
 34 210    0    0     -0.1819685935     -9.7640523910     0.1508424043     0.0259875249     0.0062332239     -0.0016032494     35.3750495910     78.7179489135     -72.1956100463
 35 161    0    0     -0.1771799468     -9.7448978424     0.1628140068     0.0230579996     0.0043689823     -0.0085275735     35.3750495910     78.7179489135     -72.1956100463
 36 113    0    0     -0.1771799468     -9.7448978424     0.1628140068     0.0230579996     0.0043689823     -0.0085275735     35.3750495910     78.7179489135     -72.1956100463
 37  65    0    0     -0.1628140068     -9.7520809173     0.1580253696     -0.0011771340     -0.0049522228     -0.0234415054     35.3750495910     78.7179489135     -72.1956100463
 38  17    0    0     -0.1604196929     -9.7472915649     0.1197161788     -0.0150257825     -0.0116102278     -0.0338279914     35.3750495910     78.7179489135     -72.1956100463
 38 225    0    0     -0.1604196929     -9.7472915649     0.1197161788     -0.0150257825     -0.0116102278     -0.0338279914     35.3750495910     78.7179489135     -72.1956100463
 39 177    0    0     -0.1412650966     -9.7879953384     0.1268991470     -0.0014434549     -0.0100123059     -0.0351595902     34.6745529174     78.3665313720     -71.1835174560
 40 130    0    0     -0.1508424043     -9.7353200912     0.1460537433     0.0171989560     -0.0049522228     -0.0375564718     34.6745529174     78.3665313720     -71.1835174560
 41  82    0    0     -0.1508424043     -9.7353200912     0.1460537433     0.0171989560     -0.0049522228     -0.0375564718     34.6745529174     78.3665313720     -71.1835174560
 42  34    0    0     -0.1340821266     -9.7496862411     0.1388707752     0.0110735952     -0.0102786266     -0.0434155178     34.6745529174     78.3665313720     -71.1835174560
 42 242    0    0     -0.1005615949     -9.7688407897     0.1532367229     0.0060135107     -0.0132081484     -0.0359585523     34.6745529174     78.3665313720     -71.1835174560
 43 194    0    0     -0.1005615949     -9.7688407897     0.1532367229     0.0060135107     -0.0132081484     -0.0359585523     34.6745529174     78.3665313720     -71.1835174560
 44 146    0    0     -0.0861956501     -9.7832069396     0.1245048284     0.0105409526     -0.0054848632     -0.0138539767     34.6745529174     78.3665313720     -71.1835174560
 45  98    0    0     -0.0981672668     -9.7592630386     0.1723913097     0.0203947997     0.0083637838     0.0109137988     34.6745529174     78.3665313720     -71.1835174560
 46  50    0    0     -0.0981672668     -9.7592630386     0.1723913097     0.0203947997     0.0083637838     0.0109137988     34.6745529174     78.3665313720     -71.1835174560
 47   1    0    0     -0.1053502440     -9.7425031661     0.1628140068     0.0076114311     0.0147554683     0.0370131731     35.3750495910     76.6094360351     -72.5329666137
 47 209    0    0     -0.1173218607     -9.7688407897     0.1508424043     -0.0190205860     0.0166197109     0.0593840646     35.3750495910     76.6094360351     -72.5329666137
 48 160    0    0     -0.1173218607     -9.7688407897     0.1508424043     -0.0190205860     0.0166197109     0.0593840646     35.3750495910     76.6094360351     -72.5329666137
 49 112    0    0     -0.1412650966     -9.7808122634     0.1245048284     -0.0283417911     0.0304683566     0.0756295967     35.3750495910     76.6094360351     -72.5329666137
 50  64    0    0     -0.2107004880     -9.7832069396     0.1173218607     -0.0094330596     0.0384579639     0.0756295967     35.3750495910     76.6094360351     -72.5329666137
 51  15    0    0     -0.2107004880     -9.7832069396     0.1173218607     -0.0094330596     0.0384579639     0.0756295967     35.3750495910     76.6094360351     -72.5329666137
 51 223    0    0     -0.2274607658     -9.7712354660     0.1292934894     0.0185305576     0.0376590037     0.0545903015     35.3750495910     76.6094360351     -72.5329666137
 52 175    0    0     -0.2250664234     -9.7496862411     0.1819685935     0.0148020744     0.0246093130     0.0186370840     35.3750495910     76.6094360351     -72.5329666137
 53 126    0    0     -0.2250664234     -9.7496862411     0.1819685935     0.0148020744     0.0246093130     0.0186370840     35.3750495910     76.6094360351     -72.5329666137
 54  78    0    0     -0.2059118509     -9.7544746398     0.1460537433     -0.0038403366     0.0086301040     -0.0101254951     36.2506675720     77.4879837036     -72.3642883300
 55  29    0    0     -0.1915459060     -9.7568693161     0.1316878080     -0.0115636205     0.0009068202     -0.0162508559     36.2506675720     77.4879837036     -72.3642883300
 55 237    0    0     -0.1915459060     -9.7568693161     0.1316878080     -0.0115636205     0.0009068202     -0.0162508559     36.2506675720     77.4879837036     -72.3642883300
 56 188    0    0     -0.1819685935     -9.7664461135     0.1412650966     -0.0083677778     0.0025047409     -0.0087938938     36.2506675720     77.4879837036     -72.3642883300
 57 140    0    0     -0.1795742750     -9.7784175872     0.1149275422     -0.0046392960     0.0022384209     -0.0018695695     36.2506675720     77.4879837036     -72.3642883300
 58  92    0    0     -0.1795742750     -9.7784175872     0.1149275422     -0.0046392960     0.0022384209     -0.0018695695     36.2506675720     77.4879837036     -72.3642883300
 59  43    0    0     -0.1963345432     -9.7592630386     0.1676026582     0.0068124699     -0.0006911008     0.0007936322     36.2506675720     77.4879837036     -72.3642883300
 59 250    0    0     -0.1939402198     -9.7712354660     0.1388707752     0.0121388745     -0.0054848632     0.0039894744     36.2506675720     77.4879837036     -72.3642883300
 60 202    0    0     -0.1939402198     -9.7712354660     0.1388707752     0.0121388745     -0.0054848632     0.0039894744     36.2506675720     77.4879837036     -72.3642883300
 61 154    0    0     -0.2035175085     -9.7472915649     0.1460537433     0.0142694354     -0.0028216619     0.0071853160     36.6009178161     77.4879837036     -72.0269241333
 62 106    0    0     -0.1939402198     -9.7568693161     0.1316878080     0.0049482302     -0.0028216619     0.0071853160     36.6009178161     77.4879837036     -72.0269241333
 63  57    0    0     -0.1939402198     -9.7568693161     0.1316878080     0.0049482302     -0.0028216619     0.0071853160     36.6009178161     77.4879837036     -72.0269241333
 64   9    0    0     -0.1915459060     -9.7688407897     0.1221105098     0.0089430303     0.0011731404     0.0069189958     36.6009178161     77.4879837036     -72.0269241333
 64 216    0    0     -0.2035175085     -9.7664461135     0.1412650966     0.0238569617     0.0062332239     0.0039894744     36.6009178161     77.4879837036     -72.0269241333
 65 167    0    0     -0.2035175085     -9.7664461135     0.1412650966     0.0238569617     0.0062332239     0.0039894744     36.6009178161     77.4879837036     -72.0269241333
 66 119    0    0     -0.2083061695     -9.7616577148     0.1699969768     0.0369066524     0.0099617061     -0.0053317313     36.6009178161     77.4879837036     -72.0269241333
 67  71    0    0     -0.2011231899     -9.7425031661     0.1723913097     0.0195958375     0.0011731404     -0.0181151008     36.6009178161     77.4879837036     -72.0269241333
 68  23    0    0     -0.2011231899     -9.7425031661     0.1723913097     0.0195958375     0.0011731404     -0.0181151008     36.6009178161     77.4879837036     -72.0269241333
 68 230    0    0     -0.1795742750     -9.7592630386     0.1819685935     -0.0099656991     -0.0081480655     -0.0205119824     36.6009178161     77.4879837036     -72.0269241333
 69 183    0    0     -0.1532367229     -9.7544746398     0.1197161788     -0.0283417911     -0.0076154241     -0.0085275735     36.9511642456     77.4879837036     -72.3642883300
 70 135    0    0     -0.1532367229     -9.7544746398     0.1197161788     -0.0283417911     -0.0076154241     -0.0085275735     36.9511642456     77.4879837036     -72.3642883300
 71  88    0    0     -0.1628140068     -9.7640523910     0.1340821266     -0.0174226641     0.0046353025     0.0154412403     36.9511642456     77.4879837036     -72.3642883300
 72  40    0    0     -0.2130948066     -9.7640523910     0.1604196929     0.0046819095     0.0144891476     0.0327520513     36.9511642456     77.4879837036     -72.3642883300
 72 247    0    0     -0.2130948066     -9.7640523910     0.1604196929     0.0046819095     0.0144891476     0.0327520513     36.9511642456     77.4879837036     -72.3642883300
 73 198    0    0     -0.2442210197     -9.7568693161     0.1771799468     0.0089430303     0.0123585867     0.0287572479     36.9511642456     77.4879837036     -72.3642883300
 74 150    0    0     -0.2537982940     -9.7664461135     0.1891515731     -0.0033076944     -0.0025553419     -0.0010706083     36.9511642456     77.4879837036     -72.3642883300
 75 102    0    0     -0.2537982940     -9.7664461135     0.1891515731     -0.0033076944     -0.0025553419     -0.0010706083     36.9511642456     77.4879837036     -72.3642883300
 76  54    0    0     -0.2178834438     -9.7760238647     0.1771799468     -0.0046392960     -0.0148060693     -0.0335616707     36.9511642456     77.4879837036     -72.3642883300
 77   6    0    0     -0.1747856235     -9.7640523910     0.1364764571     0.0124051928     -0.0153387093     -0.0471439933     35.3750495910     78.0151138305     -72.1956100463
 77 214    0    0     -0.1747856235     -9.7640523910     0.1364764571     0.0124051928     -0.0153387093     -0.0471439933     35.3750495910     78.0151138305     -72.1956100463
 78 166    0    0     -0.1508424043     -9.7544746398     0.1580253696     0.0235906410     -0.0081480655     -0.0324963903     35.3750495910     78.0151138305     -72.1956100463
 79 117    0    0     -0.1508424043     -9.7520809173     0.1963345432     0.0121388745     -0.0020227015     -0.0055980515     35.3750495910     78.0151138305     -72.1956100463
 80  69    0    0     -0.1508424043     -9.7520809173     0.1963345432     0.0121388745     -0.0020227015     -0.0055980515     35.3750495910     78.0151138305     -72.1956100463
 81  20    0    0     -0.1676026582     -9.7616577148     0.2011231899     0.0012197475     0.0038363420     0.0202350044     35.3750495910     78.0151138305     -72.1956100463
 81 227    0    0     -0.1699969768     -9.7808122634     0.1532367229     0.0025513486     0.0096953859     0.0439374971     35.3750495910     78.0151138305     -72.1956100463
 82 179    1    0     -0.1699969768     -9.7808122634     0.1532367229     0.0025513486     0.0096953859     0.0439374971     35.3750495910     78.0151138305     -72.1956100463
 83 130    0    0     -0.2083061695     -9.7664461135     0.1867572593     0.0105409526     0.0150217876     0.0620472669     35.3750495910     78.0151138305     -72.1956100463
 84  82    0   31     -0.2418267011     -9.7496862411     0.1867572593     0.0009534266     0.0152881088     0.0676399946     35.9004211425     79.2450790405     -73.3763732910
 85  33    0    0     -0.2418267011     -9.7496862411     0.1867572593     0.0009534266     0.0152881088     0.0676399946     35.9004211425     79.2450790405     -73.3763732910
 85 241    0    0     -0.2633756160     -9.7448978424     0.1532367229     -0.0232817077     0.0120922660     0.0628462314     35.9004211425     79.2450790405     -73.3763732910
 86 193    0    0     -0.2705585718     -9.7856006622     0.1077445626     -0.0371303558     0.0041026620     0.0455354166     35.9004211425     79.2450790405     -73.3763732910
 87 144    0    0     -0.2705585718     -9.7856006622     0.1077445626     -0.0371303558     0.0041026620     0.0455354166     35.9004211425     79.2450790405     -73.3763732910
 88  96    0    0     -0.3040791034     -9.7832069396     0.1364764571     -0.0083677778     0.0033037014     0.0218329238     35.9004211425     79.2450790405     -73.3763732910
 89  47    0    0     -0.2801358699     -9.7520809173     0.1843629074     0.0193295192     0.0009068202     -0.0127886950     35.9004211425     79.2450790405     -73.3763732910
 89 254    0    0     -0.2801358699     -9.7520809173     0.1843629074     0.0193295192     0.0009068202     -0.0127886950     35.9004211425     79.2450790405     -73.3763732910
 90 205    0    0     -0.2681642532     -9.7401084899     0.1891515731     0.0185305576     -0.0105449473     -0.0439481544     35.9004211425     79.2450790405     -73.3763732910
 91 158    0    0     -0.2418267011     -9.7592630386     0.1604196929     0.0030839891     -0.0190671911     -0.0591284036     36.2506675720     76.0823059082     -71.6895599365
 92 109    0    0     -0.2418267011     -9.7592630386     0.1604196929     0.0030839891     -0.0190671911     -0.0591284036     36.2506675720     76.0823059082     -71.6895599365
 93  61    0    0     -0.2035175085     -9.7736291885     0.1292934894     -0.0049056167     -0.0233283138     -0.0569978427     36.2506675720     76.0823059082     -71.6895599365
 94  13    0    0     -0.1939402198     -9.7832069396     0.1436594247     0.0078777503     -0.0172029495     -0.0359585523     36.2506675720     76.0823059082     -71.6895599365
 94 221    0    0     -0.1939402198     -9.7832069396     0.1436594247     0.0078777503     -0.0172029495     -0.0359585523     36.2506675720     76.0823059082     -71.6895599365
 95 173    0    0     -0.1867572593     -9.7736291885     0.1747856235     0.0225253605     -0.0070827841     -0.0127886950     36.2506675720     76.0823059082     -71.6895599365
 96 125    0    0     -0.1939402198     -9.7472915649     0.1891515731     0.0222590398     0.0009068202     0.0047884345     36.2506675720     76.0823059082     -71.6895599365
 97  76    0    0     -0.1939402198     -9.7472915649     0.1891515731     0.0222590398     0.0009068202     0.0047884345     36.2506675720     76.0823059082     -71.6895599365
 98  27    0    0     -0.2154891252     -9.7353200912     0.1963345432     0.0203947997     0.0059669027     0.0125117182     36.2506675720     76.0823059082     -71.6895599365
 98 235    0    0     -0.2154891252     -9.7425031661     0.1939402198     0.0044155883     0.0054342632     0.0146422805     36.2506675720     76.0823059082     -71.6895599365
 99 186    0    0     -0.2154891252     -9.7425031661     0.1939402198     0.0044155883     0.0054342632     0.0146422805     36.2506675720     76.0823059082     -71.6895599365
100 138    0    0     -0.2250664234     -9.7520809173     0.1652083396     -0.0203521847     0.0035700216     0.0213002848     35.5501747131     77.4879837036     -72.3642883300
101  90    0    0     -0.2202777862     -9.7712354660     0.1580253696     -0.0248796272     0.0062332239     0.0367468547     35.5501747131     77.4879837036     -72.3642883300
102  42    0    0     -0.2202777862     -9.7712354660     0.1580253696     -0.0248796272     0.0062332239     0.0367468547     35.5501747131     77.4879837036     -72.3642883300
102 250    0    0     -0.2418267011     -9.7784175872     0.1795742750     -0.0134278607     0.0150217876     0.0503291845     35.5501747131     77.4879837036     -72.3642883300
103 202    0    0     -0.2681642532     -9.7496862411     0.1652083396     -0.0009108149     0.0176849899     0.0553892612     35.5501747131     77.4879837036     -72.3642883300
104 154    0    0     -0.2681642532     -9.7496862411     0.1652083396     -0.0009108149     0.0176849899     0.0553892612     35.5501747131     77.4879837036     -72.3642883300
105 106    0    0     -0.3064734458     -9.7448978424     0.1867572593     0.0028176679     0.0126249074     0.0402090120     35.5501747131     77.4879837036     -72.3642883300
106  57    0    0     -0.2968961238     -9.7616577148     0.1795742750     -0.0038403366     0.0009068202     0.0082505970     35.5501747131     77.4879837036     -72.3642883300
107   8    0    0     -0.2968961238     -9.7616577148     0.1795742750     -0.0038403366     0.0009068202     0.0082505970     35.5501747131     77.4879837036     -72.3642883300
107 216    0    0     -0.2921074867     -9.7808122634     0.1508424043     -0.0089004192     -0.0086807060     -0.0213109397     33.4486846923     77.8394012451     -72.7016525268
108 167    0    0     -0.2537982940     -9.7832069396     0.1891515731     0.0038829481     -0.0118765473     -0.0383554344     33.4486846923     77.8394012451     -72.7016525268
109 120    0    0     -0.2537982940     -9.7832069396     0.1891515731     0.0038829481     -0.0118765473     -0.0383554344     33.4486846923     77.8394012451     -72.7016525268
110  72    0    0     -0.2442210197     -9.7496862411     0.1676026582     0.0201284790     -0.0078817453     -0.0431491947     33.4486846923     77.8394012451     -72.7016525268
111  24    0    0     -0.2346437215     -9.7520809173     0.1939402198     0.0156010379     -0.0068164639     -0.0338279914     33.4486846923     77.8394012451     -72.7016525268
111 232    0    0     -0.2346437215     -9.7520809173     0.1939402198     0.0156010379     -0.0068164639     -0.0338279914     33.4486846923     77.8394012451     -72.7016525268
112 185    0    0     -0.2346437215     -9.7664461135     0.1867572593     -0.0009108149     -0.0100123059     -0.0127886950     33.4486846923     77.8394012451     -72.7016525268
113 137    0    0     -0.2202777862     -9.7640523910     0.1867572593     -0.0014434549     -0.0033543024     0.0159738802     33.4486846923     77.8394012451     -72.7016525268
114  89    0    0     -0.2202777862     -9.7640523910     0.1867572593     -0.0014434549     -0.0033543024     0.0159738802     33.4486846923     77.8394012451     -72.7016525268
115  41    0    0     -0.2298550844     -9.7592630386     0.1460537433     0.0076114311     0.0104943454     0.0370131731     37.1262893676     77.3122711181     -73.2076950073
115 249    0    0     -0.2681642532     -9.7592630386     0.1819685935     0.0081440715     0.0136901867     0.0463343811     37.1262893676     77.3122711181     -73.2076950073
116 201    0    0     -0.2681642532     -9.7592630386     0.1819685935     0.0081440715     0.0136901867     0.0463343811     37.1262893676     77.3122711181     -73.2076950073
117 153    0    0     -0.2873188495     -9.7520809173     0.1891515731     -0.0089004192     0.0064995436     0.0372794914     37.1262893676     77.3122711181     -73.2076950073
118 105    0    0     -0.2992904472     -9.7664461135     0.1747856235     -0.0251459479     -0.0036206221     0.0178381214     37.1262893676     77.3122711181     -73.2076950073
119  58    0    0     -0.2992904472     -9.7664461135     0.1747856235     -0.0251459479     -0.0036206221     0.0178381214     37.1262893676     77.3122711181     -73.2076950073
120  10    0    0     -0.2897131729     -9.7808122634     0.1747856235     -0.0094330596     -0.0014900611     0.0047884345     37.1262893676     77.3122711181     -73.2076950073
120 218    0    0     -0.2777415513     -9.7496862411     0.1723913097     0.0108072746     0.0075648250     0.0002609920     37.1262893676     77.3122711181     -73.2076950073
121 170    0    0     -0.2777415513     -9.7496862411     0.1723913097     0.0108072746     0.0075648250     0.0002609920     37.1262893676     77.3122711181     -73.2076950073
122 121    0    0     -0.2753472328     -9.7520809173     0.1939402198     0.0057471895     0.0038363420     -0.0010706083     36.9511642456     78.1908187866     -70.6774749755
123  73    0    0     -0.2825301933     -9.7640523910     0.1891515731     -0.0089004192     -0.0046859030     -0.0002716481     36.9511642456     78.1908187866     -70.6774749755
124  25    0    0     -0.2825301933     -9.7640523910     0.1891515731     -0.0089004192     -0.0046859030     -0.0002716481     36.9511642456     78.1908187866     -70.6774749755
124 232    0    0     -0.2753472328     -9.7712354660     0.1628140068     -0.0155584230     -0.0081480655     0.0018589126     36.9511642456     78.1908187866     -70.6774749755
125 185    0    0     -0.2777415513     -9.7832069396     0.1723913097     -0.0049056167     -0.0041532630     0.0037231538     36.9511642456     78.1908187866     -70.6774749755
126 137    0    0     -0.2777415513     -9.7832069396     0.1723913097     -0.0049056167     -0.0041532630     0.0037231538     36.9511642456     78.1908187866     -70.6774749755
127  89    0    0     -0.2849245071     -9.7568693161     0.1843629074     0.0118725538     0.0033037014     0.0053210744     36.9511642456     78.1908187866     -70.6774749755
128  41    0    0     -0.2681642532     -9.7592630386     0.1819685935     0.0102746319     0.0070321846     0.0125117182     36.9511642456     78.1908187866     -70.6774749755
128 249    0    0     -0.2681642532     -9.7592630386     0.1819685935     0.0102746319     0.0070321846     0.0125117182     36.9511642456     78.1908187866     -70.6774749755
129 201    0    0     -0.2753472328     -9.7712354660     0.1676026582     -0.0003781728     0.0078311443     0.0244961261     36.0755462646     75.9065933227     -72.5329666137
130 153    0    0     -0.3064734458     -9.7544746398     0.1771799468     -0.0094330596     0.0054342632     0.0332846903     36.0755462646     75.9065933227     -72.5329666137
131 105    0    0     -0.3064734458     -9.7544746398     0.1771799468     -0.0094330596     0.0054342632     0.0332846903     36.0755462646     75.9065933227     -72.5329666137
132  57    0    0     -0.3232336997     -9.7808122634     0.1628140068     -0.0182216243     0.0027710609     0.0250287652     36.0755462646     75.9065933227     -72.5329666137
133   9    0    0     -0.3256280183     -9.7712354660     0.1556310415     -0.0091667385     0.0035700216     0.0162402019     36.0755462646     75.9065933227     -72.5329666137
133 217    0    0     -0.3256280183     -9.7712354660     0.1556310415     -0.0091667385     0.0035700216     0.0162402019     36.0755462646     75.9065933227     -72.5329666137
134 169    0    0     -0.3256280183     -9.7616577148     0.1699969768     0.0108072746     0.0064995436     0.0082505970     36.0755462646     75.9065933227     -72.5329666137
135 120    0    0     -0.3160507440     -9.7401084899     0.2011231899     0.0094756717     0.0011731404     -0.0016032494     36.0755462646     75.9065933227     -72.5329666137
136  72    0    0     -0.3160507440     -9.7401084899     0.2011231899     0.0094756717     0.0011731404     -0.0016032494     36.0755462646     75.9065933227     -72.5329666137
137  23    0    0     -0.3040791034     -9.7448978424     0.1628140068     -0.0096993789     -0.0049522228     -0.0101254951     36.0755462646     75.9065933227     -72.5329666137
137 231    0    0     -0.2945018005     -9.7664461135     0.1580253696     -0.0142268228     -0.0052185430     -0.0069296512     36.4257926940     78.3665313720     -71.8582458496
138 183    0    0     -0.2945018005     -9.7664461135     0.1580253696     -0.0142268228     -0.0052185430     -0.0069296512     36.4257926940     78.3665313720     -71.8582458496
139 136    0    0     -0.2945018005     -9.7784175872     0.1723913097     -0.0019760951     0.0001078598     -0.0002716481     36.4257926940     78.3665313720     -71.8582458496
140  87    0    0     -0.3160507440     -9.7760238647     0.1580253696     0.0052145490     0.0009068202     0.0087832365     36.4257926940     78.3665313720     -71.8582458496
141  38    0    0     -0.3160507440     -9.7760238647     0.1580253696     0.0052145490     0.0009068202     0.0087832365     36.4257926940     78.3665313720     -71.8582458496
141 245    0    0     -0.3423882961     -9.7377147674     0.1747856235     0.0012197475     -0.0004247806     0.0109137988     36.4257926940     78.3665313720     -71.8582458496
142 197    0    0     -0.3471769332     -9.7401084899     0.1819685935     -0.0091667385     -0.0046859030     -0.0000053281     36.4257926940     78.3665313720     -71.8582458496
143 149    0    0     -0.3471769332     -9.7401084899     0.1819685935     -0.0091667385     -0.0046859030     -0.0000053281     36.4257926940     78.3665313720     -71.8582458496
144 101    0    0     -0.3064734458     -9.7688407897     0.1628140068     -0.0094330596     -0.0044195833     -0.0125223755     36.4257926940     78.3665313720     -71.8582458496
145  53    0    0     -0.3040791034     -9.7640523910     0.1508424043     -0.0046392960     -0.0046859030     -0.0122560548     36.2506675720     78.1908187866     -72.7016525268
146   4    0    0     -0.3040791034     -9.7640523910     0.1508424043     -0.0046392960     -0.0046859030     -0.0122560548     36.2506675720     78.1908187866     -72.7016525268
146 212    0    0     -0.3040791034     -9.7712354660     0.1580253696     0.0060135107     -0.0025553419     -0.0024022097     36.2506675720     78.1908187866     -72.7016525268
147 163    0    0     -0.3184450626     -9.7568693161     0.1604196929     0.0182642354     0.0025047409     0.0053210744     36.2506675720     78.1908187866     -72.7016525268
148 115    0    0     -0.3184450626     -9.7568693161     0.1604196929     0.0182642354     0.0025047409     0.0053210744     36.2506675720     78.1908187866     -72.7016525268
149  66    0    0     -0.3447826147     -9.7425031661     0.1915459060     0.0217263984     0.0054342632     0.0026578736     36.2506675720     78.1908187866     -72.7016525268
150  18    0    0     -0.3136564254     -9.7496862411     0.1867572593     0.0030839891     0.0009068202     -0.0053317313     36.2506675720     78.1908187866     -72.7016525268
150 226    0    0     -0.3136564254     -9.7496862411     0.1867572593     0.0030839891     0.0009068202     -0.0053317313     36.2506675720     78.1908187866     -72.7016525268
151 177    0    0     -0.2825301933     -9.7688407897     0.1747856235     -0.0123625802     -0.0028216619     -0.0029348497     36.2506675720     78.1908187866     -72.7016525268
152 130    0    0     -0.2992904472     -9.7760238647     0.1436594247     -0.0094330596     0.0006405001     0.0133106803     36.6009178161     78.8936614990     -73.3763732910
153  81    0    0     -0.2992904472     -9.7760238647     0.1436594247     -0.0094330596     0.0006405001     0.0133106803     36.6009178161     78.8936614990     -73.3763732910
154  32    0    0     -0.3136564254     -9.7688407897     0.1819685935     -0.0003781728     0.0051679425     0.0308878087     36.6009178161     78.8936614990     -73.3763732910
154 240    0    0     -0.3423882961     -9.7472915649     0.1867572593     0.0046819095     0.0099617061     0.0394100551     36.6009178161     78.8936614990     -73.3763732910
155 191    0    0     -0.3423882961     -9.7472915649     0.1867572593     0.0046819095     0.0099617061     0.0394100551     36.6009178161     78.8936614990     -73.3763732910
156 143    0    0     -0.3495712518     -9.7640523910     0.1891515731     -0.0017097741     0.0075648250     0.0327520513     36.6009178161     78.8936614990     -73.3763732910
157  95    0    0     -0.3543598890     -9.7736291885     0.1867572593     -0.0083677778     0.0003741799     0.0159738802     36.6009178161     78.8936614990     -73.3763732910
158  47    0    0     -0.3543598890     -9.7736291885     0.1867572593     -0.0083677778     0.0003741799     0.0159738802     36.6009178161     78.8936614990     -73.3763732910
158 254    0    0     -0.3543598890     -9.7592630386     0.1699969768     -0.0126289010     -0.0044195833     0.0055873956     36.6009178161     78.8936614990     -73.3763732910
159 207    0    0     -0.3328109979     -9.7640523910     0.1268991470     -0.0038403366     -0.0028216619     0.0050547552     36.0755462646     78.3665313720     -72.5329666137
160 159    0    0     -0.3328109979     -9.7640523910     0.1268991470     -0.0038403366     -0.0028216619     0.0050547552     36.0755462646     78.3665313720     -72.5329666137
161 111    0    0     -0.3615428924     -9.7640523910     0.1628140068     0.0129378342     0.0022384209     0.0050547552     36.0755462646     78.3665313720     -72.5329666137
162  62    0    0     -0.3711201906     -9.7760238647     0.1771799468     0.0137367939     0.0009068202     -0.0000053281     36.0755462646     78.3665313720     -72.5329666137
163  14    0    0     -0.3711201906     -9.7760238647     0.1771799468     0.0137367939     0.0009068202     -0.0000053281     36.0755462646     78.3665313720     -72.5329666137
163 221    0    0     -0.3830918121     -9.7377147674     0.1723913097     -0.0003781728     -0.0009574209     -0.0021358895     36.0755462646     78.3665313720     -72.5329666137
164 174    0    0     -0.3687258243     -9.7520809173     0.2011231899     -0.0192869043     -0.0030879821     -0.0093265333     36.0755462646     78.3665313720     -72.5329666137
165 126    0    0     -0.3687258243     -9.7520809173     0.2011231899     -0.0192869043     -0.0030879821     -0.0093265333     36.0755462646     78.3665313720     -72.5329666137
166  79    0    0     -0.3495712518     -9.7879953384     0.1388707752     -0.0259449100     -0.0012237410     -0.0074622921     36.0755462646     78.3665313720     -72.5329666137
167  31    0    0     -0.3375996351     -9.7760238647     0.1388707752     -0.0049056167     0.0027710609     -0.0021358895     37.6516609191     77.1365661621     -70.3401107788
167 239    0    0     -0.3375996351     -9.7760238647     0.1388707752     -0.0049056167     0.0027710609     -0.0021358895     37.6516609191     77.1365661621     -70.3401107788
168 191    0    0     -0.3495712518     -9.7353200912     0.1508424043     0.0129378342     0.0062332239     0.0026578736     37.6516609191     77.1365661621     -70.3401107788
169 143    0    0     -0.3471769332     -9.7329254150     0.1843629074     0.0057471895     0.0059669027     0.0050547552     37.6516609191     77.1365661621     -70.3401107788
170  95    0    0     -0.3471769332     -9.7329254150     0.1843629074     0.0057471895     0.0059669027     0.0050547552     37.6516609191     77.1365661621     -70.3401107788
171  46    0    0     -0.3615428924     -9.7472915649     0.1747856235     -0.0123625802     0.0009068202     0.0029241938     37.6516609191     77.1365661621     -70.3401107788
171 254    0    0     -0.3543598890     -9.7688407897     0.1316878080     -0.0136941814     -0.0014900611     0.0002609920     37.6516609191     77.1365661621     -70.3401107788
172 206    0    0     -0.3543598890     -9.7688407897     0.1316878080     -0.0136941814     -0.0014900611     0.0002609920     37.6516609191     77.1365661621     -70.3401107788
173 158    0    0     -0.3519655704     -9.7688407897     0.1532367229     0.0052145490     0.0001078598     0.0018589126     37.6516609191     77.1365661621     -70.3401107788
174 109    0    0     -0.3567542552     -9.7640523910     0.1699969768     0.0140031147     0.0033037014     0.0034568338     37.6516609191     77.1365661621     -70.3401107788
175  61    0    0     -0.3567542552     -9.7640523910     0.1699969768     0.0140031147     0.0033037014     0.0034568338     37.6516609191     77.1365661621     -70.3401107788
176  13    0    0     -0.3471769332     -9.7568693161     0.1436594247     0.0033503081     0.0017057807     0.0079842767     36.4257926940     77.6636886596     -72.5329666137
176 220    0    0     -0.3447826147     -9.7544746398     0.1795742750     -0.0049056167     0.0003741799     0.0146422805     36.4257926940     77.6636886596     -72.5329666137
177 172    0    0     -0.3447826147     -9.7544746398     0.1795742750     -0.0049056167     0.0003741799     0.0146422805     36.4257926940     77.6636886596     -72.5329666137
178 124    0    0     -0.3735145092     -9.7760238647     0.1747856235     -0.0091667385     -0.0004247806     0.0207676434     36.4257926940     77.6636886596     -72.5329666137
179  76    0    0     -0.3759088277     -9.7616577148     0.1580253696     -0.0038403366     0.0006405001     0.0178381214     36.4257926940     77.6636886596     -72.5329666137
180  28    0    0     -0.3759088277     -9.7616577148     0.1580253696     -0.0038403366     0.0006405001     0.0178381214     36.4257926940     77.6636886596     -72.5329666137
180 236    0    0     -0.3974577426     -9.7377147674     0.1628140068     0.0012197475     0.0019721007     0.0082505970     36.4257926940     77.6636886596     -72.5329666137
181 187    0    0     -0.3639371871     -9.7592630386     0.1747856235     -0.0041066555     0.0011731404     0.0002609920     36.4257926940     77.6636886596     -72.5329666137
182 139    0    0     -0.3639371871     -9.7592630386     0.1747856235     -0.0041066555     0.0011731404     0.0002609920     36.4257926940     77.6636886596     -72.5329666137
183  91    0    0     -0.3663315296     -9.7520809173     0.1652083396     -0.0065035371     -0.0020227015     -0.0045327711     36.0755462646     76.9608535766     -71.8582458496
184  43    0    0     -0.3615428924     -9.7664461135     0.1436594247     -0.0054382567     -0.0025553419     -0.0016032494     36.0755462646     76.9608535766     -71.8582458496
184 251    0    0     -0.3615428924     -9.7664461135     0.1436594247     -0.0054382567     -0.0025553419     -0.0016032494     36.0755462646     76.9608535766     -71.8582458496
185 204    7   -1     -0.3806974601     -9.7688407897     0.1508424043     -0.0019760951     -0.0030879821     0.0015925929     36.0755462646     76.9608535766     -71.8582458496
186 155    0    0     -0.3926690864     -9.7472915649     0.1316878080     -0.0025087354     -0.0028216619     -0.0055980515     36.0755462646     76.9608535766     -71.8582458496
187 107    0   -2     -0.3926690864     -9.7472915649     0.1316878080     -0.0025087354     -0.0028216619     -0.0055980515     36.0755462646     76.9608535766     -71.8582458496
188  60    0    0     -0.3950634002     -9.7472915649     0.1580253696     -0.0054382567     -0.0062838244     -0.0242404651     36.0755462646     76.9608535766     -71.8582458496
189  12    0    0     -0.3639371871     -9.7592630386     0.1652083396     -0.0017097741     -0.0092133464     -0.0346269488     36.0755462646     76.9608535766     -71.8582458496
189 220    0    0     -0.3639371871     -9.7592630386     0.1652083396     -0.0017097741     -0.0092133464     -0.0346269488     36.0755462646     76.9608535766     -71.8582458496
190 172    0    0     -0.3495712518     -9.7688407897     0.1436594247     0.0057471895     -0.0086807060     -0.0319637489     36.2506675720     77.4879837036     -72.0269241333
191 124    0    0     -0.3471769332     -9.7425031661     0.1532367229     0.0124051928     -0.0046859030     -0.0207783007     36.2506675720     77.4879837036     -72.0269241333
192  76    0    0     -0.3471769332     -9.7425031661     0.1532367229     0.0124051928     -0.0046859030     -0.0207783007     36.2506675720     77.4879837036     -72.0269241333
193  28    0    0     -0.3591485500     -9.7496862411     0.1891515731     0.0084103927     -0.0020227015     -0.0069296512     36.2506675720     77.4879837036     -72.0269241333
193 236    0    0     -0.3567542552     -9.7496862411     0.2035175085     0.0046819095     -0.0012237410     0.0010599527     36.2506675720     77.4879837036     -72.0269241333
194 188    0    0     -0.3567542552     -9.7496862411     0.2035175085     0.0046819095     -0.0012237410     0.0010599527     36.2506675720     77.4879837036     -72.0269241333
195 140    0    0     -0.3639371871     -9.7688407897     0.1580253696     -0.0059708971     -0.0041532630     -0.0005379682     36.2506675720     77.4879837036     -72.0269241333
196  92    0    0     -0.3567542552     -9.7592630386     0.1484480619     -0.0131615412     -0.0054848632     -0.0029348497     36.2506675720     77.4879837036     -72.0269241333
197  44    0    0     -0.3567542552     -9.7592630386     0.1484480619     -0.0131615412     -0.0054848632     -0.0029348497     36.2506675720     77.4879837036     -72.0269241333
197 253    0    0     -0.3591485500     -9.7520809173     0.1364764571     -0.0139605021     -0.0089470262     -0.0034674897     36.6009178161     77.4879837036     -72.0269241333
198 205    0    0     -0.3615428924     -9.7592630386     0.1556310415     -0.0011771340     -0.0089470262     -0.0085275735     36.6009178161     77.4879837036     -72.0269241333
199 157    0    0     -0.3615428924     -9.7592630386     0.1556310415     -0.0011771340     -0.0089470262     -0.0085275735     36.6009178161     77.4879837036     -72.0269241333
200 110    0    0     -0.3615428924     -9.7568693161     0.1508424043     0.0179979190     -0.0073491044     -0.0173161401     36.6009178161     77.4879837036     -72.0269241333
201  62    0    0     -0.3399939537     -9.7448978424     0.1843629074     0.0241232800     -0.0046859030     -0.0239741420     36.6009178161     77.4879837036     -72.0269241333
202  14    0    0     -0.3399939537     -9.7448978424     0.1843629074     0.0241232800     -0.0046859030     -0.0239741420     36.6009178161     77.4879837036     -72.0269241333
202 222    0    0     -0.3160507440     -9.7544746398     0.1915459060     0.0118725538     -0.0057511835     -0.0210446190     36.6009178161     77.4879837036     -72.0269241333
203 174    0    0     -0.3112620830     -9.7640523910     0.1484480619     0.0017523877     -0.0038869426     -0.0032011699     36.6009178161     77.4879837036     -72.0269241333
204 126    0    0     -0.3112620830     -9.7640523910     0.1484480619     0.0017523877     -0.0038869426     -0.0032011699     36.6009178161     77.4879837036     -72.0269241333
205  77    0    0     -0.3399939537     -9.7520809173     0.1412650966     0.0033503081     0.0009068202     0.0173054814     37.1262893676     76.2580108642     -72.5329666137
206  28    0    0     -0.3519655704     -9.7496862411     0.1604196929     0.0092093515     0.0049016232     0.0276919651     37.1262893676     76.2580108642     -72.5329666137
206 236    0    0     -0.3519655704     -9.7496862411     0.1604196929     0.0092093515     0.0049016232     0.0276919651     37.1262893676     76.2580108642     -72.5329666137
207 188    0    0     -0.3663315296     -9.7353200912     0.1747856235     0.0052145490     0.0017057807     0.0239634847     37.1262893676     76.2580108642     -72.5329666137
208 140    0    0     -0.3615428924     -9.7568693161     0.1652083396     -0.0126289010     -0.0038869426     0.0122453987     37.1262893676     76.2580108642     -72.5329666137
209  92    0    0     -0.3615428924     -9.7568693161     0.1652083396     -0.0126289010     -0.0038869426     0.0122453987     37.1262893676     76.2580108642     -72.5329666137
210  45    0    0     -0.3663315296     -9.7616577148     0.1604196929     -0.0171563444     -0.0046859030     -0.0008042883     37.1262893676     76.2580108642     -72.5329666137
210 253    0    0     -0.3591485500     -9.7760238647     0.1508424043     -0.0065035371     -0.0036206221     -0.0109244537     37.1262893676     76.2580108642     -72.5329666137
211 205    0    0     -0.3591485500     -9.7760238647     0.1508424043     -0.0065035371     -0.0036206221     -0.0109244537     37.1262893676     76.2580108642     -72.5329666137
212 157    0    0     -0.3711201906     -9.7616577148     0.1508424043     0.0132041561     -0.0022890214     -0.0154518976     37.1262893676     76.2580108642     -72.5329666137
213 110    0    0     -0.3567542552     -9.7401084899     0.1867572593     0.0158673534     -0.0020227015     -0.0181151008     37.8267860412     76.9608535766     -72.5329666137
214  62    0    0     -0.3567542552     -9.7401084899     0.1867572593     0.0158673534     -0.0020227015     -0.0181151008     37.8267860412     76.9608535766     -72.5329666137
215  14    0    0     -0.3232336997     -9.7712354660     0.1723913097     -0.0038403366     -0.0065501441     -0.0189140586     37.8267860412     76.9608535766     -72.5329666137
215 222    0    0     -0.3160507440     -9.7616577148     0.1532367229     -0.0104983389     -0.0033543024     -0.0069296512     37.8267860412     76.9608535766     -72.5329666137
216 175    0    0     -0.3160507440     -9.7616577148     0.1532367229     -0.0104983389     -0.0033543024     -0.0069296512     37.8267860412     76.9608535766     -72.5329666137
217 127    0    0     -0.3447826147     -9.7616577148     0.1604196929     -0.0027750544     0.0033037014     0.0106474781     37.8267860412     76.9608535766     -72.5329666137
218  79    0    0     -0.3639371871     -9.7736291885     0.1867572593     0.0017523877     0.0064995436     0.0181044406     37.8267860412     76.9608535766     -72.5329666137
219  31    0    0     -0.3639371871     -9.7736291885     0.1867572593     0.0017523877     0.0064995436     0.0181044406     37.8267860412     76.9608535766     -72.5329666137
219 239    0    0     -0.3783031463     -9.7472915649     0.1771799468     0.0036166291     0.0054342632     0.0167728424     37.8267860412     76.9608535766     -72.5329666137
220 191    0    0     -0.3711201906     -9.7233486175     0.1460537433     0.0014860667     0.0025047409     0.0095821971     36.7760391235     77.3122711181     -72.5329666137
221 142    0    0     -0.3711201906     -9.7233486175     0.1460537433     0.0014860667     0.0025047409     0.0095821971     36.7760391235     77.3122711181     -72.5329666137
222  94    0    0     -0.3854861259     -9.7616577148     0.1316878080     -0.0025087354     -0.0033543024     -0.0050654115     36.7760391235     77.3122711181     -72.5329666137
223  47    0    0     -0.3830918121     -9.7616577148     0.1388707752     0.0025513486     -0.0062838244     -0.0221098995     36.7760391235     77.3122711181     -72.5329666137
223 255    0    0     -0.3830918121     -9.7616577148     0.1388707752     0.0025513486     -0.0062838244     -0.0221098995     36.7760391235     77.3122711181     -72.5329666137
224 208    0    0     -0.3759088277     -9.7664461135     0.1723913097     0.0126715135     -0.0102786266     -0.0372901535     36.7760391235     77.3122711181     -72.5329666137
225 160    0    0     -0.3471769332     -9.7712354660     0.1652083396     0.0203947997     -0.0132081484     -0.0490082359     36.7760391235     77.3122711181     -72.5329666137
226 113    0    0     -0.3471769332     -9.7712354660     0.1652083396     0.0203947997     -0.0132081484     -0.0490082359     36.7760391235     77.3122711181     -72.5329666137
227  65    0    0     -0.3208393812     -9.7329254150     0.2035175085     0.0209274387     -0.0132081484     -0.0495408773     36.7760391235     77.3122711181     -72.5329666137
228  17    0    0     -0.2825301933     -9.7496862411     0.1867572593     0.0041492695     -0.0110775876     -0.0330290269     36.9511642456     78.1908187866     -72.3642883300
228 226    0    0     -0.2825301933     -9.7496862411     0.1867572593     0.0041492695     -0.0110775876     -0.0330290269     36.9511642456     78.1908187866     -72.3642883300
229 178    0    0     -0.3040791034     -9.7496862411     0.1628140068     -0.0091667385     -0.0028216619     -0.0000053281     36.9511642456     78.1908187866     -72.3642883300
230 130    0    0     -0.3184450626     -9.7425031661     0.1652083396     -0.0174226641     0.0064995436     0.0367468547     36.9511642456     78.1908187866     -72.3642883300
231  82    0    0     -0.3184450626     -9.7425031661     0.1652083396     -0.0174226641     0.0064995436     0.0367468547     36.9511642456     78.1908187866     -72.3642883300
232  34    0    0     -0.3615428924     -9.7640523910     0.1723913097     -0.0128952205     0.0147554683     0.0580524682     36.9511642456     78.1908187866     -72.3642883300
232 242    0    0     -0.3902747631     -9.7568693161     0.1795742750     -0.0081014585     0.0190165920     0.0615146255     36.9511642456     78.1908187866     -72.3642883300
233 194    0    0     -0.3902747631     -9.7568693161     0.1795742750     -0.0081014585     0.0190165920     0.0615146255     36.9511642456     78.1908187866     -72.3642883300
234 146    0    0     -0.4022463798     -9.7664461135     0.1771799468     -0.0078351383     0.0110269856     0.0473996591     36.9511642456     78.1908187866     -72.3642883300
235  98    0    0     -0.4046407222     -9.7472915649     0.1532367229     -0.0017097741     0.0043689823     0.0263603663     36.2506675720     77.1365661621     -72.3642883300
236  50    0    0     -0.4046407222     -9.7472915649     0.1532367229     -0.0017097741     0.0043689823     0.0263603663     36.2506675720     77.1365661621     -72.3642883300
237   1    0    0     -0.4046407222     -9.7448978424     0.1699969768     -0.0067698583     -0.0038869426     0.0034568338     36.2506675720     77.1365661621     -72.3642883300
237 209    0    0     -0.4142179965     -9.7544746398     0.1795742750     -0.0065035371     -0.0102786266     -0.0237078213     36.2506675720     77.1365661621     -72.3642883300
238 161    0    0     -0.4142179965     -9.7544746398     0.1795742750     -0.0065035371     -0.0102786266     -0.0237078213     36.2506675720     77.1365661621     -72.3642883300
239 114    0    0     -0.3783031463     -9.7592630386     0.1676026582     -0.0025087354     -0.0145397496     -0.0532693624     36.2506675720     77.1365661621     -72.3642883300
240  66    0    0     -0.3567542552     -9.7760238647     0.1436594247     0.0094756717     -0.0177355909     -0.0673843336     36.2506675720     77.1365661621     -72.3642883300
241  19    0    0     -0.3567542552     -9.7760238647     0.1436594247     0.0094756717     -0.0177355909     -0.0673843336     36.2506675720     77.1365661621     -72.3642883300
241 227    0    0     -0.3328109979     -9.7496862411     0.1891515731     0.0211937594     -0.0169366302     -0.0612589645     36.2506675720     77.1365661621     -72.3642883300
242 179    0    0     -0.3256280183     -9.7448978424     0.1987288665     0.0185305576     -0.0132081484     -0.0450134325     36.4257926940     76.2580108642     -71.8582458496
243 132    0    0     -0.3256280183     -9.7448978424     0.1987288665     0.0185305576     -0.0132081484     -0.0450134325     36.4257926940     76.2580108642     -71.8582458496
244  84    0    0     -0.3160507440     -9.7496862411     0.1915459060     0.0081440715     -0.0057511835     -0.0258383870     36.4257926940     76.2580108642     -71.8582458496
245  35    0    0     -0.3208393812     -9.7568693161     0.1747856235     -0.0014434549     -0.0054848632     -0.0122560548     36.4257926940     76.2580108642     -71.8582458496
245 244    0    0     -0.3208393812     -9.7568693161     0.1747856235     -0.0014434549     -0.0054848632     -0.0122560548     36.4257926940     76.2580108642     -71.8582458496
246 196    0    0     -0.3088677406     -9.7568693161     0.1436594247     -0.0054382567     -0.0052185430     -0.0013369293     36.4257926940     76.2580108642     -71.8582458496
247 148    0    0     -0.3088677406     -9.7544746398     0.1628140068     -0.0017097741     0.0009068202     0.0095821971     36.4257926940     76.2580108642     -71.8582458496
248  99    0    0     -0.3088677406     -9.7544746398     0.1628140068     -0.0017097741     0.0009068202     0.0095821971     36.4257926940     76.2580108642     -71.8582458496
249  50    0    0     -0.3495712518     -9.7425031661     0.1795742750     0.0022850277     0.0067658638     0.0143759608     36.4257926940     76.2580108642     -71.8582458496
250   2    0    0     -0.3591485500     -9.7496862411     0.1939402198     -0.0075688176     0.0054342632     0.0106474781     36.4257926940     76.2580108642     -71.8582458496
250 209    0    0     -0.3591485500     -9.7496862411     0.1939402198     -0.0075688176     0.0054342632     0.0106474781     36.4257926940     76.2580108642     -71.8582458496
251 161    0    0     -0.3375996351     -9.7568693161     0.1436594247     -0.0195532264     0.0006405001     0.0050547552     37.8267860412     78.0151138305     -71.8582458496
252 113    0    0     -0.3447826147     -9.7784175872     0.1532367229     -0.0144931421     -0.0020227015     0.0045221147     37.8267860412     78.0151138305     -71.8582458496
253  66    0    0     -0.3447826147     -9.7784175872     0.1532367229     -0.0144931421     -0.0020227015     0.0045221147     37.8267860412     78.0151138305     -71.8582458496
254  18    0    0     -0.3519655704     -9.7544746398     0.1580253696     -0.0009108149     -0.0004247806     0.0026578736     37.8267860412     78.0151138305     -71.8582458496
254 225    0    0     -0.3471769332     -9.7472915649     0.1867572593     0.0033503081     -0.0012237410     -0.0061306915     37.8267860412     78.0151138305     -71.8582458496
255 177    0    0     -0.3471769332     -9.7472915649     0.1867572593     0.0033503081     -0.0012237410     -0.0061306915     37.8267860412     78.0151138305     -71.8582458496
  0 129    0    0     -0.3495712518     -9.7472915649     0.1676026582     -0.0035740156     -0.0030879821     -0.0138539767     37.8267860412     78.0151138305     -71.8582458496
  1  81    0    0     -0.3447826147     -9.7736291885     0.1676026582     -0.0134278607     -0.0073491044     -0.0154518976     37.8267860412     78.0151138305     -71.8582458496
  2  33    0    0     -0.3447826147     -9.7736291885     0.1676026582     -0.0134278607     -0.0073491044     -0.0154518976     37.8267860412     78.0151138305     -71.8582458496
  2 241    0    0     -0.3280223608     -9.7640523910     0.1292934894     -0.0049056167     -0.0049522228     -0.0103918135     35.5501747131     77.1365661621     -72.7016525268
  3 193    0    0     -0.3280223608     -9.7640523910     0.1292934894     -0.0049056167     -0.0049522228     -0.0103918135     35.5501747131     77.1365661621     -72.7016525268
  4 146    0    0     -0.3423882961     -9.7520809173     0.1699969768     0.0142694354     -0.0017563814     -0.0037338101     35.5501747131     77.1365661621     -72.7016525268
  5  98    0    0     -0.3567542552     -9.7568693161     0.1963345432     0.0150683951     -0.0014900611     -0.0037338101     35.5501747131     77.1365661621     -72.7016525268
  6  50    0    0     -0.3567542552     -9.7568693161     0.1963345432     0.0150683951     -0.0014900611     -0.0037338101     35.5501747131     77.1365661621     -72.7016525268
  7   2    0    0     -0.3495712518     -9.7520809173     0.1987288665     0.0052145490     -0.0038869426     -0.0087938938     35.5501747131     77.1365661621     -72.7016525268
  7 209    0    0     -0.3447826147     -9.7472915649     0.1867572593     -0.0001118537     -0.0041532630     -0.0149192571     35.5501747131     77.1365661621     -72.7016525268
  8 162    0    0     -0.3447826147     -9.7472915649     0.1867572593     -0.0001118537     -0.0041532630     -0.0149192571     35.5501747131     77.1365661621     -72.7016525268
  9 114    0    0     -0.3208393812     -9.7664461135     0.1580253696     -0.0054382567     -0.0038869426     -0.0162508559     35.5501747131     77.1365661621     -72.7016525268
 10  66    0    0     -0.3016848087     -9.7999668121     0.1436594247     0.0060135107     0.0003741799     -0.0077286128     36.7760391235     77.6636886596     -72.5329666137
 11  18    0    0     -0.3016848087     -9.7999668121     0.1436594247     0.0060135107     0.0003741799     -0.0077286128     36.7760391235     77.6636886596     -72.5329666137
 11 225    0    0     -0.3352053165     -9.7712354660     0.2035175085     0.0259875249     0.0064995436     0.0074516363     36.7760391235     77.6636886596     -72.5329666137
 12 177    0    0     -0.3711201906     -9.7472915649     0.2035175085     0.0198621578     0.0035700216     0.0042557945     36.7760391235     77.6636886596     -72.5329666137
 13 129    0    0     -0.3711201906     -9.7472915649     0.2035175085     0.0198621578     0.0035700216     0.0042557945     36.7760391235     77.6636886596     -72.5329666137
 14  80    0    0     -0.3519655704     -9.7425031661     0.1843629074     0.0006871075     -0.0065501441     -0.0141202974     36.7760391235     77.6636886596     -72.5329666137
 15  32    0    0     -0.3304166793     -9.7616577148     0.1676026582     -0.0022424144     -0.0121428680     -0.0348932719     36.7760391235     77.6636886596     -72.5329666137
 15 240    0    0     -0.3304166793     -9.7616577148     0.1676026582     -0.0022424144     -0.0121428680     -0.0348932719     36.7760391235     77.6636886596     -72.5329666137
 16 193    0    0     -0.2897131729     -9.7664461135     0.1245048284     0.0182642354     -0.0092133464     -0.0378227901     36.7760391235     77.6636886596     -72.5329666137
 17 145    0    0     -0.2873188495     -9.7640523910     0.1723913097     0.0393035268     -0.0012237410     -0.0175824584     35.5501747131     75.7308883666     -72.0269241333
 18  97    0    0     -0.2873188495     -9.7640523910     0.1723913097     0.0393035268     -0.0012237410     -0.0175824584     35.5501747131     75.7308883666     -72.0269241333
 19  49    0    0     -0.3016848087     -9.7544746398     0.2226721048     0.0377056074     0.0017057807     0.0103811585     35.5501747131     75.7308883666     -72.0269241333
 20   0    0    0     -0.3112620830     -9.7448978424     0.1867572593     0.0124051928     0.0001078598     0.0284909267     35.5501747131     75.7308883666     -72.0269241333
 20 208    0    0     -0.3112620830     -9.7448978424     0.1867572593     0.0124051928     0.0001078598     0.0284909267     35.5501747131     75.7308883666     -72.0269241333
 21 159    0    0     -0.3304166793     -9.7856006622     0.1843629074     0.0012197475     0.0019721007     0.0295562124     35.5501747131     75.7308883666     -72.0269241333
 22 111    0    0     -0.3519655704     -9.7664461135     0.1987288665     0.0246559214     0.0062332239     0.0258277297     35.5501747131     75.7308883666     -72.0269241333
 23  63    0    0     -0.3519655704     -9.7664461135     0.1987288665     0.0246559214     0.0062332239     0.0258277297     35.5501747131     75.7308883666     -72.0269241333
 24  15    0    0     -0.3447826147     -9.7353200912     0.2346437215     0.0417004060     0.0112933063     0.0183707618     35.5501747131     75.7308883666     -72.0269241333
 24 222    0    0     -0.3495712518     -9.7472915649     0.2130948066     0.0363740086     0.0094290647     0.0122453987     36.7760391235     77.3122711181     -71.8582458496
 25 174    0    0     -0.3495712518     -9.7472915649     0.2130948066     0.0363740086     0.0094290647     0.0122453987     36.7760391235     77.3122711181     -71.8582458496
 26 126    0    0     -0.3495712518     -9.7544746398     0.2154891252     0.0257212018     0.0059669027     0.0063863554     36.7760391235     77.3122711181     -71.8582458496
 27  78    0    0     -0.3783031463     -9.7161655426     0.2777415513     0.0156010379     0.0035700216     0.0029241938     36.7760391235     77.3122711181     -71.8582458496
 28  30    0    0     -0.3783031463     -9.7161655426     0.2777415513     0.0156010379     0.0035700216     0.0029241938     36.7760391235     77.3122711181     -71.8582458496
 28 237    0    0     -0.3328109979     -9.7664461135     0.2059118509     -0.0038403366     -0.0025553419     -0.0034674897     36.7760391235     77.3122711181     -71.8582458496
 29 190    0    0     -0.3352053165     -9.7760238647     0.2130948066     0.0036166291     -0.0004247806     0.0002609920     36.7760391235     77.3122711181     -71.8582458496
 30 141    0    0     -0.3352053165     -9.7760238647     0.2130948066     0.0036166291     -0.0004247806     0.0002609920     36.7760391235     77.3122711181     -71.8582458496
 31  92    0    0     -0.3495712518     -9.7544746398     0.2226721048     0.0166663169     0.0064995436     0.0074516363     36.7760391235     77.3122711181     -71.8582458496
 32  44    0    0     -0.3567542552     -9.7401084899     0.2442210197     0.0156010379     0.0094290647     0.0114464390     36.7760391235     77.3122711181     -71.8582458496
 32 252    0    0     -0.3567542552     -9.7401084899     0.2442210197     0.0156010379     0.0094290647     0.0114464390     36.7760391235     77.3122711181     -71.8582458496
 33 204    0    0     -0.3280223608     -9.7377147674     0.2633756160     -0.0059708971     0.0051679425     0.0103811585     36.2506675720     78.5422439575     -72.0269241333
 34 155    0    0     -0.3304166793     -9.7544746398     0.2346437215     -0.0294070720     0.0011731404     0.0165065217     36.2506675720     78.5422439575     -72.0269241333
 35 107    0    0     -0.3304166793     -9.7544746398     0.2346437215     -0.0294070720     0.0011731404     0.0165065217     36.2506675720     78.5422439575     -72.0269241333
 36  59    0    0     -0.3136564254     -9.7879953384     0.1915459060     -0.0315376329     0.0062332239     0.0418069362     36.2506675720     78.5422439575     -72.0269241333
 37  11    0    0     -0.3304166793     -9.7999668121     0.1867572593     0.0009534266     0.0187502717     0.0774938392     36.2506675720     78.5422439575     -72.0269241333
 37 219    0    0     -0.3304166793     -9.7999668121     0.1867572593     0.0009534266     0.0187502717     0.0774938392     36.2506675720     78.5422439575     -72.0269241333
 38 171    0    0     -0.6728049278     -9.7784175872     0.1628140068     0.0358413696     0.0597635746     0.0415406179     36.2506675720     78.5422439575     -72.0269241333
 39 123    0    0     -0.5315398693     -9.6898279190     0.3160507440     0.0315802454     0.0933199119     -0.0082612524     36.2506675720     78.5422439575     -72.0269241333
 40  75    0    0     -0.5315398693     -9.6898279190     0.3160507440     0.0315802454     0.0933199119     -0.0082612524     36.2506675720     78.5422439575     -72.0269241333
 41  27    0    0     -0.5028079986     -9.6946163177     0.2705585718     -0.0363313913     0.0421864461     0.0505954980     37.4765357971     77.6636886596     -72.1956100463
 41 235    0    0     -0.4956250190     -9.7832069396     0.2035175085     -0.0850679874     0.0003741799     0.0364805340     37.4765357971     77.6636886596     -72.1956100463
 42 186    0    0     -0.4956250190     -9.7832069396     0.2035175085     -0.0850679874     0.0003741799     0.0364805340     37.4765357971     77.6636886596     -72.1956100463
 43 138    0    0     -0.4357668876     -9.8310928344     0.1532367229     -0.0603002071     -0.0249262332     -0.0018695695     37.4765357971     77.6636886596     -72.1956100463
 44  90    0    0     -0.4261896133     -9.7903900146     0.1484480619     0.0166663169     -0.0241272735     -0.0324963903     37.4765357971     77.6636886596     -72.1956100463
 45  42    0    0     -0.4261896133     -9.7903900146     0.1484480619     0.0166663169     -0.0241272735     -0.0324963903     37.4765357971     77.6636886596     -72.1956100463
 45 250    3   -1     -0.4237952709     -9.7041940689     0.2418267011     0.0696640253     -0.0145397496     -0.0535356807     37.4765357971     77.6636886596     -72.1956100463
 46 202    0    0     -0.3854861259     -9.6826448440     0.2945018005     0.0496900129     -0.0132081484     -0.0716454505     37.4765357971     77.6636886596     -72.1956100463
 47 154    0   -4     -0.3854861259     -9.6826448440     0.2945018005     0.0496900129     -0.0132081484     -0.0716454505     37.4765357971     77.6636886596     -72.1956100463
 48 106    0    0     -0.3591485500     -9.7353200912     0.2633756160     -0.0128952205     -0.0214640712     -0.0804340171     37.3014144897     77.8394012451     -73.7137374877
 49  58    0    0     -0.3280223608     -9.7927837371     0.1819685935     -0.0483158016     -0.0262578368     -0.0644548034     37.3014144897     77.8394012451     -73.7137374877
 50  10    0    0     -0.3280223608     -9.7927837371     0.1819685935     -0.0483158016     -0.0262578368     -0.0644548034     37.3014144897     77.8394012451     -73.7137374877
 50 219    0    0     -0.2945018005     -9.7903900146     0.1628140068     -0.0246133065     -0.0174692702     -0.0245067858     37.3014144897     77.8394012451     -73.7137374877
 51 171    0    0     -0.3160507440     -9.7401084899     0.2202777862     0.0156010379     0.0046353025     0.0175718045     37.3014144897     77.8394012451     -73.7137374877
 52 122    0    0     -0.3160507440     -9.7401084899     0.2202777862     0.0156010379     0.0046353025     0.0175718045     37.3014144897     77.8394012451     -73.7137374877
 53  73    0    0     -0.3399939537     -9.7305316925     0.2609812974     0.0259875249     0.0224787521     0.0503291845     37.3014144897     77.8394012451     -73.7137374877
 54  25    0    0     -0.4142179965     -9.7185602188     0.2657699346     0.0148020744     0.0323325991     0.0649767875     37.3014144897     77.8394012451     -73.7137374877
 54 233    0    0     -0.4142179965     -9.7185602188     0.2657699346     0.0148020744     0.0323325991     0.0649767875     37.3014144897     77.8394012451     -73.7137374877
 55 184    0    0     -0.4549215316     -9.7568693161     0.2130948066     -0.0184879446     0.0251419544     0.0471333408     37.1262893676     77.3122711181     -72.1956100463
 56 137    0    0     -0.4237952709     -9.7975721359     0.1891515731     -0.0363313913     0.0003741799     0.0042557945     37.1262893676     77.3122711181     -72.1956100463
 57  89    0    0     -0.4237952709     -9.7975721359     0.1891515731     -0.0363313913     0.0003741799     0.0042557945     37.1262893676     77.3122711181     -72.1956100463
 58  41    0    0     -0.3878804397     -9.8167276382     0.1628140068     -0.0112972998     -0.0124091875     -0.0274363040     37.1262893676     77.3122711181     -72.1956100463
 58 249    0    0     -0.3663315296     -9.7640523910     0.1987288665     0.0329118442     -0.0049522228     -0.0380891113     37.1262893676     77.3122711181     -72.1956100463
 59 202    0    0     -0.3663315296     -9.7640523910     0.1987288665     0.0329118442     -0.0049522228     -0.0380891113     37.1262893676     77.3122711181     -72.1956100463
 60 154    0    0     -0.3735145092     -9.7472915649     0.2346437215     0.0456952142     -0.0001584604     -0.0391543912     37.1262893676     77.3122711181     -72.1956100463
 61 107    0    0     -0.3783031463     -9.7353200912     0.2729529142     0.0358413696     -0.0049522228     -0.0402196693     37.1262893676     77.3122711181     -72.1956100463
 62  59    0    0     -0.3783031463     -9.7353200912     0.2729529142     0.0358413696     -0.0049522228     -0.0402196693     37.1262893676     77.3122711181     -72.1956100463
 63  11    0    0     -0.3519655704     -9.7137708663     0.2585869789     0.0124051928     -0.0174692702     -0.0383554344     36.2506675720     77.4879837036     -72.3642883300
 63 219    0    0     -0.3375996351     -9.7616577148     0.2322494029     -0.0038403366     -0.0262578368     -0.0298331851     36.2506675720     77.4879837036     -72.3642883300
 64 172    0    0     -0.3375996351     -9.7616577148     0.2322494029     -0.0038403366     -0.0262578368     -0.0298331851     36.2506675720     77.4879837036     -72.3642883300
 65 124    0    0     -0.3567542552     -9.7664461135     0.2202777862     0.0012197475     -0.0209314322     -0.0199793395     36.2506675720     77.4879837036     -72.3642883300
 66  76    0    0     -0.3471769332     -9.7712354660     0.2154891252     0.0283844041     -0.0126755070     -0.0218435811     36.2506675720     77.4879837036     -72.3642883300
 67  28    0    0     -0.3471769332     -9.7712354660     0.2154891252     0.0283844041     -0.0126755070     -0.0218435811     36.2506675720     77.4879837036     -72.3642883300
 67 236    0    0     -0.3399939537     -9.7808122634     0.2322494029     0.0390372037     -0.0140071096     -0.0322300672     36.2506675720     77.4879837036     -72.3642883300
 68 188    0    0     -0.3495712518     -9.6970109939     0.2873188495     0.0289170408     -0.0150723886     -0.0415512752     36.2506675720     77.4879837036     -72.3642883300
 69 140    0    0     -0.3495712518     -9.6970109939     0.2873188495     0.0289170408     -0.0150723886     -0.0415512752     36.2506675720     77.4879837036     -72.3642883300
 70  91    0    0     -0.3160507440     -9.7281370162     0.2681642532     0.0041492695     -0.0219967126     -0.0391543912     36.2506675720     77.4879837036     -72.3642883300
 71  43    0    0     -0.2945018005     -9.7688407897     0.2298550844     0.0100083112     -0.0169366302     -0.0231751823     36.0755462646     76.9608535766     -71.8582458496
 71 251    0    0     -0.2945018005     -9.7688407897     0.2298550844     0.0100083112     -0.0169366302     -0.0231751823     36.0755462646     76.9608535766     -71.8582458496
 72 203    0    0     -0.2849245071     -9.7784175872     0.2394323587     0.0273191237     -0.0076154241     -0.0047990913     36.0755462646     76.9608535766     -71.8582458496
 73 155    0    0     -0.3160507440     -9.7113771438     0.2945018005     0.0409014511     0.0051679425     0.0114464390     36.0755462646     76.9608535766     -71.8582458496
 74 106    0    0     -0.3160507440     -9.7113771438     0.2945018005     0.0409014511     0.0051679425     0.0114464390     36.0755462646     76.9608535766     -71.8582458496
 75  58    0    0     -0.3256280183     -9.7257432937     0.2777415513     0.0113399124     0.0046353025     0.0186370840     36.0755462646     76.9608535766     -71.8582458496
 76   9    0    0     -0.3256280183     -9.7712354660     0.2945018005     -0.0155584230     0.0014394605     0.0255614066     36.0755462646     76.9608535766     -71.8582458496
 76 216    0    0     -0.3256280183     -9.7712354660     0.2945018005     -0.0155584230     0.0014394605     0.0255614066     36.0755462646     76.9608535766     -71.8582458496
 77 168    0    0     -0.3399939537     -9.7712354660     0.2657699346     -0.0224827480     -0.0004247806     0.0319530940     36.0755462646     76.9608535766     -71.8582458496
 78 119    0    0     -0.3735145092     -9.7688407897     0.2107004880     -0.0067698583     -0.0020227015     0.0282246112     36.9511642456     76.7851409912     -73.0390167236
 79  71    0    0     -0.3735145092     -9.7688407897     0.2107004880     -0.0067698583     -0.0020227015     0.0282246112     36.9511642456     76.7851409912     -73.0390167236
 80  23    0    0     -0.3615428924     -9.7736291885     0.2490096569     0.0073451099     -0.0068164639     0.0119790792     36.9511642456     76.7851409912     -73.0390167236
