# Supplementary material for: A localization method for wireless capsule endoscopy using side wall cameras and IMU sensor
Source: Sci Rep. 2021 May 27;11:11204. doi: 10.1038/s41598-021-90523-w (PMC8160358; doi:10.1038/s41598-021-90523-w)
Supplement: Supplementary file 1 — Supplementary Information. [file 41598_2021_90523_MOESM1_ESM.zip › data/L_10]

 98 158    0    0     0.0838013267     -9.7377147674     0.0814070034     -0.1452802896     0.0071493792     -0.0424181556     25.5681037902     76.9608535766     -53.3032989501
 99 110    0    0     -0.0287318849     -9.7903900146     0.1005615949     -0.1372906923     0.0124757814     -0.0256399869     25.5681037902     76.9608535766     -53.3032989501
100  62    0    0     -0.0287318849     -9.7903900146     0.1005615949     -0.1372906923     0.0124757814     -0.0256399869     25.5681037902     76.9608535766     -53.3032989501
101  13    0    0     -0.0311262083     -9.7879953384     0.0981672668     -0.1402202129     0.0082146587     -0.0421518373     25.5681037902     76.9608535766     -53.3032989501
101 221    0    0     0.0000000000     -9.7808122634     0.0885899734     -0.1436823749     0.0034208965     -0.0607942485     25.5681037902     76.9608535766     -53.3032989501
102 172    0    0     0.0000000000     -9.7808122634     0.0885899734     -0.1436823749     0.0034208965     -0.0607942485     25.5681037902     76.9608535766     -53.3032989501
103 122    0    0     -0.0047886476     -9.7856006622     0.0790126848     -0.1447476387     0.0074156990     -0.0615932083     26.4437255859     77.8394012451     -51.1104393005
104  75    0    0     0.0191545906     -9.7784175872     0.0622524166     -0.1450139760     0.0138073825     -0.0498751211     26.4437255859     77.8394012451     -51.1104393005
105  26    0    0     0.0191545906     -9.7784175872     0.0622524166     -0.1450139760     0.0138073825     -0.0498751211     26.4437255859     77.8394012451     -51.1104393005
105 235    0    0     -0.0885899734     -9.8550367355     0.0670410633     -0.1463455677     0.0167369031     -0.0341622304     26.4437255859     77.8394012451     -51.1104393005
106 187    0    0     -0.0694353866     -9.7640523910     0.1053502440     -0.1327632427     0.0058177781     -0.0346948742     26.4437255859     77.8394012451     -51.1104393005
107 139    0    0     -0.0694353866     -9.7640523910     0.1053502440     -0.1327632427     0.0058177781     -0.0346948742     26.4437255859     77.8394012451     -51.1104393005
108  91    0    0     -0.0071829710     -9.7760238647     0.0909842967     -0.1380896453     0.0071493792     -0.0261726260     26.4437255859     77.8394012451     -51.1104393005
109  43    0    0     -0.0454921483     -9.7856006622     0.1053502440     -0.1431497335     0.0108778608     -0.0227104640     26.4437255859     77.8394012451     -51.1104393005
109 251    0    0     -0.0454921483     -9.7856006622     0.1053502440     -0.1431497335     0.0108778608     -0.0227104640     26.4437255859     77.8394012451     -51.1104393005
110 203    0    0     0.0383091812     -9.7425031661     0.0957729530     -0.1436823749     0.0044861769     -0.0381570339     25.7432289123     76.7851409912     -52.1225280761
111 155    0    0     -0.0023943238     -9.7592630386     0.0718297100     -0.1458129310     0.0084809789     -0.0384233570     25.7432289123     76.7851409912     -52.1225280761
112 108    0    0     -0.0023943238     -9.7592630386     0.0718297100     -0.1458129310     0.0084809789     -0.0384233570     25.7432289123     76.7851409912     -52.1225280761
113  60    0    0     -0.0119716191     -9.7879953384     0.0909842967     -0.1468782186     0.0138073825     -0.0392223148     25.7432289123     76.7851409912     -52.1225280761
114  12    0    0     0.0359148550     -9.8095445632     0.0622524166     -0.1431497335     0.0079483389     -0.0453476810     25.7432289123     76.7851409912     -52.1225280761
114 220    0    0     0.0359148550     -9.8095445632     0.0622524166     -0.1431497335     0.0079483389     -0.0453476810     25.7432289123     76.7851409912     -52.1225280761
115 173    0    0     -0.0191545906     -9.7975721359     0.1149275422     -0.1359590888     0.0114105010     -0.0450813579     25.7432289123     76.7851409912     -52.1225280761
116 125    0    0     0.0359148550     -9.7664461135     0.0670410633     -0.1420844554     0.0106115412     -0.0567994499     25.7432289123     76.7851409912     -52.1225280761
117  78    0    0     0.0359148550     -9.7664461135     0.0670410633     -0.1420844554     0.0106115412     -0.0567994499     25.7432289123     76.7851409912     -52.1225280761
118  30    0    0     -0.0191545906     -9.8023614883     0.0838013267     -0.1474108600     0.0100788998     -0.0706480884     25.7432289123     76.7851409912     -52.1225280761
118 237    0    0     0.0095772953     -9.7975721359     0.0622524166     -0.1522046184     0.0098125801     -0.0836977863     25.5681037902     77.6636886596     -50.9417610168
119 190    0    0     0.0095772953     -9.7975721359     0.0622524166     -0.1522046184     0.0098125801     -0.0836977863     25.5681037902     77.6636886596     -50.9417610168
120 142    0    0     0.0239432382     -9.7927837371     0.0981672668     -0.1527372598     0.0111441802     -0.0749092149     25.5681037902     77.6636886596     -50.9417610168
121  94    0    0     0.0454921483     -9.7664461135     0.0790126848     -0.1511393308     0.0111441802     -0.0517393636     25.5681037902     77.6636886596     -50.9417610168
122  46    0    0     0.0454921483     -9.7664461135     0.0790126848     -0.1511393308     0.0111441802     -0.0517393636     25.5681037902     77.6636886596     -50.9417610168
122 255    0    0     0.0263375616     -9.7784175872     0.0861956501     -0.1482098102     0.0132747423     -0.0208462262     25.5681037902     77.6636886596     -50.9417610168
123 207    0    0     0.0023943238     -9.7760238647     0.1125332117     -0.1554004573     0.0127421021     -0.0117913389     25.5681037902     77.6636886596     -50.9417610168
124 159    0    0     0.0023943238     -9.7760238647     0.1125332117     -0.1554004573     0.0127421021     -0.0117913389     25.5681037902     77.6636886596     -50.9417610168
125 112    0    0     -0.0263375616     -9.7975721359     0.0861956501     -0.1583299732     0.0172695446     -0.0136555802     25.5681037902     77.6636886596     -50.9417610168
126  64    0    0     -0.0263375616     -9.7879953384     0.0478864765     -0.1575310230     0.0209980273     -0.0251073479     26.4437255859     77.4879837036     -50.4357147216
127  17    0    0     -0.0263375616     -9.7879953384     0.0478864765     -0.1575310230     0.0209980273     -0.0251073479     26.4437255859     77.4879837036     -50.4357147216
127 225    0    0     -0.0071829710     -9.7736291885     0.0526751232     -0.1546015024     0.0178021860     -0.0421518373     26.4437255859     77.4879837036     -50.4357147216
128 178    0    0     -0.0071829710     -9.7784175872     0.0502807998     -0.1474108600     0.0122094619     -0.0514730453     26.4437255859     77.4879837036     -50.4357147216
129 130    0    0     -0.0071829710     -9.7784175872     0.0502807998     -0.1474108600     0.0122094619     -0.0514730453     26.4437255859     77.4879837036     -50.4357147216
130  82    0    0     -0.0263375616     -9.7951784133     0.0359148550     -0.1301000356     0.0034208965     -0.0594626474     26.4437255859     77.4879837036     -50.4357147216
131  34    0    0     -0.0383091812     -9.7975721359     0.1029559254     -0.1154524326     0.0100788998     -0.0480108833     26.4437255859     77.4879837036     -50.4357147216
131 242    0    0     -0.0383091812     -9.7975721359     0.1029559254     -0.1154524326     0.0100788998     -0.0480108833     26.4437255859     77.4879837036     -50.4357147216
132 195    0    0     0.0047886476     -9.7903900146     0.0598580884     -0.1306326866     0.0119431400     -0.0400212764     26.4437255859     77.4879837036     -50.4357147216
133 146    0    0     0.0167602658     -9.7496862411     0.0981672668     -0.1287684440     0.0098125801     -0.0349611949     24.5173606872     76.9608535766     -51.6164855957
134  99    0    0     0.0167602658     -9.7496862411     0.0981672668     -0.1287684440     0.0098125801     -0.0349611949     24.5173606872     76.9608535766     -51.6164855957
135  50    0    0     -0.0047886476     -9.7760238647     0.1005615949     -0.1343611598     0.0106115412     -0.0370917558     24.5173606872     76.9608535766     -51.6164855957
136   2    0    0     0.0000000000     -9.7808122634     0.0909842967     -0.1482098102     0.0084809789     -0.0416191959     24.5173606872     76.9608535766     -51.6164855957
136 209    0    0     0.0000000000     -9.7808122634     0.0909842967     -0.1482098102     0.0084809789     -0.0416191959     24.5173606872     76.9608535766     -51.6164855957
137 160    0    0     -0.1101388931     -9.7161655426     0.0311262083     -0.1591289281     0.0074156990     -0.0429507970     24.5173606872     76.9608535766     -51.6164855957
138 112    0    0     -0.0335205316     -9.7760238647     0.0790126848     -0.1588626146     0.0004913746     -0.0504077625     24.5173606872     76.9608535766     -51.6164855957
139  65    0    0     -0.0335205316     -9.7760238647     0.0790126848     -0.1588626146     0.0004913746     -0.0504077625     24.5173606872     76.9608535766     -51.6164855957
140  17    0    0     0.0239432382     -9.7856006622     0.0742240333     -0.1719123125     0.0082146587     -0.0432171201     24.5173606872     76.9608535766     -51.6164855957
140 225    0    0     -0.0095772953     -9.7568693161     0.0526751232     -0.1703143835     0.0191337852     -0.0285695075     25.7432289123     78.5422439575     -50.7730789184
141 178    0    0     -0.0095772953     -9.7568693161     0.0526751232     -0.1703143835     0.0191337852     -0.0285695075     25.7432289123     78.5422439575     -50.7730789184
142 131    0    0     -0.0119716191     -9.7856006622     0.0263375616     -0.1652543067     0.0135410618     -0.0232431077     25.7432289123     78.5422439575     -50.7730789184
143  83    0    0     -0.0047886476     -9.7856006622     0.0885899734     -0.1506066894     0.0119431400     -0.0091281385     25.7432289123     78.5422439575     -50.7730789184
144  35    0    0     -0.0047886476     -9.7856006622     0.0885899734     -0.1506066894     0.0119431400     -0.0091281385     25.7432289123     78.5422439575     -50.7730789184
144 243    0    0     -0.0167602658     -9.7329254150     0.0766183614     -0.1391549224     0.0084809789     -0.0176503825     25.7432289123     78.5422439575     -50.7730789184
145 195    0    0     0.0071829710     -9.8191213607     0.0407035017     -0.1455466175     0.0060840978     -0.0200472640     25.7432289123     78.5422439575     -50.7730789184
146 147    0    0     0.0071829710     -9.8191213607     0.0407035017     -0.1455466175     0.0060840978     -0.0200472640     25.7432289123     78.5422439575     -50.7730789184
147  98    0    0     -0.1005615949     -9.7736291885     0.0359148550     -0.1356927752     0.0132747423     -0.0205799055     25.7432289123     78.5422439575     -50.7730789184
148  51    0    0     -0.0407035017     -9.7736291885     0.0550694465     -0.1207788348     0.0103452205     -0.0275042295     24.6924839019     78.1908187866     -51.7851676940
149   3    0    0     -0.0407035017     -9.7736291885     0.0550694465     -0.1207788348     0.0103452205     -0.0275042295     24.6924839019     78.1908187866     -51.7851676940
149 210    0    0     -0.0407035017     -9.8789796829     0.0502807998     -0.1237083554     0.0148726630     -0.0205799055     24.6924839019     78.1908187866     -51.7851676940
150 162    0    0     -0.0790126848     -9.7472915649     0.0742240333     -0.1191809177     0.0164705848     -0.0173840618     24.6924839019     78.1908187866     -51.7851676940
151 114    0    0     -0.0790126848     -9.7472915649     0.0742240333     -0.1191809177     0.0164705848     -0.0173840618     24.6924839019     78.1908187866     -51.7851676940
152  66    0    0     -0.0574637699     -9.7879953384     0.0502807998     -0.1314316391     0.0172695446     -0.0179167032     24.6924839019     78.1908187866     -51.7851676940
153  18    0    0     -0.0526751232     -9.7784175872     0.0742240333     -0.1295673961     0.0108778608     -0.0322979927     24.6924839019     78.1908187866     -51.7851676940
153 227    0    0     -0.0526751232     -9.7784175872     0.0742240333     -0.1295673961     0.0108778608     -0.0322979927     24.6924839019     78.1908187866     -51.7851676940
154 179    0    0     0.0502807998     -9.7377147674     0.0790126848     -0.1287684440     0.0050188169     -0.0554678440     24.6924839019     78.1908187866     -51.7851676940
155 131    0    0     -0.0095772953     -9.7927837371     0.0766183614     -0.1348937988     0.0090136194     -0.0552015256     24.6924839019     78.1908187866     -51.7851676940
156  83    0    0     -0.0095772953     -9.7927837371     0.0766183614     -0.1348937988     0.0090136194     -0.0552015256     24.6924839019     78.1908187866     -51.7851676940
157  35    0    0     -0.0311262083     -9.7616577148     0.0574637699     -0.1404865264     0.0116768217     -0.0498751211     25.3929805755     78.1908187866     -50.4357147216
157 244    0    0     -0.0311262083     -9.7592630386     0.0622524166     -0.1442150115     0.0087473001     -0.0538699245     25.3929805755     78.1908187866     -50.4357147216
158 196    0    0     -0.0311262083     -9.7592630386     0.0622524166     -0.1442150115     0.0087473001     -0.0538699245     25.3929805755     78.1908187866     -50.4357147216
159 148    0    0     -0.0023943238     -9.7856006622     0.0718297100     -0.1530035734     0.0103452205     -0.0674522495     25.3929805755     78.1908187866     -50.4357147216
160 100    0    0     -0.0191545906     -9.8071498870     0.0670410633     -0.1530035734     0.0132747423     -0.0671859312     25.3929805755     78.1908187866     -50.4357147216
161  53    0    0     -0.0191545906     -9.8071498870     0.0670410633     -0.1530035734     0.0132747423     -0.0671859312     25.3929805755     78.1908187866     -50.4357147216
162   5    0    0     0.0023943238     -9.7712354660     0.0790126848     -0.1492750883     0.0087473001     -0.0586636924     25.3929805755     78.1908187866     -50.4357147216
162 213    0    0     0.0023943238     -9.7760238647     0.0742240333     -0.1444813251     0.0036872167     -0.0520056819     25.3929805755     78.1908187866     -50.4357147216
163 164    0    0     0.0023943238     -9.7760238647     0.0742240333     -0.1444813251     0.0036872167     -0.0520056819     25.3929805755     78.1908187866     -50.4357147216
164 116    0    0     -0.0167602658     -9.7903900146     0.0454921483     -0.1479434967     0.0058177781     -0.0554678440     27.3193454742     76.9608535766     -51.6164855957
165  69    0    0     0.1340821266     -9.7113771438     0.0670410633     -0.1447476387     0.0039535369     -0.0687838506     27.3193454742     76.9608535766     -51.6164855957
166  21   -1   -1     0.1340821266     -9.7113771438     0.0670410633     -0.1447476387     0.0039535369     -0.0687838506     27.3193454742     76.9608535766     -51.6164855957
166 229    0    0     0.0430978250     -9.7975721359     0.0407035017     -0.1463455677     0.0082146587     -0.0504077625     27.3193454742     76.9608535766     -51.6164855957
167 181    1   -1     0.0215489125     -9.7927837371     0.0598580884     -0.1375570058     0.0111441802     -0.0328306317     27.3193454742     76.9608535766     -51.6164855957
168 133    0    0     0.0215489125     -9.7927837371     0.0598580884     -0.1375570058     0.0111441802     -0.0328306317     27.3193454742     76.9608535766     -51.6164855957
169  86    0  -19     -0.0119716191     -9.7879953384     0.0742240333     -0.1370243787     0.0132747423     -0.0229767847     27.3193454742     76.9608535766     -51.6164855957
170  38    0    0     -0.1125332117     -9.7281370162     0.0526751232     -0.1388886089     0.0106115412     -0.0352275133     27.3193454742     76.9608535766     -51.6164855957
170 247    0  -16     -0.1125332117     -9.7281370162     0.0526751232     -0.1388886089     0.0106115412     -0.0352275133     27.3193454742     76.9608535766     -51.6164855957
171 200    0    0     -0.0407035017     -9.8071498870     0.0598580884     -0.1351601123     0.0010240151     -0.0434834384     25.7432289123     75.7308883666     -52.4598922729
172 152    0   -1     -0.0095772953     -9.8047552108     0.0526751232     -0.1338285207     0.0050188169     -0.0432171201     25.7432289123     75.7308883666     -52.4598922729
173 104    0    0     -0.0095772953     -9.8047552108     0.0526751232     -0.1338285207     0.0050188169     -0.0432171201     25.7432289123     75.7308883666     -52.4598922729
174  57    0    7     -0.0239432382     -9.7712354660     0.0981672668     -0.1295673961     0.0135410618     -0.0474782419     25.7432289123     75.7308883666     -52.4598922729
175   9    0    0     -0.0119716191     -9.7879953384     0.0670410633     -0.1354264497     0.0132747423     -0.0637237739     25.7432289123     75.7308883666     -52.4598922729
175 217    0    0     -0.0119716191     -9.7879953384     0.0670410633     -0.1354264497     0.0132747423     -0.0637237739     25.7432289123     75.7308883666     -52.4598922729
176 170    0    0     0.0287318849     -9.7879953384     0.0526751232     -0.1330295681     0.0084809789     -0.0674522495     25.7432289123     75.7308883666     -52.4598922729
177 122    0    0     0.0383091812     -9.7879953384     0.0814070034     -0.1263715624     0.0071493792     -0.0562668085     25.7432289123     75.7308883666     -52.4598922729
178  74    0    0     0.0383091812     -9.7879953384     0.0814070034     -0.1263715624     0.0071493792     -0.0562668085     25.7432289123     75.7308883666     -52.4598922729
179  26    0    0     0.0526751232     -9.7784175872     0.0574637699     -0.1255725860     0.0095462608     -0.0434834384     24.5173606872     76.2580108642     -52.6285743713
179 234    0    0     0.0095772953     -9.7856006622     0.0598580884     -0.1202461957     0.0108778608     -0.0293684692     24.5173606872     76.2580108642     -52.6285743713
180 186    0    0     0.0095772953     -9.7856006622     0.0598580884     -0.1202461957     0.0108778608     -0.0293684692     24.5173606872     76.2580108642     -52.6285743713
181 138    0    0     0.0071829710     -9.7927837371     0.0933786296     -0.1175829887     0.0172695446     -0.0301674318     24.5173606872     76.2580108642     -52.6285743713
182  90    0    0     -0.0215489125     -9.7832069396     0.0909842967     -0.1189145927     0.0220633077     -0.0418855190     24.5173606872     76.2580108642     -52.6285743713
183  42    0    0     -0.0215489125     -9.7832069396     0.0909842967     -0.1189145927     0.0220633077     -0.0418855190     24.5173606872     76.2580108642     -52.6285743713
183 250    0    0     0.0095772953     -9.7879953384     0.0957729530     -0.1237083554     0.0196664257     -0.0501414394     24.5173606872     76.2580108642     -52.6285743713
184 202    0    0     0.0239432382     -9.7856006622     0.0957729530     -0.1226430892     0.0215306663     -0.0578647232     24.5173606872     76.2580108642     -52.6285743713
185 155    0    0     0.0239432382     -9.7856006622     0.0957729530     -0.1226430892     0.0215306663     -0.0578647232     24.5173606872     76.2580108642     -52.6285743713
186 107    0    0     0.0239432382     -9.7832069396     0.0981672668     -0.1231757164     0.0178021860     -0.0560004806     24.5173606872     76.2580108642     -52.6285743713
187  59    0    0     -0.1676026582     -9.7353200912     0.0095772953     -0.1242409944     0.0143400216     -0.0565331268     25.0427322387     78.1908187866     -52.1225280761
188  11    0    0     -0.1676026582     -9.7353200912     0.0095772953     -0.1242409944     0.0143400216     -0.0565331268     25.0427322387     78.1908187866     -52.1225280761
188 219    0    0     0.1436594247     -9.8047552108     0.0478864765     -0.1103923439     0.0252591490     -0.0722460174     25.0427322387     78.1908187866     -52.1225280761
189 171    0    0     -0.2609812974     -9.7975721359     0.1197161788     -0.1303663730     0.0849148654     -0.0786377048     25.0427322387     78.1908187866     -52.1225280761
190 123    0    0     -0.2609812974     -9.7975721359     0.1197161788     -0.1303663730     0.0849148654     -0.0786377048     25.0427322387     78.1908187866     -52.1225280761
191  76    0    0     0.0383091812     -9.7808122634     0.1221105098     -0.1191809177     0.0311181926     -0.0658543348     25.0427322387     78.1908187866     -52.1225280761
192  28    0    0     0.1795742750     -9.7544746398     0.1292934894     -0.1343611598     0.0462984466     -0.0687838506     25.0427322387     78.1908187866     -52.1225280761
192 236    0    0     0.1795742750     -9.7544746398     0.1292934894     -0.1343611598     0.0462984466     -0.0687838506     25.0427322387     78.1908187866     -52.1225280761
193 188    0    0     0.0023943238     -9.7664461135     0.1221105098     -0.1423507690     0.0678703784     -0.0573320865     25.0427322387     78.1908187866     -52.1225280761
194 140    0    0     0.0239432382     -10.1255950927     0.1029559254     -0.1455466175     0.0399067544     -0.0522720050     24.5173606872     78.3665313720     -51.2791213989
195  93    0    0     0.0239432382     -10.1255950927     0.1029559254     -0.1455466175     0.0399067544     -0.0522720050     24.5173606872     78.3665313720     -51.2791213989
196  46    0    0     -0.0047886476     -9.6706733703     0.1795742750     -0.1223767518     0.0042198567     -0.0647890520     24.5173606872     78.3665313720     -51.2791213989
196 254    0    0     0.0694353866     -9.8358821868     0.1364764571     -0.1546015024     -0.0021718266     -0.0586636924     24.5173606872     78.3665313720     -51.2791213989
197 207    0    0     0.0694353866     -9.8358821868     0.1364764571     -0.1546015024     -0.0021718266     -0.0586636924     24.5173606872     78.3665313720     -51.2791213989
198 159    0    0     0.0383091812     -9.7544746398     0.1245048284     -0.1503403759     0.0012903354     -0.0469456005     24.5173606872     78.3665313720     -51.2791213989
199 111    0    0     0.0239432382     -9.7927837371     0.1245048284     -0.1577973365     -0.0029707875     -0.0472119188     24.5173606872     78.3665313720     -51.2791213989
200  64    0    0     0.0239432382     -9.7927837371     0.1245048284     -0.1577973365     -0.0029707875     -0.0472119188     24.5173606872     78.3665313720     -51.2791213989
201  17    0    0     0.0766183614     -9.8143329620     0.1125332117     -0.1577973365     -0.0117593514     -0.0573320865     24.5173606872     78.3665313720     -51.2791213989
201 225    0    0     0.0790126848     -9.8215160369     0.0766183614     -0.1444813251     0.0026219363     -0.0554678440     26.4437255859     77.4879837036     -51.7851676940
202 178    0    0     0.0790126848     -9.8215160369     0.0766183614     -0.1444813251     0.0026219363     -0.0554678440     26.4437255859     77.4879837036     -51.7851676940
203 130    0    0     0.0670410633     -9.7760238647     0.1173218607     -0.1239746809     0.0119431400     -0.0450813579     26.4437255859     77.4879837036     -51.7851676940
204  82    0    0     0.0646467447     -9.7784175872     0.1245048284     -0.1157187461     0.0100788998     -0.0426844787     26.4437255859     77.4879837036     -51.7851676940
205  34    0    0     0.0646467447     -9.7784175872     0.1245048284     -0.1157187461     0.0100788998     -0.0426844787     26.4437255859     77.4879837036     -51.7851676940
205 242    0    0     0.0861956501     -9.8239097595     0.1292934894     -0.1125229120     0.0071493792     -0.0506740808     26.4437255859     77.4879837036     -51.7851676940
206 194    0    0     0.0670410633     -9.7760238647     0.1340821266     -0.0944131374     0.0068830585     -0.0528046417     26.4437255859     77.4879837036     -51.7851676940
207 146    0    0     0.0670410633     -9.7760238647     0.1340821266     -0.0944131374     0.0068830585     -0.0528046417     26.4437255859     77.4879837036     -51.7851676940
208  98    0    0     0.0766183614     -9.7999668121     0.1436594247     -0.0917499446     0.0031545760     -0.0575984048     26.4437255859     77.4879837036     -51.7851676940
209  50    0    0     0.0861956501     -9.7712354660     0.1484480619     -0.0840266609     0.0039535369     -0.0570657682     25.5681037902     77.6636886596     -50.6043968200
210   1    0    0     0.0861956501     -9.7712354660     0.1484480619     -0.0840266609     0.0039535369     -0.0570657682     25.5681037902     77.6636886596     -50.6043968200
210 209    0    0     0.0957729530     -9.8071498870     0.1580253696     -0.0885540962     0.0058177781     -0.0578647232     25.5681037902     77.6636886596     -50.6043968200
211 161    0    0     0.0790126848     -9.7496862411     0.1699969768     -0.0816297721     -0.0053676681     -0.0485435199     25.5681037902     77.6636886596     -50.6043968200
212 113    0    0     0.0790126848     -9.7496862411     0.1699969768     -0.0816297721     -0.0053676681     -0.0485435199     25.5681037902     77.6636886596     -50.6043968200
213  65    0    0     0.1221105098     -9.7688407897     0.2154891252     -0.0893530654     0.0002250546     -0.0437497568     25.5681037902     77.6636886596     -50.6043968200
214  16    0    0     0.6105525493     -9.9005289077     -0.3112620830     -0.1143871545     0.0660061311     -0.0637237739     25.5681037902     77.6636886596     -50.6043968200
214 224    0    0     0.6105525493     -9.9005289077     -0.3112620830     -0.1143871545     0.0660061311     -0.0637237739     25.5681037902     77.6636886596     -50.6043968200
215 176    0    0     -0.1747856235     -9.6754617691     0.3495712518     -0.1202461957     0.2761327743     -0.0773060989     25.5681037902     77.6636886596     -50.6043968200
216 129    0    0     0.0095772953     -9.8191213607     0.2178834438     -0.1415518045     0.1677404403     -0.0717133760     24.8676090240     78.3665313720     -53.9780235290
217  81    0    1     0.0095772953     -9.8191213607     0.2178834438     -0.1415518045     0.1677404403     -0.0717133760     24.8676090240     78.3665313720     -53.9780235290
218  33    0    5     0.0526751232     -9.8071498870     0.1676026582     -0.1367580413     0.0961003112     -0.0498751211     24.8676090240     78.3665313720     -53.9780235290
218 240    0    8     0.0622524166     -9.7425031661     0.1963345432     -0.1364917278     0.0516248416     -0.0389559936     24.8676090240     78.3665313720     -53.9780235290
219 193    0   12     0.0622524166     -9.7425031661     0.1963345432     -0.1364917278     0.0516248416     -0.0389559936     24.8676090240     78.3665313720     -53.9780235290
220 145    0   14     0.0407035017     -9.7832069396     0.1604196929     -0.1458129310     0.0196664257     -0.0336295938     24.8676090240     78.3665313720     -53.9780235290
221  97    0   14     0.0646467447     -9.7496862411     0.3136564254     -0.1487424468     -0.0186836776     -0.0338959121     24.8676090240     78.3665313720     -53.9780235290
222  50   -1   13     0.0646467447     -9.7496862411     0.3136564254     -0.1487424468     -0.0186836776     -0.0338959121     24.8676090240     78.3665313720     -53.9780235290
223   2   -1   11     0.1005615949     -9.8095445632     0.1077445626     -0.1476771736     -0.0335976028     -0.0314990305     24.8676090240     78.3665313720     -53.9780235290
223 210    0   12     0.1197161788     -9.7688407897     0.1173218607     -0.1447476387     -0.0226784801     -0.0354938316     24.8676090240     78.3665313720     -53.9780235290
224 163   -1   12     0.1197161788     -9.7688407897     0.1173218607     -0.1447476387     -0.0226784801     -0.0354938316     24.8676090240     78.3665313720     -53.9780235290
225 115   -1   12     0.1364764571     -9.8095445632     0.0981672668     -0.1511393308     -0.0040360684     -0.0365591096     23.6417407989     77.4879837036     -52.1225280761
226  68    0   15     0.0454921483     -9.7712354660     0.3064734458     -0.1535362148     0.0127421021     -0.0376243948     23.6417407989     77.4879837036     -52.1225280761
227  20    0   17     0.0454921483     -9.7712354660     0.3064734458     -0.1535362148     0.0127421021     -0.0376243948     23.6417407989     77.4879837036     -52.1225280761
227 228   -1   16     0.0885899734     -9.8167276382     0.2107004880     -0.1482098102     0.0074156990     -0.0424181556     23.6417407989     77.4879837036     -52.1225280761
228 180   -1   16     0.0574637699     -9.7664461135     0.1795742750     -0.1396875619     0.0207317066     -0.0432171201     23.6417407989     77.4879837036     -52.1225280761
229 132    0   14     0.0574637699     -9.7664461135     0.1795742750     -0.1396875619     0.0207317066     -0.0432171201     23.6417407989     77.4879837036     -52.1225280761
230  85    0   13     0.0670410633     -9.7927837371     0.2514039993     -0.1404865264     0.0114105010     -0.0493424844     23.6417407989     77.4879837036     -52.1225280761
231  37   -1   12     0.1053502440     -9.8310928344     0.1987288665     -0.1396875619     -0.0138899147     -0.0448150396     23.6417407989     77.4879837036     -52.1225280761
231 245   -1   11     0.1053502440     -9.8310928344     0.1987288665     -0.1396875619     -0.0138899147     -0.0448150396     23.6417407989     77.4879837036     -52.1225280761
232 197    0   11     0.1149275422     -9.8047552108     0.1580253696     -0.1319642782     -0.0205479168     -0.0328306317     24.3422374725     77.4879837036     -52.7972526550
233 150    0   10     0.1101388931     -9.7951784133     0.1939402198     -0.1316979646     -0.0141562342     -0.0357601523     24.3422374725     77.4879837036     -52.7972526550
234 103    0   11     0.1101388931     -9.7951784133     0.1939402198     -0.1316979646     -0.0141562342     -0.0357601523     24.3422374725     77.4879837036     -52.7972526550
235  56    0   13     0.1101388931     -9.7784175872     0.1604196929     -0.1354264497     0.0015566554     -0.0418855190     24.3422374725     77.4879837036     -52.7972526550
236   8    0   12     0.0718297100     -9.7951784133     0.2250664234     -0.1423507690     0.0209980273     -0.0544025659     24.3422374725     77.4879837036     -52.7972526550
236 216    0   13     0.0718297100     -9.7951784133     0.2250664234     -0.1423507690     0.0209980273     -0.0544025659     24.3422374725     77.4879837036     -52.7972526550
237 168    0   13     0.0861956501     -9.7879953384     0.2059118509     -0.1436823749     0.0130084216     -0.0597289657     24.3422374725     77.4879837036     -52.7972526550
238 120    0   13     0.0933786296     -9.7879953384     0.1340821266     -0.1426170921     -0.0019055066     -0.0573320865     24.3422374725     77.4879837036     -52.7972526550
239  73    1   14     0.0933786296     -9.7879953384     0.1340821266     -0.1426170921     -0.0019055066     -0.0573320865     24.3422374725     77.4879837036     -52.7972526550
240  25    1   13     0.0742240333     -9.8023614883     0.1292934894     -0.1404865264     -0.0021718266     -0.0528046417     25.2178573608     78.0151138305     -53.9780235290
240 233    1   14     0.0861956501     -9.7879953384     0.1436594247     -0.1378233313     -0.0176183948     -0.0488098430     25.2178573608     78.0151138305     -53.9780235290
241 186    1   13     0.0861956501     -9.7879953384     0.1436594247     -0.1378233313     -0.0176183948     -0.0488098430     25.2178573608     78.0151138305     -53.9780235290
242 138    1   15     0.1245048284     -9.7832069396     0.1580253696     -0.1316979646     -0.0210805606     -0.0405539131     25.2178573608     78.0151138305     -53.9780235290
243  91    2   15     0.1556310415     -9.7640523910     0.1005615949     -0.1335622072     0.0172695446     -0.0434834384     25.2178573608     78.0151138305     -53.9780235290
244  43    2   16     0.1556310415     -9.7640523910     0.1005615949     -0.1335622072     0.0172695446     -0.0434834384     25.2178573608     78.0151138305     -53.9780235290
244 251    2   18     -0.0023943238     -9.8119382858     0.1245048284     -0.1394212484     0.0292539548     -0.0458803176     25.2178573608     78.0151138305     -53.9780235290
245 203    3   19     0.1077445626     -9.8071498870     0.2729529142     -0.1418181419     -0.0144225540     -0.0464129590     25.2178573608     78.0151138305     -53.9780235290
246 155    3   20     0.1077445626     -9.8071498870     0.2729529142     -0.1418181419     -0.0144225540     -0.0464129590     25.2178573608     78.0151138305     -53.9780235290
247 108    2   19     0.0933786296     -9.8239097595     0.1915459060     -0.1327632427     -0.0250753593     -0.0424181556     24.5173606872     78.3665313720     -54.3153877258
248  61    2   21     0.2107004880     -9.7903900146     0.1388707752     -0.1261052489     -0.0226784801     -0.0360264754     24.5173606872     78.3665313720     -54.3153877258
249  13    2   20     0.2107004880     -9.7903900146     0.1388707752     -0.1261052489     -0.0226784801     -0.0360264754     24.5173606872     78.3665313720     -54.3153877258
249 221    2   20     0.1268991470     -9.7592630386     0.2322494029     -0.1351601123     0.0276560306     -0.0357601523     24.5173606872     78.3665313720     -54.3153877258
250 173    2   22     0.0670410633     -9.8023614883     0.2609812974     -0.1418181419     0.0377761960     -0.0432171201     24.5173606872     78.3665313720     -54.3153877258
251 126    1   20     0.0670410633     -9.8023614883     0.2609812974     -0.1418181419     0.0377761960     -0.0432171201     24.5173606872     78.3665313720     -54.3153877258
252  79    1   20     0.0622524166     -9.7951784133     0.1915459060     -0.1364917278     0.0058177781     -0.0360264754     24.5173606872     78.3665313720     -54.3153877258
253  31    2   21     0.1316878080     -9.7688407897     0.1915459060     -0.1372906923     -0.0194826364     -0.0283031892     24.5173606872     78.3665313720     -54.3153877258
253 239    2   21     0.1316878080     -9.7688407897     0.1915459060     -0.1372906923     -0.0194826364     -0.0283031892     24.5173606872     78.3665313720     -54.3153877258
254 192    3   24     0.1843629074     -9.7568693161     0.1484480619     -0.1402202129     -0.0072319097     -0.0365591096     24.5173606872     78.3665313720     -54.3153877258
255 145    3   26     0.0718297100     -9.7856006622     0.2011231899     -0.1487424468     0.0391077995     -0.0480108833     23.8168640136     78.0151138305     -53.6406593322
  0  97    2   25     0.0718297100     -9.7856006622     0.2011231899     -0.1487424468     0.0391077995     -0.0480108833     23.8168640136     78.0151138305     -53.6406593322
  1  48    3   25     0.1053502440     -9.7616577148     0.2346437215     -0.1474108600     0.0228622674     -0.0501414394     23.8168640136     78.0151138305     -53.6406593322
  2   0    2   23     0.1628140068     -9.7999668121     0.1436594247     -0.1466119050     0.0084809789     -0.0496087980     23.8168640136     78.0151138305     -53.6406593322
  2 207    1   22     0.1628140068     -9.7999668121     0.1436594247     -0.1466119050     0.0084809789     -0.0496087980     23.8168640136     78.0151138305     -53.6406593322
  3 159    3   23     0.1843629074     -9.7808122634     0.2178834438     -0.1418181419     0.0303192329     -0.0445487213     23.8168640136     78.0151138305     -53.6406593322
  4 111    3   21     0.0861956501     -9.7616577148     0.2298550844     -0.1487424468     0.0178021860     -0.0344285511     23.8168640136     78.0151138305     -53.6406593322
  5  64    3   25     0.0861956501     -9.7616577148     0.2298550844     -0.1487424468     0.0178021860     -0.0344285511     23.8168640136     78.0151138305     -53.6406593322
  6  16    5   25     0.1412650966     -9.7832069396     0.1676026582     -0.1500740528     -0.0061666297     -0.0357601523     23.8168640136     78.0151138305     -53.6406593322
  6 223    4   25     0.1221105098     -9.8239097595     0.1005615949     -0.1426170921     0.0148726630     -0.0434834384     24.3422374725     77.4879837036     -53.1346168518
  7 176    3   25     0.1221105098     -9.8239097595     0.1005615949     -0.1426170921     0.0148726630     -0.0434834384     24.3422374725     77.4879837036     -53.1346168518
  8 128    3   25     0.0718297100     -9.7472915649     0.1676026582     -0.1404865264     0.0255254697     -0.0493424844     24.3422374725     77.4879837036     -53.1346168518
  9  80    1   29     0.1628140068     -9.7832069396     0.2322494029     -0.1391549224     0.0162042641     -0.0464129590     24.3422374725     77.4879837036     -53.1346168518
 10  32    1   29     0.1628140068     -9.7832069396     0.2322494029     -0.1391549224     0.0162042641     -0.0464129590     24.3422374725     77.4879837036     -53.1346168518
 10 240    2   30     0.0861956501     -9.7975721359     0.2322494029     -0.1295673961     0.0327161121     -0.0456139993     24.3422374725     77.4879837036     -53.1346168518
 11 193    2   29     0.1077445626     -9.7832069396     0.1819685935     -0.1231757164     0.0116768217     -0.0424181556     24.3422374725     77.4879837036     -53.1346168518
 12 146    3   27     0.1077445626     -9.7832069396     0.1819685935     -0.1231757164     0.0116768217     -0.0424181556     24.3422374725     77.4879837036     -53.1346168518
 13  99    4   27     0.1292934894     -9.7784175872     0.0502807998     -0.1311653256     0.0044861769     -0.0376243948     24.3422374725     77.4879837036     -53.1346168518
 14  51    4   27     0.1843629074     -9.7640523910     0.1723913097     -0.1450139760     0.0308518743     -0.0389559936     25.7432289123     77.1365661621     -52.7972526550
 15   3    3   30     0.1843629074     -9.7640523910     0.1723913097     -0.1450139760     0.0308518743     -0.0389559936     25.7432289123     77.1365661621     -52.7972526550
 15 211    3   33     0.0454921483     -9.7592630386     0.2561926364     -0.1450139760     0.0638755702     -0.0402875947     25.7432289123     77.1365661621     -52.7972526550
 16 163    3   34     0.1245048284     -9.8167276382     0.2609812974     -0.1410191631     0.0441678810     -0.0349611949     25.7432289123     77.1365661621     -52.7972526550
 17 116    4   35     0.1245048284     -9.8167276382     0.2609812974     -0.1410191631     0.0441678810     -0.0349611949     25.7432289123     77.1365661621     -52.7972526550
 18  69    4   33     0.1149275422     -9.7903900146     0.1532367229     -0.1378233313     0.0380425167     -0.0208462262     25.7432289123     77.1365661621     -52.7972526550
 19  21    3   30     0.0550694465     -9.7544746398     0.2873188495     -0.1370243787     0.0284549922     -0.0187156629     25.7432289123     77.1365661621     -52.7972526550
 19 229    3   28     0.0550694465     -9.7544746398     0.2873188495     -0.1370243787     0.0284549922     -0.0187156629     25.7432289123     77.1365661621     -52.7972526550
 20 182    2   26     0.0814070034     -9.7951784133     0.3160507440     -0.1394212484     0.0108778608     -0.0296347885     25.7432289123     77.1365661621     -52.7972526550
 21 134    1   25     0.0933786296     -9.8047552108     0.1676026582     -0.1412854909     0.0042198567     -0.0341622304     25.2178573608     77.6636886596     -53.6406593322
 22  86    1   26     0.0933786296     -9.8047552108     0.1676026582     -0.1412854909     0.0042198567     -0.0341622304     25.2178573608     77.6636886596     -53.6406593322
 23  38    1   27     0.1197161788     -9.7520809173     0.1652083396     -0.1423507690     0.0295202713     -0.0413528728     25.2178573608     77.6636886596     -53.6406593322
 23 246    0   30     0.0383091812     -9.7664461135     0.2873188495     -0.1495414018     0.0508258867     -0.0469456005     25.2178573608     77.6636886596     -53.6406593322
 24 198    1   30     0.0383091812     -9.7664461135     0.2873188495     -0.1495414018     0.0508258867     -0.0469456005     25.2178573608     77.6636886596     -53.6406593322
 25 150    1   30     0.0550694465     -9.7975721359     0.1771799468     -0.1551341438     0.0122094619     -0.0440160799     25.2178573608     77.6636886596     -53.6406593322
 26 102    1   30     0.0622524166     -9.8023614883     0.2202777862     -0.1532699012     0.0084809789     -0.0485435199     25.2178573608     77.6636886596     -53.6406593322
 27  54    1   29     0.0622524166     -9.8023614883     0.2202777862     -0.1532699012     0.0084809789     -0.0485435199     25.2178573608     77.6636886596     -53.6406593322
 28   6    1   29     0.0047886476     -9.7999668121     0.1843629074     -0.1460792541     -0.0043023881     -0.0536036014     25.2178573608     77.6636886596     -53.6406593322
 28 214    1   29     0.1125332117     -9.7951784133     0.1268991470     -0.1439486885     -0.0394566516     -0.0469456005     24.6924839019     76.4337234497     -52.1225280761
 29 167    2   26     0.1125332117     -9.7951784133     0.1268991470     -0.1439486885     -0.0394566516     -0.0469456005     24.6924839019     76.4337234497     -52.1225280761
 30 119    2   29     0.1915459060     -9.7329254150     0.1891515731     -0.1434160470     -0.0181510353     -0.0432171201     24.6924839019     76.4337234497     -52.1225280761
 31  72    1   30     0.0646467447     -9.8047552108     0.1460537433     -0.1431497335     0.0188674659     -0.0416191959     24.6924839019     76.4337234497     -52.1225280761
 32  24    2   30     0.0646467447     -9.8047552108     0.1460537433     -0.1431497335     0.0188674659     -0.0416191959     24.6924839019     76.4337234497     -52.1225280761
 32 232    3   33     0.0790126848     -9.7879953384     0.2035175085     -0.1444813251     0.0084809789     -0.0397549581     24.6924839019     76.4337234497     -52.1225280761
 33 184    3   30     0.0885899734     -9.8167276382     0.1101388931     -0.1492750883     -0.0090961513     -0.0376243948     24.6924839019     76.4337234497     -52.1225280761
 34 137    3   29     0.0885899734     -9.8167276382     0.1101388931     -0.1492750883     -0.0090961513     -0.0376243948     24.6924839019     76.4337234497     -52.1225280761
 35  89    3   28     0.1221105098     -9.7808122634     0.1292934894     -0.1463455677     -0.0136235940     -0.0328306317     24.6924839019     76.4337234497     -52.1225280761
 36  42    3   30     0.1221105098     -9.7736291885     0.1221105098     -0.1471445322     0.0034208965     -0.0336295938     24.6924839019     76.4337234497     -52.1225280761
 36 250    3   29     0.1221105098     -9.7736291885     0.1221105098     -0.1471445322     0.0034208965     -0.0336295938     24.6924839019     76.4337234497     -52.1225280761
 37 202    3   33     0.1364764571     -9.7760238647     0.2011231899     -0.1500740528     0.0060840978     -0.0378907155     23.8168640136     78.3665313720     -53.3032989501
 38 154    3   35     0.1508424043     -9.8023614883     0.1676026582     -0.1407528495     0.0247265100     -0.0394886379     23.8168640136     78.3665313720     -53.3032989501
 39 106    3   35     0.1508424043     -9.8023614883     0.1676026582     -0.1407528495     0.0247265100     -0.0394886379     23.8168640136     78.3665313720     -53.3032989501
 40  58    4   38     0.0861956501     -9.8095445632     0.2537982940     -0.1476771736     0.0502932453     -0.0485435199     23.8168640136     78.3665313720     -53.3032989501
 41  10    4   35     0.0574637699     -9.7879953384     0.2394323587     -0.1479434967     0.0311181926     -0.0418855190     23.8168640136     78.3665313720     -53.3032989501
 41 218    4   37     0.0574637699     -9.7879953384     0.2394323587     -0.1479434967     0.0311181926     -0.0418855190     23.8168640136     78.3665313720     -53.3032989501
 42 170    4   37     0.0574637699     -9.7856006622     0.1388707752     -0.1450139760     -0.0090961513     -0.0378907155     23.8168640136     78.3665313720     -53.3032989501
 43 122    3   35     0.1628140068     -9.7281370162     0.1628140068     -0.1476771736     -0.0338639259     -0.0338959121     23.8168640136     78.3665313720     -53.3032989501
 44  75    3   35     0.1628140068     -9.7281370162     0.1628140068     -0.1476771736     -0.0338639259     -0.0338959121     23.8168640136     78.3665313720     -53.3032989501
 45  27    3   35     0.1843629074     -9.7784175872     0.1197161788     -0.1490087747     0.0036872167     -0.0362927937     24.8676090240     76.6094360351     -54.3153877258
 45 235    2   38     0.0646467447     -9.7879953384     0.1723913097     -0.1479434967     0.0612123680     -0.0418855190     24.8676090240     76.6094360351     -54.3153877258
 46 188    2   38     0.0646467447     -9.7879953384     0.1723913097     -0.1479434967     0.0612123680     -0.0418855190     24.8676090240     76.6094360351     -54.3153877258
 47 140    2   37     0.0478864765     -9.7903900146     0.1580253696     -0.1527372598     0.0343140363     -0.0328306317     24.8676090240     76.6094360351     -54.3153877258
 48  92    3   35     0.1364764571     -9.7808122634     0.2537982940     -0.1612595081     -0.0013728663     -0.0237757444     24.8676090240     76.6094360351     -54.3153877258
 49  43    4   34     0.1364764571     -9.7808122634     0.2537982940     -0.1612595081     -0.0013728663     -0.0237757444     24.8676090240     76.6094360351     -54.3153877258
 49 252    4   34     0.1197161788     -9.8191213607     0.2250664234     -0.1527372598     0.0042198567     -0.0243083858     24.8676090240     76.6094360351     -54.3153877258
 50 204    4   35     0.1125332117     -9.7760238647     0.2537982940     -0.1466119050     -0.0003075856     -0.0269715881     24.8676090240     76.6094360351     -54.3153877258
 51 156    4   36     0.1125332117     -9.7760238647     0.2537982940     -0.1466119050     -0.0003075856     -0.0269715881     24.8676090240     76.6094360351     -54.3153877258
 52 108    3   34     0.0646467447     -9.7903900146     0.1292934894     -0.1423507690     -0.0016391863     -0.0402875947     24.3422374725     77.4879837036     -53.1346168518
 53  60    4   33     0.0981672668     -9.7712354660     0.1340821266     -0.1492750883     0.0002250546     -0.0557341623     24.3422374725     77.4879837036     -53.1346168518
 54  12    4   34     0.0981672668     -9.7712354660     0.1340821266     -0.1492750883     0.0002250546     -0.0557341623     24.3422374725     77.4879837036     -53.1346168518
 54 221    3   36     0.1173218607     -9.7856006622     0.1053502440     -0.1575310230     0.0151389837     -0.0621258497     24.3422374725     77.4879837036     -53.1346168518
 55 173    5   38     0.0718297100     -9.7832069396     0.2107004880     -0.1665859127     0.0186011457     -0.0615932083     24.3422374725     77.4879837036     -53.1346168518
 56 125    5   38     0.0718297100     -9.7832069396     0.2107004880     -0.1665859127     0.0186011457     -0.0615932083     24.3422374725     77.4879837036     -53.1346168518
 57  77    5   38     0.0933786296     -9.8167276382     0.2825301933     -0.1580636596     0.0050188169     -0.0607942485     24.3422374725     77.4879837036     -53.1346168518
 58  29    5   39     0.1628140068     -9.8382759094     0.0981672668     -0.1434160470     -0.0082971897     -0.0496087980     24.3422374725     77.4879837036     -53.1346168518
 58 237    3   38     0.1628140068     -9.8382759094     0.0981672668     -0.1434160470     -0.0082971897     -0.0496087980     24.3422374725     77.4879837036     -53.1346168518
 59 190    3   37     0.0814070034     -9.7472915649     0.2011231899     -0.1415518045     0.0071493792     -0.0456139993     25.0427322387     77.1365661621     -53.1346168518
 60 142    3   35     0.1676026582     -9.7999668121     0.0766183614     -0.1431497335     0.0004913746     -0.0426844787     25.0427322387     77.1365661621     -53.1346168518
 61  95    4   33     0.1676026582     -9.7999668121     0.0766183614     -0.1431497335     0.0004913746     -0.0426844787     25.0427322387     77.1365661621     -53.1346168518
 62  47    4   34     0.1580253696     -9.7640523910     0.1484480619     -0.1450139760     0.0132747423     -0.0269715881     25.0427322387     77.1365661621     -53.1346168518
 63   0    3   33     0.1556310415     -9.7808122634     0.1652083396     -0.1476771736     0.0260581111     -0.0176503825     25.0427322387     77.1365661621     -53.1346168518
 63 208    4   35     0.1556310415     -9.7808122634     0.1652083396     -0.1476771736     0.0260581111     -0.0176503825     25.0427322387     77.1365661621     -53.1346168518
 64 161    3   39     0.1197161788     -9.7975721359     0.2466153383     -0.1455466175     0.0345803546     -0.0139218997     25.0427322387     77.1365661621     -53.1346168518
 65 114    2   38     0.0718297100     -9.7903900146     0.2083061695     -0.1490087747     0.0327161121     -0.0248410272     25.0427322387     77.1365661621     -53.1346168518
 66  66    3   40     0.0718297100     -9.7903900146     0.2083061695     -0.1490087747     0.0327161121     -0.0248410272     25.0427322387     77.1365661621     -53.1346168518
 67  18    3   41     0.1556310415     -9.7808122634     0.1484480619     -0.1527372598     0.0140737032     -0.0301674318     25.0427322387     77.1365661621     -53.1346168518
 67 226    4   40     0.1005615949     -9.7568693161     0.2083061695     -0.1428834056     0.0372435569     -0.0261726260     24.5173606872     79.4207916259     -52.2912101745
 68 178    4   36     0.1005615949     -9.7568693161     0.2083061695     -0.1428834056     0.0372435569     -0.0261726260     24.5173606872     79.4207916259     -52.2912101745
 69 131    2   34     0.0550694465     -9.7951784133     0.1388707752     -0.1468782186     0.0276560306     -0.0312327122     24.5173606872     79.4207916259     -52.2912101745
 70  83    1   32     0.0766183614     -9.7879953384     0.1819685935     -0.1436823749     -0.0021718266     -0.0272379112     24.5173606872     79.4207916259     -52.2912101745
 71  35    1   33     0.0766183614     -9.7879953384     0.1819685935     -0.1436823749     -0.0021718266     -0.0272379112     24.5173606872     79.4207916259     -52.2912101745
 71 244    2   33     0.1316878080     -9.7999668121     0.2059118509     -0.1426170921     -0.0090961513     -0.0317653465     24.5173606872     79.4207916259     -52.2912101745
 72 196    2   32     0.0574637699     -9.8071498870     0.2657699346     -0.1378233313     0.0079483389     -0.0322979927     24.5173606872     79.4207916259     -52.2912101745
 73 148    3   32     0.0574637699     -9.8071498870     0.2657699346     -0.1378233313     0.0079483389     -0.0322979927     24.5173606872     79.4207916259     -52.2912101745
 74 100    3   27     0.0742240333     -9.7903900146     0.1029559254     -0.1372906923     -0.0059003090     -0.0365591096     24.5173606872     79.4207916259     -52.2912101745
 75  52    1   27     0.1221105098     -9.7736291885     0.1245048284     -0.1466119050     0.0012903354     -0.0520056819     24.5173606872     77.3122711181     -53.6406593322
 76   4    2   28     0.1221105098     -9.7736291885     0.1245048284     -0.1466119050     0.0012903354     -0.0520056819     24.5173606872     77.3122711181     -53.6406593322
 76 212    3   28     0.0454921483     -9.8023614883     0.1628140068     -0.1383559703     0.0260581111     -0.0610605716     24.5173606872     77.3122711181     -53.6406593322
 77 164    3   30     0.0766183614     -9.7951784133     0.0646467447     -0.1351601123     -0.0090961513     -0.0498751211     24.5173606872     77.3122711181     -53.6406593322
 78 117    3   31     0.0766183614     -9.7951784133     0.0646467447     -0.1351601123     -0.0090961513     -0.0498751211     24.5173606872     77.3122711181     -53.6406593322
 79  69    3   32     0.1149275422     -9.7568693161     0.1316878080     -0.1319642782     -0.0234774374     -0.0386896753     24.5173606872     77.3122711181     -53.6406593322
 80  22    4   33     0.0981672668     -9.7592630386     0.1819685935     -0.1364917278     0.0050188169     -0.0453476810     24.5173606872     77.3122711181     -53.6406593322
 80 230    4   34     0.0981672668     -9.7592630386     0.1819685935     -0.1364917278     0.0050188169     -0.0453476810     24.5173606872     77.3122711181     -53.6406593322
 81 183    4   35     0.0215489125     -9.8191213607     0.1029559254     -0.1410191631     0.0063504180     -0.0429507970     24.5173606872     77.3122711181     -53.6406593322
 82 135    4   34     0.1268991470     -9.7975721359     0.1676026582     -0.1380896453     -0.0373260927     -0.0333632707     25.2178573608     77.6636886596     -52.6285743713
 83  87    4   35     0.1268991470     -9.7975721359     0.1676026582     -0.1380896453     -0.0373260927     -0.0333632707     25.2178573608     77.6636886596     -52.6285743713
 84  40    3   34     0.1364764571     -9.8047552108     0.2681642532     -0.1245073199     -0.0192163171     -0.0312327122     25.2178573608     77.6636886596     -52.6285743713
 84 248    3   34     0.0933786296     -9.7640523910     0.1077445626     -0.1356927752     0.0143400216     -0.0434834384     25.2178573608     77.6636886596     -52.6285743713
 85 201    5   34     0.0933786296     -9.7640523910     0.1077445626     -0.1356927752     0.0143400216     -0.0434834384     25.2178573608     77.6636886596     -52.6285743713
 86 153    5   33     0.1101388931     -9.7832069396     0.2154891252     -0.1455466175     0.0116768217     -0.0469456005     25.2178573608     77.6636886596     -52.6285743713
 87 106    4   33     0.0814070034     -9.7856006622     0.0981672668     -0.1380896453     0.0050188169     -0.0413528728     25.2178573608     77.6636886596     -52.6285743713
 88  57    4   31     0.0814070034     -9.7856006622     0.0981672668     -0.1380896453     0.0050188169     -0.0413528728     25.2178573608     77.6636886596     -52.6285743713
 89   9    3   28     0.1125332117     -9.7592630386     0.1412650966     -0.1404865264     0.0004913746     -0.0376243948     25.2178573608     77.6636886596     -52.6285743713
 89 217    2   30     0.1173218607     -9.7712354660     0.1795742750     -0.1479434967     0.0188674659     -0.0346948742     24.3422374725     77.8394012451     -53.8093414306
 90 170    2   33     0.1173218607     -9.7712354660     0.1795742750     -0.1479434967     0.0188674659     -0.0346948742     24.3422374725     77.8394012451     -53.8093414306
 91 122    3   36     0.0694353866     -9.8095445632     0.1412650966     -0.1524709320     0.0138073825     -0.0378907155     24.3422374725     77.8394012451     -53.8093414306
 92  74    4   39     0.0909842967     -9.7808122634     0.1843629074     -0.1514056682     0.0076820187     -0.0504077625     24.3422374725     77.8394012451     -53.8093414306
 93  26    4   39     0.0909842967     -9.7808122634     0.1843629074     -0.1514056682     0.0076820187     -0.0504077625     24.3422374725     77.8394012451     -53.8093414306
 93 233    4   37     0.0574637699     -9.7903900146     0.1173218607     -0.1466119050     0.0108778608     -0.0493424844     24.3422374725     77.8394012451     -53.8093414306
 94 185    4   36     0.1173218607     -9.7808122634     0.1268991470     -0.1452802896     -0.0053676681     -0.0368254327     24.3422374725     77.8394012451     -53.8093414306
 95 138    3   37     0.1173218607     -9.7808122634     0.1268991470     -0.1452802896     -0.0053676681     -0.0368254327     24.3422374725     77.8394012451     -53.8093414306
 96  90    3   37     0.1173218607     -9.7736291885     0.1747856235     -0.1439486885     -0.0053676681     -0.0272379112     24.3422374725     77.8394012451     -53.8093414306
 97  43    3   38     0.1077445626     -9.7688407897     0.2921074867     -0.1359590888     0.0063504180     -0.0277705478     24.6924839019     78.1908187866     -52.4598922729
 97 250    3   37     0.1077445626     -9.7688407897     0.2921074867     -0.1359590888     0.0063504180     -0.0277705478     24.6924839019     78.1908187866     -52.4598922729
 98 202    4   37     0.0766183614     -9.8143329620     0.0838013267     -0.1239746809     0.0092799396     -0.0296347885     24.6924839019     78.1908187866     -52.4598922729
 99 154    4   37     0.0526751232     -9.7544746398     0.0143659424     -0.1285021305     0.0018229753     -0.0325643110     24.6924839019     78.1908187866     -52.4598922729
100 106    4   37     0.0526751232     -9.7544746398     0.0143659424     -0.1285021305     0.0018229753     -0.0325643110     24.6924839019     78.1908187866     -52.4598922729
101  59    4   38     0.1053502440     -9.7688407897     0.1316878080     -0.1415518045     -0.0242763996     -0.0360264754     24.6924839019     78.1908187866     -52.4598922729
102  11    3   39     0.0790126848     -9.8119382858     0.1747856235     -0.1506066894     -0.0125583124     -0.0472119188     24.6924839019     78.1908187866     -52.4598922729
102 219    3   40     0.0790126848     -9.8119382858     0.1747856235     -0.1506066894     -0.0125583124     -0.0472119188     24.6924839019     78.1908187866     -52.4598922729
103 172    3   41     0.1005615949     -9.8286991119     0.1364764571     -0.1540688514     0.0111441802     -0.0613268899     24.6924839019     78.1908187866     -52.4598922729
104 124    3   43     0.1029559254     -9.7760238647     0.1723913097     -0.1530035734     0.0297865915     -0.0599952888     24.6924839019     78.1908187866     -52.4598922729
105  76    5   44     0.1029559254     -9.7760238647     0.1723913097     -0.1530035734     0.0297865915     -0.0599952888     24.6924839019     78.1908187866     -52.4598922729
106  29    6   47     0.0119716191     -9.7688407897     0.1484480619     -0.1442150115     0.0106115412     -0.0458803176     24.8676090240     77.3122711181     -52.6285743713
106 237    4   47     0.1245048284     -9.7999668121     0.1532367229     -0.1490087747     -0.0296028041     -0.0456139993     24.8676090240     77.3122711181     -52.6285743713
107 190    5   46     0.1245048284     -9.7999668121     0.1532367229     -0.1490087747     -0.0296028041     -0.0456139993     24.8676090240     77.3122711181     -52.6285743713
108 142    7   48     0.1460537433     -9.8119382858     0.1173218607     -0.1466119050     -0.0170857548     -0.0448150396     24.8676090240     77.3122711181     -52.6285743713
109  95    5   46     0.1245048284     -9.7233486175     0.0957729530     -0.1490087747     0.0090136194     -0.0437497568     24.8676090240     77.3122711181     -52.6285743713
110  47    4   43     0.1245048284     -9.7233486175     0.0957729530     -0.1490087747     0.0090136194     -0.0437497568     24.8676090240     77.3122711181     -52.6285743713
111   0    4   42     0.1053502440     -9.7592630386     0.0861956501     -0.1588626146     -0.0003075856     -0.0362927937     24.8676090240     77.3122711181     -52.6285743713
111 208    4   42     0.1412650966     -9.7999668121     0.1604196929     -0.1593952655     -0.0008402262     -0.0301674318     24.8676090240     77.3122711181     -52.6285743713
112 160    4   42     0.1412650966     -9.7999668121     0.1604196929     -0.1593952655     -0.0008402262     -0.0301674318     24.8676090240     77.3122711181     -52.6285743713
113 113    3   45     0.1005615949     -9.8071498870     0.1316878080     -0.1546015024     0.0329824328     -0.0299011116     23.8168640136     75.9065933227     -54.3153877258
114  65    3   49     0.0814070034     -9.7544746398     0.1532367229     -0.1561994314     0.0423036384     -0.0338959121     23.8168640136     75.9065933227     -54.3153877258
115  18    4   48     0.0814070034     -9.7544746398     0.1532367229     -0.1561994314     0.0423036384     -0.0338959121     23.8168640136     75.9065933227     -54.3153877258
115 226    3   47     0.0790126848     -9.8095445632     0.2466153383     -0.1575310230     0.0319171547     -0.0453476810     23.8168640136     75.9065933227     -54.3153877258
116 179    3   49     0.0981672668     -9.8286991119     0.1676026582     -0.1511393308     0.0154053030     -0.0514730453     23.8168640136     75.9065933227     -54.3153877258
117 131    3   48     0.0981672668     -9.8286991119     0.1676026582     -0.1511393308     0.0154053030     -0.0514730453     23.8168640136     75.9065933227     -54.3153877258
118  83    2   46     0.0766183614     -9.7760238647     0.1652083396     -0.1372906923     0.0178021860     -0.0464129590     23.8168640136     75.9065933227     -54.3153877258
119  35    3   47     0.1005615949     -9.7209539413     0.1699969768     -0.1402202129     0.0082146587     -0.0376243948     23.8168640136     75.9065933227     -54.3153877258
119 243    4   45     0.1005615949     -9.7209539413     0.1699969768     -0.1402202129     0.0082146587     -0.0376243948     23.8168640136     75.9065933227     -54.3153877258
120 196    4   41     0.0933786296     -9.8286991119     0.1077445626     -0.1388886089     -0.0066992702     -0.0330969524     25.5681037902     77.3122711181     -52.6285743713
121 148    4   41     0.0598580884     -9.7903900146     0.0838013267     -0.1367580413     -0.0024381465     -0.0392223148     25.5681037902     77.3122711181     -52.6285743713
122 101    4   40     0.0598580884     -9.7903900146     0.0838013267     -0.1367580413     -0.0024381465     -0.0392223148     25.5681037902     77.3122711181     -52.6285743713
123  53    5   41     0.0933786296     -9.7736291885     0.1532367229     -0.1418181419     -0.0146888732     -0.0472119188     25.5681037902     77.3122711181     -52.6285743713
124   6    5   43     0.0742240333     -9.7832069396     0.0885899734     -0.1370243787     -0.0027044677     -0.0466792821     25.5681037902     77.3122711181     -52.6285743713
124 214    4   46     0.0742240333     -9.7832069396     0.0885899734     -0.1370243787     -0.0027044677     -0.0466792821     25.5681037902     77.3122711181     -52.6285743713
125 166    6   48     0.1221105098     -9.7640523910     0.2011231899     -0.1418181419     0.0044861769     -0.0482771968     25.5681037902     77.3122711181     -52.6285743713
126 119    5   47     0.0838013267     -9.7879953384     0.1436594247     -0.1319642782     0.0188674659     -0.0490761661     25.5681037902     77.3122711181     -52.6285743713
127  71    5   50     0.0838013267     -9.7879953384     0.1436594247     -0.1319642782     0.0188674659     -0.0490761661     25.5681037902     77.3122711181     -52.6285743713
128  24    6   49     0.0694353866     -9.7736291885     0.1388707752     -0.1372906923     0.0100788998     -0.0530709648     24.6924839019     76.4337234497     -53.1346168518
128 232    5   49     0.0718297100     -9.7712354660     0.0694353866     -0.1458129310     -0.0059003090     -0.0520056819     24.6924839019     76.4337234497     -53.1346168518
129 184    6   48     0.0718297100     -9.7712354660     0.0694353866     -0.1458129310     -0.0059003090     -0.0520056819     24.6924839019     76.4337234497     -53.1346168518
130 136    5   47     0.1508424043     -9.7999668121     0.1891515731     -0.1447476387     -0.0027044677     -0.0482771968     24.6924839019     76.4337234497     -53.1346168518
131  89    5   44     0.1149275422     -9.8143329620     0.1532367229     -0.1375570058     0.0159379425     -0.0504077625     24.6924839019     76.4337234497     -53.1346168518
132  41    5   42     0.1149275422     -9.8143329620     0.1532367229     -0.1375570058     0.0159379425     -0.0504077625     24.6924839019     76.4337234497     -53.1346168518
132 250    5   41     0.0790126848     -9.7975721359     0.1628140068     -0.1335622072     0.0071493792     -0.0466792821     24.6924839019     76.4337234497     -53.1346168518
133 202    6   41     0.0933786296     -9.7760238647     0.0383091812     -0.1375570058     -0.0184173574     -0.0389559936     24.6924839019     76.4337234497     -53.1346168518
134 155    6   43     0.0933786296     -9.7760238647     0.0383091812     -0.1375570058     -0.0184173574     -0.0389559936     24.6924839019     76.4337234497     -53.1346168518
135 108    6   45     0.1484480619     -9.7616577148     -0.0023943238     -0.1436823749     -0.0141562342     -0.0344285511     24.6924839019     76.4337234497     -53.1346168518
136  61    5   50     0.1197161788     -9.8310928344     0.0646467447     -0.1455466175     0.0300529122     -0.0392223148     24.6924839019     76.4337234497     -53.1346168518
137  14    5   51     0.1197161788     -9.8310928344     0.0646467447     -0.1455466175     0.0300529122     -0.0392223148     24.6924839019     76.4337234497     -53.1346168518
137 222    6   52     0.0359148550     -9.7736291885     0.1364764571     -0.1410191631     0.0231285858     -0.0362927937     24.6924839019     76.4337234497     -53.1346168518
138 175    7   54     0.0838013267     -9.7664461135     0.1101388931     -0.1362254023     -0.0274722385     -0.0360264754     24.6924839019     76.4337234497     -53.1346168518
139 128    7   55     0.0838013267     -9.7664461135     0.1101388931     -0.1362254023     -0.0274722385     -0.0360264754     24.6924839019     76.4337234497     -53.1346168518
140  81    7   54     0.1412650966     -9.7951784133     0.1915459060     -0.1290347576     -0.0466472959     -0.0341622304     24.6924839019     76.4337234497     -53.1346168518
141  34    7   52     0.1436594247     -9.7975721359     0.0957729530     -0.1271705150     -0.0237437605     -0.0440160799     24.6924839019     76.4337234497     -53.1346168518
141 242    6   53     0.1436594247     -9.7975721359     0.0957729530     -0.1271705150     -0.0237437605     -0.0440160799     24.6924839019     76.4337234497     -53.1346168518
142 195    7   55     0.1173218607     -9.7496862411     0.1245048284     -0.1303663730     -0.0053676681     -0.0392223148     24.6924839019     76.4337234497     -53.1346168518
143 148    8   55     0.1795742750     -9.8119382858     0.1005615949     -0.1338285207     -0.0053676681     -0.0293684692     24.3422374725     76.7851409912     -52.1225280761
144 100    8   55     0.1795742750     -9.8119382858     0.1005615949     -0.1338285207     -0.0053676681     -0.0293684692     24.3422374725     76.7851409912     -52.1225280761
145  53    8   53     0.0766183614     -9.7927837371     0.2945018005     -0.1354264497     0.0002250546     -0.0219115042     24.3422374725     76.7851409912     -52.1225280761
146   5    7   50     0.1077445626     -9.8071498870     0.2753472328     -0.1269042015     -0.0106940722     -0.0288358306     24.3422374725     76.7851409912     -52.1225280761
146 213    7   51     0.1077445626     -9.8071498870     0.2753472328     -0.1269042015     -0.0106940722     -0.0288358306     24.3422374725     76.7851409912     -52.1225280761
147 165    7   50     0.1053502440     -9.7927837371     0.1005615949     -0.1213114738     -0.0184173574     -0.0272379112     24.3422374725     76.7851409912     -52.1225280761
148 118    7   51     0.0957729530     -9.7616577148     0.2011231899     -0.1346274852     -0.0090961513     -0.0373580741     24.3422374725     76.7851409912     -52.1225280761
149  71    6   50     0.0957729530     -9.7616577148     0.2011231899     -0.1346274852     -0.0090961513     -0.0373580741     24.3422374725     76.7851409912     -52.1225280761
150  24    5   45     0.0909842967     -9.7951784133     0.3040791034     -0.1466119050     0.0186011457     -0.0517393636     24.3422374725     76.7851409912     -52.1225280761
150 232    8   49     0.0766183614     -9.8167276382     0.1556310415     -0.1402202129     0.0337813949     -0.0514730453     24.3422374725     77.1365661621     -52.1225280761
151 184    7   48     0.0766183614     -9.8167276382     0.1556310415     -0.1402202129     0.0337813949     -0.0514730453     24.3422374725     77.1365661621     -52.1225280761
152 137    7   49     0.1149275422     -9.7592630386     0.2322494029     -0.1412854909     0.0140737032     -0.0408202362     24.3422374725     77.1365661621     -52.1225280761
153  90    8   52     0.1101388931     -9.7856006622     0.1388707752     -0.1290347576     0.0095462608     -0.0269715881     24.3422374725     77.1365661621     -52.1225280761
154  42    6   48     0.1101388931     -9.7856006622     0.1388707752     -0.1290347576     0.0095462608     -0.0269715881     24.3422374725     77.1365661621     -52.1225280761
154 251    7   50     0.1268991470     -9.7927837371     0.0239432382     -0.1250399589     0.0276560306     -0.0157861413     24.3422374725     77.1365661621     -52.1225280761
155 203    9   52     -0.0143659424     -9.8167276382     0.1652083396     -0.1253062725     0.0407057189     -0.0069975762     24.3422374725     77.1365661621     -52.1225280761
156 156    8   54     -0.0143659424     -9.8167276382     0.1652083396     -0.1253062725     0.0407057189     -0.0069975762     24.3422374725     77.1365661621     -52.1225280761
157 109    7   54     0.0574637699     -9.8095445632     0.2130948066     -0.1330295681     -0.0136235940     -0.0155198216     24.3422374725     77.1365661621     -52.1225280761
158  62    7   49     0.0143659424     -9.8023614883     0.1676026582     -0.1175829887     -0.0269396042     -0.0232431077     24.3422374725     76.7851409912     -52.1225280761
159  14    5   46     0.0143659424     -9.8023614883     0.1676026582     -0.1175829887     -0.0269396042     -0.0232431077     24.3422374725     76.7851409912     -52.1225280761
159 223    5   46     0.0981672668     -9.7832069396     0.1915459060     -0.1274368524     -0.0429188060     -0.0330969524     24.3422374725     76.7851409912     -52.1225280761
160 175    5   47     0.0933786296     -9.7879953384     0.2394323587     -0.1298337221     -0.0383913660     -0.0413528728     24.3422374725     76.7851409912     -52.1225280761
161 128    5   49     0.0933786296     -9.7879953384     0.2394323587     -0.1298337221     -0.0383913660     -0.0413528728     24.3422374725     76.7851409912     -52.1225280761
162  81    6   53     0.0718297100     -9.8023614883     0.3088677406     -0.1311653256     -0.0130909538     -0.0541362476     24.3422374725     76.7851409912     -52.1225280761
163  34    8   53     0.0742240333     -9.8047552108     0.2849245071     -0.1266378760     -0.0029707875     -0.0541362476     24.3422374725     76.7851409912     -52.1225280761
163 242   10   52     0.0742240333     -9.8047552108     0.2849245071     -0.1266378760     -0.0029707875     -0.0541362476     24.3422374725     76.7851409912     -52.1225280761
164 194   10   51     0.0047886476     -9.7616577148     0.1364764571     -0.1301000356     0.0002250546     -0.0504077625     24.3422374725     76.7851409912     -52.1225280761
165 146   10   47     0.0981672668     -9.7448978424     0.2346437215     -0.1324969291     -0.0335976028     -0.0330969524     25.0427322387     78.1908187866     -52.4598922729
166  99    9   46     0.0981672668     -9.7448978424     0.2346437215     -0.1324969291     -0.0335976028     -0.0330969524     25.0427322387     78.1908187866     -52.4598922729
167  52    9   46     0.0814070034     -9.7927837371     0.2226721048     -0.1293010826     -0.0437177705     -0.0205799055     25.0427322387     78.1908187866     -52.4598922729
168   4    9   44     0.1556310415     -9.7832069396     0.2202777862     -0.1271705150     -0.0442504119     -0.0152535009     25.0427322387     78.1908187866     -52.4598922729
168 212    6   43     0.1556310415     -9.7832069396     0.2202777862     -0.1271705150     -0.0442504119     -0.0152535009     25.0427322387     78.1908187866     -52.4598922729
169 164    5   43     0.0526751232     -9.7760238647     0.2561926364     -0.1261052489     -0.0082971897     -0.0208462262     25.0427322387     78.1908187866     -52.4598922729
170 117    7   47     0.1149275422     -9.7760238647     0.2130948066     -0.1346274852     0.0052851371     -0.0384233570     25.0427322387     78.1908187866     -52.4598922729
171  69    8   48     0.1149275422     -9.7760238647     0.2130948066     -0.1346274852     0.0052851371     -0.0384233570     25.0427322387     78.1908187866     -52.4598922729
172  22    9   48     0.0478864765     -9.7760238647     0.1795742750     -0.1372906923     0.0324497938     -0.0432171201     25.0427322387     78.1908187866     -52.4598922729
172 230   10   49     0.0981672668     -9.7832069396     0.1460537433     -0.1468782186     0.0364445972     -0.0354938316     25.0427322387     78.1908187866     -52.4598922729
173 183    9   47     0.0981672668     -9.7832069396     0.1460537433     -0.1468782186     0.0364445972     -0.0354938316     25.0427322387     78.1908187866     -52.4598922729
174 135    7   50     0.0646467447     -9.7975721359     0.2346437215     -0.1500740528     0.0223296284     -0.0200472640     24.5173606872     76.6094360351     -51.9538459777
175  87    7   51     0.0550694465     -9.7999668121     0.2130948066     -0.1386222839     0.0015566554     -0.0096607789     24.5173606872     76.6094360351     -51.9538459777
176  39    6   49     0.0550694465     -9.7999668121     0.2130948066     -0.1386222839     0.0015566554     -0.0096607789     24.5173606872     76.6094360351     -51.9538459777
176 247    5   47     0.0622524166     -9.7951784133     0.1173218607     -0.1285021305     -0.0051013479     -0.0038017349     24.5173606872     76.6094360351     -51.9538459777
177 199    6   43     0.0550694465     -9.7664461135     0.1197161788     -0.1338285207     -0.0024381465     -0.0030027742     24.5173606872     76.6094360351     -51.9538459777
178 152    5   42     0.0550694465     -9.7664461135     0.1197161788     -0.1338285207     -0.0024381465     -0.0030027742     24.5173606872     76.6094360351     -51.9538459777
179 104    7   47     0.0622524166     -9.7927837371     0.2945018005     -0.1343611598     0.0090136194     -0.0016711726     24.5173606872     76.6094360351     -51.9538459777
180  56    8   46     -0.0095772953     -9.8191213607     0.2035175085     -0.1223767518     0.0127421021     -0.0035354139     24.5173606872     76.6094360351     -51.9538459777
181   8    8   46     -0.0095772953     -9.8191213607     0.2035175085     -0.1223767518     0.0127421021     -0.0035354139     24.5173606872     76.6094360351     -51.9538459777
181 217    9   49     0.1125332117     -9.7856006622     0.2226721048     -0.1338285207     -0.0117593514     -0.0115250182     23.9919891357     77.8394012451     -52.7972526550
182 169    7   45     0.0263375616     -9.7736291885     0.1652083396     -0.1418181419     0.0183348236     -0.0304337501     23.9919891357     77.8394012451     -52.7972526550
183 122    6   49     0.0263375616     -9.7736291885     0.1652083396     -0.1418181419     0.0183348236     -0.0304337501     23.9919891357     77.8394012451     -52.7972526550
184  75    7   50     -0.0095772953     -9.7999668121     0.2968961238     -0.1514056682     0.0273897123     -0.0530709648     23.9919891357     77.8394012451     -52.7972526550
185  27    7   49     0.0023943238     -9.7856006622     0.1915459060     -0.1460792541     0.0164705848     -0.0565331268     23.9919891357     77.8394012451     -52.7972526550
185 235    8   50     0.0023943238     -9.7856006622     0.1915459060     -0.1460792541     0.0164705848     -0.0565331268     23.9919891357     77.8394012451     -52.7972526550
186 187    8   48     0.0263375616     -9.7520809173     0.2537982940     -0.1455466175     0.0191337852     -0.0514730453     23.9919891357     77.8394012451     -52.7972526550
187 140    7   47     -0.0526751232     -9.8071498870     0.1747856235     -0.1356927752     0.0194001054     -0.0421518373     23.9919891357     77.8394012451     -52.7972526550
188  92    8   46     -0.0526751232     -9.8071498870     0.1747856235     -0.1356927752     0.0194001054     -0.0421518373     23.9919891357     77.8394012451     -52.7972526550
189  45    8   45     -0.0287318849     -9.8382759094     0.1268991470     -0.1362254023     0.0127421021     -0.0469456005     24.5173606872     78.7179489135     -51.9538459777
189 253    9   48     0.0526751232     -9.7879953384     0.1388707752     -0.1340948462     0.0039535369     -0.0370917558     24.5173606872     78.7179489135     -51.9538459777
190 206    9   50     0.0526751232     -9.7879953384     0.1388707752     -0.1340948462     0.0039535369     -0.0370917558     24.5173606872     78.7179489135     -51.9538459777
191 158    9   52     0.0287318849     -9.7927837371     0.1292934894     -0.1367580413     0.0172695446     -0.0330969524     24.5173606872     78.7179489135     -51.9538459777
192 111   10   55     0.0790126848     -9.7856006622     0.2945018005     -0.1266378760     -0.0011065461     -0.0229767847     24.5173606872     78.7179489135     -51.9538459777
193  63    9   56     0.0790126848     -9.7856006622     0.2945018005     -0.1266378760     -0.0011065461     -0.0229767847     24.5173606872     78.7179489135     -51.9538459777
194  15    9   58     0.0095772953     -9.8047552108     0.1939402198     -0.1175829887     0.0215306663     -0.0344285511     24.5173606872     78.7179489135     -51.9538459777
194 223    8   59     0.0359148550     -9.7784175872     0.0814070034     -0.1210451602     0.0343140363     -0.0536036014     24.5173606872     78.7179489135     -51.9538459777
195 176    7   57     0.0359148550     -9.7784175872     0.0814070034     -0.1210451602     0.0343140363     -0.0536036014     24.5173606872     78.7179489135     -51.9538459777
196 128   10   58     0.0239432382     -9.7401084899     0.1101388931     -0.1367580413     0.0566849231     -0.0743765783     23.6417407989     77.8394012451     -53.8093414306
197  80   10   59     0.0143659424     -9.7951784133     0.2250664234     -0.1522046184     0.0734630966     -0.0890241813     23.6417407989     77.8394012451     -53.8093414306
198  33   12   60     0.0143659424     -9.7951784133     0.2250664234     -0.1522046184     0.0734630966     -0.0890241813     23.6417407989     77.8394012451     -53.8093414306
198 241   11   63     -0.0071829710     -9.8167276382     0.2657699346     -0.1439486885     0.0540217208     -0.0842304229     23.6417407989     77.8394012451     -53.8093414306
199 193    8   65     0.0909842967     -9.8239097595     0.2346437215     -0.1450139760     0.0233949089     -0.0847630596     23.6417407989     77.8394012451     -53.8093414306
200 146    9   69     0.0909842967     -9.8239097595     0.2346437215     -0.1450139760     0.0233949089     -0.0847630596     23.6417407989     77.8394012451     -53.8093414306
201  98    8   67     0.1292934894     -9.7640523910     0.2968961238     -0.1330295681     0.0439015626     -0.0834314727     23.6417407989     77.8394012451     -53.8093414306
202  50    8   65     0.0670410633     -9.7832069396     0.1436594247     -0.1298337221     0.0937034225     -0.0797029781     23.6417407989     77.8394012451     -53.8093414306
203   2    9   62     0.0670410633     -9.7832069396     0.1436594247     -0.1298337221     0.0937034225     -0.0797029781     23.6417407989     77.8394012451     -53.8093414306
203 210    9   59     0.0047886476     -9.7856006622     0.1292934894     -0.1354264497     0.0889096641     -0.0738439464     22.7661209106     78.0151138305     -53.3032989501
204 162   10   58     0.1173218607     -9.7209539413     0.4237952709     -0.1468782186     0.0143400216     -0.0634574508     22.7661209106     78.0151138305     -53.3032989501
205 114   10   60     0.1173218607     -9.7209539413     0.4237952709     -0.1468782186     0.0143400216     -0.0634574508     22.7661209106     78.0151138305     -53.3032989501
206  66   11   62     0.1364764571     -9.8286991119     0.3447826147     -0.1420844554     0.0114105010     -0.0578647232     22.7661209106     78.0151138305     -53.3032989501
207  19   13   62     0.0646467447     -9.8119382858     0.1245048284     -0.1418181419     0.0196664257     -0.0493424844     22.7661209106     78.0151138305     -53.3032989501
207 227   13   62     0.0646467447     -9.8119382858     0.1245048284     -0.1418181419     0.0196664257     -0.0493424844     22.7661209106     78.0151138305     -53.3032989501
208 180   13   61     0.1508424043     -9.7329254150     0.2346437215     -0.1447476387     0.0140737032     -0.0504077625     22.7661209106     78.0151138305     -53.3032989501
209 132   11   57     0.0981672668     -9.7544746398     0.3328109979     -0.1394212484     0.0148726630     -0.0501414394     22.7661209106     78.0151138305     -53.3032989501
210  84    9   55     0.0981672668     -9.7544746398     0.3328109979     -0.1394212484     0.0148726630     -0.0501414394     22.7661209106     78.0151138305     -53.3032989501
211  36    9   53     0.1125332117     -9.8286991119     0.2561926364     -0.1498077392     0.0175358653     -0.0666532993     22.7661209106     78.0151138305     -53.3032989501
211 245    9   50     0.1460537433     -9.7760238647     0.3783031463     -0.1500740528     0.0470974016     -0.0693164920     23.9919891357     78.8936614990     -52.4598922729
212 197    8   50     0.1460537433     -9.7760238647     0.3783031463     -0.1500740528     0.0470974016     -0.0693164920     23.9919891357     78.8936614990     -52.4598922729
213 149    5   44     0.1197161788     -9.7999668121     0.3399939537     -0.1471445322     0.0558859729     -0.0701154518     23.9919891357     78.8936614990     -52.4598922729
214 101    5   44     0.1268991470     -9.7688407897     0.2394323587     -0.1370243787     0.0297865915     -0.0621258497     23.9919891357     78.8936614990     -52.4598922729
215  54    3   42     0.1268991470     -9.7688407897     0.2394323587     -0.1370243787     0.0297865915     -0.0621258497     23.9919891357     78.8936614990     -52.4598922729
216   6    3   42     0.2107004880     -9.7544746398     0.2035175085     -0.1490087747     0.0329824328     -0.0554678440     23.9919891357     78.8936614990     -52.4598922729
216 214    7   44     0.1508424043     -9.7832069396     0.3950634002     -0.1506066894     0.0590818023     -0.0504077625     23.9919891357     78.8936614990     -52.4598922729
217 165    6   43     0.1508424043     -9.7832069396     0.3950634002     -0.1506066894     0.0590818023     -0.0504077625     23.9919891357     78.8936614990     -52.4598922729
218 117    6   46     0.0885899734     -9.8167276382     0.2394323587     -0.1396875619     0.0537554073     -0.0432171201     23.9919891357     78.8936614990     -52.4598922729
219  69    5   43     0.0742240333     -9.7784175872     0.1795742750     -0.1460792541     0.0404393959     -0.0536036014     23.8168640136     77.3122711181     -53.3032989501
220  21    5   41     0.0742240333     -9.7784175872     0.1795742750     -0.1460792541     0.0404393959     -0.0536036014     23.8168640136     77.3122711181     -53.3032989501
220 230    5   40     0.1819685935     -9.7712354660     0.2322494029     -0.1415518045     0.0215306663     -0.0528046417     23.8168640136     77.3122711181     -53.3032989501
221 182    6   37     0.1508424043     -9.7903900146     0.1508424043     -0.1455466175     0.0372435569     -0.0517393636     23.8168640136     77.3122711181     -53.3032989501
222 134    7   37     0.1508424043     -9.7903900146     0.1508424043     -0.1455466175     0.0372435569     -0.0517393636     23.8168640136     77.3122711181     -53.3032989501
223  87    7   39     0.1628140068     -9.7592630386     0.3519655704     -0.1442150115     0.0300529122     -0.0394886379     23.8168640136     77.3122711181     -53.3032989501
224  39    8   40     0.1125332117     -9.8310928344     0.2035175085     -0.1404865264     0.0188674659     -0.0448150396     23.8168640136     77.3122711181     -53.3032989501
224 247    8   44     0.1125332117     -9.8310928344     0.2035175085     -0.1404865264     0.0188674659     -0.0448150396     23.8168640136     77.3122711181     -53.3032989501
225 200    7   43     0.1316878080     -9.7975721359     0.1843629074     -0.1484761333     0.0255254697     -0.0674522495     23.8168640136     77.3122711181     -53.3032989501
226 152    5   42     0.1867572593     -9.7903900146     0.1867572593     -0.1402202129     0.0316508340     -0.0703817749     23.8168640136     79.4207916259     -51.6164855957
227 104    5   45     0.1867572593     -9.7903900146     0.1867572593     -0.1402202129     0.0316508340     -0.0703817749     23.8168640136     79.4207916259     -51.6164855957
228  57    7   43     0.1197161788     -9.8191213607     0.1053502440     -0.1348937988     0.0516248416     -0.0770397758     23.8168640136     79.4207916259     -51.6164855957
229   9    7   45     0.1699969768     -9.7832069396     0.1843629074     -0.1484761333     0.0465647649     -0.0717133760     23.8168640136     79.4207916259     -51.6164855957
229 217    9   49     0.1699969768     -9.7832069396     0.1843629074     -0.1484761333     0.0465647649     -0.0717133760     23.8168640136     79.4207916259     -51.6164855957
230 170    9   49     0.1364764571     -9.7736291885     0.0383091812     -0.1434160470     0.0486953258     -0.0525383234     23.8168640136     79.4207916259     -51.6164855957
231 123    8   47     0.1460537433     -9.9196834564     0.2633756160     -0.1418181419     0.0391077995     -0.0392223148     23.8168640136     79.4207916259     -51.6164855957
232  75    9   47     0.1460537433     -9.9196834564     0.2633756160     -0.1418181419     0.0391077995     -0.0392223148     23.8168640136     79.4207916259     -51.6164855957
233  28    7   45     0.0502807998     -9.6778564453     0.2968961238     -0.0736401653     0.0819853401     0.0241618824     23.8168640136     79.4207916259     -51.6164855957
233 236    8   48     0.0598580884     -9.8310928344     0.2442210197     -0.1191809177     0.0700009346     -0.0125903010     23.4666156768     78.3665313720     -52.2912101745
234 187    8   53     0.0598580884     -9.8310928344     0.2442210197     -0.1191809177     0.0700009346     -0.0125903010     23.4666156768     78.3665313720     -52.2912101745
235 140    7   55     0.1460537433     -9.7832069396     0.2418267011     -0.1351601123     0.0111441802     -0.0402875947     23.4666156768     78.3665313720     -52.2912101745
236  92    9   56     0.1843629074     -9.7664461135     0.2681642532     -0.1261052489     0.0074156990     -0.0376243948     23.4666156768     78.3665313720     -52.2912101745
237  44    9   59     0.1843629074     -9.7664461135     0.2681642532     -0.1261052489     0.0074156990     -0.0376243948     23.4666156768     78.3665313720     -52.2912101745
237 253    8   58     0.1245048284     -9.7784175872     0.2346437215     -0.1311653256     0.0383088350     -0.0275042295     23.4666156768     78.3665313720     -52.2912101745
238 205    9   57     0.1268991470     -9.8263044357     0.2250664234     -0.1412854909     0.0071493792     -0.0139218997     23.4666156768     78.3665313720     -52.2912101745
239 158    9   57     0.1268991470     -9.8263044357     0.2250664234     -0.1412854909     0.0071493792     -0.0139218997     23.4666156768     78.3665313720     -52.2912101745
240 110   10   54     0.2298550844     -9.7640523910     0.3304166793     -0.1471445322     -0.0181510353     -0.0069975762     23.4666156768     78.3665313720     -52.2912101745
241  63    9   55     0.1652083396     -9.7688407897     0.2968961238     -0.1367580413     0.0103452205     -0.0064649353     23.4666156768     78.3665313720     -52.2912101745
242  15    9   54     0.1652083396     -9.7688407897     0.2968961238     -0.1367580413     0.0103452205     -0.0064649353     23.4666156768     78.3665313720     -52.2912101745
242 223   11   55     0.0574637699     -9.8119382858     0.1316878080     -0.1375570058     0.0050188169     -0.0133892595     25.0427322387     78.5422439575     -54.8214302062
243 176    9   58     0.1101388931     -9.7832069396     0.3232336997     -0.1468782186     -0.0288038444     -0.0235094261     25.0427322387     78.5422439575     -54.8214302062
244 128   10   57     0.1101388931     -9.7832069396     0.3232336997     -0.1468782186     -0.0288038444     -0.0235094261     25.0427322387     78.5422439575     -54.8214302062
245  81    9   55     0.1580253696     -9.7999668121     0.2537982940     -0.1476771736     -0.0367934465     -0.0181830224     25.0427322387     78.5422439575     -54.8214302062
246  34    8   56     0.1915459060     -9.7688407897     0.3711201906     -0.1554004573     -0.0013728663     -0.0189819831     25.0427322387     78.5422439575     -54.8214302062
246 242    8   55     0.1915459060     -9.7688407897     0.3711201906     -0.1554004573     -0.0013728663     -0.0189819831     25.0427322387     78.5422439575     -54.8214302062
247 194    7   52     0.0909842967     -9.8023614883     0.2849245071     -0.1439486885     0.0281886720     -0.0176503825     25.0427322387     78.5422439575     -54.8214302062
248 146    8   50     0.0598580884     -9.7927837371     0.2968961238     -0.1372906923     0.0204653882     -0.0123239791     25.0427322387     78.5422439575     -54.8214302062
249  98    7   46     0.0598580884     -9.7927837371     0.2968961238     -0.1372906923     0.0204653882     -0.0123239791     25.0427322387     78.5422439575     -54.8214302062
250  50    6   44     0.1005615949     -9.8119382858     0.2130948066     -0.1500740528     0.0044861769     -0.0123239791     24.3422374725     77.1365661621     -52.4598922729
251   3    6   45     0.1053502440     -9.7712354660     0.2394323587     -0.1468782186     -0.0061666297     -0.0088618173     24.3422374725     77.1365661621     -52.4598922729
251 211    6   48     0.1053502440     -9.7712354660     0.2394323587     -0.1468782186     -0.0061666297     -0.0088618173     24.3422374725     77.1365661621     -52.4598922729
252 164    6   49     0.0957729530     -9.7999668121     0.1580253696     -0.1503403759     0.0186011457     -0.0157861413     24.3422374725     77.1365661621     -52.4598922729
253 117    5   48     0.0143659424     -9.7736291885     0.3232336997     -0.1583299732     0.0343140363     -0.0344285511     24.3422374725     77.1365661621     -52.4598922729
254  70    5   48     0.0143659424     -9.7736291885     0.3232336997     -0.1583299732     0.0343140363     -0.0344285511     24.3422374725     77.1365661621     -52.4598922729
255  22    5   46     0.0335205316     -9.8263044357     0.3328109979     -0.1354264497     0.0247265100     -0.0333632707     24.3422374725     77.1365661621     -52.4598922729
255 231    6   43     0.0478864765     -9.7903900146     0.1652083396     -0.1237083554     0.0241938686     -0.0309663891     24.3422374725     77.1365661621     -52.4598922729
  0 183    7   43     0.0478864765     -9.7903900146     0.1652083396     -0.1237083554     0.0241938686     -0.0309663891     24.3422374725     77.1365661621     -52.4598922729
  1 135    6   42     0.0263375616     -9.7329254150     0.1436594247     -0.1426170921     0.0178021860     -0.0328306317     25.3929805755     78.1908187866     -52.7972526550
  2  87    7   41     0.0766183614     -9.7401084899     0.3711201906     -0.1506066894     -0.0088298311     -0.0307000684     25.3929805755     78.1908187866     -52.7972526550
  3  39    6   39     0.0766183614     -9.7401084899     0.3711201906     -0.1506066894     -0.0088298311     -0.0307000684     25.3929805755     78.1908187866     -52.7972526550
  3 246    5   35     0.0766183614     -9.8358821868     0.2490096569     -0.1423507690     -0.0037697479     -0.0405539131     25.3929805755     78.1908187866     -52.7972526550
  4 198    5   34     0.0766183614     -9.7568693161     0.2035175085     -0.1431497335     0.0116768217     -0.0477445602     25.3929805755     78.1908187866     -52.7972526550
  5 150    4   36     0.0766183614     -9.7568693161     0.2035175085     -0.1431497335     0.0116768217     -0.0477445602     25.3929805755     78.1908187866     -52.7972526550
  6 102    4   37     0.0550694465     -9.7736291885     0.2035175085     -0.1434160470     0.0207317066     -0.0445487213     25.3929805755     78.1908187866     -52.7972526550
  7  54    4   39     0.0957729530     -9.7975721359     0.1412650966     -0.1428834056     0.0087473001     -0.0296347885     25.3929805755     78.1908187866     -52.7972526550
  8   6    5   40     0.0957729530     -9.7975721359     0.1412650966     -0.1428834056     0.0087473001     -0.0296347885     25.3929805755     78.1908187866     -52.7972526550
  8 213    7   39     0.1029559254     -9.7808122634     0.2705585718     -0.1383559703     0.0231285858     -0.0203135824     24.5173606872     78.3665313720     -52.2912101745
  9 165    7   40     -0.0071829710     -9.8286991119     0.1747856235     -0.1327632427     0.0289876317     -0.0133892595     24.5173606872     78.3665313720     -52.2912101745
 10 118    8   40     -0.0071829710     -9.8286991119     0.1747856235     -0.1327632427     0.0289876317     -0.0133892595     24.5173606872     78.3665313720     -52.2912101745
 11  71    9   40     0.1029559254     -9.7305316925     0.2801358699     -0.1301000356     -0.0027044677     -0.0139218997     24.5173606872     78.3665313720     -52.2912101745
 12  23    7   38     0.0407035017     -9.7999668121     0.1053502440     -0.1247736334     0.0039535369     -0.0112586987     24.5173606872     78.3665313720     -52.2912101745
 12 231    7   40     0.0407035017     -9.7999668121     0.1053502440     -0.1247736334     0.0039535369     -0.0112586987     24.5173606872     78.3665313720     -52.2912101745
 13 183    7   40     0.0478864765     -9.7736291885     0.1221105098     -0.1468782186     0.0183348236     -0.0163187813     24.5173606872     78.3665313720     -52.2912101745
 14 135    5   41     0.0454921483     -9.7448978424     0.2801358699     -0.1439486885     0.0319171547     -0.0085954961     24.5173606872     78.3665313720     -52.2912101745
 15  87    5   42     0.0454921483     -9.7448978424     0.2801358699     -0.1439486885     0.0319171547     -0.0085954961     24.5173606872     78.3665313720     -52.2912101745
 16  39    5   42     -0.0095772953     -9.8358821868     0.1292934894     -0.1442150115     0.0247265100     -0.0080628566     24.1671123504     77.6636886596     -52.6285743713
 16 248    5   43     0.0909842967     -9.7592630386     0.3160507440     -0.1527372598     -0.0027044677     -0.0181830224     24.1671123504     77.6636886596     -52.6285743713
 17 200    6   45     0.0909842967     -9.7592630386     0.3160507440     -0.1527372598     -0.0027044677     -0.0181830224     24.1671123504     77.6636886596     -52.6285743713
 18 152    5   48     0.0047886476     -9.8119382858     0.2035175085     -0.1428834056     0.0068830585     -0.0139218997     24.1671123504     77.6636886596     -52.6285743713
 19 104    5   47     0.1125332117     -9.8215160369     0.2705585718     -0.1418181419     0.0159379425     -0.0051333341     24.1671123504     77.6636886596     -52.6285743713
 20  56    6   48     0.1125332117     -9.8215160369     0.2705585718     -0.1418181419     0.0159379425     -0.0051333341     24.1671123504     77.6636886596     -52.6285743713
 21   9    6   49     -0.0071829710     -9.8143329620     0.2466153383     -0.1295673961     0.0079483389     0.0124437952     24.1671123504     77.6636886596     -52.6285743713
 21 217    6   48     0.0718297100     -9.7760238647     0.2107004880     -0.1415518045     -0.0234774374     0.0151069984     24.1671123504     77.6636886596     -52.6285743713
 22 169    6   49     0.0718297100     -9.7760238647     0.2107004880     -0.1415518045     -0.0234774374     0.0151069984     24.1671123504     77.6636886596     -52.6285743713
 23 121    7   49     0.0143659424     -9.7401084899     0.4453442096     -0.1386222839     -0.0130909538     0.0164385962     24.1671123504     77.6636886596     -52.6285743713
 24  73    6   46     -0.0454921483     -9.8071498870     0.3064734458     -0.1255725860     -0.0077645492     0.0167049169     24.3422374725     78.1908187866     -51.4478034973
 25  25    6   45     -0.0454921483     -9.8071498870     0.3064734458     -0.1255725860     -0.0077645492     0.0167049169     24.3422374725     78.1908187866     -51.4478034973
 25 233    7   43     -0.0335205316     -9.7257432937     0.4070350170     -0.1335622072     -0.0248090410     0.0281566829     24.3422374725     78.1908187866     -51.4478034973
 26 185    6   43     0.0047886476     -9.7544746398     0.3519655704     -0.1431497335     -0.0365271282     0.0257598042     24.3422374725     78.1908187866     -51.4478034973
 27 137    4   40     0.0047886476     -9.7544746398     0.3519655704     -0.1431497335     -0.0365271282     0.0257598042     24.3422374725     78.1908187866     -51.4478034973
 28  89    3   35     -0.0885899734     -9.7903900146     0.6009752750     -0.1407528495     -0.0064329500     0.0124437952     24.3422374725     78.1908187866     -51.4478034973
 29  40    3   32     -0.1101388931     -9.8358821868     0.4573158264     -0.1277031660     -0.0319996833     0.0036552286     24.3422374725     78.1908187866     -51.4478034973
 29 249    2   27     -0.1101388931     -9.8358821868     0.4573158264     -0.1277031660     -0.0319996833     0.0036552286     24.3422374725     78.1908187866     -51.4478034973
 30 201    2   22     -0.1053502440     -9.7712354660     0.3878804397     -0.1285021305     -0.0487778568     0.0020573101     24.3422374725     78.1908187866     -51.4478034973
 31 153    1   18     -0.0742240333     -9.7448978424     0.2897131729     -0.1386222839     -0.0298691225     -0.0075302162     24.8676090240     77.6636886596     -51.6164855957
 32 106    0   16     -0.0742240333     -9.7448978424     0.2897131729     -0.1386222839     -0.0298691225     -0.0075302162     24.8676090240     77.6636886596     -51.6164855957
 33  58    0   14     -0.0933786296     -9.7736291885     0.3112620830     -0.1564657449     -0.0224121594     -0.0213788628     24.8676090240     77.6636886596     -51.6164855957
 34  11    0   14     -0.0550694465     -9.8023614883     0.4166123390     -0.1705807209     -0.0312007236     -0.0267052674     24.8676090240     77.6636886596     -51.6164855957
 34 219    1   12     -0.0550694465     -9.8023614883     0.4166123390     -0.1705807209     -0.0312007236     -0.0267052674     24.8676090240     77.6636886596     -51.6164855957
 35 171    1   10     -0.0766183614     -9.8023614883     0.4070350170     -0.1684501409     -0.0327986478     -0.0216451859     24.8676090240     77.6636886596     -51.6164855957
 36 123    0    6     -0.0885899734     -9.7760238647     0.3352053165     -0.1687164545     -0.0218795180     -0.0283031892     24.8676090240     77.6636886596     -51.6164855957
 37  76    0    4     -0.0885899734     -9.7760238647     0.3352053165     -0.1687164545     -0.0218795180     -0.0283031892     24.8676090240     77.6636886596     -51.6164855957
 38  28    0    3     -0.1077445626     -9.7712354660     0.2585869789     -0.1809671974     -0.0114930331     -0.0546688842     24.8676090240     77.6636886596     -51.6164855957
 38 236    0    1     -0.0766183614     -9.7879953384     0.1987288665     -0.1958811283     -0.0090961513     -0.0719796943     24.8676090240     77.3122711181     -52.9659347534
 39 189    0    1     -0.0766183614     -9.7879953384     0.1987288665     -0.1958811283     -0.0090961513     -0.0719796943     24.8676090240     77.3122711181     -52.9659347534
 40 141    0    0     -0.0574637699     -9.7832069396     0.2250664234     -0.1993432998     -0.0059003090     -0.0623921680     24.8676090240     77.3122711181     -52.9659347534
 41  93    0    0     -0.0287318849     -9.7568693161     0.2298550844     -0.2038707256     -0.0019055066     -0.0432171201     24.8676090240     77.3122711181     -52.9659347534
 42  46    0    0     -0.0287318849     -9.7568693161     0.2298550844     -0.2038707256     -0.0019055066     -0.0432171201     24.8676090240     77.3122711181     -52.9659347534
 42 254    0    0     -0.0263375616     -9.8095445632     0.1723913097     -0.2086644887     -0.0016391863     -0.0157861413     24.8676090240     77.3122711181     -52.9659347534
 43 206    0    0     -0.0598580884     -9.7975721359     0.1891515731     -0.1953484916     0.0018229753     0.0257598042     24.8676090240     77.3122711181     -52.9659347534
 44 158    0    0     -0.0598580884     -9.7975721359     0.1891515731     -0.1953484916     0.0018229753     0.0257598042     24.8676090240     77.3122711181     -52.9659347534
 45 111    0    0     -0.1316878080     -9.8071498870     0.1508424043     -0.1849620056     0.0068830585     0.0539897394     24.8676090240     77.3122711181     -52.9659347534
 46  62    0    0     -0.1532367229     -9.7832069396     0.1340821266     -0.1676511859     0.0015566554     0.0377442097     25.3929805755     78.1908187866     -52.7972526550
 47  14    0    0     -0.1532367229     -9.7832069396     0.1340821266     -0.1676511859     0.0015566554     0.0377442097     25.3929805755     78.1908187866     -52.7972526550
 47 222    0    0     -0.1652083396     -9.7951784133     0.1532367229     -0.1498077392     -0.0056339893     0.0135090768     25.3929805755     78.1908187866     -52.7972526550
 48 174    0    0     -0.1340821266     -9.8095445632     0.1508424043     -0.1474108600     -0.0501094532     0.0001930669     25.3929805755     78.1908187866     -52.7972526550
 49 126    0    0     -0.1340821266     -9.8095445632     0.1508424043     -0.1474108600     -0.0501094532     0.0001930669     25.3929805755     78.1908187866     -52.7972526550
 50  78    0    0     -0.1388707752     -9.7736291885     0.1556310415     -0.1343611598     -0.0189499969     -0.0416191959     25.3929805755     78.1908187866     -52.7972526550
 51  30    0    0     -0.1340821266     -9.7927837371     0.1699969768     -0.1316979646     0.0068830585     -0.0597289657     25.3929805755     78.1908187866     -52.7972526550
 51 238    0    0     -0.1340821266     -9.7927837371     0.1699969768     -0.1316979646     0.0068830585     -0.0597289657     25.3929805755     78.1908187866     -52.7972526550
 52 191    0    0     -0.1292934894     -9.7760238647     0.1604196929     -0.1324969291     0.0066167383     -0.0554678440     25.3929805755     78.1908187866     -52.7972526550
 53 143    0    0     -0.1101388931     -9.7616577148     0.1484480619     -0.1340948462     0.0087473001     -0.0493424844     25.3929805755     78.1908187866     -52.7972526550
 54  95    0    0     -0.1101388931     -9.7616577148     0.1484480619     -0.1340948462     0.0087473001     -0.0493424844     25.3929805755     78.1908187866     -52.7972526550
 55  47    0    0     -0.1460537433     -9.7664461135     0.1436594247     -0.1343611598     0.0095462608     -0.0392223148     23.9919891357     79.2450790405     -52.1225280761
 55 255    0    0     -0.1340821266     -9.7760238647     0.1388707752     -0.1394212484     0.0071493792     -0.0362927937     23.9919891357     79.2450790405     -52.1225280761
 56 208    0    0     -0.1340821266     -9.7760238647     0.1388707752     -0.1394212484     0.0071493792     -0.0362927937     23.9919891357     79.2450790405     -52.1225280761
 57 160    0    0     -0.1460537433     -9.7832069396     0.1340821266     -0.1396875619     0.0042198567     -0.0357601523     23.9919891357     79.2450790405     -52.1225280761
 58 112    0    0     -0.1580253696     -9.8167276382     0.1771799468     -0.1378233313     -0.0085635108     -0.0461466360     23.9919891357     79.2450790405     -52.1225280761
 59  65    0    0     -0.1580253696     -9.8167276382     0.1771799468     -0.1378233313     -0.0085635108     -0.0461466360     23.9919891357     79.2450790405     -52.1225280761
 60  17    0    0     -0.1388707752     -9.7999668121     0.1556310415     -0.1426170921     -0.0168194351     -0.0661206531     23.9919891357     79.2450790405     -52.1225280761
 60 226    0    0     -0.5123852729     -9.7808122634     0.0622524166     -0.1514056682     -0.0610285854     -0.0602616071     23.9919891357     79.2450790405     -52.1225280761
 61 178    0    0     -0.5123852729     -9.7808122634     0.0622524166     -0.1514056682     -0.0610285854     -0.0602616071     23.9919891357     79.2450790405     -52.1225280761
 62 131    0    0     -0.0430978250     -9.8263044357     0.1508424043     -0.1620584583     -0.2330713987     -0.0368254327     24.6924839019     77.4879837036     -51.4478034973
 63  83    0    0     -0.2490096569     -9.7736291885     0.1436594247     -0.1506066894     -0.1808726501     -0.0389559936     24.6924839019     77.4879837036     -51.4478034973
 64  35    0    0     -0.2490096569     -9.7736291885     0.1436594247     -0.1506066894     -0.1808726501     -0.0389559936     24.6924839019     77.4879837036     -51.4478034973
 64 243    0    1     -0.1340821266     -9.7879953384     0.1340821266     -0.1668522262     -0.2581054925     -0.0338959121     24.6924839019     77.4879837036     -51.4478034973
 65 196    0    1     -0.1819685935     -9.7903900146     0.1412650966     -0.1644553422     -0.3052441596     -0.0120576608     24.6924839019     77.4879837036     -51.4478034973
 66 148   -4    0     -0.1819685935     -9.7903900146     0.1412650966     -0.1644553422     -0.3052441596     -0.0120576608     24.6924839019     77.4879837036     -51.4478034973
 67 100   -4    0     -0.2897131729     -9.7927837371     0.1628140068     -0.1716459846     -0.4013857364     -0.0093944578     24.6924839019     77.4879837036     -51.4478034973
 68  53   -5    1     -0.2370380401     -9.7903900146     0.1843629074     -0.1783039808     -0.6176376819     -0.0093944578     24.6924839019     77.4879837036     -51.4478034973
 69   4  -10    0     -0.2370380401     -9.7903900146     0.1843629074     -0.1783039808     -0.6176376819     -0.0093944578     24.6924839019     77.4879837036     -51.4478034973
 69 212  -10    0     -0.1173218607     -9.7999668121     0.1532367229     -0.1950821685     -0.7358838081     -0.0240420675     25.9183521270     78.0151138305     -52.2912101745
 70 165  -15    0     -0.1245048284     -9.7999668121     0.1005615949     -0.1918863201     -0.7481345653     -0.0179167032     25.9183521270     78.0151138305     -52.2912101745
 71 118  -17    0     -0.1245048284     -9.7999668121     0.1005615949     -0.1918863201     -0.7481345653     -0.0179167032     25.9183521270     78.0151138305     -52.2912101745
 72  71  -15    0     -0.1915459060     -9.7760238647     0.0909842967     -0.1836303901     -0.7878162860     -0.0131229400     25.9183521270     78.0151138305     -52.2912101745
 73  23  -17   -2     -0.3591485500     -9.7448978424     0.1029559254     -0.1791029548     -0.9012686729     -0.0075302162     25.9183521270     78.0151138305     -52.2912101745
 73 231  -18   -2     -0.3591485500     -9.7448978424     0.1029559254     -0.1791029548     -0.9012686729     -0.0075302162     25.9183521270     78.0151138305     -52.2912101745
 74 184  -18   -2     -0.1604196929     -9.7879953384     0.1676026582     -0.1876251983     -1.1020741462     -0.0008722134     25.9183521270     78.0151138305     -52.2912101745
 75 136  -21   -3     -0.0167602658     -9.7808122634     0.0909842967     -0.1998759269     -1.1454843282     -0.0003395714     25.9183521270     78.0151138305     -52.2912101745
 76  89  -23   -3     -0.0167602658     -9.7808122634     0.0909842967     -0.1998759269     -1.1454843282     -0.0003395714     25.9183521270     78.0151138305     -52.2912101745
 77  41  -23   -2     -0.2777415513     -9.7592630386     0.0838013267     -0.1926852703     -1.0189822912     0.0068510732     26.6188488006     77.6636886596     -48.2428588867
 77 249  -22   -2     -0.1388707752     -9.8191213607     0.0766183614     -0.1860272789     -1.0666536092     0.0220313215     26.6188488006     77.6636886596     -48.2428588867
 78 201  -24   -2     -0.1388707752     -9.8191213607     0.0766183614     -0.1860272789     -1.0666536092     0.0220313215     26.6188488006     77.6636886596     -48.2428588867
 79 154  -24   -3     -0.1819685935     -9.7640523910     0.0861956501     -0.1929516029     -1.0472121238     0.0361462879     26.6188488006     77.6636886596     -48.2428588867
 80 106  -25   -4     -0.1460537433     -9.7951784133     0.0215489125     -0.1942831993     -1.0413531064     0.0302872419     26.6188488006     77.6636886596     -48.2428588867
 81  59  -26   -4     -0.1460537433     -9.7951784133     0.0215489125     -0.1942831993     -1.0413531064     0.0302872419     26.6188488006     77.6636886596     -48.2428588867
 82  11  -24   -4     -0.3088677406     -9.8023614883     0.0670410633     -0.1814998435     -1.0014051198     0.0151069984     26.6188488006     77.6636886596     -48.2428588867
 82 219  -24   -4     -0.3256280183     -9.7640523910     0.0694353866     -0.1809671974     -1.0128568410     -0.0304337501     26.6188488006     77.6636886596     -48.2428588867
 83 171  -25   -4     -0.3256280183     -9.7640523910     0.0694353866     -0.1809671974     -1.0128568410     -0.0304337501     26.6188488006     77.6636886596     -48.2428588867
 84 124  -24   -3     -0.1029559254     -9.8167276382     -0.0359148550     -0.1764397525     -1.0152537822     -0.0663869667     28.3700885772     78.0151138305     -47.9054946899
 85  77  -23   -3     -0.1580253696     -9.7305316925     0.0095772953     -0.1500740528     -0.9294985771     -0.0674522495     28.3700885772     78.0151138305     -47.9054946899
 86  29  -24   -3     -0.1580253696     -9.7305316925     0.0095772953     -0.1500740528     -0.9294985771     -0.0674522495     28.3700885772     78.0151138305     -47.9054946899
 86 237  -22   -1     -0.1412650966     -9.8143329620     0.0622524166     -0.1564657449     -0.8842241287     -0.0477445602     28.3700885772     78.0151138305     -47.9054946899
 87 190  -22   -1     -0.2178834438     -9.7448978424     0.0981672668     -0.1681838274     -0.8836915969     -0.0336295938     28.3700885772     78.0151138305     -47.9054946899
 88 143  -21   -1     -0.2178834438     -9.7448978424     0.0981672668     -0.1681838274     -0.8836915969     -0.0336295938     28.3700885772     78.0151138305     -47.9054946899
 89  96  -23    0     -0.2107004880     -9.7760238647     0.0742240333     -0.1695154285     -0.9057961463     -0.0221778273     28.3700885772     78.0151138305     -47.9054946899
 90  48  -23    0     -0.1460537433     -9.7999668121     0.0526751232     -0.1564657449     -0.8709081649     -0.0093944578     28.3700885772     78.0151138305     -47.9054946899
 91   0  -22   -1     -0.1460537433     -9.7999668121     0.0526751232     -0.1564657449     -0.8709081649     -0.0093944578     28.3700885772     78.0151138305     -47.9054946899
 91 208  -21    0     -0.1436594247     -9.7712354660     0.0598580884     -0.1399538755     -0.6959358215     -0.0109923780     28.3700885772     78.0151138305     -47.9054946899
 92 161  -16    0     -0.1843629074     -9.7927837371     0.0335205316     -0.1511393308     -0.5995279312     -0.0197809457     28.8954601287     76.4337234497     -47.0620880126
 93 113  -17    0     -0.1843629074     -9.7927837371     0.0335205316     -0.1511393308     -0.5995279312     -0.0197809457     28.8954601287     76.4337234497     -47.0620880126
 94  66  -17    1     -0.2657699346     -9.7808122634     0.0670410633     -0.1649879837     -0.6860819816     -0.0314990305     28.8954601287     76.4337234497     -47.0620880126
 95  18  -16    1     -0.0287318849     -9.8119382858     0.0646467447     -0.1751081466     -0.7254973411     -0.0360264754     28.8954601287     76.4337234497     -47.0620880126
 95 227  -16    1     -0.0287318849     -9.8119382858     0.0646467447     -0.1751081466     -0.7254973411     -0.0360264754     28.8954601287     76.4337234497     -47.0620880126
 96 180  -16    1     -0.5722434043     -9.7353200912     0.0981672668     -0.1636563777     -0.5579819679     -0.0437497568     28.8954601287     76.4337234497     -47.0620880126
 97 132  -16    2     -0.4812590599     -9.7353200912     0.0574637699     -0.1657869577     -0.7276279449     -0.0626584911     28.8954601287     76.4337234497     -47.0620880126
 98  85  -14    1     -0.4812590599     -9.7353200912     0.0574637699     -0.1657869577     -0.7276279449     -0.0626584911     28.8954601287     76.4337234497     -47.0620880126
 99  37  -18    2     -0.3280223608     -9.7329254150     0.1005615949     -0.1703143835     -0.9619895935     -0.0533372831     28.8954601287     76.4337234497     -47.0620880126
 99 245  -19    3     -0.2873188495     -9.8167276382     0.0861956501     -0.1604605436     -1.0671862363     -0.0488098430     30.4715766906     79.0693664550     -44.5318679809
100 198  -22    2     -0.2873188495     -9.8167276382     0.0861956501     -0.1604605436     -1.0671862363     -0.0488098430     30.4715766906     79.0693664550     -44.5318679809
101 150  -24    2     -0.5435114860     -9.7688407897     0.0622524166     -0.1383559703     -1.2315057516     -0.0291021490     30.4715766906     79.0693664550     -44.5318679809
102 103  -25    1     -0.0718297100     -9.7209539413     0.1508424043     -0.1266378760     -1.4797160625     -0.0123239791     30.4715766906     79.0693664550     -44.5318679809
103  55  -28    1     -0.0718297100     -9.7209539413     0.1508424043     -0.1266378760     -1.4797160625     -0.0123239791     30.4715766906     79.0693664550     -44.5318679809
104   8  -26    1     0.1699969768     -9.8454589843     0.1077445626     -0.1282358055     -1.1678552627     -0.0421518373     30.4715766906     79.0693664550     -44.5318679809
104 216  -24    0     -0.2849245071     -9.8286991119     0.1891515731     -0.1055985808     -0.8328244209     -0.0293684692     30.4715766906     79.0693664550     -44.5318679809
105 169  -18    0     -0.2849245071     -9.8286991119     0.1891515731     -0.1055985808     -0.8328244209     -0.0293684692     30.4715766906     79.0693664550     -44.5318679809
106 122  -15   -1     -0.3998520660     -9.7640523910     0.2202777862     -0.0941468238     -0.8397487640     -0.0509403991     30.4715766906     79.0693664550     -44.5318679809
107  74  -15   -2     -0.4142179965     -9.8119382858     0.0814070034     -0.1245073199     -0.9340260505     -0.0879588985     31.3471965789     79.9479141235     -44.7005500793
108  26  -19   -3     -0.4142179965     -9.8119382858     0.0814070034     -0.1245073199     -0.9340260505     -0.0879588985     31.3471965789     79.9479141235     -44.7005500793
108 234  -21   -5     -0.1867572593     -9.8406705856     0.0167602658     -0.0845592975     -1.0035356283     -0.0655880069     31.3471965789     79.9479141235     -44.7005500793
109 187  -20   -6     0.1412650966     -9.7856006622     0.0790126848     -0.0818960952     -0.9532011032     -0.0450813579     31.3471965789     79.9479141235     -44.7005500793
110 139  -21   -5     0.1412650966     -9.7856006622     0.0790126848     -0.0818960952     -0.9532011032     -0.0450813579     31.3471965789     79.9479141235     -44.7005500793
111  91  -17   -4     0.0718297100     -9.7927837371     0.0598580884     -0.1143871545     -0.6615805149     -0.0429507970     31.3471965789     79.9479141235     -44.7005500793
112  43  -12   -3     -0.4644988059     -9.7472915649     0.2130948066     -0.0978752994     -0.4155006885     -0.0669196128     31.3471965789     79.9479141235     -44.7005500793
112 251  -11   -2     -0.4644988059     -9.7472915649     0.2130948066     -0.0978752994     -0.4155006885     -0.0669196128     31.3471965789     79.9479141235     -44.7005500793
113 204   -8   -1     -0.9816726684     -9.8813743591     0.0718297100     -0.1133218765     -0.6887452125     -0.0677185726     31.3471965789     79.9479141235     -44.7005500793
114 156  -10   -1     -0.1053502440     -9.8622188568     0.2202777862     -0.1444813251     -1.3604047298     -0.0416191959     32.2228164672     77.3122711181     -42.5076942443
115 109  -17   -2     -0.1053502440     -9.8622188568     0.2202777862     -0.1444813251     -1.3604047298     -0.0416191959     32.2228164672     77.3122711181     -42.5076942443
116  63  -19   -3     0.1029559254     -9.7688407897     0.1963345432     -0.1498077392     -1.2661273479     -0.0631911277     32.2228164672     77.3122711181     -42.5076942443
117  16  -20   -4     -0.1939402198     -9.7616577148     0.1556310415     -0.1343611598     -0.9028665542     -0.0562668085     32.2228164672     77.3122711181     -42.5076942443
117 225  -17   -3     -0.1939402198     -9.7616577148     0.1556310415     -0.1343611598     -0.9028665542     -0.0562668085     32.2228164672     77.3122711181     -42.5076942443
118 178  -17   -3     -0.2681642532     -9.9963016510     0.3208393812     -0.1306326866     -0.7923437118     -0.0525383234     32.2228164672     77.3122711181     -42.5076942443
119 131  -15   -4     -0.0167602658     -8.6075935363     0.6775936126     -0.0733738470     -0.9745067596     0.0417390108     32.2228164672     77.3122711181     -42.5076942443
120  84  -16   -3     -0.0167602658     -8.6075935363     0.6775936126     -0.0733738470     -0.9745067596     0.0417390108     32.2228164672     77.3122711181     -42.5076942443
121  37  -18   -1     -1.1109662055     -9.8526420593     0.0454921483     -0.0430133485     -0.9747730255     0.0958020019     32.2228164672     77.3122711181     -42.5076942443
121 245  -16   -1     0.1149275422     -9.9172887802     0.1819685935     -0.2105287313     -1.2615998983     0.1211024165     32.2228164672     77.3122711181     -42.5076942443
122 198  -16    0     0.1149275422     -9.9172887802     0.1819685935     -0.2105287313     -1.2615998983     0.1211024165     32.2228164672     77.3122711181     -42.5076942443
123 151  -15    1     0.0574637699     -9.9172887802     0.2442210197     -0.2328996419     -1.1340326070     0.0340157294     36.0755462646     79.7722091674     -42.8450546264
124 103  -13    1     -0.1747856235     -9.8430643081     0.1436594247     -0.2118603229     -1.0144548416     0.0164385962     36.0755462646     79.7722091674     -42.8450546264
125  56  -13    2     -0.1747856235     -9.8430643081     0.1436594247     -0.2118603229     -1.0144548416     0.0164385962     36.0755462646     79.7722091674     -42.8450546264
126   8  -13    2     -0.5890036106     -9.5533514022     0.2968961238     -0.1727112674     -0.9023340225     0.0425379705     36.0755462646     79.7722091674     -42.8450546264
126 216  -14    2     -0.0957729530     -9.7305316925     0.2418267011     -0.2115940093     -0.9875563621     0.0947367191     36.0755462646     79.7722091674     -42.8450546264
127 169  -15    1     -0.0957729530     -9.7305316925     0.2418267011     -0.2115940093     -0.9875563621     0.0947367191     36.0755462646     79.7722091674     -42.8450546264
128 122  -13    1     -0.1364764571     -9.8071498870     0.2298550844     -0.2246437072     -0.7891479015     0.0252271628     36.0755462646     79.7722091674     -42.8450546264
129  74  -16    1     -0.4094293594     -9.8358821868     0.1101388931     -0.2062676191     -0.7462703704     0.0254934835     36.0755462646     79.7722091674     -42.8450546264
130  26  -14    0     -0.4094293594     -9.8358821868     0.1101388931     -0.2062676191     -0.7462703704     0.0254934835     36.0755462646     79.7722091674     -42.8450546264
130 234  -17    0     -0.3830918121     -9.7592630386     0.2298550844     -0.1732439041     -0.8796967506     -0.0064649353     37.3014144897     77.1365661621     -40.9895629882
131 187  -19    0     -0.0191545906     -9.7161655426     0.2968961238     -0.1916199874     -0.9095246315     -0.0141882205     37.3014144897     77.1365661621     -40.9895629882
132 141  -19    0     -0.0191545906     -9.7161655426     0.2968961238     -0.1916199874     -0.9095246315     -0.0141882205     37.3014144897     77.1365661621     -40.9895629882
133  94  -17    0     -0.2250664234     -9.8143329620     0.1843629074     -0.2155888080     -0.5380079746     -0.0195146226     37.3014144897     77.1365661621     -40.9895629882
134  46  -12   -1     -0.3495712518     -9.8095445632     0.1460537433     -0.1868262290     -0.4248219013     -0.0091281385     37.3014144897     77.1365661621     -40.9895629882
134 255  -11   -2     -0.3495712518     -9.8095445632     0.1460537433     -0.1868262290     -0.4248219013     -0.0091281385     37.3014144897     77.1365661621     -40.9895629882
135 208   -9   -1     -0.3280223608     -9.7951784133     0.1460537433     -0.1450139760     -0.4647699356     -0.0120576608     37.3014144897     77.1365661621     -40.9895629882
136 161  -10   -1     -0.4381612300     -9.8143329620     0.1556310415     -0.1218441247     -0.4770206451     -0.0139218997     37.3014144897     77.1365661621     -40.9895629882
137 114  -10   -1     -0.4381612300     -9.8143329620     0.1556310415     -0.1218441247     -0.4770206451     -0.0139218997     37.3014144897     77.1365661621     -40.9895629882
138  67  -10    0     -0.1029559254     -9.7736291885     0.1484480619     -0.1415518045     -0.6631784439     0.0111121940     38.0019073486     79.9479141235     -42.6763763427
139  19  -11    0     -0.8906884193     -9.8694019317     -0.0550694465     -0.0890867424     -0.5183002948     0.0033889114     38.0019073486     79.9479141235     -42.6763763427
139 227  -12    0     -0.8906884193     -9.8694019317     -0.0550694465     -0.0890867424     -0.5183002948     0.0033889114     38.0019073486     79.9479141235     -42.6763763427
140 180  -11    0     -0.1723913097     -9.7353200912     0.1987288665     -0.0733738470     -0.8032628059     0.0705015897     38.0019073486     79.9479141235     -42.6763763427
141 132  -11    0     -0.3950634002     -9.7688407897     0.2274607658     -0.1189145927     -0.6474656105     -0.0256399869     38.0019073486     79.9479141235     -42.6763763427
142  85  -11    2     -0.3950634002     -9.7688407897     0.2274607658     -0.1189145927     -0.6474656105     -0.0256399869     38.0019073486     79.9479141235     -42.6763763427
143  37  -13    3     -0.5004136562     -9.7879953384     0.2346437215     -0.1359590888     -0.6823534965     -0.0232431077     38.0019073486     79.9479141235     -42.6763763427
143 246  -13    2     -0.2921074867     -9.7951784133     0.3232336997     -0.1460792541     -0.7982027530     -0.0016711726     38.0019073486     79.9479141235     -42.6763763427
144 198  -12    3     -0.2921074867     -9.7951784133     0.3232336997     -0.1460792541     -0.7982027530     -0.0016711726     38.0019073486     79.9479141235     -42.6763763427
145 151  -13    4     -0.2729529142     -9.7496862411     0.2968961238     -0.1404865264     -0.6474656105     -0.0163187813     39.2277755737     77.3122711181     -41.1582412719
146 104  -11    4     -0.2897131729     -9.7903900146     0.2897131729     -0.1588626146     -0.5470628738     -0.0144545412     39.2277755737     77.3122711181     -41.1582412719
147  57   -8    4     -0.2897131729     -9.7903900146     0.2897131729     -0.1588626146     -0.5470628738     -0.0144545412     39.2277755737     77.3122711181     -41.1582412719
148  10   -8    4     -0.3088677406     -9.7425031661     0.3591485500     -0.1772387123     -0.4663678169     -0.0224441456     39.2277755737     77.3122711181     -41.1582412719
148 219   -5    2     -0.4644988059     -9.8167276382     0.2514039993     -0.1876251983     -0.4466601371     -0.0368254327     39.2277755737     77.3122711181     -41.1582412719
149 172   -6    3     -0.4644988059     -9.8167276382     0.2514039993     -0.1876251983     -0.4466601371     -0.0368254327     39.2277755737     77.3122711181     -41.1582412719
150 125   -9    3     -0.2681642532     -9.8239097595     0.2035175085     -0.1780376672     -0.5651726245     -0.0264389491     39.2277755737     77.3122711181     -41.1582412719
151  78   -8    1     -0.4333725929     -9.8143329620     0.2585869789     -0.1442150115     -0.4903366565     -0.0314990305     39.2277755737     77.3122711181     -41.1582412719
152  31  -10    1     -0.4333725929     -9.8143329620     0.2585869789     -0.1442150115     -0.4903366565     -0.0314990305     39.2277755737     77.3122711181     -41.1582412719
152 240  -10    0     -0.4788647174     -9.7856006622     0.2418267011     -0.1263715624     -0.5438670158     -0.0330969524     41.8546371459     79.5964965820     -41.3269233703
153 193  -10    0     -0.6057639122     -9.8406705856     0.2585869789     -0.1018701076     -0.7409439086     -0.0149871826     41.8546371459     79.5964965820     -41.3269233703
154 145  -14    0     -0.6057639122     -9.8406705856     0.2585869789     -0.1018701076     -0.7409439086     -0.0149871826     41.8546371459     79.5964965820     -41.3269233703
155  98  -14    0     -0.2514039993     -9.7760238647     0.3040791034     -0.0997395420     -0.8021975517     0.0598487854     41.8546371459     79.5964965820     -41.3269233703
156  50  -15    0     -0.6009752750     -9.7520809173     0.2849245071     -0.1000058650     -0.7380144119     0.0521255016     41.8546371459     79.5964965820     -41.3269233703
157   2  -16   -1     -0.6009752750     -9.7520809173     0.2849245071     -0.1000058650     -0.7380144119     0.0521255016     41.8546371459     79.5964965820     -41.3269233703
157 209  -14   -1     -0.2274607658     -9.7760238647     0.2561926364     -0.1093270664     -0.9220417022     0.0771595907     41.8546371459     79.5964965820     -41.3269233703
158 162  -11   -1     -0.1819685935     -9.7568693161     0.3399939537     -0.1194472427     -0.6959358215     0.0369452524     41.8546371459     79.5964965820     -41.3269233703
159 115   -7   -1     -0.1819685935     -9.7568693161     0.3399939537     -0.1194472427     -0.6959358215     0.0369452524     41.8546371459     79.5964965820     -41.3269233703
160  68   -4    0     -0.3591485500     -9.7784175872     0.3399939537     -0.1141208291     -0.5188329219     0.0164385962     41.8546371459     79.5964965820     -41.3269233703
161  20    0    0     -0.5794263362     -9.8239097595     0.3375996351     -0.1103923439     -0.4807491302     0.0153733158     43.2556304931     78.5422439575     -40.3148345947
161 228    0    0     -0.5794263362     -9.8239097595     0.3375996351     -0.1103923439     -0.4807491302     0.0153733158     43.2556304931     78.5422439575     -40.3148345947
162 181   -3    0     -0.5554831027     -9.7832069396     0.4501328468     -0.1093270664     -0.7231004714     0.0571855831     43.2556304931     78.5422439575     -40.3148345947
163 133   -6    0     -0.3878804397     -9.6658849716     0.4094293594     -0.1261052489     -0.8690439224     0.0643762302     43.2556304931     78.5422439575     -40.3148345947
164  86  -12   -1     -0.3878804397     -9.6658849716     0.4094293594     -0.1261052489     -0.8690439224     0.0643762302     43.2556304931     78.5422439575     -40.3148345947
165  38  -15   -1     -0.8619565010     -9.6539134979     0.4692874431     -0.1468782186     -0.7638474464     0.0241618824     43.2556304931     78.5422439575     -40.3148345947
165 247  -15   -1     -0.3543598890     -9.6563072204     0.4621044635     -0.1684501409     -0.8021975517     0.0388094921     43.2556304931     78.5422439575     -40.3148345947
166 199  -11   -1     -0.3543598890     -9.6563072204     0.4621044635     -0.1684501409     -0.8021975517     0.0388094921     43.2556304931     78.5422439575     -40.3148345947
167 151   -8    0     -0.0646467447     -9.7305316925     0.3352053165     -0.1854946327     -0.4815481185     0.0001930669     43.2556304931     78.5422439575     -40.3148345947
168 104   -6    0     -0.6847765922     -9.8765850067     0.3830918121     -0.1593952655     -0.1593007326     -0.0480108833     45.3571166992     78.5422439575     -41.3269233703
169  57   -3    0     -0.6847765922     -9.8765850067     0.3830918121     -0.1593952655     -0.1593007326     -0.0480108833     45.3571166992     78.5422439575     -41.3269233703
170   9   -3    0     -0.6895652294     -9.7760238647     0.3471769332     -0.1295673961     -0.2636982202     -0.0336295938     45.3571166992     78.5422439575     -41.3269233703
170 218    0    0     -0.9673068046     -9.7520809173     0.1915459060     -0.1218441247     -0.4224250316     0.0009920299     45.3571166992     78.5422439575     -41.3269233703
171 170    0    0     -0.9673068046     -9.7520809173     0.1915459060     -0.1218441247     -0.4224250316     0.0009920299     45.3571166992     78.5422439575     -41.3269233703
172 122    0    0     -0.6919595718     -9.6826448440     0.3615428924     -0.1420844554     -0.6671732902     0.0617130279     45.3571166992     78.5422439575     -41.3269233703
173  75   -3    0     -0.4477385520     -9.7161655426     0.4477385520     -0.1596615791     -0.6740975856     0.0601151037     45.3571166992     78.5422439575     -41.3269233703
174  28   -5    0     -0.4477385520     -9.7161655426     0.4477385520     -0.1596615791     -0.6740975856     0.0601151037     45.3571166992     78.5422439575     -41.3269233703
174 236   -5    0     -0.5794263362     -9.8047552108     0.4477385520     -0.1652543067     -0.5973973751     0.0452011775     45.3571166992     78.5422439575     -41.3269233703
175 189   -8    0     -0.4956250190     -9.7520809173     0.2322494029     -0.1737765550     -0.5513239860     0.0425379705     46.7581100463     78.8936614990     -42.0016479492
176 141   -5    0     -0.4956250190     -9.7520809173     0.2322494029     -0.1737765550     -0.5513239860     0.0425379705     46.7581100463     78.8936614990     -42.0016479492
177  93   -4    0     -0.5411171436     -9.7856006622     0.3878804397     -0.1652543067     -0.4397358417     0.0465327739     46.7581100463     78.8936614990     -42.0016479492
178  45   -4    0     -0.7230857849     -9.8334875106     0.3735145092     -0.1367580413     -0.4844776153     0.0428042936     46.7581100463     78.8936614990     -42.0016479492
178 253   -5    1     -0.7230857849     -9.8334875106     0.3735145092     -0.1367580413     -0.4844776153     0.0428042936     46.7581100463     78.8936614990     -42.0016479492
179 206   -5    1     -0.5530887603     -9.8047552108     0.4070350170     -0.1119902729     -0.6466665744     0.0617130279     46.7581100463     78.8936614990     -42.0016479492
180 157   -6    1     -0.1771799468     -10.4727716445     0.2083061695     -0.0262351775     -0.5918045997     0.0550550222     46.7581100463     78.8936614990     -42.0016479492
181 110   -7    3     -0.1771799468     -10.4727716445     0.2083061695     -0.0262351775     -0.5918045997     0.0550550222     46.7581100463     78.8936614990     -42.0016479492
182  63   -7    3     -0.7757608890     -9.3713827133     0.3950634002     -0.0834940147     -0.3981899070     -0.0368254327     46.7581100463     78.8936614990     -42.0016479492
183  15   -9    3     -0.5985808849     -9.8454589843     0.4860476970     -0.1788366317     -0.4075110912     -0.0200472640     46.5829849243     79.4207916259     -41.4956054687
183 223   -6    3     -0.5985808849     -9.8454589843     0.4860476970     -0.1788366317     -0.4075110912     -0.0200472640     46.5829849243     79.4207916259     -41.4956054687
184 175   -5    1     -0.2035175085     -9.8071498870     0.5818206787     -0.1439486885     -0.2344030141     0.0113785159     46.5829849243     79.4207916259     -41.4956054687
185 127   -3    0     -0.5387228012     -9.7640523910     0.5937922477     -0.1282358055     0.0556196498     0.0358799695     46.5829849243     79.4207916259     -41.4956054687
186  80   -1    0     -0.5387228012     -9.7640523910     0.5937922477     -0.1282358055     0.0556196498     0.0358799695     46.5829849243     79.4207916259     -41.4956054687
187  32    0    0     -0.7063254833     -9.7233486175     0.5123852729     -0.1647216701     0.0958339881     0.0670394325     46.5829849243     79.4207916259     -41.4956054687
187 240    0    0     -0.7326630592     -9.7257432937     0.4668931484     -0.1548678159     0.0415046787     0.0321514892     46.5829849243     79.4207916259     -41.4956054687
188 192    0    0     -0.7326630592     -9.7257432937     0.4668931484     -0.1548678159     0.0415046787     0.0321514892     46.5829849243     79.4207916259     -41.4956054687
189 145    0    0     -0.6943538665     -9.7329254150     0.4788647174     -0.1386222839     -0.0005739061     -0.0022038147     46.5829849243     79.4207916259     -41.4956054687
190  97    0    0     -0.6967482089     -9.6515188217     0.5339341640     -0.1532699012     0.0052851371     -0.0248410272     47.9839782714     77.6636886596     -40.4835166931
191  49    0    0     -0.6967482089     -9.6515188217     0.5339341640     -0.1532699012     0.0052851371     -0.0248410272     47.9839782714     77.6636886596     -40.4835166931
192   2    0    0     -0.7111141681     -9.7185602188     0.5075965881     -0.2033380985     0.0345803546     -0.0243083858     47.9839782714     77.6636886596     -40.4835166931
192 210    0    0     -0.6704106330     -9.7353200912     0.4381612300     -0.2448840379     0.0257917904     -0.0229767847     47.9839782714     77.6636886596     -40.4835166931
193 162    0    0     -0.6704106330     -9.7353200912     0.4381612300     -0.2448840379     0.0257917904     -0.0229767847     47.9839782714     77.6636886596     -40.4835166931
194 114    0    0     -0.3926690864     -9.7472915649     0.4716817855     -0.2443513870     0.0351129961     -0.0283031892     47.9839782714     77.6636886596     -40.4835166931
195  67    0    0     -0.7973098278     -9.8071498870     0.3495712518     -0.1956148052     0.1272597789     -0.0717133760     47.9839782714     77.6636886596     -40.4835166931
196  19    0    0     -0.7973098278     -9.8071498870     0.3495712518     -0.1956148052     0.1272597789     -0.0717133760     47.9839782714     77.6636886596     -40.4835166931
196 227    0    0     -0.7637892246     -9.7808122634     0.3711201906     -0.1532699012     0.0822516632     -0.0767734575     47.9839782714     77.6636886596     -40.4835166931
197 180    0    0     -0.6775936126     -9.7544746398     0.4094293594     -0.1306326866     0.0271233892     -0.0805019474     47.9839782714     77.6636886596     -40.4835166931
198 133    0    0     -0.6775936126     -9.7544746398     0.4094293594     -0.1306326866     0.0271233892     -0.0805019474     47.9839782714     77.6636886596     -40.4835166931
199  85    0    0     -0.7039311408     -9.7233486175     0.4142179965     -0.1346274852     0.0321834754     -0.0823661804     47.9839782714     78.7179489135     -41.1582412719
200  38    0    0     -0.6751992702     -9.7161655426     0.4214009761     -0.1519382953     0.0186011457     -0.1036718010     47.9839782714     78.7179489135     -41.1582412719
200 246    0    0     -0.6751992702     -9.7161655426     0.4214009761     -0.1519382953     0.0186011457     -0.1036718010     47.9839782714     78.7179489135     -41.1582412719
201 199    0    0     -0.5554831027     -9.7185602188     0.4549215316     -0.1748418331     0.0220633077     -0.1140582799     47.9839782714     78.7179489135     -41.1582412719
202 151    0    0     -0.6656219959     -9.8047552108     0.3471769332     -0.1753744840     0.0654734992     -0.1092645168     47.9839782714     78.7179489135     -41.1582412719
203 104    0    0     -0.6656219959     -9.8047552108     0.3471769332     -0.1753744840     0.0654734992     -0.1092645168     47.9839782714     78.7179489135     -41.1582412719
204  57    0    0     -0.6153411865     -9.7832069396     0.4214009761     -0.1639226913     0.0215306663     -0.0983453941     47.9839782714     78.7179489135     -41.1582412719
205   9    0    0     -0.5147795677     -9.7568693161     0.4046407222     -0.1655206203     0.0367109179     -0.0842304229     47.9839782714     78.7179489135     -41.1582412719
205 217    0    0     -0.5147795677     -9.7568693161     0.4046407222     -0.1655206203     0.0367109179     -0.0842304229     47.9839782714     78.7179489135     -41.1582412719
206 170    0    0     -0.6105525493     -9.7951784133     0.3423882961     -0.1452802896     0.1102152824     -0.0858283424     46.2327384948     80.1236267089     -41.4956054687
207 123    0    0     -0.5890036106     -9.7664461135     0.3902747631     -0.1380896453     0.1032909512     -0.0695828151     46.2327384948     80.1236267089     -41.4956054687
208  75    0    0     -0.5890036106     -9.7664461135     0.3902747631     -0.1380896453     0.1032909512     -0.0695828151     46.2327384948     80.1236267089     -41.4956054687
209  27    0    0     -0.5483001708     -9.7520809173     0.4166123390     -0.1298337221     0.1549570655     -0.0639900875     46.2327384948     80.1236267089     -41.4956054687
209 235    2    0     -0.6704106330     -9.7544746398     0.3759088277     -0.1290347576     0.1581529140     -0.0634574508     46.2327384948     80.1236267089     -41.4956054687
210 187    2    0     -0.6704106330     -9.7544746398     0.3759088277     -0.1290347576     0.1581529140     -0.0634574508     46.2327384948     80.1236267089     -41.4956054687
211 139    1    0     -0.6105525493     -9.7520809173     0.3759088277     -0.1396875619     0.0673377418     -0.0586636924     46.2327384948     80.1236267089     -41.4956054687
212  91    1    0     -0.5842149734     -9.7736291885     0.4237952709     -0.1338285207     0.0247265100     -0.0562668085     46.2327384948     80.1236267089     -41.4956054687
213  44    0    0     -0.5842149734     -9.7736291885     0.4237952709     -0.1338285207     0.0247265100     -0.0562668085     46.2327384948     80.1236267089     -41.4956054687
213 252    0    0     -0.5985808849     -9.7616577148     0.3495712518     -0.1298337221     0.0151389837     -0.0490761661     47.9839782714     79.0693664550     -40.4835166931
214 204    0    0     -0.5961865901     -9.7185602188     0.4190066337     -0.1157187461     0.0039535369     -0.0528046417     47.9839782714     79.0693664550     -40.4835166931
215 156    0    0     -0.5961865901     -9.7185602188     0.4190066337     -0.1157187461     0.0039535369     -0.0528046417     47.9839782714     79.0693664550     -40.4835166931
216 109    0    0     -0.5530887603     -9.7832069396     0.3735145092     -0.1324969291     0.0031545760     -0.0546688842     47.9839782714     79.0693664550     -40.4835166931
217  61    0    0     -0.5961865901     -9.7808122634     0.3998520660     -0.1258389234     0.0162042641     -0.0381570339     47.9839782714     79.0693664550     -40.4835166931
218  13    0    0     -0.5961865901     -9.7808122634     0.3998520660     -0.1258389234     0.0162042641     -0.0381570339     47.9839782714     79.0693664550     -40.4835166931
218 221    0    0     -0.5818206787     -9.7377147674     0.3663315296     -0.1141208291     0.0223296284     -0.0336295938     47.9839782714     79.0693664550     -40.4835166931
219 174    0    0     -0.6201298236     -9.7784175872     0.3759088277     -0.1103923439     0.0186011457     -0.0376243948     47.9839782714     79.0693664550     -40.4835166931
220 126    0    0     -0.6201298236     -9.7784175872     0.3759088277     -0.1103923439     0.0186011457     -0.0376243948     47.9839782714     79.0693664550     -40.4835166931
221  79    0    0     -0.5650603771     -9.7640523910     0.4453442096     -0.0989405822     0.0058177781     -0.0504077625     46.9332313537     78.3665313720     -40.4835166931
222  31    0    0     -0.5866093158     -9.7425031661     0.4357668876     -0.1194472427     0.0151389837     -0.0317653465     46.9332313537     78.3665313720     -40.4835166931
222 240    0    0     -0.5866093158     -9.7425031661     0.4357668876     -0.1194472427     0.0151389837     -0.0317653465     46.9332313537     78.3665313720     -40.4835166931
223 192    0    0     -0.6033696174     -9.7401084899     0.4214009761     -0.1490087747     0.0292539548     -0.0107260584     46.9332313537     78.3665313720     -40.4835166931
224 145    0    0     -0.1747856235     -9.6610965728     0.3543598890     -0.1561994314     0.0819853401     -0.0413528728     46.9332313537     78.3665313720     -40.4835166931
225  98    0    0     -0.1747856235     -9.6610965728     0.3543598890     -0.1561994314     0.0819853401     -0.0413528728     46.9332313537     78.3665313720     -40.4835166931
226  50    0    0     -0.8044927597     -9.8406705856     0.4357668876     -0.1575310230     0.2630830764     -0.0970137786     46.9332313537     78.3665313720     -40.4835166931
227   2    0    0     -0.6488616943     -9.7592630386     0.4094293594     -0.1375570058     0.1685393905     -0.0922200202     46.9332313537     78.3665313720     -40.4835166931
227 210    0    0     -0.6488616943     -9.7592630386     0.4094293594     -0.1375570058     0.1685393905     -0.0922200202     46.9332313537     78.3665313720     -40.4835166931
228 163    0    0     -0.6297071456     -9.7305316925     0.4644988059     -0.1266378760     0.1166069626     -0.0906221008     46.9332313537     78.3665313720     -40.4835166931
229 115    0    0     -0.5459058284     -9.7113771438     0.4333725929     -0.1338285207     0.0854475021     -0.0855620193     48.1590995788     77.8394012451     -40.6521987915
230  68    0    0     -0.5459058284     -9.7113771438     0.4333725929     -0.1338285207     0.0854475021     -0.0855620193     48.1590995788     77.8394012451     -40.6521987915
231  20    0    0     -0.5937922477     -9.7999668121     0.3950634002     -0.1468782186     0.0953013515     -0.0746428966     48.1590995788     77.8394012451     -40.6521987915
231 228    0    0     -0.5650603771     -9.7760238647     0.4142179965     -0.1322306156     0.0630766153     -0.0629248094     48.1590995788     77.8394012451     -40.6521987915
232 180    0    0     -0.5650603771     -9.7760238647     0.4142179965     -0.1322306156     0.0630766153     -0.0629248094     48.1590995788     77.8394012451     -40.6521987915
233 133    0    0     -0.5435114860     -9.7305316925     0.4190066337     -0.1245073199     0.0377761960     -0.0525383234     48.1590995788     77.8394012451     -40.6521987915
234  85    0    0     -0.4309782505     -9.7425031661     0.3902747631     -0.1293010826     0.0572175693     -0.0530709648     48.1590995788     77.8394012451     -40.6521987915
235  37    0    0     -0.4309782505     -9.7425031661     0.3902747631     -0.1293010826     0.0572175693     -0.0530709648     48.1590995788     77.8394012451     -40.6521987915
235 245    0    0     -0.6297071456     -9.7832069396     0.4501328468     -0.1285021305     0.1514949083     -0.0512067222     48.1590995788     77.8394012451     -40.6521987915
236 197    0    0     -0.5746376991     -9.7664461135     0.4190066337     -0.1183819532     0.0854475021     -0.0421518373     46.2327384948     79.0693664550     -41.1582412719
237 150    0    0     -0.5746376991     -9.7664461135     0.4190066337     -0.1183819532     0.0854475021     -0.0421518373     46.2327384948     79.0693664550     -41.1582412719
238 102    0    0     -0.5459058284     -9.7496862411     0.3878804397     -0.1119902729     0.0361782765     -0.0386896753     46.2327384948     79.0693664550     -41.1582412719
239  55    0    0     -0.4884420394     -9.7520809173     0.3112620830     -0.1269042015     0.0476300430     -0.0402875947     46.2327384948     79.0693664550     -41.1582412719
240   6    0    0     -0.4884420394     -9.7520809173     0.3112620830     -0.1269042015     0.0476300430     -0.0402875947     46.2327384948     79.0693664550     -41.1582412719
240 214    0    1     -0.5315398693     -9.7377147674     0.4501328468     -0.1524709320     0.0827842998     -0.0235094261     46.2327384948     79.0693664550     -41.1582412719
241 166    0    3     -0.5387228012     -9.7305316925     0.4046407222     -0.1679174995     0.0822516632     -0.0030027742     46.2327384948     79.0693664550     -41.1582412719
242 119    0    6     -0.5387228012     -9.7305316925     0.4046407222     -0.1679174995     0.0822516632     -0.0030027742     46.2327384948     79.0693664550     -41.1582412719
243  71    1    7     -0.5770320415     -9.7544746398     0.4477385520     -0.1572646999     0.0652071762     -0.0171177411     46.2327384948     79.0693664550     -41.1582412719
244  23    0    8     -0.5578774452     -9.7879953384     0.3232336997     -0.1495414018     0.0593481302     -0.0184493436     47.6337280273     78.7179489135     -40.8208808898
244 231    0    8     -0.5578774452     -9.7879953384     0.3232336997     -0.1495414018     0.0593481302     -0.0184493436     47.6337280273     78.7179489135     -40.8208808898
245 184    0    9     -0.5506944656     -9.7664461135     0.2585869789     -0.1439486885     0.0710662126     -0.0176503825     47.6337280273     78.7179489135     -40.8208808898
246 136   -1   11     -0.5411171436     -9.7401084899     0.3543598890     -0.1471445322     0.0723978137     -0.0349611949     47.6337280273     78.7179489135     -40.8208808898
247  89   -1   12     -0.5411171436     -9.7401084899     0.3543598890     -0.1471445322     0.0723978137     -0.0349611949     47.6337280273     78.7179489135     -40.8208808898
248  41   -2   15     -0.5291455268     -9.7592630386     0.4070350170     -0.1484761333     0.0835832691     -0.0453476810     47.6337280273     78.7179489135     -40.8208808898
248 249   -3   16     -0.5961865901     -9.7903900146     0.5099909305     -0.1455466175     0.0923718261     -0.0453476810     47.6337280273     78.7179489135     -40.8208808898
249 201   -3   17     -0.5961865901     -9.7903900146     0.5099909305     -0.1455466175     0.0923718261     -0.0453476810     47.6337280273     78.7179489135     -40.8208808898
250 153   -3   15     -0.6057639122     -9.7592630386     0.3806974601     -0.1279694795     0.0801210975     -0.0394886379     47.6337280273     78.7179489135     -40.8208808898
251 106   -5   14     -0.5243568897     -9.7353200912     0.3040791034     -0.1111913204     0.0564186048     -0.0528046417     45.7073669433     78.8936614990     -41.3269233703
252  58   -4   15     -0.5243568897     -9.7353200912     0.3040791034     -0.1111913204     0.0564186048     -0.0528046417     45.7073669433     78.8936614990     -41.3269233703
253  10   -3   13     -0.5650603771     -9.7544746398     0.4357668876     -0.1103923439     0.0763926219     -0.0671859312     45.7073669433     78.8936614990     -41.3269233703
253 218   -4   14     -0.5770320415     -9.7592630386     0.4261896133     -0.1159850835     0.1091500043     -0.0706480884     45.7073669433     78.8936614990     -41.3269233703
254 170   -3   14     -0.5770320415     -9.7592630386     0.4261896133     -0.1159850835     0.1091500043     -0.0706480884     45.7073669433     78.8936614990     -41.3269233703
255 123   -2   13     -0.6105525493     -9.7401084899     0.4908363342     -0.1258389234     0.1152753591     -0.0698491334     45.7073669433     78.8936614990     -41.3269233703
  0  75   -2   14     -0.6392844200     -9.7472915649     0.6392844200     -0.1378233313     0.1062204718     -0.0634574508     45.7073669433     78.8936614990     -41.3269233703
  1  27   -1   13     -0.6392844200     -9.7472915649     0.6392844200     -0.1378233313     0.1062204718     -0.0634574508     45.7073669433     78.8936614990     -41.3269233703
  1 236    0   11     -0.6488616943     -9.8167276382     0.5052022933     -0.1415518045     0.1008940696     -0.0557341623     45.7073669433     78.8936614990     -41.3269233703
  2 188    0    8     -0.5626660346     -9.7903900146     0.4597101688     -0.1295673961     0.0827842998     -0.0498751211     46.0576133728     78.5422439575     -42.0016479492
  3 140   -1    6     -0.5626660346     -9.7903900146     0.4597101688     -0.1295673961     0.0827842998     -0.0498751211     46.0576133728     78.5422439575     -42.0016479492
  4  92    0    6     -0.5483001708     -9.7448978424     0.3375996351     -0.1356927752     0.0939697456     -0.0416191959     46.0576133728     78.5422439575     -42.0016479492
  5  44    0    7     -0.6344957828     -9.7472915649     0.4357668876     -0.1436823749     0.0987635135     -0.0362927937     46.0576133728     78.5422439575     -42.0016479492
  5 252    0    8     -0.6344957828     -9.7472915649     0.4357668876     -0.1436823749     0.0987635135     -0.0362927937     46.0576133728     78.5422439575     -42.0016479492
  6 204    1    9     -0.5291455268     -9.7736291885     0.4405555725     -0.1476771736     0.0782568550     -0.0328306317     46.0576133728     78.5422439575     -42.0016479492
  7 157    1    9     -0.5291455268     -9.8167276382     0.2753472328     -0.1346274852     0.1115468859     -0.0322979927     46.0576133728     78.5422439575     -42.0016479492
  8 109    2    9     -0.5291455268     -9.8167276382     0.2753472328     -0.1346274852     0.1115468859     -0.0322979927     46.0576133728     78.5422439575     -42.0016479492
  9  62    2   11     -0.5291455268     -9.7520809173     0.1484480619     -0.1245073199     0.1147427201     -0.0283031892     46.0576133728     78.5422439575     -42.0016479492
 10  14    1   15     -0.5578774452     -9.7041940689     0.2250664234     -0.1514056682     0.0859801483     -0.0280368690     46.0576133728     78.5422439575     -42.0016479492
 10 223    0   20     -0.5578774452     -9.7041940689     0.2250664234     -0.1514056682     0.0859801483     -0.0280368690     46.0576133728     78.5422439575     -42.0016479492
 11 175    0   23     -0.6536503314     -9.7233486175     0.4309782505     -0.1687164545     0.0968992710     -0.0512067222     45.5322418212     78.3665313720     -40.8208808898
 12 127    0   26     -0.6967482089     -9.7736291885     0.5075965881     -0.1538025379     0.0534890890     -0.0560004806     45.5322418212     78.3665313720     -40.8208808898
 13  79    0   27     -0.6967482089     -9.7736291885     0.5075965881     -0.1538025379     0.0534890890     -0.0560004806     45.5322418212     78.3665313720     -40.8208808898
 14  31   -1   24     -0.5913979530     -9.7903900146     0.4309782505     -0.1277031660     -0.0565011453     -0.0480108833     45.5322418212     78.3665313720     -40.8208808898
 14 239   -1   23     -0.5147795677     -9.7137708663     0.2394323587     -0.1229094028     -0.0857963562     -0.0488098430     45.5322418212     78.3665313720     -40.8208808898
 15 192   -1   24     -0.5147795677     -9.7137708663     0.2394323587     -0.1229094028     -0.0857963562     -0.0488098430     45.5322418212     78.3665313720     -40.8208808898
 16 144   -2   25     -0.5554831027     -9.7281370162     0.5195682525     -0.1452802896     -0.0580990600     -0.0538699245     45.5322418212     78.3665313720     -40.8208808898
 17  96   -1   26     -0.5339341640     -9.7927837371     0.5913979530     -0.1522046184     0.0036872167     -0.0695828151     45.5322418212     78.3665313720     -40.8208808898
 18  49    0   25     -0.5339341640     -9.7927837371     0.5913979530     -0.1522046184     0.0036872167     -0.0695828151     45.5322418212     78.3665313720     -40.8208808898
 19   1   -1   24     -0.5578774452     -9.7879953384     0.4668931484     -0.1458129310     0.0500269222     -0.0714470624     46.5829849243     79.7722091674     -41.1582412719
 19 209   -1   22     -0.6057639122     -9.7496862411     0.5195682525     -0.1327632427     0.0388414812     -0.0605279254     46.5829849243     79.7722091674     -41.1582412719
 20 162    0   20     -0.6057639122     -9.7496862411     0.5195682525     -0.1327632427     0.0388414812     -0.0605279254     46.5829849243     79.7722091674     -41.1582412719
 21 115    0   19     -0.6177354812     -9.7113771438     0.2992904472     -0.1261052489     0.0111441802     -0.0512067222     46.5829849243     79.7722091674     -41.1582412719
 22  67    0   19     -0.5219625949     -9.7305316925     0.1867572593     -0.1386222839     -0.0096287908     -0.0410865545     46.5829849243     79.7722091674     -41.1582412719
 23  20    0   20     -0.5219625949     -9.7305316925     0.1867572593     -0.1386222839     -0.0096287908     -0.0410865545     46.5829849243     79.7722091674     -41.1582412719
 23 228    0   23     -0.4357668876     -9.7496862411     0.2178834438     -0.1585963010     -0.0154878354     -0.0256399869     46.5829849243     79.7722091674     -41.1582412719
 24 181    0   28     -0.4980193138     -9.7664461135     0.5890036106     -0.1655206203     0.0167369031     -0.0232431077     46.5829849243     79.7722091674     -41.1582412719
 25 133    1   29     -0.4980193138     -9.7664461135     0.5890036106     -0.1655206203     0.0167369031     -0.0232431077     46.5829849243     79.7722091674     -41.1582412719
 26  86    1   31     -0.5267512321     -9.7712354660     0.3998520660     -0.1559330940     0.0633429288     -0.0322979927     46.2327384948     78.0151138305     -40.1461563110
 27  38    1   31     -0.5650603771     -9.7448978424     0.1652083396     -0.1492750883     0.0726641368     -0.0296347885     46.2327384948     78.0151138305     -40.1461563110
 27 246    2   30     -0.5650603771     -9.7448978424     0.1652083396     -0.1492750883     0.0726641368     -0.0296347885     46.2327384948     78.0151138305     -40.1461563110
 28 199    1   34     -0.5770320415     -9.7472915649     0.2992904472     -0.1636563777     0.0292539548     -0.0200472640     46.2327384948     78.0151138305     -40.1461563110
 29 151    0   37     -0.6368901252     -9.7377147674     0.4190066337     -0.1796355962     0.0122094619     -0.0336295938     46.2327384948     78.0151138305     -40.1461563110
 30 104    0   41     -0.6368901252     -9.7377147674     0.4190066337     -0.1796355962     0.0122094619     -0.0336295938     46.2327384948     78.0151138305     -40.1461563110
 31  56    0   42     -0.6656219959     -9.7520809173     0.5770320415     -0.1822987937     -0.0096287908     -0.0424181556     46.2327384948     78.0151138305     -40.1461563110
 32   8    0   39     -0.5243568897     -9.8143329620     0.5363285064     -0.1652543067     -0.0240100789     -0.0376243948     46.2327384948     78.0151138305     -40.1461563110
 32 216    0   38     -0.5243568897     -9.8143329620     0.5363285064     -0.1652543067     -0.0240100789     -0.0376243948     46.2327384948     78.0151138305     -40.1461563110
 33 169    1   34     -0.5794263362     -9.8095445632     0.4261896133     -0.1498077392     -0.0122919917     -0.0362927937     45.5322418212     78.7179489135     -41.8329696655
 34 122    4   33     -0.5530887603     -9.7089824676     0.2561926364     -0.1519382953     -0.0035034275     -0.0325643110     45.5322418212     78.7179489135     -41.8329696655
 35  75    6   34     -0.5530887603     -9.7089824676     0.2561926364     -0.1519382953     -0.0035034275     -0.0325643110     45.5322418212     78.7179489135     -41.8329696655
 36  27    7   31     -0.4573158264     -9.7425031661     0.4597101688     -0.1463455677     0.0188674659     -0.0360264754     45.5322418212     78.7179489135     -41.8329696655
 36 236    9   33     -0.5674547195     -9.7927837371     0.2921074867     -0.1620584583     0.0859801483     -0.0461466360     45.5322418212     78.7179489135     -41.8329696655
 37 188    8   34     -0.5674547195     -9.7927837371     0.2921074867     -0.1620584583     0.0859801483     -0.0461466360     45.5322418212     78.7179489135     -41.8329696655
 38 141    6   32     -0.5913979530     -9.7185602188     0.4501328468     -0.1655206203     0.1094163179     -0.0504077625     45.5322418212     78.7179489135     -41.8329696655
 39  94    4   32     -0.5794263362     -9.7640523910     0.3663315296     -0.1636563777     0.1006277561     -0.0424181556     45.5322418212     78.7179489135     -41.8329696655
 40  47    2   33     -0.5794263362     -9.7640523910     0.3663315296     -0.1636563777     0.1006277561     -0.0424181556     45.5322418212     78.7179489135     -41.8329696655
 40 255    2   31     -0.5650603771     -9.8406705856     0.5075965881     -0.1540688514     0.0758599758     -0.0299011116     45.5322418212     78.7179489135     -41.8329696655
 41 208    2   32     -0.5435114860     -9.7496862411     0.3567542552     -0.1492750883     0.0761262989     -0.0320316696     46.4078598022     78.1908187866     -38.9653854370
 42 160    3   34     -0.5435114860     -9.7496862411     0.3567542552     -0.1492750883     0.0761262989     -0.0320316696     46.4078598022     78.1908187866     -38.9653854370
 43 113    3   31     -0.6249184608     -9.7353200912     0.3375996351     -0.1404865264     0.0817190170     -0.0421518373     46.4078598022     78.1908187866     -38.9653854370
 44  65    3   32     -0.5913979530     -9.7353200912     0.1652083396     -0.1463455677     0.0377761960     -0.0354938316     46.4078598022     78.1908187866     -38.9653854370
 45  17    2   33     -0.5913979530     -9.7353200912     0.1652083396     -0.1463455677     0.0377761960     -0.0354938316     46.4078598022     78.1908187866     -38.9653854370
 45 226    1   34     -0.6129468917     -9.7401084899     0.4429498672     -0.1665859127     0.0092799396     -0.0307000684     46.4078598022     78.1908187866     -38.9653854370
 46 178    2   33     -0.6943538665     -9.7377147674     0.6728049278     -0.1524709320     0.0042198567     -0.0450813579     46.4078598022     78.1908187866     -38.9653854370
 47 130    1   30     -0.6943538665     -9.7377147674     0.6728049278     -0.1524709320     0.0042198567     -0.0450813579     46.4078598022     78.1908187866     -38.9653854370
 48  82    2   28     -0.5483001708     -9.7903900146     0.3495712518     -0.1191809177     -0.0027044677     -0.0525383234     46.4078598022     78.1908187866     -38.9653854370
 49  34    2   25     -0.5770320415     -9.7688407897     0.0383091812     -0.1162513971     0.0143400216     -0.0488098430     46.4078598022     79.5964965820     -40.3148345947
 49 242    1   27     -0.5770320415     -9.7688407897     0.0383091812     -0.1162513971     0.0143400216     -0.0488098430     46.4078598022     79.5964965820     -40.3148345947
 50 194    0   30     -0.5195682525     -9.7017993927     0.2370380401     -0.1506066894     -0.0016391863     -0.0386896753     46.4078598022     79.5964965820     -40.3148345947
 51 146   -1   33     -0.6536503314     -9.7041940689     0.4644988059     -0.1825651168     -0.0080308704     -0.0426844787     46.4078598022     79.5964965820     -40.3148345947
 52  98   -2   36     -0.6536503314     -9.7041940689     0.4644988059     -0.1825651168     -0.0080308704     -0.0426844787     46.4078598022     79.5964965820     -40.3148345947
 53  50   -3   35     -0.6440730571     -9.7688407897     0.5530887603     -0.1793692684     -0.0077645492     -0.0554678440     46.4078598022     79.5964965820     -40.3148345947
 54   2   -1   31     -0.4812590599     -9.7856006622     0.4405555725     -0.1436823749     -0.0101614308     -0.0522720050     46.4078598022     79.5964965820     -40.3148345947
 54 209    0   26     -0.4812590599     -9.7856006622     0.4405555725     -0.1436823749     -0.0101614308     -0.0522720050     46.4078598022     79.5964965820     -40.3148345947
 55 162    0   25     -0.5123852729     -9.7736291885     0.1197161788     -0.1282358055     0.0236612272     -0.0386896753     46.4078598022     79.5964965820     -40.3148345947
 56 114    1   26     -0.4333725929     -9.6730680465     0.1843629074     -0.1444813251     0.0540217208     -0.0314990305     45.3571166992     78.8936614990     -39.6401100158
 57  66    1   27     -0.4333725929     -9.6730680465     0.1843629074     -0.1444813251     0.0540217208     -0.0314990305     45.3571166992     78.8936614990     -39.6401100158
 58  18    0   30     -0.6584390640     -9.7975721359     0.3830918121     -0.1695154285     0.0684030103     -0.0381570339     45.3571166992     78.8936614990     -39.6401100158
 58 226    0   32     -0.5746376991     -9.8023614883     0.4261896133     -0.1596615791     0.0015566554     -0.0304337501     45.3571166992     78.8936614990     -39.6401100158
 59 179    1   32     -0.5746376991     -9.8023614883     0.4261896133     -0.1596615791     0.0015566554     -0.0304337501     45.3571166992     78.8936614990     -39.6401100158
 60 131    1   31     -0.4812590599     -9.8119382858     0.3735145092     -0.1394212484     -0.0146888732     -0.0253736686     45.3571166992     78.8936614990     -39.6401100158
 61  84    0   29     -0.5698490142     -9.7784175872     0.2801358699     -0.1410191631     0.0223296284     -0.0330969524     45.3571166992     78.8936614990     -39.6401100158
 62  36    0   26     -0.5698490142     -9.7784175872     0.2801358699     -0.1410191631     0.0223296284     -0.0330969524     45.3571166992     78.8936614990     -39.6401100158
 62 244    0   29     -0.6225241661     -9.7472915649     0.3567542552     -0.1538025379     0.0228622674     -0.0392223148     45.3571166992     78.8936614990     -39.6401100158
 63 197   -1   30     -0.6560447216     -9.7760238647     0.5099909305     -0.1588626146     0.0031545760     -0.0410865545     46.2327384948     77.6636886596     -40.1461563110
 64 149   -1   30     -0.6560447216     -9.7760238647     0.5099909305     -0.1588626146     0.0031545760     -0.0410865545     46.2327384948     77.6636886596     -40.1461563110
 65 101   -1   32     -0.6249184608     -9.7903900146     0.3663315296     -0.1447476387     -0.0048350281     -0.0442823982     46.2327384948     77.6636886596     -40.1461563110
 66  53   -1   29     -0.5530887603     -9.7951784133     0.2011231899     -0.1266378760     -0.0152215137     -0.0386896753     46.2327384948     77.6636886596     -40.1461563110
 67   6    0   29     -0.5530887603     -9.7951784133     0.2011231899     -0.1266378760     -0.0152215137     -0.0386896753     46.2327384948     77.6636886596     -40.1461563110
 67 214    0   33     -0.5387228012     -9.6850395202     0.1580253696     -0.1338285207     -0.0098951129     -0.0394886379     46.2327384948     77.6636886596     -40.1461563110
 68 167    0   36     -0.5506944656     -9.7305316925     0.3160507440     -0.1644553422     -0.0080308704     -0.0408202362     46.2327384948     77.6636886596     -40.1461563110
 69 119    0   39     -0.5506944656     -9.7305316925     0.3160507440     -0.1644553422     -0.0080308704     -0.0408202362     46.2327384948     77.6636886596     -40.1461563110
 70  71    0   40     -0.6081582069     -9.7999668121     0.3543598890     -0.1596615791     0.0164705848     -0.0477445602     46.2327384948     77.6636886596     -40.1461563110
 71  24    0   38     -0.6297071456     -9.7856006622     0.2154891252     -0.1298337221     0.0082146587     -0.0421518373     46.7581100463     78.5422439575     -41.3269233703
 71 232    0   35     -0.6297071456     -9.7856006622     0.2154891252     -0.1298337221     0.0082146587     -0.0421518373     46.7581100463     78.5422439575     -41.3269233703
 72 184    0   37     -0.4477385520     -9.7257432937     0.1221105098     -0.1218441247     -0.0439840888     -0.0349611949     46.7581100463     78.5422439575     -41.3269233703
 73 137   -2   40     -0.5219625949     -9.6754617691     0.1053502440     -0.1585963010     -0.0690181827     -0.0386896753     46.7581100463     78.5422439575     -41.3269233703
 74  90   -2   46     -0.5219625949     -9.6754617691     0.1053502440     -0.1585963010     -0.0690181827     -0.0386896753     46.7581100463     78.5422439575     -41.3269233703
 75  42   -2   52     -0.6297071456     -9.7951784133     0.6057639122     -0.1838967227     -0.0479788923     -0.0530709648     46.7581100463     78.5422439575     -41.3269233703
 75 251   -2   53     -0.5291455268     -9.7927837371     0.2945018005     -0.1668522262     -0.0474462509     -0.0466792821     46.7581100463     78.5422439575     -41.3269233703
 76 203    0   52     -0.5291455268     -9.7927837371     0.2945018005     -0.1668522262     -0.0474462509     -0.0466792821     46.7581100463     78.5422439575     -41.3269233703
 77 156    1   49     -0.5243568897     -9.7832069396     0.3519655704     -0.1615258216     -0.0221458387     -0.0280368690     46.7581100463     78.5422439575     -41.3269233703
 78 109    2   49     -0.5506944656     -9.7209539413     0.3088677406     -0.1657869577     0.0340477180     -0.0307000684     46.7581100463     78.5422439575     -41.3269233703
 79  61    1   48     -0.5506944656     -9.7209539413     0.3088677406     -0.1657869577     0.0340477180     -0.0307000684     46.7581100463     78.5422439575     -41.3269233703
 80  12    0   47     -0.6488616943     -9.7329254150     0.2442210197     -0.1764397525     0.0534890890     -0.0346948742     45.8824882507     78.0151138305     -39.4714279174
 80 221    0   45     -0.6201298236     -9.7616577148     0.3352053165     -0.1841630363     0.0068830585     -0.0352275133     45.8824882507     78.0151138305     -39.4714279174
 81 173    0   45     -0.6201298236     -9.7616577148     0.3352053165     -0.1841630363     0.0068830585     -0.0352275133     45.8824882507     78.0151138305     -39.4714279174
 82 126    0   46     -0.4166123390     -9.7353200912     0.3974577426     -0.1846956729     0.0034208965     -0.0328306317     45.8824882507     78.0151138305     -39.4714279174
 83  78    0   44     -0.5626660346     -9.7784175872     0.4405555725     -0.1814998435     0.0851811790     -0.0408202362     45.8824882507     78.0151138305     -39.4714279174
 84  30    0   43     -0.5626660346     -9.7784175872     0.4405555725     -0.1814998435     0.0851811790     -0.0408202362     45.8824882507     78.0151138305     -39.4714279174
 84 239   -1   40     -0.6225241661     -9.7999668121     0.3806974601     -0.1599279022     0.0953013515     -0.0349611949     45.8824882507     78.0151138305     -39.4714279174
 85 191   -1   36     -0.5961865901     -9.7760238647     0.2083061695     -0.1471445322     0.0313845133     -0.0288358306     45.8824882507     78.0151138305     -39.4714279174
 86 144   -1   34     -0.5961865901     -9.7760238647     0.2083061695     -0.1471445322     0.0313845133     -0.0288358306     45.8824882507     78.0151138305     -39.4714279174
 87  96   -3   32     -0.5554831027     -9.7448978424     0.3232336997     -0.1522046184     -0.0019055066     -0.0344285511     45.8824882507     80.1236267089     -40.1461563110
 88  49   -4   32     -0.6440730571     -9.6922225952     0.3854861259     -0.1471445322     0.0271233892     -0.0501414394     45.8824882507     80.1236267089     -40.1461563110
 89   1   -3   31     -0.6440730571     -9.6922225952     0.3854861259     -0.1471445322     0.0271233892     -0.0501414394     45.8824882507     80.1236267089     -40.1461563110
 89 210   -3   30     -0.6129468917     -9.7544746398     0.2609812974     -0.1463455677     0.0265907502     -0.0520056819     45.8824882507     80.1236267089     -40.1461563110
 90 162   -2   29     -0.5339341640     -9.7616577148     0.2011231899     -0.1423507690     0.0012903354     -0.0472119188     45.8824882507     80.1236267089     -40.1461563110
 91 114   -1   28     -0.5339341640     -9.7616577148     0.2011231899     -0.1423507690     0.0012903354     -0.0472119188     45.8824882507     80.1236267089     -40.1461563110
 92  66   -2   28     -0.5913979530     -9.7664461135     0.2657699346     -0.1460792541     0.0167369031     -0.0538699245     45.8824882507     80.1236267089     -40.1461563110
 93  19   -4   30     -0.5363285064     -9.7185602188     0.2609812974     -0.1482098102     0.0316508340     -0.0597289657     45.8824882507     80.1236267089     -40.1461563110
 93 226   -4   31     -0.5363285064     -9.7185602188     0.2609812974     -0.1482098102     0.0316508340     -0.0597289657     45.8824882507     80.1236267089     -40.1461563110
 94 179   -3   30     -0.6009752750     -9.7592630386     0.1652083396     -0.1367580413     0.0257917904     -0.0560004806     45.8824882507     78.0151138305     -41.1582412719
 95 130   -3   32     -0.5339341640     -9.7496862411     0.0335205316     -0.1370243787     -0.0162867965     -0.0421518373     45.8824882507     78.0151138305     -41.1582412719
 96  83   -3   32     -0.5339341640     -9.7496862411     0.0335205316     -0.1370243787     -0.0162867965     -0.0421518373     45.8824882507     78.0151138305     -41.1582412719
 97  36   -2   35     -0.5674547195     -9.7496862411     0.3136564254     -0.1575310230     -0.0261406397     -0.0402875947     45.8824882507     78.0151138305     -41.1582412719
 97 244   -2   39     -0.6129468917     -9.7329254150     0.3304166793     -0.1628574275     -0.0290701627     -0.0520056819     45.8824882507     78.0151138305     -41.1582412719
 98 197   -3   38     -0.6129468917     -9.7329254150     0.3304166793     -0.1628574275     -0.0290701627     -0.0520056819     45.8824882507     78.0151138305     -41.1582412719
 99 149   -2   38     -0.5387228012     -9.7760238647     0.2921074867     -0.1538025379     -0.0487778568     -0.0498751211     45.8824882507     78.0151138305     -41.1582412719
100 102   -2   37     -0.5099909305     -9.7472915649     0.2083061695     -0.1538025379     -0.0085635108     -0.0501414394     45.8824882507     78.0151138305     -41.1582412719
101  54   -2   39     -0.5099909305     -9.7472915649     0.2083061695     -0.1538025379     -0.0085635108     -0.0501414394     45.8824882507     78.0151138305     -41.1582412719
102   6   -2   41     -0.5530887603     -9.7808122634     0.2394323587     -0.1593952655     0.0257917904     -0.0512067222     45.7073669433     77.4879837036     -39.6401100158
102 214   -2   41     -0.5746376991     -9.7377147674     0.2418267011     -0.1599279022     0.0055514578     -0.0464129590     45.7073669433     77.4879837036     -39.6401100158
103 167   -2   42     -0.5746376991     -9.7377147674     0.2418267011     -0.1599279022     0.0055514578     -0.0464129590     45.7073669433     77.4879837036     -39.6401100158
104 119   -2   40     -0.5554831027     -9.6922225952     0.1915459060     -0.1580636596     -0.0051013479     -0.0501414394     45.7073669433     77.4879837036     -39.6401100158
105  71   -1   39     -0.4764704227     -9.7616577148     0.0838013267     -0.1506066894     -0.0056339893     -0.0496087980     45.7073669433     77.4879837036     -39.6401100158
106  23   -1   39     -0.4764704227     -9.7616577148     0.0838013267     -0.1506066894     -0.0056339893     -0.0496087980     45.7073669433     77.4879837036     -39.6401100158
106 232   -1   38     -0.5842149734     -9.8215160369     0.2035175085     -0.1372906923     -0.0027044677     -0.0408202362     45.7073669433     77.4879837036     -39.6401100158
107 184   -1   40     -0.5291455268     -9.7568693161     0.2226721048     -0.1452802896     -0.0112267124     -0.0378907155     45.7073669433     77.4879837036     -39.6401100158
108 137   -2   43     -0.5291455268     -9.7568693161     0.2226721048     -0.1452802896     -0.0112267124     -0.0378907155     45.7073669433     77.4879837036     -39.6401100158
109  90   -1   45     -0.5291455268     -9.7281370162     0.0790126848     -0.1503403759     -0.0053676681     -0.0469456005     45.7073669433     77.4879837036     -39.6401100158
110  42   -1   47     -0.5626660346     -9.7760238647     0.1125332117     -0.1681838274     -0.0232111191     -0.0466792821     45.7073669433     77.4879837036     -39.6401100158
110 251   -3   49     -0.5626660346     -9.7760238647     0.1125332117     -0.1681838274     -0.0232111191     -0.0466792821     45.7073669433     77.4879837036     -39.6401100158
111 204   -3   51     -0.6105525493     -9.7305316925     0.3112620830     -0.1865599155     -0.0160204753     -0.0485435199     45.7073669433     77.4879837036     -39.6401100158
112 157   -3   51     -0.6177354812     -9.7975721359     0.4621044635     -0.1873588752     -0.0194826364     -0.0567994499     45.7073669433     77.4879837036     -39.6401100158
113 109   -2   50     -0.6177354812     -9.7975721359     0.4621044635     -0.1873588752     -0.0194826364     -0.0567994499     45.7073669433     77.4879837036     -39.6401100158
114  62    0   47     -0.5842149734     -9.7999668121     0.3974577426     -0.1657869577     -0.0288038444     -0.0562668085     45.7073669433     77.4879837036     -39.6401100158
115  15    0   42     -0.4644988059     -9.7520809173     0.1388707752     -0.1463455677     -0.0434514522     -0.0469456005     45.7073669433     77.4879837036     -39.6401100158
115 223    0   38     -0.4644988059     -9.7520809173     0.1388707752     -0.1463455677     -0.0434514522     -0.0469456005     45.7073669433     77.4879837036     -39.6401100158
116 175    0   38     -0.5291455268     -9.7975721359     0.1963345432     -0.1522046184     0.0031545760     -0.0528046417     45.7073669433     77.4879837036     -39.6401100158
117 128    0   39     -0.5147795677     -9.7496862411     0.2490096569     -0.1633900642     0.0204653882     -0.0605279254     45.7073669433     79.2450790405     -40.6521987915
118  80   -1   40     -0.5147795677     -9.7496862411     0.2490096569     -0.1633900642     0.0204653882     -0.0605279254     45.7073669433     79.2450790405     -40.6521987915
119  32   -1   39     -0.5099909305     -9.8071498870     0.3352053165     -0.1772387123     0.0201990652     -0.0613268899     45.7073669433     79.2450790405     -40.6521987915
119 240   -1   39     -0.6321014881     -9.8310928344     0.3160507440     -0.1588626146     0.0127421021     -0.0621258497     45.7073669433     79.2450790405     -40.6521987915
120 193   -2   39     -0.6321014881     -9.8310928344     0.3160507440     -0.1588626146     0.0127421021     -0.0621258497     45.7073669433     79.2450790405     -40.6521987915
121 145   -2   36     -0.4597101688     -9.7856006622     0.1915459060     -0.1399538755     -0.0445167350     -0.0552015256     45.7073669433     79.2450790405     -40.6521987915
122  98   -3   35     -0.4333725929     -9.7736291885     0.1723913097     -0.1436823749     -0.0216131973     -0.0597289657     45.7073669433     79.2450790405     -40.6521987915
123  50   -2   36     -0.4333725929     -9.7736291885     0.1723913097     -0.1436823749     -0.0216131973     -0.0597289657     45.7073669433     79.2450790405     -40.6521987915
124   3   -2   38     -0.4908363342     -9.7520809173     0.0071829710     -0.1495414018     0.0734630966     -0.0671859312     45.7073669433     79.2450790405     -40.6521987915
124 211   -2   40     -0.5099909305     -9.7496862411     0.1795742750     -0.1615258216     0.0737294197     -0.0650553703     45.5322418212     78.7179489135     -39.8087921142
125 164   -1   44     -0.5099909305     -9.7496862411     0.1795742750     -0.1615258216     0.0737294197     -0.0650553703     45.5322418212     78.7179489135     -39.8087921142
126 116   -1   46     -0.5818206787     -9.7760238647     0.1795742750     -0.1692491054     0.0321834754     -0.0605279254     45.5322418212     78.7179489135     -39.8087921142
127  69   -1   45     -0.5722434043     -9.7688407897     0.2753472328     -0.1676511859     -0.0378587245     -0.0589300107     45.5322418212     78.7179489135     -39.8087921142
128  22   -2   45     -0.5722434043     -9.7688407897     0.2753472328     -0.1676511859     -0.0378587245     -0.0589300107     45.5322418212     78.7179489135     -39.8087921142
128 230   -2   43     -0.5267512321     -9.7712354660     0.1819685935     -0.1530035734     -0.0746109104     -0.0589300107     45.5322418212     78.7179489135     -39.8087921142
129 183   -1   41     -0.3687258243     -9.7736291885     0.0742240333     -0.1426170921     -0.0631591415     -0.0560004806     45.5322418212     78.7179489135     -39.8087921142
130 136    0   42     -0.3687258243     -9.7736291885     0.0742240333     -0.1426170921     -0.0631591415     -0.0560004806     45.5322418212     78.7179489135     -39.8087921142
131  89    0   43     -0.5506944656     -9.7089824676     0.0766183614     -0.1588626146     -0.0005739061     -0.0506740808     45.5322418212     78.7179489135     -39.8087921142
132  41    0   45     -0.5722434043     -9.7736291885     0.2490096569     -0.1783039808     -0.0056339893     -0.0426844787     45.7073669433     79.2450790405     -39.3027496337
132 249    1   46     -0.5722434043     -9.7736291885     0.2490096569     -0.1783039808     -0.0056339893     -0.0426844787     45.7073669433     79.2450790405     -39.3027496337
133 201    1   49     -0.4237952709     -9.8023614883     0.1987288665     -0.1737765550     -0.0525063323     -0.0384233570     45.7073669433     79.2450790405     -39.3027496337
134 154    2   48     -0.4309782505     -9.7664461135     0.0766183614     -0.1687164545     -0.0282712030     -0.0373580741     45.7073669433     79.2450790405     -39.3027496337
135 107    2   45     -0.4309782505     -9.7664461135     0.0766183614     -0.1687164545     -0.0282712030     -0.0373580741     45.7073669433     79.2450790405     -39.3027496337
136  59    2   47     -0.4621044635     -9.7472915649     0.2729529142     -0.1713796710     0.0186011457     -0.0341622304     45.7073669433     79.2450790405     -39.3027496337
137  12    2   47     -0.5195682525     -9.7640523910     0.1939402198     -0.1660532712     0.0417710018     -0.0506740808     45.7073669433     79.2450790405     -39.3027496337
137 220    1   47     -0.5195682525     -9.7640523910     0.1939402198     -0.1660532712     0.0417710018     -0.0506740808     45.7073669433     79.2450790405     -39.3027496337
138 172    1   49     -0.4621044635     -9.7927837371     0.1005615949     -0.1636563777     0.0383088350     -0.0538699245     45.7073669433     79.2450790405     -39.3027496337
139 124    1   49     -0.5578774452     -9.7712354660     0.1843629074     -0.1681838274     0.0497606039     -0.0376243948     45.1819915771     78.0151138305     -40.8208808898
140  77    1   46     -0.5578774452     -9.7712354660     0.1843629074     -0.1681838274     0.0497606039     -0.0376243948     45.1819915771     78.0151138305     -40.8208808898
141  29    1   45     -0.5985808849     -9.8143329620     0.1173218607     -0.1596615791     0.0212643480     -0.0341622304     45.1819915771     78.0151138305     -40.8208808898
141 238    1   44     -0.4644988059     -9.7927837371     0.1867572593     -0.1479434967     -0.0237437605     -0.0317653465     45.1819915771     78.0151138305     -40.8208808898
142 190    2   42     -0.4644988059     -9.7927837371     0.1867572593     -0.1479434967     -0.0237437605     -0.0317653465     45.1819915771     78.0151138305     -40.8208808898
143 143    3   45     -0.4501328468     -9.7544746398     0.0981672668     -0.1423507690     -0.0277385616     -0.0362927937     45.1819915771     78.0151138305     -40.8208808898
144  96    1   46     -0.4142179965     -9.7808122634     0.0574637699     -0.1482098102     0.0209980273     -0.0432171201     45.1819915771     78.0151138305     -40.8208808898
145  48    1   45     -0.4142179965     -9.7808122634     0.0574637699     -0.1482098102     0.0209980273     -0.0432171201     45.1819915771     78.0151138305     -40.8208808898
146   0    1   48     -0.5243568897     -9.7688407897     0.0311262083     -0.1522046184     0.0524238061     -0.0437497568     45.1819915771     78.0151138305     -40.8208808898
146 208    1   47     -0.6057639122     -9.7281370162     0.0742240333     -0.1676511859     0.0324497938     -0.0384233570     45.1819915771     78.0151138305     -40.8208808898
147 161    2   48     -0.6057639122     -9.7281370162     0.0742240333     -0.1676511859     0.0324497938     -0.0384233570     45.1819915771     78.0151138305     -40.8208808898
148 114    2   51     -0.5315398693     -9.7448978424     0.3639371871     -0.1780376672     -0.0386576890     -0.0397549581     45.8824882507     79.0693664550     -39.4714279174
149  66    2   49     -0.5961865901     -9.8215160369     0.2705585718     -0.1554004573     -0.0288038444     -0.0578647232     45.8824882507     79.0693664550     -39.4714279174
150  19    1   47     -0.5961865901     -9.8215160369     0.2705585718     -0.1554004573     -0.0288038444     -0.0578647232     45.8824882507     79.0693664550     -39.4714279174
150 227    1   45     -0.4285839557     -9.7616577148     -0.0574637699     -0.1301000356     -0.0250753593     -0.0541362476     45.8824882507     79.0693664550     -39.4714279174
151 180    0   44     -0.5483001708     -9.7520809173     -0.0263375616     -0.1404865264     -0.0069655895     -0.0402875947     45.8824882507     79.0693664550     -39.4714279174
152 132    0   46     -0.5483001708     -9.7520809173     -0.0263375616     -0.1404865264     -0.0069655895     -0.0402875947     45.8824882507     79.0693664550     -39.4714279174
153  85   -2   49     -0.4309782505     -9.7305316925     -0.0407035017     -0.1660532712     -0.0732793140     -0.0296347885     45.8824882507     79.0693664550     -39.4714279174
154  37   -4   51     -0.4812590599     -9.7520809173     0.1891515731     -0.1804345607     -0.0546368980     -0.0376243948     45.8824882507     79.0693664550     -39.4714279174
154 245   -3   55     -0.4812590599     -9.7520809173     0.1891515731     -0.1804345607     -0.0546368980     -0.0376243948     45.8824882507     79.0693664550     -39.4714279174
155 198   -2   53     -0.5243568897     -9.8047552108     0.3232336997     -0.1711133480     -0.0109603929     -0.0448150396     45.7073669433     79.2450790405     -38.9653854370
156 150    0   49     -0.5315398693     -9.7951784133     0.1628140068     -0.1468782186     0.0175358653     -0.0421518373     45.7073669433     79.2450790405     -38.9653854370
157 103    0   47     -0.5315398693     -9.7951784133     0.1628140068     -0.1468782186     0.0175358653     -0.0421518373     45.7073669433     79.2450790405     -38.9653854370
158  56    0   45     -0.4405555725     -9.7616577148     -0.1292934894     -0.1356927752     0.0183348236     -0.0349611949     45.7073669433     79.2450790405     -38.9653854370
159   8   -1   45     -0.4597101688     -9.7544746398     0.0526751232     -0.1450139760     0.0343140363     -0.0349611949     45.7073669433     79.2450790405     -38.9653854370
159 216   -2   44     -0.4597101688     -9.7544746398     0.0526751232     -0.1450139760     0.0343140363     -0.0349611949     45.7073669433     79.2450790405     -38.9653854370
160 169   -3   47     -0.5363285064     -9.7856006622     0.1245048284     -0.1554004573     0.0201990652     -0.0370917558     45.7073669433     79.2450790405     -38.9653854370
161 120   -5   50     -0.5674547195     -9.7879953384     0.2633756160     -0.1508730173     -0.0011065461     -0.0392223148     45.7073669433     79.2450790405     -38.9653854370
162  73   -4   51     -0.5674547195     -9.7879953384     0.2633756160     -0.1508730173     -0.0011065461     -0.0392223148     45.7073669433     79.2450790405     -38.9653854370
163  25   -3   51     -0.5483001708     -9.7927837371     0.1101388931     -0.1399538755     -0.0130909538     -0.0434834384     46.0576133728     78.5422439575     -38.9653854370
163 234   -3   49     -0.4573158264     -9.7520809173     -0.0071829710     -0.1380896453     -0.0128246331     -0.0389559936     46.0576133728     78.5422439575     -38.9653854370
164 187   -2   48     -0.4573158264     -9.7520809173     -0.0071829710     -0.1380896453     -0.0128246331     -0.0389559936     46.0576133728     78.5422439575     -38.9653854370
165 140   -3   49     -0.4740760803     -9.7640523910     0.0814070034     -0.1519382953     0.0052851371     -0.0314990305     46.0576133728     78.5422439575     -38.9653854370
166  92   -3   49     -0.5459058284     -9.7688407897     0.1987288665     -0.1540688514     0.0122094619     -0.0352275133     46.0576133728     78.5422439575     -38.9653854370
167  45   -1   49     -0.5459058284     -9.7688407897     0.1987288665     -0.1540688514     0.0122094619     -0.0352275133     46.0576133728     78.5422439575     -38.9653854370
167 253   -1   48     -0.5267512321     -9.7664461135     0.0957729530     -0.1474108600     -0.0160204753     -0.0405539131     46.0576133728     78.5422439575     -38.9653854370
168 206   -1   46     -0.5459058284     -9.7520809173     -0.0335205316     -0.1466119050     -0.0642244291     -0.0376243948     46.0576133728     78.5422439575     -38.9653854370
169 160   -1   47     -0.5459058284     -9.7520809173     -0.0335205316     -0.1466119050     -0.0642244291     -0.0376243948     46.0576133728     78.5422439575     -38.9653854370
170 112   -2   47     -0.5075965881     -9.7975721359     0.2633756160     -0.1434160470     -0.0762088298     -0.0381570339     45.8824882507     78.0151138305     -38.7967033386
171  65   -2   46     -0.5315398693     -9.8263044357     0.1316878080     -0.1239746809     -0.0495768165     -0.0493424844     45.8824882507     78.0151138305     -38.7967033386
172  18   -2   45     -0.5315398693     -9.8263044357     0.1316878080     -0.1239746809     -0.0495768165     -0.0493424844     45.8824882507     78.0151138305     -38.7967033386
172 226   -2   44     -0.3759088277     -9.7664461135     -0.0598580884     -0.1146534800     -0.0413208913     -0.0450813579     45.8824882507     78.0151138305     -38.7967033386
173 179   -1   43     -0.4668931484     -9.7137708663     0.0071829710     -0.1221104383     0.0321834754     -0.0416191959     45.8824882507     78.0151138305     -38.7967033386
174 131   -1   47     -0.4668931484     -9.7137708663     0.0071829710     -0.1221104383     0.0321834754     -0.0416191959     45.8824882507     78.0151138305     -38.7967033386
175  84   -1   50     -0.5315398693     -9.7401084899     0.0454921483     -0.1388886089     0.0582828521     -0.0445487213     45.8824882507     78.0151138305     -38.7967033386
176  36   -1   51     -0.5411171436     -9.7520809173     0.1771799468     -0.1458129310     0.0391077995     -0.0434834384     45.8824882507     78.0151138305     -38.7967033386
176 244   -1   52     -0.5411171436     -9.7520809173     0.1771799468     -0.1458129310     0.0391077995     -0.0434834384     45.8824882507     78.0151138305     -38.7967033386
177 197    0   52     -0.5267512321     -9.7999668121     0.2537982940     -0.1428834056     0.0007576947     -0.0389559936     46.4078598022     77.4879837036     -37.9532966613
178 149   -1   51     -0.4501328468     -9.7879953384     0.2059118509     -0.1231757164     -0.0330649662     -0.0365591096     46.4078598022     77.4879837036     -37.9532966613
179 102   -1   47     -0.4501328468     -9.7879953384     0.2059118509     -0.1231757164     -0.0330649662     -0.0365591096     46.4078598022     77.4879837036     -37.9532966613
180  55    0   46     -0.5147795677     -9.7329254150     0.0861956501     -0.1146534800     0.0236612272     -0.0466792821     46.4078598022     77.4879837036     -37.9532966613
181   7    0   45     -0.6249184608     -9.7736291885     0.1915459060     -0.1266378760     0.0223296284     -0.0453476810     46.4078598022     77.4879837036     -37.9532966613
181 215    0   43     -0.6249184608     -9.7736291885     0.1915459060     -0.1266378760     0.0223296284     -0.0453476810     46.4078598022     77.4879837036     -37.9532966613
182 167    0   43     -0.5674547195     -9.7401084899     0.3687258243     -0.1346274852     -0.0431851291     -0.0461466360     46.4078598022     77.4879837036     -37.9532966613
183 120    0   42     -0.5267512321     -9.7688407897     0.3256280183     -0.1410191631     -0.0618275451     -0.0520056819     46.4078598022     77.4879837036     -37.9532966613
184  73    1   39     -0.5267512321     -9.7688407897     0.3256280183     -0.1410191631     -0.0618275451     -0.0520056819     46.4078598022     77.4879837036     -37.9532966613
185  25    1   37     -0.4285839557     -9.7784175872     0.2466153383     -0.1338285207     -0.0549032163     -0.0533372831     46.4078598022     77.4879837036     -37.9532966613
185 234    0   34     -0.4405555725     -9.7544746398     0.0646467447     -0.1338285207     -0.0157541561     -0.0482771968     45.0068702697     77.8394012451     -38.2906608581
186 187    0   36     -0.4405555725     -9.7544746398     0.0646467447     -0.1338285207     -0.0157541561     -0.0482771968     45.0068702697     77.8394012451     -38.2906608581
187 139    1   36     -0.5219625949     -9.7329254150     0.1771799468     -0.1484761333     0.0188674659     -0.0426844787     45.0068702697     77.8394012451     -38.2906608581
188  92    1   36     -0.4740760803     -9.7712354660     0.2490096569     -0.1538025379     -0.0053676681     -0.0466792821     45.0068702697     77.8394012451     -38.2906608581
189  44    1   36     -0.4740760803     -9.7712354660     0.2490096569     -0.1538025379     -0.0053676681     -0.0466792821     45.0068702697     77.8394012451     -38.2906608581
189 252    3   30     -0.5171739578     -9.7903900146     0.1628140068     -0.1388886089     -0.0112267124     -0.0501414394     45.0068702697     77.8394012451     -38.2906608581
190 204    3   28     -0.4836534023     -9.7688407897     0.1723913097     -0.1332958936     -0.0213468790     -0.0400212764     45.0068702697     77.8394012451     -38.2906608581
191 157    3   26     -0.4836534023     -9.7688407897     0.1723913097     -0.1332958936     -0.0213468790     -0.0400212764     45.0068702697     77.8394012451     -38.2906608581
192 109    3   26     -0.5123852729     -9.7784175872     0.1747856235     -0.1269042015     -0.0208142375     -0.0368254327     45.0068702697     77.8394012451     -38.2906608581
193  62    3   26     -0.4836534023     -9.7616577148     0.0335205316     -0.1197135562     -0.0258743238     -0.0434834384     45.5322418212     79.0693664550     -39.1340675354
194  15    3   24     -0.4836534023     -9.7616577148     0.0335205316     -0.1197135562     -0.0258743238     -0.0434834384     45.5322418212     79.0693664550     -39.1340675354
194 224    3   27     -0.4740760803     -9.7736291885     0.0167602658     -0.1269042015     -0.0253416800     -0.0432171201     45.5322418212     79.0693664550     -39.1340675354
195 176    3   29     -0.4836534023     -9.7281370162     0.1173218607     -0.1447476387     -0.0125583124     -0.0352275133     45.5322418212     79.0693664550     -39.1340675354
196 129    3   30     -0.5123852729     -9.7520809173     0.3064734458     -0.1506066894     -0.0027044677     -0.0384233570     45.5322418212     79.0693664550     -39.1340675354
197  82    3   34     -0.5123852729     -9.7520809173     0.3064734458     -0.1506066894     -0.0027044677     -0.0384233570     45.5322418212     79.0693664550     -39.1340675354
198  34    1   31     -0.5267512321     -9.8215160369     0.2418267011     -0.1436823749     -0.0101614308     -0.0424181556     45.5322418212     79.0693664550     -39.1340675354
198 243    1   28     -0.4118237018     -9.8119382858     0.0838013267     -0.1314316391     -0.0282712030     -0.0397549581     45.5322418212     79.0693664550     -39.1340675354
199 196    0   26     -0.4118237018     -9.8119382858     0.0838013267     -0.1314316391     -0.0282712030     -0.0397549581     45.5322418212     79.0693664550     -39.1340675354
200 149    0   22     -0.4716817855     -9.7353200912     0.1125332117     -0.1327632427     0.0079483389     -0.0357601523     45.3571166992     77.8394012451     -39.6401100158
201 102    0   24     -0.5171739578     -9.7568693161     -0.0119716191     -0.1428834056     0.0265907502     -0.0397549581     45.3571166992     77.8394012451     -39.6401100158
202  55    0   25     -0.5171739578     -9.7568693161     -0.0119716191     -0.1428834056     0.0265907502     -0.0397549581     45.3571166992     77.8394012451     -39.6401100158
203   7    1   27     -0.4788647174     -9.7760238647     0.0430978250     -0.1428834056     0.0313845133     -0.0378907155     45.3571166992     77.8394012451     -39.6401100158
203 215    0   27     -0.5219625949     -9.7736291885     0.1819685935     -0.1452802896     0.0332487535     -0.0330969524     45.3571166992     77.8394012451     -39.6401100158
204 168    1   26     -0.5219625949     -9.7736291885     0.1819685935     -0.1452802896     0.0332487535     -0.0330969524     45.3571166992     77.8394012451     -39.6401100158
205 121    1   22     -0.5578774452     -9.7568693161     0.1939402198     -0.1410191631     0.0103452205     -0.0344285511     45.3571166992     77.8394012451     -39.6401100158
206  73    0   23     -0.5075965881     -9.7664461135     0.0957729530     -0.1436823749     -0.0431851291     -0.0338959121     45.3571166992     77.8394012451     -39.6401100158
207  26    0   25     -0.5075965881     -9.7664461135     0.0957729530     -0.1436823749     -0.0431851291     -0.0338959121     45.3571166992     77.8394012451     -39.6401100158
207 235    0   28     -0.4788647174     -9.7496862411     0.0766183614     -0.1442150115     -0.0708824348     -0.0291021490     45.7073669433     78.1908187866     -39.3027496337
208 188    0   31     -0.4692874431     -9.7448978424     0.1221105098     -0.1436823749     -0.0346628880     -0.0307000684     45.7073669433     78.1908187866     -39.3027496337
209 140    1   30     -0.4692874431     -9.7448978424     0.1221105098     -0.1436823749     -0.0346628880     -0.0307000684     45.7073669433     78.1908187866     -39.3027496337
210  93    1   31     -0.5171739578     -9.7832069396     0.0981672668     -0.1338285207     0.0154053030     -0.0338959121     45.7073669433     78.1908187866     -39.3027496337
211  45    1   30     -0.4980193138     -9.7616577148     0.1819685935     -0.1316979646     0.0170032238     -0.0267052674     45.7073669433     78.1908187866     -39.3027496337
211 253    3   34     -0.4980193138     -9.7616577148     0.1819685935     -0.1316979646     0.0170032238     -0.0267052674     45.7073669433     78.1908187866     -39.3027496337
212 206    3   33     -0.5171739578     -9.7592630386     0.2346437215     -0.1242409944     -0.0016391863     -0.0216451859     45.7073669433     78.1908187866     -39.3027496337
213 159    3   31     -0.5028079986     -9.7664461135     0.0814070034     -0.1146534800     -0.0205479168     -0.0227104640     45.7073669433     78.1908187866     -39.3027496337
214 111    3   32     -0.5028079986     -9.7664461135     0.0814070034     -0.1146534800     -0.0205479168     -0.0227104640     45.7073669433     78.1908187866     -39.3027496337
215  64    2   30     -0.4692874431     -9.7257432937     -0.0646467447     -0.1245073199     -0.0330649662     -0.0208462262     45.7073669433     78.1908187866     -39.3027496337
216  17    1   31     -0.5483001708     -9.7065887451     0.1149275422     -0.1458129310     -0.0202815985     -0.0261726260     45.1819915771     77.3122711181     -37.7846145629
216 225    0   32     -0.5483001708     -9.7065887451     0.1149275422     -0.1458129310     -0.0202815985     -0.0261726260     45.1819915771     77.3122711181     -37.7846145629
217 178    0   30     -0.5171739578     -9.7832069396     0.3328109979     -0.1530035734     -0.0149551939     -0.0402875947     45.1819915771     77.3122711181     -37.7846145629
218 131    0   30     -0.5411171436     -9.8047552108     0.2370380401     -0.1348937988     -0.0059003090     -0.0472119188     45.1819915771     77.3122711181     -37.7846145629
219  84    0   29     -0.5411171436     -9.8047552108     0.2370380401     -0.1348937988     -0.0059003090     -0.0472119188     45.1819915771     77.3122711181     -37.7846145629
220  36    1   27     -0.4668931484     -9.7377147674     0.0239432382     -0.1234420418     -0.0184173574     -0.0410865545     45.1819915771     77.3122711181     -37.7846145629
220 245    2   28     -0.4980193138     -9.7257432937     0.0478864765     -0.1314316391     0.0036872167     -0.0346948742     45.1819915771     77.3122711181     -37.7846145629
221 198    2   29     -0.4980193138     -9.7257432937     0.0478864765     -0.1314316391     0.0036872167     -0.0346948742     45.1819915771     77.3122711181     -37.7846145629
222 151    2   30     -0.5315398693     -9.7472915649     0.2633756160     -0.1399538755     0.0260581111     -0.0357601523     45.1819915771     77.3122711181     -37.7846145629
223 104    2   33     -0.5052022933     -9.7688407897     0.2202777862     -0.1351601123     0.0223296284     -0.0397549581     46.5829849243     78.3665313720     -38.7967033386
224  56    3   33     -0.5052022933     -9.7688407897     0.2202777862     -0.1351601123     0.0223296284     -0.0397549581     46.5829849243     78.3665313720     -38.7967033386
225   9    3   30     -0.4956250190     -9.7784175872     0.1484480619     -0.1242409944     0.0124757814     -0.0408202362     46.5829849243     78.3665313720     -38.7967033386
225 217    2   29     -0.5243568897     -9.7568693161     0.1771799468     -0.1231757164     -0.0037697479     -0.0373580741     46.5829849243     78.3665313720     -38.7967033386
226 170    2   28     -0.5243568897     -9.7568693161     0.1771799468     -0.1231757164     -0.0037697479     -0.0373580741     46.5829849243     78.3665313720     -38.7967033386
227 123    2   27     -0.5650603771     -9.7353200912     0.2945018005     -0.1370243787     -0.0114930331     -0.0333632707     46.5829849243     78.3665313720     -38.7967033386
228  76    1   26     -0.5291455268     -9.7784175872     0.3399939537     -0.1322306156     -0.0272059226     -0.0424181556     46.5829849243     78.3665313720     -38.7967033386
229  29    0   26     -0.5291455268     -9.7784175872     0.3399939537     -0.1322306156     -0.0272059226     -0.0424181556     46.5829849243     78.3665313720     -38.7967033386
229 238    0   24     -0.4884420394     -9.7903900146     0.1173218607     -0.1255725860     0.0044861769     -0.0482771968     46.5829849243     78.3665313720     -38.7967033386
230 190    0   23     -0.4956250190     -9.7664461135     0.2226721048     -0.1255725860     0.0537554073     -0.0397549581     45.3571166992     78.1908187866     -38.9653854370
231 143    0   23     -0.4956250190     -9.7664461135     0.2226721048     -0.1255725860     0.0537554073     -0.0397549581     45.3571166992     78.1908187866     -38.9653854370
232  96    1   22     -0.4357668876     -9.7520809173     0.1221105098     -0.1330295681     0.0793221378     -0.0314990305     45.3571166992     78.1908187866     -38.9653854370
233  48    2   24     -0.5315398693     -9.7736291885     0.2178834438     -0.1303663730     0.1126121520     -0.0325643110     45.3571166992     78.1908187866     -38.9653854370
234   1    1   23     -0.5315398693     -9.7736291885     0.2178834438     -0.1303663730     0.1126121520     -0.0325643110     45.3571166992     78.1908187866     -38.9653854370
234 210    0   25     -0.5770320415     -9.7664461135     0.1915459060     -0.1348937988     0.0907739067     -0.0325643110     45.3571166992     78.1908187866     -38.9653854370
235 162    0   24     -0.5650603771     -9.7377147674     0.2154891252     -0.1359590888     0.0545543670     -0.0336295938     45.3571166992     78.1908187866     -38.9653854370
236 115    0   21     -0.5650603771     -9.7377147674     0.2154891252     -0.1359590888     0.0545543670     -0.0336295938     45.3571166992     78.1908187866     -38.9653854370
237  67    0   22     -0.5674547195     -9.7544746398     0.1915459060     -0.1375570058     0.0244601893     -0.0301674318     45.3571166992     78.1908187866     -38.9653854370
238  20    0   21     -0.5219625949     -9.7664461135     0.1508424043     -0.1420844554     -0.0069655895     -0.0216451859     45.7073669433     79.2450790405     -38.2906608581
238 228    0   21     -0.5219625949     -9.7664461135     0.1508424043     -0.1420844554     -0.0069655895     -0.0216451859     45.7073669433     79.2450790405     -38.2906608581
239 180    0   22     -0.5722434043     -9.7951784133     0.2585869789     -0.1455466175     -0.0056339893     -0.0216451859     45.7073669433     79.2450790405     -38.2906608581
240 132    0   20     -0.5818206787     -9.7472915649     0.1173218607     -0.1399538755     -0.0074982299     -0.0307000684     45.7073669433     79.2450790405     -38.2906608581
241  85    0   20     -0.5818206787     -9.7472915649     0.1173218607     -0.1399538755     -0.0074982299     -0.0307000684     45.7073669433     79.2450790405     -38.2906608581
242  37    0   20     -0.4908363342     -9.7233486175     0.0838013267     -0.1394212484     -0.0224121594     -0.0288358306     45.7073669433     79.2450790405     -38.2906608581
242 245   -1   20     -0.5722434043     -9.7640523910     0.2083061695     -0.1487424468     -0.0016391863     -0.0349611949     45.7073669433     79.2450790405     -38.2906608581
243 197   -2   22     -0.5722434043     -9.7640523910     0.2083061695     -0.1487424468     -0.0016391863     -0.0349611949     45.7073669433     79.2450790405     -38.2906608581
244 150   -2   23     -0.5650603771     -9.7544746398     0.2322494029     -0.1516719818     0.0004913746     -0.0440160799     45.7073669433     79.2450790405     -38.2906608581
245 101   -1   24     -0.5818206787     -9.7760238647     0.3112620830     -0.1468782186     -0.0059003090     -0.0440160799     46.2327384948     77.6636886596     -38.4593429565
246  54   -1   21     -0.5818206787     -9.7760238647     0.3112620830     -0.1468782186     -0.0059003090     -0.0440160799     46.2327384948     77.6636886596     -38.4593429565
247   6   -1   19     -0.5530887603     -9.7879953384     0.1388707752     -0.1293010826     -0.0248090410     -0.0482771968     46.2327384948     77.6636886596     -38.4593429565
247 214   -1   18     -0.5147795677     -9.7568693161     0.1005615949     -0.1279694795     -0.0381250429     -0.0448150396     46.2327384948     77.6636886596     -38.4593429565
248 167   -2   17     -0.5147795677     -9.7568693161     0.1005615949     -0.1279694795     -0.0381250429     -0.0448150396     46.2327384948     77.6636886596     -38.4593429565
249 120   -1   17     -0.5075965881     -9.7568693161     0.2011231899     -0.1391549224     -0.0274722385     -0.0434834384     46.2327384948     77.6636886596     -38.4593429565
250  73    0   18     -0.5099909305     -9.7712354660     0.2490096569     -0.1471445322     0.0082146587     -0.0445487213     46.2327384948     77.6636886596     -38.4593429565
251  25    0   21     -0.5099909305     -9.7712354660     0.2490096569     -0.1471445322     0.0082146587     -0.0445487213     46.2327384948     77.6636886596     -38.4593429565
251 233   -1   20     -0.5530887603     -9.7664461135     0.2442210197     -0.1428834056     0.0276560306     -0.0469456005     46.2327384948     77.6636886596     -38.4593429565
252 186    0   18     -0.5459058284     -9.7808122634     0.1125332117     -0.1388886089     0.0132747423     -0.0474782419     46.2327384948     77.6636886596     -38.4593429565
253 139    0   19     -0.5459058284     -9.7808122634     0.1125332117     -0.1388886089     0.0132747423     -0.0474782419     46.2327384948     77.6636886596     -38.4593429565
254  91    0   18     -0.5411171436     -9.7712354660     0.0838013267     -0.1415518045     0.0039535369     -0.0418855190     45.3571166992     78.5422439575     -37.9532966613
255  44    0   19     -0.5315398693     -9.7496862411     0.1915459060     -0.1418181419     0.0052851371     -0.0352275133     45.3571166992     78.5422439575     -37.9532966613
255 253    0   21     -0.5315398693     -9.7496862411     0.1915459060     -0.1418181419     0.0052851371     -0.0352275133     45.3571166992     78.5422439575     -37.9532966613
  0 206    0   22     -0.5411171436     -9.7544746398     0.1460537433     -0.1330295681     0.0044861769     -0.0333632707     45.3571166992     78.5422439575     -37.9532966613
  1 159   -1   23     -0.5219625949     -9.7281370162     0.0861956501     -0.1362254023     0.0068830585     -0.0320316696     45.3571166992     78.5422439575     -37.9532966613
  2 112    0   23     -0.5219625949     -9.7281370162     0.0861956501     -0.1362254023     0.0068830585     -0.0320316696     45.3571166992     78.5422439575     -37.9532966613
  3  64    0   24     -0.5602717399     -9.7496862411     0.3160507440     -0.1532699012     0.0074156990     -0.0299011116     45.3571166992     78.5422439575     -37.9532966613
  4  16    0   23     -0.5746376991     -9.7999668121     0.2897131729     -0.1519382953     -0.0104277515     -0.0349611949     45.3571166992     78.5422439575     -37.9532966613
  4 225    0   22     -0.5746376991     -9.7999668121     0.2897131729     -0.1519382953     -0.0104277515     -0.0349611949     45.3571166992     78.5422439575     -37.9532966613
  5 178    0   21     -0.5315398693     -9.7736291885     0.1987288665     -0.1447476387     -0.0282712030     -0.0370917558     45.0068702697     77.4879837036     -37.9532966613
  6 130    0   18     -0.5004136562     -9.7544746398     0.1795742750     -0.1447476387     0.0002250546     -0.0440160799     45.0068702697     77.4879837036     -37.9532966613
  7  82    0   17     -0.5004136562     -9.7544746398     0.1795742750     -0.1447476387     0.0002250546     -0.0440160799     45.0068702697     77.4879837036     -37.9532966613
  8  34    0   16     -0.5650603771     -9.7448978424     0.2083061695     -0.1386222839     0.0359119534     -0.0514730453     45.0068702697     77.4879837036     -37.9532966613
  8 242    0   14     -0.5578774452     -9.7616577148     0.2370380401     -0.1388886089     0.0167369031     -0.0565331268     45.0068702697     77.4879837036     -37.9532966613
  9 194    0   14     -0.5578774452     -9.7616577148     0.2370380401     -0.1388886089     0.0167369031     -0.0565331268     45.0068702697     77.4879837036     -37.9532966613
 10 146    0   13     -0.5770320415     -9.7832069396     0.2873188495     -0.1359590888     -0.0122919917     -0.0594626474     45.0068702697     77.4879837036     -37.9532966613
 11  98    0   12     -0.5339341640     -9.7784175872     0.1771799468     -0.1287684440     -0.0274722385     -0.0618595314     45.0068702697     77.4879837036     -37.9532966613
 12  50    0   12     -0.5339341640     -9.7784175872     0.1771799468     -0.1287684440     -0.0274722385     -0.0618595314     45.0068702697     77.4879837036     -37.9532966613
 13   3    0   11     -0.5267512321     -9.7281370162     0.1699969768     -0.1301000356     -0.0338639259     -0.0575984048     46.9332313537     77.3122711181     -37.7846145629
 13 211    0   12     -0.5506944656     -9.7975721359     0.1795742750     -0.1423507690     -0.0437177705     -0.0536036014     46.9332313537     77.3122711181     -37.7846145629
 14 164    0   12     -0.5506944656     -9.7975721359     0.1795742750     -0.1423507690     -0.0437177705     -0.0536036014     46.9332313537     77.3122711181     -37.7846145629
 15 117    0   12     -0.4836534023     -9.7568693161     0.2011231899     -0.1476771736     -0.0610285854     -0.0434834384     46.9332313537     77.3122711181     -37.7846145629
 16  70    0   15     -0.6009752750     -9.7089824676     0.3854861259     -0.1551341438     -0.0349292087     -0.0378907155     46.9332313537     77.3122711181     -37.7846145629
 17  22    0   14     -0.6009752750     -9.7089824676     0.3854861259     -0.1551341438     -0.0349292087     -0.0378907155     46.9332313537     77.3122711181     -37.7846145629
 17 231    0   12     -0.5339341640     -9.8071498870     0.2561926364     -0.1452802896     -0.0184173574     -0.0528046417     46.9332313537     77.3122711181     -37.7846145629
 18 184    0   11     -0.5267512321     -9.7712354660     0.1699969768     -0.1367580413     -0.0186836776     -0.0464129590     46.9332313537     77.3122711181     -37.7846145629
 19 137    0    9     -0.5267512321     -9.7712354660     0.1699969768     -0.1367580413     -0.0186836776     -0.0464129590     46.9332313537     77.3122711181     -37.7846145629
 20  90    1    8     -0.5147795677     -9.7353200912     0.2083061695     -0.1348937988     -0.0176183948     -0.0474782419     45.7073669433     79.2450790405     -37.6159362792
 21  42    1    8     -0.5578774452     -9.7472915649     0.0838013267     -0.1380896453     -0.0138899147     -0.0552015256     45.7073669433     79.2450790405     -37.6159362792
 21 250    0    8     -0.5578774452     -9.7472915649     0.0838013267     -0.1380896453     -0.0138899147     -0.0552015256     45.7073669433     79.2450790405     -37.6159362792
 22 202    0    8     -0.4932306766     -9.7065887451     0.1436594247     -0.1388886089     -0.0282712030     -0.0520056819     45.7073669433     79.2450790405     -37.6159362792
 23 155    0   10     -0.4788647174     -9.8095445632     0.2466153383     -0.1474108600     -0.0221458387     -0.0400212764     45.7073669433     79.2450790405     -37.6159362792
 24 107    0   10     -0.4788647174     -9.8095445632     0.2466153383     -0.1474108600     -0.0221458387     -0.0400212764     45.7073669433     79.2450790405     -37.6159362792
 25  59    0    9     -0.5004136562     -9.7975721359     0.2370380401     -0.1410191631     -0.0088298311     -0.0307000684     45.7073669433     79.2450790405     -37.6159362792
 26  11    1    9     -0.5195682525     -9.7975721359     0.1987288665     -0.1303663730     -0.0016391863     -0.0299011116     45.7073669433     79.2450790405     -37.6159362792
 26 219    1    8     -0.5195682525     -9.7975721359     0.1987288665     -0.1303663730     -0.0016391863     -0.0299011116     45.7073669433     79.2450790405     -37.6159362792
 27 172    0    8     -0.5506944656     -9.7616577148     0.1221105098     -0.1239746809     0.0076820187     -0.0352275133     45.7073669433     79.2450790405     -37.6159362792
 28 124    0    8     -0.5722434043     -9.7257432937     0.1819685935     -0.1258389234     -0.0013728663     -0.0498751211     45.8824882507     78.7179489135     -38.7967033386
 29  77    1    8     -0.5722434043     -9.7257432937     0.1819685935     -0.1258389234     -0.0013728663     -0.0498751211     45.8824882507     78.7179489135     -38.7967033386
 30  29    1    9     -0.5483001708     -9.7209539413     0.1292934894     -0.1298337221     -0.0226784801     -0.0653216886     45.8824882507     78.7179489135     -38.7967033386
 30 237    0    9     -0.4980193138     -9.7425031661     0.2322494029     -0.1460792541     -0.0402556037     -0.0599952888     45.8824882507     78.7179489135     -38.7967033386
 31 190    0    9     -0.4980193138     -9.7425031661     0.2322494029     -0.1460792541     -0.0402556037     -0.0599952888     45.8824882507     78.7179489135     -38.7967033386
 32 142    0    8     -0.5052022933     -9.7903900146     0.3543598890     -0.1540688514     -0.0237437605     -0.0496087980     45.8824882507     78.7179489135     -38.7967033386
 33  94    0    8     -0.5147795677     -9.7832069396     0.3016848087     -0.1471445322     -0.0112267124     -0.0512067222     45.8824882507     78.7179489135     -38.7967033386
 34  46    0    5     -0.5147795677     -9.7832069396     0.3016848087     -0.1471445322     -0.0112267124     -0.0512067222     45.8824882507     78.7179489135     -38.7967033386
 34 255    0    2     -0.5243568897     -9.7329254150     0.2609812974     -0.1431497335     -0.0056339893     -0.0525383234     45.8824882507     78.7179489135     -38.7967033386
 35 207    0    2     -0.5075965881     -9.7425031661     0.2298550844     -0.1585963010     -0.0056339893     -0.0605279254     46.9332313537     78.0151138305     -39.4714279174
 36 160    0    0     -0.5075965881     -9.7425031661     0.2298550844     -0.1585963010     -0.0056339893     -0.0605279254     46.9332313537     78.0151138305     -39.4714279174
 37 112    0    0     -0.5052022933     -9.7496862411     0.2035175085     -0.1740428686     -0.0048350281     -0.0653216886     46.9332313537     78.0151138305     -39.4714279174
 38  65    0    0     -0.4692874431     -9.7879953384     0.1723913097     -0.1836303901     -0.0027044677     -0.0610605716     46.9332313537     78.0151138305     -39.4714279174
 39  17    0    0     -0.4692874431     -9.7879953384     0.1723913097     -0.1836303901     -0.0027044677     -0.0610605716     46.9332313537     78.0151138305     -39.4714279174
 39 225    0    0     -0.4525271415     -9.7951784133     0.1676026582     -0.1799019098     0.0015566554     -0.0469456005     46.9332313537     78.0151138305     -39.4714279174
 40 177    0    0     -0.4716817855     -9.8239097595     0.1484480619     -0.1668522262     0.0076820187     -0.0293684692     46.9332313537     78.0151138305     -39.4714279174
 41 130    0    0     -0.4716817855     -9.8239097595     0.1484480619     -0.1668522262     0.0076820187     -0.0293684692     46.9332313537     78.0151138305     -39.4714279174
 42  82    0    0     -0.5147795677     -9.7879953384     0.1723913097     -0.1484761333     0.0151389837     -0.0141882205     46.9332313537     78.0151138305     -39.4714279174
 43  35    0    0     -0.5099909305     -9.7496862411     0.1340821266     -0.1402202129     0.0124757814     -0.0189819831     46.4078598022     77.8394012451     -39.3027496337
 43 242    0    0     -0.5099909305     -9.7496862411     0.1340821266     -0.1402202129     0.0124757814     -0.0189819831     46.4078598022     77.8394012451     -39.3027496337
 44 194    0    0     -0.5243568897     -9.7568693161     0.1508424043     -0.1431497335     0.0066167383     -0.0346948742     46.4078598022     77.8394012451     -39.3027496337
 45 146    0    0     -0.4980193138     -9.7856006622     0.1819685935     -0.1508730173     0.0018229753     -0.0474782419     46.4078598022     77.8394012451     -39.3027496337
 46  98    0    0     -0.4980193138     -9.7856006622     0.1819685935     -0.1508730173     0.0018229753     -0.0474782419     46.4078598022     77.8394012451     -39.3027496337
 47  50    0    0     -0.5028079986     -9.7856006622     0.1580253696     -0.1492750883     0.0068830585     -0.0461466360     46.4078598022     77.8394012451     -39.3027496337
 48   2    0    0     -0.5004136562     -9.7568693161     0.1723913097     -0.1458129310     0.0090136194     -0.0458803176     46.4078598022     77.8394012451     -39.3027496337
 48 210    0    0     -0.5004136562     -9.7568693161     0.1723913097     -0.1458129310     0.0090136194     -0.0458803176     46.4078598022     77.8394012451     -39.3027496337
 49 162    0    0     -0.4980193138     -9.7664461135     0.1795742750     -0.1466119050     0.0071493792     -0.0466792821     46.4078598022     77.8394012451     -39.3027496337
 50 114    0    0     -0.4812590599     -9.7640523910     0.1436594247     -0.1439486885     0.0084809789     -0.0418855190     46.9332313537     79.0693664550     -38.1219787597
 51  66    0    0     -0.4812590599     -9.7640523910     0.1436594247     -0.1439486885     0.0084809789     -0.0418855190     46.9332313537     79.0693664550     -38.1219787597
 52  18    0    0     -0.4740760803     -9.7784175872     0.1364764571     -0.1410191631     0.0135410618     -0.0301674318     46.9332313537     79.0693664550     -38.1219787597
 52 226    0    0     -0.4980193138     -9.7736291885     0.1723913097     -0.1351601123     0.0167369031     -0.0208462262     46.9332313537     79.0693664550     -38.1219787597
 53 178    0    0     -0.4980193138     -9.7736291885     0.1723913097     -0.1351601123     0.0167369031     -0.0208462262     46.9332313537     79.0693664550     -38.1219787597
 54 131    0    0     -0.5171739578     -9.7664461135     0.1795742750     -0.1327632427     0.0138073825     -0.0181830224     46.9332313537     79.0693664550     -38.1219787597
 55  83    0    0     -0.4884420394     -9.7664461135     0.1676026582     -0.1388886089     0.0087473001     -0.0259063053     46.9332313537     79.0693664550     -38.1219787597
 56  35    0    0     -0.4884420394     -9.7664461135     0.1676026582     -0.1388886089     0.0087473001     -0.0259063053     46.9332313537     79.0693664550     -38.1219787597
 56 243    0    0     -0.5243568897     -9.7472915649     0.1867572593     -0.1516719818     0.0095462608     -0.0211125445     46.9332313537     79.0693664550     -38.1219787597
 57 195    0    0     -0.5219625949     -9.7520809173     0.1771799468     -0.1689827919     0.0116768217     -0.0197809457     46.2327384948     77.3122711181     -38.7967033386
 58 148    0    0     -0.5219625949     -9.7520809173     0.1771799468     -0.1689827919     0.0116768217     -0.0197809457     46.2327384948     77.3122711181     -38.7967033386
 59 100    0    0     -0.5195682525     -9.7856006622     0.1652083396     -0.1796355962     0.0135410618     -0.0216451859     46.2327384948     77.3122711181     -38.7967033386
 60  53    0    0     -0.5291455268     -9.7832069396     0.1245048284     -0.1807008743     0.0138073825     -0.0227104640     46.2327384948     77.3122711181     -38.7967033386
 61   5    0    0     -0.5291455268     -9.7832069396     0.1245048284     -0.1807008743     0.0138073825     -0.0227104640     46.2327384948     77.3122711181     -38.7967033386
 61 213    0    0     -0.5363285064     -9.7736291885     0.1173218607     -0.1676511859     0.0106115412     -0.0256399869     46.2327384948     77.3122711181     -38.7967033386
 62 165    0    0     -0.5363285064     -9.7879953384     0.1364764571     -0.1508730173     0.0095462608     -0.0301674318     46.2327384948     77.3122711181     -38.7967033386
 63 118    0    0     -0.5363285064     -9.7879953384     0.1364764571     -0.1508730173     0.0095462608     -0.0301674318     46.2327384948     77.3122711181     -38.7967033386
 64  70    0    0     -0.5339341640     -9.7544746398     0.1699969768     -0.1463455677     0.0087473001     -0.0349611949     46.2327384948     77.3122711181     -38.7967033386
 65  22    0    0     -0.5459058284     -9.7856006622     0.1292934894     -0.1564657449     0.0103452205     -0.0322979927     46.2327384948     77.3122711181     -38.7967033386
 65 230    0    0     -0.5459058284     -9.7856006622     0.1292934894     -0.1564657449     0.0103452205     -0.0322979927     46.2327384948     77.3122711181     -38.7967033386
 66 183    0    0     -0.5483001708     -9.7544746398     0.1245048284     -0.1617921447     0.0079483389     -0.0368254327     46.9332313537     78.3665313720     -38.4593429565
 67 135    0    0     -0.5291455268     -9.7664461135     0.0933786296     -0.1604605436     0.0055514578     -0.0434834384     46.9332313537     78.3665313720     -38.4593429565
 68  88    0    0     -0.5291455268     -9.7664461135     0.0933786296     -0.1604605436     0.0055514578     -0.0434834384     46.9332313537     78.3665313720     -38.4593429565
 69  40    0    0     -0.5435114860     -9.7856006622     0.1173218607     -0.1572646999     0.0087473001     -0.0442823982     46.9332313537     78.3665313720     -38.4593429565
 69 248    0    0     -0.5387228012     -9.7664461135     0.1316878080     -0.1538025379     0.0100788998     -0.0434834384     46.9332313537     78.3665313720     -38.4593429565
 70 200    0    0     -0.5387228012     -9.7664461135     0.1316878080     -0.1538025379     0.0100788998     -0.0434834384     46.9332313537     78.3665313720     -38.4593429565
 71 153    0    0     -0.5243568897     -9.7832069396     0.1364764571     -0.1516719818     0.0103452205     -0.0402875947     46.9332313537     78.3665313720     -38.4593429565
 72 105    0    0     -0.5554831027     -9.7353200912     0.1340821266     -0.1466119050     0.0122094619     -0.0307000684     46.9332313537     78.3665313720     -38.4593429565
 73  57    0    0     -0.5554831027     -9.7353200912     0.1340821266     -0.1466119050     0.0122094619     -0.0307000684     46.9332313537     78.3665313720     -38.4593429565
 74   9    0    0     -0.5291455268     -9.7592630386     0.0981672668     -0.1551341438     0.0076820187     -0.0341622304     45.8824882507     78.3665313720     -39.1340675354
 74 217    0    0     -0.5578774452     -9.7975721359     0.0814070034     -0.1604605436     0.0244601893     -0.0307000684     45.8824882507     78.3665313720     -39.1340675354
 75 169    0    0     -0.5578774452     -9.7975721359     0.0814070034     -0.1604605436     0.0244601893     -0.0307000684     45.8824882507     78.3665313720     -39.1340675354
 76 121    0    0     -0.5219625949     -9.7736291885     0.1053502440     -0.1585963010     0.0241938686     -0.0213788628     45.8824882507     78.3665313720     -39.1340675354
 77  73    0    0     -0.5770320415     -9.7448978424     0.1005615949     -0.1519382953     0.0249928283     -0.0224441456     45.8824882507     78.3665313720     -39.1340675354
 78  25    0    0     -0.5770320415     -9.7448978424     0.1005615949     -0.1519382953     0.0249928283     -0.0224441456     45.8824882507     78.3665313720     -39.1340675354
 78 233    0    0     -0.5650603771     -9.7520809173     0.1245048284     -0.1487424468     0.0090136194     -0.0365591096     45.8824882507     78.3665313720     -39.1340675354
 79 185    0    0     -0.5411171436     -9.7879953384     0.1149275422     -0.1471445322     0.0071493792     -0.0413528728     45.8824882507     78.3665313720     -39.1340675354
 80 138    0    0     -0.5411171436     -9.7879953384     0.1149275422     -0.1471445322     0.0071493792     -0.0413528728     45.8824882507     78.3665313720     -39.1340675354
 81  91    0    0     -0.5506944656     -9.7856006622     0.0861956501     -0.1428834056     0.0082146587     -0.0352275133     47.4586067199     76.4337234497     -38.2906608581
 82  43    0    0     -0.5554831027     -9.7640523910     0.1364764571     -0.1418181419     0.0111441802     -0.0309663891     47.4586067199     76.4337234497     -38.2906608581
 82 251    0    0     -0.5554831027     -9.7640523910     0.1364764571     -0.1418181419     0.0111441802     -0.0309663891     47.4586067199     76.4337234497     -38.2906608581
 83 203    0    0     -0.5435114860     -9.7520809173     0.1173218607     -0.1431497335     0.0106115412     -0.0346948742     47.4586067199     76.4337234497     -38.2906608581
 84 155    0    0     -0.5674547195     -9.7544746398     0.1101388931     -0.1511393308     0.0132747423     -0.0352275133     47.4586067199     76.4337234497     -38.2906608581
 85 108    0    0     -0.5674547195     -9.7544746398     0.1101388931     -0.1511393308     0.0132747423     -0.0352275133     47.4586067199     76.4337234497     -38.2906608581
 86  60    0    0     -0.5435114860     -9.7664461135     0.1173218607     -0.1577973365     0.0146063432     -0.0344285511     47.4586067199     76.4337234497     -38.2906608581
 87  13    0    0     -0.5602717399     -9.7808122634     0.1053502440     -0.1538025379     0.0244601893     -0.0322979927     47.4586067199     76.4337234497     -38.2906608581
 87 221    0    0     -0.5602717399     -9.7808122634     0.1053502440     -0.1538025379     0.0244601893     -0.0322979927     47.4586067199     76.4337234497     -38.2906608581
 88 173    0    0     -0.5698490142     -9.7664461135     0.0430978250     -0.1423507690     0.0196664257     -0.0333632707     46.7581100463     77.1365661621     -38.6280212402
 89 125    0    0     -0.5483001708     -9.7496862411     0.0933786296     -0.1282358055     0.0063504180     -0.0389559936     46.7581100463     77.1365661621     -38.6280212402
 90  77    0    0     -0.5483001708     -9.7496862411     0.0933786296     -0.1282358055     0.0063504180     -0.0389559936     46.7581100463     77.1365661621     -38.6280212402
 91  29    0    0     -0.5459058284     -9.7808122634     0.0670410633     -0.1226430892     0.0092799396     -0.0322979927     46.7581100463     77.1365661621     -38.6280212402
 91 237    0    0     -0.5506944656     -9.7712354660     0.1245048284     -0.1138545155     0.0127421021     -0.0192483043     46.7581100463     77.1365661621     -38.6280212402
 92 189    0    0     -0.5506944656     -9.7712354660     0.1245048284     -0.1138545155     0.0127421021     -0.0192483043     46.7581100463     77.1365661621     -38.6280212402
 93 142    0    0     -0.5626660346     -9.7520809173     0.1316878080     -0.1170503616     0.0175358653     -0.0040680541     46.7581100463     77.1365661621     -38.6280212402
 94  94    0    0     -0.5913979530     -9.7544746398     0.1197161788     -0.1285021305     0.0204653882     0.0015246682     46.7581100463     77.1365661621     -38.6280212402
 95  45    0    0     -0.5913979530     -9.7544746398     0.1197161788     -0.1285021305     0.0204653882     0.0015246682     46.7581100463     77.1365661621     -38.6280212402
 95 253    0    0     -0.5818206787     -9.7568693161     0.1340821266     -0.1388886089     0.0212643480     0.0031225905     46.7581100463     77.1365661621     -38.6280212402
 96 205    0    0     -0.6464673995     -9.7760238647     0.0790126848     -0.1378233313     0.0396404409     0.0081826744     46.5829849243     77.6636886596     -39.4714279174
 97 157    0    0     -0.6464673995     -9.7760238647     0.0790126848     -0.1378233313     0.0396404409     0.0081826744     46.5829849243     77.6636886596     -39.4714279174
 98 109    0    0     -0.6081582069     -9.7616577148     0.0861956501     -0.1293010826     0.0191337852     0.0012583471     46.5829849243     77.6636886596     -39.4714279174
 99  61    0    0     -0.6321014881     -9.7712354660     0.1268991470     -0.1301000356     0.0156716241     -0.0035354139     46.5829849243     77.6636886596     -39.4714279174
100  14    0    0     -0.6321014881     -9.7712354660     0.1268991470     -0.1301000356     0.0156716241     -0.0035354139     46.5829849243     77.6636886596     -39.4714279174
100 222    0    0     -0.6297071456     -9.7401084899     0.1245048284     -0.1298337221     0.0151389837     -0.0152535009     46.5829849243     77.6636886596     -39.4714279174
101 174    0    0     -0.6297071456     -9.7305316925     0.1388707752     -0.1335622072     0.0116768217     -0.0301674318     46.5829849243     77.6636886596     -39.4714279174
102 127    0    0     -0.6297071456     -9.7305316925     0.1388707752     -0.1335622072     0.0116768217     -0.0301674318     46.5829849243     77.6636886596     -39.4714279174
103  80    0    0     -0.6368901252     -9.7544746398     0.1268991470     -0.1351601123     0.0055514578     -0.0469456005     46.5829849243     77.6636886596     -39.4714279174
104  32    0    0     -0.6177354812     -9.7616577148     0.1292934894     -0.1386222839     0.0002250546     -0.0599952888     45.5322418212     78.7179489135     -38.4593429565
104 241    0    0     -0.6177354812     -9.7616577148     0.1292934894     -0.1386222839     0.0002250546     -0.0599952888     45.5322418212     78.7179489135     -38.4593429565
105 193    0    0     -0.5985808849     -9.7808122634     0.1029559254     -0.1378233313     0.0007576947     -0.0653216886     45.5322418212     78.7179489135     -38.4593429565
106 146    0    0     -0.5961865901     -9.7784175872     0.1460537433     -0.1356927752     0.0031545760     -0.0661206531     45.5322418212     78.7179489135     -38.4593429565
107  98    0    0     -0.5961865901     -9.7784175872     0.1460537433     -0.1356927752     0.0031545760     -0.0661206531     45.5322418212     78.7179489135     -38.4593429565
108  51    0    0     -0.5961865901     -9.7496862411     0.1245048284     -0.1386222839     0.0079483389     -0.0658543348     45.5322418212     78.7179489135     -38.4593429565
109   3    0    0     -0.6105525493     -9.7377147674     0.1412650966     -0.1514056682     0.0060840978     -0.0727786540     45.5322418212     78.7179489135     -38.4593429565
109 211    0    0     -0.6105525493     -9.7377147674     0.1412650966     -0.1514056682     0.0060840978     -0.0727786540     45.5322418212     78.7179489135     -38.4593429565
110 164    0    0     -0.5746376991     -9.7592630386     0.1484480619     -0.1593952655     0.0026219363     -0.0786377048     45.5322418212     78.7179489135     -38.4593429565
111 116    0    0     -0.5770320415     -9.7568693161     0.0933786296     -0.1673848628     0.0063504180     -0.0693164920     46.5829849243     79.0693664550     -37.7846145629
112  69    0    0     -0.5770320415     -9.7568693161     0.0933786296     -0.1673848628     0.0063504180     -0.0693164920     46.5829849243     79.0693664550     -37.7846145629
113  20    0    0     -0.5746376991     -9.7616577148     0.0981672668     -0.1737765550     0.0012903354     -0.0663869667     46.5829849243     79.0693664550     -37.7846145629
113 229    0    0     -0.5267512321     -9.7472915649     0.0814070034     -0.1679174995     -0.0029707875     -0.0650553703     46.5829849243     79.0693664550     -37.7846145629
114 181    0    0     -0.5267512321     -9.7472915649     0.0814070034     -0.1679174995     -0.0029707875     -0.0650553703     46.5829849243     79.0693664550     -37.7846145629
115 133    0    0     -0.5195682525     -9.8119382858     0.0790126848     -0.1625910997     0.0031545760     -0.0469456005     46.5829849243     79.0693664550     -37.7846145629
116  85    0    0     -0.5674547195     -9.7544746398     0.1029559254     -0.1506066894     0.0124757814     -0.0237757444     46.5829849243     79.0693664550     -37.7846145629
117  38    0    0     -0.5674547195     -9.7544746398     0.1029559254     -0.1506066894     0.0124757814     -0.0237757444     46.5829849243     79.0693664550     -37.7846145629
117 246    0    0     -0.5890036106     -9.7520809173     0.0957729530     -0.1479434967     0.0140737032     -0.0152535009     46.5829849243     79.0693664550     -37.7846145629
118 198    0    0     -0.5626660346     -9.7712354660     0.0742240333     -0.1498077392     0.0079483389     -0.0197809457     46.4078598022     78.8936614990     -38.6280212402
119 150    0    0     -0.5626660346     -9.7712354660     0.0742240333     -0.1498077392     0.0079483389     -0.0197809457     46.4078598022     78.8936614990     -38.6280212402
120 102    0    0     -0.5698490142     -9.7712354660     0.0885899734     -0.1458129310     0.0071493792     -0.0149871826     46.4078598022     78.8936614990     -38.6280212402
121  54    0    0     -0.5985808849     -9.7329254150     0.1077445626     -0.1452802896     0.0079483389     -0.0123239791     46.4078598022     78.8936614990     -38.6280212402
122   5    0    0     -0.5985808849     -9.7329254150     0.1077445626     -0.1452802896     0.0079483389     -0.0123239791     46.4078598022     78.8936614990     -38.6280212402
122 213    0    0     -0.5985808849     -9.7496862411     0.0981672668     -0.1538025379     0.0031545760     -0.0301674318     46.4078598022     78.8936614990     -38.6280212402
123 165    0    0     -0.5890036106     -9.8071498870     0.0814070034     -0.1580636596     -0.0000412655     -0.0437497568     46.4078598022     78.8936614990     -38.6280212402
124 117    0    0     -0.5890036106     -9.8071498870     0.0814070034     -0.1580636596     -0.0000412655     -0.0437497568     46.4078598022     78.8936614990     -38.6280212402
125  68    0    0     -0.5722434043     -9.7712354660     0.1029559254     -0.1495414018     0.0044861769     -0.0445487213     46.4078598022     78.8936614990     -38.6280212402
126  20    0    0     -0.6081582069     -9.7281370162     0.0718297100     -0.1463455677     0.0071493792     -0.0456139993     46.2327384948     79.4207916259     -38.7967033386
126 228    0    0     -0.6081582069     -9.7281370162     0.0718297100     -0.1463455677     0.0071493792     -0.0456139993     46.2327384948     79.4207916259     -38.7967033386
127 181    0    0     -0.5866093158     -9.7520809173     0.0766183614     -0.1402202129     -0.0000412655     -0.0647890520     46.2327384948     79.4207916259     -38.7967033386
128 133    0    0     -0.5794263362     -9.7736291885     0.0526751232     -0.1330295681     -0.0029707875     -0.0759744930     46.2327384948     79.4207916259     -38.7967033386
129  85    0    0     -0.5794263362     -9.7736291885     0.0526751232     -0.1330295681     -0.0029707875     -0.0759744930     46.2327384948     79.4207916259     -38.7967033386
130  37    0    0     -0.5530887603     -9.7448978424     0.1149275422     -0.1301000356     -0.0051013479     -0.0757081794     46.2327384948     79.4207916259     -38.7967033386
130 246    0    0     -0.5411171436     -9.7353200912     0.1245048284     -0.1466119050     -0.0019055066     -0.0658543348     46.2327384948     79.4207916259     -38.7967033386
131 198    0    0     -0.5411171436     -9.7353200912     0.1245048284     -0.1466119050     -0.0019055066     -0.0658543348     46.2327384948     79.4207916259     -38.7967033386
132 150    0    0     -0.5626660346     -9.7664461135     0.0909842967     -0.1732439041     0.0020892956     -0.0552015256     46.2327384948     79.4207916259     -38.7967033386
133 103    0    0     -0.5602717399     -9.7544746398     0.0622524166     -0.1841630363     -0.0008402262     -0.0567994499     46.2327384948     79.4207916259     -38.7967033386
134  55    0    0     -0.5602717399     -9.7544746398     0.0622524166     -0.1841630363     -0.0008402262     -0.0567994499     46.2327384948     79.4207916259     -38.7967033386
135   7    0    0     -0.5411171436     -9.7808122634     0.0454921483     -0.1838967227     -0.0000412655     -0.0565331268     44.4814987182     77.6636886596     -37.7846145629
135 215    0    0     -0.5339341640     -9.7903900146     0.0646467447     -0.1788366317     0.0036872167     -0.0506740808     44.4814987182     77.6636886596     -37.7846145629
136 168    0    0     -0.5339341640     -9.7903900146     0.0646467447     -0.1788366317     0.0036872167     -0.0506740808     44.4814987182     77.6636886596     -37.7846145629
137 120    0    0     -0.5459058284     -9.7664461135     0.0598580884     -0.1775050258     0.0076820187     -0.0413528728     44.4814987182     77.6636886596     -37.7846145629
138  72    0    0     -0.5506944656     -9.7975721359     0.0502807998     -0.1761734390     0.0135410618     -0.0317653465     44.4814987182     77.6636886596     -37.7846145629
139  24    0    0     -0.5506944656     -9.7975721359     0.0502807998     -0.1761734390     0.0135410618     -0.0317653465     44.4814987182     77.6636886596     -37.7846145629
139 232    0    0     -0.5435114860     -9.7760238647     0.0263375616     -0.1636563777     0.0135410618     -0.0256399869     44.4814987182     77.6636886596     -37.7846145629
140 184    0    0     -0.5435114860     -9.8023614883     0.0478864765     -0.1532699012     0.0172695446     -0.0176503825     44.4814987182     77.6636886596     -37.7846145629
141 137    0    0     -0.5435114860     -9.8023614883     0.0478864765     -0.1532699012     0.0172695446     -0.0176503825     44.4814987182     77.6636886596     -37.7846145629
142  89    0    0     -0.5746376991     -9.7544746398     0.0359148550     -0.1410191631     0.0175358653     -0.0149871826     46.2327384948     78.3665313720     -38.7967033386
143  42    0    0     -0.5818206787     -9.7784175872     0.0143659424     -0.1346274852     0.0162042641     -0.0181830224     46.2327384948     78.3665313720     -38.7967033386
143 250    0    0     -0.5818206787     -9.7784175872     0.0143659424     -0.1346274852     0.0162042641     -0.0181830224     46.2327384948     78.3665313720     -38.7967033386
144 202    0    0     -0.6033696174     -9.7520809173     0.0239432382     -0.1274368524     0.0151389837     -0.0280368690     46.2327384948     78.3665313720     -38.7967033386
145 155    0    0     -0.5722434043     -9.7496862411     0.0670410633     -0.1253062725     0.0103452205     -0.0429507970     46.2327384948     78.3665313720     -38.7967033386
146 107    0    0     -0.5722434043     -9.7496862411     0.0670410633     -0.1253062725     0.0103452205     -0.0429507970     46.2327384948     78.3665313720     -38.7967033386
147  59    0    0     -0.5722434043     -9.7688407897     0.0526751232     -0.1362254023     0.0111441802     -0.0472119188     46.2327384948     78.3665313720     -38.7967033386
148  11    0    0     -0.5770320415     -9.7592630386     0.0646467447     -0.1492750883     0.0108778608     -0.0442823982     46.2327384948     78.3665313720     -38.7967033386
148 220    0    0     -0.5770320415     -9.7592630386     0.0646467447     -0.1492750883     0.0108778608     -0.0442823982     46.2327384948     78.3665313720     -38.7967033386
149 172    0    0     -0.5818206787     -9.7712354660     0.0407035017     -0.1548678159     0.0100788998     -0.0410865545     47.8088531494     77.8394012451     -37.9532966613
150 124    0    0     -0.5650603771     -9.7640523910     0.0430978250     -0.1540688514     0.0092799396     -0.0413528728     47.8088531494     77.8394012451     -37.9532966613
151  76    0    0     -0.5650603771     -9.7640523910     0.0430978250     -0.1540688514     0.0092799396     -0.0413528728     47.8088531494     77.8394012451     -37.9532966613
152  28    0    0     -0.5578774452     -9.7760238647     0.0311262083     -0.1548678159     0.0095462608     -0.0421518373     47.8088531494     77.8394012451     -37.9532966613
152 236    0    0     -0.5530887603     -9.7808122634     0.0502807998     -0.1418181419     0.0108778608     -0.0362927937     47.8088531494     77.8394012451     -37.9532966613
153 188    0    0     -0.5530887603     -9.7808122634     0.0502807998     -0.1418181419     0.0108778608     -0.0362927937     47.8088531494     77.8394012451     -37.9532966613
154 141    0    0     -0.5866093158     -9.7664461135     0.0335205316     -0.1293010826     0.0122094619     -0.0277705478     47.8088531494     77.8394012		-37.9532966613
