# Supplementary material for: A localization method for wireless capsule endoscopy using side wall cameras and IMU sensor
Source: Sci Rep. 2021 May 27;11:11204. doi: 10.1038/s41598-021-90523-w (PMC8160358; doi:10.1038/s41598-021-90523-w)
Supplement: Supplementary file 1 — Supplementary Information. [file 41598_2021_90523_MOESM1_ESM.zip › data/L_2]

 73  36    0    0     -0.2154891252     -9.7592630386     -0.0430978250     0.0106168532     0.0014514446     -0.0151762542     25.2178573608     80.1236267089     -58.7010993957
 73 244    0    0     -0.2154891252     -9.7592630386     -0.0430978250     0.0106168532     0.0014514446     -0.0151762542     25.2178573608     80.1236267089     -58.7010993957
 74 196    0    0     -0.2130948066     -9.7616577148     -0.0574637699     -0.0021665134     -0.0020107176     -0.0039908080     25.2178573608     80.1236267089     -58.7010993957
 75 148    0    0     -0.2274607658     -9.7664461135     -0.0933786296     -0.0114877188     -0.0041412787     0.0034661567     25.2178573608     80.1236267089     -58.7010993957
 76 100    0    0     -0.2274607658     -9.7664461135     -0.0933786296     -0.0114877188     -0.0041412787     0.0034661567     25.2178573608     80.1236267089     -58.7010993957
 77  53    0    0     -0.2370380401     -9.7879953384     -0.0646467447     -0.0136182785     -0.0036086382     0.0058630380     25.2178573608     80.1236267089     -58.7010993957
 78   4    0    0     -0.2274607658     -9.7879953384     -0.0838013267     -0.0058949952     -0.0009454369     0.0045314373     26.7939720153     79.2450790405     -58.8697814941
 78 212    0    0     -0.2274607658     -9.7879953384     -0.0838013267     -0.0058949952     -0.0009454369     0.0045314373     26.7939720153     79.2450790405     -58.8697814941
 79 164    0    0     -0.2322494029     -9.7736291885     -0.0766183614     0.0047578101     -0.0001464764     0.0008029551     26.7939720153     79.2450790405     -58.8697814941
 80 115    0    0     -0.2370380401     -9.7688407897     -0.0550694465     0.0092852544     0.0011851242     0.0005366351     26.7939720153     79.2450790405     -58.8697814941
 81  67    0    0     -0.2370380401     -9.7688407897     -0.0550694465     0.0092852544     0.0011851242     0.0005366351     26.7939720153     79.2450790405     -58.8697814941
 82  18    0    0     -0.2418267011     -9.7903900146     -0.0646467447     -0.0005685929     -0.0017443972     -0.0023928866     26.7939720153     79.2450790405     -58.8697814941
 82 226    0    0     -0.2466153383     -9.7808122634     -0.0718297100     -0.0074929165     -0.0046739192     -0.0109151315     26.7939720153     79.2450790405     -58.8697814941
 83 178    0    0     -0.2466153383     -9.7808122634     -0.0718297100     -0.0074929165     -0.0046739192     -0.0109151315     26.7939720153     79.2450790405     -58.8697814941
 84 131    0    0     -0.2346437215     -9.7832069396     -0.0861956501     -0.0117540383     -0.0038749588     -0.0170404968     26.7939720153     79.2450790405     -58.8697814941
 85  83    0    0     -0.2035175085     -9.7520809173     -0.0838013267     -0.0141509199     -0.0036086382     -0.0133120131     25.3929805755     79.5964965820     -58.5324211120
 86  35    0    0     -0.2035175085     -9.7520809173     -0.0838013267     -0.0141509199     -0.0036086382     -0.0133120131     25.3929805755     79.5964965820     -58.5324211120
 86 243    0    0     -0.2035175085     -9.7760238647     -0.0861956501     -0.0170804405     -0.0054728798     -0.0050560884     25.3929805755     79.5964965820     -58.5324211120
 87 195    0    0     -0.2226721048     -9.7856006622     -0.0814070034     -0.0168141222     -0.0038749588     -0.0029255268     25.3929805755     79.5964965820     -58.5324211120
 88 148    0    0     -0.2226721048     -9.7856006622     -0.0814070034     -0.0168141222     -0.0038749588     -0.0029255268     25.3929805755     79.5964965820     -58.5324211120
 89 100    0    0     -0.2226721048     -9.7688407897     -0.0957729530     -0.0096234769     -0.0006791167     -0.0063876891     25.3929805755     79.5964965820     -58.5324211120
 90  52    0    0     -0.2178834438     -9.7784175872     -0.0981672668     -0.0016338732     0.0014514446     -0.0063876891     25.3929805755     79.5964965820     -58.5324211120
 91   4    0    0     -0.2178834438     -9.7784175872     -0.0981672668     -0.0016338732     0.0014514446     -0.0063876891     25.3929805755     79.5964965820     -58.5324211120
 91 213    0    0     -0.2035175085     -9.7568693161     -0.0526751232     0.0034262108     0.0019840848     -0.0061213684     25.3929805755     79.5964965820     -58.5324211120
 92 165    0    0     -0.2059118509     -9.7999668121     -0.0454921483     -0.0019001923     0.0011851242     -0.0087845697     25.3929805755     79.5964965820     -58.5324211120
 93 116    0    0     -0.2059118509     -9.7999668121     -0.0454921483     -0.0019001923     0.0011851242     -0.0087845697     25.3929805755     79.5964965820     -58.5324211120
 94  68    0    0     -0.2202777862     -9.7616577148     -0.0981672668     -0.0090908374     0.0006524840     -0.0133120131     25.9183521270     79.4207916259     -58.3637390136
 95  21    0    0     -0.2202777862     -9.7736291885     -0.0885899734     -0.0149498805     -0.0017443972     -0.0127793729     25.9183521270     79.4207916259     -58.3637390136
 95 229    0    0     -0.2202777862     -9.7736291885     -0.0885899734     -0.0149498805     -0.0017443972     -0.0127793729     25.9183521270     79.4207916259     -58.3637390136
 96 181    0    0     -0.2130948066     -9.7784175872     -0.1077445626     0.0002303682     -0.0022770376     -0.0135783326     25.9183521270     79.4207916259     -58.3637390136
 97 134    0    0     -0.1963345432     -9.7999668121     -0.1149275422     0.0204707002     0.0033156857     -0.0170404968     25.9183521270     79.4207916259     -58.3637390136
 98  86    0    0     -0.1963345432     -9.7999668121     -0.1149275422     0.0204707002     0.0033156857     -0.0170404968     25.9183521270     79.4207916259     -58.3637390136
 99  38    0    0     -0.2011231899     -9.7951784133     -0.0933786296     0.0348519921     0.0070441675     -0.0143772945     25.9183521270     79.4207916259     -58.3637390136
 99 246    0    0     -0.1939402198     -9.7640523910     -0.0718297100     0.0431079101     0.0105063307     -0.0098498525     25.9183521270     79.4207916259     -58.3637390136
100 198    0    0     -0.1939402198     -9.7640523910     -0.0718297100     0.0431079101     0.0105063307     -0.0098498525     25.9183521270     79.4207916259     -58.3637390136
101 149    0    0     -0.1747856235     -9.7568693161     -0.0502807998     0.0436405563     0.0115716099     -0.0026592068     25.9183521270     79.7722091674     -58.0263748168
102 102    0    0     -0.2035175085     -9.7999668121     -0.0502807998     0.0255307817     0.0011851242     0.0117220818     25.9183521270     79.7722091674     -58.0263748168
103  54    0    0     -0.2035175085     -9.7999668121     -0.0502807998     0.0255307817     0.0011851242     0.0117220818     25.9183521270     79.7722091674     -58.0263748168
104   5    0    0     -0.2107004880     -9.7760238647     -0.0454921483     0.0210033416     0.0009188042     0.0197116861     25.9183521270     79.7722091674     -58.0263748168
104 213    0    0     -0.2059118509     -9.8023614883     -0.0383091812     0.0231339025     0.0009188042     0.0229075264     25.9183521270     79.7722091674     -58.0263748168
105 164    0    0     -0.2059118509     -9.8023614883     -0.0383091812     0.0231339025     0.0009188042     0.0229075264     25.9183521270     79.7722091674     -58.0263748168
106 116    0    0     -0.2298550844     -9.7808122634     -0.0071829710     0.0268623852     0.0017177647     0.0194453668     25.9183521270     79.7722091674     -58.0263748168
107  68    0    0     -0.2130948066     -9.7616577148     -0.0143659424     0.0220686221     0.0033156857     0.0058630380     25.9183521270     79.7722091674     -58.0263748168
108  20    0    0     -0.2130948066     -9.7616577148     -0.0143659424     0.0220686221     0.0033156857     0.0058630380     25.9183521270     79.7722091674     -58.0263748168
108 228    0    0     -0.2107004880     -9.7401084899     0.0023943238     -0.0133519601     0.0022504048     -0.0015939259     25.2178573608     79.7722091674     -59.0384635925
109 179    0    0     -0.2035175085     -9.7568693161     -0.0502807998     -0.0623548698     -0.0065381598     0.0042651176     25.2178573608     79.7722091674     -59.0384635925
110 132    0    0     -0.2035175085     -9.7568693161     -0.0502807998     -0.0623548698     -0.0065381598     0.0042651176     25.2178573608     79.7722091674     -59.0384635925
111  84    0    0     -0.2346437215     -9.7927837371     -0.1053502440     -0.0783340835     -0.0150604057     0.0079935998     25.2178573608     79.7722091674     -59.0384635925
112  36    0    0     -0.2346437215     -9.8191213607     -0.0981672668     -0.0415818977     -0.0086687211     -0.0130456924     25.2178573608     79.7722091674     -59.0384635925
112 245    0    0     -0.2346437215     -9.8191213607     -0.0981672668     -0.0415818977     -0.0086687211     -0.0130456924     25.2178573608     79.7722091674     -59.0384635925
113 198    0    0     -0.2059118509     -9.8239097595     -0.1005615949     0.0218023014     0.0057125668     -0.0460693931     25.2178573608     79.7722091674     -59.0384635925
114 150    0    0     -0.1676026582     -9.7856006622     -0.0454921483     0.0596197605     0.0168980131     -0.0583201217     25.2178573608     79.7722091674     -59.0384635925
115 102    0    0     -0.1676026582     -9.7856006622     -0.0454921483     0.0596197605     0.0168980131     -0.0583201217     25.2178573608     79.7722091674     -59.0384635925
116  54    0    0     -0.1436594247     -9.7472915649     -0.0430978250     0.0428415870     0.0075768084     -0.0348839473     26.4437255859     79.9479141235     -57.8576927185
117   7    0    0     -0.1508424043     -9.7329254150     -0.0502807998     0.0084862937     -0.0001464764     0.0018682359     26.4437255859     79.9479141235     -57.8576927185
117 214    0    0     -0.1508424043     -9.7329254150     -0.0502807998     0.0084862937     -0.0001464764     0.0018682359     26.4437255859     79.9479141235     -57.8576927185
118 166    0    0     -0.1963345432     -9.7736291885     -0.0550694465     -0.0082918767     -0.0028096780     0.0213096070     26.4437255859     79.9479141235     -57.8576927185
119 118    0    0     -0.2107004880     -9.7975721359     -0.0550694465     0.0031598899     -0.0028096780     0.0119884014     26.4437255859     79.9479141235     -57.8576927185
120  70    0    0     -0.2107004880     -9.7975721359     -0.0550694465     0.0031598899     -0.0028096780     0.0119884014     26.4437255859     79.9479141235     -57.8576927185
121  22    0    0     -0.1963345432     -9.8143329620     -0.0526751232     0.0241991806     -0.0001464764     -0.0109151315     26.4437255859     79.9479141235     -57.8576927185
121 231    0    0     -0.1891515731     -9.7856006622     -0.0215489125     0.0367162275     0.0022504048     -0.0338186645     26.4437255859     79.9479141235     -57.8576927185
122 183    0    0     -0.1891515731     -9.7856006622     -0.0215489125     0.0367162275     0.0022504048     -0.0338186645     26.4437255859     79.9479141235     -57.8576927185
123 136    0    0     -0.1747856235     -9.7544746398     -0.0239432382     0.0329877495     0.0022504048     -0.0508631610     26.4437255859     79.9479141235     -57.8576927185
124  88    0    0     -0.1676026582     -9.7760238647     -0.0526751232     0.0127474164     0.0009188042     -0.0628475618     25.5681037902     78.7179489135     -59.3758239746
125  40    0    0     -0.1676026582     -9.7760238647     -0.0526751232     0.0127474164     0.0009188042     -0.0628475618     25.5681037902     78.7179489135     -59.3758239746
125 249    0    0     -0.1412650966     -9.7520809173     -0.0119716191     0.0020946097     -0.0014780773     -0.0655107593     25.5681037902     78.7179489135     -59.3758239746
126 201    0    0     -0.1125332117     -9.7712354660     -0.0287318849     -0.0064276351     -0.0022770376     -0.0569885206     25.5681037902     78.7179489135     -59.3758239746
127 153    0    0     -0.1125332117     -9.7712354660     -0.0287318849     -0.0064276351     -0.0022770376     -0.0569885206     25.5681037902     78.7179489135     -59.3758239746
128 106    0    0     -0.1125332117     -9.7712354660     -0.0478864765     -0.0080255565     -0.0036086382     -0.0348839473     25.5681037902     78.7179489135     -59.3758239746
129  59    0    0     -0.1221105098     -9.7856006622     -0.0383091812     -0.0045633945     -0.0046739192     -0.0066540088     25.5681037902     78.7179489135     -59.3758239746
130  11    0    0     -0.1221105098     -9.7856006622     -0.0383091812     -0.0045633945     -0.0046739192     -0.0066540088     25.5681037902     78.7179489135     -59.3758239746
130 219    0    0     -0.1125332117     -9.7927837371     -0.0407035017     0.0103505349     0.0001198437     0.0135863232     25.5681037902     78.7179489135     -59.3758239746
131 171    0    0     -0.1197161788     -9.7784175872     -0.0909842967     0.0210033416     0.0035820055     0.0314297723     25.7432289123     80.2993392944     -58.1950569152
132 124    0    0     -0.1197161788     -9.7784175872     -0.0909842967     0.0210033416     0.0035820055     0.0314297723     25.7432289123     80.2993392944     -58.1950569152
133  76    0    0     -0.1412650966     -9.7808122634     0.0000000000     0.0236665439     0.0057125668     0.0476753044     25.7432289123     80.2993392944     -58.1950569152
134  26    0    0     -0.1556310415     -9.7401084899     0.0167602658     0.0138126969     0.0046472864     0.0500721883     25.7432289123     80.2993392944     -58.1950569152
134 234    0    0     -0.1556310415     -9.7401084899     0.0167602658     0.0138126969     0.0046472864     0.0500721883     25.7432289123     80.2993392944     -58.1950569152
135 186    0    0     -0.1747856235     -9.7520809173     -0.0071829710     -0.0037644338     0.0025167250     0.0404846620     25.7432289123     80.2993392944     -58.1950569152
136 137    0    0     -0.1867572593     -9.7760238647     -0.0071829710     -0.0136182785     0.0025167250     0.0231738471     25.7432289123     80.2993392944     -58.1950569152
137  90    0    0     -0.1867572593     -9.7760238647     -0.0071829710     -0.0136182785     0.0025167250     0.0231738471     25.7432289123     80.2993392944     -58.1950569152
138  42    0    0     -0.1604196929     -9.7808122634     -0.0167602658     -0.0098897972     0.0027830455     0.0090588798     25.7432289123     80.2993392944     -58.1950569152
138 250    0    0     -0.1699969768     -9.7688407897     -0.0430978250     -0.0066939554     0.0030493652     0.0077272796     25.2178573608     79.0693664550     -58.7010993957
139 201    0    0     -0.1699969768     -9.7688407897     -0.0430978250     -0.0066939554     0.0030493652     0.0077272796     25.2178573608     79.0693664550     -58.7010993957
140 153    0    0     -0.1580253696     -9.7808122634     -0.0287318849     -0.0050960350     0.0035820055     0.0125210416     25.2178573608     79.0693664550     -58.7010993957
141 105    0    0     -0.1676026582     -9.7640523910     -0.0335205316     -0.0117540383     0.0022504048     0.0229075264     25.2178573608     79.0693664550     -58.7010993957
142  56    0    0     -0.1676026582     -9.7640523910     -0.0335205316     -0.0117540383     0.0022504048     0.0229075264     25.2178573608     79.0693664550     -58.7010993957
143   8    0    0     -0.1771799468     -9.7664461135     -0.0766183614     -0.0170804405     0.0011851242     0.0261033725     25.2178573608     79.0693664550     -58.7010993957
143 215    0    0     -0.1867572593     -9.7736291885     -0.0430978250     -0.0146835613     0.0006524840     0.0258370494     25.2178573608     79.0693664550     -58.7010993957
144 167    0    0     -0.1867572593     -9.7736291885     -0.0430978250     -0.0146835613     0.0006524840     0.0258370494     25.2178573608     79.0693664550     -58.7010993957
145 119    0    0     -0.1843629074     -9.7903900146     -0.0430978250     -0.0074929165     0.0019840848     0.0223748874     25.2178573608     79.0693664550     -58.7010993957
146  70    0    0     -0.1867572593     -9.7975721359     -0.0454921483     0.0090189342     0.0043809666     0.0165158452     25.7432289123     79.5964965820     -57.8576927185
147  23    0    0     -0.1867572593     -9.7975721359     -0.0454921483     0.0090189342     0.0043809666     0.0165158452     25.7432289123     79.5964965820     -57.8576927185
147 230    0    0     -0.1963345432     -9.7808122634     -0.0670410633     0.0252644634     0.0046472864     0.0093252000     25.7432289123     79.5964965820     -57.8576927185
148 183    0    0     -0.2059118509     -9.7712354660     -0.0167602658     0.0292592668     0.0038483262     0.0066619987     25.7432289123     79.5964965820     -57.8576927185
149 135    0    0     -0.2059118509     -9.7712354660     -0.0167602658     0.0292592668     0.0038483262     0.0066619987     25.7432289123     79.5964965820     -57.8576927185
150  87    0    0     -0.1987288665     -9.7712354660     -0.0047886476     0.0146116552     0.0025167250     0.0087925605     25.7432289123     79.5964965820     -57.8576927185
151  38    0    0     -0.2011231899     -9.7640523910     -0.0167602658     -0.0088245162     0.0009188042     0.0141189632     25.7432289123     79.5964965820     -57.8576927185
151 247    0    0     -0.2011231899     -9.7640523910     -0.0167602658     -0.0088245162     0.0009188042     0.0141189632     25.7432289123     79.5964965820     -57.8576927185
152 199    0    0     -0.1915459060     -9.7784175872     -0.0478864765     -0.0176130828     0.0003861639     0.0151842451     25.7432289123     79.5964965820     -57.8576927185
153 151    0    0     -0.2059118509     -9.7927837371     -0.0646467447     -0.0101561176     0.0003861639     0.0119884014     26.9690971374     80.8264694213     -59.7131881713
154 103    0    0     -0.2059118509     -9.7927837371     -0.0646467447     -0.0101561176     0.0003861639     0.0119884014     26.9690971374     80.8264694213     -59.7131881713
155  56    0    0     -0.2107004880     -9.7927837371     -0.0478864765     0.0044914913     0.0011851242     -0.0023928866     26.9690971374     80.8264694213     -59.7131881713
156   8    0    0     -0.2130948066     -9.7736291885     -0.0478864765     0.0044914913     0.0017177647     -0.0154425740     26.9690971374     80.8264694213     -59.7131881713
156 216    0    0     -0.2130948066     -9.7736291885     -0.0478864765     0.0044914913     0.0017177647     -0.0154425740     26.9690971374     80.8264694213     -59.7131881713
157 168    0    0     -0.1963345432     -9.7688407897     -0.0095772953     -0.0064276351     0.0009188042     -0.0290249013     26.9690971374     80.8264694213     -59.7131881713
158 120    0    0     -0.1939402198     -9.7927837371     -0.0622524166     -0.0186783647     -0.0006791167     -0.0455367517     26.9690971374     80.8264694213     -59.7131881713
159  73    0    0     -0.1939402198     -9.7927837371     -0.0622524166     -0.0186783647     -0.0006791167     -0.0455367517     26.9690971374     80.8264694213     -59.7131881713
160  26    0    0     -0.1556310415     -9.7784175872     -0.0526751232     -0.0109550786     -0.0012117570     -0.0535263538     26.9690971374     80.8264694213     -59.7131881713
160 235    0    0     -0.1340821266     -9.7999668121     -0.0359148550     -0.0021665134     -0.0009454369     -0.0372808265     26.9690971374     80.8264694213     -59.7131881713
161 188    0    0     -0.1340821266     -9.7999668121     -0.0359148550     -0.0021665134     -0.0009454369     -0.0372808265     26.9690971374     80.8264694213     -59.7131881713
162 140    0    0     -0.1316878080     -9.7712354660     -0.0407035017     0.0060894117     -0.0020107176     -0.0082519292     26.4437255859     79.9479141235     -57.1829681396
163  92    0    0     -0.1436594247     -9.7712354660     -0.0550694465     0.0042251701     -0.0014780773     0.0183800840     26.4437255859     79.9479141235     -57.1829681396
164  44    0    0     -0.1436594247     -9.7712354660     -0.0550694465     0.0042251701     -0.0014780773     0.0183800840     26.4437255859     79.9479141235     -57.1829681396
164 252    0    0     -0.1723913097     -9.7903900146     -0.0383091812     0.0010293294     -0.0036086382     0.0285002517     26.4437255859     79.9479141235     -57.1829681396
165 204    0    0     -0.2035175085     -9.7832069396     -0.0454921483     0.0058230924     -0.0017443972     0.0167821645     26.4437255859     79.9479141235     -57.1829681396
166 157    0    0     -0.2035175085     -9.7832069396     -0.0454921483     0.0058230924     -0.0017443972     0.0167821645     26.4437255859     79.9479141235     -57.1829681396
167 109    0    0     -0.1963345432     -9.7856006622     -0.0215489125     0.0135463762     -0.0012117570     -0.0039908080     26.4437255859     79.9479141235     -57.1829681396
168  61    0    0     -0.1771799468     -9.7903900146     -0.0311262083     0.0204707002     -0.0001464764     -0.0189047355     26.4437255859     79.9479141235     -57.1829681396
169  13    0    0     -0.1771799468     -9.7903900146     -0.0311262083     0.0204707002     -0.0001464764     -0.0189047355     26.4437255859     79.9479141235     -57.1829681396
169 221    0    0     -0.1747856235     -9.7736291885     -0.0167602658     0.0159432578     -0.0017443972     -0.0213016176     25.2178573608     78.7179489135     -58.7010993957
170 173    0    0     -0.1580253696     -9.7688407897     -0.0119716191     -0.0029654726     -0.0028096780     -0.0202363371     25.2178573608     78.7179489135     -58.7010993957
171 126    0    0     -0.1580253696     -9.7688407897     -0.0119716191     -0.0029654726     -0.0028096780     -0.0202363371     25.2178573608     78.7179489135     -58.7010993957
172  78    0    0     -0.1556310415     -9.7856006622     -0.0407035017     -0.0210752463     -0.0036086382     -0.0210352993     25.2178573608     78.7179489135     -58.7010993957
173  30    0    0     -0.1556310415     -9.7736291885     -0.0550694465     -0.0200099635     -0.0049402389     -0.0199700174     25.2178573608     78.7179489135     -58.7010993957
173 239    0    0     -0.1556310415     -9.7736291885     -0.0550694465     -0.0200099635     -0.0049402389     -0.0199700174     25.2178573608     78.7179489135     -58.7010993957
174 191    0    0     -0.1364764571     -9.7927837371     -0.0478864765     -0.0056286754     -0.0028096780     -0.0127793729     25.2178573608     78.7179489135     -58.7010993957
175 143    0    0     -0.1364764571     -9.7832069396     -0.0047886476     0.0122147738     -0.0004127966     0.0000039949     25.2178573608     78.7179489135     -58.7010993957
176  95    0    0     -0.1364764571     -9.7832069396     -0.0047886476     0.0122147738     -0.0004127966     0.0000039949     25.2178573608     78.7179489135     -58.7010993957
177  47    0    0     -0.1460537433     -9.7784175872     -0.0430978250     0.0148779764     0.0046472864     0.0117220818     25.5681037902     80.1236267089     -58.3637390136
177 254    0    0     -0.1604196929     -9.7616577148     -0.0454921483     -0.0000359509     0.0030493652     0.0194453668     25.5681037902     80.1236267089     -58.3637390136
178 206    0    0     -0.1604196929     -9.7616577148     -0.0454921483     -0.0000359509     0.0030493652     0.0194453668     25.5681037902     80.1236267089     -58.3637390136
179 158    0    0     -0.1556310415     -9.7592630386     -0.0263375616     -0.0136182785     0.0030493652     0.0186464061     25.5681037902     80.1236267089     -58.3637390136
180 110    0    0     -0.1843629074     -9.7951784133     -0.0359148550     -0.0213415646     0.0017177647     0.0162495241     25.5681037902     80.1236267089     -58.3637390136
181  62    0    0     -0.1843629074     -9.7951784133     -0.0359148550     -0.0213415646     0.0017177647     0.0162495241     25.5681037902     80.1236267089     -58.3637390136
182  15    0    0     -0.1604196929     -9.7856006622     -0.0047886476     -0.0189446821     0.0025167250     0.0058630380     25.5681037902     80.1236267089     -58.3637390136
182 222    0    0     -0.1867572593     -9.7951784133     -0.0790126848     -0.0208089232     -0.0006791167     -0.0010612858     25.5681037902     80.1236267089     -58.3637390136
183 175    0    0     -0.1867572593     -9.7951784133     -0.0790126848     -0.0208089232     -0.0006791167     -0.0010612858     25.5681037902     80.1236267089     -58.3637390136
184 127    0    0     -0.1843629074     -9.7712354660     -0.0909842967     -0.0056286754     0.0009188042     -0.0079856104     25.9183521270     80.1236267089     -59.3758239746
185  79    0    0     -0.1508424043     -9.7736291885     -0.0670410633     0.0071546916     -0.0004127966     -0.0095835313     25.9183521270     80.1236267089     -59.3758239746
186  31    0    0     -0.1508424043     -9.7736291885     -0.0670410633     0.0071546916     -0.0004127966     -0.0095835313     25.9183521270     80.1236267089     -59.3758239746
186 239    0    0     -0.1460537433     -9.7832069396     -0.0023943238     0.0090189342     0.0009188042     -0.0079856104     25.9183521270     80.1236267089     -59.3758239746
187 191    0    0     -0.1388707752     -9.7736291885     -0.0119716191     -0.0048297152     -0.0012117570     0.0010692752     25.9183521270     80.1236267089     -59.3758239746
188 143    0    0     -0.1388707752     -9.7736291885     -0.0119716191     -0.0048297152     -0.0012117570     0.0010692752     25.9183521270     80.1236267089     -59.3758239746
189  95    0    0     -0.1532367229     -9.7784175872     -0.0430978250     -0.0104224383     -0.0006791167     0.0181137657     25.9183521270     80.1236267089     -59.3758239746
190  48    0    0     -0.1580253696     -9.7903900146     -0.0502807998     -0.0021665134     0.0001198437     0.0332940149     25.9183521270     80.1236267089     -59.3758239746
191   0    0    0     -0.1580253696     -9.7903900146     -0.0502807998     -0.0021665134     0.0001198437     0.0332940149     25.9183521270     80.1236267089     -59.3758239746
191 207    0    0     -0.1723913097     -9.8023614883     -0.0598580884     0.0108831750     0.0011851242     0.0338266563     25.9183521270     80.1236267089     -59.3758239746
192 159    0    0     -0.1867572593     -9.7879953384     -0.0383091812     0.0228675818     0.0030493652     0.0207769656     25.7432289123     78.1908187866     -59.2071456909
193 111    0    0     -0.1867572593     -9.7879953384     -0.0383091812     0.0228675818     0.0030493652     0.0207769656     25.7432289123     78.1908187866     -59.2071456909
194  63    0    0     -0.1891515731     -9.7544746398     -0.0095772953     0.0210033416     0.0030493652     0.0103904819     25.7432289123     78.1908187866     -59.2071456909
195  15    0    0     -0.1771799468     -9.7520809173     -0.0143659424     0.0047578101     -0.0009454369     0.0103904819     25.7432289123     78.1908187866     -59.2071456909
195 222    0    0     -0.1771799468     -9.7520809173     -0.0143659424     0.0047578101     -0.0009454369     0.0103904819     25.7432289123     78.1908187866     -59.2071456909
196 174    0    0     -0.1939402198     -9.7903900146     -0.0359148550     -0.0117540383     -0.0030759983     0.0061293582     25.7432289123     78.1908187866     -59.2071456909
197 126    0    0     -0.2035175085     -9.8071498870     -0.0311262083     -0.0181457233     -0.0025433578     -0.0015939259     25.7432289123     78.1908187866     -59.2071456909
198  78    0    0     -0.2035175085     -9.8071498870     -0.0311262083     -0.0181457233     -0.0025433578     -0.0015939259     25.7432289123     78.1908187866     -59.2071456909
199  31    0    0     -0.1771799468     -9.7856006622     -0.0430978250     -0.0149498805     -0.0022770376     -0.0045234484     25.7432289123     78.1908187866     -59.2071456909
199 239    0    0     -0.1819685935     -9.7879953384     -0.0718297100     -0.0072265954     -0.0006791167     -0.0031918468     25.9183521270     78.3665313720     -58.7010993957
200 191    0    0     -0.1819685935     -9.7879953384     -0.0718297100     -0.0072265954     -0.0006791167     -0.0031918468     25.9183521270     78.3665313720     -58.7010993957
201 143    0    0     -0.2059118509     -9.7664461135     -0.0454921483     0.0010293294     0.0019840848     0.0021345558     25.9183521270     78.3665313720     -58.7010993957
202  95    0    0     -0.1245048284     -9.6563072204     0.0670410633     0.0012956485     0.0022504048     0.0055967183     25.9183521270     78.3665313720     -58.7010993957
203  46    0    0     -0.1245048284     -9.6563072204     0.0670410633     0.0012956485     0.0022504048     0.0055967183     25.9183521270     78.3665313720     -58.7010993957
203 253    0    0     -0.1604196929     -9.7712354660     -0.0191545906     -0.0069602756     -0.0001464764     0.0106568002     25.9183521270     78.3665313720     -58.7010993957
204 205    0    0     -0.1915459060     -9.7856006622     -0.0287318849     -0.0064276351     0.0019840848     0.0103904819     25.9183521270     78.3665313720     -58.7010993957
205 157    0    0     -0.1915459060     -9.7856006622     -0.0287318849     -0.0064276351     0.0019840848     0.0103904819     25.9183521270     78.3665313720     -58.7010993957
206 109    0    0     -0.2011231899     -9.7856006622     -0.0311262083     -0.0096234769     -0.0004127966     0.0170484852     25.9183521270     78.3665313720     -58.7010993957
207  61    0    0     -0.1915459060     -9.7999668121     -0.0694353866     -0.0114877188     -0.0030759983     0.0111894416     25.2178573608     79.0693664550     -59.7131881713
208  13    0    0     -0.1915459060     -9.7999668121     -0.0694353866     -0.0114877188     -0.0030759983     0.0111894416     25.2178573608     79.0693664550     -59.7131881713
208 221    0    0     -0.1963345432     -9.7975721359     -0.0694353866     0.0058230924     -0.0004127966     -0.0045234484     25.2178573608     79.0693664550     -59.7131881713
209 174    0    0     -0.1795742750     -9.7640523910     -0.0646467447     0.0244655036     -0.0025433578     -0.0039908080     25.2178573608     79.0693664550     -59.7131881713
210 126    0    0     -0.1795742750     -9.7640523910     -0.0646467447     0.0244655036     -0.0025433578     -0.0039908080     25.2178573608     79.0693664550     -59.7131881713
211  78    0    0     -0.1676026582     -9.7496862411     -0.0191545906     0.0263297438     0.0057125668     0.0050640773     25.2178573608     79.0693664550     -59.7131881713
212  29    0    0     -0.1843629074     -9.7808122634     -0.0287318849     0.0186064605     0.0027830455     0.0194453668     25.2178573608     79.0693664550     -59.7131881713
212 237    0    0     -0.1843629074     -9.7808122634     -0.0287318849     0.0186064605     0.0027830455     0.0194453668     25.2178573608     79.0693664550     -59.7131881713
213 189    0    0     -0.1963345432     -9.7879953384     -0.0478864765     0.0087526140     0.0009188042     0.0271686506     25.2178573608     79.0693664550     -59.7131881713
214 141    0   -1     -0.2250664234     -9.7736291885     -0.0646467447     0.0052904505     0.0121042513     0.0285002517     25.9183521270     79.4207916259     -59.0384635925
215  92    0    0     -0.2250664234     -9.7736291885     -0.0646467447     0.0052904505     0.0121042513     0.0285002517     25.9183521270     79.4207916259     -59.0384635925
216  44    0    0     -0.2657699346     -9.7736291885     -0.0383091812     0.0004966892     0.0174306535     0.0157168841     25.9183521270     79.4207916259     -59.0384635925
216 252    0    0     -0.2202777862     -9.7640523910     -0.0478864765     0.0050241317     0.0126368904     -0.0178394556     25.9183521270     79.4207916259     -59.0384635925
217 204    0    0     -0.2202777862     -9.7640523910     -0.0478864765     0.0050241317     0.0126368904     -0.0178394556     25.9183521270     79.4207916259     -59.0384635925
218 156    0    0     -0.1795742750     -9.7927837371     -0.0215489125     0.0082199745     0.0062452073     -0.0372808265     25.9183521270     79.4207916259     -59.0384635925
219 108    0    0     -0.1484480619     -9.7760238647     -0.0335205316     0.0103505349     0.0043809666     -0.0282259445     25.9183521270     79.4207916259     -59.0384635925
220  60    0    0     -0.1484480619     -9.7760238647     -0.0335205316     0.0103505349     0.0043809666     -0.0282259445     25.9183521270     79.4207916259     -59.0384635925
221  12    0    0     -0.1628140068     -9.7664461135     -0.0023943238     0.0151442980     0.0033156857     -0.0029255268     25.9183521270     79.4207916259     -59.0384635925
221 220    0    0     -0.1771799468     -9.7927837371     -0.0383091812     0.0263297438     0.0062452073     0.0279676103     25.7432289123     79.2450790405     -58.5324211120
222 172    0    0     -0.1771799468     -9.7927837371     -0.0383091812     0.0263297438     0.0062452073     0.0279676103     25.7432289123     79.2450790405     -58.5324211120
223 124    0    0     -0.2466153383     -9.8167276382     -0.0407035017     -0.0029654726     0.0896034145     -0.0159752140     25.7432289123     79.2450790405     -58.5324211120
224  77    0    0     -0.2059118509     -9.7377147674     -0.0143659424     0.0114158153     0.1042510271     -0.0263617014     25.7432289123     79.2450790405     -58.5324211120
225  29    0    0     -0.2059118509     -9.7377147674     -0.0143659424     0.0114158153     0.1042510271     -0.0263617014     25.7432289123     79.2450790405     -58.5324211120
225 237    0    1     -0.1699969768     -9.7640523910     -0.1963345432     0.0215359783     0.0738905334     -0.0194373750     25.7432289123     79.2450790405     -58.5324211120
226 190    0    5     -0.1867572593     -9.7664461135     -0.1580253696     0.0215359783     0.0768200492     -0.0580538034     25.7432289123     79.2450790405     -58.5324211120
227 142    0    8     -0.1867572593     -9.7664461135     -0.1580253696     0.0215359783     0.0768200492     -0.0580538034     25.7432289123     79.2450790405     -58.5324211120
228  94    0   10     -0.1747856235     -9.7640523910     -0.0526751232     0.0108831750     0.0682978057     -0.0742993307     25.7432289123     79.2450790405     -58.5324211120
229  47    0   13     -0.1364764571     -9.7425031661     -0.0407035017     -0.0061613154     0.0520522689     -0.0577874851     25.7432289123     79.2450790405     -58.5324211120
229 255    0   14     -0.1364764571     -9.7425031661     -0.0407035017     -0.0061613154     0.0520522689     -0.0577874851     25.7432289123     79.2450790405     -58.5324211120
230 208    0   14     -0.1436594247     -9.7856006622     -0.0191545906     -0.0359891700     0.0262192201     -0.0181057758     24.8676090240     80.8264694213     -58.7010993957
231 160    0   16     -0.1484480619     -9.7760238647     -0.0167602658     -0.0277332496     -0.0065381598     0.0159832024     24.8676090240     80.8264694213     -58.7010993957
232 112    0   15     -0.1484480619     -9.7760238647     -0.0167602658     -0.0277332496     -0.0065381598     0.0159832024     24.8676090240     80.8264694213     -58.7010993957
233  65    0   14     -0.1364764571     -9.7736291885     -0.1340821266     -0.0194773216     -0.0355670595     0.0399520158     24.8676090240     80.8264694213     -58.7010993957
234  17   -1   14     -0.1508424043     -9.7760238647     -0.1963345432     -0.0112213981     -0.0262458515     0.0364898562     24.8676090240     80.8264694213     -58.7010993957
234 226   -2   14     -0.1508424043     -9.7760238647     -0.1963345432     -0.0112213981     -0.0262458515     0.0364898562     24.8676090240     80.8264694213     -58.7010993957
235 178   -2   16     -0.1149275422     -9.7784175872     -0.1676026582     -0.0114877188     -0.0113319230     0.0223748874     24.8676090240     80.8264694213     -58.7010993957
236 131   -1   17     -0.1484480619     -9.7688407897     -0.1723913097     -0.0077592368     -0.0014780773     0.0138526428     24.8676090240     80.8264694213     -58.7010993957
237  84   -1   20     -0.1484480619     -9.7688407897     -0.1723913097     -0.0077592368     -0.0014780773     0.0138526428     24.8676090240     80.8264694213     -58.7010993957
238  36   -2   22     -0.1939402198     -9.7592630386     -0.1173218607     -0.0045633945     0.0091747293     -0.0007949658     25.7432289123     79.2450790405     -57.8576927185
238 244   -2   24     -0.1891515731     -9.7664461135     -0.0071829710     -0.0314617300     0.0041146464     -0.0205026578     25.7432289123     79.2450790405     -57.8576927185
239 197   -2   25     -0.1891515731     -9.7664461135     -0.0071829710     -0.0314617300     0.0041146464     -0.0205026578     25.7432289123     79.2450790405     -57.8576927185
240 149   -1   25     -0.2154891252     -9.7640523910     0.0143659424     -0.0290648479     -0.0014780773     -0.0282259445     25.7432289123     79.2450790405     -57.8576927185
241 102    0   24     -0.1987288665     -9.7592630386     -0.0167602658     -0.0341249346     -0.0017443972     -0.0420745897     25.7432289123     79.2450790405     -57.8576927185
242  55    0   23     -0.1987288665     -9.7592630386     -0.0167602658     -0.0341249346     -0.0017443972     -0.0420745897     25.7432289123     79.2450790405     -57.8576927185
243   7    1   25     -0.1532367229     -9.7951784133     0.0885899734     -0.0509031057     0.0089084091     -0.0639128398     25.7432289123     79.2450790405     -57.8576927185
243 215    2   23     -0.1005615949     -9.7736291885     -0.0383091812     -0.0277332496     0.0166316938     -0.0625812435     25.7432289123     79.2450790405     -57.8576927185
244 168    3   22     -0.1005615949     -9.7736291885     -0.0383091812     -0.0277332496     0.0166316938     -0.0625812435     25.7432289123     79.2450790405     -57.8576927185
245 121    3   20     -0.0957729530     -9.7760238647     -0.0718297100     -0.0042970743     0.0336761808     -0.0593853998     25.2178573608     79.4207916259     -58.7010993957
246  73    3   18     -0.0838013267     -9.7832069396     -0.0909842967     0.0026272499     0.0496553945     -0.0559232330     25.2178573608     79.4207916259     -58.7010993957
247  25    3   16     -0.0838013267     -9.7832069396     -0.0909842967     0.0026272499     0.0496553945     -0.0559232330     25.2178573608     79.4207916259     -58.7010993957
247 233    3   17     -0.1268991470     -9.7544746398     -0.1676026582     -0.0090908374     0.0403341865     -0.0447377920     25.2178573608     79.4207916259     -58.7010993957
248 186    5   20     -0.0933786296     -9.7951784133     -0.0215489125     -0.0381197338     0.0160990533     -0.0311554646     25.2178573608     79.4207916259     -58.7010993957
249 138    6   19     -0.0933786296     -9.7951784133     -0.0215489125     -0.0381197338     0.0160990533     -0.0311554646     25.2178573608     79.4207916259     -58.7010993957
250  91    6   21     -0.0622524166     -9.7808122634     -0.0502807998     -0.0343912553     0.0041146464     -0.0119804132     25.2178573608     79.4207916259     -58.7010993957
251  44    5   20     -0.0670410633     -9.7951784133     -0.0215489125     -0.0232058048     -0.0006791167     0.0087925605     25.2178573608     79.4207916259     -58.7010993957
251 252    5   20     -0.0670410633     -9.7951784133     -0.0215489125     -0.0232058048     -0.0006791167     0.0087925605     25.2178573608     79.4207916259     -58.7010993957
252 204    4   19     -0.0766183614     -9.7712354660     -0.1556310415     -0.0090908374     -0.0070708007     0.0247717666     25.7432289123     79.2450790405     -58.1950569152
253 156    2   17     -0.1292934894     -9.7616577148     -0.2873188495     -0.0146835613     -0.0155930461     0.0285002517     25.7432289123     79.2450790405     -58.1950569152
254 108    3   18     -0.1292934894     -9.7616577148     -0.2873188495     -0.0146835613     -0.0155930461     0.0285002517     25.7432289123     79.2450790405     -58.1950569152
255  61    4   20     -0.1149275422     -9.7712354660     -0.1676026582     -0.0264016437     -0.0081360816     0.0170484852     25.7432289123     79.2450790405     -58.1950569152
  0  14    3   22     -0.0622524166     -9.8023614883     -0.0023943238     -0.0242710852     0.0051799268     0.0002703150     25.7432289123     79.2450790405     -58.1950569152
  0 221    3   22     -0.0622524166     -9.8023614883     -0.0023943238     -0.0242710852     0.0051799268     0.0002703150     25.7432289123     79.2450790405     -58.1950569152
  1 173    4   23     -0.1005615949     -9.7688407897     -0.0933786296     0.0015619695     0.0272845005     -0.0130456924     25.7432289123     79.2450790405     -58.1950569152
  2 125    5   22     -0.0909842967     -9.7712354660     -0.1364764571     -0.0026991534     0.0318119406     -0.0197036981     25.7432289123     79.2450790405     -58.1950569152
  3  77    6   20     -0.0909842967     -9.7712354660     -0.1364764571     -0.0026991534     0.0318119406     -0.0197036981     25.7432289123     79.2450790405     -58.1950569152
  4  29    5   21     -0.0790126848     -9.7879953384     -0.0957729530     -0.0178794026     0.0355404257     -0.0239648199     25.7432289123     79.2450790405     -58.1950569152
  4 237    5   19     -0.0694353866     -9.7951784133     -0.0933786296     -0.0272006058     0.0326108980     -0.0271606636     25.2178573608     79.4207916259     -57.3516502380
  5 189    6   19     -0.0694353866     -9.7951784133     -0.0933786296     -0.0272006058     0.0326108980     -0.0271606636     25.2178573608     79.4207916259     -57.3516502380
  6 141    6   20     -0.0287318849     -9.8023614883     -0.0167602658     -0.0224068450     0.0299477005     -0.0242311382     25.2178573608     79.4207916259     -57.3516502380
  7  93    6   20     -0.0478864765     -9.7712354660     -0.1029559254     0.0119484567     0.0320782637     -0.0149099349     25.2178573608     79.4207916259     -57.3516502380
  8  45    6   20     -0.0478864765     -9.7712354660     -0.1029559254     0.0119484567     0.0320782637     -0.0149099349     25.2178573608     79.4207916259     -57.3516502380
  8 253    6   18     -0.0861956501     -9.7640523910     -0.1795742750     0.0103505349     0.0283497810     0.0016019158     25.2178573608     79.4207916259     -57.3516502380
  9 205    5   19     -0.0454921483     -9.8023614883     -0.0646467447     -0.0162814831     0.0070441675     0.0269023299     25.2178573608     79.4207916259     -57.3516502380
 10 157    5   20     -0.0454921483     -9.8023614883     -0.0646467447     -0.0162814831     0.0070441675     0.0269023299     25.2178573608     79.4207916259     -57.3516502380
 11 109    6   21     -0.0430978250     -9.7879953384     -0.0766183614     -0.0240047669     0.0038483262     0.0439468193     25.2178573608     79.4207916259     -57.3516502380
 12  61    5   21     -0.0670410633     -9.7544746398     -0.1436594247     -0.0058949952     0.0030493652     0.0527353811     24.6924839019     78.1908187866     -58.5324211120
 13  13    4   20     -0.0670410633     -9.7544746398     -0.1436594247     -0.0058949952     0.0030493652     0.0527353811     24.6924839019     78.1908187866     -58.5324211120
 13 221    4   18     -0.0574637699     -9.7784175872     -0.0598580884     0.0036925301     -0.0006791167     0.0593933963     24.6924839019     78.1908187866     -58.5324211120
 14 173    3   17     -0.1340821266     -9.7233486175     -0.3040791034     0.0156769371     0.0022504048     0.0660513925     24.6924839019     78.1908187866     -58.5324211120
 15 125    2   17     -0.1340821266     -9.7233486175     -0.3040791034     0.0156769371     0.0022504048     0.0660513925     24.6924839019     78.1908187866     -58.5324211120
 16  77    2   17     -0.1364764571     -9.7999668121     -0.1532367229     -0.0221405243     -0.0105329620     0.0583281087     24.6924839019     78.1908187866     -58.5324211120
 17  29    2   20     -0.1268991470     -9.8143329620     -0.1125332117     -0.0133519601     0.0051799268     0.0359572172     24.6924839019     78.1908187866     -58.5324211120
 17 238    2   22     -0.1268991470     -9.8143329620     -0.1125332117     -0.0133519601     0.0051799268     0.0359572172     24.6924839019     78.1908187866     -58.5324211120
 18 190    3   24     -0.1699969768     -9.7401084899     -0.2442210197     0.0082199745     0.0232896971     0.0093252000     24.6924839019     78.1908187866     -58.5324211120
 19 142    4   26     -0.1676026582     -9.7329254150     -0.2107004880     0.0020946097     0.0339425039     -0.0127793729     25.2178573608     79.4207916259     -57.6890144348
 20  94    4   25     -0.1676026582     -9.7329254150     -0.2107004880     0.0020946097     0.0339425039     -0.0127793729     25.2178573608     79.4207916259     -57.6890144348
 21  45    4   27     -0.1197161788     -9.8023614883     -0.1364764571     -0.0090908374     0.0379373073     -0.0181057758     25.2178573608     79.4207916259     -57.6890144348
 21 253    4   29     -0.1005615949     -9.7927837371     -0.1316878080     -0.0058949952     0.0512533140     -0.0215679383     25.2178573608     79.4207916259     -57.6890144348
 22 206    4   27     -0.1005615949     -9.7927837371     -0.1316878080     -0.0058949952     0.0512533140     -0.0215679383     25.2178573608     79.4207916259     -57.6890144348
 23 158    4   27     -0.1268991470     -9.7377147674     -0.1628140068     0.0012956485     0.0515196323     -0.0093172101     25.2178573608     79.4207916259     -57.6890144348
 24 111    4   25     -0.0742240333     -9.8358821868     0.0311262083     -0.0242710852     0.0113052904     0.0167821645     25.2178573608     79.4207916259     -57.6890144348
 25  63    4   25     -0.0742240333     -9.8358821868     0.0311262083     -0.0242710852     0.0113052904     0.0167821645     25.2178573608     79.4207916259     -57.6890144348
 26  14    4   25     -0.1364764571     -9.7808122634     -0.1316878080     -0.0144172406     0.0105063307     0.0245054507     25.2178573608     79.4207916259     -57.6890144348
 26 222    5   26     -0.1101388931     -9.7856006622     -0.2370380401     -0.0202762842     0.0208928155     0.0141189632     26.4437255859     77.8394012451     -57.1829681396
 27 174    5   28     -0.1101388931     -9.7856006622     -0.2370380401     -0.0202762842     0.0208928155     0.0141189632     26.4437255859     77.8394012451     -57.1829681396
 28 127    3   26     -0.1292934894     -9.7425031661     -0.2059118509     -0.0061613154     0.0371383428     0.0008029551     26.4437255859     77.8394012451     -57.1829681396
 29  79    3   28     -0.1077445626     -9.7832069396     -0.2561926364     0.0034262108     0.0264855384     0.0071946387     26.4437255859     77.8394012451     -57.1829681396
 30  31    3   29     -0.1077445626     -9.7832069396     -0.2561926364     0.0034262108     0.0264855384     0.0071946387     26.4437255859     77.8394012451     -57.1829681396
 30 239    4   32     -0.1484480619     -9.7568693161     -0.3064734458     -0.0125529992     0.0200938558     0.0122547221     26.4437255859     77.8394012451     -57.1829681396
 31 191    5   34     -0.1412650966     -9.7712354660     -0.1604196929     -0.0285322093     0.0195612163     0.0125210416     26.4437255859     77.8394012451     -57.1829681396
 32 144    4   34     -0.1412650966     -9.7712354660     -0.1604196929     -0.0285322093     0.0195612163     0.0125210416     26.4437255859     77.8394012451     -57.1829681396
 33  97    5   35     -0.1340821266     -9.8239097595     -0.0790126848     -0.0325270128     -0.0004127966     0.0221085691     26.4437255859     77.8394012451     -57.1829681396
 34  49    5   35     -0.1628140068     -9.7496862411     -0.2466153383     -0.0192110042     -0.0068044805     0.0300981736     26.4437255859     79.9479141235     -57.8576927185
 35   1    4   35     -0.1628140068     -9.7496862411     -0.2466153383     -0.0192110042     -0.0068044805     0.0300981736     26.4437255859     79.9479141235     -57.8576927185
 35 210    3   35     -0.1939402198     -9.7712354660     -0.2753472328     -0.0319943714     -0.0086687211     0.0266360092     26.4437255859     79.9479141235     -57.8576927185
 36 162    3   34     -0.1532367229     -9.7784175872     -0.1628140068     -0.0221405243     0.0038483262     0.0175811266     26.4437255859     79.9479141235     -57.8576927185
 37 115    3   33     -0.1532367229     -9.7784175872     -0.1628140068     -0.0221405243     0.0038483262     0.0175811266     26.4437255859     79.9479141235     -57.8576927185
 38  68    3   33     -0.2011231899     -9.7496862411     -0.2537982940     -0.0032317936     0.0083757686     0.0079935998     26.4437255859     79.9479141235     -57.8576927185
 39  20    4   31     -0.2035175085     -9.7616577148     -0.2490096569     0.0044914913     0.0131695318     -0.0141109752     26.4437255859     79.9479141235     -57.8576927185
 39 229    4   32     -0.2035175085     -9.7616577148     -0.2490096569     0.0044914913     0.0131695318     -0.0141109752     26.4437255859     79.9479141235     -57.8576927185
 40 181    3   34     -0.2011231899     -9.7832069396     -0.2466153383     0.0026272499     0.0278171420     -0.0492652368     26.4437255859     79.9479141235     -57.8576927185
 41 134    4   33     -0.1699969768     -9.7496862411     -0.1412650966     0.0042251701     0.0539165115     -0.0793594121     26.4437255859     79.9479141235     -57.8576927185
 42  87    6   34     -0.1699969768     -9.7496862411     -0.1412650966     0.0042251701     0.0539165115     -0.0793594121     26.4437255859     79.9479141235     -57.8576927185
 43  39    6   34     -0.0814070034     -9.7856006622     -0.1029559254     -0.0026991534     0.0440626668     -0.0628475618     24.5173606872     76.9608535766     -57.6890144348
 43 247    7   33     -0.1101388931     -9.7161655426     -0.1915459060     0.0031598899     0.0275508189     -0.0335523462     24.5173606872     76.9608535766     -57.6890144348
 44 200    8   33     -0.1101388931     -9.7161655426     -0.1915459060     0.0031598899     0.0275508189     -0.0335523462     24.5173606872     76.9608535766     -57.6890144348
 45 152    8   31     -0.0766183614     -9.8119382858     -0.0191545906     -0.0130856394     -0.0065381598     0.0018682359     24.5173606872     76.9608535766     -57.6890144348
 46 105    7   30     -0.0838013267     -9.8263044357     -0.0814070034     -0.0029654726     -0.0246479296     0.0194453668     24.5173606872     76.9608535766     -57.6890144348
 47  57    5   28     -0.0838013267     -9.8263044357     -0.0814070034     -0.0029654726     -0.0246479296     0.0194453668     24.5173606872     76.9608535766     -57.6890144348
 48   9    3   26     -0.1221105098     -9.7903900146     -0.2059118509     0.0047578101     -0.0350344181     0.0199780082     24.5173606872     76.9608535766     -57.6890144348
 48 216    3   26     -0.1460537433     -9.7808122634     -0.2825301933     0.0066220521     -0.0313059353     -0.0021265668     24.5173606872     76.9608535766     -57.6890144348
 49 168    3   26     -0.1460537433     -9.7808122634     -0.2825301933     0.0066220521     -0.0313059353     -0.0021265668     24.5173606872     76.9608535766     -57.6890144348
 50 121    3   28     -0.1221105098     -9.7903900146     -0.2394323587     -0.0008349121     -0.0155930461     -0.0284922647     24.8676090240     78.0151138305     -57.6890144348
 51  73    4   29     -0.0957729530     -9.7832069396     -0.1699969768     0.0095515737     0.0126368904     -0.0439388322     24.8676090240     78.0151138305     -57.6890144348
 52  25    5   30     -0.0957729530     -9.7832069396     -0.1699969768     0.0095515737     0.0126368904     -0.0439388322     24.8676090240     78.0151138305     -57.6890144348
 52 233    5   29     -0.0550694465     -9.7784175872     -0.0814070034     0.0289929437     0.0097073698     -0.0223669004     24.8676090240     78.0151138305     -57.6890144348
 53 184    5   27     -0.0766183614     -9.7808122634     -0.1699969768     0.0364499092     -0.0193215274     0.0109231209     24.8676090240     78.0151138305     -57.6890144348
 54 136    5   26     -0.0766183614     -9.7808122634     -0.1699969768     0.0364499092     -0.0193215274     0.0109231209     24.8676090240     78.0151138305     -57.6890144348
 55  88    4   27     -0.1173218607     -9.7401084899     -0.2585869789     0.0271287059     -0.0411597824     0.0229075264     24.8676090240     78.0151138305     -57.6890144348
 56  40    4   32     -0.1149275422     -9.7808122634     -0.1819685935     0.0044914913     -0.0587369155     0.0189127254     24.8676090240     78.0151138305     -57.6890144348
 56 248    4   33     -0.1149275422     -9.7808122634     -0.1819685935     0.0044914913     -0.0587369155     0.0189127254     24.8676090240     78.0151138305     -57.6890144348
 57 200    4   33     -0.1173218607     -9.7832069396     -0.2107004880     -0.0008349121     -0.0621990728     0.0082599191     26.2686004638     79.0693664550     -58.0263748168
 58 152    4   32     -0.1388707752     -9.7616577148     -0.3304166793     0.0020946097     -0.0486167478     -0.0109151315     26.2686004638     79.0693664550     -58.0263748168
 59 104    5   32     -0.1388707752     -9.7616577148     -0.3304166793     0.0020946097     -0.0486167478     -0.0109151315     26.2686004638     79.0693664550     -58.0263748168
 60  56    5   35     -0.1268991470     -9.8143329620     -0.2298550844     -0.0053623552     -0.0273111343     -0.0396777105     26.2686004638     79.0693664550     -58.0263748168
 61   9    5   38     -0.1316878080     -9.7712354660     -0.2825301933     0.0068883728     0.0065115270     -0.0585864353     26.2686004638     79.0693664550     -58.0263748168
 61 216    6   40     -0.1316878080     -9.7712354660     -0.2825301933     0.0068883728     0.0065115270     -0.0585864353     26.2686004638     79.0693664550     -58.0263748168
 62 168    7   42     -0.0359148550     -9.8143329620     -0.0478864765     -0.0109550786     0.0163653731     -0.0527273941     26.2686004638     79.0693664550     -58.0263748168
 63 121    8   44     -0.0119716191     -9.7712354660     -0.0502807998     -0.0034981145     0.0006524840     -0.0234321808     26.2686004638     79.0693664550     -58.0263748168
 64  72    8   44     -0.0119716191     -9.7712354660     -0.0502807998     -0.0034981145     0.0006524840     -0.0234321808     26.2686004638     79.0693664550     -58.0263748168
 65  24    7   42     -0.0454921483     -9.7927837371     -0.1149275422     -0.0109550786     -0.0217184090     0.0026671962     23.6417407989     78.5422439575     -57.8576927185
 65 233    7   38     -0.0311262083     -9.7975721359     -0.0861956501     -0.0162814831     -0.0241152906     0.0093252000     23.6417407989     78.5422439575     -57.8576927185
 66 185    8   37     -0.0311262083     -9.7975721359     -0.0861956501     -0.0162814831     -0.0241152906     0.0093252000     23.6417407989     78.5422439575     -57.8576927185
 67 138    8   39     -0.0814070034     -9.7903900146     -0.1843629074     -0.0061613154     -0.0214520907     0.0229075264     23.6417407989     78.5422439575     -57.8576927185
 68  90    7   39     -0.0359148550     -9.8286991119     -0.1173218607     -0.0128193199     -0.0275774526     0.0311634516     23.6417407989     78.5422439575     -57.8576927185
 69  43    5   39     -0.0359148550     -9.8286991119     -0.1173218607     -0.0128193199     -0.0275774526     0.0311634516     23.6417407989     78.5422439575     -57.8576927185
 69 251    5   38     -0.0694353866     -9.7616577148     -0.1580253696     0.0103505349     -0.0179899263     0.0215759277     23.6417407989     78.5422439575     -57.8576927185
 70 204    6   37     -0.0598580884     -9.7520809173     -0.1652083396     0.0082199745     -0.0179899263     0.0223748874     23.6417407989     78.5422439575     -57.8576927185
 71 156    6   38     -0.0598580884     -9.7520809173     -0.1652083396     0.0082199745     -0.0179899263     0.0223748874     23.6417407989     78.5422439575     -57.8576927185
 72 108    5   37     -0.0885899734     -9.7353200912     -0.1676026582     -0.0019001923     -0.0219847297     0.0343592929     23.6417407989     78.5422439575     -57.8576927185
 73  61    5   38     -0.0742240333     -9.7975721359     -0.2083061695     -0.0234721279     -0.0355670595     0.0450121021     25.9183521270     79.0693664550     -56.0022010803
 74  13    4   38     -0.0742240333     -9.7975721359     -0.2083061695     -0.0234721279     -0.0355670595     0.0450121021     25.9183521270     79.0693664550     -56.0022010803
 74 221    4   40     -0.0933786296     -9.7999668121     -0.1460537433     -0.0066939554     -0.0150604057     0.0335603356     25.9183521270     79.0693664550     -56.0022010803
 75 173    4   41     -0.1364764571     -9.7616577148     -0.2825301933     0.0100842130     -0.0030759983     0.0261033725     25.9183521270     79.0693664550     -56.0022010803
 76 124    3   38     -0.1364764571     -9.7616577148     -0.2825301933     0.0100842130     -0.0030759983     0.0261033725     25.9183521270     79.0693664550     -56.0022010803
 77  76    4   39     -0.0885899734     -9.7975721359     -0.1221105098     0.0092852544     0.0022504048     0.0205106472     25.9183521270     79.0693664550     -56.0022010803
 78  27    4   40     -0.0861956501     -9.8047552108     -0.1891515731     0.0036925301     -0.0025433578     0.0191790466     25.9183521270     79.0693664550     -56.0022010803
 78 235    4   43     -0.0861956501     -9.8047552108     -0.1891515731     0.0036925301     -0.0025433578     0.0191790466     25.9183521270     79.0693664550     -56.0022010803
 79 186    4   44     -0.0622524166     -9.7951784133     -0.1149275422     -0.0048297152     0.0059788870     0.0186464061     25.9183521270     79.0693664550     -56.0022010803
 80 138    4   44     -0.1149275422     -9.7760238647     -0.2657699346     0.0047578101     0.0019840848     0.0306308126     24.8676090240     79.0693664550     -58.0263748168
 81  90    3   46     -0.1149275422     -9.7760238647     -0.2657699346     0.0047578101     0.0019840848     0.0306308126     24.8676090240     79.0693664550     -58.0263748168
 82  41    3   45     -0.1125332117     -9.8071498870     -0.1460537433     -0.0154825210     -0.0044075989     0.0231738471     24.8676090240     79.0693664550     -58.0263748168
 82 249    3   46     -0.1221105098     -9.7808122634     -0.1316878080     -0.0088245162     0.0035820055     0.0157168841     24.8676090240     79.0693664550     -58.0263748168
 83 201    3   48     -0.1221105098     -9.7808122634     -0.1316878080     -0.0088245162     0.0035820055     0.0157168841     24.8676090240     79.0693664550     -58.0263748168
 84 153    3   49     -0.1197161788     -9.8095445632     -0.0359148550     0.0018282888     0.0166316938     0.0034661567     24.8676090240     79.0693664550     -58.0263748168
 85 104    3   48     -0.1771799468     -9.7832069396     -0.1460537433     0.0257971048     0.0275508189     -0.0106488108     24.8676090240     79.0693664550     -58.0263748168
 86  56    4   47     -0.1771799468     -9.7832069396     -0.1460537433     0.0257971048     0.0275508189     -0.0106488108     24.8676090240     79.0693664550     -58.0263748168
 87   8    3   45     -0.1532367229     -9.7712354660     -0.1005615949     0.0329877495     0.0331435441     -0.0356829047     24.8676090240     79.0693664550     -58.0263748168
 87 216    2   41     -0.1053502440     -9.7592630386     -0.0478864765     0.0084862937     0.0360730624     -0.0471346759     24.1671123504     79.4207916259     -58.0263748168
 88 168    3   41     -0.1053502440     -9.7592630386     -0.0478864765     0.0084862937     0.0360730624     -0.0471346759     24.1671123504     79.4207916259     -58.0263748168
 89 120    3   41     -0.1292934894     -9.7856006622     -0.1795742750     -0.0162814831     0.0283497810     -0.0298238639     24.1671123504     79.4207916259     -58.0263748168
 90  72    4   43     -0.0981672668     -9.8047552108     -0.0167602658     -0.0234721279     0.0137021720     -0.0119804132     24.1671123504     79.4207916259     -58.0263748168
 91  25    5   42     -0.0981672668     -9.8047552108     -0.0167602658     -0.0234721279     0.0137021720     -0.0119804132     24.1671123504     79.4207916259     -58.0263748168
 91 233    5   39     -0.0981672668     -9.7544746398     -0.1771799468     0.0047578101     0.0147674536     0.0021345558     24.1671123504     79.4207916259     -58.0263748168
 92 185    4   37     -0.0933786296     -9.7856006622     -0.1292934894     -0.0149498805     0.0118379306     -0.0013276058     24.1671123504     79.4207916259     -58.0263748168
 93 137    3   35     -0.0933786296     -9.7856006622     -0.1292934894     -0.0149498805     0.0118379306     -0.0013276058     24.1671123504     79.4207916259     -58.0263748168
 94  89    4   38     -0.1101388931     -9.7832069396     -0.2274607658     -0.0058949952     0.0097073698     0.0034661567     24.1671123504     79.4207916259     -58.0263748168
 95  41    3   38     -0.1029559254     -9.7760238647     -0.1604196929     0.0007630084     0.0105063307     0.0010692752     25.5681037902     79.7722091674     -58.0263748168
 95 248    3   38     -0.1029559254     -9.7760238647     -0.1604196929     0.0007630084     0.0105063307     0.0010692752     25.5681037902     79.7722091674     -58.0263748168
 96 200    4   37     -0.1221105098     -9.7808122634     -0.1268991470     0.0180738182     0.0163653731     0.0002703150     25.5681037902     79.7722091674     -58.0263748168
 97 151    3   35     -0.1173218607     -9.7640523910     -0.2178834438     0.0180738182     0.0121042513     -0.0037244870     25.5681037902     79.7722091674     -58.0263748168
 98 104    2   34     -0.1173218607     -9.7640523910     -0.2178834438     0.0180738182     0.0121042513     -0.0037244870     25.5681037902     79.7722091674     -58.0263748168
 99  56    2   32     -0.0838013267     -9.8023614883     -0.0742240333     -0.0003022719     0.0107726502     -0.0090508909     25.5681037902     79.7722091674     -58.0263748168
100   7    2   33     -0.1053502440     -9.7760238647     -0.1747856235     0.0100842130     0.0176969757     -0.0117140936     25.5681037902     79.7722091674     -58.0263748168
100 215    3   35     -0.1053502440     -9.7760238647     -0.1747856235     0.0100842130     0.0176969757     -0.0117140936     25.5681037902     79.7722091674     -58.0263748168
101 167    3   37     -0.1268991470     -9.7353200912     -0.2418267011     0.0164758992     0.0291487407     -0.0183720960     25.5681037902     79.7722091674     -58.0263748168
102 119    3   38     -0.1029559254     -9.7664461135     -0.1987288665     0.0116821360     0.0286160993     -0.0213016176     24.5173606872     77.3122711181     -57.6890144348
103  72    3   37     -0.1029559254     -9.7664461135     -0.1987288665     0.0116821360     0.0286160993     -0.0213016176     24.5173606872     77.3122711181     -57.6890144348
104  25    3   37     -0.1029559254     -9.7568693161     -0.3016848087     0.0146116552     0.0240886592     -0.0133120131     24.5173606872     77.3122711181     -57.6890144348
104 233    4   38     -0.0838013267     -9.7784175872     -0.2514039993     -0.0082918767     0.0192948951     -0.0093172101     24.5173606872     77.3122711181     -57.6890144348
105 186    4   40     -0.0838013267     -9.7784175872     -0.2514039993     -0.0082918767     0.0192948951     -0.0093172101     24.5173606872     77.3122711181     -57.6890144348
106 138    4   41     -0.0718297100     -9.8191213607     -0.1556310415     -0.0037644338     0.0134358525     0.0021345558     24.5173606872     77.3122711181     -57.6890144348
107  91    4   42     -0.0957729530     -9.7592630386     -0.2657699346     0.0159432578     0.0262192201     0.0005366351     24.5173606872     77.3122711181     -57.6890144348
108  43    4   44     -0.0957729530     -9.7592630386     -0.2657699346     0.0159432578     0.0262192201     0.0005366351     24.5173606872     77.3122711181     -57.6890144348
108 251    4   44     -0.0718297100     -9.7856006622     -0.1484480619     -0.0056286754     0.0262192201     -0.0066540088     24.5173606872     77.3122711181     -57.6890144348
109 203    3   43     -0.1101388931     -9.7592630386     -0.2059118509     0.0044914913     0.0304803419     -0.0050560884     24.5173606872     77.3122711181     -57.6890144348
110 156    3   42     -0.1101388931     -9.7592630386     -0.2059118509     0.0044914913     0.0304803419     -0.0050560884     24.5173606872     77.3122711181     -57.6890144348
111 108    2   43     -0.0574637699     -9.8047552108     -0.0143659424     -0.0056286754     0.0246212983     -0.0069203290     24.6924839019     78.5422439575     -56.5082435607
112  60    2   42     -0.0838013267     -9.7592630386     -0.1580253696     0.0076873311     0.0262192201     0.0021345558     24.6924839019     78.5422439575     -56.5082435607
113  12    4   42     -0.0838013267     -9.7592630386     -0.1580253696     0.0076873311     0.0262192201     0.0021345558     24.6924839019     78.5422439575     -56.5082435607
113 220    5   43     -0.1029559254     -9.7832069396     -0.0981672668     -0.0037644338     0.0192948951     0.0024008762     24.6924839019     78.5422439575     -56.5082435607
114 172    4   41     -0.0885899734     -9.8023614883     -0.0071829710     -0.0011012330     0.0131695318     0.0047977571     24.6924839019     78.5422439575     -56.5082435607
115 124    2   40     -0.0885899734     -9.8023614883     -0.0071829710     -0.0011012330     0.0131695318     0.0047977571     24.6924839019     78.5422439575     -56.5082435607
116  76    2   39     -0.1029559254     -9.7640523910     -0.1508424043     0.0111494946     0.0137021720     0.0024008762     24.6924839019     78.5422439575     -56.5082435607
117  28    2   37     -0.0861956501     -9.7808122634     -0.1628140068     0.0023609287     0.0115716099     -0.0082519292     24.6924839019     78.5422439575     -56.5082435607
117 236    2   36     -0.0861956501     -9.7808122634     -0.1628140068     0.0023609287     0.0115716099     -0.0082519292     24.6924839019     78.5422439575     -56.5082435607
118 188    2   37     -0.0885899734     -9.7712354660     -0.1963345432     0.0034262108     0.0158327341     -0.0170404968     24.5173606872     78.3665313720     -58.0263748168
119 140    3   38     -0.0885899734     -9.7712354660     -0.1963345432     0.0212696623     0.0267518568     -0.0223669004     24.5173606872     78.3665313720     -58.0263748168
120  93    4   38     -0.0885899734     -9.7712354660     -0.1963345432     0.0212696623     0.0267518568     -0.0223669004     24.5173606872     78.3665313720     -58.0263748168
121  45    4   37     -0.0718297100     -9.7856006622     -0.1005615949     0.0175411796     0.0208928155     -0.0178394556     24.5173606872     78.3665313720     -58.0263748168
121 254    3   36     -0.0694353866     -9.7999668121     -0.1101388931     0.0263297438     0.0256865787     -0.0149099349     24.5173606872     78.3665313720     -58.0263748168
122 206    3   34     -0.0694353866     -9.7999668121     -0.1101388931     0.0263297438     0.0256865787     -0.0149099349     24.5173606872     78.3665313720     -58.0263748168
123 159    4   34     -0.0718297100     -9.7568693161     -0.2083061695     0.0372488737     0.0342088222     -0.0210352993     24.5173606872     78.3665313720     -58.0263748168
124 111    4   36     -0.0670410633     -9.7664461135     -0.1604196929     0.0148779764     0.0235560178     -0.0303565025     24.5173606872     78.3665313720     -58.0263748168
125  64    3   37     -0.0670410633     -9.7664461135     -0.1604196929     0.0148779764     0.0235560178     -0.0303565025     24.5173606872     78.3665313720     -58.0263748168
126  16    2   41     -0.0407035017     -9.7927837371     -0.1101388931     0.0012956485     0.0123705720     -0.0327533841     23.4666156768     76.6094360351     -57.0142860412
126 224    2   43     -0.0215489125     -9.7832069396     -0.0885899734     0.0060894117     0.0176969757     -0.0295575428     23.4666156768     76.6094360351     -57.0142860412
127 176    2   42     -0.0215489125     -9.7832069396     -0.0885899734     0.0060894117     0.0176969757     -0.0295575428     23.4666156768     76.6094360351     -57.0142860412
128 129    3   42     -0.0646467447     -9.7688407897     -0.2274607658     0.0066220521     0.0139684915     -0.0218342566     23.4666156768     76.6094360351     -57.0142860412
129  81    3   42     -0.0646467447     -9.7640523910     -0.2274607658     0.0020946097     0.0168980131     -0.0239648199     23.4666156768     76.6094360351     -57.0142860412
130  33    3   42     -0.0646467447     -9.7640523910     -0.2274607658     0.0020946097     0.0168980131     -0.0239648199     23.4666156768     76.6094360351     -57.0142860412
130 241    3   43     -0.1029559254     -9.7760238647     -0.2370380401     0.0092852544     0.0155664110     -0.0252964210     23.4666156768     76.6094360351     -57.0142860412
131 193    3   44     0.0215489125     -9.8047552108     -0.0407035017     0.0071546916     -0.0012117570     -0.0250301003     23.4666156768     76.6094360351     -57.0142860412
132 144    4   43     0.0215489125     -9.8047552108     -0.0407035017     0.0071546916     -0.0012117570     -0.0250301003     23.4666156768     76.6094360351     -57.0142860412
133  96    4   44     -0.0095772953     -9.7784175872     -0.1101388931     0.0223349428     0.0083757686     -0.0159752140     24.6924839019     77.8394012451     -58.5324211120
134  49    4   44     -0.0574637699     -9.7712354660     -0.1771799468     0.0212696623     -0.0052065601     -0.0021265668     24.6924839019     77.8394012451     -58.5324211120
135   1    4   43     -0.0574637699     -9.7712354660     -0.1771799468     0.0212696623     -0.0052065601     -0.0021265668     24.6924839019     77.8394012451     -58.5324211120
135 209    4   48     -0.0215489125     -9.7903900146     -0.2107004880     -0.0056286754     -0.0313059353     0.0106568002     24.6924839019     77.8394012451     -58.5324211120
136 161    6   50     -0.0167602658     -9.7616577148     -0.1604196929     -0.0008349121     -0.0416924238     0.0186464061     24.6924839019     77.8394012451     -58.5324211120
137 114    5   50     -0.0167602658     -9.7616577148     -0.1604196929     -0.0008349121     -0.0416924238     0.0186464061     24.6924839019     77.8394012451     -58.5324211120
138  67    3   52     0.0335205316     -9.7760238647     -0.1939402198     0.0247318243     -0.0507473087     0.0242391300     24.6924839019     77.8394012451     -58.5324211120
139  19    3   50     -0.0454921483     -9.7951784133     -0.1101388931     0.0316561460     -0.0619327545     0.0218422460     24.6924839019     77.8394012451     -58.5324211120
139 228    1   49     -0.0454921483     -9.7951784133     -0.1101388931     0.0316561460     -0.0619327545     0.0218422460     24.6924839019     77.8394012451     -58.5324211120
140 180    0   51     -0.0287318849     -9.7496862411     -0.2561926364     0.0289929437     -0.0816404438     0.0290328931     24.6924839019     77.8394012451     -58.5324211120
141 133    1   51     -0.0143659424     -9.8191213607     -0.1843629074     0.0060894117     -0.0773793220     0.0213096070     24.6924839019     77.8394012451     -58.5324211120
142  85    0   52     -0.0143659424     -9.8191213607     -0.1843629074     0.0060894117     -0.0773793220     0.0213096070     24.6924839019     77.8394012451     -58.5324211120
143  38    0   55     -0.0957729530     -9.7161655426     -0.4549215316     0.0031598899     -0.0265121722     -0.0066540088     24.6924839019     77.8394012451     -58.5324211120
143 246    1   61     -0.0526751232     -9.8334875106     0.0047886476     -0.0301301288     0.0065115270     -0.0332860231     24.6924839019     77.8394012451     -58.5324211120
144 198    2   66     -0.0526751232     -9.8334875106     0.0047886476     -0.0301301288     0.0065115270     -0.0332860231     24.6924839019     77.8394012451     -58.5324211120
145 151    2   67     -0.0454921483     -9.7903900146     -0.0861956501     -0.0130856394     0.0371383428     -0.0324870634     24.6924839019     77.8394012451     -58.5324211120
146 103    2   67     -0.0239432382     -9.7832069396     0.0383091812     -0.0186783647     0.0432637071     -0.0186384181     24.6924839019     77.8394012451     -58.5324211120
147  56    4   66     -0.0239432382     -9.7832069396     0.0383091812     -0.0186783647     0.0432637071     -0.0186384181     24.6924839019     77.8394012451     -58.5324211120
148   9    4   63     -0.0215489125     -9.7712354660     0.0766183614     -0.0138846015     0.0307466626     0.0122547221     24.6924839019     77.8394012451     -58.5324211120
148 217    3   59     0.0023943238     -9.7592630386     -0.0383091812     -0.0074929165     0.0041146464     0.0407509803     24.3422374725     78.1908187866     -57.8576927185
149 169    3   57     0.0023943238     -9.7592630386     -0.0383091812     -0.0074929165     0.0041146464     0.0407509803     24.3422374725     78.1908187866     -57.8576927185
150 121    3   53     -0.0335205316     -9.7736291885     -0.1077445626     0.0012956485     -0.0046739192     0.0415499401     24.3422374725     78.1908187866     -57.8576927185
151  73    2   52     -0.0861956501     -9.7688407897     -0.1484480619     0.0071546916     0.0153000936     0.0095915203     24.3422374725     78.1908187866     -57.8576927185
152  25    2   52     -0.0861956501     -9.7688407897     -0.1484480619     0.0071546916     0.0153000936     0.0095915203     24.3422374725     78.1908187866     -57.8576927185
152 233    2   52     -0.0718297100     -9.7760238647     -0.1101388931     0.0100842130     0.0485901117     -0.0314217829     24.3422374725     78.1908187866     -57.8576927185
153 185    2   52     -0.0383091812     -9.7760238647     -0.0263375616     0.0023609287     0.0563133955     -0.0375471472     24.3422374725     78.1908187866     -57.8576927185
154 138    3   52     -0.0383091812     -9.7760238647     -0.0263375616     0.0023609287     0.0563133955     -0.0375471472     24.3422374725     78.1908187866     -57.8576927185
155  91    3   54     -0.0119716191     -9.7927837371     -0.0454921483     -0.0085581970     0.0411331462     -0.0191710577     24.3422374725     78.1908187866     -57.8576927185
156  43    4   53     0.0000000000     -9.7568693161     0.0000000000     -0.0042970743     0.0320782637     0.0000039949     23.6417407989     76.4337234497     -58.1950569152
156 248    4   48     0.0000000000     -9.7568693161     0.0000000000     -0.0042970743     0.0320782637     0.0000039949     23.6417407989     76.4337234497     -58.1950569152
157 198    2   44     -0.0526751232     -9.7520809173     -0.1340821266     0.0044914913     0.0214254570     0.0197116861     23.6417407989     76.4337234497     -58.1950569152
158 151    1   40     -0.0502807998     -9.7736291885     -0.1676026582     -0.0101561176     0.0113052904     0.0157168841     23.6417407989     76.4337234497     -58.1950569152
159 103    2   37     -0.0502807998     -9.7736291885     -0.1676026582     -0.0101561176     0.0113052904     0.0157168841     23.6417407989     76.4337234497     -58.1950569152
160  55    3   39     -0.0502807998     -9.7856006622     -0.0981672668     -0.0162814831     0.0083757686     0.0021345558     23.6417407989     76.4337234497     -58.1950569152
161   7    3   40     -0.0478864765     -9.7879953384     -0.1628140068     -0.0088245162     0.0129032123     -0.0122467339     23.6417407989     76.4337234497     -58.1950569152
161 216    3   41     -0.0478864765     -9.7879953384     -0.1628140068     -0.0088245162     0.0129032123     -0.0122467339     23.6417407989     76.4337234497     -58.1950569152
162 169    3   41     -0.0383091812     -9.7856006622     -0.2011231899     0.0031598899     0.0219580984     -0.0338186645     23.6417407989     76.4337234497     -58.1950569152
163 121    3   41     -0.0311262083     -9.7927837371     -0.1843629074     0.0012956485     0.0451279544     -0.0572548389     24.1671123504     77.6636886596     -58.3637390136
164  73    3   43     -0.0311262083     -9.7927837371     -0.1843629074     0.0012956485     0.0451279544     -0.0572548389     24.1671123504     77.6636886596     -58.3637390136
165  26    4   43     -0.0263375616     -9.7784175872     -0.1843629074     -0.0056286754     0.0608408403     -0.0593853998     24.1671123504     77.6636886596     -58.3637390136
165 235    4   46     0.0095772953     -9.7640523910     -0.1699969768     0.0076873311     0.0624387645     -0.0434061908     24.1671123504     77.6636886596     -58.3637390136
166 187    5   47     0.0095772953     -9.7640523910     -0.1699969768     0.0076873311     0.0624387645     -0.0434061908     24.1671123504     77.6636886596     -58.3637390136
167 139    5   47     0.0000000000     -9.7448978424     -0.2083061695     0.0204707002     0.0461932277     -0.0125130534     24.1671123504     77.6636886596     -58.3637390136
168  90    5   48     -0.0071829710     -9.7736291885     -0.2394323587     0.0156769371     0.0384699440     0.0037324771     24.1671123504     77.6636886596     -58.3637390136
169  42    5   47     -0.0071829710     -9.7736291885     -0.2394323587     0.0156769371     0.0384699440     0.0037324771     24.1671123504     77.6636886596     -58.3637390136
169 250    5   49     0.0335205316     -9.7999668121     -0.0838013267     0.0007630084     0.0310129857     0.0135863232     24.1671123504     77.6636886596     -58.3637390136
170 202    4   49     0.0047886476     -9.7496862411     -0.2059118509     0.0034262108     0.0227570557     0.0298318529     23.1163692474     76.6094360351     -57.0142860412
171 154    4   52     0.0047886476     -9.7496862411     -0.2059118509     0.0034262108     0.0227570557     0.0298318529     23.1163692474     76.6094360351     -57.0142860412
172 106    4   53     0.0191545906     -9.7999668121     -0.1316878080     0.0018282888     0.0179632925     0.0346256160     23.1163692474     76.6094360351     -57.0142860412
173  57    4   54     0.0000000000     -9.7951784133     -0.1388707752     0.0106168532     0.0251539373     0.0237064886     23.1163692474     76.6094360351     -57.0142860412
174   8    5   58     0.0000000000     -9.7951784133     -0.1388707752     0.0106168532     0.0251539373     0.0237064886     23.1163692474     76.6094360351     -57.0142860412
174 215    4   56     -0.0526751232     -9.7688407897     -0.2107004880     0.0122147738     0.0398015451     0.0045314373     23.1163692474     76.6094360351     -57.0142860412
175 167    4   56     -0.0239432382     -9.7975721359     -0.0838013267     0.0010293294     0.0387362670     -0.0127793729     23.1163692474     76.6094360351     -57.0142860412
176 119    4   54     -0.0239432382     -9.7975721359     -0.0838013267     0.0010293294     0.0387362670     -0.0127793729     23.1163692474     76.6094360351     -57.0142860412
177  72    6   55     0.0047886476     -9.7856006622     -0.0766183614     0.0068883728     0.0280834627     -0.0119804132     23.1163692474     76.6094360351     -57.0142860412
178  23    6   53     0.0047886476     -9.7856006622     -0.0766183614     0.0068883728     0.0280834627     -0.0119804132     23.1163692474     76.6094360351     -57.0142860412
178 231    7   51     0.0047886476     -9.7808122634     -0.1005615949     0.0167422199     0.0296813821     -0.0111814522     23.1163692474     76.6094360351     -57.0142860412
179 183    6   54     -0.0095772953     -9.7520809173     -0.1245048284     0.0092852544     0.0219580984     -0.0106488108     23.4666156768     78.3665313720     -58.7010993957
180 135    4   52     -0.0095772953     -9.7520809173     -0.1245048284     0.0092852544     0.0219580984     -0.0106488108     23.4666156768     78.3665313720     -58.7010993957
181  87    5   53     -0.0239432382     -9.7975721359     -0.1125332117     -0.0090908374     0.0171643352     -0.0082519292     23.4666156768     78.3665313720     -58.7010993957
182  40    5   54     0.0167602658     -9.8286991119     -0.0287318849     -0.0168141222     0.0105063307     -0.0066540088     23.4666156768     78.3665313720     -58.7010993957
182 248    5   56     0.0167602658     -9.8286991119     -0.0287318849     -0.0168141222     0.0105063307     -0.0066540088     23.4666156768     78.3665313720     -58.7010993957
183 200    5   57     0.0191545906     -9.7736291885     -0.1125332117     0.0023609287     0.0158327341     -0.0069203290     23.4666156768     78.3665313720     -58.7010993957
184 152    6   58     -0.0167602658     -9.7736291885     -0.1436594247     0.0034262108     -0.0062718396     -0.0037244870     23.4666156768     78.3665313720     -58.7010993957
185 105    5   58     -0.0167602658     -9.7736291885     -0.1436594247     0.0034262108     -0.0062718396     -0.0037244870     23.4666156768     78.3665313720     -58.7010993957
186  57    5   57     0.0071829710     -9.6658849716     -0.2705585718     0.0034262108     -0.0789772415     0.0157168841     23.4666156768     78.3665313720     -58.7010993957
187   9    5   60     -0.0550694465     -9.7760238647     -0.1652083396     -0.0383860540     -0.0070708007     -0.0026592068     23.4666156768     76.2580108642     -58.3637390136
187 217    6   63     -0.0550694465     -9.7760238647     -0.1652083396     -0.0383860540     -0.0070708007     -0.0026592068     23.4666156768     76.2580108642     -58.3637390136
188 169    7   65     -0.0095772953     -9.7903900146     -0.1915459060     -0.0173467626     0.0094410495     0.0031998367     23.4666156768     76.2580108642     -58.3637390136
189 121    8   64     -0.0095772953     -9.7544746398     -0.2394323587     0.0090189342     0.0051799268     0.0130536818     23.4666156768     76.2580108642     -58.3637390136
190  73    9   64     -0.0095772953     -9.7544746398     -0.2394323587     0.0090189342     0.0051799268     0.0130536818     23.4666156768     76.2580108642     -58.3637390136
191  25    7   64     0.0143659424     -9.7927837371     -0.0814070034     -0.0109550786     0.0049136066     0.0093252000     23.4666156768     76.2580108642     -58.3637390136
191 232    6   63     0.0502807998     -9.7472915649     -0.0957729530     -0.0016338732     0.0089084091     0.0202443265     23.4666156768     76.2580108642     -58.3637390136
192 184    5   65     0.0502807998     -9.7472915649     -0.0957729530     -0.0016338732     0.0089084091     0.0202443265     23.4666156768     76.2580108642     -58.3637390136
193 136    5   65     0.0143659424     -9.8047552108     -0.0694353866     0.0018282888     0.0115716099     0.0285002517     23.4666156768     76.2580108642     -58.3637390136
194  87    5   66     0.0191545906     -9.7736291885     -0.1460537433     0.0063557329     0.0195612163     0.0173148050     23.9919891357     77.8394012451     -58.8697814941
195  39    6   67     0.0191545906     -9.7736291885     -0.1460537433     0.0063557329     0.0195612163     0.0173148050     23.9919891357     77.8394012451     -58.8697814941
195 247    6   66     -0.0335205316     -9.7592630386     -0.1292934894     -0.0048297152     0.0251539373     0.0122547221     23.9919891357     77.8394012451     -58.8697814941
196 200    5   64     -0.0023943238     -9.7568693161     -0.0454921483     0.0076873311     -0.0107992815     0.0367561769     23.9919891357     77.8394012451     -58.8697814941
197 153    4   62     -0.0023943238     -9.7568693161     -0.0454921483     0.0076873311     -0.0107992815     0.0367561769     23.9919891357     77.8394012451     -58.8697814941
198 105    3   59     -0.0359148550     -9.7879953384     -0.1771799468     0.0148779764     -0.0139951240     0.0338266563     23.9919891357     77.8394012451     -58.8697814941
199  58    4   58     -0.0311262083     -9.8310928344     -0.0191545906     -0.0008349121     0.0227570557     -0.0007949658     23.9919891357     77.8394012451     -58.8697814941
200  10    7   59     -0.0311262083     -9.8310928344     -0.0191545906     -0.0008349121     0.0227570557     -0.0007949658     23.9919891357     77.8394012451     -58.8697814941
200 218    8   60     -0.0407035017     -9.7401084899     -0.0766183614     0.0210033416     0.0427310705     -0.0042571277     23.9919891357     77.8394012451     -58.8697814941
201 170    8   61     -0.0430978250     -9.7975721359     -0.0622524166     -0.0011012330     0.0129032123     0.0079935998     24.8676090240     78.3665313720     -59.0384635925
202 122    8   62     -0.0430978250     -9.7975721359     -0.0622524166     -0.0011012330     0.0129032123     0.0079935998     24.8676090240     78.3665313720     -59.0384635925
203  74    5   61     -0.0119716191     -9.7760238647     -0.0359148550     -0.0082918767     0.0184959335     0.0111894416     24.8676090240     78.3665313720     -59.0384635925
204  27    4   60     -0.0311262083     -9.7448978424     -0.1149275422     -0.0085581970     0.0176969757     0.0218422460     24.8676090240     78.3665313720     -59.0384635925
204 235    3   59     -0.0311262083     -9.7448978424     -0.1149275422     -0.0085581970     0.0176969757     0.0218422460     24.8676090240     78.3665313720     -59.0384635925
205 187    3   53     -0.0359148550     -9.7640523910     -0.0574637699     -0.0021665134     0.0163653731     0.0348919367     24.8676090240     78.3665313720     -59.0384635925
206 139    3   50     -0.0430978250     -9.8167276382     -0.0167602658     -0.0221405243     -0.0046739192     0.0476753044     24.8676090240     78.3665313720     -59.0384635925
207  92    3   50     -0.0430978250     -9.8167276382     -0.0167602658     -0.0221405243     -0.0046739192     0.0476753044     24.8676090240     78.3665313720     -59.0384635925
208  44    4   51     -0.0430978250     -9.8334875106     -0.0071829710     -0.0040307550     0.0014514446     0.0434141778     24.8676090240     78.3665313720     -59.0384635925
208 252    5   53     -0.0742240333     -9.7760238647     -0.2274607658     0.0010293294     0.0030493652     0.0274349713     23.2914924621     77.4879837036     -57.8576927185
209 204    5   55     -0.0742240333     -9.7760238647     -0.2274607658     0.0010293294     0.0030493652     0.0274349713     23.2914924621     77.4879837036     -57.8576927185
210 156    5   56     -0.0885899734     -9.7305316925     -0.2035175085     0.0023609287     0.0208928155     -0.0002623252     23.2914924621     77.4879837036     -57.8576927185
211 108    5   56     -0.0598580884     -9.7736291885     -0.0933786296     -0.0197436437     0.0134358525     -0.0090508909     23.2914924621     77.4879837036     -57.8576927185
212  61    5   58     -0.0598580884     -9.7736291885     -0.0933786296     -0.0197436437     0.0134358525     -0.0090508909     23.2914924621     77.4879837036     -57.8576927185
213  13    5   56     -0.0502807998     -9.8047552108     -0.0718297100     -0.0229394865     0.0176969757     -0.0106488108     23.2914924621     77.4879837036     -57.8576927185
213 221    5   54     -0.0598580884     -9.7832069396     -0.0646467447     -0.0074929165     0.0171643352     -0.0010612858     23.2914924621     77.4879837036     -57.8576927185
214 174    5   54     -0.0598580884     -9.7832069396     -0.0646467447     -0.0074929165     0.0171643352     -0.0010612858     23.2914924621     77.4879837036     -57.8576927185
215 126    4   52     -0.0430978250     -9.7736291885     -0.1149275422     0.0036925301     0.0121042513     0.0063956785     23.2914924621     77.4879837036     -57.8576927185
216  79    4   54     -0.0646467447     -9.7856006622     -0.2322494029     -0.0104224383     0.0027830455     0.0066619987     23.2914924621     77.4879837036     -57.8576927185
217  31    4   59     -0.0646467447     -9.7856006622     -0.2322494029     -0.0104224383     0.0027830455     0.0066619987     23.2914924621     77.4879837036     -57.8576927185
217 239    4   59     -0.0622524166     -9.7999668121     -0.0598580884     -0.0042970743     0.0211591362     -0.0074529700     23.1163692474     78.0151138305     -57.6890144348
218 191    5   58     -0.0909842967     -9.7401084899     -0.1795742750     0.0226012635     0.0155664110     0.0066619987     23.1163692474     78.0151138305     -57.6890144348
219 143    6   57     -0.0909842967     -9.7401084899     -0.1795742750     0.0226012635     0.0155664110     0.0066619987     23.1163692474     78.0151138305     -57.6890144348
220  95    5   54     -0.1125332117     -9.7089824676     -0.2585869789     0.0311235070     -0.0014780773     0.0191790466     23.1163692474     78.0151138305     -57.6890144348
221  47    4   54     -0.0790126848     -9.7975721359     -0.1652083396     -0.0077592368     -0.0424913835     0.0343592929     23.1163692474     78.0151138305     -57.6890144348
222   0    3   53     -0.0790126848     -9.7975721359     -0.1652083396     -0.0077592368     -0.0424913835     0.0343592929     23.1163692474     78.0151138305     -57.6890144348
222 209    2   52     -0.1268991470     -9.7520809173     -0.2418267011     0.0015619695     -0.0249142503     0.0245054507     23.1163692474     78.0151138305     -57.6890144348
223 161    0   52     -0.0814070034     -9.7832069396     -0.1149275422     -0.0016338732     -0.0171909666     0.0119884014     23.1163692474     78.0151138305     -57.6890144348
224 114    1   51     -0.0814070034     -9.7832069396     -0.1149275422     -0.0016338732     -0.0171909666     0.0119884014     23.1163692474     78.0151138305     -57.6890144348
225  67    2   54     -0.1077445626     -9.7544746398     -0.0981672668     -0.0042970743     -0.0065381598     -0.0069203290     24.1671123504     76.9608535766     -60.3879127502
226  19    3   54     -0.1245048284     -9.7784175872     -0.1316878080     -0.0072265954     0.0009188042     -0.0125130534     24.1671123504     76.9608535766     -60.3879127502
226 227    4   54     -0.1245048284     -9.7784175872     -0.1316878080     -0.0072265954     0.0009188042     -0.0125130534     24.1671123504     76.9608535766     -60.3879127502
227 180    5   55     -0.0909842967     -9.8023614883     -0.0526751232     -0.0144172406     0.0041146464     -0.0213016176     24.1671123504     76.9608535766     -60.3879127502
228 132    7   52     -0.0814070034     -9.7856006622     -0.0838013267     0.0028935707     0.0214254570     -0.0340849876     24.1671123504     76.9608535766     -60.3879127502
229  85    7   51     -0.0814070034     -9.7856006622     -0.0838013267     0.0028935707     0.0214254570     -0.0340849876     24.1671123504     76.9608535766     -60.3879127502
230  37    7   49     -0.0407035017     -9.7520809173     -0.0981672668     -0.0000359509     0.0235560178     -0.0335523462     24.1671123504     76.9608535766     -60.3879127502
230 245    6   47     -0.0454921483     -9.7209539413     -0.1245048284     -0.0197436437     0.0065115270     -0.0205026578     24.1671123504     76.9608535766     -60.3879127502
231 198    5   49     -0.0454921483     -9.7209539413     -0.1245048284     -0.0197436437     0.0065115270     -0.0205026578     24.1671123504     76.9608535766     -60.3879127502
232 150    4   48     -0.0526751232     -9.8215160369     -0.0311262083     -0.0176130828     -0.0198541660     -0.0074529700     24.1671123504     77.6636886596     -59.7131881713
233 103    4   47     -0.0407035017     -9.7664461135     -0.1556310415     -0.0003022719     0.0011851242     -0.0210352993     24.1671123504     77.6636886596     -59.7131881713
234  56    2   49     -0.0407035017     -9.7664461135     -0.1556310415     -0.0003022719     0.0011851242     -0.0210352993     24.1671123504     77.6636886596     -59.7131881713
235   9    2   46     -0.0047886476     -9.8334875106     0.0335205316     -0.0261353278     0.0131695318     -0.0322207450     24.1671123504     77.6636886596     -59.7131881713
235 217    2   49     -0.0239432382     -9.7999668121     -0.0430978250     -0.0040307550     0.0158327341     -0.0133120131     24.1671123504     77.6636886596     -59.7131881713
236 170    2   48     -0.0239432382     -9.7999668121     -0.0430978250     -0.0040307550     0.0158327341     -0.0133120131     24.1671123504     77.6636886596     -59.7131881713
237 122    3   47     -0.0407035017     -9.7568693161     -0.1364764571     0.0151442980     0.0043809666     0.0071946387     24.1671123504     77.6636886596     -59.7131881713
238  75    3   47     -0.0311262083     -9.7879953384     -0.0670410633     0.0154106187     -0.0190552091     0.0250380897     24.1671123504     77.6636886596     -59.7131881713
239  27    3   45     -0.0790126848     -9.7568693161     -0.2633756160     0.0202043819     -0.0390292215     0.0348919367     24.1671123504     77.6636886596     -59.7131881713
239 235    2   43     -0.0790126848     -9.7568693161     -0.2633756160     0.0202043819     -0.0390292215     0.0348919367     24.5173606872     78.0151138305     -58.3637390136
240 188    2   39     -0.0502807998     -9.8095445632     -0.1077445626     0.0138126969     -0.0345017790     0.0221085691     24.5173606872     78.0151138305     -58.3637390136
241 140    1   38     -0.0742240333     -9.7856006622     -0.1436594247     0.0084862937     -0.0190552091     0.0109231209     24.5173606872     78.0151138305     -58.3637390136
242  92    0   37     -0.0742240333     -9.7856006622     -0.1436594247     0.0084862937     -0.0190552091     0.0109231209     24.5173606872     78.0151138305     -58.3637390136
243  44    1   40     -0.0598580884     -9.7425031661     -0.2442210197     -0.0125529992     -0.0262458515     0.0191790466     24.5173606872     78.0151138305     -58.3637390136
243 253    3   44     -0.0335205316     -9.8023614883     -0.0718297100     -0.0325270128     -0.0360996985     0.0162495241     24.5173606872     78.0151138305     -58.3637390136
244 205    2   46     -0.0335205316     -9.8023614883     -0.0718297100     -0.0325270128     -0.0360996985     0.0162495241     24.5173606872     78.0151138305     -58.3637390136
245 158    2   46     -0.0550694465     -9.7784175872     -0.1915459060     -0.0040307550     -0.0214520907     0.0127873635     24.5173606872     78.0151138305     -58.3637390136
246 110    2   47     -0.0838013267     -9.7927837371     -0.1939402198     -0.0232058048     -0.0281100940     0.0021345558     24.5173606872     78.0151138305     -58.3637390136
247  63    0   49     -0.0838013267     -9.7927837371     -0.1939402198     -0.0232058048     -0.0281100940     0.0021345558     24.5173606872     78.0151138305     -58.3637390136
248  15    1   49     -0.0861956501     -9.7353200912     -0.2801358699     -0.0178794026     -0.0150604057     -0.0151762542     24.5173606872     78.0151138305     -58.3637390136
248 223    2   51     -0.0742240333     -9.8334875106     -0.0670410633     -0.0034981145     -0.0406271409     -0.0114477729     24.5173606872     78.0151138305     -58.3637390136
249 176    2   50     -0.0742240333     -9.8334875106     -0.0670410633     -0.0034981145     -0.0406271409     -0.0114477729     24.5173606872     78.0151138305     -58.3637390136
250 129    3   45     -0.0335205316     -9.7329254150     -0.1436594247     0.0090189342     -0.0334365010     -0.0063876891     24.5173606872     78.0151138305     -58.3637390136
251  81    3   44     0.0191545906     -9.8646135330     0.2011231899     -0.0314617300     0.0179632925     -0.0199700174     24.5173606872     78.0151138305     -58.3637390136
252  33    2   46     0.0191545906     -9.8646135330     0.2011231899     -0.0314617300     0.0179632925     -0.0199700174     24.5173606872     78.0151138305     -58.3637390136
252 241    4   43     -0.0478864765     -9.8454589843     0.2130948066     0.0204707002     0.0371383428     -0.0114477729     24.5173606872     78.0151138305     -58.3637390136
253 193    4   44     -0.0287318849     -9.7616577148     -0.0047886476     0.0228675818     0.0184959335     0.0021345558     24.5173606872     78.0151138305     -58.3637390136
254 146    3   44     -0.0287318849     -9.7616577148     -0.0047886476     0.0228675818     0.0184959335     0.0021345558     24.5173606872     78.0151138305     -58.3637390136
255  98    3   44     -0.0885899734     -9.7113771438     -0.1652083396     0.0020946097     0.0062452073     0.0098578405     24.3422374725     76.7851409912     -59.2071456909
  0  50    1   43     -0.0861956501     -9.7401084899     -0.0478864765     0.0393794326     0.0059788870     0.0271686506     24.3422374725     76.7851409912     -59.2071456909
  1   1    2   39     -0.0861956501     -9.7401084899     -0.0478864765     0.0393794326     0.0059788870     0.0271686506     24.3422374725     76.7851409912     -59.2071456909
  1 208    3   40     -0.0526751232     -9.8286991119     -0.0143659424     0.0223349428     -0.0038749588     0.0154505634     24.3422374725     76.7851409912     -59.2071456909
  2 161    1   34     -0.0526751232     -9.8286991119     -0.0143659424     0.0223349428     -0.0038749588     0.0154505634     24.3422374725     76.7851409912     -59.2071456909
  3 113    0   32     -0.0814070034     -9.7784175872     -0.0885899734     0.0353846311     0.0302140212     -0.0260953855     24.3422374725     76.7851409912     -59.2071456909
  4  65    0   32     -0.0981672668     -9.7065887451     -0.2968961238     0.0657451200     0.0304803419     -0.0218342566     24.3422374725     76.7851409912     -59.2071456909
  5  17    0   30     -0.0981672668     -9.7065887451     -0.2968961238     0.0657451200     0.0304803419     -0.0218342566     24.3422374725     76.7851409912     -59.2071456909
  5 225    0   29     -0.0526751232     -9.7688407897     -0.0933786296     0.0103505349     0.0105063307     -0.0236984992     24.3422374725     76.7851409912     -59.2071456909
  6 177    0   27     -0.0814070034     -9.7472915649     -0.1436594247     0.0108831750     0.0033156857     -0.0154425740     24.8676090240     78.7179489135     -59.3758239746
  7 129    0   25     -0.0814070034     -9.7472915649     -0.1436594247     0.0108831750     0.0033156857     -0.0154425740     24.8676090240     78.7179489135     -59.3758239746
  8  81    0   25     -0.0526751232     -9.8526420593     0.0622524166     -0.0093571577     -0.0294416923     -0.0117140936     24.8676090240     78.7179489135     -59.3758239746
  9  33    1   23     -0.0311262083     -9.7592630386     -0.1125332117     0.0132800555     0.0003861639     -0.0346176266     24.8676090240     78.7179489135     -59.3758239746
  9 241    1   23     -0.0311262083     -9.7592630386     -0.1125332117     0.0132800555     0.0003861639     -0.0346176266     24.8676090240     78.7179489135     -59.3758239746
 10 194    1   27     -0.0287318849     -9.7784175872     -0.0478864765     0.0015619695     0.0195612163     -0.0604506874     24.8676090240     78.7179489135     -59.3758239746
 11 146    2   25     -0.0598580884     -9.7927837371     0.0454921483     0.0122147738     0.0118379306     -0.0673750019     24.8676090240     78.7179489135     -59.3758239746
 12  98    1   28     -0.0598580884     -9.7927837371     0.0454921483     0.0122147738     0.0118379306     -0.0673750019     24.8676090240     78.7179489135     -59.3758239746
 13  50    1   28     -0.0263375616     -9.7640523910     -0.0646467447     0.0122147738     -0.0398281812     -0.0428735494     24.8676090240     78.7179489135     -59.3758239746
 14   3    1   26     -0.0119716191     -9.7927837371     -0.0526751232     0.0090189342     -0.0321048951     -0.0428735494     23.6417407989     77.8394012451     -58.5324211120
 14 211    2   24     -0.0119716191     -9.7927837371     -0.0526751232     0.0090189342     -0.0321048951     -0.0428735494     23.6417407989     77.8394012451     -58.5324211120
 15 164    3   22     0.0263375616     -9.7808122634     0.0000000000     0.0042251701     -0.0235826516     -0.0492652368     23.6417407989     77.8394012451     -58.5324211120
 16 115    2   21     0.0502807998     -9.7999668121     0.1077445626     0.0058230924     -0.0158593654     -0.0479336357     23.6417407989     77.8394012451     -58.5324211120
 17  67    1   17     0.0502807998     -9.7999668121     0.1077445626     0.0058230924     -0.0158593654     -0.0479336357     23.6417407989     77.8394012451     -58.5324211120
 18  19    1   16     0.0502807998     -9.7568693161     0.0933786296     0.0172748575     -0.0195878486     -0.0300901842     23.6417407989     77.8394012451     -58.5324211120
 18 227    1   11     0.0215489125     -9.7951784133     0.0263375616     0.0079536528     -0.0424913835     -0.0079856104     23.6417407989     77.8394012451     -58.5324211120
 19 179    1    7     0.0215489125     -9.7951784133     0.0263375616     0.0079536528     -0.0424913835     -0.0079856104     23.6417407989     77.8394012451     -58.5324211120
 20 131    0    5     0.0287318849     -9.7784175872     0.0407035017     0.0092852544     -0.0395618629     -0.0055887289     23.6417407989     77.8394012451     -58.5324211120
 21  83    0    3     0.0191545906     -9.7856006622     -0.0646467447     0.0026272499     -0.0291753749     -0.0119804132     23.1163692474     78.0151138305     -61.0626373291
 22  35    0    1     0.0191545906     -9.7856006622     -0.0646467447     0.0026272499     -0.0291753749     -0.0119804132     23.1163692474     78.0151138305     -61.0626373291
 22 244    0    0     0.0119716191     -9.7903900146     -0.1125332117     -0.0096234769     -0.0241152906     -0.0284922647     23.1163692474     78.0151138305     -61.0626373291
 23 196    0    0     0.0287318849     -9.8119382858     -0.0981672668     0.0020946097     -0.0139951240     -0.0583201217     23.1163692474     78.0151138305     -61.0626373291
 24 148    0    0     0.0287318849     -9.8119382858     -0.0981672668     0.0020946097     -0.0139951240     -0.0583201217     23.1163692474     78.0151138305     -61.0626373291
 25 101    0    0     0.0622524166     -9.7832069396     -0.0718297100     0.0162095785     -0.0070708007     -0.0870826911     23.1163692474     78.0151138305     -61.0626373291
 26  52    0    0     0.0766183614     -9.7927837371     -0.0407035017     0.0215359783     0.0051799268     -0.1006650209     23.1163692474     78.0151138305     -61.0626373291
 27   4    0    0     0.0766183614     -9.7927837371     -0.0407035017     0.0215359783     0.0051799268     -0.1006650209     23.1163692474     78.0151138305     -61.0626373291
 27 212    0    0     0.1221105098     -9.7664461135     -0.0670410633     0.0095515737     0.0022504048     -0.0985344600     23.1163692474     78.0151138305     -61.0626373291
 28 164    0    0     0.1388707752     -9.7903900146     -0.1053502440     -0.0064276351     0.0065115270     -0.0854847717     23.1163692474     78.0151138305     -61.0626373291
 29 116    0    0     0.1388707752     -9.7903900146     -0.1053502440     -0.0064276351     0.0065115270     -0.0854847717     23.1163692474     78.0151138305     -61.0626373291
 30  68    0    0     0.1316878080     -9.7760238647     -0.1077445626     0.0004966892     0.0211591362     -0.0798920440     22.5909957885     76.7851409912     -58.8697814941
 31  20    0    0     0.1867572593     -9.7377147674     -0.0814070034     0.0018282888     0.0134358525     -0.0599180412     22.5909957885     76.7851409912     -58.8697814941
 31 227    0    0     0.1867572593     -9.7377147674     -0.0814070034     0.0018282888     0.0134358525     -0.0599180412     22.5909957885     76.7851409912     -58.8697814941
 32 179    0    0     0.1628140068     -9.7975721359     -0.0885899734     -0.0040307550     0.0003861639     -0.0268943428     22.5909957885     76.7851409912     -58.8697814941
 33 131    0    0     0.1771799468     -9.7951784133     -0.0885899734     -0.0048297152     -0.0078697614     -0.0023928866     22.5909957885     76.7851409912     -58.8697814941
 34  83    0    0     0.1771799468     -9.7951784133     -0.0885899734     -0.0048297152     -0.0078697614     -0.0023928866     22.5909957885     76.7851409912     -58.8697814941
 35  35    0    0     0.1843629074     -9.7951784133     -0.0766183614     -0.0098897972     -0.0171909666     0.0191790466     22.5909957885     76.7851409912     -58.8697814941
 35 244    0    0     0.1316878080     -9.7808122634     -0.1053502440     -0.0096234769     -0.0177236070     0.0375551342     22.5909957885     76.7851409912     -58.8697814941
 36 196    0    0     0.1316878080     -9.7808122634     -0.1053502440     -0.0096234769     -0.0177236070     0.0375551342     22.5909957885     76.7851409912     -58.8697814941
 37 147    0    0     0.1508424043     -9.7903900146     -0.0909842967     0.0079536528     -0.0115982437     0.0375551342     23.6417407989     76.7851409912     -59.5445060729
 38  99    0    0     0.1364764571     -9.7616577148     -0.0814070034     0.0122147738     -0.0100003218     0.0290328931     23.6417407989     76.7851409912     -59.5445060729
 39  51    0    0     0.1364764571     -9.7616577148     -0.0814070034     0.0122147738     -0.0100003218     0.0290328931     23.6417407989     76.7851409912     -59.5445060729
 40   2    0    0     0.1149275422     -9.7856006622     -0.0670410633     -0.0016338732     -0.0163920059     0.0263696908     23.6417407989     76.7851409912     -59.5445060729
 40 210    0    0     0.1149275422     -9.7353200912     -0.0861956501     -0.0197436437     -0.0155930461     0.0202443265     23.6417407989     76.7851409912     -59.5445060729
 41 162    0    0     0.1149275422     -9.7353200912     -0.0861956501     -0.0197436437     -0.0155930461     0.0202443265     23.6417407989     76.7851409912     -59.5445060729
 42 114    0    0     0.1268991470     -9.7592630386     -0.0407035017     -0.0439787817     -0.0193215274     0.0181137657     23.6417407989     76.7851409912     -59.5445060729
 43  66    0    0     -0.0095772953     -9.8071498870     -0.0239432382     -0.0658170270     -0.0337028169     0.0271686506     23.6417407989     76.7851409912     -59.5445060729
 44  18    0    0     -0.0095772953     -9.8071498870     -0.0239432382     -0.0658170270     -0.0337028169     0.0271686506     23.6417407989     76.7851409912     -59.5445060729
 44 226    0    0     0.1149275422     -9.7736291885     -0.1604196929     -0.0692791938     -0.1005491733     0.0351582574     23.2914924621     78.1908187866     -60.2192306518
 45 179    0    0     0.0957729530     -9.7975721359     -0.1891515731     -0.0578274250     -0.0816404438     0.0189127254     23.2914924621     78.1908187866     -60.2192306518
 46 132    0    0     0.0957729530     -9.7975721359     -0.1891515731     -0.0578274250     -0.0816404438     0.0189127254     23.2914924621     78.1908187866     -60.2192306518
 47  84    0    0     0.1077445626     -9.8191213607     -0.1963345432     -0.0306627726     -0.0552747488     0.0024008762     23.2914924621     78.1908187866     -60.2192306518
 48  36    0    0     0.1221105098     -9.7975721359     -0.1364764571     0.0071546916     -0.0147940850     -0.0181057758     23.2914924621     78.1908187866     -60.2192306518
 48 245    0    0     0.1221105098     -9.7975721359     -0.1364764571     0.0071546916     -0.0147940850     -0.0181057758     23.2914924621     78.1908187866     -60.2192306518
 49 197    0    0     0.1292934894     -9.7496862411     -0.1388707752     0.0313898277     0.0070441675     -0.0205026578     23.2914924621     78.1908187866     -60.2192306518
 50 149    0    0     0.1292934894     -9.7520809173     -0.0790126848     0.0273950219     0.0078431282     -0.0074529700     23.2914924621     78.1908187866     -60.2192306518
 51 100    0    0     0.1292934894     -9.7520809173     -0.0790126848     0.0273950219     0.0078431282     -0.0074529700     23.2914924621     78.1908187866     -60.2192306518
 52  52    0    0     0.0981672668     -9.8023614883     -0.1340821266     0.0063557329     -0.0036086382     0.0165158452     22.9412441253     78.1908187866     -60.8939590454
 53   4    0    0     0.1077445626     -9.7688407897     -0.1460537433     -0.0088245162     -0.0081360816     0.0186464061     22.9412441253     78.1908187866     -60.8939590454
 53 212    0    0     0.1077445626     -9.7688407897     -0.1460537433     -0.0088245162     -0.0081360816     0.0186464061     22.9412441253     78.1908187866     -60.8939590454
 54 164    0    0     0.0478864765     -9.8095445632     -0.1436594247     -0.0415818977     -0.0134624838     0.0117220818     22.9412441253     78.1908187866     -60.8939590454
 55 116    0    0     0.0478864765     -9.7951784133     -0.0933786296     -0.0453103780     0.0025167250     -0.0383461093     22.9412441253     78.1908187866     -60.8939590454
 56  68    0    0     0.0478864765     -9.7951784133     -0.0933786296     -0.0453103780     0.0025167250     -0.0383461093     22.9412441253     78.1908187866     -60.8939590454
 57  20    0    0     -0.0311262083     -9.7425031661     0.0909842967     -0.0892532157     -0.0150604057     -0.0870826911     22.9412441253     78.1908187866     -60.8939590454
 57 229    0    0     -0.0790126848     -10.1878471374     -0.0957729530     -0.1726114177     -0.1716566658     -0.0798920440     22.9412441253     78.1908187866     -60.8939590454
 58 182   -2    0     -0.0790126848     -10.1878471374     -0.0957729530     -0.1726114177     -0.1716566658     -0.0798920440     22.9412441253     78.1908187866     -60.8939590454
 59 136   -1    0     0.2370380401     -9.7233486175     -0.3160507440     -0.2642255306     -0.3162684917     -0.1328897595     23.2914924621     77.4879837036     -60.5565948486
 60  88   -4   -2     -0.1292934894     -9.5940551757     -0.8212530136     -0.2461157798     -0.2451610326     -0.2306292533     23.2914924621     77.4879837036     -60.5565948486
 61  42   -6   -2     -0.1292934894     -9.5940551757     -0.8212530136     -0.2461157798     -0.2451610326     -0.2306292533     23.2914924621     77.4879837036     -60.5565948486
 61 251   -4   -1     0.3184450626     -9.7808122634     -0.0861956501     0.0516301536     -0.3293181896     -0.4554034709     23.2914924621     77.4879837036     -60.5565948486
 62 203   -8   -4     0.7494233131     -9.5964498519     -0.2466153383     -0.0287985277     -0.6736701965     -0.3717789649     23.2914924621     77.4879837036     -60.5565948486
 63 156   -6   -4     0.7494233131     -9.5964498519     -0.2466153383     -0.0287985277     -0.6736701965     -0.3717789649     23.2914924621     77.4879837036     -60.5565948486
 64 109  -12   -4     0.1292934894     -9.7089824676     0.4668931484     -0.0716760730     -1.6249657630     0.1752426624     23.2914924621     77.4879837036     -60.5565948486
 65  61  -16   -8     1.7981370925     -9.5725059509     -1.4294113159     -0.1957812500     -2.4255239963     0.7177368164     23.2914924621     77.4879837036     -60.5565948486
 66  14  -12   -5     1.7981370925     -9.5725059509     -1.4294113159     -0.1957812500     -2.4255239963     0.7177368164     23.2914924621     77.4879837036     -60.5565948486
 66 222  -12   -4     -0.2418267011     -9.9963016510     -0.7302687168     -0.0727413558     -0.5506302833     0.8173406600     23.2914924621     77.4879837036     -60.5565948486
 67 175   -4   -4     -0.4333725929     -9.9148941040     -0.2059118509     0.1307272434     -0.0379639410     0.4844403743     25.2178573608     78.3665313720     -57.3516502380
 68 127    0    0     -0.4333725929     -9.9148941040     -0.2059118509     0.1307272434     -0.0379639410     0.4844403743     25.2178573608     78.3665313720     -57.3516502380
 69  79    0    0     -0.3088677406     -9.8622188568     -0.3519655704     0.0122147738     -0.0110656023     0.1368925571     25.2178573608     78.3665313720     -57.3516502380
 70  31    0    0     -0.1412650966     -9.7856006622     -0.3375996351     -0.0413155794     -0.0004127966     -0.0138446545     25.2178573608     78.3665313720     -57.3516502380
 70 240    0    0     -0.1412650966     -9.7856006622     -0.3375996351     -0.0413155794     -0.0004127966     -0.0138446545     25.2178573608     78.3665313720     -57.3516502380
 71 192    0    0     -0.1819685935     -9.7401084899     -0.3830918121     -0.0692791938     -0.0044075989     -0.0391450672     25.2178573608     78.3665313720     -57.3516502380
 72 145    0    0     -0.0550694465     -9.8741912841     -0.4860476970     -0.0450440597     -0.0020107176     -0.0838868522     25.2178573608     78.3665313720     -57.3516502380
 73  97    0    0     -0.0550694465     -9.8741912841     -0.4860476970     -0.0450440597     -0.0020107176     -0.0838868522     25.2178573608     78.3665313720     -57.3516502380
 74  49    0    0     -0.0215489125     -9.7544746398     -0.3854861259     0.0460374355     0.0022504048     -0.0466020345     25.2178573608     78.3665313720     -57.3516502380
 75   1    0    0     -0.0383091812     -9.7496862411     -0.3615428924     0.0609513568     0.0062452073     0.0253044104     24.3422374725     78.1908187866     -57.8576927185
 75 208    0    0     -0.0383091812     -9.7496862411     -0.3615428924     0.0609513568     0.0062452073     0.0253044104     24.3422374725     78.1908187866     -57.8576927185
 76 160    0    0     -0.1173218607     -9.7808122634     -0.3687258243     0.0433742332     0.0011851242     0.0822969341     24.3422374725     78.1908187866     -57.8576927185
 77 113    0    0     -0.1580253696     -9.7808122634     -0.3423882961     0.0532280826     0.0001198437     0.0676493167     24.3422374725     78.1908187866     -57.8576927185
 78  65    0    0     -0.1580253696     -9.7808122634     -0.3423882961     0.0532280826     0.0001198437     0.0676493167     24.3422374725     78.1908187866     -57.8576927185
 79  17    0    0     -0.1891515731     -9.6970109939     -0.2514039993     0.1461738204     0.0184959335     0.0431478595     24.3422374725     78.1908187866     -57.8576927185
 79 225    0    0     0.1436594247     -9.7808122634     -0.3878804397     0.1301946043     0.1029194355     0.0255707287     24.3422374725     78.1908187866     -57.8576927185
 80 177    0    0     0.1436594247     -9.7808122634     -0.3878804397     0.1301946043     0.1029194355     0.0255707287     24.3422374725     78.1908187866     -57.8576927185
 81 129    0    0     -0.3639371871     -9.6922225952     -0.1101388931     0.1240692377     0.3940073490     0.0037324771     24.3422374725     78.1908187866     -57.8576927185
 82  81    0    0     -0.2753472328     -9.8239097595     -0.2274607658     0.0188727807     0.1828154563     -0.0543253183     25.0427322387     78.8936614990     -57.1829681396
 83  33    0    0     -0.2753472328     -9.8239097595     -0.2274607658     0.0188727807     0.1828154563     -0.0543253183     25.0427322387     78.8936614990     -57.1829681396
 83 242    0    0     -0.0742240333     -9.8478536605     -0.4381612300     -0.0184120416     0.0259528994     -0.1009313344     25.0427322387     78.8936614990     -57.1829681396
 84 194    0    0     -0.0167602658     -9.7664461135     -0.3328109979     0.1192754745     0.1410032033     -0.0713698005     25.0427322387     78.8936614990     -57.1829681396
 85 147    0    0     -0.0167602658     -9.7664461135     -0.3328109979     0.1192754745     0.1410032033     -0.0713698005     25.0427322387     78.8936614990     -57.1829681396
 86  99    0    0     -0.1149275422     -9.8406705856     -0.2992904472     0.2090253829     0.1870765781     -0.0181057758     25.0427322387     78.8936614990     -57.1829681396
 87  51    0    0     0.0215489125     -9.8239097595     -0.1388707752     0.2878561210     0.2400743007     -0.0170404968     25.0427322387     78.8936614990     -57.1829681396
 88   3    2    0     0.0215489125     -9.8239097595     -0.1388707752     0.2878561210     0.2400743007     -0.0170404968     25.0427322387     78.8936614990     -57.1829681396
 88 210    5    1     0.0215489125     -9.6060266494     0.1173218607     0.2793338775     0.3340853214     0.0636545133     25.0427322387     78.8936614990     -57.1829681396
 89 162    6    1     -0.7063254833     -9.7688407897     0.0502807998     0.1328578114     0.2488628625     0.1773732185     24.5173606872     78.3665313720     -58.3637390136
 90 115    5    1     -0.7063254833     -9.7688407897     0.0502807998     0.1328578114     0.2488628625     0.1773732185     24.5173606872     78.3665313720     -58.3637390136
 91  67    2    1     -0.1795742750     -9.9005289077     -0.0670410633     0.1634846305     0.0651019668     0.0316960930     24.5173606872     78.3665313720     -58.3637390136
 92  18    0    0     0.0191545906     -9.6682786941     -0.0550694465     0.2146181106     0.0967940616     0.0063956785     24.5173606872     78.3665313720     -58.3637390136
 92 226    0    0     0.0191545906     -9.6682786941     -0.0550694465     0.2146181106     0.0967940616     0.0063956785     24.5173606872     78.3665313720     -58.3637390136
 93 178    0    0     -0.0550694465     -9.7927837371     -0.0095772953     0.1629519939     0.3356832265     0.0058630380     24.5173606872     78.3665313720     -58.3637390136
 94 130    3    1     -0.1915459060     -9.8239097595     0.0550694465     0.1507012748     0.4696422576     -0.0053224081     24.5173606872     78.3665313720     -58.3637390136
 95  82    5    3     -0.1915459060     -9.8239097595     0.0550694465     0.1507012748     0.4696422576     -0.0053224081     24.5173606872     78.3665313720     -58.3637390136
 96  34    6    3     -0.0861956501     -9.7975721359     0.0502807998     0.1392495040     0.4496682643     -0.0468683528     24.5173606872     78.3665313720     -58.3637390136
 96 242    7    4     -0.1652083396     -9.7664461135     0.1005615949     0.1011656999     0.5527341842     -0.1214379906     23.4666156768     79.4207916259     -60.0505523681
 97 194    5    8     -0.1652083396     -9.7664461135     0.1005615949     0.1011656999     0.5527341842     -0.1214379906     23.4666156768     79.4207916259     -60.0505523681
 98 146    6    8     -0.1221105098     -9.6682786941     0.2202777862     0.0620166397     0.5444782257     -0.1198400735     23.4666156768     79.4207916259     -60.0505523681
 99  99    6    8     -0.0359148550     -9.7329254150     0.1005615949     -0.0133519601     0.4326237678     -0.0412756347     23.4666156768     79.4207916259     -60.0505523681
100  51    6    7     -0.0359148550     -9.7329254150     0.1005615949     -0.0133519601     0.4326237678     -0.0412756347     23.4666156768     79.4207916259     -60.0505523681
101   3    7    4     -0.0718297100     -9.8646135330     0.0598580884     -0.0453103780     0.4968069553     -0.0386124277     23.4666156768     79.4207916259     -60.0505523681
101 211    7    4     -0.0335205316     -9.8454589843     0.0550694465     0.0143453383     0.5530004978     -0.0399440288     23.4666156768     79.4207916259     -60.0505523681
102 163    7    5     -0.0335205316     -9.8454589843     0.0550694465     0.0143453383     0.5530004978     -0.0399440288     23.4666156768     79.4207916259     -60.0505523681
103 115    6    5     -0.3783031463     -9.7616577148     0.0718297100     0.0790611362     0.5197104930     -0.0649781227     23.4666156768     79.4207916259     -60.0505523681
104  67    6    4     -0.2609812974     -9.6491241455     0.3208393812     0.1461738204     0.3998663902     -0.1014639854     23.4666156768     79.4207916259     -60.0505523681
105  19    4    4     -0.2609812974     -9.6491241455     0.3208393812     0.1461738204     0.3998663902     -0.1014639854     23.4666156768     79.4207916259     -60.0505523681
105 227    3    4     -0.1245048284     -9.6994056701     0.2298550844     0.0577555227     0.2619125604     0.0308971357     25.0427322387     76.4337234497     -59.5445060729
106 180    2    2     -0.1125332117     -9.7472915649     0.1915459060     -0.0250700473     0.2201002836     0.0857590866     25.0427322387     76.4337234497     -59.5445060729
107 132    1    3     -0.1125332117     -9.7472915649     0.1915459060     -0.0250700473     0.2201002836     0.0857590866     25.0427322387     76.4337234497     -59.5445060729
108  84    1    3     -0.8044927597     -9.7592630386     0.0670410633     -0.0096234769     0.2185023784     0.0263696908     25.0427322387     76.4337234497     -59.5445060729
109  36    0    2     -0.1173218607     -9.6539134979     0.3471769332     0.1051605105     0.1468622589     -0.1499342679     25.0427322387     76.4337234497     -59.5445060729
109 244    0    3     -0.1173218607     -9.6539134979     0.3471769332     0.1051605105     0.1468622589     -0.1499342679     25.0427322387     76.4337234497     -59.5445060729
110 197    0    1     -0.0909842967     -9.7568693161     0.2202777862     0.0218023014     0.0954624652     -0.0015939259     25.0427322387     76.4337234497     -59.5445060729
111 149    0    1     -0.0742240333     -9.7257432937     0.1747856235     -0.0162814831     0.0339425039     0.0633881950     25.0427322387     76.4337234497     -59.5445060729
112 102    0    1     -0.0742240333     -9.7257432937     0.1747856235     -0.0162814831     0.0339425039     0.0633881950     25.0427322387     76.4337234497     -59.5445060729
113  54    0    0     0.0047886476     -9.7903900146     0.1556310415     -0.0298638076     -0.0089350414     0.1139890193     23.6417407989     77.8394012451     -59.2071456909
114   6    0    0     -0.0933786296     -9.7927837371     0.1460537433     -0.0639527893     0.0267518568     0.2064021110     23.6417407989     77.8394012451     -59.2071456909
114 214    0    0     -0.0933786296     -9.7927837371     0.1460537433     -0.0639527893     0.0267518568     0.2064021110     23.6417407989     77.8394012451     -59.2071456909
115 166    0    0     -0.1939402198     -9.7592630386     0.1388707752     -0.0730076742     0.0461932277     0.2436869382     23.6417407989     77.8394012451     -59.2071456909
116 118    0    0     -0.2202777862     -9.8239097595     0.0502807998     -0.0703444719     0.0086420888     0.2311698913     23.6417407989     77.8394012451     -59.2071456909
117  70    0    0     -0.2202777862     -9.8239097595     0.0502807998     -0.0703444719     0.0086420888     0.2311698913     23.6417407989     77.8394012451     -59.2071456909
118  22    0    0     -0.3591485500     -10.7122039794     0.0502807998     -0.0333259701     -0.0022770376     0.2205170869     23.6417407989     77.8394012451     -59.2071456909
118 230    0    0     -0.1197161788     -9.6563072204     0.2657699346     0.0684083223     -0.0989512538     0.0647197961     23.6417407989     77.8394012451     -59.2071456909
119 182    0    0     -0.1197161788     -9.6563072204     0.2657699346     0.0684083223     -0.0989512538     0.0647197961     23.6417407989     77.8394012451     -59.2071456909
120 135    0    0     -0.2202777862     -9.8095445632     0.1891515731     0.0494995975     -0.0592695522     0.1275713443     27.8447170257     77.4879837036     -59.5445060729
121  87    0    0     -0.3280223608     -9.6012382507     0.2298550844     -0.0248037266     -0.0190552091     0.1829659366     27.8447170257     77.4879837036     -59.5445060729
122  39    0    0     -0.3280223608     -9.6012382507     0.2298550844     -0.0248037266     -0.0190552091     0.1829659366     27.8447170257     77.4879837036     -59.5445060729
122 247    0    0     -0.5578774452     -9.6682786941     0.0454921483     -0.1177494645     -0.0395618629     0.1707152128     27.8447170257     77.4879837036     -59.5445060729
123 199    0    0     -0.4166123390     -9.7688407897     0.1652083396     -0.1116240978     -0.0528778648     0.0508711433     27.8447170257     77.4879837036     -59.5445060729
124 152    0    0     -0.4166123390     -9.7688407897     0.1652083396     -0.1116240978     -0.0528778648     0.0508711433     27.8447170257     77.4879837036     -59.5445060729
125 104    0    0     -0.5339341640     -9.8598251342     0.0143659424     -0.1744756603     -0.0827057266     -0.0862837409     27.8447170257     77.4879837036     -59.5445060729
126  57    0    0     -0.6201298236     -9.7233486175     0.0000000000     -0.1600943660     -0.1135988593     -0.2332924842     27.8447170257     77.4879837036     -59.5445060729
127   8    0    0     -0.6201298236     -9.7233486175     0.0000000000     -0.1600943660     -0.1135988593     -0.2332924842     27.8447170257     77.4879837036     -59.5445060729
127 216    0    0     -1.0151932239     -9.7879953384     -0.0718297100     -0.1430498838     -0.2464926242     -0.3637893438     25.7432289123     78.5422439575     -60.5565948486
128 169    0    0     0.2178834438     -9.8933458328     -0.0526751232     -0.1238748311     -0.5104159355     -0.3443479776     25.7432289123     78.5422439575     -60.5565948486
129 122    0    0     0.2178834438     -9.8933458328     -0.0526751232     -0.1238748311     -0.5104159355     -0.3443479776     25.7432289123     78.5422439575     -60.5565948486
130  75    0    0     0.2226721048     -9.8430643081     -0.0430978250     -0.0732739925     -0.2651350498     -0.3339614868     25.7432289123     78.5422439575     -60.5565948486
131  28    0    0     0.1053502440     -9.9436264038     -0.2537982940     -0.0804646396     -0.1133325338     -0.1395477771     25.7432289123     78.5422439575     -60.5565948486
131 237    0    0     0.1053502440     -9.9436264038     -0.2537982940     -0.0804646396     -0.1133325338     -0.1395477771     25.7432289123     78.5422439575     -60.5565948486
132 190    0    0     0.2921074867     -9.7808122634     -0.0670410633     0.0156769371     -0.0118645644     0.0375551342     25.7432289123     78.5422439575     -60.5565948486
133 142    0    0     -0.0287318849     -9.7233486175     -0.0359148550     0.0159432578     0.0784179687     0.3246482610     25.7432289123     78.5422439575     -60.5565948486
134  95    0    0     -0.0287318849     -9.7233486175     -0.0359148550     0.0159432578     0.0784179687     0.3246482610     25.7432289123     78.5422439575     -60.5565948486
135  47    0    0     -0.2178834438     -9.8550367355     -0.0790126848     -0.0008349121     0.0909350204     0.4452913284     25.5681037902     78.3665313720     -59.7131881713
135 255    0    0     -0.4501328468     -9.7760238647     -0.0191545906     0.0186064605     0.0696294069     0.4218551158     25.5681037902     78.3665313720     -59.7131881713
136 207    0    0     -0.4501328468     -9.7760238647     -0.0191545906     0.0186064605     0.0696294069     0.4218551158     25.5681037902     78.3665313720     -59.7131881713
137 159    0    0     -0.5770320415     -9.8071498870     -0.0167602658     -0.0077592368     0.0126368904     0.3123975276     25.5681037902     78.3665313720     -59.7131881713
138 111    0    0     -0.7254800796     -9.7137708663     -0.0119716191     -0.0210752463     -0.0214520907     0.1227775931     25.5681037902     78.3665313720     -59.7131881713
139  64    0    0     -0.7254800796     -9.7137708663     -0.0119716191     -0.0210752463     -0.0214520907     0.1227775931     25.5681037902     78.3665313720     -59.7131881713
140  17    0    0     -0.4118237018     -9.8502473831     -0.0790126848     -0.0389186973     -0.0416924238     -0.1121167898     25.5681037902     78.3665313720     -59.7131881713
140 226    0    0     -0.4357668876     -9.8550367355     -0.0909842967     -0.0056286754     -0.0528778648     -0.1685766696     25.5681037902     78.3665313720     -59.7131881713
141 179    0    0     -0.4357668876     -9.8550367355     -0.0909842967     -0.0056286754     -0.0528778648     -0.1685766696     25.5681037902     78.3665313720     -59.7131881713
142 132    0    0     -0.4046407222     -9.8023614883     -0.0766183614     0.0380478267     -0.0859015655     -0.2394178390     25.5681037902     78.3665313720     -59.7131881713
143  85    0    0     -0.1580253696     -9.7832069396     -0.0215489125     0.0596197605     -0.2052130222     -0.2870891380     25.5681037902     78.0151138305     -61.0626373291
144  37    0    0     -0.1580253696     -9.7832069396     -0.0215489125     0.0596197605     -0.2052130222     -0.2870891380     25.5681037902     78.0151138305     -61.0626373291
144 245    0    0     -0.1891515731     -9.7760238647     0.0023943238     0.0841212177     -0.1860379600     -0.2543317794     25.5681037902     78.0151138305     -61.0626373291
145 198    0    0     -0.0861956501     -9.7017993927     0.0885899734     0.0636145591     -0.1958917999     -0.1776315593     25.5681037902     78.0151138305     -61.0626373291
146 151    0    0     -0.0861956501     -9.7017993927     0.0885899734     0.0636145591     -0.1958917999     -0.1776315593     25.5681037902     78.0151138305     -61.0626373291
147 104    0    0     -0.1101388931     -9.7544746398     -0.0071829710     -0.0184120416     -0.2097404479     -0.1147799968     25.5681037902     78.0151138305     -61.0626373291
148  56    0    0     -0.1268991470     -9.6874332427     0.0191545906     -0.0450440597     -0.2550148725     -0.0098498525     25.5681037902     78.0151138305     -61.0626373291
149   8    0    0     -0.1268991470     -9.6874332427     0.0191545906     -0.0450440597     -0.2550148725     -0.0098498525     25.5681037902     78.0151138305     -61.0626373291
149 216    0    0     -0.2825301933     -9.7784175872     0.0550694465     -0.0828615188     -0.3415689229     0.0556649112     25.5681037902     78.0151138305     -61.0626373291
150 169   -3    0     -0.2107004880     -9.8837680816     -0.1292934894     -0.1017702579     -0.5820560455     0.1225112676     24.1671123504     78.7179489135     -59.7131881713
151 122   -7    0     -0.2107004880     -9.8837680816     -0.1292934894     -0.1017702579     -0.5820560455     0.1225112676     24.1671123504     78.7179489135     -59.7131881713
152  74  -11   -2     -0.2633756160     -9.8263044357     -0.1795742750     -0.0620885467     -0.6323905467     0.0985424613     24.1671123504     78.7179489135     -59.7131881713
153  27  -14   -3     -0.2825301933     -9.7664461135     -0.0718297100     -0.0098897972     -0.5668757438     0.0194453668     24.1671123504     78.7179489135     -59.7131881713
153 236  -12   -1     -0.2825301933     -9.7664461135     -0.0718297100     -0.0098897972     -0.5668757438     0.0194453668     24.1671123504     78.7179489135     -59.7131881713
154 189  -12    0     -0.0742240333     -9.7975721359     -0.0119716191     -0.0221405243     -0.5759306430     -0.0082519292     24.1671123504     78.7179489135     -59.7131881713
155 142  -11    0     -0.0383091812     -9.7975721359     -0.0215489125     -0.0437124633     -0.3636734962     -0.0503305149     24.1671123504     78.7179489135     -59.7131881713
156  95   -8    0     -0.0383091812     -9.7975721359     -0.0215489125     -0.0437124633     -0.3636734962     -0.0503305149     24.1671123504     78.7179489135     -59.7131881713
157  49   -5    0     -0.2322494029     -9.7520809173     -0.0766183614     -0.0852583980     -0.0246479296     -0.1563259363     24.1671123504     78.7179489135     -59.7131881713
158   2   -1    0     -0.0263375616     -9.8789796829     -0.1891515731     -0.0924490451     0.0264855384     -0.1920128440     25.0427322387     78.1908187866     -57.5203323364
158 210    0    0     -0.0263375616     -9.8789796829     -0.1891515731     -0.0924490451     0.0264855384     -0.1920128440     25.0427322387     78.1908187866     -57.5203323364
159 163    0    0     0.0167602658     -9.8023614883     -0.1580253696     0.0063557329     0.0350077819     -0.1003987073     25.0427322387     78.1908187866     -57.5203323364
160 115    0    0     -0.0670410633     -9.7137708663     -0.0861956501     0.0790611362     0.0336761808     0.0173148050     25.0427322387     78.1908187866     -57.5203323364
161  67    0    0     -0.1053502440     -9.7185602188     -0.0335205316     0.0934424304     0.0376709842     0.1052004575     25.0427322387     78.1908187866     -57.5203323364
162  19    0    0     -0.1053502440     -9.7185602188     -0.0335205316     0.0934424304     0.0376709842     0.1052004575     25.0427322387     78.1908187866     -57.5203323364
162 227    0    0     -0.1699969768     -9.8119382858     -0.0742240333     0.0644135236     0.0456605863     0.1584644889     25.0427322387     78.1908187866     -57.5203323364
163 179    0    0     -0.1699969768     -9.8119382858     -0.0742240333     0.0644135236     0.0456605863     0.1584644889     25.0427322387     78.1908187866     -57.5203323364
164 132    0    0     -0.2250664234     -9.7951784133     -0.0311262083     0.0644135236     0.0579113197     0.1438168764     25.0427322387     78.1908187866     -57.5203323364
165  85    0    0     -0.1556310415     -9.7305316925     0.0023943238     0.0463037538     0.0770863771     0.1174511909     25.2178573608     78.7179489135     -59.0384635925
166  37    0    0     -0.2059118509     -9.7401084899     -0.0311262083     0.0012956485     0.0951961421     0.1611276865     25.2178573608     78.7179489135     -59.0384635925
166 245    0    0     -0.2059118509     -9.7401084899     -0.0311262083     0.0012956485     0.0951961421     0.1611276865     25.2178573608     78.7179489135     -59.0384635925
167 197    0    0     -0.2921074867     -9.7329254150     -0.0574637699     -0.0248037266     0.0973266983     0.2032062768     25.2178573608     78.7179489135     -59.0384635925
168 150    0    0     -0.2298550844     -9.8478536605     -0.2178834438     -0.0210752463     0.2589830398     0.1246418356     25.2178573608     78.7179489135     -59.0384635925
169 103    0    0     -0.2298550844     -9.8478536605     -0.2178834438     -0.0210752463     0.2589830398     0.1246418356     25.2178573608     78.7179489135     -59.0384635925
170  55    0    0     -0.3639371871     -9.7664461135     -0.0335205316     0.0167422199     0.4850888729     0.0069283189     25.2178573608     78.7179489135     -59.0384635925
171   7    1    1     -0.3040791034     -9.8023614883     -0.1292934894     0.0039588510     0.5199768066     -0.0346176266     25.2178573608     78.7179489135     -59.0384635925
171 215    6    4     -0.3040791034     -9.8023614883     -0.1292934894     0.0039588510     0.5199768066     -0.0346176266     25.2178573608     78.7179489135     -59.0384635925
172 167    8    5     -0.3543598890     -9.7640523910     -0.0598580884     0.0055567717     0.5998728275     -0.0892132568     25.7432289123     77.8394012451     -58.5324211120
173 119    8    6     -0.1628140068     -9.7784175872     -0.1915459060     -0.0040307550     0.6475441455     -0.1190411090     25.7432289123     77.8394012451     -58.5324211120
174  72   11    7     -0.1628140068     -9.7784175872     -0.1915459060     -0.0040307550     0.6475441455     -0.1190411090     25.7432289123     77.8394012451     -58.5324211120
175  24   13    7     -0.0550694465     -9.7712354660     -0.1699969768     -0.0026991534     0.8776447296     -0.1451405048     25.7432289123     77.8394012451     -58.5324211120
175 233   18    9     -0.1963345432     -9.7664461135     -0.1316878080     -0.0176130828     1.2763260602     -0.1355529785     25.7432289123     77.8394012451     -58.5324211120
176 186   24   11     -0.1963345432     -9.7664461135     -0.1316878080     -0.0176130828     1.2763260602     -0.1355529785     25.7432289123     77.8394012451     -58.5324211120
177 140   26   12     -0.1987288665     -9.7472915649     -0.0742240333     -0.0120203590     1.3655432462     -0.1134483933     25.7432289123     77.8394012451     -58.5324211120
178  93   29   13     -0.1747856235     -9.7544746398     -0.0814070034     -0.0282658910     1.2888430404     -0.0660434007     25.7432289123     77.8394012451     -58.5324211120
179  46   29   12     -0.1747856235     -9.7544746398     -0.0814070034     -0.0282658910     1.2888430404     -0.0660434007     25.7432289123     77.8394012451     -58.5324211120
179 254   29   12     -0.1604196929     -9.7616577148     -0.1197161788     -0.0532999897     1.2414381504     -0.0143772945     25.7432289123     77.8394012451     -58.5324211120
180 208   28   12     -0.1652083396     -9.8023614883     -0.1747856235     -0.0889868831     1.3210678100     0.0029335166     24.3422374725     78.8936614990     -61.2313194274
181 161   28   12     -0.1652083396     -9.8023614883     -0.1747856235     -0.0889868831     1.3210678100     0.0029335166     24.3422374725     78.8936614990     -61.2313194274
182 114   31   13     -0.1101388931     -9.7856006622     -0.2202777862     -0.1023028969     1.4385150909     0.0074609589     24.3422374725     78.8936614990     -61.2313194274
183  67   32   13     -0.1388707752     -9.7975721359     -0.2083061695     -0.1012376189     1.5839258193     0.0378214573     24.3422374725     78.8936614990     -61.2313194274
184  20   36   13     -0.1388707752     -9.7975721359     -0.2083061695     -0.1012376189     1.5839258193     0.0378214573     24.3422374725     78.8936614990     -61.2313194274
184 229   37   12     -0.1173218607     -9.8095445632     -0.2729529142     -0.0572947883     1.6041661262     0.1091952562     24.3422374725     78.8936614990     -61.2313194274
185 182   36   11     -0.3471769332     -9.7808122634     -0.1532367229     0.0239328598     1.5277322769     0.1488769626     24.3422374725     78.8936614990     -61.2313194274
186 135   34   10     -0.3471769332     -9.7808122634     -0.1532367229     0.0239328598     1.5277322769     0.1488769626     24.3422374725     78.8936614990     -61.2313194274
187  88   31   10     -0.3375996351     -9.7472915649     -0.1149275422     0.0332540631     1.2646079063     0.1201143980     24.3422374725     78.8936614990     -61.2313194274
188  41   28    8     -0.2705585718     -9.8143329620     -0.1843629074     0.0028935707     1.0060111284     0.0956129360     26.9690971374     78.3665313720     -64.4362640380
188 249   23    7     -0.2705585718     -9.8143329620     -0.1843629074     0.0028935707     1.0060111284     0.0956129360     26.9690971374     78.3665313720     -64.4362640380
189 201   20    7     -0.1149275422     -9.8526420593     -0.3304166793     0.0098178949     0.9032114982     0.0806990051     26.9690971374     78.3665313720     -64.4362640380
190 153   20    7     -0.1891515731     -9.7808122634     -0.2801358699     0.0335203862     1.1191971302     0.0338266563     26.9690971374     78.3665313720     -64.4362640380
191 106   20    7     -0.1891515731     -9.7808122634     -0.2801358699     0.0335203862     1.1191971302     0.0338266563     26.9690971374     78.3665313720     -64.4362640380
192  58   22    8     -0.3687258243     -9.6970109939     -0.0909842967     0.0343193483     1.2020226716     0.0197116861     26.9690971374     78.3665313720     -64.4362640380
193  10   23    8     -0.4022463798     -9.7185602188     -0.1245048284     -0.0386523742     1.0755206346     -0.0069203290     26.9690971374     78.3665313720     -64.4362640380
193 219   22    7     -0.4022463798     -9.7185602188     -0.1245048284     -0.0386523742     1.0755206346     -0.0069203290     26.9690971374     78.3665313720     -64.4362640380
194 171   21    6     -0.2873188495     -9.8334875106     -0.2873188495     -0.0461093425     0.8305061340     0.0170484852     26.9690971374     78.3665313720     -64.4362640380
195 123   19    6     -0.1723913097     -9.8837680816     -0.4022463798     0.0194054183     0.7170536994     0.0165158452     27.4944686889     78.5422439575     -65.6170349121
196  75   17    5     -0.1723913097     -9.8837680816     -0.4022463798     0.0194054183     0.7170536994     0.0165158452     27.4944686889     78.5422439575     -65.6170349121
197  27   18    4     -0.2442210197     -9.7640523910     -0.2370380401     0.0782621765     0.8233154296     -0.0141109752     27.4944686889     78.5422439575     -65.6170349121
197 236   18    6     -0.1652083396     -9.7520809173     -0.2130948066     0.0532280826     0.8352998733     -0.0524610757     27.4944686889     78.5422439575     -65.6170349121
198 188   16    7     -0.1652083396     -9.7520809173     -0.2130948066     0.0532280826     0.8352998733     -0.0524610757     27.4944686889     78.5422439575     -65.6170349121
199 141   17    7     -0.0981672668     -9.7712354660     -0.2633756160     0.0100842130     0.8859006881     -0.0591190814     27.4944686889     78.5422439575     -65.6170349121
200  93   18    7     -0.1556310415     -9.7185602188     -0.2059118509     0.0015619695     0.9564755439     -0.0244974613     27.4944686889     78.5422439575     -65.6170349121
201  45   19    8     -0.1556310415     -9.7185602188     -0.2059118509     0.0015619695     0.9564755439     -0.0244974613     27.4944686889     78.5422439575     -65.6170349121
201 254   20    8     -0.1939402198     -9.7520809173     -0.1652083396     -0.0186783647     0.8928250312     0.0141189632     27.4944686889     78.5422439575     -65.6170349121
202 207   18    8     -0.2250664234     -9.7736291885     -0.2442210197     -0.0453103780     0.8307723999     0.0143852829     29.2457084655     79.2450790405     -68.6532974243
203 159   17    6     -0.2250664234     -9.7736291885     -0.2442210197     -0.0453103780     0.8307723999     0.0143852829     29.2457084655     79.2450790405     -68.6532974243
204 111   17    6     -0.1556310415     -9.8406705856     -0.3639371871     -0.0498378229     0.8507464408     -0.0213016176     29.2457084655     79.2450790405     -68.6532974243
205  64   18    7     -0.1364764571     -9.7951784133     -0.3136564254     -0.0034981145     0.9069399833     -0.0463357114     29.2457084655     79.2450790405     -68.6532974243
206  16   19    6     -0.1364764571     -9.7951784133     -0.3136564254     -0.0034981145     0.9069399833     -0.0463357114     29.2457084655     79.2450790405     -68.6532974243
206 225   19    7     -0.2250664234     -9.7209539413     -0.2178834438     0.0082199745     0.9135979652     -0.0599180412     29.2457084655     79.2450790405     -68.6532974243
207 178   20    7     -0.1484480619     -9.7568693161     -0.2873188495     -0.0410492563     0.8076025962     -0.0785604476     29.2457084655     79.2450790405     -68.6532974243
208 130   19    6     -0.1484480619     -9.7568693161     -0.2873188495     -0.0410492563     0.8076025962     -0.0785604476     29.2457084655     79.2450790405     -68.6532974243
209  83   17    6     -0.0550694465     -9.8478536605     -0.4190066337     -0.0490388584     0.7703177452     -0.0769625282     29.2457084655     79.2450790405     -68.6532974243
210  35   17    6     -0.0742240333     -9.7903900146     -0.3399939537     0.0055567717     0.8076025962     -0.0673750019     29.2457084655     77.8394012451     -67.3038482666
210 243   17    6     -0.0742240333     -9.7903900146     -0.3399939537     0.0055567717     0.8076025962     -0.0673750019     29.2457084655     77.8394012451     -67.3038482666
211 195   17    6     -0.1125332117     -9.7879953384     -0.2992904472     0.0305908679     0.8110647201     -0.0812236595     29.2457084655     77.8394012451     -67.3038482666
212 148   18    7     -0.0430978250     -9.8023614883     -0.2992904472     0.0215359783     0.7860306739     -0.1030619025     29.2457084655     77.8394012451     -67.3038482666
213 100   18    7     -0.0430978250     -9.8023614883     -0.2992904472     0.0215359783     0.7860306739     -0.1030619025     29.2457084655     77.8394012451     -67.3038482666
214  52   17    6     0.0526751232     -9.8071498870     -0.3328109979     0.0265960645     0.7958845138     -0.0684402847     29.2457084655     77.8394012451     -67.3038482666
215   4   18    6     -0.0359148550     -9.7329254150     -0.1795742750     0.0359172677     0.8057383537     -0.0114477729     29.2457084655     77.8394012451     -67.3038482666
215 213   19    6     -0.0359148550     -9.7329254150     -0.1795742750     0.0359172677     0.8057383537     -0.0114477729     29.2457084655     77.8394012451     -67.3038482666
216 166   16    6     0.0047886476     -9.7951784133     -0.2609812974     -0.0130856394     0.7189179420     0.0146516036     29.2457084655     77.8394012451     -67.3038482666
217 118   15    6     0.1221105098     -9.8047552108     -0.3783031463     -0.0186783647     0.7498111248     0.0388867378     29.2457084655     77.8394012451     -67.3038482666
218  70   17    5     0.1221105098     -9.8047552108     -0.3783031463     -0.0186783647     0.7498111248     0.0388867378     29.2457084655     77.8394012451     -67.3038482666
219  22   17    5     0.0071829710     -9.7544746398     -0.3256280183     -0.0045633945     0.8960207939     0.0764378833     29.7710800170     79.4207916259     -69.1593399047
219 230   20    8     -0.0143659424     -9.7856006622     -0.2968961238     -0.0069602756     0.9245170593     0.1041351795     29.7710800170     79.4207916259     -69.1593399047
220 182   21    8     -0.0143659424     -9.7856006622     -0.2968961238     -0.0069602756     0.9245170593     0.1041351795     29.7710800170     79.4207916259     -69.1593399047
221 134   21    9     0.0143659424     -9.8023614883     -0.3663315296     -0.0186783647     0.9442247390     0.1038688540     29.7710800170     79.4207916259     -69.1593399047
222  86   24   10     -0.1652083396     -9.7544746398     -0.2442210197     0.0050241317     0.9831075668     0.1291692733     29.7710800170     79.4207916259     -69.1593399047
223  38   22    6     -0.1652083396     -9.7544746398     -0.2442210197     0.0050241317     0.9831075668     0.1291692733     29.7710800170     79.4207916259     -69.1593399047
223 247   23    7     -0.0119716191     -9.8191213607     -0.3974577426     -0.0202762842     0.9098694801     0.0940150165     29.7710800170     79.4207916259     -69.1593399047
224 199   23    7     -0.0981672668     -9.8071498870     -0.3208393812     -0.0019001923     0.9756505966     0.0511374664     29.7710800170     79.4207916259     -69.1593399047
225 151   22    7     -0.0981672668     -9.8071498870     -0.3208393812     -0.0019001923     0.9756505966     0.0511374664     29.7710800170     79.4207916259     -69.1593399047
226 102   25   10     -0.0909842967     -9.8071498870     -0.3639371871     0.0202043819     0.9932277679     0.0396856975     33.7989311218     79.2450790405     -68.9906616210
227  55   22    8     0.0119716191     -9.8167276382     -0.4309782505     0.0553586435     1.0254524946     0.0455447387     33.7989311218     79.2450790405     -68.9906616210
228   7   24    8     0.0119716191     -9.8167276382     -0.4309782505     0.0553586435     1.0254524946     0.0455447387     33.7989311218     79.2450790405     -68.9906616210
228 214   26   10     -0.1125332117     -9.7448978424     -0.2801358699     0.1056931495     1.1668684482     0.0620565891     33.7989311218     79.2450790405     -68.9906616210
229 167   26    9     -0.1915459060     -9.7089824676     -0.1771799468     0.0846538543     1.1173329353     0.0495395421     33.7989311218     79.2450790405     -68.9906616210
230 119   28    9     -0.1915459060     -9.7089824676     -0.1771799468     0.0846538543     1.1173329353     0.0495395421     33.7989311218     79.2450790405     -68.9906616210
231  72   27    9     -0.0023943238     -9.8095445632     -0.3639371871     0.0226012635     1.0467580556     0.0143852829     33.7989311218     79.2450790405     -68.9906616210
232  23   26    9     -0.1029559254     -9.7856006622     -0.2681642532     0.0367162275     1.1405028104     0.0181137657     33.7989311218     79.2450790405     -68.9906616210
232 231   24    9     -0.1029559254     -9.7856006622     -0.2681642532     0.0367162275     1.1405028104     0.0181137657     33.7989311218     79.2450790405     -68.9906616210
233 184   25    9     0.0047886476     -9.8167276382     -0.3735145092     0.0241991806     1.1612757444     0.0202443265     36.2506675720     79.5964965820     -70.0027465820
234 136   25   11     -0.1292934894     -9.7089824676     -0.2035175085     0.0172748575     1.2542214393     0.0359572172     36.2506675720     79.5964965820     -70.0027465820
235  88   25   12     -0.1292934894     -9.7089824676     -0.2035175085     0.0172748575     1.2542214393     0.0359572172     36.2506675720     79.5964965820     -70.0027465820
236  40   25   12     -0.2011231899     -9.7640523910     -0.1628140068     -0.0426471757     1.1998921585     0.0495395421     36.2506675720     79.5964965820     -70.0027465820
236 249   23   11     -0.0718297100     -9.7975721359     -0.3088677406     -0.0714097547     1.0867060470     0.0460773849     36.2506675720     79.5964965820     -70.0027465820
237 200   25    8     -0.0718297100     -9.7975721359     -0.3088677406     -0.0714097547     1.0867060470     0.0460773849     36.2506675720     79.5964965820     -70.0027465820
238 152   26    6     -0.1819685935     -9.7951784133     -0.3064734458     -0.0178794026     1.0885703563     0.0508711433     36.2506675720     79.5964965820     -70.0027465820
239 104   26    6     -0.0263375616     -9.8334875106     -0.4118237018     0.0223349428     1.0440949201     0.0561975479     36.2506675720     79.5964965820     -70.0027465820
240  56   26    6     -0.0263375616     -9.8334875106     -0.4118237018     0.0223349428     1.0440949201     0.0561975479     36.2506675720     79.5964965820     -70.0027465820
241   8   24    7     -0.0526751232     -9.8263044357     -0.3256280183     0.0431079101     1.0680637359     0.0687145948     38.5272827148     77.6636886596     -70.5087966918
241 216   23    7     -0.0981672668     -9.7065887451     -0.2346437215     0.0289929437     1.1061474084     0.0767042064     38.5272827148     77.6636886596     -70.5087966918
242 169   22    7     -0.0981672668     -9.7065887451     -0.2346437215     0.0289929437     1.1061474084     0.0767042064     38.5272827148     77.6636886596     -70.5087966918
243 121   22    7     -0.2418267011     -9.7329254150     -0.1676026582     -0.0032317936     1.0393011569     0.0806990051     38.5272827148     77.6636886596     -70.5087966918
244  73   22    5     -0.1628140068     -9.8119382858     -0.3304166793     -0.0426471757     0.9503501892     0.0383540992     38.5272827148     77.6636886596     -70.5087966918
245  26   21    5     -0.1628140068     -9.8119382858     -0.3304166793     -0.0426471757     0.9503501892     0.0383540992     38.5272827148     77.6636886596     -70.5087966918
245 234   21    5     -0.1268991470     -9.8286991119     -0.3423882961     -0.0101561176     1.0108048915     -0.0119804132     38.5272827148     77.6636886596     -70.5087966918
246 187   22    4     -0.0933786296     -9.7951784133     -0.3926690864     -0.0011012330     1.0302462577     0.0125210416     38.5272827148     77.6636886596     -70.5087966918
247 139   22    5     -0.0933786296     -9.7951784133     -0.3926690864     -0.0011012330     1.0302462577     0.0125210416     38.5272827148     77.6636886596     -70.5087966918
248  92   23    5     0.0335205316     -9.7832069396     -0.4166123390     0.0457711172     1.1144033670     0.0423488998     40.1033973693     78.8936614990     -71.3522033691
249  44   23    5     0.0335205316     -9.8574304580     -0.4429498672     0.0654788064     1.2715322971     0.0585944271     40.1033973693     78.8936614990     -71.3522033691
249 252   23    5     0.0335205316     -9.8574304580     -0.4429498672     0.0654788064     1.2715322971     0.0585944271     40.1033973693     78.8936614990     -71.3522033691
250 204   25    5     -0.3998520660     -9.6347589492     -0.1149275422     0.0226012635     1.3362480401     -0.0013276058     40.1033973693     78.8936614990     -71.3522033691
251 156   26    6     -0.1340821266     -9.8095445632     -0.3232336997     -0.1110914587     1.0893692970     -0.0319544267     40.1033973693     78.8936614990     -71.3522033691
252 109   26    6     -0.1340821266     -9.8095445632     -0.3232336997     -0.1110914587     1.0893692970     -0.0319544267     40.1033973693     78.8936614990     -71.3522033691
253  62   27    6     0.0909842967     -9.9244718551     -0.5243568897     -0.1036345005     1.0329093933     0.0231738471     40.1033973693     78.8936614990     -71.3522033691
254  14   27    5     -0.2250664234     -9.7616577148     -0.2705585718     0.0252644634     1.1487586498     0.0689809226     40.1033973693     78.8936614990     -71.3522033691
254 222   24    4     -0.2250664234     -9.7616577148     -0.2705585718     0.0252644634     1.1487586498     0.0689809226     40.1033973693     78.8936614990     -71.3522033691
255 175   23    4     -0.1197161788     -9.7903900146     -0.3591485500     0.0188727807     0.9964235305     0.0311634516     40.1033973693     78.8936614990     -71.3522033691
  0 127   22    3     -0.0718297100     -9.8191213607     -0.4573158264     0.0244655036     0.9471543312     0.0194453668     42.5551338195     79.5964965820     -71.3522033691
  1  79   21    2     -0.0718297100     -9.8191213607     -0.4573158264     0.0244655036     0.9471543312     0.0194453668     42.5551338195     79.5964965820     -71.3522033691
  2  31   21    2     -0.1412650966     -9.7664461135     -0.3759088277     0.0436405563     0.9064073562     0.0122547221     42.5551338195     79.5964965820     -71.3522033691
  2 239   19    2     -0.2490096569     -9.7089824676     -0.2585869789     0.0252644634     0.8105320930     -0.0173068165     42.5551338195     79.5964965820     -71.3522033691
  3 191   17    3     -0.2490096569     -9.7089824676     -0.2585869789     0.0252644634     0.8105320930     -0.0173068165     42.5551338195     79.5964965820     -71.3522033691
  4 143   17    3     0.1580253696     -9.8670082092     -0.5578774452     0.0138126969     0.8057383537     -0.0497978734     42.5551338195     79.5964965820     -71.3522033691
  5  95   18    2     -0.0742240333     -9.8191213607     -0.3998520660     0.0942413806     1.0864397239     -0.0149099349     42.5551338195     79.5964965820     -71.3522033691
  6  47   22    2     -0.0742240333     -9.8191213607     -0.3998520660     0.0942413806     1.0864397239     -0.0149099349     42.5551338195     79.5964965820     -71.3522033691
  6 255   25    4     -0.0981672668     -9.7544746398     -0.2609812974     0.1267324566     1.0193270444     0.0039987974     42.5551338195     79.5964965820     -71.3522033691
  7 207   20    0     0.0263375616     -9.7903900146     -0.3471769332     0.0899802589     0.8747152328     0.0157168841     43.9561233520     78.5422439575     -69.3280258178
  8 159   20    5     0.0263375616     -9.7903900146     -0.3471769332     0.0899802589     0.8747152328     0.0157168841     43.9561233520     78.5422439575     -69.3280258178
  9 110   12    3     -0.2537982940     -9.7856006622     -0.1915459060     0.0694736099     0.8566054344     0.0495395421     43.9561233520     78.5422439575     -69.3280258178
 10  62   12    4     -0.1963345432     -9.7329254150     -0.1556310415     -0.0128193199     0.6395545482     0.0306308126     43.9561233520     78.5422439575     -69.3280258178
 11  15   13    8     -0.1963345432     -9.7329254150     -0.1556310415     -0.0128193199     0.6395545482     0.0306308126     43.9561233520     78.5422439575     -69.3280258178
 11 223    9    3     0.1628140068     -9.8837680816     -0.5291455268     -0.0471746158     0.4390154361     0.0119884014     43.9561233520     78.5422439575     -69.3280258178
 12 175   13    5     -0.1580253696     -9.7999668121     -0.2777415513     0.0612176799     0.6616591453     -0.0125130534     43.9561233520     78.5422439575     -69.3280258178
 13 128   10    3     -0.1580253696     -9.7999668121     -0.2777415513     0.0612176799     0.6616591453     -0.0125130534     43.9561233520     78.5422439575     -69.3280258178
 14  81   12    3     -0.0646467447     -9.7856006622     -0.2274607658     0.0873170566     0.6006717681     -0.0258290624     43.9561233520     78.5422439575     -69.3280258178
 15  33   13    2     -0.0790126848     -9.7353200912     -0.1843629074     0.0628156089     0.4528641223     0.0111894416     46.0576133728     79.5964965820     -69.3280258178
 15 241   12    3     -0.0790126848     -9.7353200912     -0.1843629074     0.0628156089     0.4528641223     0.0111894416     46.0576133728     79.5964965820     -69.3280258178
 16 193   10    2     -0.0430978250     -9.7736291885     -0.2250664234     0.0345856690     0.3524613857     0.0367561769     46.0576133728     79.5964965820     -69.3280258178
 17 145    4    3     -0.0502807998     -9.7640523910     -0.2394323587     0.0194054183     0.2853487491     0.0412836170     46.0576133728     79.5964965820     -69.3280258178
 18  97    2    4     -0.0502807998     -9.7640523910     -0.2394323587     0.0194054183     0.2853487491     0.0412836170     46.0576133728     79.5964965820     -69.3280258178
 19  49    0    2     -0.1077445626     -9.7544746398     -0.1723913097     -0.0019001923     0.2118443727     0.0285002517     46.0576133728     79.5964965820     -69.3280258178
 20   1    2   -2     -0.0359148550     -9.7856006622     -0.2537982940     -0.0237384462     0.1473948860     0.0298318529     46.0576133728     79.5964965820     -69.3280258178
 20 209    4   -3     -0.0359148550     -9.7856006622     -0.2537982940     -0.0237384462     0.1473948860     0.0298318529     46.0576133728     79.5964965820     -69.3280258178
 21 161    4   -4     -0.1268991470     -9.7592630386     -0.2418267011     -0.0208089232     0.1268882274     0.0266360092     46.0576133728     79.5964965820     -69.3280258178
 22 113    4   -4     -0.0933786296     -9.8047552108     -0.2897131729     -0.0311954069     0.0429973888     0.0231738471     45.8824882507     78.3665313720     -69.4967041015
 23  65    0    0     -0.0933786296     -9.8047552108     -0.2897131729     -0.0311954069     0.0429973888     0.0231738471     45.8824882507     78.3665313720     -69.4967041015
 24  17    0    0     -0.0718297100     -9.8215160369     -0.2992904472     -0.0101561176     0.0019840848     0.0162495241     45.8824882507     78.3665313720     -69.4967041015
 24 225    0    0     -0.0742240333     -9.7975721359     -0.2633756160     0.0356509447     0.0046472864     0.0151842451     45.8824882507     78.3665313720     -69.4967041015
 25 177    0    0     -0.0742240333     -9.7975721359     -0.2633756160     0.0356509447     0.0046472864     0.0151842451     45.8824882507     78.3665313720     -69.4967041015
 26 129    0    0     -0.0718297100     -9.7784175872     -0.2370380401     0.0657451200     0.0160990533     0.0087925605     45.8824882507     78.3665313720     -69.4967041015
 27  80    0    0     -0.0790126848     -9.7496862411     -0.1747856235     0.0502985572     -0.0001464764     -0.0039908080     45.8824882507     78.3665313720     -69.4967041015
 28  32    0    0     -0.0790126848     -9.7496862411     -0.1747856235     0.0502985572     -0.0001464764     -0.0039908080     45.8824882507     78.3665313720     -69.4967041015
 28 239    0    0     -0.0718297100     -9.7975721359     -0.2514039993     0.0095515737     -0.0182562465     -0.0130456924     45.8824882507     78.3665313720     -69.4967041015
 29 192    0    0     -0.0742240333     -9.8023614883     -0.2346437215     0.0103505349     -0.0225173687     -0.0221005797     46.2327384948     78.3665313720     -69.8340682983
 30 144    0    0     -0.0742240333     -9.8023614883     -0.2346437215     0.0103505349     -0.0225173687     -0.0221005797     46.2327384948     78.3665313720     -69.8340682983
 31  96    0    0     -0.0718297100     -9.7999668121     -0.2370380401     0.0273950219     -0.0211857700     -0.0242311382     46.2327384948     78.3665313720     -69.8340682983
 32  49    0    0     -0.0574637699     -9.7520809173     -0.2154891252     0.0407110309     -0.0163920059     -0.0119804132     46.2327384948     78.3665313720     -69.8340682983
 33   1    0    0     -0.0574637699     -9.7520809173     -0.2154891252     0.0407110309     -0.0163920059     -0.0119804132     46.2327384948     78.3665313720     -69.8340682983
 33 209    0    0     -0.0742240333     -9.7712354660     -0.1795742750     0.0228675818     -0.0214520907     -0.0127793729     46.2327384948     78.3665313720     -69.8340682983
 34 161    0    0     -0.1245048284     -9.7688407897     -0.1723913097     0.0116821360     -0.0195878486     -0.0274269819     46.2327384948     78.3665313720     -69.8340682983
 35 114    0    0     -0.1245048284     -9.7688407897     -0.1723913097     0.0116821360     -0.0195878486     -0.0274269819     46.2327384948     78.3665313720     -69.8340682983
 36  66    0    0     -0.0335205316     -9.8286991119     -0.2442210197     0.0036925301     -0.0345017790     -0.0604506874     46.2327384948     78.3665313720     -69.8340682983
 37  18    0    0     -0.0071829710     -9.7903900146     -0.2035175085     0.0297919034     -0.0278437733     -0.0617822837     46.2327384948     78.3665313720     -69.8340682983
 37 227    0    0     -0.0071829710     -9.7903900146     -0.2035175085     0.0297919034     -0.0278437733     -0.0617822837     46.2327384948     78.3665313720     -69.8340682983
 38 179    0    0     0.0239432382     -9.7784175872     -0.2083061695     0.0455047941     -0.0230500102     -0.0487325954     46.0576133728     77.8394012451     -68.9906616210
 39 131    0    0     0.0167602658     -9.7520809173     -0.2083061695     0.0423089504     -0.0153267250     -0.0263617014     46.0576133728     77.8394012451     -68.9906616210
 40  83    0    0     0.0167602658     -9.7520809173     -0.2083061695     0.0423089504     -0.0153267250     -0.0263617014     46.0576133728     77.8394012451     -68.9906616210
 41  34    0    0     0.0000000000     -9.8071498870     -0.1843629074     0.0401783943     -0.0081360816     -0.0013276058     46.0576133728     77.8394012451     -68.9906616210
 41 241    0    0     -0.0167602658     -9.7760238647     -0.1268991470     0.0425752687     -0.0012117570     0.0055967183     46.0576133728     77.8394012451     -68.9906616210
 42 193    0    0     -0.0167602658     -9.7760238647     -0.1268991470     0.0425752687     -0.0012117570     0.0055967183     46.0576133728     77.8394012451     -68.9906616210
 43 145    0    0     -0.0383091812     -9.7353200912     -0.0909842967     0.0151442980     0.0003861639     0.0021345558     46.0576133728     77.8394012451     -68.9906616210
 44  97    0    0     -0.0095772953     -9.7664461135     -0.1508424043     -0.0330596494     -0.0038749588     -0.0061213684     46.0576133728     77.8394012451     -68.9906616210
 45  49    0    0     -0.0095772953     -9.7664461135     -0.1508424043     -0.0330596494     -0.0038749588     -0.0061213684     46.0576133728     77.8394012451     -68.9906616210
 46   1    0    0     -0.0119716191     -9.7975721359     -0.2154891252     -0.0554305458     -0.0028096780     0.0037324771     44.6566200256     77.4879837036     -70.3401107788
 46 209    0    0     0.0000000000     -9.7832069396     -0.2035175085     -0.0525010204     -0.0017443972     0.0253044104     44.6566200256     77.4879837036     -70.3401107788
 47 159    0    0     0.0000000000     -9.7832069396     -0.2035175085     -0.0525010204     -0.0017443972     0.0253044104     44.6566200256     77.4879837036     -70.3401107788
 48 110    0    0     -0.0023943238     -9.7832069396     -0.1915459060     -0.0514357471     -0.0060055203     0.0506048250     44.6566200256     77.4879837036     -70.3401107788
 49  61    0    0     -0.0023943238     -9.7832069396     -0.1915459060     -0.0514357471     -0.0060055203     0.0506048250     44.6566200256     77.4879837036     -70.3401107788
 50  12    0    0     -0.0407035017     -9.8095445632     -0.2322494029     -0.0389186973     0.0046472864     0.0687145948     44.6566200256     77.4879837036     -70.3401107788
 50 220    0    0     -0.0742240333     -9.7879953384     -0.2035175085     -0.0221405243     0.0160990533     0.0748399639     44.6566200256     77.4879837036     -70.3401107788
 51 172    0    0     -0.0742240333     -9.7879953384     -0.2035175085     -0.0221405243     0.0160990533     0.0748399639     44.6566200256     77.4879837036     -70.3401107788
 52 124    0    0     -0.1316878080     -9.7927837371     -0.2202777862     -0.0234721279     0.0131695318     0.0609913110     44.6566200256     77.4879837036     -70.3401107788
 53  76    0    0     -0.1053502440     -9.8071498870     -0.2753472328     -0.0226731657     -0.0012117570     0.0175811266     45.7073669433     77.8394012451     -68.6532974243
 54  28    0    0     -0.1053502440     -9.8071498870     -0.2753472328     -0.0226731657     -0.0012117570     0.0175811266     45.7073669433     77.8394012451     -68.6532974243
 54 236    0    0     -0.0981672668     -9.7879953384     -0.2537982940     -0.0042970743     -0.0073371200     -0.0111814522     45.7073669433     77.8394012451     -68.6532974243
 55 189    0    0     -0.0646467447     -9.8023614883     -0.2537982940     0.0079536528     -0.0131961643     -0.0263617014     45.7073669433     77.8394012451     -68.6532974243
 56 141    0    0     -0.0646467447     -9.8023614883     -0.2537982940     0.0079536528     -0.0131961643     -0.0263617014     45.7073669433     77.8394012451     -68.6532974243
 57  94    0    0     -0.0598580884     -9.7760238647     -0.1867572593     0.0124810945     -0.0073371200     -0.0175731363     45.7073669433     77.8394012451     -68.6532974243
 58  46    0    0     -0.0622524166     -9.8119382858     -0.2178834438     0.0012956485     -0.0062718396     -0.0087845697     45.7073669433     77.8394012451     -68.6532974243
 58 254    0    0     -0.0622524166     -9.8119382858     -0.2178834438     0.0012956485     -0.0062718396     -0.0087845697     45.7073669433     77.8394012451     -68.6532974243
 59 207    0    0     -0.0359148550     -9.8167276382     -0.2250664234     0.0020946097     -0.0036086382     -0.0007949658     45.7073669433     77.8394012451     -68.6532974243
 60 158    0    0     -0.0407035017     -9.7736291885     -0.2609812974     0.0140790176     0.0027830455     0.0151842451     45.5322418212     78.0151138305     -69.8340682983
 61 110    0    0     -0.0407035017     -9.7736291885     -0.2609812974     0.0140790176     0.0027830455     0.0151842451     45.5322418212     78.0151138305     -69.8340682983
 62  62    0    0     -0.0885899734     -9.7712354660     -0.2466153383     0.0223349428     0.0102400100     0.0343592929     45.5322418212     78.0151138305     -69.8340682983
 63  14    0    0     -0.1125332117     -9.7879953384     -0.1963345432     0.0130137372     0.0049136066     0.0234401679     45.5322418212     78.0151138305     -69.8340682983
 63 222    0    0     -0.1125332117     -9.7879953384     -0.1963345432     0.0130137372     0.0049136066     0.0234401679     45.5322418212     78.0151138305     -69.8340682983
 64 174    0    0     -0.1245048284     -9.7688407897     -0.1915459060     -0.0032317936     0.0019840848     0.0026671962     45.5322418212     78.0151138305     -69.8340682983
 65 126    0    0     -0.0670410633     -9.7856006622     -0.2418267011     -0.0186783647     -0.0097340021     -0.0162415361     45.5322418212     78.0151138305     -69.8340682983
 66  79    0    0     -0.0670410633     -9.7856006622     -0.2418267011     -0.0186783647     -0.0097340021     -0.0162415361     45.5322418212     78.0151138305     -69.8340682983
 67  31    0    0     -0.0646467447     -9.8239097595     -0.2346437215     -0.0093571577     -0.0089350414     -0.0082519292     45.5322418212     78.0151138305     -69.8340682983
 67 239    0    0     -0.0861956501     -9.8023614883     -0.2657699346     0.0215359783     -0.0052065601     0.0021345558     44.4814987182     78.7179489135     -68.8219833374
 68 191    0    0     -0.0861956501     -9.8023614883     -0.2657699346     0.0215359783     -0.0052065601     0.0021345558     44.4814987182     78.7179489135     -68.8219833374
 69 144    0    0     -0.0790126848     -9.8071498870     -0.2561926364     0.0516301536     -0.0044075989     -0.0029255268     44.4814987182     78.7179489135     -68.8219833374
 70  96    0    0     -0.0526751232     -9.8071498870     -0.2035175085     0.0854528236     -0.0012117570     -0.0071866502     44.4814987182     78.7179489135     -68.8219833374
 71  48    0    0     -0.0526751232     -9.8071498870     -0.2035175085     0.0854528236     -0.0012117570     -0.0071866502     44.4814987182     78.7179489135     -68.8219833374
 72   0    0    0     -0.1364764571     -9.7616577148     -0.1436594247     0.1086226825     -0.0057392001     -0.0119804132     44.4814987182     78.7179489135     -68.8219833374
 72 209    0    0     -0.0742240333     -9.8047552108     -0.1747856235     0.0985025024     -0.0310396146     -0.0463357114     44.4814987182     78.7179489135     -68.8219833374
 73 161    0    0     -0.0742240333     -9.8047552108     -0.1747856235     0.0985025024     -0.0310396146     -0.0463357114     44.4814987182     78.7179489135     -68.8219833374
 74 114    0    0     -0.0239432382     -9.7951784133     -0.1532367229     0.1096879482     -0.0334365010     -0.0474009943     44.4814987182     78.7179489135     -68.8219833374
 75  67    0    0     -0.0430978250     -9.7999668121     -0.1316878080     0.1339231014     -0.0214520907     -0.0290249013     44.4814987182     78.7179489135     -68.8219833374
 76  19    0    0     -0.0430978250     -9.7999668121     -0.1316878080     0.1339231014     -0.0214520907     -0.0290249013     44.4814987182     78.7179489135     -68.8219833374
 76 227    0    0     -0.0454921483     -9.7927837371     -0.0957729530     0.1405811071     -0.0155930461     -0.0122467339     46.4078598022     78.5422439575     -70.3401107788
 77 180    0    0     -0.0526751232     -9.7832069396     -0.0454921483     0.1355210065     -0.0190552091     -0.0026592068     46.4078598022     78.5422439575     -70.3401107788
 78 132    0    0     -0.0526751232     -9.7832069396     -0.0454921483     0.1355210065     -0.0190552091     -0.0026592068     46.4078598022     78.5422439575     -70.3401107788
 79  84    0    0     -0.0454921483     -9.7879953384     -0.0502807998     0.1307272434     -0.0219847297     0.0013355957     46.4078598022     78.5422439575     -70.3401107788
 80  36    0    0     -0.0502807998     -9.7975721359     -0.0287318849     0.1320588588     -0.0150604057     -0.0007949658     46.4078598022     78.5422439575     -70.3401107788
 80 244    0    0     -0.0502807998     -9.7975721359     -0.0287318849     0.1320588588     -0.0150604057     -0.0007949658     46.4078598022     78.5422439575     -70.3401107788
 81 196    0    4     0.2154891252     -9.8167276382     -0.2561926364     0.0138126969     -0.0797762012     0.0098578405     46.4078598022     78.5422439575     -70.3401107788
 82 148   -1    9     -0.0143659424     -9.8670082092     0.0359148550     -0.0517020606     -0.0763140392     0.0050640773     46.4078598022     78.5422439575     -70.3401107788
 83  99   -3   14     -0.0143659424     -9.8670082092     0.0359148550     -0.0517020606     -0.0763140392     0.0050640773     46.4078598022     78.5422439575     -70.3401107788
 84  51   -4   20     -0.0694353866     -9.7856006622     -0.0263375616     -0.0040307550     -0.0504809856     -0.0090508909     44.8317451477     78.3665313720     -70.8461532592
 85   3   -5   20     0.0119716191     -9.7664461135     -0.1676026582     0.0007630084     -0.0629980325     -0.0015939259     44.8317451477     78.3665313720     -70.8461532592
 85 211   -4   20     0.0119716191     -9.7664461135     -0.1676026582     0.0007630084     -0.0629980325     -0.0015939259     44.8317451477     78.3665313720     -70.8461532592
 86 164   -4   22     0.0407035017     -9.8286991119     -0.0957729530     -0.0050960350     -0.0515462684     0.0045314373     44.8317451477     78.3665313720     -70.8461532592
 87 116   -5   23     -0.0766183614     -9.8334875106     -0.0119716191     0.0108831750     -0.0169246459     0.0063956785     44.8317451477     78.3665313720     -70.8461532592
 88  69   -6   25     -0.0766183614     -9.8334875106     -0.0119716191     0.0108831750     -0.0169246459     0.0063956785     44.8317451477     78.3665313720     -70.8461532592
 89  21   -6   25     -0.1077445626     -9.7712354660     -0.0646467447     0.0300582265     -0.0060055203     -0.0170404968     44.8317451477     78.3665313720     -70.8461532592
 89 230   -5   26     -0.1245048284     -9.8382759094     -0.0143659424     0.0207370209     -0.0211857700     -0.0423409080     44.8317451477     78.3665313720     -70.8461532592
 90 182   -5   28     -0.1245048284     -9.8382759094     -0.0143659424     0.0207370209     -0.0211857700     -0.0423409080     44.8317451477     78.3665313720     -70.8461532592
 91 135   -5   28     0.0119716191     -9.8574304580     -0.0670410633     0.0223349428     -0.0334365010     -0.0519284343     46.0576133728     78.8936614990     -70.0027465820
 92  87   -5   30     -0.0191545906     -9.7879953384     -0.0311262083     0.0202043819     -0.0259795308     -0.0386124277     46.0576133728     78.8936614990     -70.0027465820
 93  39   -4   32     -0.0191545906     -9.7879953384     -0.0311262083     0.0202043819     -0.0259795308     -0.0386124277     46.0576133728     78.8936614990     -70.0027465820
 93 247   -4   34     -0.0670410633     -9.7688407897     0.0287318849     0.0188727807     -0.0094676818     -0.0231658601     46.0576133728     78.8936614990     -70.0027465820
 94 199   -4   37     0.0143659424     -9.7736291885     -0.0790126848     0.0138126969     0.0003861639     -0.0141109752     46.0576133728     78.8936614990     -70.0027465820
 95 151   -4   39     0.0143659424     -9.7736291885     -0.0790126848     0.0138126969     0.0003861639     -0.0141109752     46.0576133728     78.8936614990     -70.0027465820
 96 103   -4   42     0.0383091812     -9.7329254150     -0.2322494029     0.0055567717     0.0304803419     -0.0175731363     46.0576133728     78.8936614990     -70.0027465820
 97  55   -4   44     -0.0239432382     -9.8191213607     -0.0119716191     -0.0088245162     0.0547154712     -0.0143772945     46.0576133728     78.8936614990     -70.0027465820
 98   7   -2   46     -0.0239432382     -9.8191213607     -0.0119716191     -0.0088245162     0.0547154712     -0.0143772945     46.0576133728     78.8936614990     -70.0027465820
 98 216   -2   48     -0.0023943238     -9.7760238647     -0.1268991470     0.0087526140     0.0685641241     -0.0042571277     45.3571166992     78.5422439575     -70.0027465820
 99 168   -3   50     -0.0550694465     -9.7903900146     -0.0694353866     0.0047578101     0.0925329399     0.0050640773     45.3571166992     78.5422439575     -70.0027465820
100 120   -2   51     -0.0550694465     -9.7903900146     -0.0694353866     0.0047578101     0.0925329399     0.0050640773     45.3571166992     78.5422439575     -70.0027465820
101  71   -3   52     -0.0933786296     -9.8286991119     0.0909842967     0.0015619695     0.0893371009     -0.0023928866     45.3571166992     78.5422439575     -70.0027465820
102  23   -3   53     0.0311262083     -9.8047552108     -0.1077445626     0.0305908679     0.0560470771     -0.0175731363     45.3571166992     78.5422439575     -70.0027465820
102 231   -2   53     0.0311262083     -9.8047552108     -0.1077445626     0.0305908679     0.0560470771     -0.0175731363     45.3571166992     78.5422439575     -70.0027465820
103 183    0   55     -0.0359148550     -9.7616577148     -0.0071829710     0.0260634231     0.0925329399     -0.0178394556     45.3571166992     78.5422439575     -70.0027465820
104 136    0   56     -0.0359148550     -9.7856006622     0.1173218607     0.0095515737     0.0914676666     -0.0228995394     45.3571166992     78.5422439575     -70.0027465820
105  88    0   55     -0.0359148550     -9.7856006622     0.1173218607     0.0095515737     0.0914676666     -0.0228995394     45.3571166992     78.5422439575     -70.0027465820
106  40    1   59     0.0023943238     -9.6658849716     -0.1364764571     0.0212696623     0.0922666168     -0.0146436157     45.3571166992     78.5422439575     -70.0027465820
106 249    0   59     -0.0023943238     -9.8119382858     0.0000000000     0.0098178949     0.1242250442     -0.0023928866     46.2327384948     78.0151138305     -69.4967041015
107 200    0   61     -0.0023943238     -9.8119382858     0.0000000000     0.0098178949     0.1242250442     -0.0023928866     46.2327384948     78.0151138305     -69.4967041015
108 151    0   63     -0.0885899734     -9.8263044357     0.0742240333     0.0122147738     0.1202302336     -0.0047897682     46.2327384948     78.0151138305     -69.4967041015
109 103    0   60     0.0143659424     -9.8095445632     0.0095772953     0.0212696623     0.0834780597     -0.0117140936     46.2327384948     78.0151138305     -69.4967041015
110  55    0   59     0.0143659424     -9.8095445632     0.0095772953     0.0212696623     0.0834780597     -0.0117140936     46.2327384948     78.0151138305     -69.4967041015
111   7    1   60     -0.0430978250     -9.7568693161     -0.0143659424     0.0122147738     0.0967940616     -0.0039908080     46.2327384948     78.0151138305     -69.4967041015
111 215    2   62     -0.0574637699     -9.8694019317     0.2035175085     0.0023609287     0.0906686973     -0.0023928866     46.2327384948     78.0151138305     -69.4967041015
112 167    1   61     -0.0574637699     -9.8694019317     0.2035175085     0.0023609287     0.0906686973     -0.0023928866     46.2327384948     78.0151138305     -69.4967041015
113 119    0   61     0.0478864765     -9.8119382858     0.0981672668     0.0087526140     0.0832117271     0.0008029551     46.2327384948     78.0151138305     -69.4967041015
114  70    0   63     -0.0383091812     -9.7425031661     -0.0287318849     0.0122147738     0.0999899005     0.0173148050     44.6566200256     77.1365661621     -71.6895599365
115  23    0   61     -0.0383091812     -9.7425031661     -0.0287318849     0.0122147738     0.0999899005     0.0173148050     44.6566200256     77.1365661621     -71.6895599365
115 231    0   61     -0.0526751232     -9.7257432937     -0.0790126848     0.0119484567     0.0912013435     0.0138526428     44.6566200256     77.1365661621     -71.6895599365
116 183    0   64     -0.0383091812     -9.7736291885     0.0071829710     0.0055567717     0.0912013435     0.0090588798     44.6566200256     77.1365661621     -71.6895599365
117 135   -1   63     -0.0383091812     -9.7736291885     0.0071829710     0.0055567717     0.0912013435     0.0090588798     44.6566200256     77.1365661621     -71.6895599365
118  87   -1   63     -0.0430978250     -9.8047552108     0.1484480619     -0.0152162003     0.0890707874     0.0106568002     44.6566200256     77.1365661621     -71.6895599365
119  39    0   64     -0.0598580884     -9.7856006622     0.0861956501     0.0114158153     0.0864075756     0.0002703150     44.6566200256     77.1365661621     -71.6895599365
119 247    0   64     -0.0598580884     -9.7856006622     0.0861956501     0.0114158153     0.0864075756     0.0002703150     44.6566200256     77.1365661621     -71.6895599365
120 198    0   63     0.0119716191     -9.8478536605     0.0861956501     0.0071546916     0.0842770195     0.0090588798     44.6566200256     77.1365661621     -71.6895599365
121 150   -1   63     -0.0957729530     -9.8382759094     0.1173218607     0.0031598899     0.0805485343     0.0122547221     45.1819915771     78.3665313720     -69.8340682983
122 103   -2   60     -0.0957729530     -9.8382759094     0.1173218607     0.0031598899     0.0805485343     0.0122547221     45.1819915771     78.3665313720     -69.8340682983
123  55   -2   60     0.0430978250     -9.7520809173     -0.1101388931     0.0135463762     0.0720262908     -0.0039908080     45.1819915771     78.3665313720     -69.8340682983
124   7   -2   65     -0.1077445626     -9.7664461135     0.0478864765     0.0151442980     0.0959951019     -0.0053224081     45.1819915771     78.3665313720     -69.8340682983
124 215   -1   67     -0.1077445626     -9.7664461135     0.0478864765     0.0151442980     0.0959951019     -0.0053224081     45.1819915771     78.3665313720     -69.8340682983
125 167   -2   69     -0.0694353866     -9.8143329620     0.0574637699     0.0090189342     0.0832117271     -0.0223669004     45.1819915771     78.3665313720     -69.8340682983
126 120   -2   68     -0.0287318849     -9.6874332427     -0.1245048284     0.0092852544     0.0765537309     -0.0351502656     45.1819915771     78.3665313720     -69.8340682983
127  72   -1   68     -0.0287318849     -9.6874332427     -0.1245048284     0.0092852544     0.0765537309     -0.0351502656     45.1819915771     78.3665313720     -69.8340682983
128  25   -1   68     -0.0670410633     -9.7329254150     0.0000000000     -0.0149498805     0.0595092344     -0.0197036981     45.1819915771     78.3665313720     -69.8340682983
128 232    0   68     -0.0359148550     -9.7496862411     -0.0239432382     0.0063557329     0.0595092344     -0.0149099349     47.6337280273     78.3665313720     -69.8340682983
129 184   -1   72     -0.0359148550     -9.7496862411     -0.0239432382     0.0063557329     0.0595092344     -0.0149099349     47.6337280273     78.3665313720     -69.8340682983
130 137   -1   72     0.0407035017     -9.7209539413     -0.0909842967     0.0305908679     0.0776190090     -0.0125130534     47.6337280273     78.3665313720     -69.8340682983
131  88   -1   73     0.0598580884     -9.8454589843     0.1292934894     0.0122147738     0.1005225419     0.0018682359     47.6337280273     78.3665313720     -69.8340682983
132  40    0   76     0.0598580884     -9.8454589843     0.1292934894     0.0122147738     0.1005225419     0.0018682359     47.6337280273     78.3665313720     -69.8340682983
132 248    0   75     0.0430978250     -9.7712354660     -0.0143659424     0.0095515737     0.0994572639     0.0125210416     47.6337280273     78.3665313720     -69.8340682983
133 200    1   75     0.0407035017     -9.7137708663     -0.1388707752     -0.0005685929     0.1021204710     0.0229075264     47.6337280273     78.3665313720     -69.8340682983
134 151    1   75     0.0407035017     -9.7137708663     -0.1388707752     -0.0005685929     0.1021204710     0.0229075264     47.6337280273     78.3665313720     -69.8340682983
135 104    0   75     -0.0047886476     -9.8143329620     0.0502807998     -0.0058949952     0.1106427073     0.0338266563     47.6337280273     78.3665313720     -69.8340682983
136  56    2   80     0.0718297100     -9.6826448440     -0.1723913097     0.0002303682     0.1117079973     0.0338266563     46.0576133728     79.2450790405     -70.0027465820
137   7    3   84     0.0718297100     -9.6826448440     -0.1723913097     0.0002303682     0.1117079973     0.0338266563     46.0576133728     79.2450790405     -70.0027465820
137 215    5   86     -0.0790126848     -9.7568693161     -0.0143659424     -0.0261353278     0.1138385534     0.0356908988     46.0576133728     79.2450790405     -70.0027465820
138 167    5   88     -0.1005615949     -9.7688407897     0.0335205316     -0.0170804405     0.1018541455     0.0074609589     46.0576133728     79.2450790405     -70.0027465820
139 119    1   87     -0.1005615949     -9.7688407897     0.0335205316     -0.0170804405     0.1018541455     0.0074609589     46.0576133728     79.2450790405     -70.0027465820
140  71   -1   87     -0.0861956501     -9.8406705856     0.1149275422     -0.0189446821     0.0744231700     -0.0087845697     46.0576133728     79.2450790405     -70.0027465820
141  23   -2   88     0.0263375616     -9.7425031661     -0.0215489125     -0.0354565334     0.0371383428     -0.0191710577     46.0576133728     79.2450790405     -70.0027465820
141 231   -5   87     0.0263375616     -9.7425031661     -0.0215489125     -0.0354565334     0.0371383428     -0.0191710577     46.0576133728     79.2450790405     -70.0027465820
142 184   -4   88     0.1125332117     -9.8598251342     -0.0167602658     -0.0335922908     0.0520522689     -0.0165078544     46.0576133728     79.2450790405     -70.0027465820
143 136   -3   90     -0.0335205316     -9.8119382858     0.0814070034     -0.0141509199     0.0896034145     -0.0021265668     46.0576133728     79.2450790405     -70.0027465820
144  88   -3   89     -0.0335205316     -9.8119382858     0.0814070034     -0.0141509199     0.0896034145     -0.0021265668     46.0576133728     79.2450790405     -70.0027465820
145  40   -3   93     0.0000000000     -9.7209539413     0.0718297100     0.0108831750     0.0949298191     -0.0143772945     45.3571166992     77.4879837036     -70.6774749755
145 247   -4   92     -0.1268991470     -9.7951784133     0.2083061695     0.0082199745     0.0877391719     -0.0141109752     45.3571166992     77.4879837036     -70.6774749755
146 199   -4   89     -0.1268991470     -9.7951784133     0.2083061695     0.0082199745     0.0877391719     -0.0141109752     45.3571166992     77.4879837036     -70.6774749755
147 152   -5   89     -0.0957729530     -9.7999668121     0.1723913097     -0.0016338732     0.0453942680     -0.0178394556     45.3571166992     77.4879837036     -70.6774749755
148 105   -4   83     0.0454921483     -9.7401084899     -0.0287318849     -0.0058949952     0.0453942680     -0.0242311382     45.3571166992     77.4879837036     -70.6774749755
149  57   -3   84     0.0454921483     -9.7401084899     -0.0287318849     -0.0058949952     0.0453942680     -0.0242311382     45.3571166992     77.4879837036     -70.6774749755
150   9   -1   83     0.0023943238     -9.8454589843     0.2154891252     -0.0303964495     0.0651019668     -0.0162415361     45.3571166992     77.4879837036     -70.6774749755
150 218    0   82     0.0119716191     -9.7999668121     0.1819685935     -0.0256026864     0.0539165115     -0.0117140936     45.3571166992     77.4879837036     -70.6774749755
151 170    0   80     0.0119716191     -9.7999668121     0.1819685935     -0.0256026864     0.0539165115     -0.0117140936     45.3571166992     77.4879837036     -70.6774749755
152 123    0   75     -0.0526751232     -9.7281370162     0.1149275422     -0.0122866785     0.0576449966     -0.0026592068     47.6337280273     78.3665313720     -70.5087966918
153  75    0   72     -0.0407035017     -9.7951784133     0.0550694465     -0.0093571577     0.0443289852     -0.0039908080     47.6337280273     78.3665313720     -70.5087966918
154  27    0   69     -0.0407035017     -9.7951784133     0.0550694465     -0.0093571577     0.0443289852     -0.0039908080     47.6337280273     78.3665313720     -70.5087966918
154 235   -1   66     -0.1029559254     -9.7856006622     0.1268991470     -0.0016338732     0.0352741026     -0.0170404968     47.6337280273     78.3665313720     -70.5087966918
155 188    0   63     -0.0670410633     -9.7856006622     0.1005615949     -0.0042970743     0.0153000936     -0.0271606636     47.6337280273     78.3665313720     -70.5087966918
156 140    0   61     -0.0670410633     -9.7856006622     0.1005615949     -0.0042970743     0.0153000936     -0.0271606636     47.6337280273     78.3665313720     -70.5087966918
157  92    0   60     0.0718297100     -9.7401084899     -0.1077445626     0.0071546916     0.0131695318     -0.0250301003     47.6337280273     78.3665313720     -70.5087966918
158  43    0   60     0.0598580884     -9.7640523910     -0.0574637699     -0.0082918767     0.0395352249     -0.0018602464     47.6337280273     78.3665313720     -70.5087966918
158 251   -1   61     0.0598580884     -9.7640523910     -0.0574637699     -0.0082918767     0.0395352249     -0.0018602464     47.6337280273     78.3665313720     -70.5087966918
159 203   -1   63     -0.0430978250     -9.7832069396     0.0023943238     -0.0197436437     0.0445953083     0.0031998367     46.7581100463     78.5422439575     -68.6532974243
160 156   -1   66     0.0646467447     -9.7616577148     -0.0909842967     -0.0066939554     0.0416657876     0.0053303980     46.7581100463     78.5422439575     -68.6532974243
161 108   -3   65     0.0646467447     -9.7616577148     -0.0909842967     -0.0066939554     0.0416657876     0.0053303980     46.7581100463     78.5422439575     -68.6532974243
162  60   -3   66     0.0694353866     -9.8167276382     -0.0191545906     0.0004966892     0.0666998863     0.0191790466     46.7581100463     78.5422439575     -68.6532974243
163  12   -4   67     -0.0143659424     -9.7496862411     -0.0335205316     0.0092852544     0.0853422927     0.0237064886     46.7581100463     78.5422439575     -68.6532974243
163 220   -6   67     -0.0143659424     -9.7496862411     -0.0335205316     0.0092852544     0.0853422927     0.0237064886     46.7581100463     78.5422439575     -68.6532974243
164 172   -6   69     -0.0407035017     -9.7808122634     0.0000000000     0.0076873311     0.0781516504     0.0237064886     46.7581100463     78.5422439575     -68.6532974243
165 123   -6   69     0.0478864765     -9.8286991119     0.0383091812     0.0004966892     0.0712273216     0.0170484852     46.7581100463     78.5422439575     -68.6532974243
166  75   -6   69     0.0478864765     -9.8286991119     0.0383091812     0.0004966892     0.0712273216     0.0170484852     46.7581100463     78.5422439575     -68.6532974243
167  27   -6   70     -0.0526751232     -9.8406705856     0.1891515731     0.0036925301     0.0637703609     0.0159832024     46.9332313537     79.0693664550     -70.5087966918
167 235   -4   67     -0.0383091812     -9.8239097595     0.1173218607     0.0345856690     0.0445953083     0.0215759277     46.9332313537     79.0693664550     -70.5087966918
168 187   -3   65     -0.0383091812     -9.8239097595     0.1173218607     0.0345856690     0.0445953083     0.0215759277     46.9332313537     79.0693664550     -70.5087966918
169 139   -3   64     -0.0718297100     -9.7520809173     0.0000000000     0.0601524066     0.0294150619     0.0237064886     46.9332313537     79.0693664550     -70.5087966918
170  89   -2   61     -0.0742240333     -9.7089824676     -0.0861956501     0.0497659158     -0.0060055203     0.0082599191     46.9332313537     79.0693664550     -70.5087966918
171  41   -4   64     -0.0742240333     -9.7089824676     -0.0861956501     0.0497659158     -0.0060055203     0.0082599191     46.9332313537     79.0693664550     -70.5087966918
171 249   -5   62     0.0191545906     -9.8239097595     -0.0239432382     0.0428415870     -0.0185225677     -0.0236984992     46.9332313537     79.0693664550     -70.5087966918
172 202   -4   64     0.0598580884     -9.7760238647     -0.0598580884     0.0420426368     0.0291487407     -0.0162415361     46.9332313537     79.0693664550     -70.5087966918
173 154   -3   69     0.0598580884     -9.7760238647     -0.0598580884     0.0420426368     0.0291487407     -0.0162415361     46.9332313537     79.0693664550     -70.5087966918
174 106   -1   67     -0.0838013267     -9.7712354660     0.0838013267     0.0196717395     0.0485901117     -0.0151762542     47.1083564758     78.5422439575     -68.9906616210
175  58    0   67     -0.0047886476     -9.7401084899     -0.0359148550     0.0361835908     0.0504543542     -0.0306228256     47.1083564758     78.5422439575     -68.9906616210
176  10    0   68     -0.0047886476     -9.7401084899     -0.0359148550     0.0361835908     0.0504543542     -0.0306228256     47.1083564758     78.5422439575     -68.9906616210
176 218    0   64     -0.0766183614     -9.8550367355     0.1843629074     0.0324551105     0.0712273216     -0.0213016176     47.1083564758     78.5422439575     -68.9906616210
177 170    0   64     0.0407035017     -9.7760238647     0.0095772953     0.0425752687     0.0528512382     -0.0199700174     47.1083564758     78.5422439575     -68.9906616210
178 122    1   67     0.0407035017     -9.7760238647     0.0095772953     0.0425752687     0.0528512382     -0.0199700174     47.1083564758     78.5422439575     -68.9906616210
179  74    2   65     0.0071829710     -9.8095445632     0.1053502440     0.0487006378     0.0722926139     -0.0090508909     47.1083564758     78.5422439575     -68.9906616210
180  26    2   66     -0.0119716191     -9.8286991119     0.2130948066     0.0375151920     0.0885381412     -0.0125130534     47.1083564758     78.5422439575     -68.9906616210
180 234    2   66     -0.0119716191     -9.8286991119     0.2130948066     0.0375151920     0.0885381412     -0.0125130534     47.1083564758     78.5422439575     -68.9906616210
181 186    1   64     -0.0239432382     -9.7736291885     0.1987288665     0.0356509447     0.0757547664     -0.0149099349     47.1083564758     78.5422439575     -68.9906616210
182 139    1   64     0.0143659424     -9.7472915649     0.0981672668     0.0263297438     0.0757547664     -0.0079856104     45.8824882507     77.6636886596     -70.1714324951
183  91    1   63     0.0143659424     -9.7472915649     0.0981672668     0.0263297438     0.0757547664     -0.0079856104     45.8824882507     77.6636886596     -70.1714324951
184  43    0   62     0.0167602658     -9.8310928344     0.2968961238     0.0122147738     0.0672325229     0.0034661567     45.8824882507     77.6636886596     -70.1714324951
184 251    0   60     0.0167602658     -9.7808122634     0.1723913097     0.0324551105     0.0629714059     0.0029335166     45.8824882507     77.6636886596     -70.1714324951
185 203    0   57     0.0167602658     -9.7808122634     0.1723913097     0.0324551105     0.0629714059     0.0029335166     45.8824882507     77.6636886596     -70.1714324951
186 155    0   57     0.0047886476     -9.8047552108     0.2178834438     0.0162095785     0.0563133955     0.0133200025     45.8824882507     77.6636886596     -70.1714324951
187 106   -2   56     -0.0359148550     -9.7879953384     0.2657699346     0.0156769371     0.0336761808     0.0122547221     45.8824882507     77.6636886596     -70.1714324951
188  59   -4   57     -0.0359148550     -9.7879953384     0.2657699346     0.0156769371     0.0336761808     0.0122547221     45.8824882507     77.6636886596     -70.1714324951
189  11   -4   57     0.0143659424     -9.8095445632     0.2250664234     0.0098178949     -0.0086687211     0.0125210416     45.8824882507     77.6636886596     -70.1714324951
189 219   -4   54     0.0287318849     -9.8310928344     0.2178834438     0.0226012635     0.0200938558     0.0111894416     47.4586067199     78.8936614990     -70.6774749755
190 171   -5   54     0.0287318849     -9.8310928344     0.2178834438     0.0226012635     0.0200938558     0.0111894416     47.4586067199     78.8936614990     -70.6774749755
191 122   -5   52     -0.0430978250     -9.8598251342     0.3615428924     0.0292592668     0.0363393831     0.0178474450     47.4586067199     78.8936614990     -70.6774749755
192  74   -5   49     -0.0023943238     -9.7736291885     0.1867572593     0.0404447078     0.0230233788     0.0045314373     47.4586067199     78.8936614990     -70.6774749755
193  26   -5   47     -0.0023943238     -9.7736291885     0.1867572593     0.0404447078     0.0230233788     0.0045314373     47.4586067199     78.8936614990     -70.6774749755
193 234   -4   46     0.0311262083     -9.8430643081     0.2346437215     0.0212696623     0.0198275356     0.0085262393     47.4586067199     78.8936614990     -70.6774749755
194 186   -3   43     -0.0814070034     -9.7951784133     0.2490096569     0.0114158153     0.0131695318     0.0191790466     47.4586067199     78.8936614990     -70.6774749755
195 138   -4   44     -0.0814070034     -9.7951784133     0.2490096569     0.0114158153     0.0131695318     0.0191790466     47.4586067199     78.8936614990     -70.6774749755
196  90   -4   44     -0.0574637699     -9.7975721359     0.2633756160     0.0052904505     -0.0158593654     0.0135863232     47.4586067199     78.8936614990     -70.6774749755
197  42   -3   40     -0.0981672668     -9.8239097595     0.4405555725     0.0111494946     -0.0214520907     0.0109231209     47.1083564758     77.4879837036     -71.6895599365
197 250   -4   39     -0.0981672668     -9.8239097595     0.4405555725     0.0111494946     -0.0214520907     0.0109231209     47.1083564758     77.4879837036     -71.6895599365
198 202   -3   35     -0.1436594247     -9.7688407897     0.4237952709     0.0388467903     -0.0451545858     0.0103904819     47.1083564758     77.4879837036     -71.6895599365
199 154   -1   30     -0.0885899734     -9.7592630386     0.2705585718     0.0348519921     -0.0760477161     0.0055967183     47.1083564758     77.4879837036     -71.6895599365
200 106   -1   28     -0.0885899734     -9.7592630386     0.2705585718     0.0348519921     -0.0760477161     0.0055967183     47.1083564758     77.4879837036     -71.6895599365
201  59   -1   24     -0.0383091812     -9.7640523910     0.1460537433     0.0220686221     -0.0803088378     0.0021345558     47.1083564758     77.4879837036     -71.6895599365
202  10   -1   24     -0.0215489125     -9.7472915649     0.0885899734     -0.0021665134     -0.0723192405     -0.0034581665     47.1083564758     77.4879837036     -71.6895599365
202 219   -2   27     -0.0215489125     -9.7472915649     0.0885899734     -0.0021665134     -0.0723192405     -0.0034581665     47.1083564758     77.4879837036     -71.6895599365
203 172   -3   27     -0.1245048284     -9.7879953384     0.3016848087     -0.0106887590     -0.0789772415     -0.0077192902     47.1083564758     77.4879837036     -71.6895599365
204 124   -5   27     -0.0263375616     -9.8263044357     0.2729529142     -0.0160151600     -0.1085387706     -0.0173068165     46.9332313537     79.4207916259     -71.1835174560
205  77   -5   24     -0.0263375616     -9.8263044357     0.2729529142     -0.0160151600     -0.1085387706     -0.0173068165     46.9332313537     79.4207916259     -71.1835174560
206  30   -4   20     0.0215489125     -9.8334875106     0.1867572593     0.0031598899     -0.0917606067     -0.0082519292     46.9332313537     79.4207916259     -71.1835174560
206 238   -4   22     -0.0023943238     -9.7879953384     0.1292934894     0.0180738182     -0.0563400316     0.0010692752     46.9332313537     79.4207916259     -71.1835174560
207 190   -3   22     -0.0023943238     -9.7879953384     0.1292934894     0.0180738182     -0.0563400316     0.0010692752     46.9332313537     79.4207916259     -71.1835174560
208 142   -2   21     -0.1221105098     -9.7951784133     0.2873188495     0.0127474164     -0.0459535455     0.0002703150     46.9332313537     79.4207916259     -71.1835174560
209  94   -3   22     0.0000000000     -9.7760238647     0.1149275422     0.0138126969     -0.0653949165     -0.0114477729     46.9332313537     79.4207916259     -71.1835174560
210  46   -3   20     0.0000000000     -9.7760238647     0.1149275422     0.0138126969     -0.0653949165     -0.0114477729     46.9332313537     79.4207916259     -71.1835174560
210 253   -4   20     -0.0311262083     -9.8071498870     0.2753472328     0.0106168532     -0.0510136318     -0.0042571277     46.9332313537     79.4207916259     -71.1835174560
211 206   -3   19     -0.0550694465     -9.7975721359     0.3280223608     0.0207370209     -0.0257132101     0.0047977571     46.9332313537     79.4207916259     -71.1835174560
212 158   -2   17     -0.0550694465     -9.7975721359     0.3280223608     0.0207370209     -0.0257132101     0.0047977571     46.9332313537     79.4207916259     -71.1835174560
213 110   -2   14     -0.0981672668     -9.7568693161     0.3208393812     0.0204707002     -0.0257132101     0.0127873635     45.8824882507     77.3122711181     -71.5208816528
214  63   -1   12     -0.0981672668     -9.7999668121     0.4214009761     0.0114158153     -0.0395618629     0.0053303980     45.8824882507     77.3122711181     -71.5208816528
215  15   -1    9     -0.0981672668     -9.7999668121     0.4214009761     0.0114158153     -0.0395618629     0.0053303980     45.8824882507     77.3122711181     -71.5208816528
215 223   -1    5     -0.0502807998     -9.7903900146     0.2657699346     0.0170085372     -0.0398281812     -0.0053224081     45.8824882507     77.3122711181     -71.5208816528
216 175   -1    3     -0.0239432382     -9.7951784133     0.2442210197     0.0172748575     -0.0297080154     -0.0074529700     45.8824882507     77.3122711181     -71.5208816528
217 127    0    1     -0.0239432382     -9.7951784133     0.2442210197     0.0172748575     -0.0297080154     -0.0074529700     45.8824882507     77.3122711181     -71.5208816528
218  79    0    1     -0.0430978250     -9.7640523910     0.2514039993     0.0071546916     -0.0182562465     -0.0111814522     45.8824882507     77.3122711181     -71.5208816528
219  31    0    1     -0.0454921483     -9.7832069396     0.2035175085     -0.0213415646     -0.0158593654     -0.0178394556     45.8824882507     77.3122711181     -71.5208816528
219 240    0    0     -0.0454921483     -9.7832069396     0.2035175085     -0.0213415646     -0.0158593654     -0.0178394556     45.8824882507     77.3122711181     -71.5208816528
220 193    0    0     -0.0383091812     -9.7903900146     0.1771799468     -0.0359891700     -0.0137288033     -0.0205026578     46.0576133728     76.0823059082     -70.3401107788
221 145    0    0     -0.0119716191     -9.8167276382     0.1532367229     -0.0351902127     -0.0131961643     -0.0221005797     46.0576133728     76.0823059082     -70.3401107788
222  98    0    0     -0.0119716191     -9.8167276382     0.1532367229     -0.0351902127     -0.0131961643     -0.0221005797     46.0576133728     76.0823059082     -70.3401107788
223  50    0    0     -0.0047886476     -9.7903900146     0.1747856235     -0.0138846015     -0.0049402389     -0.0111814522     46.0576133728     76.0823059082     -70.3401107788
224   2    0    0     0.0071829710     -9.7927837371     0.1963345432     0.0028935707     0.0035820055     0.0010692752     46.0576133728     76.0823059082     -70.3401107788
224 209    0    0     0.0071829710     -9.7927837371     0.1963345432     0.0028935707     0.0035820055     0.0010692752     46.0576133728     76.0823059082     -70.3401107788
225 160    0    0     -0.0167602658     -9.7903900146     0.1867572593     0.0034262108     0.0081094493     0.0165158452     46.0576133728     76.0823059082     -70.3401107788
226 112    0    0     -0.0526751232     -9.7856006622     0.1915459060     -0.0003022719     0.0070441675     0.0250380897     46.0576133728     76.0823059082     -70.3401107788
227  63    0    0     -0.0526751232     -9.7856006622     0.1915459060     -0.0003022719     0.0070441675     0.0250380897     46.0576133728     76.0823059082     -70.3401107788
228  14    0    0     -0.0335205316     -9.8215160369     0.1723913097     -0.0029654726     -0.0022770376     0.0085262393     45.0068702697     76.4337234497     -72.3642883300
228 222    0    0     -0.0430978250     -9.7903900146     0.1867572593     -0.0011012330     -0.0041412787     0.0008029551     45.0068702697     76.4337234497     -72.3642883300
229 174    0    0     -0.0430978250     -9.7903900146     0.1867572593     -0.0011012330     -0.0041412787     0.0008029551     45.0068702697     76.4337234497     -72.3642883300
230 125    0    0     0.0095772953     -9.7784175872     0.1867572593     -0.0042970743     -0.0025433578     0.0085262393     45.0068702697     76.4337234497     -72.3642883300
231  77    0    0     -0.0263375616     -9.7616577148     0.1939402198     -0.0066939554     0.0097073698     0.0412836170     45.0068702697     76.4337234497     -72.3642883300
232  29    0    0     -0.0263375616     -9.7616577148     0.1939402198     -0.0066939554     0.0097073698     0.0412836170     45.0068702697     76.4337234497     -72.3642883300
232 236    0    0     -0.0598580884     -9.7664461135     0.2178834438     -0.0202762842     0.0155664110     0.0641871547     45.0068702697     76.4337234497     -72.3642883300
233 188    0    0     -0.0598580884     -9.7832069396     0.1915459060     -0.0455766963     0.0139684915     0.0663177108     45.0068702697     76.4337234497     -72.3642883300
234 140    0    0     -0.0598580884     -9.7832069396     0.1915459060     -0.0455766963     0.0139684915     0.0663177108     45.0068702697     76.4337234497     -72.3642883300
235  92    0    0     -0.0694353866     -9.7784175872     0.1388707752     -0.0602243041     0.0171643352     0.0713778018     46.9332313537     77.3122711181     -71.1835174560
236  44    0    0     -0.1077445626     -9.7736291885     0.1173218607     -0.0631538343     0.0214254570     0.0791010856     46.9332313537     77.3122711181     -71.1835174560
236 253    0    0     -0.1077445626     -9.7736291885     0.1173218607     -0.0631538343     0.0214254570     0.0791010856     46.9332313537     77.3122711181     -71.1835174560
237 205    0    0     -0.1245048284     -9.7903900146     0.1197161788     -0.0588927030     0.0214254570     0.0756389188     46.9332313537     77.3122711181     -71.1835174560
238 158    0    0     -0.1819685935     -9.7951784133     0.1268991470     -0.0437124633     0.0142348122     0.0612576293     46.9332313537     77.3122711181     -71.1835174560
239 110    0    0     -0.1819685935     -9.7951784133     0.1268991470     -0.0437124633     0.0142348122     0.0612576293     46.9332313537     77.3122711181     -71.1835174560
240  63    0    0     -0.1819685935     -9.7903900146     0.1149275422     -0.0333259701     0.0003861639     0.0218422460     46.9332313537     77.3122711181     -71.1835174560
241  15    0    0     -0.1460537433     -9.8047552108     0.1005615949     -0.0208089232     -0.0081360816     -0.0119804132     46.9332313537     77.3122711181     -71.1835174560
241 224    0    0     -0.1460537433     -9.8047552108     0.1005615949     -0.0208089232     -0.0081360816     -0.0119804132     46.9332313537     77.3122711181     -71.1835174560
242 177    0    0     -0.1436594247     -9.7951784133     0.1125332117     0.0012956485     -0.0057392001     -0.0197036981     47.6337280273     79.0693664550     -69.8340682983
243 129    0    0     -0.1388707752     -9.8119382858     0.0957729530     0.0220686221     -0.0092013626     -0.0271606636     47.6337280273     79.0693664550     -69.8340682983
244  81    0    0     -0.1388707752     -9.8119382858     0.0957729530     0.0220686221     -0.0092013626     -0.0271606636     47.6337280273     79.0693664550     -69.8340682983
245  33    0    0     -0.1364764571     -9.7927837371     0.1149275422     0.0401783943     -0.0123972034     -0.0362155461     47.6337280273     79.0693664550     -69.8340682983
245 242    0    0     -0.1316878080     -9.7688407897     0.1699969768     0.0364499092     -0.0225173687     -0.0511294746     47.6337280273     79.0693664550     -69.8340682983
246 194    0    0     -0.1316878080     -9.7688407897     0.1699969768     0.0364499092     -0.0225173687     -0.0511294746     47.6337280273     79.0693664550     -69.8340682983
247 146    0    0     -0.0670410633     -9.7784175872     0.1364764571     0.0162095785     -0.0281100940     -0.0623149204     47.6337280273     79.0693664550     -69.8340682983
248  98    0    0     -0.0454921483     -9.8071498870     0.1340821266     0.0063557329     -0.0177236070     -0.0412756347     47.6337280273     79.0693664550     -69.8340682983
249  50    0    0     -0.0454921483     -9.8071498870     0.1340821266     0.0063557329     -0.0177236070     -0.0412756347     47.6337280273     79.0693664550     -69.8340682983
250   2    0    0     -0.0502807998     -9.8047552108     0.1197161788     0.0103505349     0.0011851242     -0.0066540088     47.6337280273     79.0693664550     -69.8340682983
250 209    0    0     -0.0502807998     -9.7927837371     0.1292934894     0.0178075003     0.0142348122     0.0279676103     47.8088531494     77.4879837036     -70.3401107788
251 161    0    0     -0.0502807998     -9.7927837371     0.1292934894     0.0178075003     0.0142348122     0.0279676103     47.8088531494     77.4879837036     -70.3401107788
252 113    0    0     -0.0981672668     -9.7712354660     0.1723913097     0.0156769371     0.0235560178     0.0535343456     47.8088531494     77.4879837036     -70.3401107788
253  65    0    0     -0.1149275422     -9.7616577148     0.1771799468     -0.0061613154     0.0240886592     0.0524690675     47.8088531494     77.4879837036     -70.3401107788
254  17    0    0     -0.1149275422     -9.7616577148     0.1771799468     -0.0061613154     0.0240886592     0.0524690675     47.8088531494     77.4879837036     -70.3401107788
254 225    0    0     -0.1197161788     -9.7688407897     0.1316878080     -0.0272006058     0.0294150619     0.0620565891     47.8088531494     77.4879837036     -70.3401107788
255 177    0    0     -0.1340821266     -9.7712354660     0.1412650966     -0.0365218162     0.0355404257     0.0822969341     47.8088531494     77.4879837036     -70.3401107788
  0 129    0    0     -0.1340821266     -9.7712354660     0.1412650966     -0.0365218162     0.0355404257     0.0822969341     47.8088531494     77.4879837036     -70.3401107788
  1  81    0    0     -0.1292934894     -9.7808122634     0.1412650966     -0.0423808526     0.0371383428     0.0964118957     47.8088531494     77.4879837036     -70.3401107788
  2  33    0    0     -0.2059118509     -9.8167276382     0.0814070034     -0.0453103780     0.0408668231     0.1161195874     49.3849678039     78.0151138305     -71.5208816528
  2 240    0    0     -0.2059118509     -9.8167276382     0.0814070034     -0.0453103780     0.0408668231     0.1161195874     49.3849678039     78.0151138305     -71.5208816528
  3 192    0    0     -0.3304166793     -9.8694019317     0.0287318849     -0.0285322093     0.0347414612     0.1030699014     49.3849678039     78.0151138305     -71.5208816528
  4 143    0    0     -0.3208393812     -9.8071498870     0.1053502440     0.0055567717     0.0184959335     0.0487405824     49.3849678039     78.0151138305     -71.5208816528
  5  94    0    0     -0.3208393812     -9.8071498870     0.1053502440     0.0055567717     0.0184959335     0.0487405824     49.3849678039     78.0151138305     -71.5208816528
  6  45    0    0     -0.3160507440     -9.7999668121     0.1268991470     0.0146116552     -0.0153267250     -0.0418082714     49.3849678039     78.0151138305     -71.5208816528
  6 253    0    0     -0.2609812974     -9.7712354660     0.1484480619     0.0108831750     -0.0552747488     -0.1336887359     49.3849678039     78.0151138305     -71.5208816528
  7 205    0    0     -0.2609812974     -9.7712354660     0.1484480619     0.0108831750     -0.0552747488     -0.1336887359     49.3849678039     78.0151138305     -71.5208816528
  8 157    0    0     -0.1412650966     -9.7927837371     0.1125332117     0.0098178949     -0.0699223566     -0.1784305095     49.3849678039     78.0151138305     -71.5208816528
  9 109    0    0     -0.0454921483     -9.8095445632     0.0550694465     0.0268623852     -0.0534105110     -0.1552606678     47.1083564758     77.1365661621     -71.0148391723
 10  62    0    0     -0.0454921483     -9.8095445632     0.0550694465     0.0268623852     -0.0534105110     -0.1552606678     47.1083564758     77.1365661621     -71.0148391723
 11  14    0    0     -0.0838013267     -9.8143329620     0.1005615949     0.0617503213     -0.0291753749     -0.1009313344     47.1083564758     77.1365661621     -71.0148391723
 11 222    0    0     -0.0957729530     -9.8167276382     0.1723913097     0.1006330728     -0.0235826516     -0.0774951648     47.1083564758     77.1365661621     -71.0148391723
 12 175    0    0     -0.0957729530     -9.8167276382     0.1723913097     0.1006330728     -0.0235826516     -0.0774951648     47.1083564758     77.1365661621     -71.0148391723
 13 127    0    0     -0.0694353866     -9.7712354660     0.2130948066     0.1075573921     -0.0310396146     -0.0844194889     47.1083564758     77.1365661621     -71.0148391723
 14  80    0    0     -0.0622524166     -9.7448978424     0.2609812974     0.0771968936     -0.0371649789     -0.0868163681     47.1083564758     77.1365661621     -71.0148391723
 15  33    0    0     -0.0622524166     -9.7448978424     0.2609812974     0.0771968936     -0.0371649789     -0.0868163681     47.1083564758     77.1365661621     -71.0148391723
 15 241    0    0     -0.0191545906     -9.7616577148     0.2130948066     0.0364499092     -0.0371649789     -0.0894795703     47.1083564758     77.1365661621     -71.0148391723
 16 193    0    0     0.0454921483     -9.7736291885     0.1771799468     0.0188727807     -0.0371649789     -0.0761635684     46.2327384948     76.9608535766     -71.8582458496
 17 146    0    0     0.0454921483     -9.7736291885     0.1771799468     0.0188727807     -0.0371649789     -0.0761635684     46.2327384948     76.9608535766     -71.8582458496
 18  98    0    0     0.0478864765     -9.7568693161     0.2059118509     0.0114158153     -0.0254468917     -0.0474009943     46.2327384948     76.9608535766     -71.8582458496
 19  50    0    0     0.0742240333     -9.7640523910     0.1987288665     -0.0048297152     -0.0009454369     0.0042651176     46.2327384948     76.9608535766     -71.8582458496
 20   2    0    0     0.0742240333     -9.7640523910     0.1987288665     -0.0048297152     -0.0009454369     0.0042651176     46.2327384948     76.9608535766     -71.8582458496
 20 209    0    0     -0.0287318849     -9.8023614883     0.1867572593     -0.0176130828     0.0222244167     0.0593933963     46.2327384948     76.9608535766     -71.8582458496
 21 161    0    0     -0.0909842967     -9.8095445632     0.1699969768     -0.0125529992     0.0272845005     0.0585944271     46.2327384948     76.9608535766     -71.8582458496
 22 113    0    0     -0.0909842967     -9.8095445632     0.1699969768     -0.0125529992     0.0272845005     0.0585944271     46.2327384948     76.9608535766     -71.8582458496
 23  65    0    0     -0.0790126848     -9.7951784133     0.1699969768     -0.0077592368     0.0155664110     0.0183800840     46.2327384948     76.9608535766     -71.8582458496
 24  17    0    0     -0.0335205316     -9.7544746398     0.2178834438     -0.0050960350     0.0097073698     -0.0082519292     47.4586067199     77.1365661621     -71.6895599365
 24 224    0    0     -0.0335205316     -9.7544746398     0.2178834438     -0.0050960350     0.0097073698     -0.0082519292     47.4586067199     77.1365661621     -71.6895599365
 25 177    0    0     -0.0071829710     -9.7640523910     0.1676026582     -0.0122866785     0.0155664110     -0.0005286457     47.4586067199     77.1365661621     -71.6895599365
 26 129    0    0     -0.0167602658     -9.7688407897     0.1747856235     -0.0178794026     0.0238223361     0.0197116861     47.4586067199     77.1365661621     -71.6895599365
 27  81    0    0     -0.0167602658     -9.7688407897     0.1747856235     -0.0178794026     0.0238223361     0.0197116861     47.4586067199     77.1365661621     -71.6895599365
 28  33    0    0     -0.0478864765     -9.7951784133     0.1819685935     -0.0205426049     0.0286160993     0.0370224976     47.4586067199     77.1365661621     -71.6895599365
 28 241    0    0     -0.0861956501     -9.8382759094     0.1556310415     -0.0165478000     0.0259528994     0.0316960930     47.4586067199     77.1365661621     -71.6895599365
 29 193    0    0     -0.0861956501     -9.8382759094     0.1556310415     -0.0165478000     0.0259528994     0.0316960930     47.4586067199     77.1365661621     -71.6895599365
 30 145    0   63     -0.1316878080     -9.8239097595     0.1604196929     0.0090189342     0.0134358525     0.0042651176     47.4586067199     77.1365661621     -71.6895599365
 31  97    0    0     -0.0861956501     -9.8095445632     0.1699969768     0.0236665439     -0.0134624838     -0.0439388322     47.4586067199     77.1365661621     -71.6895599365
 32  49    0    0     -0.0861956501     -9.8095445632     0.1699969768     0.0236665439     -0.0134624838     -0.0439388322     47.4586067199     77.1365661621     -71.6895599365
 33   1    0    0     0.0023943238     -9.7520809173     0.1843629074     0.0159432578     -0.0249142503     -0.0663097190     46.9332313537     78.7179489135     -70.5087966918
 33 209    0    0     0.1149275422     -9.7209539413     0.2202777862     -0.0072265954     -0.0022770376     -0.0205026578     46.9332313537     78.7179489135     -70.5087966918
 34 161    0    0     0.1149275422     -9.7209539413     0.2202777862     -0.0072265954     -0.0022770376     -0.0205026578     46.9332313537     78.7179489135     -70.5087966918
 35 113    0    0     0.0957729530     -9.7161655426     0.2059118509     -0.0405166149     0.0488564300     0.1017382979     46.9332313537     78.7179489135     -70.5087966918
 36  65    0    0     -0.0646467447     -9.7808122634     0.1747856235     -0.0663496732     0.0951961421     0.2167886018     46.9332313537     78.7179489135     -70.5087966918
 37  17    0    0     -0.0646467447     -9.7808122634     0.1747856235     -0.0663496732     0.0951961421     0.2167886018     46.9332313537     78.7179489135     -70.5087966918
 37 226    0    0     -0.2274607658     -9.8717966079     0.0957729530     -0.0548979043     0.1037183880     0.2394258022     46.9332313537     78.7179489135     -70.5087966918
 38 178    0    0     -0.3543598890     -9.8167276382     0.1412650966     -0.0165478000     0.0690967655     0.1608613729     46.9332313537     78.7179489135     -70.5087966918
 39 130    0    0     -0.3543598890     -9.8167276382     0.1412650966     -0.0165478000     0.0690967655     0.1608613729     46.9332313537     78.7179489135     -70.5087966918
 40  82    0    0     -0.2394323587     -9.7879953384     0.1340821266     -0.0146835613     0.0121042513     0.0330276942     48.1590995788     77.8394012451     -70.3401107788
 41  34    0    0     -0.1771799468     -9.7760238647     0.1221105098     -0.0192110042     -0.0086687211     -0.0183720960     48.1590995788     77.8394012451     -70.3401107788
 41 242    0    0     -0.1771799468     -9.7760238647     0.1221105098     -0.0192110042     -0.0086687211     -0.0183720960     48.1590995788     77.8394012451     -70.3401107788
 42 195    0    0     -0.1723913097     -9.7927837371     0.1292934894     -0.0104224383     -0.0089350414     -0.0189047355     48.1590995788     77.8394012451     -70.3401107788
 43 147    0    0     -0.2011231899     -9.8263044357     0.0598580884     0.0116821360     -0.0121308827     -0.0295575428     48.1590995788     77.8394012451     -70.3401107788
 44  99    0    0     -0.2011231899     -9.8263044357     0.0598580884     0.0116821360     -0.0121308827     -0.0295575428     48.1590995788     77.8394012451     -70.3401107788
 45  51    0    0     -0.2202777862     -9.8119382858     0.1316878080     0.0585544776     -0.0201204872     -0.0508631610     48.1590995788     77.8394012451     -70.3401107788
 46   3    0    0     -0.1771799468     -9.7879953384     0.1819685935     0.0918445014     -0.0347680997     -0.0918764495     48.1590995788     77.8394012451     -70.3401107788
 46 211    0    0     -0.1771799468     -9.7879953384     0.1819685935     0.0918445014     -0.0347680997     -0.0918764495     48.1590995788     77.8394012451     -70.3401107788
 47 163    0    0     -0.0981672668     -9.7832069396     0.1795742750     0.0955729866     -0.0472851467     -0.1193074340     47.4586067199     77.8394012451     -69.6653900146
 48 116    0    0     -0.1053502440     -9.7856006622     0.2466153383     0.0934424304     -0.0515462684     -0.1179758310     47.4586067199     77.8394012451     -69.6653900146
 49  68    0    0     -0.1053502440     -9.7856006622     0.2466153383     0.0934424304     -0.0515462684     -0.1179758310     47.4586067199     77.8394012451     -69.6653900146
 50  20    0    0     -0.0694353866     -9.7832069396     0.2322494029     0.0753326463     -0.0603348350     -0.1246338367     47.4586067199     77.8394012451     -69.6653900146
 50 228    0    0     -0.0502807998     -9.7736291885     0.2873188495     0.0580218410     -0.0616664361     -0.1241011977     47.4586067199     77.8394012451     -69.6653900146
 51 181    0    0     -0.0502807998     -9.7736291885     0.2873188495     0.0580218410     -0.0616664361     -0.1241011977     47.4586067199     77.8394012451     -69.6653900146
 52 133    0    0     0.0095772953     -9.7568693161     0.2897131729     0.0303245449     -0.0544757890     -0.1150463104     47.4586067199     77.8394012451     -69.6653900146
 53  85    0    0     0.0119716191     -9.7496862411     0.2370380401     -0.0021665134     -0.0419587421     -0.0873490142     47.4586067199     77.8394012451     -69.6653900146
 54  37    0    0     0.0119716191     -9.7496862411     0.2370380401     -0.0021665134     -0.0419587421     -0.0873490142     47.4586067199     77.8394012451     -69.6653900146
 54 245    0    0     0.0263375616     -9.7808122634     0.2346437215     -0.0149498805     -0.0307732939     -0.0636465167     46.2327384948     78.3665313720     -69.8340682983
 55 198    0    0     0.0526751232     -9.7425031661     0.2561926364     -0.0269342899     -0.0211857700     -0.0489989185     46.2327384948     78.3665313720     -69.8340682983
 56 150    0    0     0.0526751232     -9.7425031661     0.2561926364     -0.0269342899     -0.0211857700     -0.0489989185     46.2327384948     78.3665313720     -69.8340682983
 57 102    0    0     0.0766183614     -9.7520809173     0.2585869789     -0.0607569503     -0.0118645644     -0.0221005797     46.2327384948     78.3665313720     -69.8340682983
 58  55    0    0     0.1029559254     -9.7903900146     0.1939402198     -0.0945796108     0.0035820055     0.0338266563     46.2327384948     78.3665313720     -69.8340682983
 59   6    0    0     0.1029559254     -9.7903900146     0.1939402198     -0.0945796108     0.0035820055     0.0338266563     46.2327384948     78.3665313720     -69.8340682983
 59 213    0    0     0.0287318849     -9.8191213607     0.1628140068     -0.0831278419     0.0286160993     0.1014719724     46.2327384948     78.3665313720     -69.8340682983
 60 165    0    0     -0.0430978250     -9.8119382858     0.1292934894     -0.0540989398     0.0437963485     0.1360935926     46.2327384948     78.3665313720     -69.8340682983
 61 117    0    0     -0.0430978250     -9.8119382858     0.1292934894     -0.0540989398     0.0437963485     0.1360935926     46.2327384948     78.3665313720     -69.8340682983
 62  69    0    0     -0.1388707752     -9.7975721359     0.1436594247     -0.0277332496     0.0440626668     0.1273050308     46.2327384948     78.3665313720     -69.8340682983
 63  21    0    0     -0.1268991470     -9.8023614883     0.1077445626     -0.0074929165     0.0262192201     0.0719104385     46.7581100463     77.4879837036     -70.3401107788
 63 229    0    0     -0.1268991470     -9.8023614883     0.1077445626     -0.0074929165     0.0262192201     0.0719104385     46.7581100463     77.4879837036     -70.3401107788
 64 181    0    0     -0.1101388931     -9.7784175872     0.1460537433     0.0122147738     0.0163653731     0.0231738471     46.7581100463     77.4879837036     -70.3401107788
 65 133    0    0     -0.1101388931     -9.7927837371     0.1556310415     0.0215359783     0.0078431282     -0.0007949658     46.7581100463     77.4879837036     -70.3401107788
 66  85    0    0     -0.1101388931     -9.7927837371     0.1556310415     0.0215359783     0.0078431282     -0.0007949658     46.7581100463     77.4879837036     -70.3401107788
 67  37    0    0     -0.0957729530     -9.7951784133     0.1819685935     0.0327214288     0.0027830455     -0.0210352993     46.7581100463     77.4879837036     -70.3401107788
 67 245    0    0     -0.0766183614     -9.7999668121     0.1867572593     0.0327214288     -0.0060055203     -0.0463357114     46.7581100463     77.4879837036     -70.3401107788
 68 197    0    0     -0.0766183614     -9.7999668121     0.1867572593     0.0327214288     -0.0060055203     -0.0463357114     46.7581100463     77.4879837036     -70.3401107788
 69 149    0    0     -0.0359148550     -9.7856006622     0.1867572593     0.0215359783     -0.0100003218     -0.0583201217     46.7581100463     77.4879837036     -70.3401107788
 70 101    0    0     -0.0335205316     -9.7760238647     0.1915459060     0.0055567717     -0.0089350414     -0.0442051506     46.9332313537     77.3122711181     -71.1835174560
 71  53    0    0     -0.0335205316     -9.7760238647     0.1915459060     0.0055567717     -0.0089350414     -0.0442051506     46.9332313537     77.3122711181     -71.1835174560
 72   5    0    0     -0.0550694465     -9.7879953384     0.2035175085     -0.0000359509     -0.0092013626     -0.0386124277     46.9332313537     77.3122711181     -71.1835174560
 72 213    0    0     -0.0383091812     -9.8071498870     0.1843629074     0.0004966892     -0.0169246459     -0.0556569147     46.9332313537     77.3122711181     -71.1835174560
 73 166    0    0     -0.0383091812     -9.8071498870     0.1843629074     0.0004966892     -0.0169246459     -0.0556569147     46.9332313537     77.3122711181     -71.1835174560
 74 118    0    0     -0.0023943238     -9.7808122634     0.2011231899     -0.0013675522     -0.0161256861     -0.0692392444     46.9332313537     77.3122711181     -71.1835174560
 75  71    0    0     0.0311262083     -9.7760238647     0.1915459060     -0.0088245162     -0.0100003218     -0.0468683528     46.9332313537     77.3122711181     -71.1835174560
 76  23    0    0     0.0311262083     -9.7760238647     0.1915459060     -0.0088245162     -0.0100003218     -0.0468683528     46.9332313537     77.3122711181     -71.1835174560
 76 231    0    0     0.0047886476     -9.7975721359     0.1699969768     -0.0048297152     0.0046472864     -0.0045234484     46.9332313537     77.3122711181     -71.1835174560
 77 183    0    0     -0.0071829710     -9.7640523910     0.1628140068     -0.0000359509     0.0110389697     0.0210432863     48.1590995788     77.8394012451     -70.3401107788
 78 134    0    0     -0.0071829710     -9.7640523910     0.1628140068     -0.0000359509     0.0110389697     0.0210432863     48.1590995788     77.8394012451     -70.3401107788
 79  86    0    0     -0.0095772953     -9.7688407897     0.1795742750     -0.0146835613     0.0153000936     0.0253044104     48.1590995788     77.8394012451     -70.3401107788
 80  37    0    0     -0.0095772953     -9.7808122634     0.2011231899     -0.0405166149     0.0182296161     0.0327613782     48.1590995788     77.8394012451     -70.3401107788
 80 245    0    0     -0.0095772953     -9.7808122634     0.2011231899     -0.0405166149     0.0182296161     0.0327613782     48.1590995788     77.8394012451     -70.3401107788
 81 197    0    0     -0.0430978250     -9.7903900146     0.1412650966     -0.0596916675     0.0192948951     0.0388867378     48.1590995788     77.8394012451     -70.3401107788
 82 149    0    0     -0.0407035017     -9.8071498870     0.0981672668     -0.0599579858     0.0131695318     0.0348919367     48.1590995788     77.8394012451     -70.3401107788
 83 100    0    0     -0.0407035017     -9.8071498870     0.0981672668     -0.0599579858     0.0131695318     0.0348919367     48.1590995788     77.8394012451     -70.3401107788
 84  52    0    0     -0.0502807998     -9.8023614883     0.1436594247     -0.0386523742     0.0102400100     0.0322287344     48.1590995788     77.8394012451     -70.3401107788
 85   4    0    0     -0.0670410633     -9.8143329620     0.1125332117     -0.0186783647     0.0065115270     0.0178474450     47.2834815979     77.6636886596     -70.1714324951
 85 212    0    0     -0.0670410633     -9.8143329620     0.1125332117     -0.0186783647     0.0065115270     0.0178474450     47.2834815979     77.6636886596     -70.1714324951
 86 164    0    0     -0.0694353866     -9.7688407897     0.1364764571     -0.0117540383     0.0025167250     -0.0002623252     47.2834815979     77.6636886596     -70.1714324951
 87 117    0    0     -0.0311262083     -9.7808122634     0.1221105098     -0.0234721279     0.0003861639     -0.0082519292     47.2834815979     77.6636886596     -70.1714324951
 88  69    0    0     -0.0311262083     -9.7808122634     0.1221105098     -0.0234721279     0.0003861639     -0.0082519292     47.2834815979     77.6636886596     -70.1714324951
 89  21    0    0     -0.0143659424     -9.7975721359     0.1149275422     -0.0357228517     0.0054462471     0.0127873635     47.2834815979     77.6636886596     -70.1714324951
 89 230    0    0     -0.0430978250     -9.7951784133     0.0933786296     -0.0293311710     0.0139684915     0.0394193792     47.2834815979     77.6636886596     -70.1714324951
 90 182    0    0     -0.0430978250     -9.7951784133     0.0933786296     -0.0293311710     0.0139684915     0.0394193792     47.2834815979     77.6636886596     -70.1714324951
 91 135    0    0     -0.0694353866     -9.8167276382     0.0861956501     -0.0098897972     0.0214254570     0.0522027492     47.2834815979     77.6636886596     -70.1714324951
 92  87    0    0     -0.0861956501     -9.7832069396     0.1029559254     0.0175411796     0.0294150619     0.0572628259     47.2834815979     78.0151138305     -69.8340682983
 93  39    0    0     -0.0861956501     -9.7832069396     0.1029559254     0.0175411796     0.0294150619     0.0572628259     47.2834815979     78.0151138305     -69.8340682983
 93 247    0    0     -0.1149275422     -9.7329254150     0.1460537433     0.0138126969     0.0296813821     0.0532680273     47.2834815979     78.0151138305     -69.8340682983
 94 199    0    0     -0.1340821266     -9.7425031661     0.1388707752     -0.0218742036     0.0200938558     0.0340929746     47.2834815979     78.0151138305     -69.8340682983
 95 151    0    0     -0.1340821266     -9.7425031661     0.1388707752     -0.0218742036     0.0200938558     0.0340929746     47.2834815979     78.0151138305     -69.8340682983
 96 103    0    0     -0.1029559254     -9.7927837371     0.1029559254     -0.0548979043     0.0083757686     0.0077272796     47.2834815979     78.0151138305     -69.8340682983
 97  55    0    0     -0.0981672668     -9.8263044357     0.0430978250     -0.0490388584     0.0075768084     0.0029335166     47.2834815979     78.0151138305     -69.8340682983
 98   6    0    0     -0.0981672668     -9.8263044357     0.0430978250     -0.0490388584     0.0075768084     0.0029335166     47.2834815979     78.0151138305     -69.8340682983
 98 213    0    0     -0.1077445626     -9.8191213607     0.0335205316     -0.0034981145     0.0062452073     0.0055967183     47.2834815979     78.0151138305     -69.8340682983
 99 165    0    0     -0.0885899734     -9.8095445632     0.1221105098     0.0404447078     0.0043809666     0.0093252000     47.2834815979     78.0151138305     -69.8340682983
100 117    0    0     -0.0885899734     -9.8095445632     0.1221105098     0.0404447078     0.0043809666     0.0093252000     47.2834815979     78.0151138305     -69.8340682983
101  68    0    0     -0.1388707752     -9.7664461135     0.1173218607     0.0574892044     0.0014514446     0.0082599191     46.4078598022     77.8394012451     -70.3401107788
102  19    0    0     -0.1125332117     -9.7544746398     0.1723913097     0.0332540631     -0.0084024009     -0.0159752140     46.4078598022     77.8394012451     -70.3401107788
102 227    0    0     -0.1125332117     -9.7544746398     0.1723913097     0.0332540631     -0.0084024009     -0.0159752140     46.4078598022     77.8394012451     -70.3401107788
103 180    0    0     -0.1053502440     -9.7736291885     0.1245048284     -0.0034981145     -0.0150604057     -0.0308891487     46.4078598022     77.8394012451     -70.3401107788
104 132    0    0     -0.0766183614     -9.7927837371     0.1005615949     -0.0237384462     -0.0134624838     -0.0258290624     46.4078598022     77.8394012451     -70.3401107788
105  84    0    0     -0.0766183614     -9.7927837371     0.1005615949     -0.0237384462     -0.0134624838     -0.0258290624     46.4078598022     77.8394012451     -70.3401107788
106  37    0    0     -0.0574637699     -9.7784175872     0.0861956501     -0.0189446821     -0.0068044805     -0.0029255268     46.4078598022     77.8394012451     -70.3401107788
106 245    0    0     -0.0526751232     -9.7879953384     0.0814070034     -0.0061613154     0.0030493652     0.0292992115     46.4078598022     77.8394012451     -70.3401107788
107 197    0    0     -0.0526751232     -9.7879953384     0.0814070034     -0.0061613154     0.0030493652     0.0292992115     46.4078598022     77.8394012451     -70.3401107788
108 149    0    0     -0.0790126848     -9.7879953384     0.0933786296     -0.0011012330     0.0145011320     0.0612576293     47.8088531494     77.4879837036     -70.0027465820
109 101    0    0     -0.1436594247     -9.7592630386     0.1221105098     -0.0077592368     0.0259528994     0.0822969341     47.8088531494     77.4879837036     -70.0027465820
110  53    0    0     -0.1436594247     -9.7592630386     0.1221105098     -0.0077592368     0.0259528994     0.0822969341     47.8088531494     77.4879837036     -70.0027465820
111   5    0    0     -0.1891515731     -9.7640523910     0.1316878080     -0.0367881345     0.0219580984     0.0673829984     47.8088531494     77.4879837036     -70.0027465820
111 212    0    0     -0.1556310415     -9.7856006622     0.0814070034     -0.0676812744     0.0091747293     0.0221085691     47.8088531494     77.4879837036     -70.0027465820
112 164    0    0     -0.1556310415     -9.7856006622     0.0814070034     -0.0676812744     0.0091747293     0.0221085691     47.8088531494     77.4879837036     -70.0027465820
113 116    0    0     -0.1292934894     -9.7903900146     0.0861956501     -0.0788667201     0.0033156857     -0.0042571277     47.8088531494     77.4879837036     -70.0027465820
114  68    0    0     -0.1005615949     -9.7712354660     0.0622524166     -0.0804646396     0.0051799268     0.0031998367     47.8088531494     77.4879837036     -70.0027465820
115  19    0    0     -0.1005615949     -9.7712354660     0.0622524166     -0.0804646396     0.0051799268     0.0031998367     47.8088531494     77.4879837036     -70.0027465820
115 227    0    0     -0.1508424043     -9.8167276382     -0.0119716191     -0.0628875160     0.0163653731     0.0311634516     46.9332313537     77.3122711181     -68.4846191406
116 180    0    0     -0.1939402198     -9.8334875106     -0.0287318849     -0.0221405243     0.0219580984     0.0415499401     46.9332313537     77.3122711181     -68.4846191406
117 133    0    0     -0.1939402198     -9.8334875106     -0.0287318849     -0.0221405243     0.0219580984     0.0415499401     46.9332313537     77.3122711181     -68.4846191406
118  85    0    0     -0.1963345432     -9.7903900146     0.0119716191     0.0151442980     0.0187622547     0.0191790466     46.9332313537     77.3122711181     -68.4846191406
119  38    0    0     -0.1747856235     -9.7784175872     0.0407035017     0.0257971048     0.0019840848     -0.0157088947     46.9332313537     77.3122711181     -68.4846191406
119 246    0    0     -0.1747856235     -9.7784175872     0.0407035017     0.0257971048     0.0019840848     -0.0157088947     46.9332313537     77.3122711181     -68.4846191406
120 198    0    0     -0.1508424043     -9.7832069396     0.0478864765     0.0204707002     -0.0044075989     -0.0380797863     46.9332313537     77.3122711181     -68.4846191406
121 150    0    0     -0.1149275422     -9.7951784133     0.0526751232     0.0143453383     -0.0065381598     -0.0362155461     46.9332313537     77.3122711181     -68.4846191406
122 103    0    0     -0.1149275422     -9.7951784133     0.0526751232     0.0143453383     -0.0065381598     -0.0362155461     46.9332313537     77.3122711181     -68.4846191406
123  56    0    0     -0.1125332117     -9.7640523910     0.0574637699     0.0204707002     0.0001198437     -0.0135783326     46.5829849243     77.6636886596     -70.1714324951
124   8    0    0     -0.1197161788     -9.7568693161     0.0670410633     0.0108831750     0.0107726502     0.0146516036     46.5829849243     77.6636886596     -70.1714324951
124 216    0    0     -0.1197161788     -9.7568693161     0.0670410633     0.0108831750     0.0107726502     0.0146516036     46.5829849243     77.6636886596     -70.1714324951
125 168    0    0     -0.1221105098     -9.7808122634     0.0646467447     -0.0096234769     0.0227570557     0.0474089813     46.5829849243     77.6636886596     -70.1714324951
126 120    0    0     -0.1939402198     -9.7640523910     0.0646467447     -0.0351902127     0.0294150619     0.0607249927     46.5829849243     77.6636886596     -70.1714324951
127  72    0    0     -0.1939402198     -9.7640523910     0.0646467447     -0.0351902127     0.0294150619     0.0607249927     46.5829849243     77.6636886596     -70.1714324951
128  24    0    0     -0.1699969768     -9.7975721359     0.0287318849     -0.0607569503     0.0198275356     0.0498058652     46.5829849243     77.6636886596     -70.1714324951
128 232    0    0     -0.2011231899     -9.8071498870     0.0071829710     -0.0532999897     0.0160990533     0.0498058652     46.5829849243     77.6636886596     -70.1714324951
129 184    0    0     -0.2011231899     -9.8071498870     0.0071829710     -0.0532999897     0.0160990533     0.0498058652     46.5829849243     77.6636886596     -70.1714324951
130 136    0    0     -0.2083061695     -9.8310928344     -0.0215489125     -0.0165478000     0.0115716099     0.0346256160     46.5829849243     77.6636886596     -70.1714324951
131  88    0    0     -0.2322494029     -9.8095445632     -0.0191545906     0.0223349428     0.0049136066     0.0103904819     48.6844749450     77.6636886596     -69.4967041015
132  40    0    0     -0.2322494029     -9.8095445632     -0.0191545906     0.0223349428     0.0049136066     0.0103904819     48.6844749450     77.6636886596     -69.4967041015
132 247    0    0     -0.2178834438     -9.7664461135     0.0407035017     0.0407110309     -0.0084024009     -0.0234321808     48.6844749450     77.6636886596     -69.4967041015
133 199    0    0     -0.1987288665     -9.7903900146     0.0383091812     0.0409773540     -0.0150604057     -0.0479336357     48.6844749450     77.6636886596     -69.4967041015
134 151    0    0     -0.1987288665     -9.7903900146     0.0383091812     0.0409773540     -0.0150604057     -0.0479336357     48.6844749450     77.6636886596     -69.4967041015
135 103    0    0     -0.1843629074     -9.7832069396     0.0646467447     0.0319224643     -0.0206531286     -0.0663097190     48.6844749450     77.6636886596     -69.4967041015
136  55    0    0     -0.1652083396     -9.8023614883     0.0335205316     0.0226012635     -0.0299743366     -0.0886806201     48.6844749450     77.6636886596     -69.4967041015
137   7    0    0     -0.1652083396     -9.8023614883     0.0335205316     0.0226012635     -0.0299743366     -0.0886806201     48.6844749450     77.6636886596     -69.4967041015
137 215    0    0     -0.1197161788     -9.7975721359     0.0454921483     0.0273950219     -0.0358333826     -0.1051924705     48.6844749450     77.6636886596     -69.4967041015
138 167    0    0     -0.1005615949     -9.7879953384     0.0359148550     0.0420426368     -0.0345017790     -0.1001323819     47.6337280273     78.3665313720     -70.1714324951
139 120    0    0     -0.1005615949     -9.7879953384     0.0359148550     0.0420426368     -0.0345017790     -0.1001323819     47.6337280273     78.3665313720     -70.1714324951
140  72    0    0     -0.0646467447     -9.7808122634     0.0790126848     0.0479016733     -0.0307732939     -0.0793594121     47.6337280273     78.3665313720     -70.1714324951
141  25    0    0     -0.0454921483     -9.7808122634     0.1149275422     0.0383141498     -0.0206531286     -0.0519284343     47.6337280273     78.3665313720     -70.1714324951
141 233    0    0     -0.0454921483     -9.7808122634     0.1149275422     0.0383141498     -0.0206531286     -0.0519284343     47.6337280273     78.3665313720     -70.1714324951
142 186    0    0     -0.0646467447     -9.7736291885     0.1125332117     0.0226012635     -0.0110656023     -0.0239648199     47.6337280273     78.3665313720     -70.1714324951
143 139    0    0     -0.0790126848     -9.7736291885     0.1053502440     0.0079536528     -0.0094676818     -0.0178394556     47.6337280273     78.3665313720     -70.1714324951
144  92    0    0     -0.0790126848     -9.7736291885     0.1053502440     0.0079536528     -0.0094676818     -0.0178394556     47.6337280273     78.3665313720     -70.1714324951
145  44    0    0     -0.0861956501     -9.7808122634     0.1053502440     -0.0040307550     -0.0102666425     -0.0234321808     47.6337280273     78.3665313720     -70.1714324951
145 252    0    0     -0.0526751232     -9.7640523910     0.0598580884     -0.0106887590     -0.0089350414     -0.0247637796     48.6844749450     77.3122711181     -70.1714324951
146 204    0    0     -0.0526751232     -9.7640523910     0.0598580884     -0.0106887590     -0.0089350414     -0.0247637796     48.6844749450     77.3122711181     -70.1714324951
147 157    0    0     -0.0263375616     -9.7784175872     0.0718297100     -0.0114877188     -0.0025433578     -0.0055887289     48.6844749450     77.3122711181     -70.1714324951
148 109    0    0     -0.0383091812     -9.7760238647     0.0885899734     -0.0112213981     0.0073104882     0.0263696908     48.6844749450     77.3122711181     -70.1714324951
149  61    0    0     -0.0383091812     -9.7760238647     0.0885899734     -0.0112213981     0.0073104882     0.0263696908     48.6844749450     77.3122711181     -70.1714324951
150  13    0    0     -0.0694353866     -9.7879953384     0.0838013267     -0.0165478000     0.0134358525     0.0490069055     48.6844749450     77.3122711181     -70.1714324951
150 221    0    0     -0.1125332117     -9.7688407897     0.1029559254     -0.0162814831     0.0206264972     0.0591270685     48.6844749450     77.3122711181     -70.1714324951
151 174    0    0     -0.1125332117     -9.7688407897     0.1029559254     -0.0162814831     0.0206264972     0.0591270685     48.6844749450     77.3122711181     -70.1714324951
152 127    0    0     -0.1508424043     -9.7856006622     0.0790126848     -0.0208089232     0.0171643352     0.0452784252     48.6844749450     77.3122711181     -70.1714324951
153  79    0    0     -0.1029559254     -9.7927837371     0.0407035017     -0.0242710852     0.0051799268     0.0143852829     46.9332313537     77.3122711181     -69.8340682983
154  31    0    0     -0.1029559254     -9.7927837371     0.0407035017     -0.0242710852     0.0051799268     0.0143852829     46.9332313537     77.3122711181     -69.8340682983
154 239    0    0     -0.1149275422     -9.7736291885     0.0359148550     -0.0218742036     0.0033156857     0.0085262393     46.9332313537     77.3122711181     -69.8340682983
155 192    0    0     -0.1101388931     -9.7832069396     0.0502807998     -0.0200099635     0.0059788870     0.0159832024     46.9332313537     77.3122711181     -69.8340682983
156 144    0    0     -0.1101388931     -9.7832069396     0.0502807998     -0.0200099635     0.0059788870     0.0159832024     46.9332313537     77.3122711181     -69.8340682983
157  95    0    0     -0.1364764571     -9.8023614883     0.0311262083     -0.0157488417     0.0025167250     0.0149179229     46.9332313537     77.3122711181     -69.8340682983
158  48    0    0     -0.1388707752     -9.7903900146     0.0335205316     -0.0050960350     -0.0030759983     0.0013355957     46.9332313537     77.3122711181     -69.8340682983
158 255    0    0     -0.1388707752     -9.7903900146     0.0335205316     -0.0050960350     -0.0030759983     0.0013355957     46.9332313537     77.3122711181     -69.8340682983
159 207    0    0     -0.0957729530     -9.7903900146     0.0383091812     0.0058230924     -0.0020107176     -0.0050560884     46.9332313537     77.3122711181     -69.8340682983
160 159    0    0     -0.1029559254     -9.7999668121     0.0430978250     0.0143453383     -0.0004127966     -0.0015939259     47.4586067199     77.8394012451     -69.3280258178
161 111    0    0     -0.1029559254     -9.7999668121     0.0430978250     0.0143453383     -0.0004127966     -0.0015939259     47.4586067199     77.8394012451     -69.3280258178
162  63    0    0     -0.1340821266     -9.7951784133     0.0454921483     0.0196717395     -0.0020107176     -0.0005286457     47.4586067199     77.8394012451     -69.3280258178
163  15    0    0     -0.1221105098     -9.7879953384     0.0981672668     0.0180738182     -0.0030759983     -0.0074529700     47.4586067199     77.8394012451     -69.3280258178
163 223    0    0     -0.1221105098     -9.7879953384     0.0981672668     0.0180738182     -0.0030759983     -0.0074529700     47.4586067199     77.8394012451     -69.3280258178
164 175    0    0     -0.1053502440     -9.7784175872     0.0909842967     0.0082199745     -0.0060055203     -0.0098498525     47.4586067199     77.8394012451     -69.3280258178
165 126    0    0     -0.0766183614     -9.7712354660     0.0885899734     -0.0045633945     -0.0025433578     -0.0021265668     47.4586067199     77.8394012451     -69.3280258178
166  79    0    0     -0.0766183614     -9.7712354660     0.0885899734     -0.0045633945     -0.0025433578     -0.0021265668     47.4586067199     77.8394012451     -69.3280258178
167  31    0    0     -0.0861956501     -9.7736291885     0.0766183614     -0.0194773216     0.0062452073     0.0194453668     47.4586067199     77.8394012451     -69.3280258178
167 239    0    0     -0.1316878080     -9.7903900146     0.0478864765     -0.0245374059     0.0153000936     0.0460773849     47.4586067199     77.8394012451     -69.3280258178
168 191    0    0     -0.1316878080     -9.7903900146     0.0478864765     -0.0245374059     0.0153000936     0.0460773849     47.4586067199     77.8394012451     -69.3280258178
169 142    0    0     -0.1508424043     -9.8023614883     0.0167602658     -0.0197436437     0.0176969757     0.0577954721     48.3342247009     78.3665313720     -69.4967041015
170  94    0    0     -0.1723913097     -9.7688407897     0.0478864765     -0.0176130828     0.0184959335     0.0535343456     48.3342247009     78.3665313720     -69.4967041015
171  46    0    0     -0.1723913097     -9.7688407897     0.0478864765     -0.0176130828     0.0184959335     0.0535343456     48.3342247009     78.3665313720     -69.4967041015
171 254    0    0     -0.1747856235     -9.7784175872     0.0335205316     -0.0274669289     0.0102400100     0.0372888183     48.3342247009     78.3665313720     -69.4967041015
172 206    0    0     -0.1915459060     -9.8023614883     0.0071829710     -0.0232058048     0.0067778482     0.0239728093     48.3342247009     78.3665313720     -69.4967041015
173 158    0    0     -0.1915459060     -9.8023614883     0.0071829710     -0.0232058048     0.0067778482     0.0239728093     48.3342247009     78.3665313720     -69.4967041015
174 109    0    0     -0.1867572593     -9.8071498870     0.0215489125     -0.0037644338     0.0014514446     0.0061293582     48.3342247009     78.3665313720     -69.4967041015
175  61    0    0     -0.1867572593     -9.8119382858     0.0191545906     0.0191390981     -0.0060055203     -0.0210352993     48.3342247009     78.3665313720     -69.4967041015
176  13    0    0     -0.1867572593     -9.8119382858     0.0191545906     0.0191390981     -0.0060055203     -0.0210352993     48.3342247009     78.3665313720     -69.4967041015
176 221    0    0     -0.1628140068     -9.8143329620     0.0215489125     0.0327214288     -0.0137288033     -0.0423409080     46.9332313537     77.6636886596     -68.4846191406
177 173    0    0     -0.1173218607     -9.7856006622     0.0335205316     0.0428415870     -0.0155930461     -0.0452704334     46.9332313537     77.6636886596     -68.4846191406
178 125    0    0     -0.1173218607     -9.7856006622     0.0335205316     0.0428415870     -0.0155930461     -0.0452704334     46.9332313537     77.6636886596     -68.4846191406
179  78    0    0     -0.1245048284     -9.7736291885     0.0766183614     0.0460374355     -0.0118645644     -0.0356829047     46.9332313537     77.6636886596     -68.4846191406
180  30    0    0     -0.0981672668     -9.7712354660     0.1077445626     0.0297919034     -0.0052065601     -0.0242311382     46.9332313537     77.6636886596     -68.4846191406
180 238    0    0     -0.0981672668     -9.7712354660     0.1077445626     0.0297919034     -0.0052065601     -0.0242311382     46.9332313537     77.6636886596     -68.4846191406
181 191    0    0     -0.1101388931     -9.7712354660     0.0790126848     -0.0000359509     0.0025167250     -0.0015939259     46.9332313537     77.6636886596     -68.4846191406
182 143    0    0     -0.1245048284     -9.7808122634     0.0670410633     -0.0181457233     0.0107726502     0.0242391300     46.9332313537     77.6636886596     -68.4846191406
183  95    0    0     -0.1245048284     -9.7808122634     0.0670410633     -0.0181457233     0.0107726502     0.0242391300     46.9332313537     77.6636886596     -68.4846191406
184  47    0    0     -0.1388707752     -9.8119382858     0.0646467447     -0.0194773216     0.0155664110     0.0383540992     48.3342247009     78.7179489135     -70.1714324951
184 255    0    0     -0.1508424043     -9.8023614883     0.0430978250     -0.0112213981     0.0153000936     0.0407509803     48.3342247009     78.7179489135     -70.1714324951
185 207    0    0     -0.1508424043     -9.8023614883     0.0430978250     -0.0112213981     0.0153000936     0.0407509803     48.3342247009     78.7179489135     -70.1714324951
186 158    0    0     -0.1771799468     -9.7856006622     0.0526751232     -0.0050960350     0.0142348122     0.0362235355     48.3342247009     78.7179489135     -70.1714324951
187 111    0    0     -0.1915459060     -9.7784175872     0.0359148550     -0.0082918767     0.0094410495     0.0277012920     48.3342247009     78.7179489135     -70.1714324951
188  63    0    0     -0.1915459060     -9.7784175872     0.0359148550     -0.0082918767     0.0094410495     0.0277012920     48.3342247009     78.7179489135     -70.1714324951
189  14    0    0     -0.1891515731     -9.7951784133     0.0622524166     -0.0101561176     0.0057125668     0.0175811266     48.3342247009     78.7179489135     -70.1714324951
189 223    0    0     -0.1891515731     -9.7927837371     0.0454921483     -0.0114877188     0.0030493652     0.0071946387     48.3342247009     78.7179489135     -70.1714324951
190 175    0    0     -0.1891515731     -9.7927837371     0.0454921483     -0.0114877188     0.0030493652     0.0071946387     48.3342247009     78.7179489135     -70.1714324951
191 127    0    0     -0.1628140068     -9.7832069396     0.0430978250     -0.0128193199     -0.0036086382     -0.0055887289     46.5829849243     78.3665313720     -69.8340682983
192  79    0    0     -0.1508424043     -9.7664461135     0.0215489125     -0.0109550786     -0.0033423185     -0.0018602464     46.5829849243     78.3665313720     -69.8340682983
193  32    0    0     -0.1508424043     -9.7664461135     0.0215489125     -0.0109550786     -0.0033423185     -0.0018602464     46.5829849243     78.3665313720     -69.8340682983
193 240   -1   -1     -0.1412650966     -9.7975721359     0.0143659424     -0.0050960350     0.0035820055     0.0213096070     46.5829849243     78.3665313720     -69.8340682983
194 191    0    0     -0.1915459060     -9.7760238647     0.0407035017     0.0066220521     0.0123705720     0.0476753044     46.5829849243     78.3665313720     -69.8340682983
195 143    0  -64     -0.1915459060     -9.7760238647     0.0407035017     0.0066220521     0.0123705720     0.0476753044     46.5829849243     78.3665313720     -69.8340682983
196  94    0    0     -0.2130948066     -9.7712354660     0.0526751232     0.0138126969     0.0118379306     0.0495395421     46.5829849243     78.3665313720     -69.8340682983
197  46    0   31     -0.2490096569     -9.7544746398     0.0909842967     0.0079536528     0.0054462471     0.0300981736     46.5829849243     78.3665313720     -69.8340682983
197 254    0    0     -0.2490096569     -9.7544746398     0.0909842967     0.0079536528     0.0054462471     0.0300981736     46.5829849243     78.3665313720     -69.8340682983
198 205    0    0     -0.2107004880     -9.7879953384     0.0526751232     -0.0026991534     -0.0036086382     -0.0021265668     46.5829849243     78.3665313720     -69.8340682983
199 157    0    0     -0.1963345432     -9.7832069396     0.0215489125     -0.0019001923     -0.0036086382     -0.0125130534     47.4586067199     77.1365661621     -70.0027465820
200 110    0    0     -0.1963345432     -9.7832069396     0.0215489125     -0.0019001923     -0.0036086382     -0.0125130534     47.4586067199     77.1365661621     -70.0027465820
201  62    0    0     -0.1915459060     -9.7903900146     0.0239432382     0.0023609287     -0.0012117570     -0.0063876891     47.4586067199     77.1365661621     -70.0027465820
202  13    0    0     -0.2035175085     -9.7927837371     0.0335205316     0.0114158153     0.0009188042     0.0005366351     47.4586067199     77.1365661621     -70.0027465820
202 221    0    0     -0.2035175085     -9.7927837371     0.0335205316     0.0114158153     0.0009188042     0.0005366351     47.4586067199     77.1365661621     -70.0027465820
203 172    0    0     -0.1963345432     -9.7784175872     0.0574637699     0.0143453383     -0.0009454369     -0.0026592068     47.4586067199     77.1365661621     -70.0027465820
204 124    0    0     -0.1987288665     -9.7616577148     0.0574637699     0.0039588510     -0.0076034402     -0.0162415361     47.4586067199     77.1365661621     -70.0027465820
205  76    0    0     -0.1987288665     -9.7616577148     0.0574637699     0.0039588510     -0.0076034402     -0.0162415361     47.4586067199     77.1365661621     -70.0027465820
206  28    0    0     -0.1723913097     -9.7616577148     0.0526751232     -0.0077592368     -0.0068044805     -0.0159752140     47.4586067199     77.1365661621     -70.0027465820
206 237    0    0     -0.1819685935     -9.7808122634     0.0359148550     -0.0050960350     -0.0001464764     0.0016019158     47.4586067199     77.1365661621     -70.0027465820
207 188    0    0     -0.1819685935     -9.7808122634     0.0359148550     -0.0050960350     -0.0001464764     0.0016019158     48.3342247009     76.9608535766     -69.8340682983
208 140    0    0     -0.1987288665     -9.8095445632     0.0359148550     0.0042251701     0.0022504048     0.0077272796     48.3342247009     76.9608535766     -69.8340682983
209  91    0    0     -0.1987288665     -9.8095445632     0.0359148550     0.0042251701     0.0022504048     0.0077272796     48.3342247009     76.9608535766     -69.8340682983
210  42    0    0     -0.2035175085     -9.7903900146     0.0335205316     0.0159432578     0.0025167250     0.0074609589     48.3342247009     76.9608535766     -69.8340682983
210 249    0    0     -0.2059118509     -9.7808122634     0.0574637699     0.0273950219     0.0019840848     0.0111894416     48.3342247009     76.9608535766     -69.8340682983
211 201    0    0     -0.2059118509     -9.7808122634     0.0574637699     0.0273950219     0.0019840848     0.0111894416     48.3342247009     76.9608535766     -69.8340682983
212 152    0    0     -0.1939402198     -9.7832069396     0.0694353866     0.0297919034     0.0017177647     0.0103904819     48.3342247009     76.9608535766     -69.8340682983
213 104    0    0     -0.2154891252     -9.7616577148     0.0790126848     0.0260634231     -0.0001464764     0.0079935998     48.3342247009     76.9608535766     -69.8340682983
214  56    0    0     -0.2154891252     -9.7616577148     0.0790126848     0.0260634231     -0.0001464764     0.0079935998     48.3342247009     76.9608535766     -69.8340682983
215   7    0    0     -0.2154891252     -9.7592630386     0.0694353866     0.0034262108     -0.0068044805     -0.0082519292     48.5093498229     77.8394012451     -70.0027465820
215 215    0    0     -0.1987288665     -9.7520809173     0.0838013267     -0.0264016437     -0.0105329620     -0.0228995394     48.5093498229     77.8394012451     -70.0027465820
216 167    0    0     -0.1987288665     -9.7520809173     0.0838013267     -0.0264016437     -0.0105329620     -0.0228995394     48.5093498229     77.8394012451     -70.0027465820
217 119    0    0     -0.1867572593     -9.7951784133     0.0526751232     -0.0362554931     -0.0110656023     -0.0252964210     48.5093498229     77.8394012451     -70.0027465820
218  72    0    0     -0.1891515731     -9.8143329620     0.0359148550     -0.0234721279     -0.0105329620     -0.0215679383     48.5093498229     77.8394012451     -70.0027465820
219  24    0    0     -0.1891515731     -9.8143329620     0.0359148550     -0.0234721279     -0.0105329620     -0.0215679383     48.5093498229     77.8394012451     -70.0027465820
219 233    0    0     -0.1699969768     -9.8191213607     0.0191545906     0.0111494946     -0.0057392001     -0.0053224081     48.5093498229     77.8394012451     -70.0027465820
220 184    0    0     -0.1963345432     -9.7640523910     0.0742240333     0.0364499092     0.0003861639     0.0074609589     48.5093498229     77.8394012451     -70.0027465820
221 136    0    0     -0.1963345432     -9.7640523910     0.0742240333     0.0364499092     0.0003861639     0.0074609589     48.5093498229     77.8394012451     -70.0027465820
222  87    0    0     -0.2035175085     -9.7616577148     0.0526751232     0.0297919034     -0.0030759983     -0.0034581665     48.8595962524     78.1908187866     -68.6532974243
223  39    0    0     -0.1963345432     -9.7712354660     0.0694353866     0.0111494946     -0.0073371200     -0.0165078544     48.8595962524     78.1908187866     -68.6532974243
223 247    0    0     -0.1963345432     -9.7712354660     0.0694353866     0.0111494946     -0.0073371200     -0.0165078544     48.8595962524     78.1908187866     -68.6532974243
224 200    0    0     -0.1819685935     -9.7879953384     0.0885899734     -0.0013675522     -0.0062718396     -0.0181057758     48.8595962524     78.1908187866     -68.6532974243
225 152    0    0     -0.1771799468     -9.7832069396     0.0766183614     -0.0050960350     -0.0030759983     -0.0111814522     48.8595962524     78.1908187866     -68.6532974243
226 105    0    0     -0.1771799468     -9.7832069396     0.0766183614     -0.0050960350     -0.0030759983     -0.0111814522     48.8595962524     78.1908187866     -68.6532974243
227  57    0    0     -0.1676026582     -9.7856006622     0.0718297100     -0.0069602756     -0.0033423185     -0.0098498525     48.8595962524     78.1908187866     -68.6532974243
228   9    0    0     -0.1843629074     -9.7879953384     0.0694353866     -0.0032317936     -0.0022770376     -0.0055887289     48.8595962524     78.1908187866     -68.6532974243
228 217    0    0     -0.1843629074     -9.7879953384     0.0694353866     -0.0032317936     -0.0022770376     -0.0055887289     48.8595962524     78.1908187866     -68.6532974243
229 170    0    0     -0.1699969768     -9.7784175872     0.0598580884     0.0018282888     -0.0006791167     -0.0034581665     48.6844749450     76.2580108642     -70.8461532592
230 122    0    0     -0.1556310415     -9.7712354660     0.0574637699     0.0020946097     0.0009188042     -0.0007949658     48.6844749450     76.2580108642     -70.8461532592
231  73    0    0     -0.1556310415     -9.7712354660     0.0574637699     0.0020946097     0.0009188042     -0.0007949658     48.6844749450     76.2580108642     -70.8461532592
232  24    0    0     -0.1532367229     -9.7879953384     0.0454921483     0.0044914913     0.0046472864     0.0063956785     48.6844749450     76.2580108642     -70.8461532592
232 232    0    0     -0.1699969768     -9.7879953384     0.0598580884     0.0087526140     0.0086420888     0.0175811266     48.6844749450     76.2580108642     -70.8461532592
233 183    0    0     -0.1699969768     -9.7879953384     0.0598580884     0.0087526140     0.0086420888     0.0175811266     48.6844749450     76.2580108642     -70.8461532592
234 135    0    0     -0.1771799468     -9.7856006622     0.0742240333     0.0106168532     0.0099736900     0.0237064886     48.6844749450     76.2580108642     -70.8461532592
235  86    0    0     -0.2346437215     -9.7903900146     0.0909842967     0.0100842130     0.0070441675     0.0159832024     48.6844749450     76.2580108642     -70.8461532592
236  38    0    0     -0.2346437215     -9.7903900146     0.0909842967     0.0100842130     0.0070441675     0.0159832024     48.6844749450     76.2580108642     -70.8461532592
236 245    0    0     -0.2107004880     -9.7879953384     0.0646467447     -0.0013675522     -0.0065381598     -0.0101161706     48.6844749450     76.2580108642     -70.8461532592
237 197    0    0     -0.1484480619     -9.7760238647     0.0766183614     -0.0101561176     -0.0081360816     -0.0133120131     47.4586067199     77.1365661621     -70.0027465820
238 149    0    0     -0.1484480619     -9.7760238647     0.0766183614     -0.0101561176     -0.0081360816     -0.0133120131     47.4586067199     77.1365661621     -70.0027465820
239 102    0    0     -0.1891515731     -9.7712354660     0.0814070034     -0.0162814831     0.0014514446     0.0101241612     47.4586067199     77.1365661621     -70.0027465820
240  54    0    0     -0.1987288665     -9.7832069396     0.0646467447     -0.0279995679     0.0030493652     0.0191790466     47.4586067199     77.1365661621     -70.0027465820
241   6    0    0     -0.1987288665     -9.7832069396     0.0646467447     -0.0279995679     0.0030493652     0.0191790466     47.4586067199     77.1365661621     -70.0027465820
241 214    0    0     -0.2011231899     -9.7903900146     0.0430978250     -0.0327933311     -0.0009454369     0.0111894416     47.4586067199     77.1365661621     -70.0027465820
242 166    0    0     -0.1963345432     -9.7927837371     0.0646467447     -0.0287985277     0.0006524840     0.0071946387     47.4586067199     77.1365661621     -70.0027465820
243 118    0    0     -0.1963345432     -9.7927837371     0.0646467447     -0.0287985277     0.0006524840     0.0071946387     47.4586067199     77.1365661621     -70.0027465820
244  70    0    0     -0.1867572593     -9.7712354660     0.0478864765     -0.0226731657     0.0017177647     0.0101241612     47.4586067199     77.1365661621     -70.0027465820
245  22    0    0     -0.2059118509     -9.7808122634     0.0167602658     -0.0210752463     0.0065115270     0.0191790466     48.1590995788     77.8394012451     -70.3401107788
245 230    0    0     -0.2059118509     -9.7808122634     0.0167602658     -0.0210752463     0.0065115270     0.0191790466     48.1590995788     77.8394012451     -70.3401107788
246 182    0    0     -0.2011231899     -9.7856006622     0.0095772953     -0.0250700473     0.0107726502     0.0255707287     48.1590995788     77.8394012451     -70.3401107788
247 133    0    0     -0.2250664234     -9.8023614883     0.0191545906     -0.0213415646     0.0099736900     0.0242391300     48.1590995788     77.8394012451     -70.3401107788
248  85    0    0     -0.2250664234     -9.8023614883     0.0191545906     -0.0213415646     0.0099736900     0.0242391300     48.1590995788     77.8394012451     -70.3401107788
249  37    0    0     -0.2154891252     -9.7832069396     0.0239432382     -0.0098897972     0.0081094493     0.0159832024     48.1590995788     77.8394012451     -70.3401107788
249 245    0    0     -0.2226721048     -9.7856006622     0.0215489125     -0.0024328324     0.0059788870     0.0117220818     48.1590995788     77.8394012451     -70.3401107788
250 196    0    0     -0.2226721048     -9.7856006622     0.0215489125     -0.0024328324     0.0059788870     0.0117220818     48.1590995788     77.8394012451     -70.3401107788
251 148    0    0     -0.2274607658     -9.7999668121     0.0239432382     0.0015619695     0.0019840848     0.0090588798     48.1590995788     77.8394012451     -70.3401107788
252 100    0    0     -0.2178834438     -9.7903900146     0.0287318849     0.0031598899     -0.0006791167     0.0005366351     48.3342247009     79.4207916259     -69.1593399047
253  51    0    0     -0.2178834438     -9.7903900146     0.0287318849     0.0031598899     -0.0006791167     0.0005366351     48.3342247009     79.4207916259     -69.1593399047
254   2    0    0     -0.2418267011     -9.7808122634     0.0191545906     0.0058230924     -0.0036086382     -0.0087845697     48.3342247009     79.4207916259     -69.1593399047
254 210    0    0     -0.2226721048     -9.7999668121     0.0383091812     0.0052904505     -0.0094676818     -0.0287585830     48.3342247009     79.4207916259     -69.1593399047
255 162    0    0     -0.2226721048     -9.7999668121     0.0383091812     0.0052904505     -0.0094676818     -0.0287585830     48.3342247009     79.4207916259     -69.1593399047
  0 114    0    0     -0.2130948066     -9.8023614883     0.0430978250     0.0052904505     -0.0113319230     -0.0407429885     48.3342247009     79.4207916259     -69.1593399047
  1  65    0    0     -0.1819685935     -9.7760238647     0.0287318849     0.0063557329     -0.0137288033     -0.0431398725     48.3342247009     79.4207916259     -69.1593399047
  2  17    0    0     -0.1819685935     -9.7760238647     0.0287318849     0.0063557329     -0.0137288033     -0.0431398725     48.3342247009     79.4207916259     -69.1593399047
  2 225    0    0     -0.1723913097     -9.7808122634     0.0454921483     0.0095515737     -0.0110656023     -0.0311554646     48.3342247009     79.4207916259     -69.1593399047
  3 177    0    0     -0.1747856235     -9.7927837371     0.0502807998     0.0156769371     -0.0041412787     -0.0178394556     47.6337280273     76.9608535766     -69.4967041015
  4 129    0    0     -0.1747856235     -9.7927837371     0.0502807998     0.0156769371     -0.0041412787     -0.0178394556     47.6337280273     76.9608535766     -69.4967041015
  5  81    0    0     -0.2083061695     -9.7879953384     0.0502807998     0.0239328598     -0.0025433578     -0.0082519292     47.6337280273     76.9608535766     -69.4967041015
  6  32    0    0     -0.1963345432     -9.7640523910     0.0526751232     0.0239328598     -0.0049402389     -0.0143772945     47.6337280273     76.9608535766     -69.4967041015
  6 240    0    0     -0.1963345432     -9.7640523910     0.0526751232     0.0239328598     -0.0049402389     -0.0143772945     47.6337280273     76.9608535766     -69.4967041015
  7 192    0    0     -0.1843629074     -9.7712354660     0.0646467447     0.0138126969     -0.0092013626     -0.0252964210     47.6337280273     76.9608535766     -69.4967041015
  8 144    0    0     -0.1676026582     -9.7951784133     0.0718297100     -0.0021665134     -0.0123972034     -0.0364818692     47.6337280273     76.9608535766     -69.4967041015
  9  96    0    0     -0.1676026582     -9.7951784133     0.0718297100     -0.0021665134     -0.0123972034     -0.0364818692     47.6337280273     76.9608535766     -69.4967041015
 10  48    0    0     -0.1484480619     -9.7832069396     0.0550694465     -0.0056286754     -0.0118645644     -0.0343513059     47.6337280273     76.9608535766     -69.4967041015
 11   0    0    0     -0.1340821266     -9.7903900146     0.0287318849     -0.0000359509     -0.0076034402     -0.0165078544     46.4078598022     77.4879837036     -68.9906616210
 11 207    0    0     -0.1340821266     -9.7903900146     0.0287318849     -0.0000359509     -0.0076034402     -0.0165078544     46.4078598022     77.4879837036     -68.9906616210
 12 158    0    0     -0.1580253696     -9.7951784133     0.0143659424     0.0095515737     0.0030493652     0.0098578405     46.4078598022     77.4879837036     -68.9906616210
 13 109    0    0     -0.1604196929     -9.7760238647     0.0526751232     0.0111494946     0.0065115270     0.0213096070     46.4078598022     77.4879837036     -68.9906616210
 14  61    0    0     -0.1604196929     -9.7760238647     0.0526751232     0.0111494946     0.0065115270     0.0213096070     46.4078598022     77.4879837036     -68.9906616210
 15  12    0    0     -0.1915459060     -9.7760238647     0.0909842967     0.0012956485     0.0073104882     0.0194453668     46.4078598022     77.4879837036     -68.9906616210
 15 219    0    0     -0.1939402198     -9.7832069396     0.0359148550     -0.0197436437     0.0051799268     0.0162495241     46.4078598022     77.4879837036     -68.9906616210
 16 171    0    0     -0.1939402198     -9.7832069396     0.0359148550     -0.0197436437     0.0051799268     0.0162495241     46.4078598022     77.4879837036     -68.9906616210
 17 122    0    0     -0.1867572593     -9.8023614883     0.0526751232     -0.0277332496     0.0049136066     0.0050640773     46.4078598022     77.4879837036     -68.9906616210
 18  74    0    0     -0.1819685935     -9.8023614883     0.0311262083     -0.0146835613     0.0030493652     -0.0045234484     46.4078598022     77.4879837036     -68.9906616210
 19  26    0    0     -0.1819685935     -9.8023614883     0.0311262083     -0.0146835613     0.0030493652     -0.0045234484     46.4078598022     77.4879837036     -68.9906616210
 19 233    0    0     -0.1771799468     -9.8071498870     0.0047886476     0.0082199745     0.0017177647     -0.0050560884     48.6844749450     77.6636886596     -70.5087966918
 20 185    0    0     -0.1819685935     -9.7736291885     0.0502807998     0.0199380607     0.0025167250     -0.0047897682     48.6844749450     77.6636886596     -70.5087966918
 21 136    0    0     -0.1819685935     -9.7736291885     0.0502807998     0.0199380607     0.0025167250     -0.0047897682     48.6844749450     77.6636886596     -70.5087966918
 22  87    0    0     -0.1723913097     -9.7688407897     0.0622524166     0.0103505349     -0.0004127966     -0.0071866502     48.6844749450     77.6636886596     -70.5087966918
 23  39    0    0     -0.1795742750     -9.7879953384     0.0646467447     -0.0045633945     -0.0004127966     -0.0042571277     48.6844749450     77.6636886596     -70.5087966918
 23 247    0    0     -0.1795742750     -9.7879953384     0.0646467447     -0.0045633945     -0.0004127966     -0.0042571277     48.6844749450     77.6636886596     -70.5087966918
 24 199    0    0     -0.1699969768     -9.7832069396     0.0359148550     -0.0138846015     -0.0004127966     -0.0021265668     48.6844749450     77.6636886596     -70.5087966918
 25 151    0    0     -0.1652083396     -9.8023614883     0.0239432382     -0.0160151600     0.0033156857     0.0122547221     48.6844749450     77.6636886596     -70.5087966918
 26 103    0    0     -0.1652083396     -9.8023614883     0.0239432382     -0.0160151600     0.0033156857     0.0122547221     48.6844749450     77.6636886596     -70.5087966918
 27  55    0    0     -0.1771799468     -9.7975721359     0.0263375616     -0.0053623552     0.0070441675     0.0181137657     47.1083564758     77.4879837036     -68.9906616210
 28   7    0    0     -0.1891515731     -9.7975721359     0.0311262083     0.0060894117     0.0067778482     0.0175811266     47.1083564758     77.4879837036     -68.9906616210
 28 214    0    0     -0.1891515731     -9.7975721359     0.0311262083     0.0060894117     0.0067778482     0.0175811266     47.1083564758     77.4879837036     -68.9906616210
 29 166    0    0     -0.1891515731     -9.7856006622     0.0383091812     0.0034262108     0.0043809666     0.0114557611     47.1083564758     77.4879837036     -68.9906616210
 30 117    0    0     -0.1771799468     -9.7856006622     0.0335205316     -0.0040307550     0.0011851242     0.0024008762     47.1083564758     77.4879837036     -68.9906616210
 31  69    0    0     -0.1771799468     -9.7856006622     0.0335205316     -0.0040307550     0.0011851242     0.0024008762     47.1083564758     77.4879837036     -68.9906616210
 32  20    0    0     -0.1963345432     -9.7832069396     0.0167602658     -0.0026991534     0.0001198437     -0.0023928866     47.1083564758     77.4879837036     -68.9906616210
 32 227    0    0     -0.1747856235     -9.7856006622     0.0263375616     0.0068883728     0.0011851242     0.0026671962     47.1083564758     77.4879837036     -68.9906616210
 33 179    0    0     -0.1747856235     -9.7856006622     0.0263375616     0.0068883728     0.0011851242     0.0026671962     47.1083564758     77.4879837036     -68.9906616210
 34 130    0    0     -0.1963345432     -9.7640523910     0.0000000000     0.0122147738     0.0025167250     0.0082599191     46.0576133728     78.1908187866     -68.9906616210
 35  81    0    0     -0.1891515731     -9.8023614883     0.0191545906     0.0082199745     0.0006524840     0.0069283189     46.0576133728     78.1908187866     -68.9906616210
 36  32    0    0     -0.1891515731     -9.8023614883     0.0191545906     0.0082199745     0.0006524840     0.0069283189     46.0576133728     78.1908187866     -68.9906616210
 36 239    0    0     -0.2035175085     -9.7879953384     0.0359148550     0.0122147738     0.0006524840     0.0071946387     46.0576133728     78.1908187866     -68.9906616210
 37 191    0    0     -0.2011231899     -9.7784175872     0.0550694465     0.0095515737     -0.0012117570     0.0002703150     46.0576133728     78.1908187866     -68.9906616210
 38 142    0    0     -0.2011231899     -9.7784175872     0.0550694465     0.0095515737     -0.0012117570     0.0002703150     46.0576133728     78.1908187866     -68.9906616210
 39  93    0    0     -0.1987288665     -9.7832069396     0.0430978250     0.0023609287     -0.0025433578     -0.0018602464     46.0576133728     78.1908187866     -68.9906616210
 40  45    0    0     -0.1867572593     -9.7712354660     0.0502807998     -0.0053623552     0.0001198437     -0.0042571277     46.0576133728     78.1908187866     -68.9906616210
 40 253    0    0     -0.1867572593     -9.7712354660     0.0502807998     -0.0053623552     0.0001198437     -0.0042571277     46.0576133728     78.1908187866     -68.9906616210
 41 204    0    0     -0.1819685935     -9.7975721359     0.0023943238     -0.0021665134     0.0030493652     -0.0023928866     47.9839782714     79.0693664550     -69.4967041015
 42 156    0    0     -0.1963345432     -9.7832069396     0.0407035017     0.0098178949     0.0041146464     -0.0007949658     47.9839782714     79.0693664550     -69.4967041015
 43 107    0    0     -0.1963345432     -9.7832069396     0.0407035017     0.0098178949     0.0041146464     -0.0007949658     47.9839782714     79.0693664550     -69.4967041015
 44  59    0    0     -0.1963345432     -9.7832069396     0.0430978250     0.0130137372     -0.0001464764     -0.0029255268     47.9839782714     79.0693664550     -69.4967041015
 45  10    0    0     -0.1795742750     -9.7640523910     0.0598580884     0.0036925301     -0.0004127966     -0.0082519292     47.9839782714     79.0693664550     -69.4967041015
 45 218    0    0     -0.1795742750     -9.7640523910     0.0598580884     0.0036925301     -0.0004127966     -0.0082519292     47.9839782714     79.0693664550     -69.4967041015
 46 169    0    0     -0.1915459060     -9.7640523910     0.0478864765     -0.0122866785     -0.0012117570     -0.0098498525     47.9839782714     79.0693664550     -69.4967041015
 47 121    0    0     -0.1795742750     -9.7856006622     0.0263375616     -0.0218742036     0.0014514446     -0.0090508909     47.9839782714     79.0693664550     -69.4967041015
 48  73    0    0     -0.1795742750     -9.7856006622     0.0263375616     -0.0218742036     0.0014514446     -0.0090508909     47.9839782714     79.0693664550     -69.4967041015
 49  24    0    0     -0.1795742750     -9.7975721359     0.0167602658     -0.0186783647     0.0030493652     0.0016019158     47.9839782714     79.0693664550     -69.4967041015
 49 231    0    0     -0.1723913097     -9.8047552108     0.0143659424     -0.0024328324     0.0081094493     0.0183800840     47.8088531494     78.1908187866     -70.0027465820
 50 183    0    0     -0.1723913097     -9.8047552108     0.0143659424     -0.0024328324     0.0081094493     0.0183800840     47.8088531494     78.1908187866     -70.0027465820
 51 134    0    0     -0.1963345432     -9.7808122634     0.0478864765     0.0071546916     0.0118379306     0.0295655298     47.8088531494     78.1908187866     -70.0027465820
 52  86    0    0     -0.2202777862     -9.7736291885     0.0191545906     -0.0029654726     0.0145011320     0.0410172986     47.8088531494     78.1908187866     -70.0027465820
 53  37    0    0     -0.2202777862     -9.7736291885     0.0191545906     -0.0029654726     0.0145011320     0.0410172986     47.8088531494     78.1908187866     -70.0027465820
 53 245    0    0     -0.2346437215     -9.7832069396     0.0430978250     -0.0146835613     0.0171643352     0.0447457790     47.8088531494     78.1908187866     -70.0027465820
 54 197    0    0     -0.2322494029     -9.7999668121     0.0239432382     -0.0250700473     0.0129032123     0.0322287344     47.8088531494     78.1908187866     -70.0027465820
 55 149    1   -1     -0.2322494029     -9.7999668121     0.0239432382     -0.0250700473     0.0129032123     0.0322287344     47.8088531494     78.1908187866     -70.0027465820
 56 100    0    0     -0.2394323587     -9.7927837371     0.0263375616     -0.0218742036     0.0057125668     0.0173148050     47.8088531494     78.1908187866     -70.0027465820
 57  53    0   -1     -0.2418267011     -9.7808122634     0.0071829710     -0.0200099635     0.0019840848     0.0000039949     46.7581100463     78.5422439575     -69.3280258178
 58   4    0    0     -0.2418267011     -9.7808122634     0.0071829710     -0.0200099635     0.0019840848     0.0000039949     46.7581100463     78.5422439575     -69.3280258178
 58 211    0    0     -0.2346437215     -9.7688407897     0.0167602658     -0.0176130828     0.0014514446     -0.0047897682     46.7581100463     78.5422439575     -69.3280258178
 59 163    0    0     -0.2250664234     -9.7808122634     0.0047886476     -0.0186783647     0.0019840848     -0.0021265668     46.7581100463     78.5422439575     -69.3280258178
 60 115    0    0     -0.2250664234     -9.7808122634     0.0047886476     -0.0186783647     0.0019840848     -0.0021265668     46.7581100463     78.5422439575     -69.3280258178
 61  67    0    0     -0.2442210197     -9.7903900146     0.0287318849     -0.0216078853     0.0009188042     -0.0055887289     46.7581100463     78.5422439575     -69.3280258178
 62  18    0    0     -0.2178834438     -9.7832069396     0.0023943238     -0.0178794026     -0.0001464764     -0.0122467339     46.7581100463     78.5422439575     -69.3280258178
 62 226    0    0     -0.2178834438     -9.7832069396     0.0023943238     -0.0178794026     -0.0001464764     -0.0122467339     46.7581100463     78.5422439575     -69.3280258178
 63 179    0    0     -0.1987288665     -9.7736291885     -0.0023943238     -0.0144172406     0.0030493652     -0.0111814522     46.7581100463     78.5422439575     -69.3280258178
 64 131    0    0     -0.2035175085     -9.7688407897     0.0023943238     -0.0146835613     0.0118379306     0.0071946387     47.6337280273     76.9608535766     -70.5087966918
 65  83    0    0     -0.2035175085     -9.7688407897     0.0023943238     -0.0146835613     0.0118379306     0.0071946387     47.6337280273     76.9608535766     -70.5087966918
 66  35    0    0     -0.1891515731     -9.8143329620     -0.0311262083     -0.0186783647     0.0166316938     0.0311634516     47.6337280273     76.9608535766     -70.5087966918
 66 243    0    0     -0.2370380401     -9.8215160369     -0.0215489125     0.0002303682     0.0272845005     0.0601923513     47.6337280273     76.9608535766     -70.5087966918
 67 195    0    0     -0.2370380401     -9.8215160369     -0.0215489125     0.0002303682     0.0272845005     0.0601923513     47.6337280273     76.9608535766     -70.5087966918
 68 146    0    0     -0.3064734458     -9.8191213607     -0.0407035017     0.0343193483     0.0286160993     0.0577954721     47.6337280273     76.9608535766     -70.5087966918
 69  98    0    0     -0.3471769332     -9.8023614883     -0.0167602658     0.0681420040     0.0105063307     0.0034661567     47.6337280273     76.9608535766     -70.5087966918
 70  50    0    0     -0.3471769332     -9.8023614883     -0.0167602658     0.0681420040     0.0105063307     0.0034661567     47.6337280273     76.9608535766     -70.5087966918
 71   1    0    0     -0.3447826147     -9.7903900146     0.0047886476     0.0934424304     -0.0209194469     -0.0809573268     47.6337280273     76.9608535766     -70.5087966918
 71 209    0    0     -0.2753472328     -9.8047552108     0.0502807998     0.1112858772     -0.0520789098     -0.1667124271     47.8088531494     77.1365661621     -70.6774749755
 72 161    0    0     -0.2753472328     -9.8047552108     0.0502807998     0.1112858772     -0.0520789098     -0.1667124271     47.8088531494     77.1365661621     -70.6774749755
 73 114    0    0     -0.1412650966     -9.7927837371     0.0742240333     0.1176775574     -0.0749824428     -0.2234386205     47.8088531494     77.1365661621     -70.6774749755
 74  67    0    0     -0.0430978250     -9.7736291885     0.1053502440     0.1211397171     -0.0675254774     -0.2082583665     47.8088531494     77.1365661621     -70.6774749755
 75  19    0    0     -0.0430978250     -9.7736291885     0.1053502440     0.1211397171     -0.0675254774     -0.2082583665     47.8088531494     77.1365661621     -70.6774749755
 75 228    0    0     -0.0167602658     -9.7832069396     0.0957729530     0.1248682022     -0.0510136318     -0.1451405048     47.8088531494     77.1365661621     -70.6774749755
 76 180    0    0     -0.0646467447     -9.7784175872     0.1460537433     0.1296619777     -0.0339691376     -0.0796257305     47.8088531494     77.1365661621     -70.6774749755
 77 133    0    0     -0.0646467447     -9.7784175872     0.1460537433     0.1296619777     -0.0339691376     -0.0796257305     47.8088531494     77.1365661621     -70.6774749755
 78  86    0    0     -0.0861956501     -9.7640523910     0.1843629074     0.1203407526     -0.0318385791     -0.0663097190     47.8088531494     77.1365661621     -70.6774749755
 79  38    0    0     -0.0622524166     -9.7425031661     0.2609812974     0.0827896118     -0.0435566616     -0.0876153373     46.7581100463     76.4337234497     -70.3401107788
 79 247    0    0     -0.0622524166     -9.7425031661     0.2609812974     0.0827896118     -0.0435566616     -0.0876153373     46.7581100463     76.4337234497     -70.3401107788
 80 199    0    0     0.0215489125     -9.7640523910     0.2346437215     0.0369825506     -0.0504809856     -0.0902785396     46.7581100463     76.4337234497     -70.3401107788
 81 151    0    0     0.0502807998     -9.7856006622     0.2011231899     0.0122147738     -0.0363660192     -0.0537926769     46.7581100463     76.4337234497     -70.3401107788
 82 103    0    0     0.0502807998     -9.7856006622     0.2011231899     0.0122147738     -0.0363660192     -0.0537926769     46.7581100463     76.4337234497     -70.3401107788
 83  55    0    0     0.0143659424     -9.7856006622     0.1939402198     0.0159432578     -0.0134624838     0.0037324771     46.7581100463     76.4337234497     -70.3401107788
 84   6    0    0     -0.0071829710     -9.7879953384     0.2202777862     0.0265960645     0.0025167250     0.0479416227     46.7581100463     76.4337234497     -70.3401107788
 84 214    0    0     -0.0071829710     -9.7879953384     0.2202777862     0.0265960645     0.0025167250     0.0479416227     46.7581100463     76.4337234497     -70.3401107788
 85 165    0    0     -0.0191545906     -9.7425031661     0.2561926364     0.0183401393     0.0168980131     0.0745736408     46.7581100463     76.4337234497     -70.3401107788
 86 117    0    0     -0.0383091812     -9.7233486175     0.2681642532     -0.0269342899     0.0264855384     0.0932160568     46.7581100463     76.4337234497     -70.3401107788
 87  69    0    0     -0.0383091812     -9.7233486175     0.2681642532     -0.0269342899     0.0264855384     0.0932160568     46.7581100463     76.4337234497     -70.3401107788
 88  22    0    0     -0.0598580884     -9.7425031661     0.2178834438     -0.0911174488     0.0334098625     0.1081299896     47.4586067199     77.1365661621     -69.6653900146
 88 230    0    0     -0.1245048284     -9.7999668121     0.1723913097     -0.1361255526     0.0374046611     0.1241091966     47.4586067199     77.1365661621     -69.6653900146
 89 182    0    0     -0.1245048284     -9.7999668121     0.1723913097     -0.1361255526     0.0374046611     0.1241091966     47.4586067199     77.1365661621     -69.6653900146
 90 135    0    0     -0.1747856235     -9.8622188568     0.0814070034     -0.1305328369     0.0347414612     0.1166522264     47.4586067199     77.1365661621     -69.6653900146
 91  87    0    0     -0.2154891252     -9.8454589843     0.0550694465     -0.0732739925     0.0243549776     0.0764378833     47.4586067199     77.1365661621     -69.6653900146
 92  39    0    0     -0.2154891252     -9.8454589843     0.0550694465     -0.0732739925     0.0243549776     0.0764378833     47.4586067199     77.1365661621     -69.6653900146
 92 248    0    0     -0.2035175085     -9.8167276382     0.0885899734     -0.0048297152     0.0134358525     0.0292992115     47.4586067199     77.1365661621     -69.6653900146
 93 200    0    0     -0.1987288665     -9.7903900146     0.1364764571     0.0428415870     -0.0004127966     -0.0221005797     47.4586067199     77.1365661621     -69.6653900146
 94 151    0    0     -0.1987288665     -9.7903900146     0.1364764571     0.0428415870     -0.0004127966     -0.0221005797     47.4586067199     77.1365661621     -69.6653900146
 95 104    0    0     -0.1340821266     -9.7856006622     0.1173218607     0.0628156089     -0.0097340021     -0.0644454860     47.6337280273     78.3665313720     -70.5087966918
 96  56    0    0     -0.1316878080     -9.7664461135     0.1723913097     0.0625492858     -0.0097340021     -0.0713698005     47.6337280273     78.3665313720     -70.5087966918
 97   7    0    0     -0.1316878080     -9.7664461135     0.1723913097     0.0625492858     -0.0097340021     -0.0713698005     47.6337280273     78.3665313720     -70.5087966918
 97 215    0    0     -0.0957729530     -9.7736291885     0.1652083396     0.0526954412     -0.0092013626     -0.0625812435     47.6337280273     78.3665313720     -70.5087966918
 98 168    0    0     -0.0885899734     -9.7879953384     0.1891515731     0.0492332744     -0.0094676818     -0.0519284343     47.6337280273     78.3665313720     -70.5087966918
 99 120    0    0     -0.0885899734     -9.7879953384     0.1891515731     0.0492332744     -0.0094676818     -0.0519284343     47.6337280273     78.3665313720     -70.5087966918
100  72    0    0     -0.0383091812     -9.7520809173     0.2154891252     0.0348519921     -0.0030759983     -0.0335523462     47.6337280273     78.3665313720     -70.5087966918
101  24    0    0     -0.0407035017     -9.7377147674     0.2250664234     -0.0077592368     0.0094410495     0.0133200025     47.6337280273     78.3665313720     -70.5087966918
101 232    0    0     -0.0407035017     -9.7377147674     0.2250664234     -0.0077592368     0.0094410495     0.0133200025     47.6337280273     78.3665313720     -70.5087966918
102 184    0    0     -0.0838013267     -9.7736291885     0.1891515731     -0.0471746158     0.0227570557     0.0559312295     46.5829849243     78.0151138305     -70.8461532592
103 136    0    0     -0.1292934894     -9.7927837371     0.1508424043     -0.0559631872     0.0294150619     0.0753726053     46.5829849243     78.0151138305     -70.8461532592
104  89    0    0     -0.1292934894     -9.7927837371     0.1508424043     -0.0559631872     0.0294150619     0.0753726053     46.5829849243     78.0151138305     -70.8461532592
105  41    0    0     -0.1436594247     -9.7879953384     0.1556310415     -0.0546315860     0.0288824195     0.0745736408     46.5829849243     78.0151138305     -70.8461532592
105 249    0    0     -0.1699969768     -9.7879953384     0.1221105098     -0.0594253492     0.0251539373     0.0748399639     46.5829849243     78.0151138305     -70.8461532592
106 201    0    0     -0.1699969768     -9.7879953384     0.1221105098     -0.0594253492     0.0251539373     0.0748399639     46.5829849243     78.0151138305     -70.8461532592
107 154    0    0     -0.1723913097     -9.7879953384     0.1077445626     -0.0588927030     0.0219580984     0.0772368431     46.5829849243     78.0151138305     -70.8461532592
108 106    0    0     -0.2059118509     -9.7832069396     0.1149275422     -0.0522347021     0.0171643352     0.0745736408     46.5829849243     78.0151138305     -70.8461532592
109  59    0    0     -0.2059118509     -9.7832069396     0.1149275422     -0.0522347021     0.0171643352     0.0745736408     46.5829849243     78.0151138305     -70.8461532592
110  11    0    0     -0.2226721048     -9.7664461135     0.0790126848     -0.0532999897     0.0142348122     0.0636545133     47.2834815979     78.0151138305     -69.4967041015
110 219    0    0     -0.2346437215     -9.7951784133     0.0790126848     -0.0562295007     0.0075768084     0.0447457790     47.2834815979     78.0151138305     -69.4967041015
111 171    0    0     -0.2346437215     -9.7951784133     0.0790126848     -0.0562295007     0.0075768084     0.0447457790     47.2834815979     78.0151138305     -69.4967041015
112 123    0    0     -0.1915459060     -9.8095445632     0.0933786296     -0.0501041412     0.0030493652     0.0282339305     47.2834815979     78.0151138305     -69.4967041015
113  75    0    0     -0.2011231899     -9.7736291885     0.0670410633     -0.0386523742     0.0059788870     0.0330276942     47.2834815979     78.0151138305     -69.4967041015
114  26    0    0     -0.2011231899     -9.7736291885     0.0670410633     -0.0386523742     0.0059788870     0.0330276942     47.2834815979     78.0151138305     -69.4967041015
114 234    0    0     -0.1939402198     -9.7879953384     0.0454921483     -0.0295974874     0.0139684915     0.0540669870     47.2834815979     78.0151138305     -69.4967041015
115 186    0    0     -0.2466153383     -9.7927837371     0.0814070034     -0.0208089232     0.0219580984     0.0737746810     47.2834815979     78.0151138305     -69.4967041015
116 138    0    0     -0.2466153383     -9.7927837371     0.0814070034     -0.0208089232     0.0219580984     0.0737746810     47.2834815979     78.0151138305     -69.4967041015
117  90    0    0     -0.2681642532     -9.7999668121     0.0526751232     -0.0122866785     0.0238223361     0.0716441202     47.2834815979     78.0151138305     -69.4967041015
118  43    0    0     -0.2921074867     -9.7760238647     0.0359148550     -0.0154825210     0.0200938558     0.0543333053     48.1590995788     78.5422439575     -70.0027465820
118 250    0    0     -0.2921074867     -9.7760238647     0.0359148550     -0.0154825210     0.0200938558     0.0543333053     48.1590995788     78.5422439575     -70.0027465820
119 202    0    0     -0.3088677406     -9.7712354660     0.0622524166     -0.0301301288     0.0142348122     0.0298318529     48.1590995788     78.5422439575     -70.0027465820
120 154    0    0     -0.2968961238     -9.7903900146     0.0239432382     -0.0445114183     0.0051799268     0.0047977571     48.1590995788     78.5422439575     -70.0027465820
121 106    0    0     -0.2968961238     -9.7903900146     0.0239432382     -0.0445114183     0.0051799268     0.0047977571     48.1590995788     78.5422439575     -70.0027465820
122  57    0    0     -0.2825301933     -9.8191213607     0.0167602658     -0.0282658910     -0.0001464764     -0.0122467339     48.1590995788     78.5422439575     -70.0027465820
123   9    0    0     -0.2801358699     -9.7975721359     0.0383091812     0.0026272499     -0.0041412787     -0.0159752140     48.1590995788     78.5422439575     -70.0027465820
123 217    0    0     -0.2801358699     -9.7975721359     0.0383091812     0.0026272499     -0.0041412787     -0.0159752140     48.1590995788     78.5422439575     -70.0027465820
124 169    0    0     -0.2681642532     -9.7975721359     0.0646467447     0.0210033416     -0.0094676818     -0.0202363371     48.1590995788     78.5422439575     -70.0027465820
125 121    0    0     -0.2777415513     -9.7688407897     0.0383091812     0.0252644634     -0.0139951240     -0.0338186645     48.5093498229     77.1365661621     -68.6532974243
126  74    0    0     -0.2777415513     -9.7688407897     0.0383091812     0.0252644634     -0.0139951240     -0.0338186645     48.5093498229     77.1365661621     -68.6532974243
127  26    0    0     -0.2681642532     -9.7975721359     0.0430978250     0.0210033416     -0.0201204872     -0.0471346759     48.5093498229     77.1365661621     -68.6532974243
127 234    0    0     -0.2178834438     -9.8071498870     0.0766183614     0.0196717395     -0.0219847297     -0.0495315551     48.5093498229     77.1365661621     -68.6532974243
128 187    0    0     -0.2178834438     -9.8071498870     0.0766183614     0.0196717395     -0.0219847297     -0.0495315551     48.5093498229     77.1365661621     -68.6532974243
129 139    0    0     -0.2035175085     -9.7951784133     0.0550694465     0.0170085372     -0.0166583275     -0.0327533841     48.5093498229     77.1365661621     -68.6532974243
130  92    0    0     -0.2250664234     -9.7903900146     0.0550694465     0.0241991806     -0.0084024009     -0.0085182495     48.5093498229     77.1365661621     -68.6532974243
131  44    0    0     -0.2250664234     -9.7903900146     0.0550694465     0.0241991806     -0.0084024009     -0.0085182495     48.5093498229     77.1365661621     -68.6532974243
131 251    0    0     -0.2418267011     -9.7927837371     0.0861956501     0.0439068746     -0.0033423185     0.0037324771     48.5093498229     77.1365661621     -68.6532974243
132 204    0    0     -0.2561926364     -9.7544746398     0.1077445626     0.0537607192     -0.0068044805     -0.0098498525     48.1590995788     78.5422439575     -68.9906616210
