# Supplementary material for: A localization method for wireless capsule endoscopy using side wall cameras and IMU sensor
Source: Sci Rep. 2021 May 27;11:11204. doi: 10.1038/s41598-021-90523-w (PMC8160358; doi:10.1038/s41598-021-90523-w)
Supplement: Supplementary file 1 — Supplementary Information. [file 41598_2021_90523_MOESM1_ESM.zip › data/L_3]

 36 122    0    0     -0.2561926364     -9.7760238647     0.0191545906     -0.0053623552     -0.0028096780     -0.0197036981     27.1442203521     81.3535919189     -61.9060440063
 37  74    0    0     -0.2705585718     -9.7760238647     0.0167602658     0.0028935707     0.0027830455     0.0050640773     27.1442203521     81.3535919189     -61.9060440063
 38  25    0    0     -0.2945018005     -9.7903900146     -0.0167602658     0.0047578101     0.0038483262     0.0247717666     26.6188488006     81.1778869628     -62.4120903015
 38 232    0    0     -0.2945018005     -9.7903900146     -0.0167602658     0.0047578101     0.0038483262     0.0247717666     26.6188488006     81.1778869628     -62.4120903015
 39 183    0    0     -0.3160507440     -9.7879953384     -0.0119716191     0.0114158153     0.0043809666     0.0322287344     26.6188488006     81.1778869628     -62.4120903015
 40 134    0    0     -0.3447826147     -9.7640523910     0.0167602658     0.0215359783     0.0009188042     0.0218422460     26.6188488006     81.1778869628     -62.4120903015
 41  86    0    0     -0.3447826147     -9.7640523910     0.0167602658     0.0215359783     0.0009188042     0.0218422460     26.6188488006     81.1778869628     -62.4120903015
 42  37    0    0     -0.3088677406     -9.7448978424     0.0430978250     0.0087526140     0.0001198437     0.0053303980     26.6188488006     81.1778869628     -62.4120903015
 42 243    0    0     -0.2992904472     -9.7712354660     0.0167602658     -0.0160151600     0.0019840848     0.0125210416     26.6188488006     81.1778869628     -62.4120903015
 43 195    0    0     -0.2992904472     -9.7712354660     0.0167602658     -0.0160151600     0.0019840848     0.0125210416     26.6188488006     81.1778869628     -62.4120903015
 44 146    0    0     -0.3112620830     -9.7784175872     0.0287318849     -0.0330596494     0.0062452073     0.0319624137     26.6188488006     81.1778869628     -62.4120903015
 45  98    0    0     -0.3304166793     -9.7640523910     0.0287318849     -0.0503704595     0.0059788870     0.0386204147     26.6188488006     81.1778869628     -62.4120903015
 46  49    0    0     -0.3304166793     -9.7640523910     0.0287318849     -0.0503704595     0.0059788870     0.0386204147     26.6188488006     81.1778869628     -62.4120903015
 47   0    0    0     -0.3399939537     -9.7832069396     -0.0335205316     -0.0594253492     0.0025167250     0.0351582574     26.4437255859     81.7050170898     -63.5928573608
 47 207    0    0     -0.3495712518     -9.7832069396     -0.0407035017     -0.0466419792     0.0017177647     0.0367561769     26.4437255859     81.7050170898     -63.5928573608
 48 159    0    0     -0.3495712518     -9.7832069396     -0.0407035017     -0.0466419792     0.0017177647     0.0367561769     26.4437255859     81.7050170898     -63.5928573608
 49 111    0    0     -0.3639371871     -9.7808122634     -0.0502807998     -0.0293311710     0.0009188042     0.0319624137     26.4437255859     81.7050170898     -63.5928573608
 50  63    0    0     -0.3687258243     -9.7856006622     -0.0383091812     -0.0154825210     0.0027830455     0.0229075264     26.4437255859     81.7050170898     -63.5928573608
 51  14    0    0     -0.3687258243     -9.7856006622     -0.0383091812     -0.0154825210     0.0027830455     0.0229075264     26.4437255859     81.7050170898     -63.5928573608
 51 222    0    0     -0.3950634002     -9.7712354660     -0.0407035017     -0.0024328324     0.0046472864     0.0106568002     26.4437255859     81.7050170898     -63.5928573608
 52 173    0    0     -0.3783031463     -9.7616577148     -0.0215489125     -0.0056286754     0.0001198437     -0.0231658601     26.4437255859     81.7050170898     -63.5928573608
 53 125    0    0     -0.3783031463     -9.7616577148     -0.0215489125     -0.0056286754     0.0001198437     -0.0231658601     26.4437255859     81.7050170898     -63.5928573608
 54  77    0    0     -0.3519655704     -9.7808122634     -0.0550694465     -0.0061613154     -0.0025433578     -0.0532600355     26.4437255859     83.4621124267     -62.5807723999
 55  29    0    0     -0.3016848087     -9.7736291885     -0.0215489125     0.0106168532     -0.0017443972     -0.0569885206     26.4437255859     83.4621124267     -62.5807723999
 55 238    0    0     -0.3016848087     -9.7736291885     -0.0215489125     0.0106168532     -0.0017443972     -0.0569885206     26.4437255859     83.4621124267     -62.5807723999
 56 190    0    0     -0.2777415513     -9.8047552108     -0.0335205316     0.0268623852     -0.0004127966     -0.0276933002     26.4437255859     83.4621124267     -62.5807723999
 57 142   -1   -1     -0.3280223608     -9.7808122634     -0.0239432382     0.0431079101     0.0019840848     0.0095915203     26.4437255859     83.4621124267     -62.5807723999
 58  94    0    0     -0.3280223608     -9.7808122634     -0.0239432382     0.0431079101     0.0019840848     0.0095915203     26.4437255859     83.4621124267     -62.5807723999
 59  46    0 -128     -0.3663315296     -9.7879953384     -0.0095772953     0.0553586435     -0.0006791167     0.0034661567     26.4437255859     83.4621124267     -62.5807723999
 59 254    0    0     -0.3495712518     -9.7496862411     0.0430978250     0.0662777662     -0.0038749588     -0.0247637796     26.4437255859     83.4621124267     -62.5807723999
 60 206    0   -2     -0.3495712518     -9.7496862411     0.0430978250     0.0662777662     -0.0038749588     -0.0247637796     26.4437255859     83.4621124267     -62.5807723999
 61 159    0    0     -0.3184450626     -9.7568693161     0.0407035017     0.0505648803     -0.0036086382     -0.0497978734     26.6188488006     80.1236267089     -62.4120903015
 62 110    0    1     -0.2777415513     -9.7712354660     0.0239432382     0.0257971048     -0.0009454369     -0.0474009943     26.6188488006     80.1236267089     -62.4120903015
 63  62    0    0     -0.2777415513     -9.7712354660     0.0239432382     0.0257971048     -0.0009454369     -0.0474009943     26.6188488006     80.1236267089     -62.4120903015
 64  13    0    0     -0.2873188495     -9.7664461135     0.0598580884     0.0087526140     -0.0020107176     -0.0388787508     26.6188488006     80.1236267089     -62.4120903015
 64 221    0    0     -0.2681642532     -9.7688407897     0.0215489125     -0.0042970743     -0.0014780773     -0.0183720960     26.6188488006     80.1236267089     -62.4120903015
 65 172    0    0     -0.2681642532     -9.7688407897     0.0215489125     -0.0042970743     -0.0014780773     -0.0183720960     26.6188488006     80.1236267089     -62.4120903015
 66 124    0    0     -0.3040791034     -9.7951784133     0.0119716191     -0.0229394865     -0.0014780773     0.0093252000     26.6188488006     80.1236267089     -62.4120903015
 67  76    0    0     -0.3040791034     -9.7951784133     0.0119716191     -0.0229394865     -0.0014780773     0.0093252000     26.6188488006     80.1236267089     -62.4120903015
 68  27    0    0     -0.3926690864     -9.7879953384     -0.0095772953     -0.0338586115     -0.0044075989     0.0085262393     26.6188488006     80.1236267089     -62.4120903015
 68 235    0    0     -0.3423882961     -9.8023614883     -0.0311262083     -0.0242710852     -0.0054728798     -0.0665760421     26.7939720153     82.0564346313     -63.5928573608
 69 187    0    0     -0.3423882961     -9.8023614883     -0.0311262083     -0.0242710852     -0.0054728798     -0.0665760421     26.7939720153     82.0564346313     -63.5928573608
 70 140    0    0     -0.2346437215     -9.8071498870     -0.0454921483     0.0172748575     -0.0052065601     -0.1155789494     26.7939720153     82.0564346313     -63.5928573608
 71  92    0    0     -0.1771799468     -9.7760238647     0.0167602658     0.0793274593     -0.0033423185     -0.0889469337     26.7939720153     82.0564346313     -63.5928573608
 72  44    0    0     -0.1771799468     -9.7760238647     0.0167602658     0.0793274593     -0.0033423185     -0.0889469337     26.7939720153     82.0564346313     -63.5928573608
 72 253    0    0     -0.1843629074     -9.7472915649     0.1077445626     0.0873170566     -0.0004127966     -0.0271606636     26.7939720153     82.0564346313     -63.5928573608
 73 205    0    0     -0.1508424043     -9.7760238647     0.1005615949     0.0337867069     -0.0006791167     0.0277012920     26.7939720153     82.0564346313     -63.5928573608
 74 156    0    0     -0.1508424043     -9.7760238647     0.1005615949     0.0337867069     -0.0006791167     0.0277012920     26.7939720153     82.0564346313     -63.5928573608
 75 108    0    0     -0.2561926364     -9.7592630386     0.0885899734     -0.0162814831     0.0091747293     0.0990750885     26.7939720153     82.0564346313     -63.5928573608
 76  60    0    0     -0.3184450626     -9.7808122634     0.0335205316     -0.0418482160     0.0094410495     0.1115921497     27.3193454742     82.2321472167     -63.0868148803
 77  12    0    0     -0.3184450626     -9.7808122634     0.0335205316     -0.0418482160     0.0094410495     0.1115921497     27.3193454742     82.2321472167     -63.0868148803
 77 220    0    0     -0.3591485500     -9.7975721359     0.0383091812     -0.0301301288     0.0041146464     0.0793674039     27.3193454742     82.2321472167     -63.0868148803
 78 171    0    0     -0.3902747631     -9.7808122634     0.0047886476     -0.0098897972     -0.0006791167     0.0146516036     27.3193454742     82.2321472167     -63.0868148803
 79 123    0    0     -0.3902747631     -9.7808122634     0.0047886476     -0.0098897972     -0.0006791167     0.0146516036     27.3193454742     82.2321472167     -63.0868148803
 80  75    0    0     -0.2945018005     -9.7736291885     0.0215489125     0.0071546916     -0.0060055203     -0.0503305149     27.3193454742     82.2321472167     -63.0868148803
 81  26    0    0     -0.2346437215     -9.7209539413     0.0646467447     0.0148779764     -0.0004127966     -0.0521947574     27.3193454742     82.2321472167     -63.0868148803
 81 235    0    0     -0.2346437215     -9.7209539413     0.0646467447     0.0148779764     -0.0004127966     -0.0521947574     27.3193454742     82.2321472167     -63.0868148803
 82 187    0    0     -0.2107004880     -9.7616577148     0.1005615949     -0.0221405243     0.0059788870     -0.0085182495     27.3193454742     82.2321472167     -63.0868148803
 83 139    0    0     -0.2561926364     -9.7879953384     0.0287318849     -0.0727413558     0.0073104882     0.0665840387     27.3193454742     82.2321472167     -63.0868148803
 84  91    0    0     -0.2561926364     -9.7879953384     0.0287318849     -0.0727413558     0.0073104882     0.0665840387     27.3193454742     82.2321472167     -63.0868148803
 85  43    0    0     -0.3136564254     -9.7568693161     0.0143659424     -0.0919164085     0.0078431282     0.1044014930     26.6188488006     80.8264694213     -62.0747261047
 85 250    0    0     -0.3471769332     -9.7903900146     -0.0478864765     -0.0921827220     0.0030493652     0.0982761383     26.6188488006     80.8264694213     -62.0747261047
 86 202    0    0     -0.3471769332     -9.7903900146     -0.0478864765     -0.0921827220     0.0030493652     0.0982761383     26.6188488006     80.8264694213     -62.0747261047
 87 154    0    0     -0.4597101688     -9.7832069396     -0.0574637699     -0.0570284652     0.0033156857     0.0522027492     26.6188488006     80.8264694213     -62.0747261047
 88 106    0    0     -0.3519655704     -9.7879953384     -0.0646467447     -0.0128193199     0.0017177647     -0.0391450672     26.6188488006     80.8264694213     -62.0747261047
 89  58    0    0     -0.3519655704     -9.7879953384     -0.0646467447     -0.0128193199     0.0017177647     -0.0391450672     26.6188488006     80.8264694213     -62.0747261047
 90  11    0    0     -0.3256280183     -9.7736291885     -0.0239432382     0.0249981427     -0.0006791167     -0.0729677200     26.6188488006     80.8264694213     -62.0747261047
 90 218    0    0     -0.2897131729     -9.7712354660     0.0071829710     0.0412436723     -0.0033423185     -0.0623149204     26.6188488006     80.8264694213     -62.0747261047
 91 170    0    0     -0.2897131729     -9.7712354660     0.0071829710     0.0412436723     -0.0033423185     -0.0623149204     26.6188488006     80.8264694213     -62.0747261047
 92 123    0    0     -0.2705585718     -9.7879953384     -0.0407035017     0.0356509447     -0.0046739192     -0.0386124277     26.6188488006     81.1778869628     -63.4241790771
 93  75    0    0     -0.2753472328     -9.7856006622     -0.0119716191     0.0361835908     -0.0009454369     -0.0159752140     26.6188488006     81.1778869628     -63.4241790771
 94  27    0    0     -0.2753472328     -9.7856006622     -0.0119716191     0.0361835908     -0.0009454369     -0.0159752140     26.6188488006     81.1778869628     -63.4241790771
 94 235    0    0     -0.3016848087     -9.7688407897     0.0143659424     0.0356509447     0.0041146464     0.0021345558     26.6188488006     81.1778869628     -63.4241790771
 95 186    0    0     -0.3280223608     -9.7736291885     0.0119716191     0.0255307817     0.0059788870     0.0071946387     26.6188488006     81.1778869628     -63.4241790771
 96 137    0    0     -0.3280223608     -9.7736291885     0.0119716191     0.0255307817     0.0059788870     0.0071946387     26.6188488006     81.1778869628     -63.4241790771
 97  89    0    0     -0.3184450626     -9.7640523910     0.0263375616     0.0257971048     0.0003861639     -0.0050560884     26.6188488006     81.1778869628     -63.4241790771
 98  40    0    0     -0.2945018005     -9.7832069396     0.0191545906     0.0257971048     -0.0030759983     -0.0143772945     26.6188488006     81.1778869628     -63.4241790771
 98 248    0    0     -0.2945018005     -9.7832069396     0.0191545906     0.0257971048     -0.0030759983     -0.0143772945     26.6188488006     81.1778869628     -63.4241790771
 99 199    0    0     -0.2921074867     -9.7736291885     0.0215489125     0.0207370209     -0.0036086382     -0.0165078544     26.0934772491     82.4078521728     -63.2554969787
100 151    0    0     -0.2777415513     -9.7688407897     0.0239432382     0.0204707002     -0.0001464764     -0.0122467339     26.0934772491     82.4078521728     -63.2554969787
101 103    0    0     -0.2777415513     -9.7688407897     0.0239432382     0.0204707002     -0.0001464764     -0.0122467339     26.0934772491     82.4078521728     -63.2554969787
102  55    0    0     -0.2825301933     -9.7784175872     0.0478864765     0.0244655036     0.0033156857     -0.0069203290     26.0934772491     82.4078521728     -63.2554969787
103   7    0    0     -0.2657699346     -9.7640523910     0.0526751232     0.0108831750     0.0017177647     -0.0085182495     26.0934772491     82.4078521728     -63.2554969787
103 214    0    0     -0.2657699346     -9.7640523910     0.0526751232     0.0108831750     0.0017177647     -0.0085182495     26.0934772491     82.4078521728     -63.2554969787
104 166    0    0     -0.2873188495     -9.7712354660     0.0311262083     0.0002303682     0.0014514446     0.0082599191     26.0934772491     82.4078521728     -63.2554969787
105 118    0    0     -0.2849245071     -9.7592630386     0.0430978250     -0.0093571577     0.0006524840     0.0175811266     26.0934772491     82.4078521728     -63.2554969787
106  70    0    0     -0.2849245071     -9.7592630386     0.0430978250     -0.0093571577     0.0006524840     0.0175811266     26.0934772491     82.4078521728     -63.2554969787
107  21    0    0     -0.2921074867     -9.7568693161     0.0502807998     -0.0285322093     0.0022504048     0.0266360092     27.1442203521     82.0564346313     -63.5928573608
107 229    0    0     -0.2968961238     -9.7856006622     -0.0119716191     -0.0554305458     0.0014514446     0.0311634516     27.1442203521     82.0564346313     -63.5928573608
108 181    0    0     -0.2968961238     -9.7856006622     -0.0119716191     -0.0554305458     0.0014514446     0.0311634516     27.1442203521     82.0564346313     -63.5928573608
109 134    0    0     -0.3232336997     -9.7832069396     -0.0287318849     -0.0604906320     0.0049136066     0.0338266563     27.1442203521     82.0564346313     -63.5928573608
110  86    0    0     -0.3256280183     -9.7951784133     -0.0287318849     -0.0442450952     0.0038483262     0.0263696908     27.1442203521     82.0564346313     -63.5928573608
111  38    0    0     -0.3256280183     -9.7951784133     -0.0287318849     -0.0442450952     0.0038483262     0.0263696908     27.1442203521     82.0564346313     -63.5928573608
111 246    0    0     -0.3447826147     -9.7712354660     -0.0023943238     -0.0160151600     0.0041146464     0.0183800840     27.1442203521     82.0564346313     -63.5928573608
112 198    0    0     -0.3088677406     -9.7903900146     0.0023943238     -0.0101561176     0.0003861639     -0.0010612858     27.1442203521     82.0564346313     -63.5928573608
113 150    0    0     -0.3088677406     -9.7903900146     0.0023943238     -0.0101561176     0.0003861639     -0.0010612858     27.1442203521     82.0564346313     -63.5928573608
114 102    0    0     -0.3088677406     -9.7927837371     -0.0167602658     -0.0152162003     -0.0014780773     0.0002703150     27.1442203521     82.0564346313     -63.5928573608
115  54    0    0     -0.3423882961     -9.7616577148     -0.0311262083     -0.0189446821     0.0001198437     0.0103904819     28.0198402404     81.5293045043     -62.7494506835
116   5    0    0     -0.3423882961     -9.7616577148     -0.0311262083     -0.0189446821     0.0001198437     0.0103904819     28.0198402404     81.5293045043     -62.7494506835
116 213    0    0     -0.3519655704     -9.7592630386     -0.0119716191     -0.0311954069     0.0003861639     0.0002703150     28.0198402404     81.5293045043     -62.7494506835
117 165    0    0     -0.3399939537     -9.7808122634     -0.0311262083     -0.0248037266     -0.0025433578     -0.0111814522     28.0198402404     81.5293045043     -62.7494506835
118 118    0    0     -0.3399939537     -9.7808122634     -0.0311262083     -0.0248037266     -0.0025433578     -0.0111814522     28.0198402404     81.5293045043     -62.7494506835
119  70    0    0     -0.3112620830     -9.7856006622     -0.0598580884     -0.0080255565     -0.0012117570     -0.0133120131     28.0198402404     81.5293045043     -62.7494506835
120  22    0    0     -0.3256280183     -9.7760238647     -0.0430978250     0.0002303682     0.0003861639     -0.0053224081     28.0198402404     81.5293045043     -62.7494506835
120 229    0    0     -0.3256280183     -9.7760238647     -0.0430978250     0.0002303682     0.0003861639     -0.0053224081     28.0198402404     81.5293045043     -62.7494506835
121 180    0    0     -0.3256280183     -9.7664461135     -0.0311262083     -0.0045633945     0.0011851242     -0.0079856104     28.0198402404     81.5293045043     -62.7494506835
122 133    0    0     -0.3064734458     -9.7808122634     -0.0454921483     -0.0114877188     -0.0014780773     -0.0197036981     26.9690971374     80.4750442504     -62.7494506835
123  85    0    0     -0.3064734458     -9.7808122634     -0.0454921483     -0.0114877188     -0.0014780773     -0.0197036981     26.9690971374     80.4750442504     -62.7494506835
124  37    0    0     -0.2825301933     -9.7951784133     -0.0454921483     0.0004966892     -0.0033423185     -0.0221005797     26.9690971374     80.4750442504     -62.7494506835
124 245    0    0     -0.2801358699     -9.7640523910     -0.0383091812     0.0175411796     -0.0017443972     -0.0087845697     26.9690971374     80.4750442504     -62.7494506835
125 197    0    0     -0.2801358699     -9.7640523910     -0.0383091812     0.0175411796     -0.0017443972     -0.0087845697     26.9690971374     80.4750442504     -62.7494506835
126 149    0    0     -0.2801358699     -9.7712354660     0.0047886476     0.0148779764     0.0019840848     0.0138526428     26.9690971374     80.4750442504     -62.7494506835
127 101    0    0     -0.3304166793     -9.7616577148     -0.0143659424     -0.0032317936     0.0019840848     0.0277012920     26.9690971374     80.4750442504     -62.7494506835
128  53    0    0     -0.3304166793     -9.7616577148     -0.0143659424     -0.0032317936     0.0019840848     0.0277012920     26.9690971374     80.4750442504     -62.7494506835
129   5    0    0     -0.3615428924     -9.7688407897     -0.0263375616     -0.0170804405     -0.0009454369     0.0077272796     26.9690971374     80.4750442504     -62.7494506835
129 212    0    0     -0.2992904472     -9.7903900146     -0.0454921483     -0.0181457233     -0.0038749588     -0.0109151315     26.2686004638     81.8807220458     -63.4241790771
130 165    0    0     -0.2992904472     -9.7903900146     -0.0454921483     -0.0181457233     -0.0038749588     -0.0109151315     26.2686004638     81.8807220458     -63.4241790771
131 117    0    0     -0.3256280183     -9.7951784133     -0.0119716191     -0.0354565334     -0.0036086382     0.0031998367     26.2686004638     81.8807220458     -63.4241790771
132  69    0    0     -0.2777415513     -9.7736291885     -0.0622524166     -0.0788667201     -0.0057392001     0.0234401679     26.2686004638     81.8807220458     -63.4241790771
133  22    0    0     -0.2777415513     -9.7736291885     -0.0622524166     -0.0788667201     -0.0057392001     0.0234401679     26.2686004638     81.8807220458     -63.4241790771
133 230    0    0     -0.3328109979     -9.7568693161     -0.0646467447     -0.0900521659     -0.0014780773     0.0487405824     26.2686004638     81.8807220458     -63.4241790771
134 182    0    0     -0.3495712518     -9.7927837371     -0.0909842967     -0.1049660921     -0.0052065601     0.0319624137     26.2686004638     81.8807220458     -63.4241790771
135 135    0    0     -0.3495712518     -9.7927837371     -0.0909842967     -0.1049660921     -0.0052065601     0.0319624137     26.2686004638     81.8807220458     -63.4241790771
136  87    0    0     -0.3687258243     -9.8167276382     -0.1173218607     -0.0788667201     -0.0158593654     0.0010692752     26.2686004638     81.8807220458     -63.4241790771
137  39    0    0     -0.3040791034     -9.8023614883     -0.1891515731     -0.0405166149     -0.0185225677     -0.0239648199     27.4944686889     81.7050170898     -63.5928573608
137 247    0    0     -0.3040791034     -9.8023614883     -0.1891515731     -0.0405166149     -0.0185225677     -0.0239648199     27.4944686889     81.7050170898     -63.5928573608
138 200    0    0     -0.3280223608     -9.7712354660     -0.1292934894     0.0164758992     -0.0017443972     -0.0039908080     27.4944686889     81.7050170898     -63.5928573608
139 152    0    0     -0.3735145092     -9.7664461135     -0.1197161788     0.0409773540     0.0030493652     -0.0074529700     27.4944686889     81.7050170898     -63.5928573608
140 104    0    0     -0.3735145092     -9.7664461135     -0.1197161788     0.0409773540     0.0030493652     -0.0074529700     27.4944686889     81.7050170898     -63.5928573608
141  55    0    0     -0.3040791034     -9.7377147674     -0.0814070034     0.0292592668     -0.0044075989     -0.0402103519     27.4944686889     81.7050170898     -63.5928573608
142   7    0    0     -0.2729529142     -9.7664461135     -0.0766183614     -0.0186783647     -0.0084024009     -0.0287585830     27.4944686889     81.7050170898     -63.5928573608
142 215    0    0     -0.2729529142     -9.7664461135     -0.0766183614     -0.0186783647     -0.0084024009     -0.0287585830     27.4944686889     81.7050170898     -63.5928573608
143 167    0    0     -0.2178834438     -9.8191213607     -0.1388707752     -0.0141509199     0.0065115270     0.0183800840     27.4944686889     81.7050170898     -63.5928573608
144 119    0    0     -0.3016848087     -9.7544746398     -0.0814070034     0.0476353549     0.0387362670     0.0873570060     26.4437255859     80.6507568359     -63.5928573608
145  71    0    0     -0.3016848087     -9.7544746398     -0.0814070034     0.0476353549     0.0387362670     0.0873570060     26.4437255859     80.6507568359     -63.5928573608
146  23    0    0     -0.3328109979     -9.7879953384     -0.1077445626     0.0428415870     0.0565797138     0.1166522264     26.4437255859     80.6507568359     -63.5928573608
146 231    0    0     -0.4190066337     -9.7856006622     -0.0670410633     0.0545596790     0.0565797138     0.1270387172     26.4437255859     80.6507568359     -63.5928573608
147 183    0    0     -0.4190066337     -9.7856006622     -0.0670410633     0.0545596790     0.0565797138     0.1270387172     26.4437255859     80.6507568359     -63.5928573608
148 135    0    0     -0.4740760803     -9.7161655426     -0.0311262083     0.0814580154     0.0363393831     0.0844274902     26.4437255859     80.6507568359     -63.5928573608
149  87    0    0     -0.4237952709     -9.7520809173     -0.0359148550     0.0729357671     0.0307466626     0.0356908988     26.4437255859     80.6507568359     -63.5928573608
150  39    0    0     -0.4237952709     -9.7520809173     -0.0359148550     0.0729357671     0.0307466626     0.0356908988     26.4437255859     80.6507568359     -63.5928573608
150 247    0    0     -0.4477385520     -9.8023614883     -0.0502807998     0.0601524066     0.0206264972     0.0079935998     26.4437255859     80.6507568359     -63.5928573608
151 198    0    0     -0.4405555725     -9.7353200912     0.0000000000     0.0790611362     -0.0070708007     -0.0367481899     26.4437255859     80.6507568359     -63.5928573608
152 149    0    0     -0.4405555725     -9.7353200912     0.0000000000     0.0790611362     -0.0070708007     -0.0367481899     26.4437255859     80.6507568359     -63.5928573608
153 100    0    0     -0.3471769332     -9.6682786941     0.0167602658     0.0343193483     -0.0267784929     -0.0684402847     27.1442203521     81.3535919189     -63.2554969787
154  53    0    0     -0.4070350170     -9.6251811981     0.0885899734     -0.0690128755     -0.0110656023     -0.0663097190     27.1442203521     81.3535919189     -63.2554969787
155   5    0    0     -0.4070350170     -9.6251811981     0.0885899734     -0.0690128755     -0.0110656023     -0.0663097190     27.1442203521     81.3535919189     -63.2554969787
155 213    0    0     -0.3519655704     -9.8837680816     -0.0981672668     -0.2165542364     -0.0326375365     -0.0908111763     27.1442203521     81.3535919189     -63.2554969787
156 166    0    0     -0.3184450626     -9.9005289077     -0.2011231899     -0.1419845962     -0.0326375365     -0.1014639854     27.1442203521     81.3535919189     -63.2554969787
157 119    0    0     -0.3184450626     -9.9005289077     -0.2011231899     -0.1419845962     -0.0326375365     -0.1014639854     27.1442203521     81.3535919189     -63.2554969787
158  72    0    0     -0.3543598890     -9.7760238647     -0.1388707752     -0.0090908374     -0.0169246459     -0.0977355003     27.1442203521     81.3535919189     -63.2554969787
159  25    0    0     -0.3184450626     -9.8286991119     -0.1484480619     0.0188727807     -0.0392955417     -0.1121167898     27.1442203521     81.3535919189     -63.2554969787
159 233    0    0     -0.3184450626     -9.8286991119     -0.1484480619     0.0188727807     -0.0392955417     -0.1121167898     27.1442203521     81.3535919189     -63.2554969787
160 186    0    0     -0.2753472328     -9.8263044357     -0.1173218607     0.0524291133     -0.0467525053     -0.1219706296     27.4944686889     81.3535919189     -61.5686836242
161 140    0    0     -0.2298550844     -9.7281370162     -0.0359148550     0.0763979339     -0.0480841064     -0.1078556656     27.4944686889     81.3535919189     -61.5686836242
162  92    0    0     -0.2298550844     -9.7281370162     -0.0359148550     0.0763979339     -0.0480841064     -0.1078556656     27.4944686889     81.3535919189     -61.5686836242
163  45    0    0     -0.2035175085     -9.7401084899     -0.0359148550     0.0391131114     -0.0430240201     -0.0825552463     27.4944686889     81.3535919189     -61.5686836242
163 253    0    0     -0.1843629074     -9.7712354660     -0.0502807998     0.0047578101     -0.0400944995     -0.0585864353     27.4944686889     81.3535919189     -61.5686836242
164 205    0    0     -0.1843629074     -9.7712354660     -0.0502807998     0.0047578101     -0.0400944995     -0.0585864353     27.4944686889     81.3535919189     -61.5686836242
165 158    0    0     -0.6680163383     -9.6491241455     -0.3304166793     -0.0274669289     -0.0656612396     -0.0026592068     27.4944686889     81.3535919189     -61.5686836242
166 110    0    0     -0.1628140068     -9.8263044357     -0.0478864765     -0.0194773216     -0.1548784971     0.0354245758     27.4944686889     81.3535919189     -61.5686836242
167  63    0    0     -0.1628140068     -9.8263044357     -0.0478864765     -0.0194773216     -0.1548784971     0.0354245758     27.4944686889     81.3535919189     -61.5686836242
168  16    0    0     -0.2130948066     -9.7736291885     -0.1221105098     0.0196717395     0.0208928155     0.0013355957     25.9183521270     82.5835647583     -63.4241790771
168 224    0    0     -0.2537982940     -9.7448978424     -0.1029559254     0.0409773540     0.0304803419     0.0186464061     25.9183521270     82.5835647583     -63.4241790771
169 176    0    0     -0.2537982940     -9.7448978424     -0.1029559254     0.0409773540     0.0304803419     0.0186464061     25.9183521270     82.5835647583     -63.4241790771
170 128    0    0     -0.2418267011     -9.7568693161     -0.0742240333     0.0753326463     0.0296813821     0.0079935998     25.9183521270     82.5835647583     -63.4241790771
171  81    0    0     -0.2585869789     -9.8143329620     -0.0574637699     0.0849201774     0.0280834627     -0.0098498525     25.9183521270     82.5835647583     -63.4241790771
172  33    0    0     -0.2585869789     -9.8143329620     -0.0574637699     0.0849201774     0.0280834627     -0.0098498525     25.9183521270     82.5835647583     -63.4241790771
172 241    0    0     -0.2490096569     -9.7305316925     -0.0095772953     0.1115521907     0.0059788870     -0.0298238639     25.9183521270     82.5835647583     -63.4241790771
173 193    0    0     -0.2250664234     -9.7425031661     0.0143659424     0.1211397171     -0.0131961643     -0.0476673126     25.9183521270     82.5835647583     -63.4241790771
174 146    0    0     -0.2250664234     -9.7425031661     0.0143659424     0.1211397171     -0.0131961643     -0.0476673126     25.9183521270     82.5835647583     -63.4241790771
175  99    0    0     -0.2322494029     -9.7305316925     0.0311262083     0.0985025024     -0.0219847297     -0.0532600355     25.7432289123     81.3535919189     -64.2675857543
176  52    0    0     -0.1699969768     -9.7281370162     0.0957729530     0.0534944009     -0.0198541660     -0.0742993307     25.7432289123     81.3535919189     -64.2675857543
177   4    0    0     -0.1699969768     -9.7281370162     0.0957729530     0.0534944009     -0.0198541660     -0.0742993307     25.7432289123     81.3535919189     -64.2675857543
177 213    0    0     -0.1580253696     -9.7879953384     -0.0095772953     0.0002303682     -0.0089350414     -0.0748319673     25.7432289123     81.3535919189     -64.2675857543
178 165    0    0     -0.1173218607     -9.7137708663     0.0502807998     0.0172748575     -0.0030759983     -0.0639128398     25.7432289123     81.3535919189     -64.2675857543
179 117    0    0     -0.1173218607     -9.7137708663     0.0502807998     0.0172748575     -0.0030759983     -0.0639128398     25.7432289123     81.3535919189     -64.2675857543
180  70    0    0     -0.1628140068     -9.8095445632     0.0047886476     0.0265960645     -0.0092013626     -0.0388787508     25.7432289123     81.3535919189     -64.2675857543
181  22    0    0     -0.1436594247     -9.8167276382     0.0167602658     0.0614840030     -0.0107992815     -0.0298238639     25.7432289123     81.3535919189     -64.2675857543
181 230    0    0     -0.1436594247     -9.8167276382     0.0167602658     0.0614840030     -0.0107992815     -0.0298238639     25.7432289123     81.3535919189     -64.2675857543
182 183    0    0     -0.1316878080     -9.7760238647     0.0622524166     0.1054268240     -0.0046739192     -0.0239648199     24.6924839019     82.7592697143     -64.6049499511
183 135    0    0     -0.1292934894     -9.7401084899     0.0933786296     0.1248682022     0.0001198437     -0.0109151315     24.6924839019     82.7592697143     -64.6049499511
184  87    0    0     -0.1292934894     -9.7401084899     0.0933786296     0.1248682022     0.0001198437     -0.0109151315     24.6924839019     82.7592697143     -64.6049499511
185  39    0    0     -0.1556310415     -9.8023614883     0.1077445626     0.1232702851     0.0003861639     0.0034661567     24.6924839019     82.7592697143     -64.6049499511
185 247    0    0     -0.1867572593     -9.7448978424     0.1747856235     0.1312598943     0.0014514446     0.0058630380     24.6924839019     82.7592697143     -64.6049499511
186 199    0    0     -0.1867572593     -9.7448978424     0.1747856235     0.1312598943     0.0014514446     0.0058630380     24.6924839019     82.7592697143     -64.6049499511
187 151    0    0     -0.2514039993     -9.7592630386     0.2178834438     0.0761316108     0.0493890714     -0.0479336357     24.6924839019     82.7592697143     -64.6049499511
188 103    0    1     -0.1316878080     -9.7401084899     0.0095772953     0.0644135236     0.0864075756     -0.0985344600     24.6924839019     82.7592697143     -64.6049499511
189  55    1    4     -0.1316878080     -9.7401084899     0.0095772953     0.0644135236     0.0864075756     -0.0985344600     24.6924839019     82.7592697143     -64.6049499511
190   7    1    6     -0.1388707752     -9.7544746398     0.1699969768     0.0705388832     0.0784179687     -0.1155789494     24.6924839019     82.7592697143     -64.6049499511
190 215    1    8     -0.1221105098     -9.7281370162     0.1676026582     0.0524291133     0.0547154712     -0.1030619025     23.9919891357     81.7050170898     -65.9543991088
191 167    2   10     -0.1221105098     -9.7281370162     0.1676026582     0.0524291133     0.0547154712     -0.1030619025     23.9919891357     81.7050170898     -65.9543991088
192 119    2   10     -0.1436594247     -9.7209539413     0.1173218607     0.0188727807     0.0200938558     -0.0830878925     23.9919891357     81.7050170898     -65.9543991088
193  71    2   11     -0.1101388931     -9.8047552108     0.1316878080     -0.0040307550     -0.0270448112     -0.0553906011     23.9919891357     81.7050170898     -65.9543991088
194  23    2   11     -0.1101388931     -9.8047552108     0.1316878080     -0.0040307550     -0.0270448112     -0.0553906011     23.9919891357     81.7050170898     -65.9543991088
194 231    2   11     -0.1125332117     -9.7520809173     0.0359148550     0.0060894117     -0.0632643604     -0.0367481899     23.9919891357     81.7050170898     -65.9543991088
195 183    3   12     -0.0598580884     -9.7784175872     0.1580253696     -0.0037644338     -0.0896300411     -0.0234321808     23.9919891357     81.7050170898     -65.9543991088
196 135    3   14     -0.0598580884     -9.7784175872     0.1580253696     -0.0037644338     -0.0896300411     -0.0234321808     23.9919891357     81.7050170898     -65.9543991088
197  88    2   17     -0.0383091812     -9.7736291885     0.1843629074     0.0018282888     -0.0970870113     -0.0250301003     23.9919891357     81.7050170898     -65.9543991088
198  39    3   19     -0.0430978250     -9.8047552108     0.1580253696     0.0063557329     -0.0898963737     -0.0287585830     25.5681037902     80.8264694213     -66.4604415893
198 247    3   21     -0.0430978250     -9.8047552108     0.1580253696     0.0063557329     -0.0898963737     -0.0287585830     25.5681037902     80.8264694213     -66.4604415893
199 199    3   20     -0.0143659424     -9.7832069396     0.2561926364     0.0103505349     -0.0877658081     -0.0298238639     25.5681037902     80.8264694213     -66.4604415893
200 152    4   20     -0.1053502440     -9.7832069396     0.1723913097     0.0063557329     -0.0840373229     -0.0458030748     25.5681037902     80.8264694213     -66.4604415893
201 104    4   20     -0.1053502440     -9.7832069396     0.1723913097     0.0063557329     -0.0840373229     -0.0458030748     25.5681037902     80.8264694213     -66.4604415893
202  56    4   21     0.0000000000     -9.8023614883     0.2825301933     -0.0016338732     -0.1056092619     -0.0407429885     25.5681037902     80.8264694213     -66.4604415893
203   7    4   22     -0.0383091812     -9.7496862411     0.2250664234     0.0058230924     -0.0970870113     -0.0505968379     25.5681037902     80.8264694213     -66.4604415893
203 215    3   21     -0.0383091812     -9.7496862411     0.2250664234     0.0058230924     -0.0970870113     -0.0505968379     25.5681037902     80.8264694213     -66.4604415893
204 167    4   23     0.0119716191     -9.7784175872     0.1173218607     0.0108831750     -0.0760477161     -0.0535263538     25.5681037902     80.8264694213     -66.4604415893
205 119    7   21     0.0311262083     -9.7496862411     0.0933786296     0.0023609287     -0.0331701779     -0.0516621160     24.8676090240     81.1778869628     -65.1109924316
206  72    6   23     0.0311262083     -9.7496862411     0.0933786296     0.0023609287     -0.0331701779     -0.0516621160     24.8676090240     81.1778869628     -65.1109924316
207  23    7   25     0.0502807998     -9.7879953384     0.2226721048     -0.0085581970     -0.0214520907     -0.0396777105     24.8676090240     81.1778869628     -65.1109924316
207 231    7   25     0.0167602658     -9.7975721359     0.0574637699     0.0002303682     -0.0334365010     -0.0117140936     24.8676090240     81.1778869628     -65.1109924316
208 183    6   27     0.0167602658     -9.7975721359     0.0574637699     0.0002303682     -0.0334365010     -0.0117140936     24.8676090240     81.1778869628     -65.1109924316
209 135    6   28     0.0670410633     -9.7856006622     0.1412650966     -0.0026991534     -0.0203868079     0.0031998367     24.8676090240     81.1778869628     -65.1109924316
210  87    6   32     0.0430978250     -9.7065887451     0.1628140068     -0.0026991534     0.0145011320     0.0103904819     24.8676090240     81.1778869628     -65.1109924316
211  38    6   33     0.0430978250     -9.7065887451     0.1628140068     -0.0026991534     0.0145011320     0.0103904819     24.8676090240     81.1778869628     -65.1109924316
211 245    6   32     0.0526751232     -9.7879953384     0.2370380401     -0.0032317936     0.0387362670     0.0055967183     24.8676090240     81.1778869628     -65.1109924316
212 197    7   32     0.0311262083     -9.7688407897     0.1843629074     0.0092852544     0.0528512382     -0.0015939259     24.8676090240     80.1236267089     -65.1109924316
213 149    6   31     0.0311262083     -9.7688407897     0.1843629074     0.0092852544     0.0528512382     -0.0015939259     24.8676090240     80.1236267089     -65.1109924316
214 101    7   31     0.0047886476     -9.7401084899     0.1819685935     0.0004966892     0.0472585105     0.0095915203     24.8676090240     80.1236267089     -65.1109924316
215  52    7   31     0.0383091812     -9.8071498870     0.3088677406     -0.0085581970     0.0435300302     0.0194453668     24.8676090240     80.1236267089     -65.1109924316
216   3    6   30     0.0383091812     -9.8071498870     0.3088677406     -0.0085581970     0.0435300302     0.0194453668     24.8676090240     80.1236267089     -65.1109924316
216 210    6   32     -0.0526751232     -9.7640523910     0.0574637699     0.0055567717     0.0536501932     0.0133200025     24.8676090240     80.1236267089     -65.1109924316
217 162    6   31     0.0191545906     -9.8215160369     0.2370380401     -0.0053623552     0.0440626668     0.0082599191     24.8676090240     80.1236267089     -65.1109924316
218 113    5   31     0.0191545906     -9.8215160369     0.2370380401     -0.0053623552     0.0440626668     0.0082599191     24.8676090240     80.1236267089     -65.1109924316
219  65    6   34     -0.0191545906     -9.7496862411     0.1149275422     0.0130137372     0.0448616313     0.0039987974     24.8676090240     80.1236267089     -65.1109924316
220  17    6   36     -0.0383091812     -9.7113771438     0.1125332117     0.0010293294     0.0398015451     -0.0029255268     24.8676090240     80.1236267089     -65.1109924316
220 225    5   39     -0.0383091812     -9.7113771438     0.1125332117     0.0010293294     0.0398015451     -0.0029255268     24.8676090240     80.1236267089     -65.1109924316
221 177    6   41     -0.0622524166     -9.7712354660     0.0215489125     -0.0080255565     -0.0009454369     -0.0007949658     24.6924839019     81.3535919189     -64.6049499511
222 130    6   42     -0.0742240333     -9.8406705856     0.1604196929     -0.0168141222     -0.0414261054     0.0039987974     24.6924839019     81.3535919189     -64.6049499511
223  82    5   42     -0.0742240333     -9.8406705856     0.1604196929     -0.0168141222     -0.0414261054     0.0039987974     24.6924839019     81.3535919189     -64.6049499511
224  34    5   43     -0.0239432382     -9.7448978424     0.2873188495     -0.0117540383     -0.0635306787     -0.0007949658     24.6924839019     81.3535919189     -64.6049499511
224 243    6   42     -0.0287318849     -9.7496862411     0.1268991470     -0.0042970743     -0.0627317142     -0.0125130534     24.6924839019     81.3535919189     -64.6049499511
225 196    7   43     -0.0287318849     -9.7496862411     0.1268991470     -0.0042970743     -0.0627317142     -0.0125130534     24.6924839019     81.3535919189     -64.6049499511
226 148    7   44     0.0119716191     -9.7736291885     0.1580253696     -0.0069602756     -0.0685907554     -0.0173068165     24.6924839019     81.3535919189     -64.6049499511
227 101    7   45     0.0000000000     -9.7544746398     0.1316878080     0.0015619695     -0.0699223566     -0.0165078544     24.6924839019     81.3535919189     -64.6049499511
228  52    8   48     0.0000000000     -9.7544746398     0.1316878080     0.0015619695     -0.0699223566     -0.0165078544     24.6924839019     81.3535919189     -64.6049499511
229   3    7   49     0.0574637699     -9.7879953384     0.2466153383     -0.0074929165     -0.0454209041     -0.0210352993     23.8168640136     79.7722091674     -63.7615394592
229 211    7   52     0.0526751232     -9.7879953384     0.3160507440     -0.0154825210     -0.0174572849     -0.0135783326     23.8168640136     79.7722091674     -63.7615394592
230 164    8   53     0.0526751232     -9.7879953384     0.3160507440     -0.0154825210     -0.0174572849     -0.0135783326     23.8168640136     79.7722091674     -63.7615394592
231 116    9   52     0.0574637699     -9.7999668121     0.1915459060     -0.0101561176     -0.0166583275     0.0061293582     23.8168640136     79.7722091674     -63.7615394592
232  69    9   50     -0.0095772953     -9.7544746398     0.1939402198     0.0028935707     -0.0057392001     0.0138526428     23.8168640136     79.7722091674     -63.7615394592
233  21    8   51     -0.0095772953     -9.7544746398     0.1939402198     0.0028935707     -0.0057392001     0.0138526428     23.8168640136     79.7722091674     -63.7615394592
233 229    8   49     0.0119716191     -9.7520809173     0.2537982940     -0.0040307550     -0.0076034402     0.0181137657     23.8168640136     79.7722091674     -63.7615394592
234 180    8   46     0.0454921483     -9.7616577148     0.2825301933     -0.0048297152     0.0014514446     0.0215759277     23.8168640136     79.7722091674     -63.7615394592
235 133    7   50     0.0454921483     -9.7616577148     0.2825301933     -0.0048297152     0.0014514446     0.0215759277     23.8168640136     79.7722091674     -63.7615394592
236  85    6   49     -0.0095772953     -9.7784175872     0.2274607658     -0.0048297152     -0.0006791167     0.0210432863     25.3929805755     80.2993392944     -65.2796707153
237  37    6   50     -0.0430978250     -9.7329254150     0.0000000000     0.0042251701     -0.0073371200     0.0159832024     25.3929805755     80.2993392944     -65.2796707153
237 243    5   53     -0.0430978250     -9.7329254150     0.0000000000     0.0042251701     -0.0073371200     0.0159832024     25.3929805755     80.2993392944     -65.2796707153
238 194    4   53     0.0071829710     -9.8071498870     0.2274607658     -0.0162814831     -0.0251805734     0.0098578405     25.3929805755     80.2993392944     -65.2796707153
239 146    3   53     -0.0191545906     -9.7736291885     0.2418267011     0.0044914913     -0.0281100940     0.0055967183     25.3929805755     80.2993392944     -65.2796707153
240  98    1   51     -0.0191545906     -9.7736291885     0.2418267011     0.0044914913     -0.0281100940     0.0055967183     25.3929805755     80.2993392944     -65.2796707153
241  50    1   51     -0.1029559254     -9.7664461135     0.0718297100     0.0004966892     -0.0297080154     -0.0085182495     25.3929805755     80.2993392944     -65.2796707153
242   2    1   51     -0.0574637699     -9.7832069396     0.0742240333     0.0055567717     -0.0555410766     -0.0268943428     25.3929805755     80.2993392944     -65.2796707153
242 210    1   50     -0.0574637699     -9.7832069396     0.0742240333     0.0055567717     -0.0555410766     -0.0268943428     25.3929805755     80.2993392944     -65.2796707153
243 163    1   50     0.0071829710     -9.7832069396     0.2825301933     0.0018282888     -0.0677917957     -0.0372808265     25.5681037902     80.1236267089     -64.0988998413
244 115    2   48     0.0095772953     -9.7903900146     0.2442210197     -0.0019001923     -0.0717865943     -0.0327533841     25.5681037902     80.1236267089     -64.0988998413
245  67    4   48     0.0095772953     -9.7903900146     0.2442210197     -0.0019001923     -0.0717865943     -0.0327533841     25.5681037902     80.1236267089     -64.0988998413
246  19    3   48     -0.0047886476     -9.7856006622     0.2992904472     -0.0112213981     -0.0560737133     -0.0303565025     25.5681037902     80.1236267089     -64.0988998413
246 227    3   48     0.0095772953     -9.7401084899     0.2370380401     -0.0157488417     -0.0363660192     -0.0282259445     25.5681037902     80.1236267089     -64.0988998413
247 179    3   49     0.0095772953     -9.7401084899     0.2370380401     -0.0157488417     -0.0363660192     -0.0282259445     25.5681037902     80.1236267089     -64.0988998413
248 132    3   48     0.0095772953     -9.7425031661     0.1771799468     -0.0104224383     -0.0134624838     -0.0226332187     25.5681037902     80.1236267089     -64.0988998413
249  84    4   46     0.0071829710     -9.7856006622     0.1819685935     -0.0048297152     0.0099736900     -0.0247637796     25.5681037902     80.1236267089     -64.0988998413
250  36    5   44     0.0071829710     -9.7856006622     0.1819685935     -0.0048297152     0.0099736900     -0.0247637796     25.5681037902     80.1236267089     -64.0988998413
250 243    6   45     0.0047886476     -9.7856006622     0.2059118509     0.0020946097     0.0224907374     -0.0258290624     23.8168640136     80.1236267089     -63.4241790771
251 195    6   44     0.0215489125     -9.8119382858     0.2418267011     -0.0048297152     0.0115716099     -0.0162415361     23.8168640136     80.1236267089     -63.4241790771
252 147    5   45     0.0215489125     -9.8119382858     0.2418267011     -0.0048297152     0.0115716099     -0.0162415361     23.8168640136     80.1236267089     -63.4241790771
253 100    5   45     0.0047886476     -9.7784175872     0.2322494029     0.0148779764     0.0070441675     -0.0173068165     23.8168640136     80.1236267089     -63.4241790771
254  52    5   40     0.0119716191     -9.7736291885     0.1676026582     0.0103505349     -0.0022770376     -0.0111814522     23.8168640136     80.1236267089     -63.4241790771
255   4    5   43     0.0119716191     -9.7736291885     0.1676026582     0.0103505349     -0.0022770376     -0.0111814522     23.8168640136     80.1236267089     -63.4241790771
255 212    5   43     -0.0143659424     -9.7209539413     0.1676026582     -0.0024328324     -0.0113319230     -0.0165078544     23.8168640136     80.1236267089     -63.4241790771
  0 165    6   46     0.0335205316     -9.8047552108     0.3352053165     -0.0181457233     -0.0265121722     -0.0183720960     23.8168640136     80.1236267089     -63.4241790771
  1 117    6   50     0.0335205316     -9.8047552108     0.3352053165     -0.0181457233     -0.0265121722     -0.0183720960     23.8168640136     80.1236267089     -63.4241790771
  2  69    5   46     0.0263375616     -9.8167276382     0.1268991470     -0.0037644338     -0.0331701779     -0.0154425740     23.8168640136     80.1236267089     -63.4241790771
  3  21    6   49     0.0191545906     -9.7592630386     0.1939402198     -0.0008349121     -0.0222510480     -0.0234321808     25.5681037902     80.1236267089     -64.4362640380
  3 229    5   48     0.0191545906     -9.7592630386     0.1939402198     -0.0008349121     -0.0222510480     -0.0234321808     25.5681037902     80.1236267089     -64.4362640380
  4 181    5   46     0.0239432382     -9.7233486175     0.1628140068     0.0002303682     -0.0161256861     -0.0173068165     25.5681037902     80.1236267089     -64.4362640380
  5 132    5   47     0.0167602658     -9.7760238647     0.1364764571     -0.0152162003     -0.0291753749     -0.0098498525     25.5681037902     80.1236267089     -64.4362640380
  6  84    5   45     0.0167602658     -9.7760238647     0.1364764571     -0.0152162003     -0.0291753749     -0.0098498525     25.5681037902     80.1236267089     -64.4362640380
  7  36    7   46     0.0885899734     -9.8215160369     0.2777415513     -0.0149498805     -0.0456872272     -0.0098498525     25.5681037902     80.1236267089     -64.4362640380
  7 244    7   46     0.0526751232     -9.7999668121     0.1747856235     -0.0042970743     -0.0195878486     -0.0170404968     25.5681037902     80.1236267089     -64.4362640380
  8 196    6   48     0.0526751232     -9.7999668121     0.1747856235     -0.0042970743     -0.0195878486     -0.0170404968     25.5681037902     80.1236267089     -64.4362640380
  9 148    6   48     0.0670410633     -9.7592630386     0.2777415513     0.0036925301     0.0038483262     -0.0239648199     25.5681037902     80.1236267089     -64.4362640380
 10  99    7   46     0.0861956501     -9.7305316925     0.2346437215     0.0063557329     0.0211591362     -0.0194373750     25.0427322387     79.2450790405     -64.6049499511
 11  51    6   50     0.0861956501     -9.7305316925     0.2346437215     0.0063557329     0.0211591362     -0.0194373750     25.0427322387     79.2450790405     -64.6049499511
 12   3    4   48     0.0574637699     -9.7496862411     0.1532367229     0.0060894117     0.0246212983     -0.0093172101     25.0427322387     79.2450790405     -64.6049499511
 12 210    3   48     0.0670410633     -9.8310928344     0.1460537433     0.0018282888     0.0307466626     -0.0010612858     25.0427322387     79.2450790405     -64.6049499511
 13 162    2   49     0.0670410633     -9.8310928344     0.1460537433     0.0018282888     0.0307466626     -0.0010612858     25.0427322387     79.2450790405     -64.6049499511
 14 113    3   44     0.0694353866     -9.7664461135     0.1652083396     0.0180738182     0.0445953083     0.0016019158     25.0427322387     79.2450790405     -64.6049499511
 15  64    3   42     0.0550694465     -9.8047552108     0.1771799468     0.0151442980     0.0384699440     0.0125210416     25.0427322387     79.2450790405     -64.6049499511
 16  15    3   42     0.0550694465     -9.8047552108     0.1771799468     0.0151442980     0.0384699440     0.0125210416     25.0427322387     79.2450790405     -64.6049499511
 16 223    4   40     0.0167602658     -9.7161655426     0.1891515731     0.0026272499     0.0382036228     0.0167821645     25.0427322387     79.2450790405     -64.6049499511
 17 174    4   39     0.0311262083     -9.7712354660     0.1987288665     -0.0101561176     0.0264855384     0.0114557611     25.9183521270     79.0693664550     -63.0868148803
 18 126    3   37     0.0311262083     -9.7712354660     0.1987288665     -0.0101561176     0.0264855384     0.0114557611     25.9183521270     79.0693664550     -63.0868148803
 19  78    3   39     -0.0359148550     -9.7329254150     0.1053502440     -0.0074929165     0.0259528994     -0.0005286457     25.9183521270     79.0693664550     -63.0868148803
 20  30    6   38     0.0047886476     -9.7808122634     0.1340821266     -0.0066939554     0.0078431282     -0.0127793729     25.9183521270     79.0693664550     -63.0868148803
 20 237    5   39     0.0047886476     -9.7808122634     0.1340821266     -0.0066939554     0.0078431282     -0.0127793729     25.9183521270     79.0693664550     -63.0868148803
 21 189    5   43     0.0119716191     -9.7999668121     0.1867572593     -0.0042970743     0.0019840848     -0.0255627393     25.9183521270     79.0693664550     -63.0868148803
 22 141    4   42     0.0478864765     -9.7808122634     0.2825301933     0.0044914913     -0.0017443972     -0.0271606636     25.9183521270     79.0693664550     -63.0868148803
 23  92    1   44     0.0478864765     -9.7808122634     0.2825301933     0.0044914913     -0.0017443972     -0.0271606636     25.9183521270     79.0693664550     -63.0868148803
 24  44    2   45     0.0383091812     -9.7760238647     0.3471769332     0.0055567717     0.0033156857     -0.0258290624     25.9183521270     79.0693664550     -63.0868148803
 24 251    6   41     -0.0191545906     -9.7568693161     0.1077445626     0.0031598899     -0.0017443972     -0.0149099349     24.6924839019     78.1908187866     -64.9423065185
 25 203    6   40     -0.0191545906     -9.7568693161     0.1077445626     0.0031598899     -0.0017443972     -0.0149099349     24.6924839019     78.1908187866     -64.9423065185
 26 155    7   42     -0.0287318849     -9.7233486175     0.1340821266     -0.0298638076     -0.0360996985     -0.0074529700     24.6924839019     78.1908187866     -64.9423065185
 27 108    7   40     0.0718297100     -9.8263044357     0.2370380401     -0.0511694192     -0.0739171552     0.0045314373     24.6924839019     78.1908187866     -64.9423065185
 28  60    3   41     0.0718297100     -9.8263044357     0.2370380401     -0.0511694192     -0.0739171552     0.0045314373     24.6924839019     78.1908187866     -64.9423065185
 29  11    4   40     0.0526751232     -9.7544746398     0.2561926364     -0.0506367778     -0.0675254774     -0.0010612858     24.6924839019     78.1908187866     -64.9423065185
 29 219    3   35     0.0790126848     -9.7640523910     0.2609812974     -0.0327933311     -0.0496820259     -0.0098498525     24.6924839019     78.1908187866     -64.9423065185
 30 171    2   34     0.0790126848     -9.7640523910     0.2609812974     -0.0327933311     -0.0496820259     -0.0098498525     24.6924839019     78.1908187866     -64.9423065185
 31 123    3   35     0.0838013267     -9.7736291885     0.2849245071     -0.0224068450     -0.0286427307     -0.0207689785     24.6924839019     78.1908187866     -64.9423065185
 32  75    2   35     0.0454921483     -9.8143329620     0.1628140068     -0.0266679668     -0.0379639410     -0.0151762542     23.8168640136     78.7179489135     -63.7615394592
 33  28    1   35     0.0454921483     -9.8143329620     0.1628140068     -0.0266679668     -0.0379639410     -0.0151762542     23.8168640136     78.7179489135     -63.7615394592
 33 236    2   34     0.0622524166     -9.8167276382     0.1268991470     -0.0080255565     -0.0432903432     -0.0119804132     23.8168640136     78.7179489135     -63.7615394592
 34 188    3   35     0.0838013267     -9.7784175872     0.1819685935     -0.0034981145     -0.0273111343     -0.0207689785     23.8168640136     78.7179489135     -63.7615394592
 35 141    4   36     0.0838013267     -9.7784175872     0.1819685935     -0.0034981145     -0.0273111343     -0.0207689785     23.8168640136     78.7179489135     -63.7615394592
 36  93    4   38     0.0718297100     -9.7616577148     0.1436594247     -0.0034981145     -0.0094676818     -0.0207689785     23.8168640136     78.7179489135     -63.7615394592
 37  45    4   40     0.0861956501     -9.7760238647     0.1819685935     -0.0101561176     0.0038483262     -0.0143772945     23.8168640136     78.7179489135     -63.7615394592
 37 254    4   39     0.0861956501     -9.7760238647     0.1819685935     -0.0101561176     0.0038483262     -0.0143772945     23.8168640136     78.7179489135     -63.7615394592
 38 206    4   39     0.0598580884     -9.7856006622     0.0430978250     -0.0090908374     0.0097073698     0.0002703150     23.8168640136     78.7179489135     -63.7615394592
 39 157    3   40     0.0407035017     -9.7832069396     0.1101388931     -0.0122866785     -0.0028096780     0.0090588798     23.8168640136     78.7179489135     -63.7615394592
 40 109    2   38     0.0407035017     -9.7832069396     0.1101388931     -0.0122866785     -0.0028096780     0.0090588798     23.8168640136     78.7179489135     -63.7615394592
 41  60    2   39     0.0742240333     -9.7879953384     0.1029559254     -0.0090908374     -0.0070708007     0.0143852829     24.8676090240     79.4207916259     -64.0988998413
 42  11    3   39     0.0957729530     -9.7903900146     0.2346437215     -0.0098897972     0.0097073698     0.0071946387     24.8676090240     79.4207916259     -64.0988998413
 42 218    3   37     0.0957729530     -9.7903900146     0.2346437215     -0.0098897972     0.0097073698     0.0071946387     24.8676090240     79.4207916259     -64.0988998413
 43 169    3   38     0.0550694465     -9.7808122634     0.2250664234     -0.0021665134     0.0219580984     0.0103904819     24.8676090240     79.4207916259     -64.0988998413
 44 121    2   39     0.0215489125     -9.7832069396     0.0383091812     0.0028935707     0.0243549776     0.0149179229     24.8676090240     79.4207916259     -64.0988998413
 45  72    1   40     0.0215489125     -9.7832069396     0.0383091812     0.0028935707     0.0243549776     0.0149179229     24.8676090240     79.4207916259     -64.0988998413
 46  23    1   41     0.0311262083     -9.7808122634     0.1915459060     -0.0040307550     0.0115716099     0.0119884014     24.8676090240     79.4207916259     -64.0988998413
 46 230    2   43     -0.0119716191     -9.7185602188     -0.0239432382     0.0023609287     -0.0012117570     0.0103904819     24.8676090240     79.4207916259     -64.0988998413
 47 182    3   41     -0.0119716191     -9.7185602188     -0.0239432382     0.0023609287     -0.0012117570     0.0103904819     24.8676090240     79.4207916259     -64.0988998413
 48 134    2   43     -0.0239432382     -9.7760238647     -0.0478864765     -0.0037644338     -0.0193215274     -0.0015939259     25.0427322387     77.8394012451     -64.9423065185
 49  86    1   45     0.0047886476     -9.7640523910     0.1125332117     0.0044914913     -0.0246479296     -0.0255627393     25.0427322387     77.8394012451     -64.9423065185
 50  38    1   46     0.0047886476     -9.7640523910     0.1125332117     0.0044914913     -0.0246479296     -0.0255627393     25.0427322387     77.8394012451     -64.9423065185
 50 246    1   48     0.0550694465     -9.7903900146     0.1245048284     0.0031598899     -0.0190552091     -0.0356829047     25.0427322387     77.8394012451     -64.9423065185
 51 198    1   48     0.0311262083     -9.7017993927     0.0502807998     0.0042251701     -0.0012117570     -0.0415419483     25.0427322387     77.8394012451     -64.9423065185
 52 150    3   48     0.0311262083     -9.7017993927     0.0502807998     0.0042251701     -0.0012117570     -0.0415419483     25.0427322387     77.8394012451     -64.9423065185
 53 102    4   49     0.0550694465     -9.7353200912     0.0861956501     -0.0146835613     -0.0046739192     -0.0380797863     25.0427322387     77.8394012451     -64.9423065185
 54  54    4   51     0.0957729530     -9.7784175872     0.1053502440     -0.0109550786     0.0113052904     -0.0415419483     25.0427322387     77.8394012451     -64.9423065185
 55   6    5   50     0.0957729530     -9.7784175872     0.1053502440     -0.0109550786     0.0113052904     -0.0415419483     25.0427322387     77.8394012451     -64.9423065185
 55 213    4   53     0.1005615949     -9.7688407897     0.1867572593     -0.0053623552     0.0443289852     -0.0396777105     24.1671123504     78.3665313720     -64.4362640380
 56 165    3   53     0.0622524166     -9.7640523910     0.0742240333     0.0084862937     0.0619061183     -0.0274269819     24.1671123504     78.3665313720     -64.4362640380
 57 117    4   51     0.0622524166     -9.7640523910     0.0742240333     0.0084862937     0.0619061183     -0.0274269819     24.1671123504     78.3665313720     -64.4362640380
 58  69    4   49     0.0814070034     -9.7568693161     0.2250664234     -0.0104224383     0.0461932277     -0.0133120131     24.1671123504     78.3665313720     -64.4362640380
 59  21    5   48     0.0981672668     -9.7688407897     0.2250664234     -0.0181457233     0.0323445796     0.0005366351     24.1671123504     78.3665313720     -64.4362640380
 59 229    6   49     0.0981672668     -9.7688407897     0.2250664234     -0.0181457233     0.0323445796     0.0005366351     24.1671123504     78.3665313720     -64.4362640380
 60 181    5   48     0.0909842967     -9.7353200912     0.1628140068     -0.0077592368     0.0584439563     -0.0042571277     24.1671123504     78.3665313720     -64.4362640380
 61 133    5   45     0.1029559254     -9.7688407897     0.0646467447     -0.0050960350     0.0738905334     -0.0034581665     24.1671123504     78.3665313720     -64.4362640380
 62  85    6   47     0.1029559254     -9.7688407897     0.0646467447     -0.0050960350     0.0738905334     -0.0034581665     24.1671123504     78.3665313720     -64.4362640380
 63  37    6   46     0.0622524166     -9.7879953384     0.0407035017     0.0002303682     0.0661672401     0.0063956785     25.3929805755     76.4337234497     -64.2675857543
 63 244    5   47     0.0430978250     -9.7760238647     0.0287318849     0.0002303682     0.0501880264     0.0106568002     25.3929805755     76.4337234497     -64.2675857543
 64 195    5   51     0.0430978250     -9.7760238647     0.0287318849     0.0002303682     0.0501880264     0.0106568002     25.3929805755     76.4337234497     -64.2675857543
 65 146    5   51     0.0407035017     -9.7879953384     0.0311262083     -0.0019001923     0.0440626668     0.0000039949     25.3929805755     76.4337234497     -64.2675857543
 66  97    5   55     0.0143659424     -9.7353200912     -0.0670410633     0.0042251701     0.0336761808     -0.0111814522     25.3929805755     76.4337234497     -64.2675857543
 67  49    6   58     0.0143659424     -9.7353200912     -0.0670410633     0.0042251701     0.0336761808     -0.0111814522     25.3929805755     76.4337234497     -64.2675857543
 68   1    5   61     0.0526751232     -9.8167276382     0.0933786296     -0.0160151600     0.0174306535     -0.0189047355     25.3929805755     76.4337234497     -64.2675857543
 68 209    5   61     0.0430978250     -9.7712354660     0.0742240333     -0.0000359509     -0.0001464764     -0.0205026578     25.3929805755     76.4337234497     -64.2675857543
 69 161    5   60     0.0430978250     -9.7712354660     0.0742240333     -0.0000359509     -0.0001464764     -0.0205026578     25.3929805755     76.4337234497     -64.2675857543
 70 112    6   63     0.0359148550     -9.7281370162     0.0143659424     0.0047578101     0.0078431282     -0.0372808265     25.3929805755     76.4337234497     -64.2675857543
 71  64    7   63     0.0478864765     -9.7472915649     0.0814070034     -0.0082918767     0.0062452073     -0.0399440288     25.3929805755     77.4879837036     -65.2796707153
 72  16    7   65     0.0478864765     -9.7472915649     0.0814070034     -0.0082918767     0.0062452073     -0.0399440288     25.3929805755     77.4879837036     -65.2796707153
 72 223    8   67     0.1292934894     -9.8167276382     0.1005615949     -0.0003022719     0.0017177647     -0.0290249013     25.3929805755     77.4879837036     -65.2796707153
 73 175    8   68     0.0646467447     -9.7784175872     0.0981672668     0.0047578101     0.0067778482     -0.0236984992     25.3929805755     77.4879837036     -65.2796707153
 74 126    8   71     0.0646467447     -9.7784175872     0.0981672668     0.0047578101     0.0067778482     -0.0236984992     25.3929805755     77.4879837036     -65.2796707153
 75  78    6   72     0.0933786296     -9.7760238647     0.0885899734     -0.0026991534     -0.0134624838     -0.0159752140     25.3929805755     77.4879837036     -65.2796707153
 76  30    7   71     0.1292934894     -9.7616577148     0.1795742750     0.0084862937     -0.0036086382     -0.0125130534     25.3929805755     77.4879837036     -65.2796707153
 76 238   10   72     0.1292934894     -9.7616577148     0.1795742750     0.0084862937     -0.0036086382     -0.0125130534     25.3929805755     77.4879837036     -65.2796707153
 77 190   10   71     0.1532367229     -9.7832069396     0.0622524166     0.0031598899     0.0110389697     -0.0111814522     25.3929805755     77.4879837036     -65.2796707153
 78 142   11   72     0.1412650966     -9.7664461135     0.1963345432     -0.0093571577     0.0291487407     -0.0106488108     25.9183521270     80.1236267089     -65.4483566284
 79  94    9   76     0.1412650966     -9.7664461135     0.1963345432     -0.0093571577     0.0291487407     -0.0106488108     25.9183521270     80.1236267089     -65.4483566284
 80  47    7   75     0.1676026582     -9.7903900146     0.3280223608     -0.0003022719     0.0376709842     0.0000039949     25.9183521270     80.1236267089     -65.4483566284
 80 253    7   75     0.1149275422     -9.8215160369     0.2490096569     -0.0088245162     0.0318119406     0.0186464061     25.9183521270     80.1236267089     -65.4483566284
 81 205    6   74     0.1149275422     -9.8215160369     0.2490096569     -0.0088245162     0.0318119406     0.0186464061     25.9183521270     80.1236267089     -65.4483566284
 82 157    5   68     0.1101388931     -9.7784175872     0.2083061695     0.0074210128     0.0190285758     0.0213096070     25.9183521270     80.1236267089     -65.4483566284
 83 109    6   66     0.1388707752     -9.7856006622     0.2178834438     0.0047578101     0.0131695318     0.0279676103     25.9183521270     80.1236267089     -65.4483566284
 84  60    6   66     0.1388707752     -9.7856006622     0.2178834438     0.0047578101     0.0131695318     0.0279676103     25.9183521270     80.1236267089     -65.4483566284
 85  12    4   63     0.0885899734     -9.7257432937     0.0838013267     -0.0011012330     0.0168980131     0.0237064886     25.9183521270     80.1236267089     -65.4483566284
 85 219    4   65     0.0885899734     -9.7257432937     0.0838013267     -0.0011012330     0.0168980131     0.0237064886     25.9183521270     80.1236267089     -65.4483566284
 86 171    5   65     0.0838013267     -9.7472915649     0.1436594247     -0.0005685929     0.0107726502     0.0149179229     25.7432289123     77.4879837036     -65.6170349121
 87 123    5   62     0.0790126848     -9.7712354660     0.0718297100     0.0050241317     0.0145011320     -0.0010612858     25.7432289123     77.4879837036     -65.6170349121
 88  75    5   62     0.0790126848     -9.7712354660     0.0718297100     0.0050241317     0.0145011320     -0.0010612858     25.7432289123     77.4879837036     -65.6170349121
 89  26    5   64     0.0478864765     -9.7712354660     0.1436594247     -0.0032317936     0.0243549776     -0.0247637796     25.7432289123     77.4879837036     -65.6170349121
 89 234    4   61     0.0790126848     -9.8023614883     0.2490096569     0.0002303682     0.0168980131     -0.0279596209     25.7432289123     77.4879837036     -65.6170349121
 90 186    3   60     0.0790126848     -9.8023614883     0.2490096569     0.0002303682     0.0168980131     -0.0279596209     25.7432289123     77.4879837036     -65.6170349121
 91 137    2   60     0.0766183614     -9.7712354660     0.0718297100     0.0146116552     0.0179632925     -0.0239648199     25.7432289123     77.4879837036     -65.6170349121
 92  89    3   57     0.1149275422     -9.7425031661     0.2011231899     0.0098178949     0.0134358525     -0.0090508909     25.7432289123     77.4879837036     -65.6170349121
 93  41    4   56     0.1149275422     -9.7425031661     0.2011231899     0.0098178949     0.0134358525     -0.0090508909     25.7432289123     77.4879837036     -65.6170349121
 93 249    4   56     0.1268991470     -9.7616577148     0.1771799468     0.0002303682     0.0147674536     0.0098578405     25.3929805755     77.8394012451     -63.9302215576
 94 200    5   54     0.1053502440     -9.7568693161     0.2250664234     -0.0125529992     0.0206264972     0.0170484852     25.3929805755     77.8394012451     -63.9302215576
 95 152    5   53     0.1053502440     -9.7568693161     0.2250664234     -0.0125529992     0.0206264972     0.0170484852     25.3929805755     77.8394012451     -63.9302215576
 96 104    5   54     0.0646467447     -9.8239097595     0.1173218607     -0.0034981145     0.0171643352     0.0178474450     25.3929805755     77.8394012451     -63.9302215576
 97  56    4   54     0.0742240333     -9.8023614883     0.0957729530     0.0052904505     0.0091747293     0.0098578405     25.3929805755     77.8394012451     -63.9302215576
 98   7    2   52     0.0742240333     -9.8023614883     0.0957729530     0.0052904505     0.0091747293     0.0098578405     25.3929805755     77.8394012451     -63.9302215576
 98 214    3   49     0.0838013267     -9.7233486175     0.2537982940     -0.0011012330     0.0099736900     -0.0047897682     25.3929805755     77.8394012451     -63.9302215576
 99 166    3   46     0.1053502440     -9.7640523910     0.3806974601     -0.0210752463     0.0067778482     -0.0055887289     25.3929805755     77.8394012451     -63.9302215576
100 117    2   42     0.1053502440     -9.7640523910     0.3806974601     -0.0210752463     0.0067778482     -0.0055887289     25.3929805755     77.8394012451     -63.9302215576
101  69    2   42     0.0790126848     -9.8023614883     0.1963345432     -0.0101561176     0.0073104882     0.0024008762     26.4437255859     78.1908187866     -63.9302215576
102  21    2   40     0.0718297100     -9.8119382858     0.0454921483     0.0058230924     0.0168980131     0.0021345558     26.4437255859     78.1908187866     -63.9302215576
102 229    2   39     0.0718297100     -9.8119382858     0.0454921483     0.0058230924     0.0168980131     0.0021345558     26.4437255859     78.1908187866     -63.9302215576
103 180    2   38     0.0287318849     -9.7592630386     0.0000000000     0.0074210128     0.0262192201     -0.0191710577     26.4437255859     78.1908187866     -63.9302215576
104 131    2   37     0.0287318849     -9.7879953384     0.0359148550     -0.0053623552     0.0118379306     -0.0460693931     26.4437255859     78.1908187866     -63.9302215576
105  84    1   39     0.0287318849     -9.7879953384     0.0359148550     -0.0053623552     0.0118379306     -0.0460693931     26.4437255859     78.1908187866     -63.9302215576
106  36    2   40     0.0598580884     -9.7712354660     -0.1125332117     0.0071546916     -0.0020107176     -0.0561895608     26.4437255859     78.1908187866     -63.9302215576
106 244    2   43     0.0646467447     -9.7903900146     0.0550694465     0.0122147738     0.0006524840     -0.0750982809     26.4437255859     78.1908187866     -63.9302215576
107 196    1   47     0.0646467447     -9.7903900146     0.0550694465     0.0122147738     0.0006524840     -0.0750982809     26.4437255859     78.1908187866     -63.9302215576
108 147    2   47     0.1149275422     -9.7664461135     0.1460537433     0.0130137372     -0.0147940850     -0.0684402847     26.4437255859     78.1908187866     -63.9302215576
109 100    3   47     0.1508424043     -9.7664461135     0.1388707752     0.0071546916     -0.0270448112     -0.0458030748     24.5173606872     78.7179489135     -65.1109924316
110  52    5   48     0.1508424043     -9.7664461135     0.1388707752     0.0071546916     -0.0270448112     -0.0458030748     24.5173606872     78.7179489135     -65.1109924316
111   4    4   45     0.1484480619     -9.7448978424     0.1867572593     -0.0005685929     -0.0097340021     -0.0354165887     24.5173606872     78.7179489135     -65.1109924316
111 212    4   45     0.1915459060     -9.7927837371     0.1867572593     -0.0125529992     -0.0038749588     -0.0170404968     24.5173606872     78.7179489135     -65.1109924316
112 165    6   46     0.1915459060     -9.7927837371     0.1867572593     -0.0125529992     -0.0038749588     -0.0170404968     24.5173606872     78.7179489135     -65.1109924316
113 117    5   45     0.1819685935     -9.7760238647     0.1963345432     -0.0032317936     0.0099736900     0.0069283189     24.5173606872     78.7179489135     -65.1109924316
114  69    5   45     0.1915459060     -9.8239097595     0.1628140068     -0.0098897972     0.0219580984     0.0229075264     24.5173606872     78.7179489135     -65.1109924316
115  21    5   44     0.1915459060     -9.8239097595     0.1628140068     -0.0098897972     0.0219580984     0.0229075264     24.5173606872     78.7179489135     -65.1109924316
115 229    4   42     0.1556310415     -9.7760238647     0.1460537433     0.0023609287     0.0350077819     0.0253044104     24.5173606872     78.7179489135     -65.1109924316
116 180    3   44     0.1268991470     -9.7832069396     0.0957729530     0.0127474164     0.0525849103     0.0141189632     26.2686004638     78.0151138305     -64.7736282348
117 132    4   44     0.1268991470     -9.7832069396     0.0957729530     0.0127474164     0.0525849103     0.0141189632     26.2686004638     78.0151138305     -64.7736282348
118  84    4   43     0.1149275422     -9.7903900146     0.0981672668     0.0026272499     0.0312792992     0.0138526428     26.2686004638     78.0151138305     -64.7736282348
119  35    3   47     0.1173218607     -9.7808122634     0.0311262083     0.0087526140     0.0155664110     0.0162495241     26.2686004638     78.0151138305     -64.7736282348
119 243    4   45     0.1173218607     -9.7808122634     0.0311262083     0.0087526140     0.0155664110     0.0162495241     26.2686004638     78.0151138305     -64.7736282348
120 195    4   47     0.1388707752     -9.7856006622     0.1484480619     -0.0136182785     0.0001198437     0.0202443265     26.2686004638     78.0151138305     -64.7736282348
121 147    4   49     0.1245048284     -9.7305316925     -0.0047886476     -0.0016338732     -0.0017443972     0.0173148050     26.2686004638     78.0151138305     -64.7736282348
122  99    4   50     0.1245048284     -9.7305316925     -0.0047886476     -0.0016338732     -0.0017443972     0.0173148050     26.2686004638     78.0151138305     -64.7736282348
123  51    6   52     0.1221105098     -9.7736291885     0.1101388931     -0.0101561176     0.0033156857     0.0066619987     26.2686004638     78.0151138305     -64.7736282348
124   3    6   54     0.1029559254     -9.8095445632     0.0023943238     -0.0005685929     -0.0054728798     0.0071946387     23.8168640136     79.0693664550     -65.1109924316
124 211    6   56     0.1029559254     -9.8095445632     0.0023943238     -0.0005685929     -0.0054728798     0.0071946387     23.8168640136     79.0693664550     -65.1109924316
125 162    6   57     0.0933786296     -9.7760238647     0.1604196929     -0.0024328324     -0.0153267250     -0.0039908080     23.8168640136     79.0693664550     -65.1109924316
126 115    4   57     0.1221105098     -9.7784175872     0.1005615949     0.0063557329     -0.0350344181     0.0002703150     23.8168640136     79.0693664550     -65.1109924316
127  66    3   56     0.1221105098     -9.7784175872     0.1005615949     0.0063557329     -0.0350344181     0.0002703150     23.8168640136     79.0693664550     -65.1109924316
128  18    2   54     0.1197161788     -9.7951784133     0.1963345432     0.0050241317     -0.0363660192     0.0010692752     23.8168640136     79.0693664550     -65.1109924316
128 226    2   50     0.0790126848     -9.7401084899     0.0502807998     0.0098178949     -0.0283764123     0.0000039949     23.8168640136     79.0693664550     -65.1109924316
129 177    1   52     0.0790126848     -9.7401084899     0.0502807998     0.0098178949     -0.0283764123     0.0000039949     23.8168640136     79.0693664550     -65.1109924316
130 128    2   53     0.1149275422     -9.7832069396     0.2346437215     -0.0026991534     -0.0286427307     0.0037324771     23.8168640136     79.0693664550     -65.1109924316
131  80    4   55     0.0933786296     -9.7640523910     0.0502807998     0.0023609287     -0.0190552091     0.0061293582     24.6924839019     78.1908187866     -64.2675857543
132  31    3   55     0.0933786296     -9.7640523910     0.0502807998     0.0023609287     -0.0190552091     0.0061293582     24.6924839019     78.1908187866     -64.2675857543
132 239    4   57     0.0909842967     -9.7832069396     0.1388707752     -0.0066939554     -0.0134624838     -0.0026592068     24.6924839019     78.1908187866     -64.2675857543
133 191    4   54     0.0885899734     -9.7784175872     0.1915459060     -0.0066939554     -0.0129298437     -0.0114477729     24.6924839019     78.1908187866     -64.2675857543
134 143    3   54     0.0885899734     -9.7784175872     0.1915459060     -0.0066939554     -0.0129298437     -0.0114477729     24.6924839019     78.1908187866     -64.2675857543
135  95    3   57     0.1149275422     -9.7688407897     0.1747856235     0.0031598899     -0.0065381598     -0.0175731363     24.6924839019     78.1908187866     -64.2675857543
136  48    3   53     0.1197161788     -9.8119382858     0.1412650966     -0.0008349121     -0.0235826516     0.0037324771     24.6924839019     78.1908187866     -64.2675857543
137   0    4   52     0.1197161788     -9.8119382858     0.1412650966     -0.0008349121     -0.0235826516     0.0037324771     24.6924839019     78.1908187866     -64.2675857543
137 208    5   51     0.1221105098     -9.7879953384     0.0957729530     -0.0016338732     -0.0416924238     0.0322287344     24.6924839019     78.1908187866     -64.2675857543
138 160    5   48     0.1460537433     -9.7784175872     0.0478864765     -0.0021665134     -0.0235826516     0.0322287344     25.0427322387     77.1365661621     -64.9423065185
139 113    4   50     0.1460537433     -9.7784175872     0.0478864765     -0.0021665134     -0.0235826516     0.0322287344     25.0427322387     77.1365661621     -64.9423065185
140  66    6   56     0.0574637699     -9.7113771438     0.0335205316     0.0002303682     0.0107726502     0.0000039949     25.0427322387     77.1365661621     -64.9423065185
141  17    5   55     0.1340821266     -9.7784175872     0.2035175085     -0.0136182785     0.0224907374     -0.0234321808     25.0427322387     77.1365661621     -64.9423065185
141 225    5   56     0.1340821266     -9.7784175872     0.2035175085     -0.0136182785     0.0224907374     -0.0234321808     25.0427322387     77.1365661621     -64.9423065185
142 178    6   57     0.1412650966     -9.7832069396     0.2250664234     -0.0021665134     0.0464595508     -0.0205026578     25.0427322387     77.1365661621     -64.9423065185
143 130    6   52     0.0909842967     -9.7927837371     0.2154891252     0.0007630084     0.0440626668     -0.0063876891     25.0427322387     77.1365661621     -64.9423065185
144  82    8   52     0.0909842967     -9.7927837371     0.2154891252     0.0007630084     0.0440626668     -0.0063876891     25.0427322387     77.1365661621     -64.9423065185
145  34    6   50     0.1101388931     -9.7832069396     0.1125332117     -0.0016338732     0.0224907374     0.0117220818     25.0427322387     77.1365661621     -64.9423065185
145 242    6   48     0.0981672668     -9.7616577148     0.1316878080     -0.0128193199     0.0232896971     0.0162495241     25.0427322387     77.1365661621     -64.9423065185
146 195    7   50     0.0981672668     -9.7616577148     0.1316878080     -0.0128193199     0.0232896971     0.0162495241     25.0427322387     77.1365661621     -64.9423065185
147 147    7   50     0.1268991470     -9.7664461135     0.1795742750     -0.0053623552     0.0403341865     0.0098578405     25.7432289123     78.5422439575     -63.5928573608
148  99    7   52     0.0742240333     -9.7544746398     -0.0095772953     0.0047578101     0.0531175565     0.0074609589     25.7432289123     78.5422439575     -63.5928573608
149  51    7   55     0.0742240333     -9.7544746398     -0.0095772953     0.0047578101     0.0531175565     0.0074609589     25.7432289123     78.5422439575     -63.5928573608
150   3    5   57     0.0885899734     -9.7353200912     0.0718297100     -0.0152162003     0.0480574703     0.0111894416     25.7432289123     78.5422439575     -63.5928573608
150 211    5   57     0.1149275422     -9.8239097595     0.0957729530     -0.0168141222     0.0363393831     0.0207769656     25.7432289123     78.5422439575     -63.5928573608
151 163    6   56     0.1149275422     -9.8239097595     0.0957729530     -0.0168141222     0.0363393831     0.0207769656     25.7432289123     78.5422439575     -63.5928573608
152 116    5   59     0.0814070034     -9.7832069396     0.1388707752     0.0034262108     0.0544491529     0.0149179229     25.7432289123     78.5422439575     -63.5928573608
153  68    6   57     0.0646467447     -9.7544746398     0.1077445626     0.0068883728     0.0680314922     0.0135863232     25.7432289123     78.5422439575     -63.5928573608
154  20    4   53     0.0646467447     -9.7544746398     0.1077445626     0.0068883728     0.0680314922     0.0135863232     25.7432289123     78.5422439575     -63.5928573608
154 228    4   54     0.0981672668     -9.8023614883     0.1819685935     0.0023609287     0.0539165115     0.0183800840     25.2178573608     77.3122711181     -65.1109924316
155 180    4   54     0.0407035017     -9.8119382858     0.1053502440     -0.0040307550     0.0355404257     0.0237064886     25.2178573608     77.3122711181     -65.1109924316
156 131    3   54     0.0407035017     -9.8119382858     0.1053502440     -0.0040307550     0.0355404257     0.0237064886     25.2178573608     77.3122711181     -65.1109924316
157  83    4   55     0.0622524166     -9.7377147674     0.1915459060     0.0031598899     0.0222244167     0.0162495241     25.2178573608     77.3122711181     -65.1109924316
158  35    3   56     0.0287318849     -9.7832069396     0.0215489125     0.0026272499     0.0139684915     0.0061293582     25.2178573608     77.3122711181     -65.1109924316
158 243    3   58     0.0287318849     -9.7832069396     0.0215489125     0.0026272499     0.0139684915     0.0061293582     25.2178573608     77.3122711181     -65.1109924316
159 195    4   57     0.0287318849     -9.8095445632     0.1101388931     -0.0090908374     -0.0046739192     -0.0141109752     25.2178573608     77.3122711181     -65.1109924316
160 147    5   59     0.0359148550     -9.7736291885     0.0909842967     0.0042251701     -0.0142614459     -0.0303565025     25.2178573608     77.3122711181     -65.1109924316
161 100    6   59     0.0359148550     -9.7736291885     0.0909842967     0.0042251701     -0.0142614459     -0.0303565025     25.2178573608     77.3122711181     -65.1109924316
162  52    5   56     0.0287318849     -9.7520809173     -0.0095772953     0.0146116552     -0.0211857700     -0.0378134703     24.5173606872     76.6094360351     -64.7736282348
163   4    4   56     0.0574637699     -9.7808122634     0.1245048284     -0.0000359509     -0.0283764123     -0.0388787508     24.5173606872     76.6094360351     -64.7736282348
163 212    4   54     0.0574637699     -9.7808122634     0.1245048284     -0.0000359509     -0.0283764123     -0.0388787508     24.5173606872     76.6094360351     -64.7736282348
164 164    4   55     0.0814070034     -9.7784175872     0.1053502440     -0.0045633945     -0.0289090538     -0.0391450672     24.5173606872     76.6094360351     -64.7736282348
165 117    4   55     0.0646467447     -9.7472915649     0.1053502440     -0.0050960350     -0.0209194469     -0.0423409080     24.5173606872     76.6094360351     -64.7736282348
166  68    3   57     0.0646467447     -9.7472915649     0.1053502440     -0.0050960350     -0.0209194469     -0.0423409080     24.5173606872     76.6094360351     -64.7736282348
167  20    4   58     0.0957729530     -9.8023614883     0.1268991470     0.0042251701     -0.0270448112     -0.0324870634     24.5173606872     76.6094360351     -64.7736282348
167 228    6   55     0.1316878080     -9.7520809173     0.1101388931     -0.0005685929     -0.0323712158     -0.0215679383     24.5173606872     76.6094360351     -64.7736282348
168 181    8   55     0.1316878080     -9.7520809173     0.1101388931     -0.0005685929     -0.0323712158     -0.0215679383     24.5173606872     76.6094360351     -64.7736282348
169 133    7   54     0.1628140068     -9.7257432937     0.1460537433     -0.0160151600     -0.0326375365     -0.0082519292     25.2178573608     76.9608535766     -63.7615394592
170  86    6   53     0.1556310415     -9.7760238647     -0.0239432382     -0.0152162003     -0.0278437733     0.0157168841     25.2178573608     76.9608535766     -63.7615394592
171  38    4   52     0.1556310415     -9.7760238647     -0.0239432382     -0.0152162003     -0.0278437733     0.0157168841     25.2178573608     76.9608535766     -63.7615394592
171 247    3   52     0.0742240333     -9.7832069396     0.0023943238     -0.0200099635     -0.0345017790     0.0159832024     25.2178573608     76.9608535766     -63.7615394592
172 199    7   56     0.1508424043     -9.7568693161     0.1149275422     -0.0301301288     -0.0406271409     0.0138526428     25.2178573608     76.9608535766     -63.7615394592
173 151    6   57     0.1508424043     -9.7568693161     0.1149275422     -0.0301301288     -0.0406271409     0.0138526428     25.2178573608     76.9608535766     -63.7615394592
174 104    4   63     0.1388707752     -9.7784175872     0.1532367229     -0.0226731657     -0.0283764123     0.0130536818     25.2178573608     76.9608535766     -63.7615394592
175  56    1   62     0.1077445626     -9.7305316925     0.0814070034     -0.0085581970     -0.0065381598     0.0082599191     25.2178573608     76.9608535766     -63.7615394592
176   8    0   61     0.1077445626     -9.7305316925     0.0814070034     -0.0085581970     -0.0065381598     0.0082599191     25.2178573608     76.9608535766     -63.7615394592
176 216    0   58     0.1221105098     -9.7856006622     0.2059118509     -0.0090908374     -0.0004127966     0.0199780082     25.3929805755     77.8394012451     -63.2554969787
177 167   -1   54     0.0335205316     -9.8239097595     -0.1053502440     0.0031598899     0.0049136066     0.0295655298     25.3929805755     77.8394012451     -63.2554969787
178 119    0   53     0.0335205316     -9.8239097595     -0.1053502440     0.0031598899     0.0049136066     0.0295655298     25.3929805755     77.8394012451     -63.2554969787
179  70   -1   49     0.0000000000     -9.7448978424     -0.0838013267     0.0039588510     -0.0153267250     0.0101241612     25.3929805755     77.8394012451     -63.2554969787
180  21   -1   52     0.0622524166     -9.7664461135     -0.0478864765     -0.0088245162     -0.0472851467     0.0186464061     25.3929805755     77.8394012451     -63.2554969787
180 230    0   50     0.0622524166     -9.7664461135     -0.0478864765     -0.0088245162     -0.0472851467     0.0186464061     25.3929805755     77.8394012451     -63.2554969787
181 183    2   51     0.0718297100     -9.7927837371     0.1268991470     -0.0226731657     -0.0510136318     0.0106568002     25.3929805755     77.8394012451     -63.2554969787
182 135    4   54     0.0574637699     -9.7401084899     0.0311262083     -0.0032317936     -0.0243816113     -0.0053224081     25.3929805755     77.8394012451     -63.2554969787
183  87    3   54     0.0574637699     -9.7401084899     0.0311262083     -0.0032317936     -0.0243816113     -0.0053224081     25.3929805755     77.8394012451     -63.2554969787
184  39    3   51     0.0502807998     -9.7257432937     0.0742240333     -0.0088245162     -0.0054728798     -0.0218342566     25.3929805755     77.8394012451     -63.2554969787
184 247    3   52     0.1053502440     -9.8023614883     0.1412650966     -0.0205426049     -0.0129298437     -0.0282259445     24.5173606872     78.3665313720     -66.1230773925
185 200    1   53     0.1053502440     -9.8023614883     0.1412650966     -0.0205426049     -0.0129298437     -0.0282259445     24.5173606872     78.3665313720     -66.1230773925
186 152    2   51     0.0790126848     -9.7927837371     0.0023943238     -0.0112213981     -0.0054728798     -0.0205026578     24.5173606872     78.3665313720     -66.1230773925
187 105    1   52     0.1077445626     -9.7879953384     0.1891515731     0.0050241317     -0.0123972034     -0.0292912244     24.5173606872     78.3665313720     -66.1230773925
188  57    0   48     0.1077445626     -9.7879953384     0.1891515731     0.0050241317     -0.0123972034     -0.0292912244     24.5173606872     78.3665313720     -66.1230773925
189   9    2   46     0.0622524166     -9.7736291885     0.2681642532     0.0018282888     0.0019840848     -0.0346176266     24.5173606872     78.3665313720     -66.1230773925
189 217    2   44     0.0933786296     -9.7999668121     0.2226721048     -0.0061613154     -0.0012117570     -0.0260953855     24.5173606872     78.3665313720     -66.1230773925
190 169    2   42     0.0933786296     -9.7999668121     0.2226721048     -0.0061613154     -0.0012117570     -0.0260953855     24.5173606872     78.3665313720     -66.1230773925
191 122    3   38     0.1268991470     -9.7856006622     0.3088677406     -0.0117540383     0.0011851242     -0.0186384181     24.5173606872     78.3665313720     -66.1230773925
192  74    5   35     0.0909842967     -9.7496862411     0.2705585718     -0.0154825210     0.0083757686     -0.0175731363     25.0427322387     77.4879837036     -64.9423065185
193  26    4   36     0.0909842967     -9.7496862411     0.2705585718     -0.0154825210     0.0083757686     -0.0175731363     25.0427322387     77.4879837036     -64.9423065185
193 234    5   32     0.0430978250     -9.7808122634     0.0861956501     -0.0256026864     -0.0001464764     -0.0266280198     25.0427322387     77.4879837036     -64.9423065185
194 186    4   32     0.1484480619     -9.7736291885     0.3136564254     -0.0061613154     -0.0030759983     -0.0386124277     25.0427322387     77.4879837036     -64.9423065185
195 138    2   29     0.1484480619     -9.7736291885     0.3136564254     -0.0061613154     -0.0030759983     -0.0386124277     25.0427322387     77.4879837036     -64.9423065185
196  91    2   25     0.1292934894     -9.7712354660     0.2825301933     0.0023609287     0.0198275356     -0.0463357114     25.0427322387     77.4879837036     -64.9423065185
197  43    1   22     0.1460537433     -9.7305316925     0.0838013267     0.0007630084     0.0091747293     -0.0330197072     25.0427322387     77.4879837036     -64.9423065185
197 250    0   18     0.1460537433     -9.7305316925     0.0838013267     0.0007630084     0.0091747293     -0.0330197072     25.0427322387     77.4879837036     -64.9423065185
198 202    0   15     0.1316878080     -9.7879953384     0.1412650966     -0.0080255565     -0.0049402389     -0.0175731363     25.0427322387     77.4879837036     -64.9423065185
199 154    2   13     0.1723913097     -9.7664461135     0.1843629074     -0.0157488417     -0.0033423185     -0.0133120131     24.3422374725     76.0823059082     -65.2796707153
200 106    1   11     0.1723913097     -9.7664461135     0.1843629074     -0.0157488417     -0.0033423185     -0.0133120131     24.3422374725     76.0823059082     -65.2796707153
201  59    1   11     0.1460537433     -9.7233486175     0.1364764571     -0.0128193199     0.0081094493     -0.0007949658     24.3422374725     76.0823059082     -65.2796707153
202  11    1    8     0.1556310415     -9.7568693161     0.1604196929     -0.0210752463     0.0078431282     0.0162495241     24.3422374725     76.0823059082     -65.2796707153
202 219    0    4     0.1556310415     -9.7568693161     0.1604196929     -0.0210752463     0.0078431282     0.0162495241     24.3422374725     76.0823059082     -65.2796707153
203 171    0    3     0.1221105098     -9.7760238647     0.1292934894     -0.0229394865     0.0105063307     0.0330276942     24.3422374725     76.0823059082     -65.2796707153
204 123    0    2     0.1221105098     -9.7640523910     0.0742240333     -0.0282658910     0.0094410495     0.0407509803     24.3422374725     76.0823059082     -65.2796707153
205  74    0    2     0.1221105098     -9.7640523910     0.0742240333     -0.0282658910     0.0094410495     0.0407509803     24.3422374725     76.0823059082     -65.2796707153
206  25    0    0     0.1053502440     -9.7879953384     0.0502807998     -0.0394513339     0.0105063307     0.0458110618     24.3422374725     76.0823059082     -65.2796707153
206 233    0    0     0.1005615949     -9.7999668121     0.0191545906     -0.0349238920     0.0115716099     0.0431478595     24.1671123504     76.6094360351     -64.0988998413
207 184    0    0     0.1005615949     -9.7999668121     0.0191545906     -0.0349238920     0.0115716099     0.0431478595     24.1671123504     76.6094360351     -64.0988998413
208 136    0    0     0.0861956501     -9.7856006622     0.0000000000     -0.0210752463     0.0115716099     0.0351582574     24.1671123504     76.6094360351     -64.0988998413
209  87    0    0     0.0838013267     -9.7616577148     0.0359148550     -0.0080255565     0.0089084091     0.0207769656     24.1671123504     76.6094360351     -64.0988998413
210  38    0    0     0.0838013267     -9.7616577148     0.0359148550     -0.0080255565     0.0089084091     0.0207769656     24.1671123504     76.6094360351     -64.0988998413
210 245    0    0     0.0814070034     -9.7832069396     0.0143659424     -0.0069602756     0.0046472864     0.0146516036     24.1671123504     76.6094360351     -64.0988998413
211 197    0    0     0.0574637699     -9.7927837371     0.0335205316     0.0012956485     0.0017177647     0.0055967183     24.1671123504     76.6094360351     -64.0988998413
212 148    0    0     0.0574637699     -9.7927837371     0.0335205316     0.0012956485     0.0017177647     0.0055967183     24.1671123504     76.6094360351     -64.0988998413
213 100    0    0     0.0766183614     -9.7999668121     0.0023943238     0.0223349428     -0.0020107176     -0.0098498525     24.1671123504     76.6094360351     -64.0988998413
214  52    0    0     0.0742240333     -9.7903900146     0.0215489125     0.0481679964     -0.0009454369     -0.0247637796     25.3929805755     79.2450790405     -64.6049499511
215   3    0    0     0.0742240333     -9.7903900146     0.0215489125     0.0481679964     -0.0009454369     -0.0247637796     25.3929805755     79.2450790405     -64.6049499511
215 211    0    0     0.1005615949     -9.7784175872     0.0239432382     0.0622829675     0.0014514446     -0.0391450672     25.3929805755     79.2450790405     -64.6049499511
216 163    0    0     0.1005615949     -9.7233486175     0.1029559254     0.0577555227     0.0059788870     -0.0505968379     25.3929805755     79.2450790405     -64.6049499511
217 114    0    0     0.1005615949     -9.7233486175     0.1029559254     0.0577555227     0.0059788870     -0.0505968379     25.3929805755     79.2450790405     -64.6049499511
218  66    0    0     0.1268991470     -9.7425031661     0.1077445626     0.0215359783     0.0065115270     -0.0503305149     25.3929805755     79.2450790405     -64.6049499511
219  17    0    0     0.1316878080     -9.7760238647     0.0622524166     -0.0173467626     0.0041146464     -0.0348839473     25.3929805755     79.2450790405     -64.6049499511
219 225    0    0     0.1316878080     -9.7760238647     0.0622524166     -0.0173467626     0.0041146464     -0.0348839473     25.3929805755     79.2450790405     -64.6049499511
220 177    0    0     0.1316878080     -9.7856006622     0.0383091812     -0.0117540383     0.0059788870     -0.0303565025     25.3929805755     79.2450790405     -64.6049499511
221 128    0    0     0.1412650966     -9.7472915649     0.0646467447     0.0116821360     0.0115716099     -0.0255627393     25.3929805755     79.2450790405     -64.6049499511
222  80    0    0     0.1412650966     -9.7472915649     0.0646467447     0.0116821360     0.0115716099     -0.0255627393     25.3929805755     79.2450790405     -64.6049499511
223  31    0    0     0.1412650966     -9.7712354660     0.0311262083     0.0156769371     0.0158327341     -0.0149099349     25.2178573608     78.0151138305     -63.7615394592
223 239    0    0     0.1316878080     -9.7951784133     0.0359148550     0.0244655036     0.0176969757     -0.0082519292     25.2178573608     78.0151138305     -63.7615394592
224 191    0    0     0.1316878080     -9.7951784133     0.0359148550     0.0244655036     0.0176969757     -0.0082519292     25.2178573608     78.0151138305     -63.7615394592
225 143    0    0     0.1484480619     -9.7856006622     0.0430978250     0.0465700769     0.0227570557     -0.0077192902     25.2178573608     78.0151138305     -63.7615394592
226  94    0    0     0.0454921483     -9.7640523910     0.2657699346     0.0305908679     0.1479275226     -0.0559232330     25.2178573608     78.0151138305     -63.7615394592
227  46    0    0     0.0454921483     -9.7640523910     0.2657699346     0.0305908679     0.1479275226     -0.0559232330     25.2178573608     78.0151138305     -63.7615394592
227 254    0    0     0.1460537433     -9.7137708663     0.1436594247     0.0345856690     0.1452643299     -0.0407429885     25.2178573608     78.0151138305     -63.7615394592
228 206    1    1     0.1508424043     -9.7616577148     0.1771799468     0.0252644634     0.1319483280     -0.0226332187     25.2178573608     78.0151138305     -63.7615394592
229 158    1    1     0.1508424043     -9.7616577148     0.1771799468     0.0252644634     0.1319483280     -0.0226332187     25.2178573608     78.0151138305     -63.7615394592
230 110    2    3     0.1484480619     -9.7568693161     0.1340821266     0.0194054183     0.1162354350     0.0058630380     24.8676090240     76.6094360351     -66.1230773925
231  62    2    3     0.1891515731     -9.7951784133     0.0311262083     0.0156769371     0.0776190090     0.0484742641     24.8676090240     76.6094360351     -66.1230773925
232  13    1    2     0.1891515731     -9.7951784133     0.0311262083     0.0156769371     0.0776190090     0.0484742641     24.8676090240     76.6094360351     -66.1230773925
232 221    1    2     0.1867572593     -9.7113771438     0.0957729530     0.0116821360     0.0909350204     0.0585944271     24.8676090240     76.6094360351     -66.1230773925
233 172    0    0     0.1005615949     -9.7472915649     0.1628140068     -0.0128193199     0.0986583137     0.0817642879     24.8676090240     76.6094360351     -66.1230773925
234 124    0    0     0.1005615949     -9.7472915649     0.1628140068     -0.0128193199     0.0986583137     0.0817642879     24.8676090240     76.6094360351     -66.1230773925
235  76    0    0     0.0981672668     -9.7496862411     0.1245048284     -0.0122866785     0.0597755527     0.1187827825     24.8676090240     76.6094360351     -66.1230773925
236  28    0    0     0.0550694465     -9.7760238647     0.0957729530     -0.0250700473     0.0416657876     0.1472790336     24.8676090240     76.6094360351     -66.1230773925
236 235    0    0     0.0550694465     -9.7760238647     0.0957729530     -0.0250700473     0.0416657876     0.1472790336     24.8676090240     76.6094360351     -66.1230773925
237 187    0    0     0.0311262083     -9.8023614883     0.0502807998     -0.0224068450     0.0304803419     0.1616603279     26.6188488006     77.6636886596     -64.7736282348
238 138    0    0     -0.0119716191     -9.7951784133     0.0574637699     -0.0061613154     0.0331435441     0.1605950450     26.6188488006     77.6636886596     -64.7736282348
239  91    0    0     -0.0119716191     -9.7951784133     0.0574637699     -0.0061613154     0.0331435441     0.1605950450     26.6188488006     77.6636886596     -64.7736282348
240  43    0    0     -0.0550694465     -9.7856006622     0.0933786296     0.0111494946     0.0392689085     0.1448821544     26.6188488006     77.6636886596     -64.7736282348
240 250    0    0     -0.0909842967     -9.7760238647     0.0909842967     0.0188727807     0.0382036228     0.1174511909     26.6188488006     77.6636886596     -64.7736282348
241 202    0    0     -0.0909842967     -9.7760238647     0.0909842967     0.0188727807     0.0382036228     0.1174511909     26.6188488006     77.6636886596     -64.7736282348
242 154    0    0     -0.1005615949     -9.7544746398     0.1053502440     0.0090189342     0.0331435441     0.0870906925     26.6188488006     77.6636886596     -64.7736282348
243 105    0    0     -0.1580253696     -9.7951784133     0.0933786296     -0.0221405243     0.0453942680     0.0490069055     26.6188488006     77.6636886596     -64.7736282348
244  57    0    0     -0.1580253696     -9.7951784133     0.0933786296     -0.0221405243     0.0453942680     0.0490069055     26.6188488006     77.6636886596     -64.7736282348
245   9    0    0     -0.1173218607     -9.7832069396     0.0742240333     -0.0077592368     0.0264855384     0.0205106472     25.9183521270     77.3122711181     -65.7857131958
245 217    0    0     -0.1053502440     -9.7472915649     0.1149275422     0.0015619695     0.0089084091     0.0031998367     25.9183521270     77.3122711181     -65.7857131958
246 169    0    0     -0.1053502440     -9.7472915649     0.1149275422     0.0015619695     0.0089084091     0.0031998367     25.9183521270     77.3122711181     -65.7857131958
247 121    0    0     -0.1173218607     -9.7903900146     0.0502807998     -0.0053623552     -0.0004127966     -0.0127793729     25.9183521270     77.3122711181     -65.7857131958
248  73    0    0     -0.1149275422     -9.7784175872     0.0814070034     0.0020946097     -0.0100003218     -0.0364818692     25.9183521270     77.3122711181     -65.7857131958
249  25    0    0     -0.1149275422     -9.7784175872     0.0814070034     0.0020946097     -0.0100003218     -0.0364818692     25.9183521270     77.3122711181     -65.7857131958
249 233    0    0     -0.0766183614     -9.7784175872     0.1053502440     0.0052904505     -0.0179899263     -0.0599180412     25.9183521270     77.3122711181     -65.7857131958
250 186    0    0     0.0023943238     -9.7736291885     0.1173218607     0.0090189342     -0.0163920059     -0.0561895608     25.9183521270     77.3122711181     -65.7857131958
251 138    0    0     0.0023943238     -9.7736291885     0.1173218607     0.0090189342     -0.0163920059     -0.0561895608     25.9183521270     77.3122711181     -65.7857131958
252  90    0    0     -0.0430978250     -9.7688407897     0.0766183614     0.0052904505     -0.0070708007     -0.0308891487     25.7432289123     78.5422439575     -65.6170349121
253  42    0    0     -0.0646467447     -9.7425031661     0.1077445626     0.0050241317     -0.0012117570     -0.0194373750     25.7432289123     78.5422439575     -65.6170349121
253 250    0    0     -0.0646467447     -9.7425031661     0.1077445626     0.0050241317     -0.0012117570     -0.0194373750     25.7432289123     78.5422439575     -65.6170349121
254 202    0    0     -0.0646467447     -9.7784175872     0.0742240333     -0.0109550786     -0.0009454369     -0.0228995394     25.7432289123     78.5422439575     -65.6170349121
255 155    0    0     -0.0622524166     -9.7568693161     0.1005615949     -0.0218742036     -0.0028096780     -0.0351502656     25.7432289123     78.5422439575     -65.6170349121
  0 107    0    0     -0.0622524166     -9.7568693161     0.1005615949     -0.0218742036     -0.0028096780     -0.0351502656     25.7432289123     78.5422439575     -65.6170349121
  1  60    0    0     -0.0766183614     -9.7736291885     0.0981672668     -0.0399839735     -0.0086687211     -0.0503305149     25.7432289123     78.5422439575     -65.6170349121
  2  12    0    0     -0.0718297100     -9.7975721359     0.0598580884     -0.0450440597     -0.0145277643     -0.0700382041     25.7432289123     78.5422439575     -65.6170349121
  2 220    0    0     -0.0718297100     -9.7975721359     0.0598580884     -0.0450440597     -0.0145277643     -0.0700382041     25.7432289123     78.5422439575     -65.6170349121
  3 172    0    0     -0.0191545906     -9.7736291885     0.0718297100     -0.0085581970     -0.0278437733     -0.1006650209     25.7432289123     78.5422439575     -65.6170349121
  4 125    0    0     -0.0119716191     -9.8191213607     0.0167602658     0.0151442980     -0.0302406549     -0.1155789494     23.9919891357     79.9479141235     -65.6170349121
  5  77    0    0     -0.0119716191     -9.8191213607     0.0167602658     0.0151442980     -0.0302406549     -0.1155789494     23.9919891357     79.9479141235     -65.6170349121
  6  29    0    0     -0.0167602658     -9.8095445632     0.0502807998     0.0518964767     -0.0267784929     -0.1496679306     23.9919891357     79.9479141235     -65.6170349121
  6 237    0    0     0.0502807998     -9.7903900146     0.1149275422     0.0742673778     -0.0281100940     -0.1986708545     23.9919891357     79.9479141235     -65.6170349121
  7 189    0    0     0.0502807998     -9.7903900146     0.1149275422     0.0742673778     -0.0281100940     -0.1986708545     23.9919891357     79.9479141235     -65.6170349121
  8 141    0    0     0.1556310415     -9.6970109939     0.1604196929     0.0542933559     -0.0206531286     -0.2253028631     23.9919891357     79.9479141235     -65.6170349121
  9  93    0    0     0.1987288665     -9.7377147674     0.0933786296     0.0079536528     -0.0243816113     -0.2008013963     23.9919891357     79.9479141235     -65.6170349121
 10  45    0    0     0.1987288665     -9.7377147674     0.0933786296     0.0079536528     -0.0243816113     -0.2008013963     23.9919891357     79.9479141235     -65.6170349121
 10 253    0    0     0.2322494029     -9.7664461135     0.1268991470     0.0042251701     -0.0267784929     -0.1552606678     23.9919891357     79.9479141235     -65.6170349121
 11 205    0    0     0.2777415513     -9.7448978424     0.0885899734     -0.0032317936     -0.0203868079     -0.1051924705     25.9183521270     78.3665313720     -65.1109924316
 12 157    0    0     0.2777415513     -9.7448978424     0.0885899734     -0.0032317936     -0.0203868079     -0.1051924705     25.9183521270     78.3665313720     -65.1109924316
 13 109    0    0     0.2537982940     -9.7808122634     0.1077445626     -0.0040307550     -0.0150604057     -0.0540590000     25.9183521270     78.3665313720     -65.1109924316
 14  61    0    0     0.2394323587     -9.7760238647     0.0981672668     0.0055567717     -0.0169246459     -0.0221005797     25.9183521270     78.3665313720     -65.1109924316
 15  12    0    0     0.2394323587     -9.7760238647     0.0981672668     0.0055567717     -0.0169246459     -0.0221005797     25.9183521270     78.3665313720     -65.1109924316
 15 220    0    0     0.2729529142     -9.7520809173     0.1221105098     0.0034262108     -0.0161256861     0.0066619987     25.9183521270     78.3665313720     -65.1109924316
 16 172    0    0     0.2514039993     -9.7472915649     0.1245048284     -0.0098897972     -0.0110656023     0.0559312295     25.9183521270     78.3665313720     -65.1109924316
 17 124    0    0     0.2514039993     -9.7472915649     0.1245048284     -0.0098897972     -0.0110656023     0.0559312295     25.9183521270     78.3665313720     -65.1109924316
 18  76    0    0     0.2107004880     -9.7784175872     0.1125332117     -0.0194773216     -0.0078697614     0.0897538948     25.9183521270     78.3665313720     -65.1109924316
 19  28    0    0     0.1484480619     -9.7377147674     0.0933786296     -0.0282658910     -0.0049402389     0.1017382979     25.2178573608     77.3122711181     -66.4604415893
 19 236    0    0     0.1484480619     -9.7377147674     0.0933786296     -0.0282658910     -0.0049402389     0.1017382979     25.2178573608     77.3122711181     -66.4604415893
 20 188    0    0     0.0909842967     -9.7448978424     0.0790126848     -0.0455766963     -0.0147940850     0.0894875717     25.2178573608     77.3122711181     -66.4604415893
 21 140    0    0     0.0742240333     -9.8382759094     0.0646467447     -0.0410492563     -0.0355670595     0.0359572172     25.2178573608     77.3122711181     -66.4604415893
 22  92    0    0     0.0742240333     -9.8382759094     0.0646467447     -0.0410492563     -0.0355670595     0.0359572172     25.2178573608     77.3122711181     -66.4604415893
 23  44    0    0     0.1005615949     -9.8310928344     0.0790126848     -0.0149498805     -0.0387629013     -0.0338186645     25.2178573608     77.3122711181     -66.4604415893
 23 252    0    0     0.1053502440     -9.8143329620     0.0790126848     0.0111494946     -0.0427577066     -0.0945396518     25.2178573608     77.3122711181     -66.4604415893
 24 204    0    0     0.1053502440     -9.8143329620     0.0790126848     0.0111494946     -0.0427577066     -0.0945396518     25.2178573608     77.3122711181     -66.4604415893
 25 156    0    0     0.2585869789     -9.7089824676     0.0885899734     0.0375151920     -0.2132026195     -0.0785604476     25.2178573608     77.3122711181     -66.4604415893
 26 108    0    0     0.1053502440     -9.7688407897     0.0861956501     0.0226012635     -0.3096105098     -0.0687066030     25.3929805755     77.8394012451     -64.6049499511
 27  60    0    0     0.1053502440     -9.7688407897     0.0861956501     0.0226012635     -0.3096105098     -0.0687066030     25.3929805755     77.8394012451     -64.6049499511
 28  11    0    0     0.1915459060     -9.7975721359     0.0574637699     0.0026272499     -0.3844464778     -0.0740330123     25.3929805755     77.8394012451     -64.6049499511
 28 219   -2    0     0.3208393812     -9.8119382858     0.1029559254     0.0023609287     -0.3823159027     -0.0956049442     25.3929805755     77.8394012451     -64.6049499511
 29 170   -2   -2     0.3208393812     -9.8119382858     0.1029559254     0.0023609287     -0.3823159027     -0.0956049442     25.3929805755     77.8394012451     -64.6049499511
 30 122   -4   -2     0.1987288665     -9.7185602188     0.1388707752     0.0076873311     -0.3479606151     -0.0985344600     25.3929805755     77.8394012451     -64.6049499511
 31  74   -4    0     0.2537982940     -9.7233486175     0.1412650966     -0.0240047669     -0.4433032035     -0.0162415361     25.3929805755     77.8394012451     -64.6049499511
 32  26   -4   -2     0.2537982940     -9.7233486175     0.1412650966     -0.0240047669     -0.4433032035     -0.0162415361     25.3929805755     77.8394012451     -64.6049499511
 32 234   -7   -3     0.3280223608     -9.8047552108     0.0454921483     -0.0490388584     -0.5405100822     0.0530017089     25.3929805755     77.8394012451     -64.6049499511
 33 185   -8   -2     0.1077445626     -9.9340486526     0.0023943238     -0.0402502965     -0.5295909881     0.0585944271     24.5173606872     78.0151138305     -63.7615394592
 34 137  -10   -2     0.1077445626     -9.9340486526     0.0023943238     -0.0402502965     -0.5295909881     0.0585944271     24.5173606872     78.0151138305     -63.7615394592
 35  89   -7   -3     0.2921074867     -9.6012382507     0.0933786296     0.0226012635     -0.6262651443     0.0703125238     24.5173606872     78.0151138305     -63.7615394592
 36  41   -8   -3     0.3759088277     -9.7664461135     0.0167602658     -0.0434461402     -0.6105523109     0.1145216703     24.5173606872     78.0151138305     -63.7615394592
 36 249   -7   -3     0.3759088277     -9.7664461135     0.0167602658     -0.0434461402     -0.6105523109     0.1145216703     24.5173606872     78.0151138305     -63.7615394592
 37 201   -9   -3     0.2059118509     -9.7736291885     0.0598580884     -0.0644854307     -0.5186717987     0.1105268716     24.5173606872     78.0151138305     -63.7615394592
 38 153  -12   -2     0.0957729530     -9.7832069396     0.0311262083     -0.0817962455     -0.4989641189     0.1025372624     24.5173606872     78.0151138305     -63.7615394592
 39 106  -12   -3     0.0957729530     -9.7832069396     0.0311262083     -0.0817962455     -0.4989641189     0.1025372624     24.5173606872     78.0151138305     -63.7615394592
 40  58  -12   -3     0.1005615949     -9.8765850067     -0.0909842967     -0.0695455121     -0.4683373451     0.0801663684     24.5173606872     78.0151138305     -63.7615394592
 41  10   -9   -2     0.0742240333     -9.7616577148     0.0574637699     -0.0162814831     -0.2648687124     -0.0950722980     24.5173606872     78.0151138305     -63.7615394592
 41 218   -8   -2     0.0742240333     -9.7616577148     0.0574637699     -0.0162814831     -0.2648687124     -0.0950722980     24.5173606872     78.0151138305     -63.7615394592
 42 171   -8   -2     0.0790126848     -9.7856006622     -0.0646467447     0.0060894117     -0.5437059402     0.0255707287     24.5173606872     76.6094360351     -62.7494506835
 43 122  -10   -2     0.0478864765     -9.7736291885     -0.0407035017     -0.0000359509     -0.6859209060     0.0615239524     24.5173606872     76.6094360351     -62.7494506835
 44  74  -10   -1     0.0478864765     -9.7736291885     -0.0407035017     -0.0000359509     -0.6859209060     0.0615239524     24.5173606872     76.6094360351     -62.7494506835
 45  26  -14   -2     0.0478864765     -9.7305316925     -0.0359148550     -0.0240047669     -0.7993732452     0.0737746810     24.5173606872     76.6094360351     -62.7494506835
 45 234  -15   -2     0.2537982940     -9.8622188568     -0.0814070034     -0.0221405243     -0.8563657760     0.0551322650     24.5173606872     76.6094360351     -62.7494506835
 46 186  -13    0     0.2537982940     -9.8622188568     -0.0814070034     -0.0221405243     -0.8563657760     0.0551322650     24.5173606872     76.6094360351     -62.7494506835
 47 138  -15    0     -0.1077445626     -9.7377147674     0.0215489125     0.0231339025     -0.6624846935     -0.0740330123     24.5173606872     76.6094360351     -62.7494506835
 48  90  -15    0     -0.1364764571     -10.0824966430     -0.0215489125     0.0044914913     -0.9003086090     -0.0242311382     24.5173606872     76.6094360351     -62.7494506835
 49  43  -13    0     -0.1364764571     -10.0824966430     -0.0215489125     0.0044914913     -0.9003086090     -0.0242311382     24.5173606872     76.6094360351     -62.7494506835
 49 251  -11    0     -0.0598580884     -9.7832069396     0.1867572593     0.0391131114     -0.3716630935     -0.4351631164     22.9412441253     77.8394012451     -60.8939590454
 50 204  -12    0     0.2107004880     -9.7137708663     0.0359148550     0.0457711172     -0.7085580825     -0.2356893539     22.9412441253     77.8394012451     -60.8939590454
 51 156  -11   -1     0.2107004880     -9.7137708663     0.0359148550     0.0457711172     -0.7085580825     -0.2356893539     22.9412441253     77.8394012451     -60.8939590454
 52 108  -13   -2     0.3423882961     -9.8023614883     -0.0909842967     0.0396457557     -1.0374635457     -0.0386124277     22.9412441253     77.8394012451     -60.8939590454
 53  61  -19   -3     0.6823822021     -9.6802511215     -0.0383091812     0.0383141498     -0.7389185905     -0.2506032943     22.9412441253     77.8394012451     -60.8939590454
 54  13  -17   -3     0.6823822021     -9.6802511215     -0.0383091812     0.0383141498     -0.7389185905     -0.2506032943     22.9412441253     77.8394012451     -60.8939590454
 54 221  -13   -3     0.0095772953     -9.5796890258     0.2178834438     0.0441731977     -0.3514227867     -0.4713826656     22.9412441253     77.8394012451     -60.8939590454
 55 174  -16   -2     0.4788647174     -9.8095445632     -0.0670410633     0.0540270328     -1.2289476394     -0.0282259445     22.9412441253     77.8394012451     -60.8939590454
 56 126  -17   -2     0.4788647174     -9.8095445632     -0.0670410633     0.0540270328     -1.2289476394     -0.0282259445     22.9412441253     77.8394012451     -60.8939590454
 57  79  -20   -4     0.4597101688     -9.8622188568     -0.0981672668     0.0497659158     -1.1788794994     -0.0500641918     21.5402526855     77.8394012451     -60.2192306518
 58  31  -25   -5     0.3160507440     -9.6610965728     0.1939402198     0.0377815127     -0.9093635559     -0.2106552600     21.5402526855     77.8394012451     -60.2192306518
 58 239  -22   -4     0.3160507440     -9.6610965728     0.1939402198     0.0377815127     -0.9093635559     -0.2106552600     21.5402526855     77.8394012451     -60.2192306518
 59 191  -21   -4     0.6105525493     -9.8023614883     -0.0957729530     0.0385804700     -1.1943260383     0.0029335166     21.5402526855     77.8394012451     -60.2192306518
 60 143  -19   -3     0.5075965881     -10.0417938232     -0.1221105098     0.0492332744     -0.9032381057     -0.0439388322     21.5402526855     77.8394012451     -60.2192306518
 61  95  -17   -2     0.5075965881     -10.0417938232     -0.1221105098     0.0492332744     -0.9032381057     -0.0439388322     21.5402526855     77.8394012451     -60.2192306518
 62  49  -16   -3     0.3926690864     -9.6730680465     0.1268991470     0.0588207960     -0.6973726749     -0.0061213684     21.5402526855     77.8394012451     -60.2192306518
 63   0  -14    0     0.6249184608     -9.8023614883     -0.0239432382     0.0146116552     -0.9024392127     0.1289029598     21.5402526855     77.8394012451     -60.2192306518
 63 208  -14   -3     0.6249184608     -9.8023614883     -0.0239432382     0.0146116552     -0.9024392127     0.1289029598     21.5402526855     77.8394012451     -60.2192306518
 64 161  -11   -1     0.4884420394     -9.8813743591     -0.0023943238     0.0223349428     -0.7090907573     0.1012056589     20.4895076751     76.4337234497     -57.8576927185
 65 113   -8   -1     0.4597101688     -9.7113771438     -0.1316878080     0.0375151920     -0.5026926517     0.0000039949     20.4895076751     76.4337234497     -57.8576927185
 66  65   -6   -1     0.4597101688     -9.7113771438     -0.1316878080     0.0375151920     -0.5026926517     0.0000039949     20.4895076751     76.4337234497     -57.8576927185
 67  16   -4    6     0.3088677406     -9.7927837371     -0.1005615949     0.0255307817     -0.6142807483     0.1462137603     20.4895076751     76.4337234497     -57.8576927185
 67 224   -5    6     0.3687258243     -9.8885564804     -0.0071829710     0.0393794326     -0.6520982265     0.1411536788     20.4895076751     76.4337234497     -57.8576927185
 68 177   -6    8     0.3687258243     -9.8885564804     -0.0071829710     0.0393794326     -0.6520982265     0.1411536788     20.4895076751     76.4337234497     -57.8576927185
 69 129   -7    7     0.2298550844     -9.6754617691     -0.1939402198     0.0798600912     -0.5391784667     0.0071946387     20.4895076751     76.4337234497     -57.8576927185
 70  81   -7    5     0.2059118509     -9.8095445632     -0.0502807998     0.0289929437     -0.7626211166     0.1299682254     20.4895076751     76.4337234497     -57.8576927185
 71  33   -6    8     0.2059118509     -9.8095445632     -0.0502807998     0.0289929437     -0.7626211166     0.1299682254     20.4895076751     76.4337234497     -57.8576927185
 71 241   -6   10     0.3950634002     -9.8239097595     0.1891515731     0.0084862937     -0.8707470893     0.1616603279     20.4895076751     76.4337234497     -57.8576927185
 72 193   -6   13     0.1268991470     -9.7448978424     0.0215489125     0.0273950219     -0.7855246067     0.1052004575     21.1900043487     77.8394012451     -56.8456077575
 73 144   -5   14     0.1268991470     -9.7448978424     0.0215489125     0.0273950219     -0.7855246067     0.1052004575     21.1900043487     77.8394012451     -56.8456077575
 74  96   -4   11     0.2657699346     -9.8670082092     0.0766183614     -0.0466419792     -0.9759435653     0.1052004575     21.1900043487     77.8394012451     -56.8456077575
 75  48   -4   11     0.4070350170     -9.8502473831     0.0454921483     -0.0514357471     -0.8811335563     -0.0721687698     21.1900043487     77.8394012451     -56.8456077575
 76   0   -5   11     0.4070350170     -9.8502473831     0.0454921483     -0.0514357471     -0.8811335563     -0.0721687698     21.1900043487     77.8394012451     -56.8456077575
 76 208   -7   10     0.2561926364     -9.6898279190     0.1580253696     -0.0314617300     -0.9327997207     0.0045314373     21.1900043487     77.8394012451     -56.8456077575
 77 160  -12   11     0.4956250190     -9.6515188217     0.1173218607     -0.0540989398     -0.9538389205     -0.0684402847     21.1900043487     77.8394012451     -56.8456077575
 78 112  -15   10     0.4956250190     -9.6515188217     0.1173218607     -0.0540989398     -0.9538389205     -0.0684402847     21.1900043487     77.8394012451     -56.8456077575
 79  64  -19   11     0.3926690864     -9.8837680816     0.1532367229     -0.0762035179     -1.0872653770     -0.0244974613     21.1900043487     77.8394012451     -56.8456077575
 80  16  -21    7     0.3902747631     -9.8095445632     -0.0263375616     -0.0229394865     -1.0856674957     -0.0061213684     22.4158725738     77.6636886596     -55.6648368835
 80 225  -17    7     0.3902747631     -9.8095445632     -0.0263375616     -0.0229394865     -1.0856674957     -0.0061213684     22.4158725738     77.6636886596     -55.6648368835
 81 178  -15    5     0.2609812974     -9.7329254150     0.0454921483     0.0071546916     -0.9431861877     -0.0197036981     22.4158725738     77.6636886596     -55.6648368835
 82 130  -16    1     0.2537982940     -9.7736291885     0.0071829710     0.0058230924     -0.9849984169     -0.0543253183     22.4158725738     77.6636886596     -55.6648368835
 83  82  -17    3     0.2537982940     -9.7736291885     0.0071829710     0.0058230924     -0.9849984169     -0.0543253183     22.4158725738     77.6636886596     -55.6648368835
 84  34  -23    0     0.3328109979     -9.6946163177     -0.0311262083     0.0068883728     -1.0094999074     -0.1105188608     22.4158725738     77.6636886596     -55.6648368835
 84 242  -27   -2     0.2107004880     -9.8430643081     -0.0143659424     0.0111494946     -1.1288113594     -0.0995997428     22.4158725738     77.6636886596     -55.6648368835
 85 195  -26   -5     0.2107004880     -9.8430643081     -0.0143659424     0.0111494946     -1.1288113594     -0.0995997428     22.4158725738     77.6636886596     -55.6648368835
 86 147  -30   -5     0.3950634002     -9.8239097595     -0.0526751232     0.0244655036     -1.5123123168     -0.0205026578     22.4158725738     77.6636886596     -55.6648368835
 87 100  -31   -5     0.3830918121     -9.7640523910     -0.0359148550     0.0455047941     -1.3922019004     -0.0719024467     22.4158725738     76.9608535766     -52.2912101745
 88  52  -31   -4     0.3830918121     -9.7640523910     -0.0359148550     0.0455047941     -1.3922019004     -0.0719024467     22.4158725738     76.9608535766     -52.2912101745
 89   5  -32   -5     0.2537982940     -9.7472915649     0.0335205316     0.0500322341     -1.3059142827     -0.0934743785     22.4158725738     76.9608535766     -52.2912101745
 89 213  -33   -8     0.0287318849     -9.7017993927     0.2657699346     0.0108831750     -1.7621206283     -0.0620486021     22.4158725738     76.9608535766     -52.2912101745
 90 165  -37  -10     0.0287318849     -9.7017993927     0.2657699346     0.0108831750     -1.7621206283     -0.0620486021     22.4158725738     76.9608535766     -52.2912101745
 91 117  -44  -12     0.3711201906     -9.8430643081     -0.1077445626     0.0180738182     -2.3642704486     -0.0178394556     22.4158725738     76.9608535766     -52.2912101745
 92  70  -50  -15     0.4621044635     -9.7425031661     -0.1939402198     0.0319224643     -2.1967549324     -0.0484662771     22.4158725738     76.9608535766     -52.2912101745
 93  23  -52  -17     0.4621044635     -9.7425031661     -0.1939402198     0.0319224643     -2.1967549324     -0.0484662771     22.4158725738     76.9608535766     -52.2912101745
 93 232  -51  -17     0.3711201906     -9.7592630386     -0.0766183614     -0.0003022719     -1.9328318595     -0.0972028636     22.4158725738     76.9608535766     -52.2912101745
 94 185  -46  -19     0.5602717399     -9.7832069396     -0.3064734458     -0.0122866785     -1.7783661842     -0.1374172091     23.4666156768     76.6094360351     -48.2428588867
 95 138  -41  -15     0.5602717399     -9.7832069396     -0.3064734458     -0.0122866785     -1.7783661842     -0.1374172091     23.4666156768     76.6094360351     -48.2428588867
 96  90  -37  -14     0.6201298236     -9.8023614883     -0.3256280183     -0.0240047669     -1.2862064838     -0.2213080644     23.4666156768     76.6094360351     -48.2428588867
 97  43  -30  -13     0.4740760803     -9.7257432937     -0.1173218607     0.0028935707     -0.9703508377     -0.2133184432     23.4666156768     76.6094360351     -48.2428588867
 97 251  -26   -9     0.4740760803     -9.7257432937     -0.1173218607     0.0028935707     -0.9703508377     -0.2133184432     23.4666156768     76.6094360351     -48.2428588867
 98 203  -25   -9     0.5435114860     -9.7401084899     -0.1436594247     0.0351183128     -1.0776778459     -0.1038608670     23.4666156768     76.6094360351     -48.2428588867
 99 156  -24   -8     0.5004136562     -9.7760238647     -0.2394323587     0.0502985572     -1.1463884115     0.0157168841     23.4666156768     76.6094360351     -48.2428588867
100 108  -23   -7     0.5004136562     -9.7760238647     -0.2394323587     0.0502985572     -1.1463884115     0.0157168841     23.4666156768     76.6094360351     -48.2428588867
101  61  -16   -7     0.5123852729     -9.8119382858     -0.3112620830     0.0361835908     -1.0483826398     0.0705788421     23.4666156768     76.6094360351     -48.2428588867
102  13  -12   -5     0.5267512321     -9.7305316925     -0.2083061695     0.0463037538     -0.7658169269     0.0495395421     24.8676090240     75.5551757812     -46.2186813354
102 221  -11   -4     0.5267512321     -9.7305316925     -0.2083061695     0.0463037538     -0.7658169269     0.0495395421     24.8676090240     75.5551757812     -46.2186813354
103 174  -10   -3     0.4573158264     -9.6850395202     -0.1149275422     0.0526954412     -0.5303898811     0.0599260282     24.8676090240     75.5551757812     -46.2186813354
104 126  -10   -1     0.1987288665     -9.7233486175     -0.1149275422     0.0028935707     -0.5562229633     0.1179838299     24.8676090240     75.5551757812     -46.2186813354
105  79   -9    0     0.1987288665     -9.7233486175     -0.1149275422     0.0028935707     -0.5562229633     0.1179838299     24.8676090240     75.5551757812     -46.2186813354
106  31   -9    1     0.2298550844     -9.7975721359     -0.2107004880     -0.0327933311     -0.9149561882     0.2356973171     24.8676090240     75.5551757812     -46.2186813354
106 240   -6    3     0.3735145092     -9.7257432937     -0.2322494029     -0.0210752463     -1.1314744949     0.3531445264     24.8676090240     75.5551757812     -46.2186813354
107 193  -12    5     0.3735145092     -9.7257432937     -0.2322494029     -0.0210752463     -1.1314744949     0.3531445264     24.8676090240     75.5551757812     -46.2186813354
108 146  -13    6     0.3543598890     -9.7927837371     -0.1173218607     -0.0120203590     -1.0118967294     0.3667268514     24.8676090240     75.5551757812     -46.2186813354
109  99   -8    7     0.2011231899     -9.8646135330     -0.2753472328     0.0207370209     -0.8086944580     0.2972172737     24.8676090240     75.5551757812     -46.2186813354
110  51  -10    4     0.2011231899     -9.8646135330     -0.2753472328     0.0207370209     -0.8086944580     0.2972172737     24.8676090240     75.5551757812     -46.2186813354
111   3   -7    4     0.2226721048     -9.7760238647     -0.0981672668     0.0750663280     -0.5975026130     0.2625956535     26.9690971374     77.3122711181     -44.8692321777
111 211   -5    5     0.0359148550     -9.7137708663     -0.0047886476     0.0601524066     -0.4289219379     0.2066684246     26.9690971374     77.3122711181     -44.8692321777
112 163   -6    5     0.0359148550     -9.7137708663     -0.0047886476     0.0601524066     -0.4289219379     0.2066684246     26.9690971374     77.3122711181     -44.8692321777
113 116   -3    7     -0.1101388931     -9.8023614883     -0.1125332117     -0.0149498805     -0.4539560317     0.1885586738     26.9690971374     77.3122711181     -44.8692321777
114  69   -1    7     0.0215489125     -9.8478536605     -0.1699969768     -0.0237384462     -0.5644788742     0.1914881896     26.9690971374     77.3122711181     -44.8692321777
115  22   -2    6     0.0215489125     -9.8478536605     -0.1699969768     -0.0237384462     -0.5644788742     0.1914881896     26.9690971374     77.3122711181     -44.8692321777
115 231   -3    7     0.0598580884     -9.6706733703     0.0215489125     0.0138126969     -0.5029589653     0.1454148054     26.9690971374     77.3122711181     -44.8692321777
116 183   -3    6     -0.1795742750     -9.8286991119     -0.0454921483     -0.0367881345     -0.4156059265     0.0743073225     26.9690971374     77.3122711181     -44.8692321777
117 136   -3    6     -0.1795742750     -9.8286991119     -0.0454921483     -0.0367881345     -0.4156059265     0.0743073225     26.9690971374     77.3122711181     -44.8692321777
118  89   -4    6     -0.1245048284     -9.8550367355     -0.1747856235     -0.1126893877     -0.5021599769     0.0295655298     29.0705852508     77.3122711181     -45.8813209533
119  41   -5    5     -0.1556310415     -9.7975721359     -0.1747856235     -0.0620885467     -0.5945730686     0.0210432863     29.0705852508     77.3122711181     -45.8813209533
119 250   -6    4     -0.1556310415     -9.7975721359     -0.1747856235     -0.0620885467     -0.5945730686     0.0210432863     29.0705852508     77.3122711181     -45.8813209533
120 203   -7    2     -0.2154891252     -9.6563072204     -0.0526751232     -0.0439787817     -0.6286620616     0.0300981736     29.0705852508     77.3122711181     -45.8813209533
121 155  -10    2     -0.0311262083     -9.7712354660     -0.2178834438     -0.1204126596     -0.7817961692     0.0700461959     29.0705852508     77.3122711181     -45.8813209533
122 108  -11    3     -0.0311262083     -9.7712354660     -0.2178834438     -0.1204126596     -0.7817961692     0.0700461959     29.0705852508     77.3122711181     -45.8813209533
123  61  -11    2     0.0143659424     -9.5820837020     -0.2226721048     -0.1281359434     -0.8273368835     0.1017382979     29.0705852508     77.3122711181     -45.8813209533
124  14  -15    1     -0.0981672668     -9.8334875106     -0.2897131729     -0.1161515474     -0.7423807144     0.0913518142     29.0705852508     77.3122711181     -45.8813209533
124 223  -14    1     -0.0981672668     -9.8334875106     -0.2897131729     -0.1161515474     -0.7423807144     0.0913518142     29.0705852508     77.3122711181     -45.8813209533
125 176  -14    0     -0.3040791034     -9.8095445632     -0.2490096569     -0.0799319982     -0.6750017166     0.0402183389     29.7710800170     77.6636886596     -42.5076942443
126 128  -18    0     0.0071829710     -9.9244718551     -0.3735145092     -0.0450440597     -0.6249336242     -0.0450041103     29.7710800170     77.6636886596     -42.5076942443
127  80  -12    0     0.0071829710     -9.9244718551     -0.3735145092     -0.0450440597     -0.6249336242     -0.0450041103     29.7710800170     77.6636886596     -42.5076942443
128  33   -9    0     -0.1340821266     -9.7065887451     -0.0981672668     0.0574892044     -0.1697924232     -0.1664461040     29.7710800170     77.6636886596     -42.5076942443
128 241   -6    0     -0.1173218607     -9.7041940689     -0.1795742750     -0.0216078853     -0.1966907501     -0.1344876885     29.7710800170     77.6636886596     -42.5076942443
129 194    0    0     -0.1173218607     -9.7041940689     -0.1795742750     -0.0216078853     -0.1966907501     -0.1344876885     29.7710800170     77.6636886596     -42.5076942443
130 146    0    0     -0.0933786296     -9.6443357467     -0.1747856235     -0.0692791938     -0.3687335968     -0.0442051506     29.7710800170     77.6636886596     -42.5076942443
131  99   -4    0     -0.2681642532     -9.9101057052     -0.3088677406     -0.1132220149     -0.5016273498     0.0183800840     29.7710800170     77.6636886596     -42.5076942443
132  51   -7    0     -0.2681642532     -9.9101057052     -0.3088677406     -0.1132220149     -0.5016273498     0.0183800840     29.7710800170     77.6636886596     -42.5076942443
133   3  -11    0     -0.2059118509     -9.6395473480     -0.3064734458     -0.0791330385     -0.6845892906     -0.0015939259     31.5223217010     78.7179489135     -41.8329696655
133 212  -15   -1     0.0287318849     -9.8191213607     -0.4621044635     -0.0008349121     -0.5708705902     -0.0189047355     31.5223217010     78.7179489135     -41.8329696655
134 164  -10   -2     0.0287318849     -9.8191213607     -0.4621044635     -0.0008349121     -0.5708705902     -0.0189047355     31.5223217010     78.7179489135     -41.8329696655
135 117   -7   -1     -0.0502807998     -9.7305316925     -0.2154891252     0.0641472053     -0.1647323369     -0.0660434007     31.5223217010     78.7179489135     -41.8329696655
136  69   -4    0     -0.1125332117     -9.7856006622     -0.2394323587     0.0247318243     -0.0382302646     -0.0575211572     31.5223217010     78.7179489135     -41.8329696655
137  22    0    0     -0.1125332117     -9.7856006622     -0.2394323587     0.0247318243     -0.0382302646     -0.0575211572     31.5223217010     78.7179489135     -41.8329696655
137 231    0    0     -0.1149275422     -9.7999668121     -0.2514039993     -0.0085581970     -0.0845699691     -0.0260953855     31.5223217010     78.7179489135     -41.8329696655
138 184    0    0     -0.0023943238     -9.7712354660     -0.3375996351     -0.0133519601     -0.1418287992     0.0186464061     31.5223217010     78.7179489135     -41.8329696655
139 137    0    0     -0.0023943238     -9.7712354660     -0.3375996351     -0.0133519601     -0.1418287992     0.0186464061     31.5223217010     78.7179489135     -41.8329696655
140  89    0    0     -0.1029559254     -9.7401084899     -0.2609812974     0.0199380607     -0.0227836894     0.0274349713     31.8725681304     77.6636886596     -41.4956054687
141  41    0    0     -0.1699969768     -9.7616577148     -0.2705585718     0.0202043819     0.0070441675     0.0239728093     31.8725681304     77.6636886596     -41.4956054687
141 249    0    0     -0.1699969768     -9.7616577148     -0.2705585718     0.0202043819     0.0070441675     0.0239728093     31.8725681304     77.6636886596     -41.4956054687
142 200    0    0     -0.1436594247     -9.7784175872     -0.2585869789     0.0228675818     0.0011851242     -0.0079856104     31.8725681304     77.6636886596     -41.4956054687
143 153    0    0     -0.1460537433     -9.8095445632     -0.3016848087     0.0175411796     -0.0105329620     -0.0202363371     31.8725681304     77.6636886596     -41.4956054687
144 105    0    0     -0.1460537433     -9.8095445632     -0.3016848087     0.0175411796     -0.0105329620     -0.0202363371     31.8725681304     77.6636886596     -41.4956054687
145  57    0    0     -0.1005615949     -9.7927837371     -0.2801358699     0.0492332744     -0.0262458515     -0.0316881060     31.8725681304     77.6636886596     -41.4956054687
146   9    0    0     -0.1053502440     -9.8215160369     -0.3088677406     0.0998341083     -0.0273111343     -0.0202363371     31.8725681304     77.6636886596     -41.4956054687
146 217    0    0     -0.1053502440     -9.8215160369     -0.3088677406     0.0998341083     -0.0273111343     -0.0202363371     31.8725681304     77.6636886596     -41.4956054687
147 170    0    0     -0.1125332117     -9.7688407897     -0.2394323587     0.1347220540     -0.0853689289     0.0133200025     31.8725681304     77.6636886596     -41.4956054687
148 122    0    0     -0.1245048284     -9.7448978424     -0.2777415513     0.1323251724     -0.1178599834     0.0290328931     31.1720733642     78.0151138305     -42.5076942443
149  75    0    0     -0.1245048284     -9.7448978424     -0.2777415513     0.1323251724     -0.1178599834     0.0290328931     31.1720733642     78.0151138305     -42.5076942443
150  28    0    3     -0.1915459060     -9.7472915649     -0.3974577426     0.1051605105     -0.1050766229     0.0298318529     31.1720733642     78.0151138305     -42.5076942443
150 236   -1    7     -0.1843629074     -9.7592630386     -0.4644988059     0.0625492858     -0.1162620663     0.0319624137     31.1720733642     78.0151138305     -42.5076942443
151 188   -1   10     -0.1843629074     -9.7592630386     -0.4644988059     0.0625492858     -0.1162620663     0.0319624137     31.1720733642     78.0151138305     -42.5076942443
152 141    0   13     -0.1795742750     -9.7760238647     -0.3064734458     0.0188727807     -0.1341055154     0.0298318529     31.1720733642     78.0151138305     -42.5076942443
153  93    0   17     -0.1149275422     -9.7712354660     -0.3112620830     -0.0016338732     -0.1351708054     0.0175811266     31.1720733642     78.0151138305     -42.5076942443
154  46    0   21     -0.1149275422     -9.7712354660     -0.3112620830     -0.0016338732     -0.1351708054     0.0175811266     31.1720733642     78.0151138305     -42.5076942443
154 255    0   24     -0.0742240333     -9.7185602188     -0.0574637699     -0.0202762842     -0.0661938714     0.0029335166     31.1720733642     78.0151138305     -42.5076942443
155 207    4   27     -0.1484480619     -9.7903900146     -0.2250664234     -0.0303964495     -0.0265121722     0.0082599191     30.4715766906     76.2580108642     -41.4956054687
156 159    5   27     -0.1484480619     -9.7903900146     -0.2250664234     -0.0303964495     -0.0265121722     0.0082599191     30.4715766906     76.2580108642     -41.4956054687
157 112    5   28     -0.1412650966     -9.8263044357     -0.2561926364     -0.0311954069     -0.0238489675     0.0031998367     30.4715766906     76.2580108642     -41.4956054687
158  64    4   29     -0.1580253696     -9.7856006622     -0.2274607658     0.0241991806     -0.0544757890     0.0151842451     30.4715766906     76.2580108642     -41.4956054687
159  16    1   31     -0.1580253696     -9.7856006622     -0.2274607658     0.0241991806     -0.0544757890     0.0151842451     30.4715766906     76.2580108642     -41.4956054687
159 224    3   33     -0.0670410633     -9.7113771438     -0.1460537433     -0.0162814831     -0.0496820259     0.0202443265     30.4715766906     76.2580108642     -41.4956054687
160 177    3   37     -0.0814070034     -9.7616577148     -0.1843629074     -0.0458430194     -0.0169246459     0.0143852829     30.4715766906     76.2580108642     -41.4956054687
161 129    2   42     -0.0814070034     -9.7616577148     -0.1843629074     -0.0458430194     -0.0169246459     0.0143852829     30.4715766906     76.2580108642     -41.4956054687
162  82    4   45     -0.1723913097     -9.7472915649     -0.0407035017     -0.0535663080     0.0400678682     -0.0085182495     30.4715766906     76.2580108642     -41.4956054687
163  34    5   47     -0.2801358699     -9.8406705856     -0.1771799468     -0.0394513339     -0.0374312996     -0.0007949658     31.1720733642     78.7179489135     -41.8329696655
163 243    5   45     -0.2801358699     -9.8406705856     -0.1771799468     -0.0394513339     -0.0374312996     -0.0007949658     31.1720733642     78.7179489135     -41.8329696655
164 195    6   42     -0.1508424043     -9.8167276382     -0.3328109979     -0.0125529992     -0.1498184108     0.0173148050     31.1720733642     78.7179489135     -41.8329696655
165 148    4   41     -0.0885899734     -9.7520809173     -0.1652083396     -0.0253363656     -0.1703250646     0.0202443265     31.1720733642     78.7179489135     -41.8329696655
166 101    1   42     -0.0885899734     -9.7520809173     -0.1652083396     -0.0253363656     -0.1703250646     0.0202443265     31.1720733642     78.7179489135     -41.8329696655
167  54    0   45     -0.0933786296     -9.6539134979     -0.5195682525     -0.0250700473     -0.0835046863     0.0000039949     31.1720733642     78.7179489135     -41.8329696655
168   6    0   51     -0.2250664234     -9.7161655426     -0.0885899734     -0.0828615188     -0.0004127966     -0.0055887289     31.1720733642     78.7179489135     -41.8329696655
168 215    0   53     -0.2250664234     -9.7161655426     -0.0885899734     -0.0828615188     -0.0004127966     -0.0055887289     31.1720733642     78.7179489135     -41.8329696655
169 168    0   55     -0.2633756160     -9.8717966079     -0.0550694465     -0.0732739925     -0.0792435646     0.0026671962     31.1720733642     78.7179489135     -41.8329696655
170 121    0   55     -0.1364764571     -9.8406705856     -0.3926690864     -0.0149498805     -0.1487531423     0.0103904819     32.2228164672     79.0693664550     -41.8329696655
171  73   -4   50     -0.1364764571     -9.8406705856     -0.3926690864     -0.0149498805     -0.1487531423     0.0103904819     32.2228164672     79.0693664550     -41.8329696655
172  26   -5   48     -0.0933786296     -9.7568693161     -0.1364764571     -0.0160151600     -0.1048102974     0.0002703150     32.2228164672     79.0693664550     -41.8329696655
172 234   -5   47     -0.1412650966     -9.7089824676     -0.1676026582     -0.0093571577     -0.0275774526     -0.0101161706     32.2228164672     79.0693664550     -41.8329696655
173 187   -6   48     -0.1412650966     -9.7089824676     -0.1676026582     -0.0093571577     -0.0275774526     -0.0101161706     32.2228164672     79.0693664550     -41.8329696655
174 140   -3   49     -0.1843629074     -9.7305316925     -0.1173218607     -0.0410492563     -0.0398281812     0.0024008762     32.2228164672     79.0693664550     -41.8329696655
175  92   -2   48     -0.1580253696     -9.7688407897     -0.1747856235     -0.0599579858     -0.0305069732     0.0008029551     32.2228164672     79.0693664550     -41.8329696655
176  44   -2   48     -0.1580253696     -9.7688407897     -0.1747856235     -0.0599579858     -0.0305069732     0.0008029551     32.2228164672     79.0693664550     -41.8329696655
176 252   -2   47     -0.1460537433     -9.7856006622     -0.3854861259     -0.0482399034     -0.0060055203     -0.0085182495     32.2228164672     79.0693664550     -41.8329696655
177 205   -2   46     -0.2777415513     -9.7688407897     -0.1532367229     -0.0490388584     -0.0137288033     -0.0085182495     31.8725681304     76.6094360351     -42.1703300476
178 157   -3   44     -0.2777415513     -9.7688407897     -0.1532367229     -0.0490388584     -0.0137288033     -0.0085182495     31.8725681304     76.6094360351     -42.1703300476
179 110   -4   42     -0.2490096569     -9.7951784133     -0.1316878080     -0.0399839735     -0.0819067668     -0.0090508909     31.8725681304     76.6094360351     -42.1703300476
180  62   -4   39     -0.2154891252     -9.7496862411     -0.2849245071     -0.0205426049     -0.0933585262     -0.0263617014     31.8725681304     76.6094360351     -42.1703300476
181  15   -5   33     -0.2154891252     -9.7496862411     -0.2849245071     -0.0205426049     -0.0933585262     -0.0263617014     31.8725681304     76.6094360351     -42.1703300476
181 224   -5   35     -0.1747856235     -9.7544746398     -0.0766183614     -0.0525010204     -0.0843036460     -0.0404766654     31.8725681304     76.6094360351     -42.1703300476
182 177   -3   35     -0.2561926364     -9.7568693161     -0.3375996351     -0.0410492563     -0.0890974140     -0.0484662771     31.8725681304     76.6094360351     -42.1703300476
183 129   -3   34     -0.2561926364     -9.7568693161     -0.3375996351     -0.0410492563     -0.0890974140     -0.0484662771     31.8725681304     76.6094360351     -42.1703300476
184  83   -2   35     -0.2585869789     -9.8023614883     -0.3519655704     -0.0277332496     -0.1032123804     -0.0479336357     31.8725681304     76.6094360351     -42.1703300476
185  35   -1   31     -0.1652083396     -9.7903900146     -0.3375996351     -0.0202762842     -0.1729882717     -0.0359492278     31.8725681304     76.6094360351     -42.1703300476
185 244   -1   30     -0.1652083396     -9.7903900146     -0.3375996351     -0.0202762842     -0.1729882717     -0.0359492278     31.8725681304     76.6094360351     -42.1703300476
186 197    0   30     -0.1005615949     -9.7592630386     -0.5267512321     -0.0112213981     -0.1652649784     -0.0274269819     31.3471965789     76.0823059082     -40.9895629882
187 150    1   29     -0.1149275422     -9.7353200912     -0.4788647174     -0.0266679668     -0.0949564552     -0.0319544267     31.3471965789     76.0823059082     -40.9895629882
188 103    2   31     -0.1149275422     -9.7353200912     -0.4788647174     -0.0266679668     -0.0949564552     -0.0319544267     31.3471965789     76.0823059082     -40.9895629882
189  56    4   33     -0.1005615949     -9.7856006622     -0.2801358699     -0.0338586115     -0.0286427307     -0.0356829047     31.3471965789     76.0823059082     -40.9895629882
190   8    4   34     -0.0622524166     -9.7496862411     -0.3854861259     -0.0261353278     0.0499217081     -0.0258290624     31.3471965789     76.0823059082     -40.9895629882
190 217    5   36     -0.0622524166     -9.7496862411     -0.3854861259     -0.0261353278     0.0499217081     -0.0258290624     31.3471965789     76.0823059082     -40.9895629882
191 169    4   35     -0.1221105098     -9.7856006622     -0.1077445626     -0.0426471757     0.0736242055     -0.0047897682     31.3471965789     76.0823059082     -40.9895629882
192 122    3   35     -0.0622524166     -9.7736291885     -0.3998520660     -0.0176130828     0.0408668231     0.0074609589     31.3471965789     76.0823059082     -40.9895629882
193  74    3   38     -0.0622524166     -9.7736291885     -0.3998520660     -0.0176130828     0.0408668231     0.0074609589     31.3471965789     76.0823059082     -40.9895629882
194  26    2   39     -0.0095772953     -9.7736291885     -0.5315398693     -0.0256026864     0.0563133955     0.0085262393     30.9969482421     78.1908187866     -40.6521987915
194 234    2   41     -0.1268991470     -9.7113771438     -0.3184450626     -0.0319943714     0.1015878200     -0.0039908080     30.9969482421     78.1908187866     -40.6521987915
195 187    1   42     -0.1268991470     -9.7113771438     -0.3184450626     -0.0319943714     0.1015878200     -0.0039908080     30.9969482421     78.1908187866     -40.6521987915
196 139    1   38     -0.1891515731     -9.8215160369     -0.1197161788     -0.0298638076     0.0858749389     -0.0053224081     30.9969482421     78.1908187866     -40.6521987915
197  92    1   34     -0.1532367229     -9.8191213607     -0.3112620830     0.0018282888     0.0339425039     0.0005366351     30.9969482421     78.1908187866     -40.6521987915
198  44    1   33     -0.1532367229     -9.8191213607     -0.3112620830     0.0018282888     0.0339425039     0.0005366351     30.9969482421     78.1908187866     -40.6521987915
198 252    2   32     -0.1676026582     -9.7688407897     -0.3639371871     0.0223349428     0.0280834627     -0.0055887289     30.9969482421     78.1908187866     -40.6521987915
199 205    3   31     -0.1388707752     -9.6850395202     -0.2059118509     -0.0048297152     0.0051799268     -0.0138446545     30.9969482421     78.1908187866     -40.6521987915
200 157    2   30     -0.1388707752     -9.6850395202     -0.2059118509     -0.0048297152     0.0051799268     -0.0138446545     30.9969482421     78.1908187866     -40.6521987915
201 109    2   27     -0.1484480619     -9.8119382858     -0.3639371871     -0.0117540383     -0.0315722560     -0.0050560884     31.8725681304     77.3122711181     -40.8208808898
202  62    2   24     -0.1101388931     -9.8023614883     -0.3759088277     -0.0040307550     -0.0403608226     -0.0053224081     31.8725681304     77.3122711181     -40.8208808898
203  14    0   23     -0.1101388931     -9.8023614883     -0.3759088277     -0.0040307550     -0.0403608226     -0.0053224081     31.8725681304     77.3122711181     -40.8208808898
203 222    0   23     -0.1221105098     -9.7113771438     -0.0933786296     -0.0232058048     -0.0243816113     -0.0151762542     31.8725681304     77.3122711181     -40.8208808898
204 175    1   24     -0.1221105098     -9.7688407897     -0.3016848087     -0.0224068450     -0.0403608226     -0.0077192902     31.8725681304     77.3122711181     -40.8208808898
205 128    1   22     -0.1221105098     -9.7688407897     -0.3016848087     -0.0224068450     -0.0403608226     -0.0077192902     31.8725681304     77.3122711181     -40.8208808898
206  80    2   18     -0.1484480619     -9.7760238647     -0.4980193138     -0.0194773216     -0.0408934640     -0.0039908080     31.8725681304     77.3122711181     -40.8208808898
207  32    0   17     -0.1340821266     -9.7281370162     -0.2968961238     -0.0322606897     -0.0531441926     -0.0133120131     31.8725681304     77.3122711181     -40.8208808898
207 241    1   15     -0.1340821266     -9.7281370162     -0.2968961238     -0.0322606897     -0.0531441926     -0.0133120131     31.8725681304     77.3122711181     -40.8208808898
208 194    1   13     -0.1316878080     -9.8071498870     -0.4381612300     -0.0264016437     -0.0664601898     -0.0141109752     32.3979415893     76.4337234497     -40.3148345947
209 147    0   14     -0.0957729530     -9.7856006622     -0.3399939537     -0.0053623552     -0.0566063499     -0.0103824925     32.3979415893     76.4337234497     -40.3148345947
210 100    1   13     -0.0957729530     -9.7856006622     -0.3399939537     -0.0053623552     -0.0566063499     -0.0103824925     32.3979415893     76.4337234497     -40.3148345947
211  53    0   12     -0.0526751232     -9.7448978424     -0.3759088277     -0.0013675522     -0.0246479296     -0.0085182495     32.3979415893     76.4337234497     -40.3148345947
212   6    0   12     -0.1268991470     -9.7448978424     -0.4836534023     -0.0069602756     0.0025167250     -0.0090508909     32.3979415893     76.4337234497     -40.3148345947
212 214    0   12     -0.1268991470     -9.7448978424     -0.4836534023     -0.0069602756     0.0025167250     -0.0090508909     32.3979415893     76.4337234497     -40.3148345947
213 166    0   13     -0.1125332117     -9.7568693161     -0.4788647174     -0.0160151600     0.0054462471     -0.0178394556     32.3979415893     76.4337234497     -40.3148345947
214 119    0   14     -0.0814070034     -9.7640523910     -0.3375996351     -0.0186783647     0.0110389697     -0.0191710577     32.3979415893     76.4337234497     -40.3148345947
215  72    2   15     -0.0814070034     -9.7640523910     -0.3375996351     -0.0186783647     0.0110389697     -0.0191710577     32.3979415893     76.4337234497     -40.3148345947
216  24    5   14     -0.0861956501     -9.7161655426     -0.3064734458     -0.0330596494     0.0208928155     -0.0165078544     31.8725681304     75.9065933227     -38.7967033386
216 233    4   14     -0.1221105098     -9.7903900146     -0.2585869789     -0.0650180721     0.0275508189     -0.0282259445     31.8725681304     75.9065933227     -38.7967033386
217 185    3   11     -0.1221105098     -9.7903900146     -0.2585869789     -0.0650180721     0.0275508189     -0.0282259445     31.8725681304     75.9065933227     -38.7967033386
218 138    1   10     -0.1245048284     -9.8191213607     -0.3208393812     -0.0495714998     0.0123705720     -0.0444714736     31.8725681304     75.9065933227     -38.7967033386
219  90    0    9     -0.1197161788     -9.7927837371     -0.3352053165     -0.0287985277     -0.0046739192     -0.0673750019     31.8725681304     75.9065933227     -38.7967033386
220  43    1    6     -0.1197161788     -9.7927837371     -0.3352053165     -0.0287985277     -0.0046739192     -0.0673750019     31.8725681304     75.9065933227     -38.7967033386
220 252    0    6     -0.0814070034     -9.7377147674     -0.4716817855     -0.0149498805     -0.0347680997     -0.0660434007     31.8725681304     75.9065933227     -38.7967033386
221 204    1    4     -0.0143659424     -9.7281370162     -0.4070350170     -0.0136182785     -0.0629980325     -0.0335523462     31.8725681304     75.9065933227     -38.7967033386
222 157    0    3     -0.0143659424     -9.7281370162     -0.4070350170     -0.0136182785     -0.0629980325     -0.0335523462     31.8725681304     75.9065933227     -38.7967033386
223 110    0    4     -0.0191545906     -9.8430643081     -0.4309782505     -0.0021665134     -0.0614001178     0.0122547221     31.8725681304     75.9065933227     -38.7967033386
224  62    1    2     -0.0239432382     -9.7927837371     -0.3687258243     0.0226012635     -0.0406271409     0.0396856975     30.8218250274     78.3665313720     -41.1582412719
225  14    0    0     -0.0239432382     -9.7927837371     -0.3687258243     0.0226012635     -0.0406271409     0.0396856975     30.8218250274     78.3665313720     -41.1582412719
225 222    0    2     -0.0646467447     -9.7257432937     -0.3352053165     0.0327214288     -0.0161256861     0.0503385019     30.8218250274     78.3665313720     -41.1582412719
226 175    0    2     -0.1077445626     -9.7448978424     -0.3352053165     -0.0013675522     -0.0073371200     0.0463437032     30.8218250274     78.3665313720     -41.1582412719
227 128    0    2     -0.1077445626     -9.7448978424     -0.3352053165     -0.0013675522     -0.0073371200     0.0463437032     30.8218250274     78.3665313720     -41.1582412719
228  80    0    2     -0.1388707752     -9.6946163177     -0.3471769332     -0.0359891700     -0.0022770376     0.0327613782     30.8218250274     78.3665313720     -41.1582412719
229  33    0    0     -0.0885899734     -9.7640523910     -0.4142179965     -0.1036345005     0.0049136066     0.0098578405     30.8218250274     78.3665313720     -41.1582412719
229 241    0    0     -0.0885899734     -9.7640523910     -0.4142179965     -0.1036345005     0.0049136066     0.0098578405     30.8218250274     78.3665313720     -41.1582412719
230 193    0    0     -0.1005615949     -9.7209539413     -0.4764704227     -0.1363918781     0.0097073698     0.0031998367     30.8218250274     78.3665313720     -41.1582412719
231 145    0    0     -0.1316878080     -9.7161655426     -0.5435114860     -0.1252064228     0.0073104882     0.0002703150     30.8218250274     76.9608535766     -40.4835166931
232  97    0    0     -0.1316878080     -9.7161655426     -0.5435114860     -0.1252064228     0.0073104882     0.0002703150     30.8218250274     76.9608535766     -40.4835166931
233  49    0    0     -0.1197161788     -9.6922225952     -0.4908363342     -0.1076292991     -0.0014780773     -0.0114477729     30.8218250274     76.9608535766     -40.4835166931
234   2    0    0     -0.1197161788     -9.7784175872     -0.4932306766     -0.1252064228     -0.0107992815     -0.0250301003     30.8218250274     76.9608535766     -40.4835166931
234 210    0    0     -0.1197161788     -9.7784175872     -0.4932306766     -0.1252064228     -0.0107992815     -0.0250301003     30.8218250274     76.9608535766     -40.4835166931
235 163    0    0     -0.0694353866     -9.8765850067     -0.5961865901     -0.1576974868     -0.0081360816     -0.0354165887     30.8218250274     76.9608535766     -40.4835166931
236 116    0    0     -0.0550694465     -9.8191213607     -0.6440730571     -0.1297338600     0.0081094493     -0.0218342566     30.8218250274     76.9608535766     -40.4835166931
237  69    0    0     -0.0550694465     -9.8191213607     -0.6440730571     -0.1297338600     0.0081094493     -0.0218342566     30.8218250274     76.9608535766     -40.4835166931
238  21    0    0     -0.0526751232     -9.6946163177     -0.6656219959     -0.0698118305     0.0110389697     0.0047977571     30.8218250274     76.9608535766     -40.4835166931
238 229    0    0     -0.1005615949     -9.6970109939     -0.6225241661     -0.0146835613     0.0030493652     0.0285002517     31.3471965789     75.3794631958     -39.3027496337
239 182    0    0     -0.1005615949     -9.6970109939     -0.6225241661     -0.0146835613     0.0030493652     0.0285002517     31.3471965789     75.3794631958     -39.3027496337
240 134    0    0     -0.0981672668     -9.7616577148     -0.6105525493     -0.0032317936     -0.0046739192     0.0303644919     31.3471965789     75.3794631958     -39.3027496337
241  86    0    0     -0.1388707752     -9.8023614883     -0.6273128509     -0.0128193199     0.0046472864     0.0335603356     31.3471965789     75.3794631958     -39.3027496337
242  39    0    0     -0.1388707752     -9.8023614883     -0.6273128509     -0.0128193199     0.0046472864     0.0335603356     31.3471965789     75.3794631958     -39.3027496337
242 247    0    0     -0.1580253696     -9.7544746398     -0.6225241661     -0.0056286754     0.0065115270     0.0069283189     31.3471965789     75.3794631958     -39.3027496337
243 199    0    0     -0.1604196929     -9.7568693161     -0.6608333587     0.0095515737     -0.0022770376     -0.0391450672     31.3471965789     75.3794631958     -39.3027496337
244 152    0    0     -0.1604196929     -9.7568693161     -0.6608333587     0.0095515737     -0.0022770376     -0.0391450672     31.3471965789     75.3794631958     -39.3027496337
245 104    0    0     -0.1029559254     -9.7377147674     -0.6033696174     0.0265960645     -0.0158593654     -0.0692392444     31.3471965789     75.3794631958     -39.3027496337
246  57    0    0     -0.0694353866     -9.8239097595     -0.6464673995     0.0337867069     -0.0257132101     -0.0711034822     32.2228164672     76.6094360351     -39.1340675354
247  10    0    0     -0.0694353866     -9.8239097595     -0.6464673995     0.0337867069     -0.0257132101     -0.0711034822     32.2228164672     76.6094360351     -39.1340675354
247 218    0    0     -0.0383091812     -9.7401084899     -0.6033696174     0.0574892044     -0.0206531286     -0.0548579597     32.2228164672     76.6094360351     -39.1340675354
248 171    0    0     -0.0263375616     -9.7113771438     -0.5674547195     0.0588207960     -0.0113319230     -0.0327533841     32.2228164672     76.6094360351     -39.1340675354
249 123    0    0     -0.0263375616     -9.7113771438     -0.5674547195     0.0588207960     -0.0113319230     -0.0327533841     32.2228164672     76.6094360351     -39.1340675354
250  76    0    0     -0.0383091812     -9.7041940689     -0.5195682525     0.0476353549     0.0009188042     -0.0101161706     32.2228164672     76.6094360351     -39.1340675354
251  28    0    0     -0.0598580884     -9.7568693161     -0.5578774452     0.0055567717     0.0046472864     0.0127873635     32.2228164672     76.6094360351     -39.1340675354
251 236    0    0     -0.0598580884     -9.7568693161     -0.5578774452     0.0055567717     0.0046472864     0.0127873635     32.2228164672     76.6094360351     -39.1340675354
252 188    0    0     -0.0646467447     -9.7353200912     -0.5746376991     -0.0154825210     0.0022504048     0.0255707287     32.2228164672     76.6094360351     -39.1340675354
253 140    0    0     -0.0502807998     -9.7472915649     -0.5818206787     -0.0101561176     0.0022504048     0.0324950551     31.8725681304     77.6636886596     -40.1461563110
254  92    0    0     -0.0502807998     -9.7472915649     -0.5818206787     -0.0101561176     0.0022504048     0.0324950551     31.8725681304     77.6636886596     -40.1461563110
255  44    0    0     -0.1173218607     -9.6970109939     -0.5818206787     -0.0082918767     0.0014514446     0.0362235355     31.8725681304     77.6636886596     -40.1461563110
255 252    0    0     -0.1197161788     -9.7808122634     -0.6081582069     -0.0367881345     0.0011851242     0.0231738471     31.8725681304     77.6636886596     -40.1461563110
  0 204    0    0     -0.1197161788     -9.7808122634     -0.6081582069     -0.0367881345     0.0011851242     0.0231738471     31.8725681304     77.6636886596     -40.1461563110
  1 156    0    0     -0.1125332117     -9.8239097595     -0.6177354812     -0.0330596494     -0.0009454369     0.0031998367     31.8725681304     77.6636886596     -40.1461563110
  2 108    0    0     -0.1053502440     -9.7999668121     -0.6368901252     0.0004966892     0.0022504048     -0.0117140936     31.8725681304     77.6636886596     -40.1461563110
  3  60    0    0     -0.1053502440     -9.7999668121     -0.6368901252     0.0004966892     0.0022504048     -0.0117140936     31.8725681304     77.6636886596     -40.1461563110
  4  11    0    0     -0.0861956501     -9.7856006622     -0.6009752750     0.0423089504     0.0043809666     -0.0074529700     31.8725681304     77.6636886596     -40.1461563110
  4 218    0    0     -0.0742240333     -9.7185602188     -0.5578774452     0.0566902399     -0.0036086382     0.0178474450     31.8725681304     77.6636886596     -40.1461563110
  5 170    0    0     -0.0742240333     -9.7185602188     -0.5578774452     0.0566902399     -0.0036086382     0.0178474450     31.8725681304     77.6636886596     -40.1461563110
  6 122    0    0     -0.1077445626     -9.7377147674     -0.5650603771     0.0449721527     -0.0017443972     0.0487405824     30.8218250274     76.9608535766     -40.4835166931
  7  74    0    0     -0.1316878080     -9.7568693161     -0.5650603771     0.0518964767     0.0001198437     0.0564638662     30.8218250274     76.9608535766     -40.4835166931
  8  26    0    0     -0.1316878080     -9.7568693161     -0.5650603771     0.0518964767     0.0001198437     0.0564638662     30.8218250274     76.9608535766     -40.4835166931
  8 233    0    0     -0.1676026582     -9.7185602188     -0.5267512321     0.0676093673     -0.0057392001     0.0455447387     30.8218250274     76.9608535766     -40.4835166931
  9 185    0    0     -0.1556310415     -9.7496862411     -0.5171739578     0.0590871238     -0.0145277643     0.0114557611     30.8218250274     76.9608535766     -40.4835166931
 10 137    0    0     -0.1556310415     -9.7496862411     -0.5171739578     0.0590871238     -0.0145277643     0.0114557611     30.8218250274     76.9608535766     -40.4835166931
 11  90    0    0     -0.1101388931     -9.7448978424     -0.4836534023     0.0492332744     -0.0147940850     -0.0138446545     30.8218250274     76.9608535766     -40.4835166931
 12  42    0    0     -0.1436594247     -9.7401084899     -0.5028079986     0.0292592668     -0.0006791167     -0.0125130534     30.8218250274     76.9608535766     -40.4835166931
 12 250    0    0     -0.1436594247     -9.7401084899     -0.5028079986     0.0292592668     -0.0006791167     -0.0125130534     30.8218250274     76.9608535766     -40.4835166931
 13 202    0    0     -0.1412650966     -9.7496862411     -0.5123852729     0.0068883728     -0.0036086382     -0.0157088947     32.0476913452     78.1908187866     -39.9774742126
 14 154    0    0     -0.1316878080     -9.7161655426     -0.5099909305     -0.0194773216     -0.0129298437     -0.0266280198     32.0476913452     78.1908187866     -39.9774742126
 15 107    0    0     -0.1316878080     -9.7161655426     -0.5099909305     -0.0194773216     -0.0129298437     -0.0266280198     32.0476913452     78.1908187866     -39.9774742126
 16  59    0    0     -0.1077445626     -9.7257432937     -0.5004136562     -0.0626211881     -0.0150604057     -0.0386124277     32.0476913452     78.1908187866     -39.9774742126
 17  12    0    0     -0.1292934894     -9.8071498870     -0.5866093158     -0.0964438533     -0.0044075989     -0.0444714736     32.0476913452     78.1908187866     -39.9774742126
 17 220    0    0     -0.1292934894     -9.8071498870     -0.5866093158     -0.0964438533     -0.0044075989     -0.0444714736     32.0476913452     78.1908187866     -39.9774742126
 18 173    0    0     -0.1221105098     -9.7760238647     -0.6033696174     -0.0618222284     -0.0033423185     -0.0529937219     32.0476913452     78.1908187866     -39.9774742126
 19 125    0    0     -0.0790126848     -9.7544746398     -0.5770320415     -0.0080255565     -0.0145277643     -0.0732340431     32.0476913452     78.1908187866     -39.9774742126
 20  78    0    0     -0.0790126848     -9.7544746398     -0.5770320415     -0.0080255565     -0.0145277643     -0.0732340431     32.0476913452     78.1908187866     -39.9774742126
 21  30    0    0     -0.0622524166     -9.7808122634     -0.5794263362     0.0162095785     -0.0225173687     -0.0766962099     32.2228164672     77.6636886596     -40.4835166931
 21 238    0    0     -0.0694353866     -9.7879953384     -0.6009752750     0.0300582265     -0.0211857700     -0.0719024467     32.2228164672     77.6636886596     -40.4835166931
 22 191    0    0     -0.0694353866     -9.7879953384     -0.6009752750     0.0300582265     -0.0211857700     -0.0719024467     32.2228164672     77.6636886596     -40.4835166931
 23 143    0    0     -0.1316878080     -9.7568693161     -0.5674547195     0.0433742332     -0.1066745400     -0.0308891487     32.2228164672     77.6636886596     -40.4835166931
 24  95    0    0     -0.1197161788     -9.7257432937     -0.5602717399     0.0479016733     -0.1934949111     -0.0189047355     32.2228164672     77.6636886596     -40.4835166931
 25  48    0    0     -0.1197161788     -9.7257432937     -0.5602717399     0.0479016733     -0.1934949111     -0.0189047355     32.2228164672     77.6636886596     -40.4835166931
 26   1    0    0     -0.0861956501     -9.7760238647     -0.5243568897     0.0433742332     -0.2385030269     -0.0074529700     32.2228164672     77.6636886596     -40.4835166931
 26 209    0    0     0.0430978250     -9.7425031661     -0.5004136562     0.0375151920     -0.2680645465     0.0117220818     32.2228164672     77.6636886596     -40.4835166931
 27 161    0    0     0.0430978250     -9.7425031661     -0.5004136562     0.0375151920     -0.2680645465     0.0117220818     32.2228164672     77.6636886596     -40.4835166931
 28 113    0    0     -0.0311262083     -9.7664461135     -0.5075965881     0.0345856690     -0.2190616607     0.0114557611     30.9969482421     78.1908187866     -39.6401100158
 29  65    0    0     -0.0047886476     -9.7520809173     -0.4812590599     0.0284603071     -0.1649986648     -0.0042571277     30.9969482421     78.1908187866     -39.6401100158
 30  17    0    0     -0.0047886476     -9.7520809173     -0.4812590599     0.0284603071     -0.1649986648     -0.0042571277     30.9969482421     78.1908187866     -39.6401100158
 30 225    0    0     -0.0622524166     -9.7568693161     -0.5171739578     0.0071546916     -0.1354371190     -0.0117140936     30.9969482421     78.1908187866     -39.6401100158
 31 177    0    0     0.0071829710     -9.7113771438     -0.4764704227     0.0028935707     -0.1037450075     -0.0061213684     30.9969482421     78.1908187866     -39.6401100158
 32 129    0    0     0.0071829710     -9.7113771438     -0.4764704227     0.0028935707     -0.1037450075     -0.0061213684     30.9969482421     78.1908187866     -39.6401100158
 33  81    0    0     -0.0119716191     -9.7568693161     -0.4788647174     -0.0040307550     -0.0592695522     0.0010692752     30.9969482421     78.1908187866     -39.6401100158
 34  33    0    0     -0.0287318849     -9.7856006622     -0.4740760803     -0.0122866785     -0.0142614459     0.0085262393     30.9969482421     78.1908187866     -39.6401100158
 34 240    0    0     -0.0287318849     -9.7856006622     -0.4740760803     -0.0122866785     -0.0142614459     0.0085262393     30.9969482421     78.1908187866     -39.6401100158
 35 192    0    0     -0.0718297100     -9.7712354660     -0.4740760803     -0.0240047669     0.0105063307     0.0173148050     30.9969482421     78.1908187866     -39.6401100158
 36 144    0    0     -0.1101388931     -9.7544746398     -0.5099909305     -0.0447777366     0.0216917777     0.0202443265     31.6974449157     76.4337234497     -38.6280212402
 37  96    0    0     -0.1101388931     -9.7544746398     -0.5099909305     -0.0447777366     0.0216917777     0.0202443265     31.6974449157     76.4337234497     -38.6280212402
 38  48    0    0     -0.0957729530     -9.7472915649     -0.5099909305     -0.0596916675     0.0166316938     0.0069283189     31.6974449157     76.4337234497     -38.6280212402
 39   0    0    0     -0.0981672668     -9.7377147674     -0.4884420394     -0.0652843952     0.0107726502     -0.0063876891     31.6974449157     76.4337234497     -38.6280212402
 39 208    0    0     -0.0981672668     -9.7377147674     -0.4884420394     -0.0652843952     0.0107726502     -0.0063876891     31.6974449157     76.4337234497     -38.6280212402
 40 160    0    0     -0.0981672668     -9.7832069396     -0.5961865901     -0.0687465572     -0.0046739192     -0.0186384181     31.6974449157     76.4337234497     -38.6280212402
 41 113    0    0     -0.0933786296     -9.7927837371     -0.6105525493     -0.0248037266     -0.0131961643     -0.0324870634     31.6974449157     76.4337234497     -38.6280212402
 42  65    0    0     -0.0933786296     -9.7927837371     -0.6105525493     -0.0248037266     -0.0131961643     -0.0324870634     31.6974449157     76.4337234497     -38.6280212402
 43  18    0    0     -0.0670410633     -9.7784175872     -0.5818206787     0.0273950219     -0.0145277643     -0.0338186645     31.6974449157     76.4337234497     -38.6280212402
 43 226    0    0     -0.0670410633     -9.7832069396     -0.5483001708     0.0569565582     -0.0179899263     -0.0271606636     32.7481880187     76.4337234497     -39.9774742126
 44 179    0    0     -0.0670410633     -9.7832069396     -0.5483001708     0.0569565582     -0.0179899263     -0.0271606636     32.7481880187     76.4337234497     -39.9774742126
 45 131    0    0     -0.0502807998     -9.7856006622     -0.5602717399     0.0726694488     -0.0185225677     -0.0258290624     32.7481880187     76.4337234497     -39.9774742126
 46  83    0    0     -0.0526751232     -9.7305316925     -0.5147795677     0.0987688255     -0.0249142503     -0.0284922647     32.7481880187     76.4337234497     -39.9774742126
 47  36    0    0     -0.0526751232     -9.7305316925     -0.5147795677     0.0987688255     -0.0249142503     -0.0284922647     32.7481880187     76.4337234497     -39.9774742126
 47 245    0    0     -0.0215489125     -9.7329254150     -0.4788647174     0.0700062513     -0.0816404438     0.0053303980     32.7481880187     76.4337234497     -39.9774742126
 48 197    0    0     0.0167602658     -9.7257432937     -0.4118237018     0.0463037538     -0.0832383632     0.0157168841     32.7481880187     76.4337234497     -39.9774742126
 49 149    0    0     0.0167602658     -9.7257432937     -0.4118237018     0.0463037538     -0.0832383632     0.0157168841     32.7481880187     76.4337234497     -39.9774742126
 50 101    0    0     -0.0957729530     -9.7927837371     -0.4621044635     0.0273950219     -0.0366323423     0.0026671962     32.7481880187     76.4337234497     -39.9774742126
 51  54    0    0     -0.0263375616     -9.7664461135     -0.4788647174     0.0092852544     -0.0291753749     0.0039987974     32.0476913452     77.1365661621     -40.3148345947
 52   6    0    0     -0.0263375616     -9.7664461135     -0.4788647174     0.0092852544     -0.0291753749     0.0039987974     32.0476913452     77.1365661621     -40.3148345947
 52 214    0    0     -0.0622524166     -9.7736291885     -0.4692874431     0.0052904505     -0.0070708007     0.0069283189     32.0476913452     77.1365661621     -40.3148345947
 53 166    0    0     -0.0694353866     -9.7832069396     -0.4740760803     -0.0024328324     -0.0009454369     0.0098578405     32.0476913452     77.1365661621     -40.3148345947
 54 118    0    0     -0.0694353866     -9.7832069396     -0.4740760803     -0.0024328324     -0.0009454369     0.0098578405     32.0476913452     77.1365661621     -40.3148345947
 55  70    0    0     -0.0694353866     -9.7401084899     -0.4381612300     -0.0056286754     0.0014514446     0.0167821645     32.0476913452     77.1365661621     -40.3148345947
 56  22    0    0     -0.0790126848     -9.7736291885     -0.4932306766     -0.0104224383     0.0049136066     0.0242391300     32.0476913452     77.1365661621     -40.3148345947
 56 230    0    0     -0.0790126848     -9.7736291885     -0.4932306766     -0.0104224383     0.0049136066     0.0242391300     32.0476913452     77.1365661621     -40.3148345947
 57 182    0    0     -0.0838013267     -9.7808122634     -0.4788647174     -0.0069602756     0.0075768084     0.0274349713     32.0476913452     77.1365661621     -40.3148345947
 58 134    0    0     -0.0838013267     -9.7425031661     -0.4884420394     -0.0205426049     0.0110389697     0.0277012920     30.9969482421     76.0823059082     -39.9774742126
 59  86    0    0     -0.0838013267     -9.7425031661     -0.4884420394     -0.0205426049     0.0110389697     0.0277012920     30.9969482421     76.0823059082     -39.9774742126
 60  38    0    0     -0.0957729530     -9.6970109939     -0.4932306766     -0.0466419792     0.0102400100     0.0311634516     30.9969482421     76.0823059082     -39.9774742126
 60 245    0    0     -0.1077445626     -9.7760238647     -0.5195682525     -0.0658170270     0.0078431282     0.0279676103     30.9969482421     76.0823059082     -39.9774742126
 61 197    0    0     -0.1077445626     -9.7760238647     -0.5195682525     -0.0658170270     0.0078431282     0.0279676103     30.9969482421     76.0823059082     -39.9774742126
 62 149    0    0     -0.1268991470     -9.8095445632     -0.5746376991     -0.0450440597     0.0123705720     0.0221085691     30.9969482421     76.0823059082     -39.9774742126
 63 101    0    0     -0.1412650966     -9.7472915649     -0.5315398693     0.0052904505     0.0051799268     0.0098578405     30.9969482421     76.0823059082     -39.9774742126
 64  53    0    0     -0.1412650966     -9.7472915649     -0.5315398693     0.0052904505     0.0051799268     0.0098578405     30.9969482421     76.0823059082     -39.9774742126
 65   4    0    0     -0.1316878080     -9.7568693161     -0.5123852729     0.0194054183     -0.0092013626     -0.0039908080     30.9969482421     76.0823059082     -39.9774742126
 65 212    0    0     -0.1005615949     -9.7999668121     -0.5195682525     0.0308571839     -0.0142614459     -0.0141109752     32.2228164672     77.3122711181     -39.4714279174
 66 164    0    0     -0.1005615949     -9.7999668121     -0.5195682525     0.0308571839     -0.0142614459     -0.0141109752     32.2228164672     77.3122711181     -39.4714279174
 67 117    0    0     -0.0933786296     -9.7544746398     -0.5052022933     0.0487006378     -0.0142614459     -0.0242311382     32.2228164672     77.3122711181     -39.4714279174
 68  70    0    0     -0.0909842967     -9.6994056701     -0.4908363342     0.0508311986     -0.0110656023     -0.0159752140     32.2228164672     77.3122711181     -39.4714279174
 69  22    0    0     -0.0909842967     -9.6994056701     -0.4908363342     0.0508311986     -0.0110656023     -0.0159752140     32.2228164672     77.3122711181     -39.4714279174
 69 230    0    0     -0.1005615949     -9.7472915649     -0.4812590599     0.0284603071     -0.0078697614     -0.0047897682     32.2228164672     77.3122711181     -39.4714279174
 70 183    0    0     -0.1221105098     -9.7927837371     -0.4549215316     0.0135463762     -0.0033423185     0.0008029551     32.2228164672     77.3122711181     -39.4714279174
 71 135    0    0     -0.1221105098     -9.7927837371     -0.4549215316     0.0135463762     -0.0033423185     0.0008029551     32.2228164672     77.3122711181     -39.4714279174
 72  88    0    0     -0.1316878080     -9.7760238647     -0.4573158264     0.0143453383     -0.0052065601     -0.0053224081     32.2228164672     77.3122711181     -39.4714279174
 73  40    0    0     -0.0909842967     -9.7257432937     -0.4597101688     0.0084862937     -0.0089350414     -0.0138446545     32.2228164672     77.3122711181     -39.4714279174
 73 248    0    0     -0.0909842967     -9.7257432937     -0.4597101688     0.0084862937     -0.0089350414     -0.0138446545     32.2228164672     77.3122711181     -39.4714279174
 74 200    0    0     -0.0957729530     -9.7281370162     -0.4836534023     -0.0058949952     -0.0081360816     -0.0122467339     31.3471965789     77.8394012451     -40.3148345947
 75 153    0    0     -0.1316878080     -9.7879953384     -0.4908363342     -0.0074929165     -0.0060055203     -0.0111814522     31.3471965789     77.8394012451     -40.3148345947
 76 105    0    0     -0.1316878080     -9.7879953384     -0.4908363342     -0.0074929165     -0.0060055203     -0.0111814522     31.3471965789     77.8394012451     -40.3148345947
 77  57    0    0     -0.1053502440     -9.7472915649     -0.4573158264     0.0084862937     -0.0118645644     -0.0205026578     31.3471965789     77.8394012451     -40.3148345947
 78   9    0    0     -0.1101388931     -9.7975721359     -0.4956250190     0.0231339025     -0.0206531286     -0.0316881060     31.3471965789     77.8394012451     -40.3148345947
 78 218    0    0     -0.1101388931     -9.7975721359     -0.4956250190     0.0231339025     -0.0206531286     -0.0316881060     31.3471965789     77.8394012451     -40.3148345947
 79 170    0    0     -0.3064734458     -9.7688407897     -0.5147795677     0.0415099906     -0.0432903432     -0.0298238639     31.3471965789     77.8394012451     -40.3148345947
 80 122    0    0     -0.0430978250     -9.7425031661     -0.4621044635     0.0369825506     -0.1434267282     0.0034661567     31.3471965789     77.8394012451     -40.3148345947
 81  74    0    0     -0.0430978250     -9.7425031661     -0.4621044635     0.0369825506     -0.1434267282     0.0034661567     31.3471965789     77.8394012451     -40.3148345947
 82  26    0    0     -0.0622524166     -9.7353200912     -0.4357668876     0.0417763137     -0.1258495926     0.0037324771     32.0476913452     75.3794631958     -39.9774742126
 82 235    0    0     -0.0095772953     -9.7688407897     -0.4309782505     0.0337867069     -0.0962880516     0.0125210416     32.0476913452     75.3794631958     -39.9774742126
 83 187    0    0     -0.0095772953     -9.7688407897     -0.4309782505     0.0337867069     -0.0962880516     0.0125210416     32.0476913452     75.3794631958     -39.9774742126
 84 139    0    0     -0.1053502440     -9.7712354660     -0.4285839557     0.0369825506     -0.0512799501     0.0125210416     32.0476913452     75.3794631958     -39.9774742126
 85  91    0    0     -0.0574637699     -9.7305316925     -0.3998520660     0.0369825506     -0.0392955417     0.0170484852     32.0476913452     75.3794631958     -39.9774742126
 86  43    0    0     -0.0574637699     -9.7305316925     -0.3998520660     0.0369825506     -0.0392955417     0.0170484852     32.0476913452     75.3794631958     -39.9774742126
 86 251    0    0     -0.1149275422     -9.7712354660     -0.4118237018     0.0300582265     -0.0078697614     0.0133200025     32.0476913452     75.3794631958     -39.9774742126
 87 203    0    0     -0.1221105098     -9.7640523910     -0.4333725929     0.0180738182     0.0035820055     0.0053303980     32.0476913452     75.3794631958     -39.9774742126
 88 155    0    0     -0.1221105098     -9.7640523910     -0.4333725929     0.0180738182     0.0035820055     0.0053303980     32.0476913452     75.3794631958     -39.9774742126
 89 107    0    0     -0.1005615949     -9.7401084899     -0.3974577426     0.0039588510     0.0025167250     -0.0018602464     31.3471965789     76.4337234497     -39.9774742126
 90  58    0    0     -0.1149275422     -9.7688407897     -0.4501328468     -0.0184120416     0.0027830455     0.0016019158     31.3471965789     76.4337234497     -39.9774742126
 91  10    0    0     -0.1149275422     -9.7688407897     -0.4501328468     -0.0184120416     0.0027830455     0.0016019158     31.3471965789     76.4337234497     -39.9774742126
 91 218    0    0     -0.1125332117     -9.7616577148     -0.4214009761     -0.0234721279     0.0041146464     0.0058630380     31.3471965789     76.4337234497     -39.9774742126
 92 171    0    0     -0.1292934894     -9.7448978424     -0.4453442096     -0.0373207759     0.0065115270     0.0063956785     31.3471965789     76.4337234497     -39.9774742126
 93 123    0    0     -0.1292934894     -9.7448978424     -0.4453442096     -0.0373207759     0.0065115270     0.0063956785     31.3471965789     76.4337234497     -39.9774742126
 94  75    0    0     -0.1508424043     -9.7688407897     -0.4597101688     -0.0359891700     0.0073104882     0.0069283189     31.3471965789     76.4337234497     -39.9774742126
 95  27    0    0     -0.1292934894     -9.7568693161     -0.4381612300     -0.0141509199     -0.0006791167     -0.0098498525     31.3471965789     76.4337234497     -39.9774742126
 95 235    0    0     -0.1292934894     -9.7568693161     -0.4381612300     -0.0141509199     -0.0006791167     -0.0098498525     31.3471965789     76.4337234497     -39.9774742126
 96 188    0    0     -0.1173218607     -9.7712354660     -0.4525271415     0.0015619695     -0.0068044805     -0.0205026578     33.0984382629     78.1908187866     -39.6401100158
 97 139    0    0     -0.1005615949     -9.7472915649     -0.4549215316     0.0055567717     -0.0081360816     -0.0215679383     33.0984382629     78.1908187866     -39.6401100158
 98  91    0    0     -0.1005615949     -9.7472915649     -0.4549215316     0.0055567717     -0.0081360816     -0.0215679383     33.0984382629     78.1908187866     -39.6401100158
 99  43    0    0     -0.0957729530     -9.7712354660     -0.4477385520     0.0068883728     -0.0054728798     -0.0101161706     33.0984382629     78.1908187866     -39.6401100158
 99 251    0    0     -0.1245048284     -9.7688407897     -0.4381612300     0.0199380607     -0.0038749588     -0.0026592068     33.0984382629     78.1908187866     -39.6401100158
100 203    0    0     -0.1245048284     -9.7688407897     -0.4381612300     0.0199380607     -0.0038749588     -0.0026592068     33.0984382629     78.1908187866     -39.6401100158
101 154    0    0     -0.1077445626     -9.7472915649     -0.4237952709     0.0281939868     -0.0065381598     -0.0111814522     33.0984382629     78.1908187866     -39.6401100158
102 106    0    0     -0.1221105098     -9.7448978424     -0.4070350170     0.0146116552     -0.0110656023     -0.0210352993     33.0984382629     78.1908187866     -39.6401100158
103  59    0    0     -0.1221105098     -9.7448978424     -0.4070350170     0.0146116552     -0.0110656023     -0.0210352993     33.0984382629     78.1908187866     -39.6401100158
104  11    0    0     -0.1077445626     -9.7496862411     -0.4237952709     -0.0000359509     -0.0115982437     -0.0298238639     32.0476913452     78.1908187866     -40.6521987915
104 219    0    0     -0.0814070034     -9.7425031661     -0.4094293594     -0.0077592368     -0.0092013626     -0.0332860231     32.0476913452     78.1908187866     -40.6521987915
105 172    0    0     -0.0814070034     -9.7425031661     -0.4094293594     -0.0077592368     -0.0092013626     -0.0332860231     32.0476913452     78.1908187866     -40.6521987915
106 124    0    0     -0.0861956501     -9.7496862411     -0.4309782505     -0.0178794026     -0.0086687211     -0.0218342566     32.0476913452     78.1908187866     -40.6521987915
107  77    0    0     -0.0311262083     -9.7927837371     -0.4405555725     -0.0343912553     -0.0203868079     0.0154505634     32.0476913452     78.1908187866     -40.6521987915
108  29    0    0     -0.0311262083     -9.7927837371     -0.4405555725     -0.0343912553     -0.0203868079     0.0154505634     32.0476913452     78.1908187866     -40.6521987915
108 237    0    0     -0.0981672668     -9.7784175872     -0.4692874431     -0.0210752463     -0.0033423185     0.0282339305     32.0476913452     78.1908187866     -40.6521987915
109 190    0    0     -0.1149275422     -9.7425031661     -0.4237952709     -0.0136182785     0.0057125668     0.0261033725     32.0476913452     78.1908187866     -40.6521987915
110 143    0    0     -0.1149275422     -9.7425031661     -0.4237952709     -0.0136182785     0.0057125668     0.0261033725     32.0476913452     78.1908187866     -40.6521987915
111  95    0    0     -0.1268991470     -9.7688407897     -0.4740760803     -0.0205426049     0.0035820055     0.0159832024     32.0476913452     78.1908187866     -40.6521987915
112  47    0    0     -0.1221105098     -9.7999668121     -0.4764704227     -0.0162814831     0.0025167250     0.0055967183     32.2228164672     78.0151138305     -40.8208808898
112 254    0    0     -0.1221105098     -9.7999668121     -0.4764704227     -0.0162814831     0.0025167250     0.0055967183     32.2228164672     78.0151138305     -40.8208808898
113 206    0    0     -0.1173218607     -9.7760238647     -0.4668931484     0.0036925301     0.0030493652     -0.0021265668     32.2228164672     78.0151138305     -40.8208808898
114 158    0    0     -0.1149275422     -9.7209539413     -0.4357668876     0.0124810945     0.0003861639     -0.0079856104     32.2228164672     78.0151138305     -40.8208808898
115 110    0    0     -0.1149275422     -9.7209539413     -0.4357668876     0.0124810945     0.0003861639     -0.0079856104     32.2228164672     78.0151138305     -40.8208808898
116  62    0    0     -0.1053502440     -9.7568693161     -0.4357668876     0.0082199745     -0.0033423185     -0.0029255268     32.2228164672     78.0151138305     -40.8208808898
117  14    0    0     -0.1173218607     -9.7832069396     -0.4573158264     0.0084862937     -0.0012117570     0.0053303980     32.2228164672     78.0151138305     -40.8208808898
117 222    0    0     -0.1173218607     -9.7832069396     -0.4573158264     0.0084862937     -0.0012117570     0.0053303980     32.2228164672     78.0151138305     -40.8208808898
118 174    0    0     -0.1340821266     -9.7664461135     -0.4405555725     0.0151442980     -0.0014780773     0.0125210416     32.2228164672     78.0151138305     -40.8208808898
119 126    0    0     -0.1340821266     -9.7784175872     -0.4381612300     0.0151442980     -0.0052065601     0.0055967183     31.8725681304     77.3122711181     -40.4835166931
120  78    0    0     -0.1340821266     -9.7784175872     -0.4381612300     0.0151442980     -0.0052065601     0.0055967183     31.8725681304     77.3122711181     -40.4835166931
121  30    0    0     -0.1292934894     -9.7568693161     -0.4357668876     0.0079536528     -0.0054728798     -0.0066540088     31.8725681304     77.3122711181     -40.4835166931
121 238    0    0     -0.0957729530     -9.7544746398     -0.4309782505     -0.0000359509     -0.0057392001     -0.0178394556     31.8725681304     77.3122711181     -40.4835166931
122 191    0    0     -0.0957729530     -9.7544746398     -0.4309782505     -0.0000359509     -0.0057392001     -0.0178394556     31.8725681304     77.3122711181     -40.4835166931
123 143    0    0     -0.1149275422     -9.7520809173     -0.4333725929     -0.0088245162     -0.0062718396     -0.0167741765     31.8725681304     77.3122711181     -40.4835166931
124  96    0    0     -0.1197161788     -9.7856006622     -0.4501328468     -0.0080255565     -0.0094676818     -0.0106488108     31.8725681304     77.3122711181     -40.4835166931
125  49    0    0     -0.1197161788     -9.7856006622     -0.4501328468     -0.0080255565     -0.0094676818     -0.0106488108     31.8725681304     77.3122711181     -40.4835166931
126   1    0    0     -0.1077445626     -9.7784175872     -0.4453442096     0.0058230924     -0.0076034402     -0.0114477729     31.8725681304     77.3122711181     -40.4835166931
126 209    0    0     -0.1221105098     -9.7688407897     -0.4597101688     0.0170085372     -0.0054728798     -0.0101161706     32.7481880187     76.4337234497     -40.6521987915
127 161    0    0     -0.1221105098     -9.7688407897     -0.4597101688     0.0170085372     -0.0054728798     -0.0101161706     32.7481880187     76.4337234497     -40.6521987915
128 113    0    0     -0.1197161788     -9.7640523910     -0.4405555725     0.0159432578     -0.0041412787     -0.0055887289     32.7481880187     76.4337234497     -40.6521987915
129  66    0    0     -0.1197161788     -9.8071498870     -0.4405555725     0.0095515737     -0.0289090538     0.0074609589     32.7481880187     76.4337234497     -40.6521987915
130  18    0    0     -0.1197161788     -9.8071498870     -0.4405555725     0.0095515737     -0.0289090538     0.0074609589     32.7481880187     76.4337234497     -40.6521987915
130 226    0    0     -0.1221105098     -9.7496862411     -0.4309782505     0.0186064605     -0.0653949165     0.0002703150     32.7481880187     76.4337234497     -40.6521987915
131 178    0    0     -0.0838013267     -9.7688407897     -0.3974577426     0.0265960645     -0.0696560382     0.0010692752     32.7481880187     76.4337234497     -40.6521987915
132 130    0    0     -0.0838013267     -9.7688407897     -0.3974577426     0.0265960645     -0.0696560382     0.0010692752     32.7481880187     76.4337234497     -40.6521987915
133  82    0    0     -0.0742240333     -9.7664461135     -0.3783031463     0.0335203862     -0.0488830661     0.0024008762     32.7481880187     76.4337234497     -40.6521987915
134  34    0    0     -0.0861956501     -9.7688407897     -0.4261896133     0.0428415870     -0.0225173687     0.0039987974     32.5730667114     77.3122711181     -40.8208808898
134 242    0    0     -0.0861956501     -9.7688407897     -0.4261896133     0.0428415870     -0.0225173687     0.0039987974     32.5730667114     77.3122711181     -40.8208808898
135 195    0    0     -0.1173218607     -9.7137708663     -0.3878804397     0.0473690319     -0.0150604057     0.0231738471     32.5730667114     77.3122711181     -40.8208808898
136 147    0    0     -0.0957729530     -9.7305316925     -0.3567542552     0.0295255870     -0.0139951240     0.0367561769     32.5730667114     77.3122711181     -40.8208808898
137  99    0    0     -0.0957729530     -9.7305316925     -0.3567542552     0.0295255870     -0.0139951240     0.0367561769     32.5730667114     77.3122711181     -40.8208808898
138  51    0    0     -0.1316878080     -9.7903900146     -0.3639371871     0.0119484567     0.0019840848     0.0460773849     32.5730667114     77.3122711181     -40.8208808898
139   3    0    0     -0.1723913097     -9.7879953384     -0.3759088277     -0.0056286754     0.0145011320     0.0444794607     32.5730667114     77.3122711181     -40.8208808898
139 211    0    0     -0.1723913097     -9.7879953384     -0.3759088277     -0.0056286754     0.0145011320     0.0444794607     32.5730667114     77.3122711181     -40.8208808898
140 163    0    0     -0.1747856235     -9.7257432937     -0.3783031463     -0.0242710852     0.0160990533     0.0253044104     32.5730667114     77.3122711181     -40.8208808898
141 115    0    0     -0.1604196929     -9.7185602188     -0.4094293594     -0.0439787817     0.0145011320     0.0082599191     32.9233131408     77.3122711181     -40.4835166931
142  68    0    0     -0.1604196929     -9.7185602188     -0.4094293594     -0.0439787817     0.0145011320     0.0082599191     32.9233131408     77.3122711181     -40.4835166931
143  20    0    0     -0.1556310415     -9.7520809173     -0.4261896133     -0.0538326215     0.0097073698     0.0031998367     32.9233131408     77.3122711181     -40.4835166931
143 228    0    0     -0.1460537433     -9.7975721359     -0.4549215316     -0.0532999897     0.0041146464     0.0061293582     32.9233131408     77.3122711181     -40.4835166931
144 181    0    0     -0.1460537433     -9.7975721359     -0.4549215316     -0.0532999897     0.0041146464     0.0061293582     32.9233131408     77.3122711181     -40.4835166931
145 134    0    0     -0.1747856235     -9.7975721359     -0.4764704227     -0.0274669289     0.0038483262     0.0101241612     32.9233131408     77.3122711181     -40.4835166931
146  87    0    0     -0.1939402198     -9.7472915649     -0.4405555725     0.0004966892     0.0006524840     0.0058630380     32.9233131408     77.3122711181     -40.4835166931
147  38    0    0     -0.1939402198     -9.7472915649     -0.4405555725     0.0004966892     0.0006524840     0.0058630380     32.9233131408     77.3122711181     -40.4835166931
147 246    0    0     -0.1867572593     -9.7664461135     -0.4309782505     0.0068883728     -0.0062718396     -0.0114477729     32.9233131408     77.3122711181     -40.4835166931
148 198    0    0     -0.1819685935     -9.7568693161     -0.4190066337     0.0004966892     -0.0134624838     -0.0351502656     32.9233131408     77.3122711181     -40.4835166931
149 151    0    0     -0.1819685935     -9.7568693161     -0.4190066337     0.0004966892     -0.0134624838     -0.0351502656     32.9233131408     77.3122711181     -40.4835166931
150 104    0    0     -0.1508424043     -9.7616577148     -0.4381612300     0.0002303682     -0.0203868079     -0.0521947574     32.9233131408     76.6094360351     -39.8087921142
151  56    0    0     -0.1412650966     -9.7401084899     -0.4597101688     0.0140790176     -0.0254468917     -0.0511294746     32.9233131408     76.6094360351     -39.8087921142
152   8    0    0     -0.1412650966     -9.7401084899     -0.4597101688     0.0140790176     -0.0254468917     -0.0511294746     32.9233131408     76.6094360351     -39.8087921142
152 215    0    0     -0.1436594247     -9.7401084899     -0.4357668876     0.0265960645     -0.0257132101     -0.0418082714     32.9233131408     76.6094360351     -39.8087921142
153 168    0    0     -0.0694353866     -9.7664461135     -0.3423882961     0.0031598899     -0.0483504247     -0.0106488108     32.9233131408     76.6094360351     -39.8087921142
154 120    0    0     -0.0694353866     -9.7664461135     -0.3423882961     0.0031598899     -0.0483504247     -0.0106488108     32.9233131408     76.6094360351     -39.8087921142
155  72    0    0     -0.1029559254     -9.7712354660     -0.3998520660     -0.0122866785     -0.0512799501     -0.0034581665     32.9233131408     76.6094360351     -39.8087921142
156  25    0    0     -0.1268991470     -9.8071498870     -0.4261896133     -0.0061613154     -0.0355670595     -0.0085182495     32.9233131408     76.6094360351     -39.8087921142
156 233    0    0     -0.1268991470     -9.8071498870     -0.4261896133     -0.0061613154     -0.0355670595     -0.0085182495     32.9233131408     76.6094360351     -39.8087921142
157 185    0    0     -0.1292934894     -9.7975721359     -0.4309782505     -0.0050960350     -0.0321048951     -0.0157088947     31.5223217010     77.6636886596     -40.4835166931
158 138    0    0     -0.1101388931     -9.7472915649     -0.4621044635     0.0018282888     -0.0342354583     -0.0173068165     31.5223217010     77.6636886596     -40.4835166931
159  90    0    0     -0.1101388931     -9.7472915649     -0.4621044635     0.0018282888     -0.0342354583     -0.0173068165     31.5223217010     77.6636886596     -40.4835166931
160  43    0    0     -0.0957729530     -9.7305316925     -0.4357668876     0.0012956485     -0.0384965801     -0.0002623252     31.5223217010     77.6636886596     -40.4835166931
160 251    0    0     -0.0981672668     -9.7808122634     -0.3950634002     0.0036925301     -0.0297080154     0.0111894416     31.5223217010     77.6636886596     -40.4835166931
161 203    0    0     -0.0981672668     -9.7808122634     -0.3950634002     0.0036925301     -0.0297080154     0.0111894416     31.5223217010     77.6636886596     -40.4835166931
162 155    0    0     -0.1197161788     -9.7640523910     -0.3830918121     0.0170085372     -0.0219847297     0.0119884014     31.5223217010     77.6636886596     -40.4835166931
163 107    0    0     -0.1149275422     -9.7448978424     -0.4094293594     0.0164758992     -0.0158593654     0.0149179229     31.5223217010     77.6636886596     -40.4835166931
164  60    0    0     -0.1149275422     -9.7448978424     -0.4094293594     0.0164758992     -0.0158593654     0.0149179229     31.5223217010     77.6636886596     -40.4835166931
165  12    0    0     -0.1532367229     -9.8263044357     -0.4261896133     0.0191390981     -0.0118645644     0.0231738471     31.5223217010     76.9608535766     -39.4714279174
165 221    0    0     -0.1364764571     -9.7712354660     -0.4166123390     0.0223349428     -0.0078697614     0.0189127254     31.5223217010     76.9608535766     -39.4714279174
166 173    0    0     -0.1364764571     -9.7712354660     -0.4166123390     0.0223349428     -0.0078697614     0.0189127254     31.5223217010     76.9608535766     -39.4714279174
167 126    0    0     -0.1340821266     -9.7496862411     -0.3759088277     0.0146116552     -0.0020107176     0.0194453668     31.5223217010     76.9608535766     -39.4714279174
168  78    0    0     -0.1460537433     -9.7760238647     -0.3783031463     0.0047578101     0.0009188042     0.0247717666     31.5223217010     76.9608535766     -39.4714279174
169  29    0    0     -0.1460537433     -9.7760238647     -0.3783031463     0.0047578101     0.0009188042     0.0247717666     31.5223217010     76.9608535766     -39.4714279174
169 237    0    0     -0.1676026582     -9.7568693161     -0.3759088277     -0.0008349121     0.0043809666     0.0231738471     31.5223217010     76.9608535766     -39.4714279174
170 189    0    0     -0.1604196929     -9.7784175872     -0.4261896133     0.0002303682     0.0065115270     0.0159832024     31.5223217010     76.9608535766     -39.4714279174
171 141    0    0     -0.1604196929     -9.7784175872     -0.4261896133     0.0002303682     0.0065115270     0.0159832024     31.5223217010     76.9608535766     -39.4714279174
172  93    0    0     -0.1699969768     -9.7353200912     -0.3974577426     0.0114158153     0.0062452073     0.0135863232     33.0984382629     78.8936614990     -38.9653854370
173  45    0    0     -0.1843629074     -9.7448978424     -0.3854861259     0.0004966892     0.0014514446     0.0095915203     33.0984382629     78.8936614990     -38.9653854370
173 252    0    0     -0.1843629074     -9.7448978424     -0.3854861259     0.0004966892     0.0014514446     0.0095915203     33.0984382629     78.8936614990     -38.9653854370
174 204    0    0     -0.1652083396     -9.7736291885     -0.3998520660     -0.0149498805     -0.0004127966     0.0053303980     33.0984382629     78.8936614990     -38.9653854370
175 156    0    0     -0.2035175085     -9.7664461135     -0.3878804397     -0.0192110042     0.0017177647     0.0090588798     33.0984382629     78.8936614990     -38.9653854370
176 107    0    0     -0.2035175085     -9.7664461135     -0.3878804397     -0.0192110042     0.0017177647     0.0090588798     33.0984382629     78.8936614990     -38.9653854370
177  59    0    0     -0.1915459060     -9.7640523910     -0.4094293594     -0.0194773216     -0.0017443972     0.0055967183     33.0984382629     78.8936614990     -38.9653854370
178  11    0    0     -0.1867572593     -9.7353200912     -0.4166123390     -0.0114877188     -0.0052065601     -0.0029255268     33.0984382629     78.8936614990     -38.9653854370
178 219    0    0     -0.1867572593     -9.7353200912     -0.4166123390     -0.0114877188     -0.0052065601     -0.0029255268     33.0984382629     78.8936614990     -38.9653854370
179 172    0    0     -0.1771799468     -9.7688407897     -0.4237952709     -0.0072265954     -0.0102666425     -0.0149099349     33.0984382629     78.8936614990     -38.9653854370
180 124    0    0     -0.1747856235     -9.7592630386     -0.4333725929     -0.0066939554     -0.0107992815     -0.0234321808     31.5223217010     77.3122711181     -39.4714279174
181  77    0    0     -0.1747856235     -9.7592630386     -0.4333725929     -0.0066939554     -0.0107992815     -0.0234321808     31.5223217010     77.3122711181     -39.4714279174
182  30    0    0     -0.1867572593     -9.7305316925     -0.4190066337     -0.0045633945     -0.0086687211     -0.0263617014     31.5223217010     77.3122711181     -39.4714279174
182 238    0    0     -0.1747856235     -9.7496862411     -0.4333725929     -0.0130856394     -0.0118645644     -0.0351502656     31.5223217010     77.3122711181     -39.4714279174
183 192    0    0     -0.1747856235     -9.7496862411     -0.4333725929     -0.0130856394     -0.0118645644     -0.0351502656     31.5223217010     77.3122711181     -39.4714279174
184 145    0    0     -0.1412650966     -9.7808122634     -0.4453442096     -0.0197436437     -0.0158593654     -0.0394113903     31.5223217010     77.3122711181     -39.4714279174
185  98    0    0     -0.1580253696     -9.8047552108     -0.3926690864     -0.0144172406     -0.0060055203     -0.0311554646     31.5223217010     77.3122711181     -39.4714279174
186  50    0    0     -0.1580253696     -9.8047552108     -0.3926690864     -0.0144172406     -0.0060055203     -0.0311554646     31.5223217010     77.3122711181     -39.4714279174
187   3    0    0     -0.1436594247     -9.7640523910     -0.4501328468     -0.0210752463     0.0003861639     -0.0199700174     31.5223217010     77.3122711181     -39.4714279174
187 211    0    0     -0.1316878080     -9.7281370162     -0.4429498672     -0.0232058048     0.0009188042     -0.0106488108     32.5730667114     76.6094360351     -41.1582412719
188 163    0    0     -0.1316878080     -9.7281370162     -0.4429498672     -0.0232058048     0.0009188042     -0.0106488108     32.5730667114     76.6094360351     -41.1582412719
189 115    0    0     -0.1436594247     -9.7999668121     -0.4453442096     -0.0192110042     0.0025167250     0.0029335166     32.5730667114     76.6094360351     -41.1582412719
190  67    0    0     -0.1388707752     -9.7927837371     -0.5028079986     -0.0077592368     0.0033156857     0.0143852829     32.5730667114     76.6094360351     -41.1582412719
191  19    0    0     -0.1388707752     -9.7927837371     -0.5028079986     -0.0077592368     0.0033156857     0.0143852829     32.5730667114     76.6094360351     -41.1582412719
191 227    0    0     -0.1699969768     -9.7401084899     -0.4549215316     0.0164758992     0.0083757686     0.0245054507     32.5730667114     76.6094360351     -41.1582412719
192 179    0    0     -0.1699969768     -9.7329254150     -0.4525271415     0.0191390981     0.0059788870     0.0223748874     32.5730667114     76.6094360351     -41.1582412719
193 131    0    0     -0.1699969768     -9.7329254150     -0.4525271415     0.0191390981     0.0059788870     0.0223748874     32.5730667114     76.6094360351     -41.1582412719
194  83    0    0     -0.1699969768     -9.7353200912     -0.4142179965     0.0079536528     0.0001198437     0.0135863232     32.5730667114     76.6094360351     -41.1582412719
195  35    0    0     -0.1843629074     -9.8095445632     -0.4692874431     -0.0088245162     0.0019840848     0.0029335166     32.2228164672     76.6094360351     -40.4835166931
195 243    0    0     -0.1843629074     -9.8095445632     -0.4692874431     -0.0088245162     0.0019840848     0.0029335166     32.2228164672     76.6094360351     -40.4835166931
196 195    0    0     -0.1771799468     -9.7616577148     -0.4621044635     0.0060894117     -0.0009454369     -0.0061213684     32.2228164672     76.6094360351     -40.4835166931
197 147    0    0     -0.1604196929     -9.7927837371     -0.4405555725     0.0191390981     -0.0044075989     -0.0021265668     32.2228164672     76.6094360351     -40.4835166931
198 100    0    0     -0.1604196929     -9.7927837371     -0.4405555725     0.0191390981     -0.0044075989     -0.0021265668     32.2228164672     76.6094360351     -40.4835166931
199  52    0    0     -0.1604196929     -9.7951784133     -0.4094293594     0.0409773540     0.0009188042     0.0117220818     32.2228164672     76.6094360351     -40.4835166931
200   4    0    0     -0.1891515731     -9.7640523910     -0.3878804397     0.0465700769     0.0043809666     0.0245054507     32.2228164672     76.6094360351     -40.4835166931
200 211    0    0     -0.1891515731     -9.7640523910     -0.3878804397     0.0465700769     0.0043809666     0.0245054507     32.2228164672     76.6094360351     -40.4835166931
201 163    0    0     -0.1915459060     -9.6946163177     -0.3615428924     0.0303245449     0.0070441675     0.0218422460     32.2228164672     76.6094360351     -40.4835166931
202 115    0    0     -0.1771799468     -9.7209539413     -0.3950634002     0.0026272499     0.0062452073     0.0181137657     32.7481880187     77.8394012451     -39.3027496337
203  67    0    0     -0.1771799468     -9.7209539413     -0.3950634002     0.0026272499     0.0062452073     0.0181137657     32.7481880187     77.8394012451     -39.3027496337
204  19    0    0     -0.2298550844     -9.7784175872     -0.4285839557     -0.0120203590     0.0033156857     0.0098578405     32.7481880187     77.8394012451     -39.3027496337
204 226    0    0     -0.1987288665     -9.7496862411     -0.4214009761     -0.0069602756     -0.0038749588     -0.0042571277     32.7481880187     77.8394012451     -39.3027496337
205 179    0    0     -0.1987288665     -9.7496862411     -0.4214009761     -0.0069602756     -0.0038749588     -0.0042571277     32.7481880187     77.8394012451     -39.3027496337
206 131    0    0     -0.1652083396     -9.7688407897     -0.4166123390     0.0060894117     -0.0073371200     -0.0071866502     32.7481880187     77.8394012451     -39.3027496337
207  83    0    0     -0.2083061695     -9.7592630386     -0.4094293594     0.0167422199     -0.0062718396     -0.0031918468     32.7481880187     77.8394012451     -39.3027496337
208  35    0    0     -0.2083061695     -9.7592630386     -0.4094293594     0.0167422199     -0.0062718396     -0.0031918468     32.7481880187     77.8394012451     -39.3027496337
208 243    0    0     -0.1939402198     -9.7544746398     -0.3950634002     0.0127474164     -0.0060055203     -0.0106488108     32.7481880187     77.8394012451     -39.3027496337
209 195    0    0     -0.1915459060     -9.7784175872     -0.4046407222     0.0127474164     -0.0073371200     -0.0189047355     32.9233131408     78.3665313720     -39.8087921142
210 147    0    0     -0.1915459060     -9.7784175872     -0.4046407222     0.0127474164     -0.0073371200     -0.0189047355     32.9233131408     78.3665313720     -39.8087921142
211 100    0    0     -0.1867572593     -9.7616577148     -0.4333725929     0.0263297438     -0.0113319230     -0.0194373750     32.9233131408     78.3665313720     -39.8087921142
212  53    0    0     -0.1412650966     -9.7161655426     -0.4166123390     0.0377815127     -0.0142614459     -0.0103824925     32.9233131408     78.3665313720     -39.8087921142
213   5    0    0     -0.1412650966     -9.7161655426     -0.4166123390     0.0377815127     -0.0142614459     -0.0103824925     32.9233131408     78.3665313720     -39.8087921142
213 214    0    0     -0.1963345432     -9.7353200912     -0.3783031463     0.0295255870     -0.0060055203     0.0082599191     32.9233131408     78.3665313720     -39.8087921142
214 166    0    0     -0.1915459060     -9.7832069396     -0.3615428924     0.0103505349     -0.0033423185     0.0103904819     32.9233131408     78.3665313720     -39.8087921142
215 118    0    0     -0.1915459060     -9.7832069396     -0.3615428924     0.0103505349     -0.0033423185     0.0103904819     32.9233131408     78.3665313720     -39.8087921142
216  70    0    0     -0.2059118509     -9.7856006622     -0.3711201906     0.0068883728     -0.0025433578     -0.0031918468     32.9233131408     78.3665313720     -39.8087921142
217  22    0    0     -0.1819685935     -9.7353200912     -0.3543598890     0.0018282888     -0.0052065601     -0.0197036981     32.9233131408     78.3665313720     -39.8087921142
217 230    0    0     -0.1819685935     -9.7353200912     -0.3543598890     0.0018282888     -0.0052065601     -0.0197036981     32.9233131408     78.3665313720     -39.8087921142
218 182    0    0     -0.1747856235     -9.7736291885     -0.3902747631     -0.0144172406     -0.0049402389     -0.0228995394     33.4486846923     77.4879837036     -40.3148345947
219 134    0    0     -0.1699969768     -9.7664461135     -0.4166123390     -0.0048297152     -0.0028096780     -0.0213016176     33.4486846923     77.4879837036     -40.3148345947
220  87    0    0     -0.1699969768     -9.7664461135     -0.4166123390     -0.0048297152     -0.0028096780     -0.0213016176     33.4486846923     77.4879837036     -40.3148345947
221  39    0    0     -0.1747856235     -9.7592630386     -0.3902747631     0.0100842130     -0.0076034402     -0.0165078544     33.4486846923     77.4879837036     -40.3148345947
221 247    0    0     -0.1580253696     -9.7688407897     -0.3591485500     0.0151442980     -0.0110656023     -0.0093172101     33.4486846923     77.4879837036     -40.3148345947
222 199    0    0     -0.1580253696     -9.7688407897     -0.3591485500     0.0151442980     -0.0110656023     -0.0093172101     33.4486846923     77.4879837036     -40.3148345947
223 151    0    0     -0.1843629074     -9.7760238647     -0.3615428924     0.0052904505     -0.0057392001     -0.0034581665     33.4486846923     77.4879837036     -40.3148345947
224 103    0    0     -0.1771799468     -9.7496862411     -0.3591485500     -0.0040307550     -0.0054728798     -0.0119804132     33.4486846923     77.4879837036     -40.3148345947
225  56    0    0     -0.1771799468     -9.7496862411     -0.3591485500     -0.0040307550     -0.0054728798     -0.0119804132     33.4486846923     77.4879837036     -40.3148345947
226   8    0    0     -0.1771799468     -9.7448978424     -0.3998520660     -0.0090908374     -0.0084024009     -0.0210352993     32.2228164672     76.6094360351     -39.8087921142
226 215    0    0     -0.1436594247     -9.7760238647     -0.3998520660     -0.0085581970     -0.0076034402     -0.0210352993     32.2228164672     76.6094360351     -39.8087921142
227 168    0    0     -0.1436594247     -9.7760238647     -0.3998520660     -0.0085581970     -0.0076034402     -0.0210352993     32.2228164672     76.6094360351     -39.8087921142
228 120    0    0     -0.1436594247     -9.7808122634     -0.3687258243     0.0012956485     -0.0022770376     -0.0125130534     32.2228164672     76.6094360351     -39.8087921142
229  72    0    0     -0.2657699346     -9.7568693161     -0.4381612300     -0.0058949952     -0.0129298437     0.0050640773     32.2228164672     76.6094360351     -39.8087921142
230  24    0    0     -0.2657699346     -9.7568693161     -0.4381612300     -0.0058949952     -0.0129298437     0.0050640773     32.2228164672     76.6094360351     -39.8087921142
230 232    0    0     -0.1268991470     -9.7425031661     -0.3711201906     -0.0218742036     -0.0478177833     0.0199780082     32.2228164672     76.6094360351     -39.8087921142
231 185    0    0     -0.1771799468     -9.8143329620     -0.4022463798     -0.0016338732     -0.0254468917     0.0122547221     32.2228164672     76.6094360351     -39.8087921142
232 137    0    0     -0.1771799468     -9.8143329620     -0.4022463798     -0.0016338732     -0.0254468917     0.0122547221     32.2228164672     76.6094360351     -39.8087921142
233  89    0    0     -0.1652083396     -9.7927837371     -0.3974577426     0.0084862937     -0.0129298437     0.0077272796     31.3471965789     77.8394012451     -40.6521987915
234  42    0    0     -0.1676026582     -9.7520809173     -0.3711201906     0.0100842130     -0.0038749588     0.0013355957     31.3471965789     77.8394012451     -40.6521987915
234 249    0    0     -0.1676026582     -9.7520809173     -0.3711201906     0.0100842130     -0.0038749588     0.0013355957     31.3471965789     77.8394012451     -40.6521987915
235 201    0    0     -0.1676026582     -9.7712354660     -0.3806974601     0.0044914913     0.0019840848     0.0074609589     31.3471965789     77.8394012451     -40.6521987915
236 153    0    0     -0.2107004880     -9.7353200912     -0.3495712518     0.0063557329     0.0051799268     0.0085262393     31.3471965789     77.8394012451     -40.6521987915
237 105   15   -1     -0.2107004880     -9.7353200912     -0.3495712518     0.0063557329     0.0051799268     0.0085262393     31.3471965789     77.8394012451     -40.6521987915
238  57    0    0     -0.1987288665     -9.7353200912     -0.3615428924     -0.0136182785     0.0014514446     -0.0077192902     31.3471965789     77.8394012451     -40.6521987915
239   9    0  -19     -0.1723913097     -9.7664461135     -0.3591485500     -0.0322606897     -0.0038749588     -0.0244974613     31.3471965789     77.8394012451     -40.6521987915
239 218    0    0     -0.1723913097     -9.7664461135     -0.3591485500     -0.0322606897     -0.0038749588     -0.0244974613     31.3471965789     77.8394012451     -40.6521987915
240 170    0   -1     -0.1795742750     -9.7736291885     -0.4190066337     -0.0365218162     -0.0036086382     -0.0292912244     32.5730667114     76.9608535766     -41.1582412719
241 123    0    0     -0.1484480619     -9.7688407897     -0.4094293594     -0.0205426049     -0.0041412787     -0.0268943428     32.5730667114     76.9608535766     -41.1582412719
242  76    0  127     -0.1484480619     -9.7688407897     -0.4094293594     -0.0205426049     -0.0041412787     -0.0268943428     32.5730667114     76.9608535766     -41.1582412719
243  28    0    0     -0.1532367229     -9.7688407897     -0.3926690864     -0.0042970743     -0.0033423185     -0.0138446545     32.5730667114     76.9608535766     -41.1582412719
243 236    0    3     -0.1316878080     -9.7688407897     -0.4118237018     0.0039588510     -0.0012117570     -0.0053224081     32.5730667114     76.9608535766     -41.1582412719
244 188    0    0     -0.1316878080     -9.7688407897     -0.4118237018     0.0039588510     -0.0012117570     -0.0053224081     32.5730667114     76.9608535766     -41.1582412719
245 140    0    0     -0.1364764571     -9.7568693161     -0.3950634002     0.0119484567     0.0059788870     0.0082599191     32.5730667114     76.9608535766     -41.1582412719
246  92    0    0     -0.1795742750     -9.7425031661     -0.3759088277     0.0204707002     0.0097073698     0.0154505634     32.5730667114     76.9608535766     -41.1582412719
247  44    0    0     -0.1795742750     -9.7425031661     -0.3759088277     0.0204707002     0.0097073698     0.0154505634     32.5730667114     76.9608535766     -41.1582412719
247 251    0    0     -0.1723913097     -9.7520809173     -0.3591485500     0.0087526140     0.0091747293     0.0133200025     31.5223217010     76.2580108642     -39.4714279174
248 202    0    0     -0.1652083396     -9.7616577148     -0.3974577426     -0.0114877188     0.0030493652     0.0069283189     31.5223217010     76.2580108642     -39.4714279174
249 155    0    0     -0.1652083396     -9.7616577148     -0.3974577426     -0.0114877188     0.0030493652     0.0069283189     31.5223217010     76.2580108642     -39.4714279174
250 107    0    0     -0.1652083396     -9.7616577148     -0.3783031463     -0.0128193199     0.0043809666     0.0077272796     31.5223217010     76.2580108642     -39.4714279174
251  59    0    0     -0.1891515731     -9.7281370162     -0.3878804397     -0.0146835613     0.0046472864     0.0087925605     31.5223217010     76.2580108642     -39.4714279174
252  11    0    0     -0.1891515731     -9.7281370162     -0.3878804397     -0.0146835613     0.0046472864     0.0087925605     31.5223217010     76.2580108642     -39.4714279174
252 219    0    0     -0.2107004880     -9.7353200912     -0.4046407222     -0.0234721279     0.0038483262     0.0013355957     31.5223217010     76.2580108642     -39.4714279174
253 171    0    0     -0.2178834438     -9.7927837371     -0.4237952709     -0.0341249346     0.0027830455     -0.0069203290     31.5223217010     76.2580108642     -39.4714279174
254 123    0    0     -0.2178834438     -9.7927837371     -0.4237952709     -0.0341249346     0.0027830455     -0.0069203290     31.5223217010     76.2580108642     -39.4714279174
255  75    0    0     -0.1723913097     -9.7808122634     -0.4429498672     -0.0213415646     -0.0006791167     -0.0111814522     31.5223217010     76.2580108642     -39.4714279174
  0  28    0    0     -0.1867572593     -9.7664461135     -0.4501328468     0.0047578101     -0.0028096780     -0.0133120131     33.7989311218     77.8394012451     -39.6401100158
  0 235    0    0     -0.1867572593     -9.7664461135     -0.4501328468     0.0047578101     -0.0028096780     -0.0133120131     33.7989311218     77.8394012451     -39.6401100158
  1 187    0    0     -0.1915459060     -9.7425031661     -0.4094293594     0.0178075003     -0.0044075989     -0.0173068165     33.7989311218     77.8394012451     -39.6401100158
  2 139    0    0     -0.1843629074     -9.7664461135     -0.4309782505     0.0164758992     -0.0060055203     -0.0149099349     33.7989311218     77.8394012451     -39.6401100158
  3  90    0    0     -0.1843629074     -9.7664461135     -0.4309782505     0.0164758992     -0.0060055203     -0.0149099349     33.7989311218     77.8394012451     -39.6401100158
  4  42    0    0     -0.1915459060     -9.7856006622     -0.3926690864     0.0257971048     -0.0068044805     -0.0165078544     33.7989311218     77.8394012451     -39.6401100158
  4 249    0    0     -0.1556310415     -9.7305316925     -0.4046407222     0.0383141498     -0.0105329620     -0.0271606636     33.7989311218     77.8394012451     -39.6401100158
  5 201    0    0     -0.1556310415     -9.7305316925     -0.4046407222     0.0383141498     -0.0105329620     -0.0271606636     33.7989311218     77.8394012451     -39.6401100158
  6 153    0    0     -0.1580253696     -9.7568693161     -0.3735145092     0.0305908679     -0.0094676818     -0.0306228256     33.7989311218     77.8394012451     -39.6401100158
  7 105    0    0     -0.1508424043     -9.7736291885     -0.3926690864     0.0186064605     -0.0137288033     -0.0324870634     33.6238098144     77.3122711181     -40.1461563110
  8  57    0    0     -0.1508424043     -9.7736291885     -0.3926690864     0.0186064605     -0.0137288033     -0.0324870634     33.6238098144     77.3122711181     -40.1461563110
  9   9    0    0     -0.1292934894     -9.7616577148     -0.3998520660     0.0082199745     -0.0123972034     -0.0231658601     33.6238098144     77.3122711181     -40.1461563110
  9 217    0    0     -0.0742240333     -9.7544746398     -0.3352053165     -0.0144172406     -0.0233163309     0.0157168841     33.6238098144     77.3122711181     -40.1461563110
 10 170    0    0     -0.0742240333     -9.7544746398     -0.3352053165     -0.0144172406     -0.0233163309     0.0157168841     33.6238098144     77.3122711181     -40.1461563110
 11 122    0    0     -0.1508424043     -9.7592630386     -0.3471769332     -0.0013675522     -0.0145277643     0.0210432863     33.6238098144     77.3122711181     -40.1461563110
 12  75    0    0     -0.1723913097     -9.7592630386     -0.3687258243     0.0066220521     0.0001198437     0.0149179229     33.6238098144     77.3122711181     -40.1461563110
 13  27    0    0     -0.1723913097     -9.7592630386     -0.3687258243     0.0066220521     0.0001198437     0.0149179229     33.6238098144     77.3122711181     -40.1461563110
 13 234    0    0     -0.1532367229     -9.7329254150     -0.3806974601     0.0034262108     -0.0009454369     0.0055967183     33.6238098144     77.3122711181     -40.1461563110
 14 186    0    0     -0.1747856235     -9.7688407897     -0.3878804397     0.0026272499     -0.0062718396     -0.0002623252     33.6238098144     78.0151138305     -40.8208808898
 15 138    0    0     -0.1747856235     -9.7688407897     -0.3878804397     0.0026272499     -0.0062718396     -0.0002623252     33.6238098144     78.0151138305     -40.8208808898
 16  90    0    0     -0.1843629074     -9.7903900146     -0.4046407222     0.0039588510     -0.0068044805     -0.0002623252     33.6238098144     78.0151138305     -40.8208808898
 17  41    0    0     -0.1747856235     -9.7544746398     -0.3926690864     -0.0019001923     -0.0052065601     0.0026671962     33.6238098144     78.0151138305     -40.8208808898
 17 248    0    0     -0.1747856235     -9.7544746398     -0.3926690864     -0.0019001923     -0.0052065601     0.0026671962     33.6238098144     78.0151138305     -40.8208808898
 18 200    0    0     -0.1556310415     -9.7496862411     -0.4118237018     -0.0056286754     -0.0107992815     -0.0063876891     33.6238098144     78.0151138305     -40.8208808898
 19 152    0    0     -0.1676026582     -9.7616577148     -0.3591485500     0.0020946097     -0.0131961643     -0.0095835313     33.6238098144     78.0151138305     -40.8208808898
 20 104    0    0     -0.1676026582     -9.7616577148     -0.3591485500     0.0020946097     -0.0131961643     -0.0095835313     33.6238098144     78.0151138305     -40.8208808898
 21  55    0    0     -0.1843629074     -9.7760238647     -0.4405555725     0.0082199745     -0.0163920059     -0.0082519292     33.6238098144     78.0151138305     -40.8208808898
 22   7    0    0     -0.1628140068     -9.7712354660     -0.3950634002     0.0058230924     -0.0217184090     -0.0002623252     32.9233131408     77.3122711181     -39.1340675354
 22 215    0    0     -0.1628140068     -9.7712354660     -0.3950634002     0.0058230924     -0.0217184090     -0.0002623252     32.9233131408     77.3122711181     -39.1340675354
 23 167    0    0     -0.1915459060     -9.7592630386     -0.3974577426     0.0140790176     -0.0206531286     0.0039987974     32.9233131408     77.3122711181     -39.1340675354
 24 119    0    0     -0.1628140068     -9.7616577148     -0.3639371871     0.0124810945     -0.0198541660     0.0029335166     32.9233131408     77.3122711181     -39.1340675354
 25  71    0    0     -0.1628140068     -9.7616577148     -0.3639371871     0.0124810945     -0.0198541660     0.0029335166     32.9233131408     77.3122711181     -39.1340675354
 26  23    0    0     -0.1771799468     -9.7760238647     -0.3375996351     0.0135463762     -0.0209194469     0.0031998367     32.9233131408     77.3122711181     -39.1340675354
 26 231    0    0     -0.1771799468     -9.7568693161     -0.4046407222     0.0127474164     -0.0249142503     0.0053303980     32.9233131408     77.3122711181     -39.1340675354
 27 184    0    0     -0.1771799468     -9.7568693161     -0.4046407222     0.0127474164     -0.0249142503     0.0053303980     32.9233131408     77.3122711181     -39.1340675354
 28 136    0    0     -0.1580253696     -9.7448978424     -0.3639371871     0.0036925301     -0.0267784929     0.0165158452     32.9233131408     77.3122711181     -39.1340675354
 29  88    0    0     -0.1436594247     -9.7712354660     -0.3328109979     -0.0064276351     -0.0107992815     0.0218422460     32.9233131408     77.3122711181     -39.1340675354
 30  41    0    0     -0.1436594247     -9.7712354660     -0.3328109979     -0.0064276351     -0.0107992815     0.0218422460     32.9233131408     77.3122711181     -39.1340675354
 30 249    0    0     -0.1580253696     -9.7832069396     -0.4022463798     -0.0040307550     0.0041146464     0.0197116861     32.9233131408     77.3122711181     -39.1340675354
 31 201    0    0     -0.1819685935     -9.7640523910     -0.3639371871     0.0018282888     0.0075768084     0.0167821645     32.9233131408     77.3122711181     -39.1340675354
 32 153    0    0     -0.1819685935     -9.7640523910     -0.3639371871     0.0018282888     0.0075768084     0.0167821645     32.9233131408     77.3122711181     -39.1340675354
 33 105    0    0     -0.1795742750     -9.7233486175     -0.3567542552     0.0047578101     0.0041146464     0.0106568002     32.9233131408     77.3122711181     -39.1340675354
 34  57    0    0     -0.1939402198     -9.7472915649     -0.3615428924     -0.0064276351     0.0086420888     0.0101241612     32.9233131408     77.3122711181     -39.1340675354
 35   9    0    0     -0.1939402198     -9.7472915649     -0.3615428924     -0.0064276351     0.0086420888     0.0101241612     32.9233131408     77.3122711181     -39.1340675354
 35 217    0    0     -0.1867572593     -9.7903900146     -0.4237952709     -0.0098897972     0.0160990533     0.0082599191     32.9233131408     77.3122711181     -39.1340675354
 36 169    0    0     -0.1604196929     -9.7712354660     -0.3926690864     -0.0112213981     0.0344751453     0.0071946387     32.9233131408     77.3122711181     -39.1340675354
 37 122    0    0     -0.1604196929     -9.7712354660     -0.3926690864     -0.0112213981     0.0344751453     0.0071946387     32.9233131408     77.3122711181     -39.1340675354
 38  74    0    0     -0.1628140068     -9.7736291885     -0.4644988059     -0.0122866785     0.0565797138     0.0109231209     32.9233131408     76.9608535766     -40.8208808898
 39  26    0    0     -0.1436594247     -9.7257432937     -0.3759088277     -0.0048297152     0.0914676666     0.0098578405     32.9233131408     76.9608535766     -40.8208808898
 39 233    0    0     -0.1436594247     -9.7257432937     -0.3759088277     -0.0048297152     0.0914676666     0.0098578405     32.9233131408     76.9608535766     -40.8208808898
 40 185    0    0     -0.2609812974     -9.6754617691     -0.3112620830     -0.0245374059     0.1231597542     0.0039987974     32.9233131408     76.9608535766     -40.8208808898
 41 137    0    0     -0.2609812974     -9.8406705856     -0.3830918121     -0.0359891700     0.0648356437     0.0029335166     32.9233131408     76.9608535766     -40.8208808898
 42  88    0    0     -0.2609812974     -9.8406705856     -0.3830918121     -0.0359891700     0.0648356437     0.0029335166     32.9233131408     76.9608535766     -40.8208808898
 43  40    0    0     -0.2442210197     -9.8047552108     -0.3878804397     0.0026272499     0.0145011320     -0.0026592068     32.9233131408     76.9608535766     -40.8208808898
 43 247    0    0     -0.2083061695     -9.7257432937     -0.4261896133     0.0252644634     0.0043809666     -0.0202363371     32.9233131408     76.9608535766     -40.8208808898
 44 199    0    0     -0.2083061695     -9.7257432937     -0.4261896133     0.0252644634     0.0043809666     -0.0202363371     32.9233131408     76.9608535766     -40.8208808898
 45 151    0    0     -0.1939402198     -9.7329254150     -0.3830918121     0.0156769371     0.0097073698     -0.0284922647     33.4486846923     76.7851409912     -40.3148345947
 46 103    0    0     -0.1699969768     -9.7688407897     -0.3759088277     0.0004966892     0.0145011320     -0.0234321808     33.4486846923     76.7851409912     -40.3148345947
 47  55    0    0     -0.1699969768     -9.7688407897     -0.3759088277     0.0004966892     0.0145011320     -0.0234321808     33.4486846923     76.7851409912     -40.3148345947
 48   6    0    0     -0.1580253696     -9.7927837371     -0.3615428924     0.0111494946     0.0105063307     -0.0114477729     33.4486846923     76.7851409912     -40.3148345947
 48 214    0    0     -0.1556310415     -9.8119382858     -0.4118237018     0.0388467903     0.0067778482     0.0125210416     33.4486846923     76.7851409912     -40.3148345947
 49 166    0    0     -0.1556310415     -9.8119382858     -0.4118237018     0.0388467903     0.0067778482     0.0125210416     33.4486846923     76.7851409912     -40.3148345947
 50 118    0    0     -0.1963345432     -9.7472915649     -0.4094293594     0.0668104076     0.0137021720     0.0343592929     33.4486846923     76.7851409912     -40.3148345947
 51  70    0    0     -0.2514039993     -9.7856006622     -0.3399939537     0.0636145591     0.0099736900     0.0359572172     33.4486846923     76.7851409912     -40.3148345947
 52  22    0    0     -0.2514039993     -9.7856006622     -0.3399939537     0.0636145591     0.0099736900     0.0359572172     33.4486846923     76.7851409912     -40.3148345947
 52 230    0    0     -0.2370380401     -9.7113771438     -0.4333725929     0.0806590557     -0.0012117570     0.0327613782     32.9233131408     78.0151138305     -40.4835166931
 53 182    0    0     -0.2202777862     -9.7472915649     -0.3088677406     0.0508311986     0.0065115270     0.0340929746     32.9233131408     78.0151138305     -40.4835166931
 54 134    0    0     -0.2202777862     -9.7472915649     -0.3088677406     0.0508311986     0.0065115270     0.0340929746     32.9233131408     78.0151138305     -40.4835166931
 55  85    0    0     -0.2466153383     -9.7808122634     -0.3687258243     0.0388467903     0.0086420888     0.0330276942     32.9233131408     78.0151138305     -40.4835166931
 56  37    0    0     -0.1819685935     -9.7472915649     -0.3687258243     0.0308571839     0.0115716099     0.0311634516     32.9233131408     78.0151138305     -40.4835166931
 56 245    0    0     -0.1819685935     -9.7472915649     -0.3687258243     0.0308571839     0.0115716099     0.0311634516     32.9233131408     78.0151138305     -40.4835166931
 57 197    0    0     -0.1963345432     -9.7832069396     -0.3639371871     0.0407110309     0.0145011320     0.0519364261     32.9233131408     78.0151138305     -40.4835166931
 58 150    0    0     -0.1604196929     -9.7832069396     -0.3878804397     0.0484343147     0.0318119406     0.0791010856     32.9233131408     78.0151138305     -40.4835166931
 59 101    0    0     -0.1604196929     -9.7832069396     -0.3878804397     0.0484343147     0.0318119406     0.0791010856     32.9233131408     78.0151138305     -40.4835166931
 60  53    0    0     -0.2130948066     -9.7329254150     -0.3447826147     0.0367162275     0.0792169332     0.0894875717     33.7989311218     77.1365661621     -40.6521987915
 61   6    0    0     -0.3112620830     -9.6563072204     -0.1388707752     0.0194054183     0.1045173525     0.0948139762     33.7989311218     77.1365661621     -40.6521987915
 61 214    0    0     -0.3112620830     -9.6563072204     -0.1388707752     0.0194054183     0.1045173525     0.0948139762     33.7989311218     77.1365661621     -40.6521987915
 62 166    0    0     -0.3687258243     -9.7999668121     -0.1436594247     -0.0128193199     0.0789506149     0.1158532619     33.7989311218     77.1365661621     -40.6521987915
 63 119    0    0     -0.3854861259     -9.8382759094     -0.2059118509     -0.0072265954     0.0509869956     0.1283703088     33.7989311218     77.1365661621     -40.6521987915
 64  71    0    0     -0.3854861259     -9.8382759094     -0.2059118509     -0.0072265954     0.0509869956     0.1283703088     33.7989311218     77.1365661621     -40.6521987915
 65  23    0    0     -0.4142179965     -9.8071498870     -0.3112620830     0.0127474164     0.0445953083     0.1118584632     33.7989311218     77.1365661621     -40.6521987915
 65 232    0    0     -0.3830918121     -9.7065887451     -0.3615428924     0.0348519921     0.0477911520     0.0665840387     33.7989311218     77.1365661621     -40.6521987915
 66 184    0    0     -0.3830918121     -9.7065887451     -0.3615428924     0.0348519921     0.0477911520     0.0665840387     33.7989311218     77.1365661621     -40.6521987915
 67 136    0    0     -0.5243568897     -9.6874332427     -0.1580253696     0.0111494946     0.0435300302     0.0127873635     33.7989311218     77.1365661621     -40.6521987915
 68  88    0    0     -0.4118237018     -9.7520809173     -0.2083061695     -0.0272006058     -0.0017443972     -0.0157088947     33.4486846923     77.8394012451     -41.3269233703
 69  40    0    0     -0.4118237018     -9.7520809173     -0.2083061695     -0.0272006058     -0.0017443972     -0.0157088947     33.4486846923     77.8394012451     -41.3269233703
 69 248    0    0     -0.3543598890     -9.7856006622     -0.2609812974     -0.0602243041     -0.0073371200     -0.0186384181     33.4486846923     77.8394012451     -41.3269233703
 70 200    0    0     -0.3399939537     -9.6610965728     -0.2609812974     -0.0809972858     0.0083757686     -0.0023928866     33.4486846923     77.8394012451     -41.3269233703
 71 152    0    0     -0.3399939537     -9.6610965728     -0.2609812974     -0.0809972858     0.0083757686     -0.0023928866     33.4486846923     77.8394012451     -41.3269233703
 72 104    0    0     -0.3663315296     -9.7017993927     -0.2729529142     -0.1289349079     0.0326108980     0.0178474450     33.4486846923     77.8394012451     -41.3269233703
 73  57    0    0     -0.3543598890     -9.8143329620     -0.3639371871     -0.1888569450     0.0483237934     0.0322287344     33.4486846923     77.8394012451     -41.3269233703
 74   9    0    0     -0.3543598890     -9.8143329620     -0.3639371871     -0.1888569450     0.0483237934     0.0322287344     33.4486846923     77.8394012451     -41.3269233703
 74 217    0    0     -0.3998520660     -9.8334875106     -0.4549215316     -0.1939170265     0.0549817943     0.0615239524     33.4486846923     77.8394012451     -41.3269233703
 75 169    0    0     -0.4309782505     -9.8143329620     -0.5147795677     -0.1390550727     0.0472585105     0.0737746810     33.7989311218     76.4337234497     -40.9895629882
 76 121    0    0     -0.4309782505     -9.8143329620     -0.5147795677     -0.1390550727     0.0472585105     0.0737746810     33.7989311218     76.4337234497     -40.9895629882
 77  73    0    0     -0.4357668876     -9.7209539413     -0.4405555725     -0.0895195293     0.0371383428     0.0657850742     33.7989311218     76.4337234497     -40.9895629882
 78  25    0    0     -0.4142179965     -9.7113771438     -0.4405555725     -0.0959112071     0.0302140212     0.0545996284     33.7989311218     76.4337234497     -40.9895629882
 78 234    0    0     -0.4142179965     -9.7113771438     -0.4405555725     -0.0959112071     0.0302140212     0.0545996284     33.7989311218     76.4337234497     -40.9895629882
 79 186    0    0     -0.3136564254     -9.7425031661     -0.5339341640     -0.1185484170     0.0483237934     0.0532680273     33.7989311218     76.4337234497     -40.9895629882
 80 139    0    0     -0.4214009761     -9.7879953384     -0.5794263362     -0.0916500949     0.1375410437     0.0103904819     33.7989311218     76.4337234497     -40.9895629882
 81  91    0    0     -0.4214009761     -9.7879953384     -0.5794263362     -0.0916500949     0.1375410437     0.0103904819     33.7989311218     76.4337234497     -40.9895629882
 82  43    0    0     -0.5243568897     -9.7951784133     -0.5770320415     -0.0535663080     0.1710973834     -0.0205026578     33.7989311218     76.4337234497     -40.9895629882
 82 251    0    0     -0.5890036106     -9.8143329620     -0.5818206787     -0.0093571577     0.1095774288     -0.0202363371     32.9233131408     77.6636886596     -41.4956054687
 83 203    0    0     -0.5890036106     -9.8143329620     -0.5818206787     -0.0093571577     0.1095774288     -0.0202363371     32.9233131408     77.6636886596     -41.4956054687
 84 155    0    0     -0.5315398693     -9.7975721359     -0.5578774452     0.0321887874     0.0461932277     -0.0290249013     32.9233131408     77.6636886596     -41.4956054687
 85 107    0    0     -0.3687258243     -9.7472915649     -0.5004136562     0.0604187250     0.0134358525     -0.0271606636     32.9233131408     77.6636886596     -41.4956054687
 86  59    0    0     -0.3687258243     -9.7472915649     -0.5004136562     0.0604187250     0.0134358525     -0.0271606636     32.9233131408     77.6636886596     -41.4956054687
 87  11    0    0     -0.4429498672     -9.7520809173     -0.4980193138     0.0668104076     0.0443289852     -0.0359492278     32.9233131408     77.6636886596     -41.4956054687
 87 219    0    0     -0.5363285064     -9.6874332427     -0.4836534023     0.0593534421     0.0323445796     -0.0335523462     32.9233131408     77.6636886596     -41.4956054687
 88 171    0    0     -0.5363285064     -9.6874332427     -0.4836534023     0.0593534421     0.0323445796     -0.0335523462     32.9233131408     77.6636886596     -41.4956054687
 89 124    0    0     -0.4716817855     -9.6275758743     -0.4812590599     0.0505648803     -0.0123972034     -0.0306228256     32.9233131408     77.6636886596     -41.4956054687
 90  76    0    0     -0.4644988059     -9.7185602188     -0.5195682525     0.0577555227     -0.0446219444     -0.0601843643     33.6238098144     78.7179489135     -40.1461563110
 91  28    0    0     -0.4644988059     -9.7185602188     -0.5195682525     0.0577555227     -0.0446219444     -0.0601843643     33.6238098144     78.7179489135     -40.1461563110
 91 236    0    0     -0.4261896133     -9.8263044357     -0.4932306766     0.0817243385     -0.0677917957     -0.0964038944     33.6238098144     78.7179489135     -40.1461563110
 92 189    0    0     -0.3495712518     -9.8023614883     -0.4692874431     0.1062258005     -0.0741834735     -0.1150463104     33.6238098144     78.7179489135     -40.1461563110
 93 142    0    0     -0.3495712518     -9.8023614883     -0.4692874431     0.1062258005     -0.0741834735     -0.1150463104     33.6238098144     78.7179489135     -40.1461563110
 94  94    0    0     -0.2178834438     -9.7377147674     -0.3878804397     0.0849201774     -0.1333065629     -0.0644454860     33.6238098144     78.7179489135     -40.1461563110
 95  47    0    0     -0.2609812974     -9.7233486175     -0.3687258243     0.0777295303     -0.0563400316     -0.0053224081     33.6238098144     78.7179489135     -40.1461563110
 95 255    0    0     -0.2609812974     -9.7233486175     -0.3687258243     0.0777295303     -0.0563400316     -0.0053224081     33.6238098144     78.7179489135     -40.1461563110
 96 207    0    0     -0.3399939537     -9.7472915649     -0.3998520660     0.0622829675     0.0027830455     0.0596597099     33.6238098144     78.7179489135     -40.1461563110
 97 159    0    0     -0.3735145092     -9.7185602188     -0.3854861259     0.0473690319     0.0214254570     0.0921507740     33.6238098144     77.3122711181     -40.8208808898
 98 111    0    0     -0.3735145092     -9.7185602188     -0.3854861259     0.0473690319     0.0214254570     0.0921507740     33.6238098144     77.3122711181     -40.8208808898
 99  63    0    0     -0.4309782505     -9.7448978424     -0.3854861259     0.0281939868     0.0294150619     0.0977435016     33.6238098144     77.3122711181     -40.8208808898
100  14    0    0     -0.4549215316     -9.7736291885     -0.3591485500     0.0028935707     0.0328772211     0.0777694892     33.6238098144     77.3122711181     -40.8208808898
100 222    0    0     -0.4549215316     -9.7736291885     -0.3591485500     0.0028935707     0.0328772211     0.0777694892     33.6238098144     77.3122711181     -40.8208808898
101 174    0    0     -0.4477385520     -9.7329254150     -0.3423882961     -0.0181457233     0.0320782637     0.0522027492     33.6238098144     77.3122711181     -40.8208808898
102 126    0    0     -0.3687258243     -9.7353200912     -0.4046407222     -0.0447777366     0.0339425039     0.0348919367     33.6238098144     77.3122711181     -40.8208808898
103  78    0    0     -0.3687258243     -9.7353200912     -0.4046407222     -0.0447777366     0.0339425039     0.0348919367     33.6238098144     77.3122711181     -40.8208808898
104  30    0    0     -0.4597101688     -9.7472915649     -0.4118237018     -0.0471746158     0.0659009218     0.0162495241     33.6238098144     77.3122711181     -40.8208808898
104 238    0    0     -0.4692874431     -9.7592630386     -0.4094293594     -0.0277332496     0.0592429161     0.0263696908     33.6238098144     77.3122711181     -40.8208808898
105 191    0    0     -0.4692874431     -9.7592630386     -0.4094293594     -0.0277332496     0.0592429161     0.0263696908     33.6238098144     77.3122711181     -40.8208808898
106 143    0    0     -0.4836534023     -9.7664461135     -0.4142179965     -0.0003022719     0.0480574703     0.0237064886     34.6745529174     78.0151138305     -39.4714279174
107  95    0    0     -0.5075965881     -9.7927837371     -0.3950634002     0.0164758992     0.0331435441     0.0090588798     34.6745529174     78.0151138305     -39.4714279174
108  47    0    0     -0.5075965881     -9.7927837371     -0.3950634002     0.0164758992     0.0331435441     0.0090588798     34.6745529174     78.0151138305     -39.4714279174
108 254    0    0     -0.4908363342     -9.7448978424     -0.3974577426     0.0204707002     0.0070441675     0.0050640773     34.6745529174     78.0151138305     -39.4714279174
109 206    0    0     -0.4908363342     -9.7448978424     -0.3974577426     0.0204707002     0.0070441675     0.0050640773     34.6745529174     78.0151138305     -39.4714279174
110 157    0    0     -0.4429498672     -9.7425031661     -0.4309782505     0.0311235070     -0.0041412787     0.0103904819     34.6745529174     78.0151138305     -39.4714279174
111 109    0    0     -0.5052022933     -9.7113771438     -0.3854861259     0.0622829675     -0.0033423185     0.0133200025     34.6745529174     78.0151138305     -39.4714279174
112  61    0    0     -0.5052022933     -9.7113771438     -0.3854861259     0.0622829675     -0.0033423185     0.0133200025     34.6745529174     78.0151138305     -39.4714279174
113  13    0    0     -0.4980193138     -9.7808122634     -0.3878804397     0.0708052062     -0.0054728798     0.0016019158     34.6745529174     78.0151138305     -39.4714279174
113 221    0    0     -0.5099909305     -9.7401084899     -0.3519655704     0.0678756904     -0.0086687211     -0.0159752140     33.0984382629     78.1908187866     -41.6642875671
114 173    0    0     -0.5099909305     -9.7401084899     -0.3519655704     0.0678756904     -0.0086687211     -0.0159752140     33.0984382629     78.1908187866     -41.6642875671
115 125    0    0     -0.4692874431     -9.7377147674     -0.3399939537     0.0471027135     -0.0187888870     -0.0348839473     33.0984382629     78.1908187866     -41.6642875671
116  77    0    0     -0.4549215316     -9.7544746398     -0.3375996351     0.0399120759     -0.0225173687     -0.0399440288     33.0984382629     78.1908187866     -41.6642875671
117  30    0    0     -0.4549215316     -9.7544746398     -0.3375996351     0.0399120759     -0.0225173687     -0.0399440288     33.0984382629     78.1908187866     -41.6642875671
117 238    0    0     -0.4285839557     -9.7760238647     -0.3208393812     0.0385804700     -0.0193215274     -0.0330197072     33.0984382629     78.1908187866     -41.6642875671
118 190    0    0     -0.4405555725     -9.7448978424     -0.2801358699     0.0319224643     -0.0110656023     -0.0130456924     33.0984382629     78.1908187866     -41.6642875671
119 143    0    0     -0.4405555725     -9.7448978424     -0.2801358699     0.0319224643     -0.0110656023     -0.0130456924     33.0984382629     78.1908187866     -41.6642875671
120  95    0    0     -0.4357668876     -9.7425031661     -0.2561926364     0.0090189342     -0.0001464764     0.0074609589     33.0984382629     78.1908187866     -41.6642875671
121  47    0    0     -0.4477385520     -9.6778564453     -0.2681642532     -0.0375870943     0.0134358525     0.0199780082     33.9740562438     76.2580108642     -40.4835166931
121 255    0    0     -0.4477385520     -9.6778564453     -0.2681642532     -0.0375870943     0.0134358525     0.0199780082     33.9740562438     76.2580108642     -40.4835166931
122 207    0    0     -0.4549215316     -9.7233486175     -0.3495712518     -0.1044334530     0.0283497810     0.0282339305     33.9740562438     76.2580108642     -40.4835166931
123 159    0    0     -0.4812590599     -9.7544746398     -0.3854861259     -0.1310654759     0.0326108980     0.0319624137     33.9740562438     76.2580108642     -40.4835166931
124 111    0    0     -0.4812590599     -9.7544746398     -0.3854861259     -0.1310654759     0.0326108980     0.0319624137     33.9740562438     76.2580108642     -40.4835166931
125  63    0    0     -0.5004136562     -9.7209539413     -0.3998520660     -0.1265380263     0.0304803419     0.0255707287     33.9740562438     76.2580108642     -40.4835166931
126  15    0    0     -0.5291455268     -9.7784175872     -0.4812590599     -0.1302664995     0.0307466626     0.0098578405     33.9740562438     76.2580108642     -40.4835166931
