# Supplementary material for: A localization method for wireless capsule endoscopy using side wall cameras and IMU sensor
Source: Sci Rep. 2021 May 27;11:11204. doi: 10.1038/s41598-021-90523-w (PMC8160358; doi:10.1038/s41598-021-90523-w)
Supplement: Supplementary file 1 — Supplementary Information. [file 41598_2021_90523_MOESM1_ESM.zip › data/L_4]

192  38    0    0     -0.0407035017     -9.7472915649     0.1460537433     -0.1181156396     0.0095462608     -0.0424181556     58.1411705017     79.4207916259     -60.3879127502
192 246    0    0     -0.0407035017     -9.7472915649     0.1460537433     -0.1181156396     0.0095462608     -0.0424181556     58.1411705017     79.4207916259     -60.3879127502
193 199    0    0     -0.0574637699     -9.7425031661     0.1580253696     -0.1210451602     0.0116768217     -0.0354938316     58.1411705017     79.4207916259     -60.3879127502
194 151    0    0     -0.0622524166     -9.7856006622     0.1532367229     -0.1354264497     0.0119431400     -0.0368254327     58.1411705017     79.4207916259     -60.3879127502
195 104    0    0     -0.0622524166     -9.7856006622     0.1532367229     -0.1354264497     0.0119431400     -0.0368254327     58.1411705017     79.4207916259     -60.3879127502
196  56    0    0     -0.0550694465     -9.7784175872     0.1652083396     -0.1359590888     0.0124757814     -0.0509403991     58.1411705017     79.4207916259     -60.3879127502
197   8    0    0     -0.0359148550     -9.7520809173     0.1316878080     -0.1364917278     0.0132747423     -0.0530709648     58.1411705017     79.4207916259     -60.3879127502
197 216    0    0     -0.0359148550     -9.7520809173     0.1316878080     -0.1364917278     0.0132747423     -0.0530709648     58.1411705017     79.4207916259     -60.3879127502
198 169    0    0     -0.0311262083     -9.7568693161     0.1436594247     -0.1436823749     0.0138073825     -0.0424181556     58.4914169311     79.4207916259     -61.4000015258
199 121    0    0     -0.0502807998     -9.7999668121     0.1268991470     -0.1468782186     0.0100788998     -0.0338959121     58.4914169311     79.4207916259     -61.4000015258
200  74    0    0     -0.0502807998     -9.7999668121     0.1268991470     -0.1468782186     0.0100788998     -0.0338959121     58.4914169311     79.4207916259     -61.4000015258
201  26    0    0     -0.0670410633     -9.7975721359     0.1532367229     -0.1367580413     0.0060840978     -0.0341622304     58.4914169311     79.4207916259     -61.4000015258
201 234    0    0     -0.0502807998     -9.7520809173     0.1819685935     -0.1282358055     0.0063504180     -0.0432171201     58.4914169311     79.4207916259     -61.4000015258
202 185    0    0     -0.0502807998     -9.7520809173     0.1819685935     -0.1282358055     0.0063504180     -0.0432171201     58.4914169311     79.4207916259     -61.4000015258
203 138    0    0     -0.0287318849     -9.7425031661     0.1676026582     -0.1383559703     0.0076820187     -0.0437497568     58.4914169311     79.4207916259     -61.4000015258
204  90    0    0     -0.0550694465     -9.7496862411     0.1556310415     -0.1551341438     0.0114105010     -0.0346948742     58.4914169311     79.4207916259     -61.4000015258
205  42    0    0     -0.0550694465     -9.7496862411     0.1556310415     -0.1551341438     0.0114105010     -0.0346948742     58.4914169311     79.4207916259     -61.4000015258
205 250    0    0     -0.0742240333     -9.8047552108     0.1005615949     -0.1596615791     0.0111441802     -0.0304337501     57.9660453796     76.4337234497     -61.5686836242
206 203    0    0     -0.0670410633     -9.8478536605     0.1005615949     -0.1338285207     0.0066167383     -0.0376243948     57.9660453796     76.4337234497     -61.5686836242
207 155    0    0     -0.0670410633     -9.8478536605     0.1005615949     -0.1338285207     0.0066167383     -0.0376243948     57.9660453796     76.4337234497     -61.5686836242
208 108    0    0     -0.0574637699     -9.7640523910     0.1843629074     -0.1101260304     0.0076820187     -0.0400212764     57.9660453796     76.4337234497     -61.5686836242
209  60    0    0     -0.0622524166     -9.7209539413     0.1891515731     -0.1242409944     0.0106115412     -0.0301674318     57.9660453796     76.4337234497     -61.5686836242
210  12    0    0     -0.0622524166     -9.7209539413     0.1891515731     -0.1242409944     0.0106115412     -0.0301674318     57.9660453796     76.4337234497     -61.5686836242
210 221    0    0     -0.0957729530     -9.8071498870     0.1484480619     -0.1423507690     0.0092799396     -0.0330969524     57.9660453796     76.4337234497     -61.5686836242
211 173    0    0     -0.0670410633     -9.7760238647     0.1580253696     -0.1351601123     0.0098125801     -0.0512067222     57.9660453796     76.4337234497     -61.5686836242
212 126    0    0     -0.0670410633     -9.7760238647     0.1580253696     -0.1351601123     0.0098125801     -0.0512067222     57.9660453796     76.4337234497     -61.5686836242
213  79    0    0     -0.0430978250     -9.7544746398     0.1460537433     -0.1247736334     0.0106115412     -0.0546688842     58.8416671752     78.0151138305     -61.4000015258
214  31    0    0     -0.0502807998     -9.7568693161     0.1484480619     -0.1210451602     0.0090136194     -0.0437497568     58.8416671752     78.0151138305     -61.4000015258
214 239    0    0     -0.0502807998     -9.7568693161     0.1484480619     -0.1210451602     0.0090136194     -0.0437497568     58.8416671752     78.0151138305     -61.4000015258
215 191    0    0     -0.0478864765     -9.8286991119     0.1101388931     -0.1157187461     0.0084809789     -0.0338959121     58.8416671752     78.0151138305     -61.4000015258
216 144    0    0     -0.0526751232     -9.7832069396     0.1963345432     -0.0901520156     0.0082146587     -0.0328306317     58.8416671752     78.0151138305     -61.4000015258
217  96    0    0     -0.0526751232     -9.7832069396     0.1963345432     -0.0901520156     0.0082146587     -0.0328306317     58.8416671752     78.0151138305     -61.4000015258
218  48    0    0     -0.0478864765     -9.7113771438     0.2322494029     -0.1000058650     0.0092799396     -0.0373580741     58.8416671752     78.0151138305     -61.4000015258
219   0    0    0     -0.0550694465     -9.7137708663     0.2346437215     -0.1514056682     0.0114105010     -0.0416191959     58.8416671752     78.0151138305     -61.4000015258
219 208    0    0     -0.0550694465     -9.7137708663     0.2346437215     -0.1514056682     0.0114105010     -0.0416191959     58.8416671752     78.0151138305     -61.4000015258
220 161    0    0     -0.0478864765     -9.7401084899     0.1699969768     -0.1969464111     0.0162042641     -0.0410865545     58.8416671752     77.3122711181     -60.0505523681
221 113    0    0     -0.0622524166     -9.7856006622     0.1292934894     -0.2179856777     0.0196664257     -0.0299011116     58.8416671752     77.3122711181     -60.0505523681
222  66    0    0     -0.0622524166     -9.7856006622     0.1292934894     -0.2179856777     0.0196664257     -0.0299011116     58.8416671752     77.3122711181     -60.0505523681
223  19    0    0     -0.0694353866     -9.7999668121     0.1029559254     -0.2014738559     0.0194001054     -0.0251073479     58.8416671752     77.3122711181     -60.0505523681
223 227    0    0     -0.0909842967     -9.8526420593     0.1053502440     -0.1620584583     0.0124757814     -0.0314990305     58.8416671752     77.3122711181     -60.0505523681
224 179    0    0     -0.0909842967     -9.8526420593     0.1053502440     -0.1620584583     0.0124757814     -0.0314990305     58.8416671752     77.3122711181     -60.0505523681
225 132    0    0     -0.0957729530     -9.8741912841     0.0885899734     -0.1047996282     -0.0000412655     -0.0506740808     58.8416671752     77.3122711181     -60.0505523681
226  84    0    0     -0.0598580884     -9.7951784133     0.1316878080     -0.0502039909     -0.0074982299     -0.0783713769     58.8416671752     77.3122711181     -60.0505523681
227  36    0    0     -0.0598580884     -9.7951784133     0.1316878080     -0.0502039909     -0.0074982299     -0.0783713769     58.8416671752     77.3122711181     -60.0505523681
227 245    0    0     -0.0071829710     -9.6706733703     0.2274607658     -0.0352900624     -0.0035034275     -0.0860946655     57.7909202575     78.3665313720     -62.4120903015
228 197    0    0     0.0095772953     -9.6347589492     0.2777415513     -0.0861572170     0.0084809789     -0.0575984048     57.7909202575     78.3665313720     -62.4120903015
229 148    0    0     0.0095772953     -9.6347589492     0.2777415513     -0.0861572170     0.0084809789     -0.0575984048     57.7909202575     78.3665313720     -62.4120903015
230 100    0    0     -0.0071829710     -9.7281370162     0.2490096569     -0.1647216701     0.0167369031     -0.0195146226     57.7909202575     78.3665313720     -62.4120903015
231  52    0    0     -0.0885899734     -9.7784175872     0.1987288665     -0.2091971397     0.0217969870     -0.0006058924     57.7909202575     78.3665313720     -62.4120903015
232   4    0    0     -0.0885899734     -9.7784175872     0.1987288665     -0.2091971397     0.0217969870     -0.0006058924     57.7909202575     78.3665313720     -62.4120903015
232 212    0    0     -0.0885899734     -9.7712354660     0.1676026582     -0.2299700975     0.0204653882     -0.0155198216     57.7909202575     78.3665313720     -62.4120903015
233 164    0    0     -0.0885899734     -9.7879953384     0.0933786296     -0.2238447427     0.0204653882     -0.0373580741     57.7909202575     78.3665313720     -62.4120903015
234 116   -1   -1     -0.0885899734     -9.7879953384     0.0933786296     -0.2238447427     0.0204653882     -0.0373580741     57.7909202575     78.3665313720     -62.4120903015
235  68    0    0     -0.0622524166     -9.7592630386     0.1388707752     -0.1953484916     0.0204653882     -0.0560004806     57.7909202575     78.3665313720     -62.4120903015
236  20    0 -128     -0.0143659424     -9.8071498870     0.0838013267     -0.1793692684     0.0156716241     -0.0560004806     58.4914169311     78.0151138305     -61.7373657226
236 229    0    0     -0.0143659424     -9.8071498870     0.0838013267     -0.1793692684     0.0156716241     -0.0560004806     58.4914169311     78.0151138305     -61.7373657226
237 181    0   -1     -0.0430978250     -9.8358821868     0.0694353866     -0.1580636596     0.0138073825     -0.0253736686     58.4914169311     78.0151138305     -61.7373657226
238 134    0    0     -0.0550694465     -9.7975721359     0.1340821266     -0.1306326866     0.0127421021     -0.0069975762     58.4914169311     78.0151138305     -61.7373657226
239  86    0    3     -0.0550694465     -9.7975721359     0.1340821266     -0.1306326866     0.0127421021     -0.0069975762     58.4914169311     78.0151138305     -61.7373657226
240  39    0    0     -0.0742240333     -9.7568693161     0.1340821266     -0.1162513971     0.0162042641     -0.0077965373     58.4914169311     78.0151138305     -61.7373657226
240 247    0    0     -0.0981672668     -9.7472915649     0.1436594247     -0.1207788348     0.0116768217     -0.0328306317     58.4914169311     78.0151138305     -61.7373657226
241 200    0    0     -0.0981672668     -9.7472915649     0.1436594247     -0.1207788348     0.0116768217     -0.0328306317     58.4914169311     78.0151138305     -61.7373657226
242 153    0    0     -0.0694353866     -9.7664461135     0.1340821266     -0.1239746809     0.0066167383     -0.0570657682     58.4914169311     78.0151138305     -61.7373657226
243 106    0    0     -0.0335205316     -9.7784175872     0.1268991470     -0.1229094028     0.0042198567     -0.0642564201     57.7909202575     78.0151138305     -60.7252769470
244  58    0    0     -0.0335205316     -9.7784175872     0.1268991470     -0.1229094028     0.0042198567     -0.0642564201     57.7909202575     78.0151138305     -60.7252769470
245  10    0    0     -0.0478864765     -9.7712354660     0.1221105098     -0.1223767518     0.0060840978     -0.0544025659     57.7909202575     78.0151138305     -60.7252769470
245 218    0    0     -0.0454921483     -9.7448978424     0.1556310415     -0.1245073199     0.0084809789     -0.0384233570     57.7909202575     78.0151138305     -60.7252769470
246 170    0    0     -0.0454921483     -9.7448978424     0.1556310415     -0.1245073199     0.0084809789     -0.0384233570     57.7909202575     78.0151138305     -60.7252769470
247 123    0    0     -0.0502807998     -9.7496862411     0.1628140068     -0.1226430892     0.0114105010     -0.0280368690     57.7909202575     78.0151138305     -60.7252769470
248  74    0    0     -0.0933786296     -9.7736291885     0.1245048284     -0.1287684440     0.0124757814     -0.0229767847     57.7909202575     78.0151138305     -60.7252769470
249  27    0    0     -0.0933786296     -9.7736291885     0.1245048284     -0.1287684440     0.0124757814     -0.0229767847     57.7909202575     78.0151138305     -60.7252769470
249 235    0    0     -0.0814070034     -9.7808122634     0.1340821266     -0.1279694795     0.0098125801     -0.0346948742     57.7909202575     78.0151138305     -60.7252769470
250 187    0    0     -0.0790126848     -9.7472915649     0.1556310415     -0.1311653256     0.0079483389     -0.0437497568     58.3162918090     77.4879837036     -61.9060440063
251 139    0    0     -0.0790126848     -9.7472915649     0.1556310415     -0.1311653256     0.0079483389     -0.0437497568     58.3162918090     77.4879837036     -61.9060440063
252  91    0    0     -0.0598580884     -9.7592630386     0.1484480619     -0.1380896453     0.0098125801     -0.0493424844     58.3162918090     77.4879837036     -61.9060440063
253  43    0    0     -0.0430978250     -9.7760238647     0.1340821266     -0.1367580413     0.0122094619     -0.0464129590     58.3162918090     77.4879837036     -61.9060440063
253 251    0    0     -0.0430978250     -9.7760238647     0.1340821266     -0.1367580413     0.0122094619     -0.0464129590     58.3162918090     77.4879837036     -61.9060440063
254 203    0    0     -0.0407035017     -9.8095445632     0.1436594247     -0.1308990120     0.0108778608     -0.0352275133     58.3162918090     77.4879837036     -61.9060440063
255 154    0    0     -0.0622524166     -9.7736291885     0.1364764571     -0.1274368524     0.0106115412     -0.0267052674     58.3162918090     77.4879837036     -61.9060440063
  0 107    0    0     -0.0622524166     -9.7736291885     0.1364764571     -0.1274368524     0.0106115412     -0.0267052674     58.3162918090     77.4879837036     -61.9060440063
  1  59    0    0     -0.1005615949     -9.7927837371     0.1580253696     -0.1186482791     0.0098125801     -0.0261726260     58.3162918090     77.4879837036     -61.9060440063
  2  11    0    0     -0.0981672668     -9.7640523910     0.1532367229     -0.1095933914     0.0076820187     -0.0386896753     57.7909202575     76.2580108642     -60.3879127502
  2 218    0    0     -0.0981672668     -9.7640523910     0.1532367229     -0.1095933914     0.0076820187     -0.0386896753     57.7909202575     76.2580108642     -60.3879127502
  3 170    0    0     -0.0718297100     -9.7616577148     0.1699969768     -0.1063975572     0.0058177781     -0.0549352073     57.7909202575     76.2580108642     -60.3879127502
  4 122    0    0     -0.0454921483     -9.7808122634     0.1628140068     -0.1018701076     0.0063504180     -0.0578647232     57.7909202575     76.2580108642     -60.3879127502
  5  74    0    0     -0.0454921483     -9.7808122634     0.1628140068     -0.1018701076     0.0063504180     -0.0578647232     57.7909202575     76.2580108642     -60.3879127502
  6  25    0    0     -0.0742240333     -9.7832069396     0.1676026582     -0.0946794605     0.0050188169     -0.0501414394     57.7909202575     76.2580108642     -60.3879127502
  6 233    0    0     -0.0670410633     -9.7496862411     0.2202777862     -0.0885540962     0.0047524971     -0.0528046417     57.7909202575     76.2580108642     -60.3879127502
  7 185    0    0     -0.0670410633     -9.7496862411     0.2202777862     -0.0885540962     0.0047524971     -0.0528046417     57.7909202575     76.2580108642     -60.3879127502
  8 136    0    0     -0.0646467447     -9.7113771438     0.2514039993     -0.1026690721     0.0060840978     -0.0517393636     57.7909202575     76.2580108642     -60.3879127502
  9  88    0    0     -0.0670410633     -9.7784175872     0.2130948066     -0.1266378760     0.0071493792     -0.0458803176     57.7909202575     76.2580108642     -60.3879127502
 10  40    0    0     -0.0670410633     -9.7784175872     0.2130948066     -0.1266378760     0.0071493792     -0.0458803176     57.7909202575     76.2580108642     -60.3879127502
 10 247    0    0     -0.0646467447     -9.7712354660     0.2178834438     -0.1298337221     0.0079483389     -0.0464129590     58.1411705017     76.2580108642     -59.7131881713
 11 200    0    0     -0.0502807998     -9.7568693161     0.2250664234     -0.1261052489     0.0076820187     -0.0498751211     58.1411705017     76.2580108642     -59.7131881713
 12 152    0    0     -0.0502807998     -9.7568693161     0.2250664234     -0.1261052489     0.0076820187     -0.0498751211     58.1411705017     76.2580108642     -59.7131881713
 13 104    0    0     -0.0454921483     -9.7353200912     0.2250664234     -0.1295673961     0.0079483389     -0.0485435199     58.1411705017     76.2580108642     -59.7131881713
 14  57    0    0     -0.0502807998     -9.7592630386     0.2298550844     -0.1399538755     0.0087473001     -0.0413528728     58.1411705017     76.2580108642     -59.7131881713
 15   9    0    0     -0.0502807998     -9.7592630386     0.2298550844     -0.1399538755     0.0087473001     -0.0413528728     58.1411705017     76.2580108642     -59.7131881713
 15 217    0    0     -0.0646467447     -9.7903900146     0.1891515731     -0.1372906923     0.0090136194     -0.0296347885     58.1411705017     76.2580108642     -59.7131881713
 16 169    0    0     -0.0790126848     -9.7927837371     0.2178834438     -0.1194472427     0.0103452205     -0.0320316696     58.1411705017     76.2580108642     -59.7131881713
 17 121    0    0     -0.0790126848     -9.7927837371     0.2178834438     -0.1194472427     0.0103452205     -0.0320316696     58.1411705017     76.2580108642     -59.7131881713
 18  74    0    0     -0.0957729530     -9.7736291885     0.2298550844     -0.1119902729     0.0140737032     -0.0418855190     59.3670387268     77.8394012451     -60.8939590454
 19  26    0    0     -0.0526751232     -9.7616577148     0.2442210197     -0.1293010826     0.0127421021     -0.0501414394     59.3670387268     77.8394012451     -60.8939590454
 19 234    0    0     -0.0526751232     -9.7616577148     0.2442210197     -0.1293010826     0.0127421021     -0.0501414394     59.3670387268     77.8394012451     -60.8939590454
 20 187    0    0     -0.0622524166     -9.7784175872     0.2250664234     -0.1447476387     0.0092799396     -0.0469456005     59.3670387268     77.8394012451     -60.8939590454
 21 139    0    0     -0.0430978250     -9.7664461135     0.2298550844     -0.1471445322     0.0095462608     -0.0410865545     59.3670387268     77.8394012451     -60.8939590454
 22  91    0    0     -0.0430978250     -9.7664461135     0.2298550844     -0.1471445322     0.0095462608     -0.0410865545     59.3670387268     77.8394012451     -60.8939590454
 23  43    0    0     -0.0622524166     -9.7856006622     0.2130948066     -0.1455466175     0.0090136194     -0.0320316696     59.3670387268     77.8394012451     -60.8939590454
 23 251    0    0     -0.0814070034     -9.8095445632     0.2226721048     -0.1338285207     0.0066167383     -0.0299011116     59.3670387268     77.8394012451     -60.8939590454
 24 203    0    0     -0.0814070034     -9.8095445632     0.2226721048     -0.1338285207     0.0066167383     -0.0299011116     59.3670387268     77.8394012451     -60.8939590454
 25 156    0    0     -0.0766183614     -9.8119382858     0.1723913097     -0.1101260304     0.0042198567     -0.0397549581     57.4406738281     78.3665313720     -61.0626373291
 26 108    0    0     -0.0718297100     -9.7784175872     0.2346437215     -0.0848256206     0.0071493792     -0.0544025659     57.4406738281     78.3665313720     -61.0626373291
 27  60    0    0     -0.0718297100     -9.7784175872     0.2346437215     -0.0848256206     0.0071493792     -0.0544025659     57.4406738281     78.3665313720     -61.0626373291
 28  12    0    0     -0.0430978250     -9.7377147674     0.2825301933     -0.0789665699     0.0058177781     -0.0581310462     57.4406738281     78.3665313720     -61.0626373291
 28 221    0    0     -0.0335205316     -9.7353200912     0.2753472328     -0.0954784202     0.0034208965     -0.0474782419     57.4406738281     78.3665313720     -61.0626373291
 29 173    0    0     -0.0335205316     -9.7353200912     0.2753472328     -0.0954784202     0.0034208965     -0.0474782419     57.4406738281     78.3665313720     -61.0626373291
 30 125    0    0     -0.0430978250     -9.7448978424     0.2992904472     -0.1135882019     0.0036872167     -0.0330969524     57.4406738281     78.3665313720     -61.0626373291
 31  77    0    0     -0.0742240333     -9.7616577148     0.2729529142     -0.1290347576     0.0063504180     -0.0309663891     57.4406738281     78.3665313720     -61.0626373291
 32  29    0    0     -0.0742240333     -9.7616577148     0.2729529142     -0.1290347576     0.0063504180     -0.0309663891     57.4406738281     78.3665313720     -61.0626373291
 32 238    0    0     -0.0861956501     -9.7712354660     0.2490096569     -0.1428834056     0.0082146587     -0.0421518373     59.0167884826     77.8394012451     -60.5565948486
 33 190    0    0     -0.0550694465     -9.7712354660     0.2250664234     -0.1500740528     0.0095462608     -0.0509403991     59.0167884826     77.8394012451     -60.5565948486
 34 142    0    0     -0.0550694465     -9.7712354660     0.2250664234     -0.1500740528     0.0095462608     -0.0509403991     59.0167884826     77.8394012451     -60.5565948486
 35  94    0    0     -0.0694353866     -9.7688407897     0.2729529142     -0.1514056682     0.0068830585     -0.0573320865     59.0167884826     77.8394012451     -60.5565948486
 36  46    0    0     -0.0383091812     -9.7712354660     0.2609812974     -0.1527372598     -0.0053676681     -0.0586636924     59.0167884826     77.8394012451     -60.5565948486
 36 254    0    0     -0.0383091812     -9.7712354660     0.2609812974     -0.1527372598     -0.0053676681     -0.0586636924     59.0167884826     77.8394012451     -60.5565948486
 37 207    0    0     -0.0407035017     -9.7999668121     0.2346437215     -0.1524709320     -0.0021718266     -0.0496087980     59.0167884826     77.8394012451     -60.5565948486
 38 159    0    0     -0.0550694465     -9.7664461135     0.2633756160     -0.1450139760     0.0039535369     -0.0389559936     59.0167884826     77.8394012451     -60.5565948486
 39 111    0    0     -0.0550694465     -9.7664461135     0.2633756160     -0.1450139760     0.0039535369     -0.0389559936     59.0167884826     77.8394012451     -60.5565948486
 40  63    0    0     -0.0622524166     -9.7568693161     0.2801358699     -0.1370243787     0.0098125801     -0.0357601523     58.3162918090     78.5422439575     -60.8939590454
 41  16    0    0     -0.0407035017     -9.7951784133     0.2250664234     -0.1293010826     0.0090136194     -0.0341622304     58.3162918090     78.5422439575     -60.8939590454
 41 224    0    0     -0.0407035017     -9.7951784133     0.2250664234     -0.1293010826     0.0090136194     -0.0341622304     58.3162918090     78.5422439575     -60.8939590454
 42 176    0    0     -0.0694353866     -9.7879953384     0.2346437215     -0.1157187461     0.0095462608     -0.0365591096     58.3162918090     78.5422439575     -60.8939590454
 43 128    0    0     -0.0790126848     -9.7832069396     0.2418267011     -0.0989405822     0.0116768217     -0.0544025659     58.3162918090     78.5422439575     -60.8939590454
 44  81    0    0     -0.0790126848     -9.7832069396     0.2418267011     -0.0989405822     0.0116768217     -0.0544025659     58.3162918090     78.5422439575     -60.8939590454
 45  32    0    0     -0.0646467447     -9.7856006622     0.2633756160     -0.0821624183     0.0156716241     -0.0738439464     58.3162918090     78.5422439575     -60.8939590454
 45 241    0    0     -0.0071829710     -9.7903900146     0.2849245071     -0.0656505680     0.0146063432     -0.0759744930     58.3162918090     78.5422439575     -60.8939590454
 46 193    0    0     -0.0071829710     -9.7903900146     0.2849245071     -0.0656505680     0.0146063432     -0.0759744930     58.3162918090     78.5422439575     -60.8939590454
 47 144    0    0     -0.0359148550     -9.7544746398     0.3064734458     -0.0494050407     0.0148726630     -0.0602616071     58.3162918090     78.5422439575     -60.8939590454
 48  96    0    0     -0.0311262083     -9.7353200912     0.3423882961     -0.0499376726     0.0023556156     -0.0589300107     57.4406738281     78.0151138305     -61.4000015258
 49  48    0    0     -0.0311262083     -9.7353200912     0.3423882961     -0.0499376726     0.0023556156     -0.0589300107     57.4406738281     78.0151138305     -61.4000015258
 50   0    0    0     -0.0335205316     -9.8023614883     0.3663315296     -0.0685800838     -0.0098951129     -0.0514730453     57.4406738281     78.0151138305     -61.4000015258
 50 207    0    0     -0.0047886476     -9.7927837371     0.3375996351     -0.0669821643     0.0015566554     -0.0552015256     57.4406738281     78.0151138305     -61.4000015258
 51 160    0    0     -0.0047886476     -9.7927837371     0.3375996351     -0.0669821643     0.0015566554     -0.0552015256     57.4406738281     78.0151138305     -61.4000015258
 52 111    0    0     0.1987288665     -8.4783000946     -0.5147795677     -0.0675148057     0.0281886720     -0.0626584911     57.4406738281     78.0151138305     -61.4000015258
 53  63    0    0     -0.2561926364     -9.9148941040     0.3304166793     -0.2861636638     0.1190038442     -0.0040680541     57.4406738281     78.0151138305     -61.4000015258
 54  15    0    0     -0.2561926364     -9.9148941040     0.3304166793     -0.2861636638     0.1190038442     -0.0040680541     57.4406738281     78.0151138305     -61.4000015258
 54 223    0    2     -0.1340821266     -9.7448978424     0.2490096569     -0.2017401695     0.0377761960     -0.0139218997     57.4406738281     78.0151138305     -61.4000015258
 55 175    2    5     0.0191545906     -9.6108150482     0.0718297100     -0.1684501409     0.0249928283     -0.0128566193     58.3162918090     77.8394012451     -61.5686836242
 56 127    4    9     0.0191545906     -9.6108150482     0.0718297100     -0.1684501409     0.0249928283     -0.0128566193     58.3162918090     77.8394012451     -61.5686836242
 57  79    4   13     -0.0574637699     -9.7903900146     0.2202777862     -0.1961474418     0.0771915817     0.0057857933     58.3162918090     77.8394012451     -61.5686836242
 58  31    5   14     -0.0790126848     -9.8957395553     0.3184450626     -0.2044033765     0.0958339881     0.0060521101     58.3162918090     77.8394012451     -61.5686836242
 58 238    6   16     -0.0790126848     -9.8957395553     0.3184450626     -0.2044033765     0.0958339881     0.0060521101     58.3162918090     77.8394012451     -61.5686836242
 59 191    4   16     -0.1029559254     -9.7544746398     0.3591485500     -0.1673848628     0.0737294197     -0.0314990305     58.3162918090     77.8394012451     -61.5686836242
 60 143    3   15     -0.0335205316     -9.7137708663     0.2514039993     -0.1492750883     0.0263244295     -0.0354938316     58.3162918090     77.8394012451     -61.5686836242
 61  96    3   16     -0.0335205316     -9.7137708663     0.2514039993     -0.1492750883     0.0263244295     -0.0354938316     58.3162918090     77.8394012451     -61.5686836242
 62  48    3   15     -0.0909842967     -9.7329254150     0.1963345432     -0.1418181419     0.0146063432     -0.0240420675     58.3162918090     77.8394012451     -61.5686836242
 63   0    4   15     -0.0981672668     -9.7951784133     0.1771799468     -0.1245073199     0.0159379425     -0.0304337501     58.1411705017     78.0151138305     -62.0747261047
 63 209    3   15     -0.0981672668     -9.7951784133     0.1771799468     -0.1245073199     0.0159379425     -0.0304337501     58.1411705017     78.0151138305     -62.0747261047
 64 161    2   16     -0.1268991470     -9.7544746398     0.1652083396     -0.1173166751     0.0215306663     -0.0461466360     58.1411705017     78.0151138305     -62.0747261047
 65 114    3   19     -0.0885899734     -9.7712354660     0.1747856235     -0.1162513971     0.0329824328     -0.0567994499     58.1411705017     78.0151138305     -62.0747261047
 66  67    4   20     -0.0885899734     -9.7712354660     0.1747856235     -0.1162513971     0.0329824328     -0.0567994499     58.1411705017     78.0151138305     -62.0747261047
 67  19    5   22     -0.0239432382     -9.8885564804     0.3184450626     -0.1247736334     0.0447005176     -0.0434834384     58.1411705017     78.0151138305     -62.0747261047
 67 227    5   24     0.0191545906     -9.7257432937     0.2011231899     -0.1008048176     0.0465647649     -0.0368254327     58.1411705017     78.0151138305     -62.0747261047
 68 179    4   26     0.0191545906     -9.7257432937     0.2011231899     -0.1008048176     0.0465647649     -0.0368254327     58.1411705017     78.0151138305     -62.0747261047
 69 132    5   27     -0.0215489125     -9.7377147674     0.2466153383     -0.1034680366     0.0694682979     0.0028562693     58.1411705017     78.0151138305     -62.0747261047
 70  84    5   27     -0.0718297100     -9.7879953384     0.2777415513     -0.1194472427     0.0875780677     0.0137753963     58.3162918090     78.1908187866     -59.8818702697
 71  36    6   28     -0.0718297100     -9.7879953384     0.2777415513     -0.1194472427     0.0875780677     0.0137753963     58.3162918090     78.1908187866     -59.8818702697
 71 244    6   29     -0.1460537433     -9.7808122634     0.3016848087     -0.1167840361     0.0801210975     -0.0123239791     58.3162918090     78.1908187866     -59.8818702697
 72 196    5   30     -0.0622524166     -9.7137708663     0.2370380401     -0.1207788348     0.0359119534     -0.0099270973     58.3162918090     78.1908187866     -59.8818702697
 73 148    5   34     -0.0622524166     -9.7137708663     0.2370380401     -0.1207788348     0.0359119534     -0.0099270973     58.3162918090     78.1908187866     -59.8818702697
 74 100    5   36     -0.0430978250     -9.8622188568     0.3136564254     -0.1383559703     0.0100788998     -0.0192483043     58.3162918090     78.1908187866     -59.8818702697
 75  52    6   36     0.0311262083     -9.7017993927     0.2585869789     -0.1258389234     0.0247265100     -0.0131229400     58.3162918090     78.1908187866     -59.8818702697
 76   4    6   37     0.0311262083     -9.7017993927     0.2585869789     -0.1258389234     0.0247265100     -0.0131229400     58.3162918090     78.1908187866     -59.8818702697
 76 212    6   37     -0.0861956501     -9.7808122634     0.3064734458     -0.1351601123     0.0702672529     0.0076500325     58.3162918090     78.1908187866     -59.8818702697
 77 164    4   39     -0.1388707752     -9.8191213607     0.3136564254     -0.1348937988     0.0729304552     0.0175038805     58.3162918090     78.1908187866     -59.8818702697
 78 116    3   42     -0.1388707752     -9.8191213607     0.3136564254     -0.1348937988     0.0729304552     0.0175038805     58.3162918090     78.1908187866     -59.8818702697
 79  68    3   45     -0.1628140068     -9.7472915649     0.3280223608     -0.1274368524     0.0625439739     0.0071173906     59.1919136047     79.0693664550     -61.0626373291
 80  20    2   44     -0.2011231899     -9.8286991119     0.3711201906     -0.1311653256     0.0452331590     -0.0059322957     59.1919136047     79.0693664550     -61.0626373291
 80 228    2   43     -0.2011231899     -9.8286991119     0.3711201906     -0.1311653256     0.0452331590     -0.0059322957     59.1919136047     79.0693664550     -61.0626373291
 81 181    2   43     -0.1101388931     -9.7257432937     0.2442210197     -0.1170503616     0.0279223489     -0.0195146226     59.1919136047     79.0693664550     -61.0626373291
 82 133    3   42     -0.1508424043     -9.6778564453     0.1987288665     -0.1404865264     0.0420373249     -0.0192483043     59.1919136047     79.0693664550     -61.0626373291
 83  86    3   44     -0.1508424043     -9.6778564453     0.1987288665     -0.1404865264     0.0420373249     -0.0192483043     59.1919136047     79.0693664550     -61.0626373291
 84  38    3   46     -0.2322494029     -9.8813743591     0.3519655704     -0.1604605436     0.0481626844     -0.0296347885     59.1919136047     79.0693664550     -61.0626373291
 84 246    4   47     -0.2657699346     -9.7496862411     0.2514039993     -0.1303663730     0.0340477180     -0.0530709648     59.1919136047     79.0693664550     -61.0626373291
 85 198    4   50     -0.2657699346     -9.7496862411     0.2514039993     -0.1303663730     0.0340477180     -0.0530709648     59.1919136047     79.0693664550     -61.0626373291
 86 151    4   51     -0.0838013267     -9.7065887451     0.2035175085     -0.1098597164     0.0132747423     -0.0450813579     57.2655487060     77.8394012451     -61.2313194274
 87 103    4   53     -0.1268991470     -9.7305316925     0.1484480619     -0.1442150115     0.0178021860     -0.0155198216     57.2655487060     77.8394012451     -61.2313194274
 88  55    5   57     -0.1268991470     -9.7305316925     0.1484480619     -0.1442150115     0.0178021860     -0.0155198216     57.2655487060     77.8394012451     -61.2313194274
 89   8    5   59     -0.1245048284     -9.7999668121     0.3064734458     -0.1753744840     0.0244601893     -0.0072638978     57.2655487060     77.8394012451     -61.2313194274
 89 216    5   62     -0.1029559254     -9.7808122634     0.2346437215     -0.1543351650     0.0167369031     -0.0139218997     57.2655487060     77.8394012451     -61.2313194274
 90 169    6   62     -0.1029559254     -9.7808122634     0.2346437215     -0.1543351650     0.0167369031     -0.0139218997     57.2655487060     77.8394012451     -61.2313194274
 91 121    6   63     -0.1604196929     -9.8406705856     0.3304166793     -0.1500740528     0.0305855536     -0.0240420675     57.2655487060     77.8394012451     -61.2313194274
 92  73    5   66     -0.1819685935     -9.8813743591     0.3352053165     -0.1428834056     0.0167369031     -0.0357601523     57.2655487060     77.8394012451     -61.2313194274
 93  26    4   69     -0.1819685935     -9.8813743591     0.3352053165     -0.1428834056     0.0167369031     -0.0357601523     57.2655487060     77.8394012451     -61.2313194274
 93 234    4   73     -0.0023943238     -9.7185602188     0.2226721048     -0.1202461957     0.0119431400     -0.0301674318     59.8924102783     76.9608535766     -60.7252769470
 94 187    3   78     -0.0933786296     -9.6994056701     0.1532367229     -0.1423507690     0.0428362798     -0.0211125445     59.8924102783     76.9608535766     -60.7252769470
 95 139    3   81     -0.0933786296     -9.6994056701     0.1532367229     -0.1423507690     0.0428362798     -0.0211125445     59.8924102783     76.9608535766     -60.7252769470
 96  92    3   81     -0.1843629074     -9.8191213607     0.2322494029     -0.1759071111     0.0561522912     -0.0064649353     59.8924102783     76.9608535766     -60.7252769470
 97  44    2   85     -0.0430978250     -9.7951784133     0.2633756160     -0.1567320585     0.0457658004     0.0073837113     59.8924102783     76.9608535766     -60.7252769470
 97 252    1   87     -0.0430978250     -9.7951784133     0.2633756160     -0.1567320585     0.0457658004     0.0073837113     59.8924102783     76.9608535766     -60.7252769470
 98 204    0   88     -0.0646467447     -9.8143329620     0.2968961238     -0.1426170921     0.0692019748     0.0246945190     59.8924102783     76.9608535766     -60.7252769470
 99 156   -2   94     -0.1819685935     -9.8143329620     0.3352053165     -0.1394212484     0.0990298366     0.0353473281     59.8924102783     76.9608535766     -60.7252769470
100 108   -3   95     -0.1819685935     -9.8143329620     0.3352053165     -0.1394212484     0.0990298366     0.0353473281     59.8924102783     76.9608535766     -60.7252769470
101  61   -3   95     -0.2753472328     -9.7257432937     0.1915459060     -0.1396875619     0.0878443813     0.0137753963     59.0167884826     76.7851409912     -60.5565948486
102  14   -2   95     -0.2154891252     -9.7425031661     0.4166123390     -0.1644553422     0.0819853401     -0.0283031892     59.0167884826     76.7851409912     -60.5565948486
102 222   -1   96     -0.2154891252     -9.7425031661     0.4166123390     -0.1644553422     0.0819853401     -0.0283031892     59.0167884826     76.7851409912     -60.5565948486
103 175   -4  100     -0.2011231899     -9.6299695968     0.2537982940     -0.1585963010     0.0497606039     -0.0440160799     59.0167884826     76.7851409912     -60.5565948486
104 128   -8  100     -0.3088677406     -9.6898279190     0.2825301933     -0.1673848628     0.0217969870     -0.0730449676     59.0167884826     76.7851409912     -60.5565948486
105  80   -9  101     -0.3088677406     -9.6898279190     0.2825301933     -0.1673848628     0.0217969870     -0.0730449676     59.0167884826     76.7851409912     -60.5565948486
106  33   -8  100     -0.3256280183     -9.9053173065     0.5004136562     -0.1609931945     0.0082146587     -0.0642564201     59.0167884826     76.7851409912     -60.5565948486
106 241   -6   96     -0.2537982940     -9.7856006622     0.4142179965     -0.1436823749     -0.0074982299     -0.0541362476     59.0167884826     76.7851409912     -60.5565948486
107 194   -5   93     -0.2537982940     -9.7856006622     0.4142179965     -0.1436823749     -0.0074982299     -0.0541362476     59.0167884826     76.7851409912     -60.5565948486
108 147   -4   93     -0.2226721048     -9.7712354660     0.3304166793     -0.1543351650     0.0068830585     -0.0360264754     58.3162918090     77.1365661621     -60.8939590454
109  99   -3   91     -0.2753472328     -9.7377147674     0.3232336997     -0.1410191631     -0.0019055066     -0.0498751211     58.3162918090     77.1365661621     -60.8939590454
110  52   -3   93     -0.2753472328     -9.7377147674     0.3232336997     -0.1410191631     -0.0019055066     -0.0498751211     58.3162918090     77.1365661621     -60.8939590454
111   5   -3   93     -0.2753472328     -9.6946163177     0.2394323587     -0.1370243787     0.0058177781     -0.0618595314     58.3162918090     77.1365661621     -60.8939590454
111 213   -4   90     -0.3830918121     -9.6922225952     0.2777415513     -0.1447476387     0.0231285858     -0.0634574508     58.3162918090     77.1365661621     -60.8939590454
112 166   -3   92     -0.3830918121     -9.6922225952     0.2777415513     -0.1447476387     0.0231285858     -0.0634574508     58.3162918090     77.1365661621     -60.8939590454
113 119   -1   88     -0.3112620830     -9.6802511215     0.2897131729     -0.1346274852     -0.0037697479     -0.0781050634     58.3162918090     77.1365661621     -60.8939590454
114  72    0   89     -0.2011231899     -9.7664461135     0.3136564254     -0.1444813251     -0.0080308704     -0.0682512044     58.3162918090     77.1365661621     -60.8939590454
115  24    4   91     -0.2011231899     -9.7664461135     0.3136564254     -0.1444813251     -0.0080308704     -0.0682512044     58.3162918090     77.1365661621     -60.8939590454
115 233    7   90     -0.1652083396     -9.7017993927     0.2537982940     -0.1490087747     0.0055514578     -0.0480108833     58.3162918090     77.1365661621     -60.8939590454
116 185    7   89     -0.2561926364     -9.6179981231     0.1460537433     -0.1452802896     0.0111441802     -0.0405539131     60.0675354003     76.0823059082     -60.8939590454
117 138    6   86     -0.2561926364     -9.6179981231     0.1460537433     -0.1452802896     0.0111441802     -0.0405539131     60.0675354003     76.0823059082     -60.8939590454
118  90    6   86     -0.2370380401     -9.7592630386     0.2514039993     -0.1577973365     -0.0051013479     -0.0458803176     60.0675354003     76.0823059082     -60.8939590454
119  42    7   83     -0.2083061695     -9.7305316925     0.1795742750     -0.1617921447     -0.0146888732     -0.0610605716     60.0675354003     76.0823059082     -60.8939590454
119 250    7   86     -0.2083061695     -9.7305316925     0.1795742750     -0.1617921447     -0.0146888732     -0.0610605716     60.0675354003     76.0823059082     -60.8939590454
120 203    7   89     -0.2059118509     -9.7927837371     0.2921074867     -0.1721786260     -0.0013728663     -0.0583973646     60.0675354003     76.0823059082     -60.8939590454
121 155    6   86     -0.2274607658     -9.7592630386     0.2466153383     -0.1575310230     0.0071493792     -0.0552015256     60.0675354003     76.0823059082     -60.8939590454
122 108    6   86     -0.2274607658     -9.7592630386     0.2466153383     -0.1575310230     0.0071493792     -0.0552015256     60.0675354003     76.0823059082     -60.8939590454
123  60    7   85     -0.2609812974     -9.7209539413     0.2705585718     -0.1415518045     0.0380425167     -0.0434834384     60.0675354003     76.0823059082     -60.8939590454
124  12    9   85     -0.2298550844     -9.7736291885     0.2059118509     -0.1482098102     0.0447005176     -0.0354938316     58.3162918090     77.8394012451     -61.9060440063
124 220    9   90     -0.2298550844     -9.7736291885     0.2059118509     -0.1482098102     0.0447005176     -0.0354938316     58.3162918090     77.8394012451     -61.9060440063
125 172   12   92     -0.1699969768     -9.8071498870     0.3016848087     -0.1492750883     0.0271233892     -0.0288358306     58.3162918090     77.8394012451     -61.9060440063
126 124   12   95     -0.1676026582     -9.7903900146     0.2609812974     -0.1359590888     0.0313845133     -0.0120576608     58.3162918090     77.8394012451     -61.9060440063
127  76   10   93     -0.1676026582     -9.7903900146     0.2609812974     -0.1359590888     0.0313845133     -0.0120576608     58.3162918090     77.8394012451     -61.9060440063
128  28    9   88     -0.2083061695     -9.7472915649     0.2490096569     -0.1402202129     0.0383088350     -0.0200472640     58.3162918090     77.8394012451     -61.9060440063
128 236    8   90     -0.2992904472     -9.7233486175     0.2394323587     -0.1311653256     0.0231285858     -0.0384233570     58.3162918090     77.8394012451     -61.9060440063
129 188   10   91     -0.2992904472     -9.7233486175     0.2394323587     -0.1311653256     0.0231285858     -0.0384233570     58.3162918090     77.8394012451     -61.9060440063
130 141   11   94     -0.1580253696     -9.7113771438     0.2561926364     -0.1189145927     0.0308518743     -0.0464129590     58.3162918090     77.8394012451     -61.9060440063
131  94   12   99     -0.2011231899     -9.7161655426     0.2322494029     -0.1308990120     0.0444342041     -0.0189819831     59.1919136047     76.9608535766     -61.0626373291
132  46   12   99     -0.2011231899     -9.7161655426     0.2322494029     -0.1308990120     0.0444342041     -0.0189819831     59.1919136047     76.9608535766     -61.0626373291
132 255   10   96     -0.1077445626     -9.8310928344     0.3375996351     -0.1362254023     0.0324497938     -0.0051333341     59.1919136047     76.9608535766     -61.0626373291
133 208    8   96     -0.1101388931     -9.7712354660     0.4237952709     -0.1247736334     0.0359119534     0.0055194721     59.1919136047     76.9608535766     -61.0626373291
134 161    7   92     -0.1101388931     -9.7712354660     0.4237952709     -0.1247736334     0.0359119534     0.0055194721     59.1919136047     76.9608535766     -61.0626373291
135 114    5   95     -0.1915459060     -9.7448978424     0.4070350170     -0.1308990120     0.0468310785     0.0039215497     59.1919136047     76.9608535766     -61.0626373291
136  66    4   98     -0.1699969768     -9.6467304229     0.2945018005     -0.1234420418     0.0486953258     -0.0030027742     59.1919136047     76.9608535766     -61.0626373291
137  18    4   96     -0.1699969768     -9.6467304229     0.2945018005     -0.1234420418     0.0486953258     -0.0030027742     59.1919136047     76.9608535766     -61.0626373291
137 226    4   94     -0.2298550844     -9.7664461135     0.3878804397     -0.1402202129     0.0383088350     0.0049868302     59.1919136047     76.9608535766     -61.0626373291
138 178    4   87     -0.0047886476     -9.7664461135     0.3950634002     -0.1338285207     0.0292539548     0.0009920299     60.4177818298     77.8394012451     -60.8939590454
139 130    3   82     -0.0047886476     -9.7664461135     0.3950634002     -0.1338285207     0.0292539548     0.0009920299     60.4177818298     77.8394012451     -60.8939590454
140  82    2   80     -0.1699969768     -9.7856006622     0.4166123390     -0.1314316391     0.0375098752     0.0028562693     60.4177818298     77.8394012451     -60.8939590454
141  34    0   82     -0.2777415513     -9.7688407897     0.4046407222     -0.1314316391     0.0644082117     0.0017909891     60.4177818298     77.8394012451     -60.8939590454
141 242   -3   81     -0.2777415513     -9.7688407897     0.4046407222     -0.1314316391     0.0644082117     0.0017909891     60.4177818298     77.8394012451     -60.8939590454
142 194   -4   79     -0.3495712518     -9.8047552108     0.5004136562     -0.1306326866     0.0692019748     -0.0069975762     60.4177818298     77.8394012451     -60.8939590454
143 146   -4   74     -0.4884420394     -9.7209539413     0.4333725929     -0.1098597164     0.0755936574     -0.0208462262     60.4177818298     77.8394012451     -60.8939590454
144  99   -2   67     -0.4884420394     -9.7209539413     0.4333725929     -0.1098597164     0.0755936574     -0.0208462262     60.4177818298     77.8394012451     -60.8939590454
145  52    0   63     -0.3783031463     -9.7017993927     0.4166123390     -0.1189145927     0.0324497938     -0.0394886379     60.4177818298     77.8394012451     -60.8939590454
146   4   -1   61     -0.2968961238     -9.7712354660     0.3759088277     -0.1372906923     -0.0003075856     -0.0384233570     60.4177818298     77.8394012451     -60.8939590454
146 213   -1   62     -0.2968961238     -9.7712354660     0.3759088277     -0.1372906923     -0.0003075856     -0.0384233570     60.4177818298     77.8394012451     -60.8939590454
147 165    0   62     -0.3064734458     -9.7999668121     0.3687258243     -0.1327632427     -0.0056339893     -0.0517393636     59.3670387268     77.8394012451     -60.2192306518
148 118    0   62     -0.2633756160     -9.7401084899     0.2801358699     -0.1215777993     0.0020892956     -0.0639900875     59.3670387268     77.8394012451     -60.2192306518
149  70    2   62     -0.2633756160     -9.7401084899     0.2801358699     -0.1215777993     0.0020892956     -0.0639900875     59.3670387268     77.8394012451     -60.2192306518
150  22    5   60     -0.3783031463     -9.7257432937     0.2657699346     -0.1189145927     0.0201990652     -0.0629248094     59.3670387268     77.8394012451     -60.2192306518
150 231    6   60     -0.3352053165     -9.6994056701     0.3040791034     -0.1229094028     0.0167369031     -0.0562668085     59.3670387268     77.8394012451     -60.2192306518
151 183    6   58     -0.3352053165     -9.6994056701     0.3040791034     -0.1229094028     0.0167369031     -0.0562668085     59.3670387268     77.8394012451     -60.2192306518
152 135    7   57     -0.2370380401     -9.7879953384     0.2226721048     -0.1255725860     0.0119431400     -0.0424181556     59.3670387268     77.8394012451     -60.2192306518
153  87    6   56     -0.2011231899     -9.7472915649     0.2897131729     -0.1042669892     0.0345803546     -0.0088618173     59.3670387268     77.8394012451     -60.2192306518
154  40    5   55     -0.2011231899     -9.7472915649     0.2897131729     -0.1042669892     0.0345803546     -0.0088618173     59.3670387268     77.8394012451     -60.2192306518
154 249    6   59     -0.3423882961     -9.7377147674     0.3088677406     -0.1197135562     0.0447005176     0.0007257089     59.1919136047     77.3122711181     -60.3879127502
155 201    5   60     -0.3399939537     -9.7760238647     0.3304166793     -0.1237083554     0.0231285858     -0.0248410272     59.1919136047     77.3122711181     -60.3879127502
156 154    6   62     -0.3399939537     -9.7760238647     0.3304166793     -0.1237083554     0.0231285858     -0.0248410272     59.1919136047     77.3122711181     -60.3879127502
157 106    7   65     -0.2370380401     -9.7401084899     0.2298550844     -0.1269042015     0.0162042641     -0.0360264754     59.1919136047     77.3122711181     -60.3879127502
158  59    6   65     -0.1676026582     -9.7760238647     0.2657699346     -0.1364917278     0.0255254697     -0.0043343753     59.1919136047     77.3122711181     -60.3879127502
159  12    7   63     -0.1676026582     -9.7760238647     0.2657699346     -0.1364917278     0.0255254697     -0.0043343753     59.1919136047     77.3122711181     -60.3879127502
159 220    7   66     0.2633756160     -9.8334875106     0.4309782505     -0.1372906923     0.0372435569     0.0087153129     59.1919136047     77.3122711181     -60.3879127502
160 173    6   69     -0.4405555725     -9.7377147674     0.3112620830     -0.1516719818     0.0170032238     0.0214986801     59.1919136047     77.3122711181     -60.3879127502
161 125    4   68     -0.4405555725     -9.7377147674     0.3112620830     -0.1516719818     0.0170032238     0.0214986801     59.1919136047     77.3122711181     -60.3879127502
162  78    1   74     -0.3160507440     -9.7496862411     0.3471769332     -0.1703143835     -0.0881932353     -0.0402875947     60.7680282592     78.1908187866     -60.8939590454
163  31    0   76     -0.1676026582     -9.8095445632     0.2945018005     -0.1641890287     -0.1150915741     -0.0799693012     60.7680282592     78.1908187866     -60.8939590454
163 239    0   73     -0.1676026582     -9.8095445632     0.2945018005     -0.1641890287     -0.1150915741     -0.0799693012     60.7680282592     78.1908187866     -60.8939590454
164 192    1   76     -0.2442210197     -9.7832069396     0.3040791034     -0.1316979646     0.0028882562     -0.0575984048     60.7680282592     78.1908187866     -60.8939590454
165 144    2   72     -0.2705585718     -9.7879953384     0.2753472328     -0.1255725860     0.0460321235     -0.0299011116     60.7680282592     78.1908187866     -60.8939590454
166  97    2   71     -0.2705585718     -9.7879953384     0.2753472328     -0.1255725860     0.0460321235     -0.0299011116     60.7680282592     78.1908187866     -60.8939590454
167  49    4   73     -0.2897131729     -9.8454589843     0.4333725929     -0.1332958936     0.0604134130     -0.0061986150     60.7680282592     78.1908187866     -60.8939590454
168   1    4   72     -0.4070350170     -9.7856006622     0.4070350170     -0.1492750883     0.0095462608     -0.0099270973     60.7680282592     78.1908187866     -60.8939590454
168 209    4   77     -0.4070350170     -9.7856006622     0.4070350170     -0.1492750883     0.0095462608     -0.0099270973     60.7680282592     78.1908187866     -60.8939590454
169 160    4   78     -0.2011231899     -9.8741912841     0.4309782505     -0.1474108600     -0.0365271282     -0.0352275133     58.1411705017     78.7179489135     -60.0505523681
170 113    5   78     -0.2561926364     -9.7257432937     0.2921074867     -0.1175829887     0.0186011457     -0.0075302162     58.1411705017     78.7179489135     -60.0505523681
171  66    5   77     -0.2561926364     -9.7257432937     0.2921074867     -0.1175829887     0.0186011457     -0.0075302162     58.1411705017     78.7179489135     -60.0505523681
172  18    4   74     -0.2921074867     -9.7927837371     0.4118237018     -0.1263715624     0.0417710018     -0.0048670153     58.1411705017     78.7179489135     -60.0505523681
172 227    4   74     -0.3639371871     -9.7401084899     0.3639371871     -0.1282358055     0.0361782765     -0.0213788628     58.1411705017     78.7179489135     -60.0505523681
173 179    2   73     -0.3639371871     -9.7401084899     0.3639371871     -0.1282358055     0.0361782765     -0.0213788628     58.1411705017     78.7179489135     -60.0505523681
174 132    1   77     -0.3040791034     -9.6850395202     0.3687258243     -0.1420844554     0.0231285858     -0.0301674318     58.1411705017     78.7179489135     -60.0505523681
175  84    0   79     -0.3304166793     -9.7640523910     0.3783031463     -0.1577973365     0.0292539548     -0.0283031892     58.1411705017     78.7179489135     -60.0505523681
176  37    0   76     -0.3304166793     -9.7640523910     0.3783031463     -0.1577973365     0.0292539548     -0.0283031892     58.1411705017     78.7179489135     -60.0505523681
176 245    0   76     -0.2729529142     -9.7496862411     0.3040791034     -0.1407528495     0.0191337852     -0.0219115042     59.3670387268     78.5422439575     -61.2313194274
177 198    0   73     -0.2705585718     -9.7784175872     0.3711201906     -0.1535362148     0.0217969870     -0.0120576608     59.3670387268     78.5422439575     -61.2313194274
178 150   -1   69     -0.2705585718     -9.7784175872     0.3711201906     -0.1535362148     0.0217969870     -0.0120576608     59.3670387268     78.5422439575     -61.2313194274
179 103   -1   69     -0.2418267011     -9.6443357467     0.2298550844     -0.1364917278     0.0385751581     -0.0069975762     59.3670387268     78.5422439575     -61.2313194274
180  56   -1   69     -0.4860476970     -9.7832069396     0.4190066337     -0.1404865264     0.0447005176     -0.0189819831     59.3670387268     78.5422439575     -61.2313194274
181   8   -2   72     -0.4860476970     -9.7832069396     0.4190066337     -0.1404865264     0.0447005176     -0.0189819831     59.3670387268     78.5422439575     -61.2313194274
181 216   -2   73     -0.3615428924     -9.6970109939     0.3136564254     -0.1359590888     0.0204653882     -0.0514730453     59.3670387268     78.5422439575     -61.2313194274
182 169   -2   74     -0.3711201906     -9.7856006622     0.3783031463     -0.1423507690     0.0281886720     -0.0464129590     59.3670387268     78.5422439575     -61.2313194274
183 121   -2   75     -0.3711201906     -9.7856006622     0.3783031463     -0.1423507690     0.0281886720     -0.0464129590     59.3670387268     78.5422439575     -61.2313194274
184  74   -2   72     -0.2945018005     -9.7305316925     0.2945018005     -0.1423507690     0.0196664257     -0.0237757444     59.3670387268     78.5422439575     -61.2313194274
185  26   -1   72     -0.2346437215     -9.7592630386     0.3447826147     -0.1524709320     0.0188674659     -0.0133892595     59.0167884826     78.1908187866     -59.5445060729
185 234   -1   72     -0.2346437215     -9.7592630386     0.3447826147     -0.1524709320     0.0188674659     -0.0133892595     59.0167884826     78.1908187866     -59.5445060729
186 187   -3   72     -0.3950634002     -9.7520809173     0.3112620830     -0.1516719818     0.0348466753     -0.0251073479     59.0167884826     78.1908187866     -59.5445060729
187 139   -6   74     -0.4453442096     -9.8095445632     0.3950634002     -0.1383559703     0.0351129961     -0.0480108833     59.0167884826     78.1908187866     -59.5445060729
188  91   -7   78     -0.4453442096     -9.8095445632     0.3950634002     -0.1383559703     0.0351129961     -0.0480108833     59.0167884826     78.1908187866     -59.5445060729
189  43   -5   78     -0.4453442096     -9.7425031661     0.2921074867     -0.1370243787     0.0303192329     -0.0573320865     59.0167884826     78.1908187866     -59.5445060729
189 251   -3   77     -0.3902747631     -9.7065887451     0.2322494029     -0.1492750883     0.0175358653     -0.0573320865     59.0167884826     78.1908187866     -59.5445060729
190 204   -1   76     -0.3902747631     -9.7065887451     0.2322494029     -0.1492750883     0.0175358653     -0.0573320865     59.0167884826     78.1908187866     -59.5445060729
191 156    0   74     -0.4070350170     -9.8191213607     0.3735145092     -0.1503403759     0.0132747423     -0.0525383234     59.0167884826     78.1908187866     -59.5445060729
192 108    0   76     -0.3064734458     -9.7784175872     0.3232336997     -0.1569983863     0.0044861769     -0.0615932083     59.3670387268     76.4337234497     -60.8939590454
193  61   -1   77     -0.3064734458     -9.7784175872     0.3232336997     -0.1569983863     0.0044861769     -0.0615932083     59.3670387268     76.4337234497     -60.8939590454
194  14    0   83     -0.3232336997     -9.7089824676     0.2418267011     -0.1546015024     0.0225959491     -0.0440160799     59.3670387268     76.4337234497     -60.8939590454
194 222   -1   84     -0.3902747631     -9.7903900146     0.3783031463     -0.1495414018     0.0249928283     -0.0386896753     59.3670387268     76.4337234497     -60.8939590454
195 175   -1   80     -0.3902747631     -9.7903900146     0.3783031463     -0.1495414018     0.0249928283     -0.0386896753     59.3670387268     76.4337234497     -60.8939590454
196 127    0   82     -0.3806974601     -9.7832069396     0.3663315296     -0.1370243787     0.0191337852     -0.0424181556     59.3670387268     76.4337234497     -60.8939590454
197  80    1   77     -0.3328109979     -9.7927837371     0.3950634002     -0.1410191631     0.0098125801     -0.0506740808     59.3670387268     76.4337234497     -60.8939590454
198  32    2   76     -0.3232336997     -9.7808122634     0.4166123390     -0.1516719818     0.0050188169     -0.0613268899     59.3670387268     76.4337234497     -60.8939590454
198 241    1   75     -0.3232336997     -9.7808122634     0.4166123390     -0.1516719818     0.0050188169     -0.0613268899     59.3670387268     76.4337234497     -60.8939590454
199 194    3   76     -0.2729529142     -9.6898279190     0.3878804397     -0.1522046184     0.0167369031     -0.0546688842     60.2426567077     75.5551757812     -60.7252769470
200 146    2   78     -0.2633756160     -9.6754617691     0.3950634002     -0.1487424468     0.0425699615     -0.0245747065     60.2426567077     75.5551757812     -60.7252769470
201  99    2   73     -0.2633756160     -9.6754617691     0.3950634002     -0.1487424468     0.0425699615     -0.0245747065     60.2426567077     75.5551757812     -60.7252769470
202  51    1   70     -0.4237952709     -9.7209539413     0.4621044635     -0.1474108600     0.0556196498     -0.0022038147     60.2426567077     75.5551757812     -60.7252769470
203   3    0   64     -0.3926690864     -9.7879953384     0.6033696174     -0.1458129310     0.0313845133     -0.0131229400     60.2426567077     75.5551757812     -60.7252769470
203 212    0   57     -0.3926690864     -9.7879953384     0.6033696174     -0.1458129310     0.0313845133     -0.0131229400     60.2426567077     75.5551757812     -60.7252769470
204 164   -1   52     -0.4429498672     -9.7401084899     0.6033696174     -0.1447476387     0.0257917904     -0.0293684692     60.2426567077     75.5551757812     -60.7252769470
205 117   -1   49     -0.4261896133     -9.7568693161     0.6321014881     -0.1463455677     0.0215306663     -0.0488098430     60.2426567077     75.5551757812     -60.7252769470
206  69   -1   43     -0.4261896133     -9.7568693161     0.6321014881     -0.1463455677     0.0215306663     -0.0488098430     60.2426567077     75.5551757812     -60.7252769470
207  22    0   38     -0.3998520660     -9.7951784133     0.6416787624     -0.1543351650     -0.0053676681     -0.0746428966     58.8416671752     78.0151138305     -61.7373657226
207 231    0   33     -0.3304166793     -9.7927837371     0.6560447216     -0.1402202129     -0.0104277515     -0.0868936252     58.8416671752     78.0151138305     -61.7373657226
208 184    0   25     -0.3304166793     -9.7927837371     0.6560447216     -0.1402202129     -0.0104277515     -0.0868936252     58.8416671752     78.0151138305     -61.7373657226
209 137   -1   19     -0.3950634002     -9.8717966079     0.6249184608     -0.1391549224     -0.0077645492     -0.0642564201     58.8416671752     78.0151138305     -61.7373657226
210  90   -1   14     -0.3352053165     -9.7161655426     0.4644988059     -0.1269042015     -0.0035034275     -0.0730449676     58.8416671752     78.0151138305     -61.7373657226
211  42    0    8     -0.3352053165     -9.7161655426     0.4644988059     -0.1269042015     -0.0035034275     -0.0730449676     58.8416671752     78.0151138305     -61.7373657226
211 251    0    3     -0.3184450626     -9.7065887451     0.3352053165     -0.1639226913     0.0095462608     -0.0746428966     58.8416671752     78.0151138305     -61.7373657226
212 203    0    1     -0.3136564254     -9.8071498870     0.2537982940     -0.1964137554     0.0098125801     -0.0860946655     58.8416671752     78.0151138305     -61.7373657226
213 156    0    0     -0.3136564254     -9.8071498870     0.2537982940     -0.1964137554     0.0098125801     -0.0860946655     58.8416671752     78.0151138305     -61.7373657226
214 108    0    0     -0.2537982940     -9.8526420593     0.2370380401     -0.1668522262     0.0026219363     -0.0813009071     58.8416671752     78.0151138305     -61.7373657226
215  60    0    0     -0.3040791034     -9.7999668121     0.2537982940     -0.1367580413     0.0036872167     -0.0754418468     58.8416671752     77.3122711181     -60.7252769470
216  13    0    0     -0.3040791034     -9.7999668121     0.2537982940     -0.1367580413     0.0036872167     -0.0754418468     58.8416671752     77.3122711181     -60.7252769470
216 221    0    0     -0.3232336997     -9.7760238647     0.2705585718     -0.1143871545     0.0023556156     -0.0797029781     58.8416671752     77.3122711181     -60.7252769470
217 174    0    0     -0.2705585718     -9.7951784133     0.2897131729     -0.0994732284     -0.0101614308     -0.0940842628     58.8416671752     77.3122711181     -60.7252769470
218 127    0    0     -0.2705585718     -9.7951784133     0.2897131729     -0.0994732284     -0.0101614308     -0.0940842628     58.8416671752     77.3122711181     -60.7252769470
219  80    0    0     -0.2202777862     -9.7856006622     0.2729529142     -0.0832276916     -0.0085635108     -0.0826324939     58.8416671752     77.3122711181     -60.7252769470
220  32    0    0     -0.2274607658     -9.7329254150     0.3687258243     -0.0765696907     -0.0053676681     -0.0490761661     58.8416671752     77.3122711181     -60.7252769470
220 241    0    0     -0.2274607658     -9.7329254150     0.3687258243     -0.0765696907     -0.0053676681     -0.0490761661     58.8416671752     77.3122711181     -60.7252769470
221 194    0    0     -0.2633756160     -9.7185602188     0.3519655704     -0.0906846618     0.0066167383     -0.0192483043     58.8416671752     77.3122711181     -60.7252769470
222 146    0    0     -0.2921074867     -9.7520809173     0.3519655704     -0.1106586694     0.0162042641     -0.0096607789     59.1919136047     78.7179489135     -59.3758239746
223  99    0    0     -0.2921074867     -9.7520809173     0.3519655704     -0.1106586694     0.0162042641     -0.0096607789     59.1919136047     78.7179489135     -59.3758239746
224  51    0    0     -0.3112620830     -9.8071498870     0.3232336997     -0.1154524326     0.0124757814     -0.0320316696     59.1919136047     78.7179489135     -59.3758239746
225   3    0    0     -0.2633756160     -9.8143329620     0.3136564254     -0.0917499446     0.0023556156     -0.0741102600     59.1919136047     78.7179489135     -59.3758239746
225 211    0    0     -0.2633756160     -9.8143329620     0.3136564254     -0.0917499446     0.0023556156     -0.0741102600     59.1919136047     78.7179489135     -59.3758239746
226 164    0    0     -0.2298550844     -9.7496862411     0.4022463798     -0.0717759227     0.0018229753     -0.0876925849     59.1919136047     78.7179489135     -59.3758239746
227 116    0    0     -0.1843629074     -9.7185602188     0.4261896133     -0.0848256206     -0.0032371077     -0.0570657682     59.1919136047     78.7179489135     -59.3758239746
228  69    0    0     -0.1843629074     -9.7185602188     0.4261896133     -0.0848256206     -0.0032371077     -0.0570657682     59.1919136047     78.7179489135     -59.3758239746
229  22    0    0     -0.1436594247     -9.7185602188     0.4261896133     -0.1159850835     0.0090136194     0.0188354778     59.1919136047     78.7179489135     -59.3758239746
229 230    0    0     -0.2681642532     -9.6874332427     0.4285839557     -0.1495414018     0.0289876317     0.0950030422     60.0675354003     77.8394012451     -60.8939590454
230 182    0    0     -0.2681642532     -9.6874332427     0.4285839557     -0.1495414018     0.0289876317     0.0950030422     60.0675354003     77.8394012451     -60.8939590454
231 134    0    0     -0.4118237018     -9.7305316925     0.3830918121     -0.1974790382     0.0468310785     0.1032589793     60.0675354003     77.8394012451     -60.8939590454
232  86    0    0     -0.3950634002     -9.7856006622     0.3399939537     -0.2110613822     0.0521574878     0.0798227882     60.0675354003     77.8394012451     -60.8939590454
233  38    0    0     -0.3950634002     -9.7856006622     0.3399939537     -0.2110613822     0.0521574878     0.0798227882     60.0675354003     77.8394012451     -60.8939590454
233 245    0    0     -0.4142179965     -9.8191213607     0.3304166793     -0.1966800785     0.0353793144     0.0175038805     60.0675354003     77.8394012451     -60.8939590454
234 197    0    0     -0.4022463798     -9.8622188568     0.2753472328     -0.1607268571     0.0156716241     -0.0474782419     60.0675354003     77.8394012451     -60.8939590454
235 150    0    0     -0.4022463798     -9.8622188568     0.2753472328     -0.1607268571     0.0156716241     -0.0474782419     60.0675354003     77.8394012451     -60.8939590454
236 102    0    0     -0.3591485500     -9.8885564804     0.2418267011     -0.0989405822     0.0010240151     -0.0711807298     60.0675354003     77.8394012451     -60.8939590454
237  54    0    0     -0.2825301933     -9.7999668121     0.3136564254     -0.0259688639     -0.0104277515     -0.0698491334     59.3670387268     77.1365661621     -61.2313194274
238   7    0    0     -0.2825301933     -9.7999668121     0.3136564254     -0.0259688639     -0.0104277515     -0.0698491334     59.3670387268     77.1365661621     -61.2313194274
238 215    0    0     0.1867572593     -9.6323642730     0.3112620830     0.0017284303     0.0444342041     -0.0567994499     59.3670387268     77.1365661621     -61.2313194274
239 168    0    0     -0.3687258243     -9.7017993927     0.4812590599     -0.0547314357     0.2156780719     0.0318851709     59.3670387268     77.1365661621     -61.2313194274
240 120    0    0     -0.3687258243     -9.7017993927     0.4812590599     -0.0547314357     0.2156780719     0.0318851709     59.3670387268     77.1365661621     -61.2313194274
241  73    0    0     -0.5099909305     -9.6419420242     0.5411171436     -0.0944131374     0.2188739061     0.0896766471     59.3670387268     77.1365661621     -61.2313194274
242  25    0    1     -0.6608333587     -9.6539134979     0.5435114860     -0.1732439041     0.1365809679     0.1053895235     59.3670387268     77.1365661621     -61.2313194274
242 234    0    1     -0.6608333587     -9.6539134979     0.5435114860     -0.1732439041     0.1365809679     0.1053895235     59.3670387268     77.1365661621     -61.2313194274
243 187    0    1     -0.5171739578     -9.7209539413     0.4405555725     -0.2512757301     0.0375098752     0.0526581382     59.3670387268     77.1365661621     -61.2313194274
244 139    0    1     -0.4501328468     -9.7520809173     0.3543598890     -0.2797719955     0.0148726630     -0.0136555802     60.5929069519     77.6636886596     -60.7252769470
245  91    0    0     -0.4501328468     -9.7520809173     0.3543598890     -0.2797719955     0.0148726630     -0.0136555802     60.5929069519     77.6636886596     -60.7252769470
246  43    0    0     -0.4501328468     -9.7472915649     0.3447826147     -0.2792393207     0.0103452205     -0.0349611949     60.5929069519     77.6636886596     -60.7252769470
246 252    0    0     -0.4214009761     -9.7640523910     0.2873188495     -0.2928216457     0.0095462608     -0.0104597377     60.5929069519     77.6636886596     -60.7252769470
247 204    0    0     -0.4214009761     -9.7640523910     0.2873188495     -0.2928216457     0.0095462608     -0.0104597377     60.5929069519     77.6636886596     -60.7252769470
248 156    0    0     -0.4094293594     -9.9532032012     0.1316878080     -0.2456829786     -0.0061666297     0.0113785159     60.5929069519     77.6636886596     -60.7252769470
249 108    0    0     -0.5004136562     -9.9172887802     0.1699969768     -0.1404865264     -0.0181510353     -0.0046006946     60.5929069519     77.6636886596     -60.7252769470
250  60    0    0     -0.5004136562     -9.9172887802     0.1699969768     -0.1404865264     -0.0181510353     -0.0046006946     60.5929069519     77.6636886596     -60.7252769470
251  12    0    0     -0.4644988059     -9.7736291885     0.2825301933     -0.0454102325     -0.0346628880     -0.0208462262     60.5929069519     77.6636886596     -60.7252769470
251 221    0    0     -0.4860476970     -9.7017993927     0.3567542552     -0.0254362225     -0.0216131973     -0.0304337501     60.5929069519     77.6636886596     -60.7252769470
252 174    0    0     -0.4860476970     -9.7017993927     0.3567542552     -0.0254362225     -0.0216131973     -0.0304337501     60.5929069519     77.6636886596     -60.7252769470
253 126    0    0     -0.4501328468     -9.6515188217     0.4142179965     -0.0640526390     -0.0194826364     -0.0474782419     60.4177818298     77.4879837036     -62.2434082031
254  79    0    0     -0.4549215316     -9.6491241455     0.3926690864     -0.1354264497     -0.0082971897     -0.0498751211     60.4177818298     77.4879837036     -62.2434082031
255  32    0    0     -0.4549215316     -9.6491241455     0.3926690864     -0.1354264497     -0.0082971897     -0.0498751211     60.4177818298     77.4879837036     -62.2434082031
255 240    0    0     -0.4261896133     -9.7448978424     0.3543598890     -0.2004085540     -0.0101614308     -0.0504077625     60.4177818298     77.4879837036     -62.2434082031
  0 193    0    0     -0.4333725929     -9.7784175872     0.3184450626     -0.2075992107     -0.0072319097     -0.0394886379     60.4177818298     77.4879837036     -62.2434082031
  1 145    0    0     -0.4333725929     -9.7784175872     0.3184450626     -0.2075992107     -0.0072319097     -0.0394886379     60.4177818298     77.4879837036     -62.2434082031
  2  97    0    0     -0.4405555725     -9.7568693161     0.3112620830     -0.1830977439     0.0034208965     -0.0275042295     60.4177818298     77.4879837036     -62.2434082031
  3  49    0    0     -0.5363285064     -9.7065887451     0.2945018005     -0.2534062862     0.0100788998     0.0241618824     60.4177818298     77.4879837036     -62.2434082031
  4   0    0    0     -0.5363285064     -9.7065887451     0.2945018005     -0.2534062862     0.0100788998     0.0241618824     60.4177818298     77.4879837036     -62.2434082031
  4 208    0    0     -0.5243568897     -9.8310928344     0.1987288665     -0.2568684101     0.0092799396     -0.0035354139     60.5929069519     76.6094360351     -60.7252769470
  5 159    0    0     -0.5147795677     -9.8358821868     0.1963345432     -0.1676511859     -0.0027044677     -0.0496087980     60.5929069519     76.6094360351     -60.7252769470
  6 112    0    0     -0.5147795677     -9.8358821868     0.1963345432     -0.1676511859     -0.0027044677     -0.0496087980     60.5929069519     76.6094360351     -60.7252769470
  7  64    0    0     -0.4644988059     -9.7520809173     0.2753472328     -0.0784339332     -0.0090961513     -0.0770397758     60.5929069519     76.6094360351     -60.7252769470
  8  16    0    0     -0.6392844200     -9.8933458328     0.1268991470     -0.0568619966     -0.0197489566     -0.0192483043     60.5929069519     76.6094360351     -60.7252769470
  8 224    0    0     -0.6392844200     -9.8933458328     0.1268991470     -0.0568619966     -0.0197489566     -0.0192483043     60.5929069519     76.6094360351     -60.7252769470
  9 176    0    0     -0.4381612300     -9.7544746398     0.2801358699     0.0645799922     -0.0035034275     -0.0685175371     60.5929069519     76.6094360351     -60.7252769470
 10 128    0    0     -0.2609812974     -10.0346107482     0.2442210197     0.1740375757     0.0393741178     -0.0562668085     60.5929069519     76.6094360351     -60.7252769470
 11  81    0    0     -0.2609812974     -10.0346107482     0.2442210197     0.1740375757     0.0393741178     -0.0562668085     60.5929069519     76.6094360351     -60.7252769470
 12  33    0    0     -0.7661836147     -9.7257432937     0.4094293594     0.1484708547     0.0058177781     -0.0030027742     61.4685249328     78.5422439575     -60.2192306518
 12 241    0    0     -0.4022463798     -9.6970109939     0.5746376991     0.0512639904     -0.1273422956     -0.0312327122     61.4685249328     78.5422439575     -60.2192306518
 13 194    0    0     -0.4022463798     -9.6970109939     0.5746376991     0.0512639904     -0.1273422956     -0.0312327122     61.4685249328     78.5422439575     -60.2192306518
 14 146    0    0     -0.3878804397     -9.5725059509     0.6440730571     -0.0627210426     -0.0996450042     -0.0354938316     61.4685249328     78.5422439575     -60.2192306518
 15  99    0    0     -0.1460537433     -9.5964498519     0.6704106330     -0.2390249967     -0.0836657905     -0.0048670153     61.4685249328     78.5422439575     -60.2192306518
 16  51    0    0     -0.1460537433     -9.5964498519     0.6704106330     -0.2390249967     -0.0836657905     -0.0048670153     61.4685249328     78.5422439575     -60.2192306518
 17   3    0    0     -0.5698490142     -9.6754617691     0.4812590599     -0.3146598815     -0.0168194351     0.0273577237     61.4685249328     78.5422439575     -60.2192306518
 17 211    0    0     -0.5698490142     -9.7496862411     0.3926690864     -0.3420908927     -0.0461146545     -0.0520056819     61.4685249328     78.5422439575     -60.2192306518
 18 163    0    0     -0.5698490142     -9.7496862411     0.3926690864     -0.3420908927     -0.0461146545     -0.0520056819     61.4685249328     78.5422439575     -60.2192306518
 19 116    0    0     -0.3950634002     -9.8646135330     0.2777415513     -0.3167904615     -0.0346628880     -0.0964811420     60.2426567077     76.2580108642     -61.7373657226
 20  68    0    0     -0.5267512321     -9.7832069396     0.3232336997     -0.2297037839     0.0114105010     -0.0432171201     60.2426567077     76.2580108642     -61.7373657226
 21  20    0    0     -0.5267512321     -9.7832069396     0.3232336997     -0.2297037839     0.0114105010     -0.0432171201     60.2426567077     76.2580108642     -61.7373657226
 21 228    0    0     -1.2187107801     -10.1016521453     -0.1197161788     -0.1660532712     0.0012903354     -0.0932853126     60.2426567077     76.2580108642     -61.7373657226
 22 181    0    0     -0.2777415513     -9.6563072204     0.4333725929     0.0480681371     0.0332487535     -0.1928890323     60.2426567077     76.2580108642     -61.7373657226
 23 133    0    0     -0.2777415513     -9.6563072204     0.4333725929     0.0480681371     0.0332487535     -0.1928890323     60.2426567077     76.2580108642     -61.7373657226
 24  86    0    0     -0.4692874431     -9.9029226303     0.3591485500     -0.0712432861     0.0798547792     -0.0109923780     60.2426567077     76.2580108642     -61.7373657226
 25  38    0    0     -0.6608333587     -9.6658849716     0.4549215316     -0.0510029554     0.0795884609     0.0230966043     60.2426567077     76.2580108642     -61.7373657226
 25 245    0    0     -0.6608333587     -9.6658849716     0.4549215316     -0.0510029554     0.0795884609     0.0230966043     60.2426567077     76.2580108642     -61.7373657226
 26 197    0    0     -0.4477385520     -9.6539134979     0.4740760803     -0.0944131374     0.0055514578     -0.1012749195     60.2426567077     76.2580108642     -61.7373657226
 27 149    0    0     -0.4956250190     -9.7017993927     0.4501328468     -0.1575310230     -0.0453156900     -0.1662570238     60.2426567077     76.2580108642     -61.7373657226
 28 101    0    0     -0.4956250190     -9.7017993927     0.4501328468     -0.1575310230     -0.0453156900     -0.1662570238     60.2426567077     76.2580108642     -61.7373657226
 29  54    0    0     -0.3783031463     -9.7592630386     0.4166123390     -0.1799019098     -0.0495768165     -0.1657243967     60.2426567077     76.2580108642     -61.7373657226
 30   6    0    0     -0.2609812974     -9.7281370162     0.3830918121     -0.1910873603     -0.0373260927     -0.1430871725     60.2426567077     76.2580108642     -61.7373657226
 30 214    0    0     -0.2609812974     -9.7281370162     0.3830918121     -0.1910873603     -0.0373260927     -0.1430871725     60.2426567077     76.2580108642     -61.7373657226
 31 167    0    0     -0.2801358699     -9.6682786941     0.4405555725     -0.1769723892     -0.0240100789     -0.1183194046     60.2426567077     76.2580108642     -61.7373657226
 32 119    0    0     -0.4142179965     -9.8406705856     0.3711201906     -0.1506066894     -0.0266732811     -0.0948832321     60.2426567077     76.2580108642     -61.7373657226
 33  72    0    0     -0.4142179965     -9.8406705856     0.3711201906     -0.1506066894     -0.0266732811     -0.0948832321     60.2426567077     76.2580108642     -61.7373657226
 34  24    0    0     -0.4166123390     -9.7640523910     0.4142179965     -0.1322306156     -0.0402556037     -0.0919537067     60.2426567077     76.2580108642     -61.7373657226
 34 232    0    0     -0.3447826147     -9.7832069396     0.3759088277     -0.1729775905     -0.0714150667     -0.1300374865     58.6665420532     77.8394012451     -62.9181327819
 35 185    0    0     -0.3447826147     -9.7832069396     0.3759088277     -0.1729775905     -0.0714150667     -0.1300374865     58.6665420532     77.8394012451     -62.9181327819
 36 137    0    0     -0.1891515731     -9.7257432937     0.3663315296     -0.1950821685     -0.0706161117     -0.1484135866     58.6665420532     77.8394012451     -62.9181327819
 37  90    0    0     -0.2035175085     -9.6970109939     0.3998520660     -0.1617921447     -0.0114930331     -0.0964811420     58.6665420532     77.8394012451     -62.9181327819
 38  42    0    0     -0.2035175085     -9.6970109939     0.3998520660     -0.1617921447     -0.0114930331     -0.0964811420     58.6665420532     77.8394012451     -62.9181327819
 38 251    0    0     -0.2825301933     -9.8191213607     0.4046407222     -0.1649879837     -0.0144225540     -0.0224441456     58.6665420532     77.8394012451     -62.9181327819
 39 203    0    0     -0.0814070034     -9.8095445632     0.4621044635     -0.1799019098     -0.1451857566     0.0747627067     58.6665420532     77.8394012451     -62.9181327819
 40 156    0    0     -0.0814070034     -9.8095445632     0.4621044635     -0.1799019098     -0.1451857566     0.0747627067     58.6665420532     77.8394012451     -62.9181327819
 41 108    0    0     -0.4357668876     -9.6922225952     0.3399939537     -0.1623247861     -0.2040425062     0.0699689435     58.6665420532     77.8394012451     -62.9181327819
 42  61    0    0     -0.5052022933     -9.6826448440     0.3208393812     -0.1719123125     -0.2216196298     0.0510602235     59.8924102783     76.6094360351     -61.0626373291
 43  13    0    2     -0.5052022933     -9.6826448440     0.3208393812     -0.1719123125     -0.2216196298     0.0510602235     59.8924102783     76.6094360351     -61.0626373291
 43 221    0    3     -0.4046407222     -9.7401084899     0.2657699346     -0.1849620056     -0.1907265090     -0.0069975762     59.8924102783     76.6094360351     -61.0626373291
 44 173    0    3     -0.2705585718     -9.8837680816     0.2250664234     -0.0744391345     -0.0756761980     -0.0722460174     59.8924102783     76.6094360351     -61.0626373291
 45 126   -1    5     -0.2705585718     -9.8837680816     0.2250664234     -0.0744391345     -0.0756761980     -0.0722460174     59.8924102783     76.6094360351     -61.0626373291
 46  78   -2    5     -0.2777415513     -9.6371526718     0.4022463798     -0.0291647005     0.0138073825     -0.0932853126     59.8924102783     76.6094360351     -61.0626373291
 47  31   -1    4     -0.4333725929     -9.7425031661     0.1628140068     -0.1285021305     0.0755936574     -0.0967474746     59.8924102783     76.6094360351     -61.0626373291
 47 239    0    8     -0.4333725929     -9.7425031661     0.1628140068     -0.1285021305     0.0755936574     -0.0967474746     59.8924102783     76.6094360351     -61.0626373291
 48 191    2   10     -0.7254800796     -9.7784175872     0.0574637699     -0.1716459846     0.0574838876     -0.0160524616     59.8924102783     76.6094360351     -61.0626373291
 49 144    6   15     -0.3926690864     -9.6419420242     0.1245048284     -0.2206489086     -0.2373325347     0.1754317283     59.8924102783     78.0151138305     -61.7373657226
 50  97   12   22     -0.3926690864     -9.6419420242     0.1245048284     -0.2206489086     -0.2373325347     0.1754317283     59.8924102783     78.0151138305     -61.7373657226
 51  50   13   26     -0.0766183614     -9.6060266494     0.2585869789     -0.2819025516     -0.3574429035     0.2127165555     59.8924102783     78.0151138305     -61.7373657226
 52   2   13   30     -0.1053502440     -9.7688407897     0.1963345432     -0.3380960941     -0.2394630908     0.1027263283     59.8924102783     78.0151138305     -61.7373657226
 52 210   10   36     -0.1053502440     -9.7688407897     0.1963345432     -0.3380960941     -0.2394630908     0.1027263283     59.8924102783     78.0151138305     -61.7373657226
 53 163    5   34     -0.5985808849     -9.9268665313     0.8691394805     -0.2856309890     0.1264608025     -0.0703817749     59.8924102783     78.0151138305     -61.7373657226
 54 115    3   26     -0.5147795677     -9.7496862411     0.3878804397     -0.1641890287     0.1459021806     -0.0855620193     59.8924102783     78.0151138305     -61.7373657226
 55  68    1   18     -0.5147795677     -9.7496862411     0.3878804397     -0.1641890287     0.1459021806     -0.0855620193     59.8924102783     78.0151138305     -61.7373657226
 56  20    1    5     -0.4118237018     -9.7951784133     0.2346437215     -0.1157187461     0.0279223489     -0.0354938316     59.8924102783     78.0151138305     -61.7373657226
 56 228    0    0     -0.4381612300     -9.9077110290     0.2561926364     -0.0515356016     0.0188674659     0.0015246682     60.0675354003     77.8394012451     -60.8939590454
 57 180    0    0     -0.4381612300     -9.9077110290     0.2561926364     -0.0515356016     0.0188674659     0.0015246682     60.0675354003     77.8394012451     -60.8939590454
 58 132    0    0     -0.5028079986     -9.5749006271     0.4549215316     -0.0613894414     0.0162042641     0.0012583471     60.0675354003     77.8394012451     -60.8939590454
 59  83    0    0     -0.4525271415     -9.7520809173     0.2921074867     -0.2201162576     0.0124757814     -0.0301674318     60.0675354003     77.8394012451     -60.8939590454
 60  35    0    0     -0.4525271415     -9.7520809173     0.2921074867     -0.2201162576     0.0124757814     -0.0301674318     60.0675354003     77.8394012451     -60.8939590454
 60 243    0    0     -0.4549215316     -9.7472915649     0.1843629074     -0.2198499441     0.0127421021     -0.0341622304     60.0675354003     77.8394012451     -60.8939590454
 61 196    0    0     -0.4357668876     -9.6802511215     0.2729529142     -0.1346274852     0.0146063432     -0.0317653465     60.0675354003     77.8394012451     -60.8939590454
 62 148    0    0     -0.4357668876     -9.6802511215     0.2729529142     -0.1346274852     0.0146063432     -0.0317653465     60.0675354003     77.8394012451     -60.8939590454
 63 100    0    0     -0.4716817855     -9.7353200912     0.3208393812     -0.1226430892     0.0156716241     -0.0243083858     60.0675354003     77.8394012451     -60.8939590454
 64  52    0    0     -0.4980193138     -9.8239097595     0.2801358699     -0.1500740528     0.0116768217     -0.0346948742     60.0675354003     77.8394012451     -60.8939590454
 65   4    0    0     -0.4980193138     -9.8239097595     0.2801358699     -0.1500740528     0.0116768217     -0.0346948742     60.0675354003     77.8394012451     -60.8939590454
 65 211    0    0     -0.4453442096     -9.8406705856     0.2322494029     -0.1388886089     0.0044861769     -0.0432171201     61.6436500549     76.9608535766     -60.7252769470
 66 163    0    0     -0.4668931484     -9.7137708663     0.2274607658     -0.0997395420     0.0076820187     -0.0261726260     61.6436500549     76.9608535766     -60.7252769470
 67 115    0    0     -0.4668931484     -9.7137708663     0.2274607658     -0.0997395420     0.0076820187     -0.0261726260     61.6436500549     76.9608535766     -60.7252769470
 68  67    0    0     -0.4573158264     -9.7856006622     0.2729529142     -0.0443449544     0.0127421021     -0.0267052674     61.6436500549     76.9608535766     -60.7252769470
 69  19    0    0     -0.4477385520     -9.7185602188     0.3543598890     -0.0150497412     0.0130084216     -0.0160524616     61.6436500549     76.9608535766     -60.7252769470
 69 227    0    0     -0.4477385520     -9.7185602188     0.3543598890     -0.0150497412     0.0130084216     -0.0160524616     61.6436500549     76.9608535766     -60.7252769470
 70 178    0    0     0.1436594247     -9.7640523910     -0.2202777862     -0.0488723945     0.0257917904     -0.0000732504     61.6436500549     76.9608535766     -60.7252769470
 71 130    1    1     -0.6440730571     -9.6706733703     0.2609812974     -0.1085281133     0.3291304588     -0.1193846817     61.6436500549     76.9608535766     -60.7252769470
 72  82    1    5     -0.6440730571     -9.6706733703     0.2609812974     -0.1085281133     0.3291304588     -0.1193846817     61.6436500549     76.9608535766     -60.7252769470
 73  34    1    9     -0.5219625949     -9.8095445632     0.3447826147     -0.1277031660     0.2921119689     -0.1058023571     59.0167884826     77.8394012451     -60.8939590454
 73 243    1   11     -0.4573158264     -9.7927837371     0.3112620830     -0.1269042015     0.2012967824     -0.0541362476     59.0167884826     77.8394012451     -60.8939590454
 74 195    1   15     -0.4573158264     -9.7927837371     0.3112620830     -0.1269042015     0.2012967824     -0.0541362476     59.0167884826     77.8394012451     -60.8939590454
 75 148    1   16     -0.5195682525     -9.7161655426     0.3711201906     -0.1285021305     0.1696046733     -0.0408202362     59.0167884826     77.8394012451     -60.8939590454
 76 100    1   15     -0.5004136562     -9.7089824676     0.4573158264     -0.1524709320     0.1395104999     -0.0480108833     59.0167884826     77.8394012451     -60.8939590454
 77  52    2   17     -0.5004136562     -9.7089824676     0.4573158264     -0.1524709320     0.1395104999     -0.0480108833     59.0167884826     77.8394012451     -60.8939590454
 78   4    1   16     -0.4980193138     -9.6946163177     0.4501328468     -0.1665859127     0.1120795130     -0.0552015256     59.0167884826     77.8394012451     -60.8939590454
 78 213    1   14     -0.4525271415     -9.7760238647     0.2873188495     -0.1601942157     0.0934371089     -0.0552015256     59.0167884826     77.8394012451     -60.8939590454
 79 165    1   12     -0.4525271415     -9.7760238647     0.2873188495     -0.1601942157     0.0934371089     -0.0552015256     59.0167884826     77.8394012451     -60.8939590454
 80 118    0   11     -0.4429498672     -9.7209539413     0.3136564254     -0.1404865264     0.1022256731     -0.0562668085     59.1919136047     77.6636886596     -60.0505523681
 81  70    1   11     -0.5004136562     -9.7065887451     0.4597101688     -0.1679174995     0.1126121520     -0.0754418468     59.1919136047     77.6636886596     -60.0505523681
 82  23    1   10     -0.5004136562     -9.7065887451     0.4597101688     -0.1679174995     0.1126121520     -0.0754418468     59.1919136047     77.6636886596     -60.0505523681
 82 231    0    8     -0.4884420394     -9.8454589843     0.4357668876     -0.1751081466     0.0702672529     -0.0810345840     59.1919136047     77.6636886596     -60.0505523681
 83 183    0    6     -0.4142179965     -9.6323642730     0.3328109979     -0.1500740528     0.0028882562     -0.0674522495     59.1919136047     77.6636886596     -60.0505523681
 84 135    0    3     -0.4142179965     -9.6323642730     0.3328109979     -0.1500740528     0.0028882562     -0.0674522495     59.1919136047     77.6636886596     -60.0505523681
 85  87    0    0     -0.3830918121     -9.5485630035     0.3663315296     -0.1506066894     -0.0008402262     -0.0956821918     59.1919136047     77.6636886596     -60.0505523681
 86  39    0    0     -0.4094293594     -9.8215160369     0.3423882961     -0.1194472427     -0.0277385616     -0.1212489247     59.1919136047     77.6636886596     -60.0505523681
 86 247    0    0     -0.4094293594     -9.8215160369     0.3423882961     -0.1194472427     -0.0277385616     -0.1212489247     59.1919136047     77.6636886596     -60.0505523681
 87 200    0    0     -0.3208393812     -9.9603862762     0.3088677406     -0.1298337221     0.0058177781     -0.1143245935     59.3670387268     75.7308883666     -60.2192306518
 88 152    0    0     -0.3040791034     -9.8334875106     0.2729529142     -0.1109249830     0.0143400216     -0.0943505859     59.3670387268     75.7308883666     -60.2192306518
 89 104    0    0     -0.3040791034     -9.8334875106     0.2729529142     -0.1109249830     0.0143400216     -0.0943505859     59.3670387268     75.7308883666     -60.2192306518
 90  56    0    0     -0.3591485500     -9.8047552108     0.3591485500     -0.0667158412     0.0308518743     -0.0661206531     59.3670387268     75.7308883666     -60.2192306518
 91   8    0    0     0.4597101688     -9.7688407897     0.2059118509     -0.0653842449     0.0822516632     -0.0647890520     59.3670387268     75.7308883666     -60.2192306518
 91 215    0    0     0.4597101688     -9.7688407897     0.2059118509     -0.0653842449     0.0822516632     -0.0647890520     59.3670387268     75.7308883666     -60.2192306518
 92 167    0    0     -0.2202777862     -9.7209539413     0.3519655704     -0.0731075286     0.4252720355     -0.1952859115     59.3670387268     75.7308883666     -60.2192306518
 93 120    0    0     -0.1915459060     -9.7185602188     0.3184450626     -0.0318279123     0.5616279602     -0.1918237781     59.3670387268     75.7308883666     -60.2192306518
 94  72    0    1     -0.1915459060     -9.7185602188     0.3184450626     -0.0318279123     0.5616279602     -0.1918237781     59.3670387268     75.7308883666     -60.2192306518
 95  25    1    3     -0.0239432382     -9.8933458328     0.1987288665     -0.0137181282     0.7818747043     -0.2176568269     60.0675354003     77.4879837036     -60.2192306518
 95 233    3    6     -0.0766183614     -9.9603862762     0.2921074867     -0.0166476511     1.1179707050     -0.2200536966     60.0675354003     77.4879837036     -60.2192306518
 96 185    7    9     -0.0766183614     -9.9603862762     0.2921074867     -0.0166476511     1.1179707050     -0.2200536966     60.0675354003     77.4879837036     -60.2192306518
 97 137   10   11     -0.0718297100     -9.7664461135     0.4333725929     -0.0145170984     1.2053236961     -0.1809046268     60.0675354003     77.4879837036     -60.2192306518
 98  89   11   13     -0.0047886476     -9.6515188217     0.4285839557     -0.0185118913     1.2972041320     -0.2192547321     60.0675354003     77.4879837036     -60.2192306518
 99  42   10   13     -0.0047886476     -9.6515188217     0.4285839557     -0.0185118913     1.2972041320     -0.2192547321     60.0675354003     77.4879837036     -60.2192306518
 99 251    7   13     -0.3495712518     -9.7017993927     0.3495712518     -0.0331595087     1.3970742225     -0.3071403980     60.0675354003     77.4879837036     -60.2192306518
100 203    5   14     -0.4357668876     -9.7640523910     0.5842149734     -0.0533998394     1.2735016345     -0.2940907287     60.0675354003     77.4879837036     -60.2192306518
101 155    4   15     -0.4357668876     -9.7640523910     0.5842149734     -0.0533998394     1.2735016345     -0.2940907287     60.0675354003     77.4879837036     -60.2192306518
102 108    3   14     0.2107004880     -9.7161655426     0.5052022933     -0.0920162582     1.0527223348     -0.2107324838     60.0675354003     77.4879837036     -60.2192306518
103  60    2   14     -0.2897131729     -9.9915132522     0.3591485500     -0.2241110563     1.2316894531     0.0230966043     58.8416671752     78.3665313720     -57.3516502380
104  12    2   13     -0.2897131729     -9.9915132522     0.3591485500     -0.2241110563     1.2316894531     0.0230966043     58.8416671752     78.3665313720     -57.3516502380
104 221    2   13     -0.3256280183     -9.7975721359     0.4956250190     -0.2121266603     1.2924103736     0.1088516950     58.8416671752     78.3665313720     -57.3516502380
105 173    3   13     -0.2178834438     -9.7209539413     0.4740760803     -0.1889567947     1.3272984027     0.0036552286     58.8416671752     78.3665313720     -57.3516502380
106 126    5   10     -0.2178834438     -9.7209539413     0.4740760803     -0.1889567947     1.3272984027     0.0036552286     58.8416671752     78.3665313720     -57.3516502380
107  78    7    9     -0.3040791034     -9.8670082092     0.5004136562     -0.1343611598     1.4452781677     -0.0160524616     58.8416671752     78.3665313720     -57.3516502380
108  31   12    7     -0.3711201906     -9.8550367355     0.3926690864     -0.0603241634     1.3933457183     -0.0187156629     58.8416671752     78.3665313720     -57.3516502380
108 239   13    4     -0.3711201906     -9.8550367355     0.3926690864     -0.0603241634     1.3933457183     -0.0187156629     58.8416671752     78.3665313720     -57.3516502380
109 192   12    3     0.0071829710     -9.7640523910     0.3998520660     -0.0246372675     1.3696432113     -0.0775724172     58.8416671752     78.3665313720     -57.3516502380
110 144   18    3     -0.1268991470     -9.6898279190     0.5554831027     -0.0518019199     1.5749760627     0.0036552286     58.8416671752     78.0151138305     -54.6527481079
111  97   18    3     -0.1268991470     -9.6898279190     0.5554831027     -0.0518019199     1.5749760627     0.0036552286     58.8416671752     78.0151138305     -54.6527481079
112  49   21    3     -0.2945018005     -9.7401084899     0.5004136562     -0.1002721905     1.7084025382     0.0513265371     58.8416671752     78.0151138305     -54.6527481079
113   1   25    2     -0.7661836147     -9.7903900146     0.3735145092     -0.1016037940     1.6793736457     0.0172375583     58.8416671752     78.0151138305     -54.6527481079
113 209   19    1     -0.7661836147     -9.7903900146     0.3735145092     -0.1016037940     1.6793736457     0.0172375583     58.8416671752     78.0151138305     -54.6527481079
114 162   16    0     -0.1723913097     -9.7592630386     0.4429498672     -0.0635200071     1.3531314134     -0.0418855190     58.8416671752     78.0151138305     -54.6527481079
115 114   14    0     -0.5937922477     -9.9125003814     0.4788647174     -0.0603241634     1.3763012886     -0.1193846817     58.8416671752     78.0151138305     -54.6527481079
116  67   12    0     -0.5937922477     -9.9125003814     0.4788647174     -0.0603241634     1.3763012886     -0.1193846817     58.8416671752     78.0151138305     -54.6527481079
117  20   17    0     -0.2705585718     -9.6778564453     0.1412650966     0.0217024540     1.4884220123     -0.2410930156     58.8416671752     78.0151138305     -54.6527481079
117 228   19    0     0.3878804397     -9.8239097595     0.3352053165     0.0075874776     1.7803089618     -0.3646655559     58.4914169311     77.6636886596     -51.2791213989
118 181   23    1     0.3878804397     -9.8239097595     0.3352053165     0.0075874776     1.7803089618     -0.3646655559     58.4914169311     77.6636886596     -51.2791213989
119 133   25    3     0.1723913097     -9.6419420242     0.4668931484     -0.1077291488     2.4490389823     -0.3140647411     58.4914169311     77.6636886596     -51.2791213989
120  85   26    8     -0.6608333587     -9.7951784133     0.3208393812     -0.2089308023     2.5795359611     -0.0828988265     58.4914169311     77.6636886596     -51.2791213989
121  38   31   12     -0.6608333587     -9.7951784133     0.3208393812     -0.2089308023     2.5795359611     -0.0828988265     58.4914169311     77.6636886596     -51.2791213989
121 247   31   13     -0.3519655704     -9.7017993927     0.2585869789     -0.2139909029     2.2354502677     -0.0330969524     58.4914169311     77.6636886596     -51.2791213989
122 200   35   16     -0.5171739578     -9.7496862411     0.1340821266     -0.2430197954     2.2271943092     -0.1460167026     58.4914169311     77.6636886596     -51.2791213989
123 153   36   18     -0.5171739578     -9.7496862411     0.1340821266     -0.2430197954     2.2271943092     -0.1460167026     58.4914169311     77.6636886596     -51.2791213989
124 106   33   20     -0.3399939537     -9.8119382858     0.2609812974     -0.2243773698     2.0969636440     -0.1830351924     58.4914169311     77.6636886596     -51.2791213989
125  59   34   22     -0.2801358699     -9.8933458328     0.3112620830     -0.1668522262     1.8527480125     -0.0876925849     57.2655487060     77.8394012451     -47.0620880126
126  12   33   22     -0.2801358699     -9.8933458328     0.3112620830     -0.1668522262     1.8527480125     -0.0876925849     57.2655487060     77.8394012451     -47.0620880126
126 220   28   21     -0.2442210197     -9.7975721359     0.1987288665     -0.0957447433     1.6503447532     0.0060521101     57.2655487060     77.8394012451     -47.0620880126
127 173   24   22     -0.3040791034     -9.7089824676     0.3495712518     -0.1008048176     1.6258432865     -0.0775724172     57.2655487060     77.8394012451     -47.0620880126
128 125   22   22     -0.3040791034     -9.7089824676     0.3495712518     -0.1008048176     1.6258432865     -0.0775724172     57.2655487060     77.8394012451     -47.0620880126
129  77   18   22     -0.2729529142     -9.7664461135     0.2609812974     -0.1229094028     1.6090650558     -0.0749092149     57.2655487060     77.8394012451     -47.0620880126
130  30   19   26     -0.4309782505     -9.8119382858     0.4285839557     -0.0917499446     1.5528716087     -0.0631911277     57.2655487060     77.8394012451     -47.0620880126
130 238   19   26     -0.4309782505     -9.8119382858     0.4285839557     -0.0917499446     1.5528716087     -0.0631911277     57.2655487060     77.8394012451     -47.0620880126
131 191   16   24     -0.6057639122     -9.8310928344     0.5578774452     -0.0430133485     1.4553983211     -0.0133892595     57.2655487060     77.8394012451     -47.0620880126
132 143   16   22     -0.4764704227     -9.7832069396     0.4094293594     0.0075874776     1.2189060449     -0.0165851020     57.2655487060     77.8394012451     -47.0620880126
133  95   12   15     -0.4764704227     -9.7832069396     0.4094293594     0.0075874776     1.2189060449     -0.0165851020     57.2655487060     77.8394012451     -47.0620880126
134  47   13   12     -0.1149275422     -9.7568693161     0.3495712518     0.0430080604     1.0796205997     -0.0328306317     54.4635658264     78.1908187866     -45.0379142761
135   0   12   12     0.0239432382     -9.6060266494     0.5171739578     0.0464702224     1.2234334945     -0.0149871826     54.4635658264     78.1908187866     -45.0379142761
135 208   10   11     0.0239432382     -9.6060266494     0.5171739578     0.0464702224     1.2234334945     -0.0149871826     54.4635658264     78.1908187866     -45.0379142761
136 161   11   13     -0.3447826147     -9.7927837371     0.4525271415     -0.0480734348     1.4162492752     0.0193681192     54.4635658264     78.1908187866     -45.0379142761
137 114    8   13     -0.3088677406     -9.7041940689     0.3998520660     -0.1173166751     1.4647195339     0.0454674959     54.4635658264     78.1908187866     -45.0379142761
138  66    8   13     -0.3088677406     -9.7041940689     0.3998520660     -0.1173166751     1.4647195339     0.0454674959     54.4635658264     78.1908187866     -45.0379142761
139  18    8   12     -0.4860476970     -9.7856006622     0.3328109979     -0.1199798698     1.4292989730     0.0491959762     54.4635658264     78.1908187866     -45.0379142761
139 226    7   11     -0.6704106330     -9.6682786941     0.5674547195     -0.0938805007     1.3459408283     0.0377442097     54.4635658264     78.1908187866     -45.0379142761
140 179    7   11     -0.6704106330     -9.6682786941     0.5674547195     -0.0938805007     1.3459408283     0.0377442097     54.4635658264     78.1908187866     -45.0379142761
141 131    6   11     -0.2801358699     -9.5557460784     0.6991425037     -0.1785703182     1.2953399467     0.0340157294     53.5879440307     79.4207916259     -43.8571434020
142  83    6   11     -0.2322494029     -9.8478536605     0.6297071456     -0.3210515975     1.5342291831     -0.0131229400     53.5879440307     79.4207916259     -43.8571434020
143  35    5    8     -0.2322494029     -9.8478536605     0.6297071456     -0.3210515975     1.5342291831     -0.0131229400     53.5879440307     79.4207916259     -43.8571434020
143 243    6    6     -0.8882941246     -9.9891185760     -0.2083061695     -0.2821688652     1.7536768913     -0.0205799055     53.5879440307     79.4207916259     -43.8571434020
144 196    6    4     -0.7901268005     -9.7664461135     -0.0430978250     -0.0789665699     1.4791007995     -0.0520056819     53.5879440307     79.4207916259     -43.8571434020
145 148   10    3     -0.7901268005     -9.7664461135     -0.0430978250     -0.0789665699     1.4791007995     -0.0520056819     53.5879440307     79.4207916259     -43.8571434020
146 100   12    6     -0.5746376991     -9.6802511215     0.3735145092     -0.0366216659     1.1872140121     -0.0645227336     53.5879440307     79.4207916259     -43.8571434020
147  53   12    8     -0.4022463798     -9.6443357467     0.4549215316     -0.1005385041     1.0782890319     -0.0293684692     53.5879440307     79.4207916259     -43.8571434020
148   5   12    9     -0.4022463798     -9.6443357467     0.4549215316     -0.1005385041     1.0782890319     -0.0293684692     53.5879440307     79.4207916259     -43.8571434020
148 213    9   11     -0.7542119503     -9.8095445632     0.1963345432     -0.1857609653     1.1248950958     -0.0187156629     52.0118293762     77.4879837036     -40.6521987915
149 166   10   10     -0.6392844200     -9.7017993927     0.3567542552     -0.1561994314     0.9805496215     0.0057857933     52.0118293762     77.4879837036     -40.6521987915
150 118   10    9     -0.6392844200     -9.7017993927     0.3567542552     -0.1561994314     0.9805496215     0.0057857933     52.0118293762     77.4879837036     -40.6521987915
151  71   12    9     -0.3950634002     -9.7377147674     0.3902747631     -0.1655206203     0.9161001205     0.0467990922     52.0118293762     77.4879837036     -40.6521987915
152  23   13    7     -0.5506944656     -9.8358821868     0.2059118509     -0.1918863201     0.9693640708     0.0848828792     52.0118293762     77.4879837036     -40.6521987915
152 231   12    5     -0.5506944656     -9.8358821868     0.2059118509     -0.1918863201     0.9693640708     0.0848828792     52.0118293762     77.4879837036     -40.6521987915
153 183   11    4     -0.6560447216     -9.8885564804     0.0550694465     -0.0965437030     0.9041156768     0.0571855831     52.0118293762     77.4879837036     -40.6521987915
154 135   10    4     -0.1460537433     -9.7209539413     0.2011231899     -0.0070601253     0.9507217407     -0.0405539131     52.0118293762     77.4879837036     -40.6521987915
155  88    9    5     -0.1460537433     -9.7209539413     0.2011231899     -0.0070601253     0.9507217407     -0.0405539131     52.0118293762     77.4879837036     -40.6521987915
156  40    9    6     -0.9409692764     -9.6706733703     0.1867572593     -0.0533998394     1.2119817733     -0.0607942485     49.9103431701     76.7851409912     -40.3148345947
156 248    9    7     -0.9960386276     -9.6850395202     0.3016848087     -0.0757707309     1.0151711702     -0.0506740808     49.9103431701     76.7851409912     -40.3148345947
157 200    8    9     -0.9960386276     -9.6850395202     0.3016848087     -0.0757707309     1.0151711702     -0.0506740808     49.9103431701     76.7851409912     -40.3148345947
158 152    7    9     -0.7613949298     -9.6850395202     0.4118237018     -0.1199798698     0.7389971733     -0.0418855190     49.9103431701     76.7851409912     -40.3148345947
159 105    6    7     -0.2202777862     -9.6826448440     0.3495712518     -0.1804345607     0.6439208984     -0.0149871826     49.9103431701     76.7851409912     -40.3148345947
160  57    7    6     -0.2202777862     -9.6826448440     0.3495712518     -0.1804345607     0.6439208984     -0.0149871826     49.9103431701     76.7851409912     -40.3148345947
161   9    8    7     -0.4860476970     -9.8382759094     0.3328109979     -0.2645917177     0.8183606147     0.0140417194     49.9103431701     76.7851409912     -40.3148345947
161 217    8    6     -0.5650603771     -9.8406705856     0.2992904472     -0.2755108356     1.0362104177     -0.0104597377     49.9103431701     76.7851409912     -40.3148345947
162 169   12    5     -0.5650603771     -9.8406705856     0.2992904472     -0.2755108356     1.0362104177     -0.0104597377     49.9103431701     76.7851409912     -40.3148345947
163 121   15    3     -0.9960386276     -9.5629291534     0.2011231899     -0.2699181556     1.3350216150     -0.0682512044     48.3342247009     77.6636886596     -38.7967033386
164  74   18    0     -1.3336383104     -9.8191213607     -0.3878804397     -0.2068002462     0.9773537635     -0.0006058924     48.3342247009     77.6636886596     -38.7967033386
165  26   17    0     -1.3336383104     -9.8191213607     -0.3878804397     -0.2068002462     0.9773537635     -0.0006058924     48.3342247009     77.6636886596     -38.7967033386
165 234   11    0     -0.8523792266     -10.1543264389     0.0095772953     0.0190392436     0.2257982254     -0.0101934182     48.3342247009     77.6636886596     -38.7967033386
166 187    5    0     -0.5842149734     -9.7233486175     0.2753472328     0.1503350734     -0.0660886716     -0.0706480884     48.3342247009     77.6636886596     -38.7967033386
167 139    0    0     -0.5842149734     -9.7233486175     0.2753472328     0.1503350734     -0.0660886716     -0.0706480884     48.3342247009     77.6636886596     -38.7967033386
168  92    0    0     -0.5722434043     -9.6227865219     0.3375996351     0.0749664783     -0.0213468790     -0.0994106674     48.3342247009     77.6636886596     -38.7967033386
169  44    0    0     -0.1771799468     -9.4384241104     0.2490096569     -0.0496713542     0.0582828521     -0.0956821918     48.3342247009     77.6636886596     -38.7967033386
169 252    0    0     -0.1771799468     -9.4384241104     0.2490096569     -0.0496713542     0.0582828521     -0.0956821918     48.3342247009     77.6636886596     -38.7967033386
170 205    0    0     -0.7422403812     -9.6203927993     0.3423882961     -0.1905547237     0.1554897069     -0.0488098430     48.3342247009     77.6636886596     -38.7967033386
171 157    0    0     -0.5698490142     -9.8191213607     0.2130948066     -0.2547378778     -0.0082971897     0.0135090768     47.2834815979     78.3665313720     -38.7967033386
172 109    0    0     -0.5698490142     -9.8191213607     0.2130948066     -0.2547378778     -0.0082971897     0.0135090768     47.2834815979     78.3665313720     -38.7967033386
173  62    0    0     -0.5937922477     -9.8526420593     0.1987288665     -0.2880278778     -0.0711487531     0.0966009712     47.2834815979     78.3665313720     -38.7967033386
174  14    0    0     -0.6416787624     -9.7784175872     0.1412650966     -0.2720486879     0.0058177781     0.1085853815     47.2834815979     78.3665313720     -38.7967033386
174 222    0    0     -0.6416787624     -9.7784175872     0.1412650966     -0.2720486879     0.0058177781     0.1085853815     47.2834815979     78.3665313720     -38.7967033386
175 175    0    0     -0.8451962471     -9.7568693161     0.0694353866     -0.2193172931     0.0931707954     0.0662404632     47.2834815979     78.3665313720     -38.7967033386
176 128    0    0     -0.7470290184     -9.7472915649     0.1029559254     -0.1617921447     0.0564186048     -0.0291021490     47.2834815979     78.3665313720     -38.7967033386
177  80    0    0     -0.7470290184     -9.7472915649     0.1029559254     -0.1617921447     0.0564186048     -0.0291021490     47.2834815979     78.3665313720     -38.7967033386
178  33    0    0     -0.7135085105     -9.7592630386     0.1508424043     -0.1314316391     0.0186011457     -0.0631911277     47.2834815979     78.3665313720     -38.7967033386
178 241    0    0     -0.6273128509     -9.6850395202     0.1747856235     -0.1301000356     0.0026219363     -0.0666532993     46.7581100463     79.9479141235     -38.9653854370
179 194    0    0     -0.6273128509     -9.6850395202     0.1747856235     -0.1301000356     0.0026219363     -0.0666532993     46.7581100463     79.9479141235     -38.9653854370
180 146    0    0     -0.6225241661     -9.6275758743     0.2107004880     -0.1929516029     0.0039535369     -0.0267052674     46.7581100463     79.9479141235     -38.9653854370
181  98    0    0     -0.6991425037     -9.7784175872     0.1101388931     -0.2635264396     0.0034208965     0.0278903603     46.7581100463     79.9479141235     -38.9653854370
182  50    0    0     -0.6991425037     -9.7784175872     0.1101388931     -0.2635264396     0.0034208965     0.0278903603     46.7581100463     79.9479141235     -38.9653854370
183   2    0    0     -0.7302687168     -9.7999668121     0.0407035017     -0.2621948480     -0.0181510353     0.0356136512     46.7581100463     79.9479141235     -38.9653854370
183 210    0    0     -0.7350573539     -9.7568693161     0.0000000000     -0.2363617897     -0.0288038444     0.0217650008     46.7581100463     79.9479141235     -38.9653854370
184 161    0    0     -0.7350573539     -9.7568693161     0.0000000000     -0.2363617897     -0.0288038444     0.0217650008     46.7581100463     79.9479141235     -38.9653854370
185 112    0    0     -0.7206914424     -9.7353200912     0.0311262083     -0.2041370630     -0.0178847169     0.0087153129     46.7581100463     79.9479141235     -38.9653854370
186  65    0    0     -0.7613949298     -9.7736291885     0.0095772953     -0.1817661476     -0.0165531158     0.0116448366     49.5600929260     77.8394012451     -38.9653854370
187  17    0    0     -0.7613949298     -9.7736291885     0.0095772953     -0.1817661476     -0.0165531158     0.0116448366     49.5600929260     77.8394012451     -38.9653854370
187 226    0    0     -0.7182971000     -9.7041940689     0.0981672668     -0.1567320585     -0.0490441751     0.0092479553     49.5600929260     77.8394012451     -38.9653854370
188 177    0    0     -0.7685779571     -9.7161655426     0.0263375616     -0.1807008743     -0.0517073822     0.0063184313     49.5600929260     77.8394012451     -38.9653854370
189 130    0    0     -0.7685779571     -9.7161655426     0.0263375616     -0.1807008743     -0.0517073822     0.0063184313     49.5600929260     77.8394012451     -38.9653854370
190  82    0    0     -0.8092814445     -9.7353200912     0.0143659424     -0.1990769577     -0.0626265048     0.0036552286     49.5600929260     77.8394012451     -38.9653854370
191  34    0    0     -0.8212530136     -9.7616577148     0.0023943238     -0.1977453708     -0.0778067588     -0.0253736686     49.5600929260     77.8394012451     -38.9653854370
191 242    0    0     -0.8212530136     -9.7616577148     0.0023943238     -0.1977453708     -0.0778067588     -0.0253736686     49.5600929260     77.8394012451     -38.9653854370
192 195    0    0     -0.8260416984     -9.7065887451     -0.0047886476     -0.1729775905     -0.0533052968     -0.0820998573     49.5600929260     77.8394012451     -38.9653854370
193 147    0    0     -0.7494233131     -9.7520809173     -0.0646467447     -0.1455466175     -0.0383913660     -0.1502778291     48.1590995788     77.4879837036     -37.9532966613
194 100    0    0     -0.7494233131     -9.7520809173     -0.0646467447     -0.1455466175     -0.0383913660     -0.1502778291     48.1590995788     77.4879837036     -37.9532966613
195  53    0    0     -0.7182971000     -9.7640523910     -0.0047886476     -0.1127892255     -0.0511747360     -0.1665233373     48.1590995788     77.4879837036     -37.9532966613
196   6    0    0     -1.2737802267     -9.6874332427     -0.2298550844     -0.1170503616     -0.0692845058     -0.1401576519     48.1590995788     77.4879837036     -37.9532966613
196 214    0    0     -1.2737802267     -9.6874332427     -0.2298550844     -0.1170503616     -0.0692845058     -0.1401576519     48.1590995788     77.4879837036     -37.9532966613
197 168    0    0     -0.4621044635     -9.6898279190     0.1580253696     -0.1079954624     -0.1955202674     -0.0621258497     48.1590995788     77.4879837036     -37.9532966613
198 120    0    0     -0.5459058284     -9.7736291885     0.0598580884     -0.1490087747     -0.1020418882     -0.0570657682     48.1590995788     77.4879837036     -37.9532966613
199  72    0    0     -0.5459058284     -9.7736291885     0.0598580884     -0.1490087747     -0.1020418882     -0.0570657682     48.1590995788     77.4879837036     -37.9532966613
200  25    0    0     -0.6440730571     -9.7161655426     0.0407035017     -0.1554004573     -0.0019055066     -0.0530709648     48.1590995788     77.4879837036     -37.9532966613
200 232    0    0     -0.6440730571     -9.7353200912     0.0023943238     -0.1522046184     0.0217969870     -0.0360264754     48.1590995788     77.4879837036     -37.9532966613
201 184    0    0     -0.6440730571     -9.7353200912     0.0023943238     -0.1522046184     0.0217969870     -0.0360264754     48.1590995788     77.4879837036     -37.9532966613
202 137    0    0     -0.6297071456     -9.7927837371     -0.0071829710     -0.1354264497     0.0047524971     0.0148406767     49.3849678039     75.9065933227     -39.1340675354
203  89    0    0     -0.8020984649     -9.9125003814     -0.0861956501     -0.1135882019     -0.0426524877     0.0822196769     49.3849678039     75.9065933227     -39.1340675354
204  41    0    0     -0.8020984649     -9.9125003814     -0.0861956501     -0.1135882019     -0.0426524877     0.0822196769     49.3849678039     75.9065933227     -39.1340675354
204 250    0    0     -0.7182971000     -9.6874332427     0.0909842967     -0.0600578403     -0.0860626792     0.0747627067     49.3849678039     75.9065933227     -39.1340675354
205 202    0    0     -0.7302687168     -9.6491241455     0.1652083396     -0.0893530654     -0.0565011453     0.0515928554     49.3849678039     75.9065933227     -39.1340675354
206 154    0    0     -0.7302687168     -9.6491241455     0.1652083396     -0.0893530654     -0.0565011453     0.0515928554     49.3849678039     75.9065933227     -39.1340675354
207 107    0    0     -0.7518176555     -9.6778564453     0.1053502440     -0.1466119050     -0.0162867965     0.0302872419     49.3849678039     75.9065933227     -39.1340675354
208  59    0    0     -0.7781552314     -9.7233486175     0.1053502440     -0.2036044120     -0.0162867965     0.0401410913     49.3849678039     75.9065933227     -39.1340675354
209  11    0    0     -0.7781552314     -9.7233486175     0.1053502440     -0.2036044120     -0.0162867965     0.0401410913     49.3849678039     75.9065933227     -39.1340675354
209 219    0    0     -0.8428019523     -9.7496862411     0.0023943238     -0.2334322690     -0.0240100789     0.0329504466     48.6844749450     77.6636886596     -37.7846145629
210 172    0    0     -0.9313919067     -9.7544746398     -0.0071829710     -0.2150561809     -0.0330649662     -0.0123239791     48.6844749450     77.6636886596     -37.7846145629
211 124    0    0     -0.9313919067     -9.7544746398     -0.0071829710     -0.2150561809     -0.0330649662     -0.0123239791     48.6844749450     77.6636886596     -37.7846145629
212  77    0    0     -0.9098430633     -9.7544746398     -0.0766183614     -0.1761734390     -0.0975144481     -0.0975464248     48.6844749450     77.6636886596     -37.7846145629
213  30    0    0     -0.7542119503     -9.7879953384     0.0095772953     -0.1436823749     -0.1401256799     -0.1334996461     48.6844749450     77.6636886596     -37.7846145629
213 239    0    0     -0.7542119503     -9.7879953384     0.0095772953     -0.1436823749     -0.1401256799     -0.1334996461     48.6844749450     77.6636886596     -37.7846145629
214 192    0    0     -0.7590005874     -9.7496862411     0.0167602658     -0.1258389234     -0.1329350352     -0.0876925849     48.6844749450     77.6636886596     -37.7846145629
215 145    0    0     -0.7159028053     -9.7544746398     -0.0071829710     -0.1162513971     -0.1313371062     -0.0586636924     48.6844749450     77.6636886596     -37.7846145629
216  98    0    0     -0.7159028053     -9.7544746398     -0.0071829710     -0.1162513971     -0.1313371062     -0.0586636924     48.6844749450     77.6636886596     -37.7846145629
217  51    0    0     -0.6344957828     -9.7065887451     0.0622524166     -0.1194472427     -0.1233475089     -0.0219115042     50.0854644775     78.0151138305     -38.1219787597
218   4    0    0     -0.8140700340     -9.7760238647     -0.0263375616     -0.1434160470     -0.0692845058     -0.0032690949     50.0854644775     78.0151138305     -38.1219787597
218 212    0    0     -0.8140700340     -9.7760238647     -0.0263375616     -0.1434160470     -0.0692845058     -0.0032690949     50.0854644775     78.0151138305     -38.1219787597
219 164    0    0     -0.8212530136     -9.7353200912     -0.0047886476     -0.1362254023     -0.0820678806     0.0175038805     50.0854644775     78.0151138305     -38.1219787597
220 116    0    0     -0.7853381633     -9.6874332427     0.0933786296     -0.1460792541     -0.1268096566     0.0412063741     50.0854644775     78.0151138305     -38.1219787597
221  69    0    0     -0.7853381633     -9.6874332427     0.0933786296     -0.1460792541     -0.1268096566     0.0412063741     50.0854644775     78.0151138305     -38.1219787597
222  21    0    0     -0.7111141681     -9.7377147674     0.0454921483     -0.1860272789     -0.1393267040     0.0297546100     50.0854644775     78.0151138305     -38.1219787597
222 230    0    0     -0.8020984649     -9.7448978424     0.0071829710     -0.1900220870     -0.0943185997     0.0249608421     50.0854644775     78.0151138305     -38.1219787597
223 182    0    0     -0.8020984649     -9.7448978424     0.0071829710     -0.1900220870     -0.0943185997     0.0249608421     50.0854644775     78.0151138305     -38.1219787597
224 134    0    0     -0.9697010993     -9.7281370162     -0.0957729530     -0.1668522262     -0.0794046783     -0.0048670153     51.6615829467     77.1365661621     -38.2906608581
225  87    0    0     -0.7781552314     -9.7329254150     0.0311262083     -0.1255725860     -0.1268096566     -0.0565331268     51.6615829467     77.1365661621     -38.2906608581
226  40    0    0     -0.7781552314     -9.7329254150     0.0311262083     -0.1255725860     -0.1268096566     -0.0565331268     51.6615829467     77.1365661621     -38.2906608581
226 248    0    0     -0.7781552314     -9.7185602188     0.0502807998     -0.1255725860     -0.0660886716     -0.0658543348     51.6615829467     77.1365661621     -38.2906608581
227 201    0    0     -0.8835054397     -9.6778564453     0.0598580884     -0.1386222839     -0.0114930331     -0.0903557872     51.6615829467     77.1365661621     -38.2906608581
228 154    0    0     -0.8835054397     -9.6778564453     0.0598580884     -0.1386222839     -0.0114930331     -0.0903557872     51.6615829467     77.1365661621     -38.2906608581
229 106    0    0     -0.8068870544     -9.6634902954     0.0742240333     -0.1554004573     -0.0040360684     -0.1438861465     51.6615829467     77.1365661621     -38.2906608581
230  59    0    0     -0.7566062927     -9.7425031661     0.0311262083     -0.1900220870     -0.0074982299     -0.1662570238     51.6615829467     77.1365661621     -38.2906608581
231  11    0    0     -0.7566062927     -9.7425031661     0.0311262083     -0.1900220870     -0.0074982299     -0.1662570238     51.6615829467     77.1365661621     -38.2906608581
231 219    0    0     -0.6871709346     -9.7760238647     0.0143659424     -0.2038707256     -0.0181510353     -0.1497451782     49.3849678039     77.3122711181     -38.4593429565
232 172    0    0     -0.7135085105     -9.7784175872     -0.0861956501     -0.1918863201     -0.0106940722     -0.1095308303     49.3849678039     77.3122711181     -38.4593429565
233 125    0    0     -0.7135085105     -9.7784175872     -0.0861956501     -0.1918863201     -0.0106940722     -0.1095308303     49.3849678039     77.3122711181     -38.4593429565
234  78    0    0     -0.7159028053     -9.7856006622     -0.0407035017     -0.1466119050     -0.0104277515     -0.0791703414     49.3849678039     77.3122711181     -38.4593429565
235  31    0    0     -0.7087197780     -9.7329254150     0.0119716191     -0.1109249830     -0.0027044677     -0.0634574508     49.3849678039     77.3122711181     -38.4593429565
235 239    0    0     -0.7087197780     -9.7329254150     0.0119716191     -0.1109249830     -0.0027044677     -0.0634574508     49.3849678039     77.3122711181     -38.4593429565
236 192    0    0     -0.6656219959     -9.7640523910     0.0095772953     -0.0986742687     0.0082146587     -0.0493424844     49.3849678039     77.3122711181     -38.4593429565
237 144    0    0     -0.6751992702     -9.7161655426     0.0383091812     -0.1050659537     0.0130084216     -0.0163187813     49.3849678039     77.3122711181     -38.4593429565
238  97    0    0     -0.6751992702     -9.7161655426     0.0383091812     -0.1050659537     0.0130084216     -0.0163187813     49.3849678039     77.3122711181     -38.4593429565
239  49    0    0     -0.6704106330     -9.7305316925     0.0119716191     -0.1375570058     0.0241938686     0.0281566829     49.3849678039     77.3122711181     -38.4593429565
240   1    0    0     -0.7518176555     -9.7784175872     -0.0407035017     -0.1524709320     0.0399067544     0.0691699934     48.5093498229     75.7308883666     -38.2906608581
240 209    0    0     -0.7518176555     -9.7784175872     -0.0407035017     -0.1524709320     0.0399067544     0.0691699934     48.5093498229     75.7308883666     -38.2906608581
241 161    0    0     -0.8284359931     -9.7688407897     -0.0383091812     -0.1285021305     0.0361782765     0.0654415035     48.5093498229     75.7308883666     -38.2906608581
242 114    0    0     -0.7973098278     -9.7760238647     0.0167602658     -0.0874888229     0.0124757814     0.0153733158     48.5093498229     75.7308883666     -38.2906608581
243  66    0    0     -0.7973098278     -9.7760238647     0.0167602658     -0.0874888229     0.0124757814     0.0153733158     48.5093498229     75.7308883666     -38.2906608581
244  18    0    0     -0.8020984649     -9.7353200912     0.0335205316     -0.0621883964     0.0143400216     -0.0285695075     48.5093498229     75.7308883666     -38.2906608581
244 225    0    0     -0.7829438209     -9.7281370162     0.0574637699     -0.0549977540     0.0082146587     -0.0394886379     48.5093498229     75.7308883666     -38.2906608581
245 178    0    0     -0.7829438209     -9.7281370162     0.0574637699     -0.0549977540     0.0082146587     -0.0394886379     48.5093498229     75.7308883666     -38.2906608581
246 130    0    0     -0.8763224601     -9.7305316925     -0.0071829710     -0.0643189620     -0.0314670443     -0.0272379112     48.5093498229     75.7308883666     -38.2906608581
247  82    0    0     -0.7230857849     -9.6850395202     0.1795742750     -0.0616557598     -0.0772741127     -0.0405539131     48.3342247009     76.2580108642     -38.4593429565
248  35    0    0     -0.7230857849     -9.6850395202     0.1795742750     -0.0616557598     -0.0772741127     -0.0405539131     48.3342247009     76.2580108642     -38.4593429565
248 243    0    0     -0.7422403812     -9.6970109939     0.0191545906     -0.0731075286     -0.0157541561     -0.0397549581     48.3342247009     76.2580108642     -38.4593429565
249 196    0    2     -0.7159028053     -9.7065887451     0.0766183614     -0.0776349782     0.0297865915     -0.0538699245     48.3342247009     76.2580108642     -38.4593429565
250 148    0    5     -0.7159028053     -9.7065887451     0.0766183614     -0.0776349782     0.0297865915     -0.0538699245     48.3342247009     76.2580108642     -38.4593429565
251 100    0    7     -0.7302687168     -9.7377147674     -0.1699969768     -0.0965437030     0.0319171547     -0.0378907155     48.3342247009     76.2580108642     -38.4593429565
252  53    0   10     -0.6608333587     -9.6515188217     -0.3040791034     -0.1103923439     0.0380425167     -0.0349611949     48.3342247009     76.2580108642     -38.4593429565
253   5   -1   16     -0.6608333587     -9.6515188217     -0.3040791034     -0.1103923439     0.0380425167     -0.0349611949     48.3342247009     76.2580108642     -38.4593429565
253 214   -2   22     -0.8116757392     -9.7041940689     -0.1628140068     -0.1527372598     0.0473637199     -0.0509403991     48.3342247009     76.2580108642     -38.4593429565
254 167   -3   28     -0.7853381633     -9.7472915649     0.0790126848     -0.1628574275     -0.0133572745     -0.0421518373     50.0854644775     77.3122711181     -39.4714279174
255 120   -3   34     -0.7853381633     -9.7472915649     0.0790126848     -0.1628574275     -0.0133572745     -0.0421518373     50.0854644775     77.3122711181     -39.4714279174
  0  73   -3   37     -0.7254800796     -9.7712354660     -0.0478864765     -0.1378233313     -0.0490441751     -0.0171177411     50.0854644775     77.3122711181     -39.4714279174
  1  26   -4   38     -0.7661836147     -9.7496862411     -0.1508424043     -0.1186482791     -0.0317333650     -0.0235094261     50.0854644775     77.3122711181     -39.4714279174
  1 235   -4   42     -0.7661836147     -9.7496862411     -0.1508424043     -0.1186482791     -0.0317333650     -0.0235094261     50.0854644775     77.3122711181     -39.4714279174
  2 188   -3   46     -0.7997041225     -9.6443357467     -0.1316878080     -0.1239746809     -0.0165531158     -0.0437497568     50.0854644775     77.3122711181     -39.4714279174
  3 142   -3   50     -0.7015368461     -9.6443357467     -0.0646467447     -0.1530035734     -0.0021718266     -0.0504077625     50.0854644775     77.3122711181     -39.4714279174
  4  94   -3   57     -0.7015368461     -9.6443357467     -0.0646467447     -0.1530035734     -0.0021718266     -0.0504077625     50.0854644775     77.3122711181     -39.4714279174
  5  47   -3   61     -0.6991425037     -9.7832069396     -0.1580253696     -0.1870925521     0.0423036384     -0.0307000684     50.0854644775     77.3122711181     -39.4714279174
  5 255   -2   70     -0.7829438209     -9.7688407897     -0.1723913097     -0.1846956729     0.0561522912     -0.0288358306     50.9610862731     78.5422439575     -38.2906608581
  6 208   -2   74     -0.7829438209     -9.7688407897     -0.1723913097     -0.1846956729     0.0561522912     -0.0288358306     50.9610862731     78.5422439575     -38.2906608581
  7 160   -2   78     -0.8523792266     -9.7161655426     -0.2777415513     -0.1652543067     0.0324497938     -0.0453476810     50.9610862731     78.5422439575     -38.2906608581
  8 113   -1   85     -0.8595622062     -9.7209539413     0.0383091812     -0.1743091964     0.0239275479     -0.0522720050     50.9610862731     78.5422439575     -38.2906608581
  9  65   -2   89     -0.8595622062     -9.7209539413     0.0383091812     -0.1743091964     0.0239275479     -0.0522720050     50.9610862731     78.5422439575     -38.2906608581
 10  17    0   93     -0.7709722518     -9.8143329620     0.0622524166     -0.1615258216     -0.0059003090     -0.0120576608     50.9610862731     78.5422439575     -38.2906608581
 10 226    0   93     -0.7709722518     -9.7185602188     0.1029559254     -0.1295673961     -0.0437177705     0.0060521101     50.9610862731     78.5422439575     -38.2906608581
 11 178   -1   93     -0.7709722518     -9.7185602188     0.1029559254     -0.1295673961     -0.0437177705     0.0060521101     50.9610862731     78.5422439575     -38.2906608581
 12 130   -2   87     -0.7877325057     -9.8023614883     0.2609812974     -0.1237083554     -0.0623601818     0.0167049169     50.9610862731     78.5422439575     -38.2906608581
 13  82   -4   82     -0.6991425037     -9.6826448440     -0.0502807998     -0.1423507690     -0.0466472959     0.0209660410     50.9610862731     78.5422439575     -38.2906608581
 14  34   -4   82     -0.6991425037     -9.6826448440     -0.0502807998     -0.1423507690     -0.0466472959     0.0209660410     50.9610862731     78.5422439575     -38.2906608581
 14 242   -5   82     -0.7446346759     -9.6898279190     0.0430978250     -0.1846956729     0.0151389837     0.0073837113     50.6108360290     76.4337234497     -38.6280212402
 15 194   -5   83     -0.8475905418     -9.7688407897     0.3423882961     -0.1878915023     0.0593481302     0.0044541921     50.6108360290     76.4337234497     -38.6280212402
 16 146   -3   84     -0.8475905418     -9.7688407897     0.3423882961     -0.1878915023     0.0593481302     0.0044541921     50.6108360290     76.4337234497     -38.6280212402
 17  98   -3   80     -0.9457578659     -9.7736291885     0.2514039993     -0.1591289281     0.0375098752     0.0084489917     50.6108360290     76.4337234497     -38.6280212402
 18  50   -4   75     -0.8164643287     -9.7760238647     0.1460537433     -0.1266378760     -0.0354618501     0.0108458733     50.6108360290     76.4337234497     -38.6280212402
 19   2   -4   70     -0.8164643287     -9.7760238647     0.1460537433     -0.1266378760     -0.0354618501     0.0108458733     50.6108360290     76.4337234497     -38.6280212402
 19 210   -5   66     -0.7422403812     -9.7113771438     -0.0191545906     -0.1253062725     -0.0024381465     -0.0030027742     50.6108360290     76.4337234497     -38.6280212402
 20 163   -5   65     -0.8882941246     -9.6778564453     0.0742240333     -0.1476771736     0.0817190170     -0.0336295938     50.6108360290     76.4337234497     -38.6280212402
 21 115   -3   68     -0.8882941246     -9.6778564453     0.0742240333     -0.1476771736     0.0817190170     -0.0336295938     50.6108360290     76.4337234497     -38.6280212402
 22  68   -2   74     -0.9146316528     -9.6970109939     -0.0933786296     -0.1609931945     0.0822516632     -0.0421518373     51.3113327026     76.7851409912     -37.9532966613
 23  21   -2   77     -0.8763224601     -9.7544746398     0.0047886476     -0.1695154285     0.0588154840     -0.0232431077     51.3113327026     76.7851409912     -37.9532966613
 23 229   -4   82     -0.8763224601     -9.7544746398     0.0047886476     -0.1695154285     0.0588154840     -0.0232431077     51.3113327026     76.7851409912     -37.9532966613
 24 181   -4   85     -0.9529408454     -9.7496862411     0.0239432382     -0.1716459846     0.0415046787     -0.0275042295     51.3113327026     76.7851409912     -37.9532966613
 25 134   -3   85     -0.9146316528     -9.7688407897     0.0838013267     -0.1490087747     -0.0399892921     -0.0338959121     51.3113327026     76.7851409912     -37.9532966613
 26  87   -2   89     -0.9146316528     -9.7688407897     0.0838013267     -0.1490087747     -0.0399892921     -0.0338959121     51.3113327026     76.7851409912     -37.9532966613
 27  39   -1   88     -0.8380132675     -9.7089824676     -0.1939402198     -0.1290347576     -0.0714150667     -0.0541362476     51.3113327026     76.7851409912     -37.9532966613
 27 248   -3   92     -0.8308303833     -9.6395473480     -0.1987288665     -0.1548678159     -0.0365271282     -0.0719796943     51.3113327026     76.7851409912     -37.9532966613
 28 201   -4  100     -0.8308303833     -9.6395473480     -0.1987288665     -0.1548678159     -0.0365271282     -0.0719796943     51.3113327026     76.7851409912     -37.9532966613
 29 155   -4  104     -0.9481521606     -9.6730680465     0.0526751232     -0.2030717849     0.0178021860     -0.0754418468     50.4357147216     77.6636886596     -38.4593429565
 30 107   -4  110     -1.0175875425     -9.8119382858     -0.0167602658     -0.2025391340     -0.0066992702     -0.0514730453     50.4357147216     77.6636886596     -38.4593429565
 31  60   -3  112     -1.0175875425     -9.8119382858     -0.0167602658     -0.2025391340     -0.0066992702     -0.0514730453     50.4357147216     77.6636886596     -38.4593429565
 32  14   -1  114     -0.9266032218     -9.7377147674     -0.0598580884     -0.1830977439     -0.0644907426     -0.0117913389     50.4357147216     77.6636886596     -38.4593429565
 32 223   -1  116     -0.6129468917     -9.7353200912     0.1484480619     -0.1705807209     -0.1140262961     0.0036552286     50.4357147216     77.6636886596     -38.4593429565
 33 175    0  114     -0.6129468917     -9.7353200912     0.1484480619     -0.1705807209     -0.1140262961     0.0036552286     50.4357147216     77.6636886596     -38.4593429565
 34 128    0  114     -0.7350573539     -9.6946163177     0.1388707752     -0.1791029548     -0.0082971897     -0.0101934182     50.4357147216     77.6636886596     -38.4593429565
 35  81   -2  109     -0.9505464553     -9.7209539413     0.0287318849     -0.1929516029     0.0518911600     -0.0184493436     50.4357147216     77.6636886596     -38.4593429565
 36  33   -4  106     -0.9505464553     -9.7209539413     0.0287318849     -0.1929516029     0.0518911600     -0.0184493436     50.4357147216     77.6636886596     -38.4593429565
 36 242   -5  110     -0.8763224601     -9.7257432937     0.0885899734     -0.1897557735     -0.0027044677     -0.0197809457     50.0854644775     78.3665313720     -38.4593429565
 37 195   -5  108     -0.8164643287     -9.7329254150     0.0071829710     -0.1945495414     -0.0221458387     -0.0192483043     50.0854644775     78.3665313720     -38.4593429565
 38 147   -7  109     -0.8164643287     -9.7329254150     0.0071829710     -0.1945495414     -0.0221458387     -0.0192483043     50.0854644775     78.3665313720     -38.4593429565
 39 100   -8  108     -0.9050542831     -9.7496862411     0.0359148550     -0.1902884006     -0.0082971897     -0.0328306317     50.0854644775     78.3665313720     -38.4593429565
 40  53   -8  107     -0.8619565010     -9.7185602188     0.0023943238     -0.1801682472     -0.0061666297     -0.0437497568     50.0854644775     78.3665313720     -38.4593429565
 41   5   -7  108     -0.8619565010     -9.7185602188     0.0023943238     -0.1801682472     -0.0061666297     -0.0437497568     50.0854644775     78.3665313720     -38.4593429565
 41 214   -4  106     -0.9313919067     -9.7688407897     -0.0167602658     -0.1948158454     -0.0019055066     -0.0488098430     50.0854644775     78.3665313720     -38.4593429565
 42 166   -4  107     -0.8164643287     -9.6994056701     0.0407035017     -0.1783039808     0.0183348236     -0.0386896753     50.0854644775     78.3665313720     -38.4593429565
 43 119   -3  107     -0.8164643287     -9.6994056701     0.0407035017     -0.1783039808     0.0183348236     -0.0386896753     50.0854644775     78.3665313720     -38.4593429565
 44  71   -1  102     -0.9337862968     -9.7257432937     -0.0215489125     -0.1644553422     0.0449668407     -0.0176503825     52.3620758056     78.5422439575     -37.2785720825
 45  24   -2  103     -0.8523792266     -9.6706733703     -0.0694353866     -0.1588626146     0.0380425167     -0.0006058924     52.3620758056     78.5422439575     -37.2785720825
 45 232   -3  107     -0.8523792266     -9.6706733703     -0.0694353866     -0.1588626146     0.0380425167     -0.0006058924     52.3620758056     78.5422439575     -37.2785720825
 46 185   -4  103     -0.8308303833     -9.7568693161     0.0239432382     -0.1761734390     0.0476300430     -0.0003395714     52.3620758056     78.5422439575     -37.2785720825
 47 137   -5  106     -0.9146316528     -9.7305316925     -0.0526751232     -0.1807008743     0.0811863803     0.0001930669     52.3620758056     78.5422439575     -37.2785720825
 48  89   -4  102     -0.9146316528     -9.7305316925     -0.0526751232     -0.1807008743     0.0811863803     0.0001930669     52.3620758056     78.5422439575     -37.2785720825
 49  41   -4   99     -1.0008273124     -9.7209539413     -0.1747856235     -0.1671185493     0.0526901245     0.0017909891     52.3620758056     78.5422439575     -37.2785720825
 49 250   -7   98     -0.9385748863     -9.7017993927     -0.2274607658     -0.1487424468     0.0055514578     -0.0067312569     52.3620758056     78.5422439575     -37.2785720825
 50 202   -5   97     -0.9385748863     -9.7017993927     -0.2274607658     -0.1487424468     0.0055514578     -0.0067312569     52.3620758056     78.5422439575     -37.2785720825
 51 155   -4  101     -0.8978713989     -9.7257432937     -0.2298550844     -0.1471445322     0.0204653882     -0.0330969524     52.3620758056     78.5422439575     -37.2785720825
 52 108   -4  104     -0.9840670585     -9.7161655426     -0.1364764571     -0.1559330940     0.0388414812     -0.0464129590     50.4357147216     75.5551757812     -36.7725296020
 53  61   -3  107     -0.9840670585     -9.7161655426     -0.1364764571     -0.1559330940     0.0388414812     -0.0464129590     50.4357147216     75.5551757812     -36.7725296020
 54  14   -2  110     -0.9673068046     -9.6994056701     -0.0933786296     -0.1660532712     0.0156716241     -0.0352275133     50.4357147216     75.5551757812     -36.7725296020
 54 223   -1  110     -0.8954771041     -9.7353200912     -0.1915459060     -0.1585963010     -0.0016391863     -0.0157861413     50.4357147216     75.5551757812     -36.7725296020
 55 176    0  108     -0.8954771041     -9.7353200912     -0.1915459060     -0.1585963010     -0.0016391863     -0.0157861413     50.4357147216     75.5551757812     -36.7725296020
 56 129    5  112     -0.9074486732     -9.6970109939     -0.2202777862     -0.1705807209     0.0194001054     -0.0341622304     50.4357147216     75.5551757812     -36.7725296020
 57  81    4  113     -0.9792783737     -9.7377147674     -0.1987288665     -0.1783039808     0.0340477180     -0.0408202362     50.4357147216     75.5551757812     -36.7725296020
 58  34    5  115     -0.9792783737     -9.7377147674     -0.1987288665     -0.1783039808     0.0340477180     -0.0408202362     50.4357147216     75.5551757812     -36.7725296020
 58 242    5  117     -0.9242089271     -9.6563072204     -0.3375996351     -0.1817661476     0.0439015626     -0.0421518373     50.4357147216     75.5551757812     -36.7725296020
 59 196    1  114     -0.8906884193     -9.7808122634     -0.2107004880     -0.2057349681     0.0462984466     -0.0192483043     50.0854644775     78.3665313720     -36.7725296020
 60 148    0  116     -0.8906884193     -9.7808122634     -0.2107004880     -0.2057349681     0.0462984466     -0.0192483043     50.0854644775     78.3665313720     -36.7725296020
 61 100   -1  119     -1.0989946174     -9.7377147674     -0.1532367229     -0.1908210372     0.0265907502     -0.0216451859     50.0854644775     78.3665313720     -36.7725296020
 62  53   -1  118     -0.9888556480     -9.7760238647     0.0694353866     -0.1785703182     -0.0090961513     -0.0227104640     50.0854644775     78.3665313720     -36.7725296020
 63   5    0  122     -0.9888556480     -9.7760238647     0.0694353866     -0.1785703182     -0.0090961513     -0.0227104640     50.0854644775     78.3665313720     -36.7725296020
 63 213    0  118     -1.0343478918     -9.7137708663     -0.0047886476     -0.1514056682     -0.0285375213     -0.0168514227     50.0854644775     78.3665313720     -36.7725296020
 64 166    0  115     -0.9146316528     -9.6898279190     -0.1556310415     -0.1620584583     -0.0341302442     -0.0152535009     50.0854644775     78.3665313720     -36.7725296020
 65 119    1   88     -0.9146316528     -9.6898279190     -0.1556310415     -0.1620584583     -0.0341302442     -0.0152535009     50.0854644775     78.3665313720     -36.7725296020
 66  72    1   81     -0.9242089271     -9.7401084899     -0.0407035017     -0.1849620056     -0.0237437605     -0.0123239791     50.0854644775     78.3665313720     -36.7725296020
 67  24    5   83     -0.9361805915     -9.7329254150     -0.0215489125     -0.1732439041     -0.0125583124     -0.0051333341     51.4864578247     79.0693664550     -37.1098899841
 67 233    5   81     -0.9361805915     -9.7329254150     -0.0215489125     -0.1732439041     -0.0125583124     -0.0051333341     51.4864578247     79.0693664550     -37.1098899841
 68 186    7  109     -0.9577294349     -9.6970109939     -0.0407035017     -0.1554004573     -0.0048350281     -0.0085954961     51.4864578247     79.0693664550     -37.1098899841
 69 138    8  112     -0.9409692764     -9.6634902954     -0.1125332117     -0.1527372598     -0.0074982299     -0.0006058924     51.4864578247     79.0693664550     -37.1098899841
 70  91    5  107     -0.9409692764     -9.6634902954     -0.1125332117     -0.1527372598     -0.0074982299     -0.0006058924     51.4864578247     79.0693664550     -37.1098899841
 71  43    4  103     -0.9673068046     -9.7353200912     -0.1125332117     -0.1684501409     -0.0072319097     -0.0014048516     51.4864578247     79.0693664550     -37.1098899841
 71 252    1  101     -0.8284359931     -9.6946163177     -0.2873188495     -0.1636563777     -0.0043023881     -0.0019374937     51.4864578247     79.0693664550     -37.1098899841
 72 204    0   96     -0.8284359931     -9.6946163177     -0.2873188495     -0.1636563777     -0.0043023881     -0.0019374937     51.4864578247     79.0693664550     -37.1098899841
 73 157    0   99     -0.9505464553     -9.7257432937     -0.2107004880     -0.1769723892     0.0236612272     0.0031225905     51.4864578247     79.0693664550     -37.1098899841
 74 109    0  105     -1.0343478918     -9.7640523910     -0.1580253696     -0.1548678159     -0.0112267124     -0.0165851020     50.9610862731     76.7851409912     -36.6038475036
 75  62    0  101     -1.0343478918     -9.7640523910     -0.1580253696     -0.1548678159     -0.0112267124     -0.0165851020     50.9610862731     76.7851409912     -36.6038475036
 76  15    1   99     -1.0654740333     -9.7736291885     -0.0718297100     -0.1301000356     -0.0578327417     -0.0197809457     50.9610862731     76.7851409912     -36.6038475036
 76 224    0   97     -0.9577294349     -9.6898279190     -0.1005615949     -0.1229094028     -0.0730129957     0.0047205090     50.9610862731     76.7851409912     -36.6038475036
 77 176    0   93     -0.9577294349     -9.6898279190     -0.1005615949     -0.1229094028     -0.0730129957     0.0047205090     50.9610862731     76.7851409912     -36.6038475036
 78 128    0   89     -0.9481521606     -9.6850395202     0.0311262083     -0.1388886089     -0.0477125692     0.0087153129     50.9610862731     76.7851409912     -36.6038475036
 79  80    0   86     -1.0367422103     -9.7425031661     -0.0454921483     -0.1386222839     -0.0152215137     0.0161722779     50.9610862731     76.7851409912     -36.6038475036
 80  33    0   82     -1.0367422103     -9.7425031661     -0.0454921483     -0.1386222839     -0.0152215137     0.0161722779     50.9610862731     76.7851409912     -36.6038475036
 80 242   -1   77     -1.0558967590     -9.6874332427     0.0047886476     -0.1111913204     -0.0224121594     0.0289556455     50.9610862731     76.7851409912     -36.6038475036
 81 194    0   73     -1.0822342681     -9.6754617691     0.0335205316     -0.0997395420     -0.0290701627     0.0214986801     50.9610862731     76.7851409912     -36.6038475036
 82 147   -1   72     -1.0822342681     -9.6754617691     0.0335205316     -0.0997395420     -0.0290701627     0.0214986801     50.9610862731     76.7851409912     -36.6038475036
 83  99    0   65     -1.0798399448     -9.6850395202     -0.1221105098     -0.1055985808     -0.0455820131     0.0023236312     51.6615829467     78.8936614990     -36.6038475036
 84  51    0   63     -1.0247704982     -9.7209539413     -0.0095772953     -0.1247736334     -0.0469136190     -0.0235094261     51.6615829467     78.8936614990     -36.6038475036
 85   4    0   62     -1.0247704982     -9.7209539413     -0.0095772953     -0.1247736334     -0.0469136190     -0.0235094261     51.6615829467     78.8936614990     -36.6038475036
 85 212    3   55     -1.0774456262     -9.7305316925     -0.0167602658     -0.1356927752     -0.0319996833     -0.0280368690     51.6615829467     78.8936614990     -36.6038475036
 86 165    2   54     -1.0080102682     -9.6323642730     -0.1795742750     -0.1269042015     -0.0280048828     -0.0341622304     51.6615829467     78.8936614990     -36.6038475036
 87 118    0   52     -1.0080102682     -9.6323642730     -0.1795742750     -0.1269042015     -0.0280048828     -0.0341622304     51.6615829467     78.8936614990     -36.6038475036
 88  70    0   50     -1.0511081218     -9.6922225952     -0.1316878080     -0.1324969291     -0.0178847169     -0.0179167032     51.6615829467     78.8936614990     -36.6038475036
 89  23    1   52     -1.1325150728     -9.7329254150     -0.0933786296     -0.1367580413     -0.0296028041     -0.0144545412     51.6615829467     78.8936614990     -36.6038475036
 89 232    0   49     -1.1325150728     -9.7329254150     -0.0933786296     -0.1367580413     -0.0296028041     -0.0144545412     51.6615829467     78.8936614990     -36.6038475036
 90 185    0   48     -1.1301207542     -9.7712354660     -0.0550694465     -0.1327632427     -0.0583653831     -0.0288358306     50.9610862731     78.5422439575     -37.2785720825
 91 138    0   47     -1.1181491613     -9.7065887451     -0.1245048284     -0.1101260304     -0.0724803495     -0.0410865545     50.9610862731     78.5422439575     -37.2785720825
 92  91   -2   45     -1.1181491613     -9.7065887451     -0.1245048284     -0.1101260304     -0.0724803495     -0.0410865545     50.9610862731     78.5422439575     -37.2785720825
 93  44   -1   45     -1.0415308475     -9.6946163177     -0.0885899734     -0.1071965098     -0.0743445873     -0.0285695075     50.9610862731     78.5422439575     -37.2785720825
 93 253    0   46     -1.0798399448     -9.6634902954     -0.1029559254     -0.1370243787     -0.0264069604     -0.0245747065     50.9610862731     78.5422439575     -37.2785720825
 94 205    1   45     -1.0798399448     -9.6634902954     -0.1029559254     -0.1370243787     -0.0264069604     -0.0245747065     50.9610862731     78.5422439575     -37.2785720825
 95 158    2   44     -1.0918116569     -9.7161655426     0.0622524166     -0.1474108600     -0.0192163171     -0.0307000684     50.9610862731     78.5422439575     -37.2785720825
 96 111    2   43     -1.1780072450     -9.7353200912     0.0335205316     -0.1170503616     -0.0242763996     -0.0456139993     50.9610862731     78.5422439575     -37.2785720825
 97  64    3   39     -1.1780072450     -9.7353200912     0.0335205316     -0.1170503616     -0.0242763996     -0.0456139993     50.9610862731     78.5422439575     -37.2785720825
 98  16    2   37     -1.0582910776     -9.7233486175     -0.0550694465     -0.0920162582     -0.0583653831     -0.0530709648     52.3620758056     78.5422439575     -37.6159362792
 98 225    0   34     -1.0295591354     -9.6850395202     -0.0454921483     -0.0834940147     -0.0626265048     -0.0437497568     52.3620758056     78.5422439575     -37.6159362792
 99 178    1   33     -1.0295591354     -9.6850395202     -0.0454921483     -0.0834940147     -0.0626265048     -0.0437497568     52.3620758056     78.5422439575     -37.6159362792
100 131    1   29     -1.0391365289     -9.7209539413     -0.0287318849     -0.1010711431     -0.0706161117     -0.0296347885     52.3620758056     78.5422439575     -37.6159362792
101  84    0   25     -0.9768840789     -9.7640523910     -0.2226721048     -0.1159850835     -0.0453156900     -0.0203135824     52.3620758056     78.5422439575     -37.6159362792
102  37    1   26     -0.9768840789     -9.7640523910     -0.2226721048     -0.1159850835     -0.0453156900     -0.0203135824     52.3620758056     78.5422439575     -37.6159362792
102 245    1   26     -1.0582910776     -9.6467304229     -0.1652083396     -0.1332958936     -0.0019055066     -0.0136555802     52.3620758056     78.5422439575     -37.6159362792
103 198    0   28     -1.1468811035     -9.6898279190     -0.0239432382     -0.1221104383     -0.0074982299     -0.0205799055     52.3620758056     78.5422439575     -37.6159362792
104 151    0   30     -1.1468811035     -9.6898279190     -0.0239432382     -0.1221104383     -0.0074982299     -0.0205799055     52.3620758056     78.5422439575     -37.6159362792
105 104    0   30     -1.1301207542     -9.6994056701     -0.0454921483     -0.0896193695     -0.0474462509     -0.0269715881     53.7630691528     78.8936614990     -36.2664833068
106  57    0   30     -1.0678683519     -9.7448978424     0.0000000000     -0.0920162582     -0.0708824348     -0.0163187813     53.7630691528     78.8936614990     -36.2664833068
107   8   -1   31     -1.0678683519     -9.7448978424     0.0000000000     -0.0920162582     -0.0708824348     -0.0163187813     53.7630691528     78.8936614990     -36.2664833068
107 216   -1   30     -1.0726569890     -9.7305316925     0.1125332117     -0.1159850835     -0.0437177705     -0.0128566193     53.7630691528     78.8936614990     -36.2664833068
108 169    0   26     -1.0989946174     -9.6994056701     -0.1077445626     -0.1271705150     -0.0133572745     -0.0208462262     53.7630691528     78.8936614990     -36.2664833068
109 122    0   26     -1.0989946174     -9.6994056701     -0.1077445626     -0.1271705150     -0.0133572745     -0.0208462262     53.7630691528     78.8936614990     -36.2664833068
110  75    0   24     -1.1181491613     -9.6682786941     0.0430978250     -0.1258389234     -0.0176183948     -0.0235094261     53.7630691528     78.8936614990     -36.2664833068
111  28    0   21     -1.1277264356     -9.6347589492     0.1747856235     -0.1207788348     -0.0011065461     -0.0370917558     53.7630691528     78.8936614990     -36.2664833068
111 236    0   18     -1.1277264356     -9.6347589492     0.1747856235     -0.1207788348     -0.0011065461     -0.0370917558     53.7630691528     78.8936614990     -36.2664833068
112 189    1   14     -1.1396980285     -9.7017993927     0.2514039993     -0.1271705150     0.0175358653     -0.0544025659     50.7859611511     79.4207916259     -37.4472541809
113 142    1   10     -1.1325150728     -9.7616577148     0.1221105098     -0.1199798698     0.0146063432     -0.0730449676     50.7859611511     79.4207916259     -37.4472541809
114  95    1    6     -1.1325150728     -9.7616577148     0.1221105098     -0.1199798698     0.0146063432     -0.0730449676     50.7859611511     79.4207916259     -37.4472541809
115  48    1    3     -1.0798399448     -9.7017993927     -0.0359148550     -0.1271705150     -0.0029707875     -0.1052697181     50.7859611511     79.4207916259     -37.4472541809
116   0    0    0     -1.0487138032     -9.6922225952     -0.0119716191     -0.1231757164     -0.0098951129     -0.1127266764     50.7859611511     79.4207916259     -37.4472541809
116 210    0    0     -1.0487138032     -9.6922225952     -0.0119716191     -0.1231757164     -0.0098951129     -0.1127266764     50.7859611511     79.4207916259     -37.4472541809
117 163    0    0     -1.0056159496     -9.7137708663     -0.0502807998     -0.1186482791     -0.0170857548     -0.0988780307     50.7859611511     79.4207916259     -37.4472541809
118 116    0    0     -1.0247704982     -9.7329254150     -0.0335205316     -0.1032016992     -0.0194826364     -0.0677185726     50.7859611511     79.4207916259     -37.4472541809
119  68    0    0     -1.0247704982     -9.7329254150     -0.0335205316     -0.1032016992     -0.0194826364     -0.0677185726     50.7859611511     79.4207916259     -37.4472541809
120  21    0    0     -1.0175875425     -9.6754617691     0.0287318849     -0.0874888229     -0.0157541561     -0.0416191959     50.7859611511     79.4207916259     -37.4472541809
120 230    0    0     -1.0080102682     -9.6587018966     0.0478864765     -0.1194472427     0.0108778608     -0.0384233570     52.1869544982     79.7722091674     -37.4472541809
121 183    0    0     -1.0080102682     -9.6587018966     0.0478864765     -0.1194472427     0.0108778608     -0.0384233570     52.1869544982     79.7722091674     -37.4472541809
122 135    0    0     -1.0271648168     -9.6754617691     -0.0119716191     -0.1617921447     0.0257917904     -0.0400212764     52.1869544982     79.7722091674     -37.4472541809
123  88    0    0     -1.0223761796     -9.7496862411     -0.0335205316     -0.1769723892     0.0178021860     -0.0272379112     52.1869544982     79.7722091674     -37.4472541809
124  40    0    0     -1.0223761796     -9.7496862411     -0.0335205316     -0.1769723892     0.0178021860     -0.0272379112     52.1869544982     79.7722091674     -37.4472541809
124 249    0    0     -1.0558967590     -9.7472915649     -0.0526751232     -0.1556667804     0.0100788998     -0.0157861413     52.1869544982     79.7722091674     -37.4472541809
125 202    0    0     -1.0582910776     -9.6754617691     -0.0047886476     -0.1159850835     -0.0029707875     -0.0152535009     52.1869544982     79.7722091674     -37.4472541809
126 154    0    0     -1.0582910776     -9.6754617691     -0.0047886476     -0.1159850835     -0.0029707875     -0.0152535009     52.1869544982     79.7722091674     -37.4472541809
127 107    0    0     -1.0367422103     -9.6299695968     -0.0119716191     -0.1125229120     -0.0109603929     -0.0235094261     52.1869544982     79.7722091674     -37.4472541809
128  60    0    0     -1.0199818611     -9.6730680465     0.0215489125     -0.1343611598     -0.0019055066     -0.0336295938     51.6615829467     78.8936614990     -37.2785720825
129  12    0    0     -1.0199818611     -9.6730680465     0.0215489125     -0.1343611598     -0.0019055066     -0.0336295938     51.6615829467     78.8936614990     -37.2785720825
129 221    0    0     -1.0630797147     -9.6970109939     -0.0143659424     -0.1745755100     0.0103452205     -0.0253736686     51.6615829467     78.8936614990     -37.2785720825
130 173    0    0     -1.0558967590     -9.7113771438     -0.0215489125     -0.1825651168     0.0207317066     -0.0267052674     51.6615829467     78.8936614990     -37.2785720825
131 126    0    0     -1.0558967590     -9.7113771438     -0.0215489125     -0.1825651168     0.0207317066     -0.0267052674     51.6615829467     78.8936614990     -37.2785720825
132  79    0    0     -1.0798399448     -9.7353200912     -0.0454921483     -0.1641890287     0.0199327468     -0.0309663891     51.6615829467     78.8936614990     -37.2785720825
133  32    0    0     -1.0654740333     -9.7472915649     -0.0574637699     -0.1324969291     0.0103452205     -0.0368254327     51.6615829467     78.8936614990     -37.2785720825
133 240    0    0     -1.0750513076     -9.7209539413     -0.0263375616     -0.1087944393     0.0039535369     -0.0381570339     51.6615829467     78.8936614990     -37.2785720825
134 193    0    0     -1.0750513076     -9.7209539413     -0.0263375616     -0.1087944393     0.0039535369     -0.0381570339     51.6615829467     78.8936614990     -37.2785720825
135 146    0    0     -1.0487138032     -9.6515188217     -0.0047886476     -0.1130555629     0.0116768217     -0.0472119188     51.3113327026     77.8394012451     -36.6038475036
136  99    0    0     -1.0558967590     -9.6658849716     0.0095772953     -0.1455466175     0.0122094619     -0.0501414394     51.3113327026     77.8394012451     -36.6038475036
137  51    0    0     -1.0558967590     -9.6658849716     0.0095772953     -0.1455466175     0.0122094619     -0.0501414394     51.3113327026     77.8394012451     -36.6038475036
138   3    0    0     -1.0391365289     -9.7113771438     0.0047886476     -0.1804345607     0.0225959491     -0.0498751211     51.3113327026     77.8394012451     -36.6038475036
138 211    0    0     -1.0439251661     -9.7448978424     -0.0430978250     -0.1817661476     0.0297865915     -0.0429507970     51.3113327026     77.8394012451     -36.6038475036
139 164    0    0     -1.0439251661     -9.7448978424     -0.0430978250     -0.1817661476     0.0297865915     -0.0429507970     51.3113327026     77.8394012451     -36.6038475036
140 116    0    0     -1.0774456262     -9.7353200912     -0.0933786296     -0.1530035734     0.0188674659     -0.0370917558     51.3113327026     77.8394012451     -36.6038475036
141  69    0    0     -1.0487138032     -9.7233486175     -0.0359148550     -0.1226430892     -0.0000412655     -0.0392223148     51.3113327026     77.8394012451     -36.6038475036
142  22    0    0     -1.0487138032     -9.7233486175     -0.0359148550     -0.1226430892     -0.0000412655     -0.0392223148     51.3113327026     77.8394012451     -36.6038475036
142 230    0    0     -1.0247704982     -9.7041940689     -0.0047886476     -0.1170503616     -0.0122919917     -0.0269715881     50.9610862731     78.5422439575     -36.9412117004
143 183    0    0     -1.0415308475     -9.6682786941     0.0071829710     -0.1420844554     -0.0066992702     -0.0083291769     50.9610862731     78.5422439575     -36.9412117004
144 135    0    0     -1.0415308475     -9.6682786941     0.0071829710     -0.1420844554     -0.0066992702     -0.0083291769     50.9610862731     78.5422439575     -36.9412117004
145  88    0    0     -1.0870230197     -9.6850395202     -0.0215489125     -0.1767060756     0.0090136194     -0.0019374937     50.9610862731     78.5422439575     -36.9412117004
146  40    0    0     -1.0630797147     -9.6706733703     -0.0502807998     -0.1966800785     0.0287213115     -0.0195146226     50.9610862731     78.5422439575     -36.9412117004
146 248    0    0     -1.0630797147     -9.6706733703     -0.0502807998     -0.1966800785     0.0287213115     -0.0195146226     50.9610862731     78.5422439575     -36.9412117004
147 200    0    0     -1.0918116569     -9.7688407897     -0.1077445626     -0.1940168762     0.0207317066     -0.0235094261     50.9610862731     78.5422439575     -36.9412117004
148 153    0    0     -1.0726569890     -9.7448978424     -0.0814070034     -0.1588626146     -0.0064329500     -0.0211125445     50.9610862731     78.5422439575     -36.9412117004
149 106    0    0     -1.0726569890     -9.7448978424     -0.0814070034     -0.1588626146     -0.0064329500     -0.0211125445     50.9610862731     78.5422439575     -36.9412117004
150  59    0    0     -1.0798399448     -9.6994056701     -0.0598580884     -0.1279694795     -0.0208142375     -0.0080628566     50.9610862731     78.5422439575     -36.9412117004
151  11    0    0     -1.0918116569     -9.6658849716     -0.0502807998     -0.1242409944     -0.0152215137     -0.0027364528     52.0118293762     80.2993392944     -36.9412117004
151 220    0    0     -1.0918116569     -9.6658849716     -0.0502807998     -0.1242409944     -0.0152215137     -0.0027364528     52.0118293762     80.2993392944     -36.9412117004
152 173    0    0     -1.0870230197     -9.6539134979     -0.0167602658     -0.1490087747     0.0076820187     -0.0205799055     52.0118293762     80.2993392944     -36.9412117004
153 125    0    0     -1.0989946174     -9.6730680465     -0.0478864765     -0.1764397525     0.0191337852     -0.0357601523     52.0118293762     80.2993392944     -36.9412117004
154  78    0    0     -1.0989946174     -9.6730680465     -0.0478864765     -0.1764397525     0.0191337852     -0.0357601523     52.0118293762     80.2993392944     -36.9412117004
155  30    0    0     -1.1085718870     -9.7185602188     -0.1101388931     -0.1846956729     0.0239275479     -0.0480108833     52.0118293762     80.2993392944     -36.9412117004
155 239    0    0     -1.0894173431     -9.7329254150     -0.1149275422     -0.1647216701     0.0201990652     -0.0599952888     52.0118293762     80.2993392944     -36.9412117004
156 192    0    0     -1.0894173431     -9.7329254150     -0.1149275422     -0.1647216701     0.0201990652     -0.0599952888     52.0118293762     80.2993392944     -36.9412117004
157 145    0    0     -1.0606853961     -9.6922225952     -0.0646467447     -0.1410191631     0.0090136194     -0.0562668085     52.0118293762     80.2993392944     -36.9412117004
158  98    0    0     -1.0654740333     -9.7089824676     -0.0957729530     -0.1402202129     0.0082146587     -0.0434834384     51.3113327026     79.5964965820     -37.6159362792
159  50    0    0     -1.0654740333     -9.7089824676     -0.0957729530     -0.1402202129     0.0082146587     -0.0434834384     51.3113327026     79.5964965820     -37.6159362792
160   3    0    0     -1.0870230197     -9.6946163177     -0.1125332117     -0.1380896453     0.0132747423     -0.0450813579     51.3113327026     79.5964965820     -37.6159362792
160 211    0    0     -1.0894173431     -9.6826448440     -0.0598580884     -0.1282358055     0.0092799396     -0.0554678440     51.3113327026     79.5964965820     -37.6159362792
161 164    0    0     -1.0894173431     -9.6826448440     -0.0598580884     -0.1282358055     0.0092799396     -0.0554678440     51.3113327026     79.5964965820     -37.6159362792
162 116    0    0     -1.0870230197     -9.6946163177     -0.0766183614     -0.1394212484     0.0154053030     -0.0844967460     51.3113327026     79.5964965820     -37.6159362792
163  69    0    0     -1.0582910776     -9.6754617691     -0.0933786296     -0.1434160470     0.0249928283     -0.1119277238     51.3113327026     79.5964965820     -37.6159362792
164  22    0    0     -1.0582910776     -9.6754617691     -0.0933786296     -0.1434160470     0.0249928283     -0.1119277238     51.3113327026     79.5964965820     -37.6159362792
164 231    0    0     -0.9816726684     -9.7568693161     -0.1077445626     -0.1370243787     0.0191337852     -0.1161888360     51.3113327026     79.5964965820     -37.6159362792
165 184    0    0     -0.9744897842     -9.7760238647     -0.1125332117     -0.1170503616     0.0084809789     -0.0746428966     53.9381942749     79.7722091674     -38.1219787597
166 137    0    0     -0.9744897842     -9.7760238647     -0.1125332117     -0.1170503616     0.0084809789     -0.0746428966     53.9381942749     79.7722091674     -38.1219787597
167  89    0    0     -1.0080102682     -9.7425031661     -0.0694353866     -0.1040006756     -0.0051013479     -0.0200472640     53.9381942749     79.7722091674     -38.1219787597
168  41    0    0     -1.0582910776     -9.7185602188     -0.0526751232     -0.1034680366     -0.0186836776     0.0105795526     53.9381942749     79.7722091674     -38.1219787597
168 250    0    0     -1.0582910776     -9.7185602188     -0.0526751232     -0.1034680366     -0.0186836776     0.0105795526     53.9381942749     79.7722091674     -38.1219787597
169 203    0    0     -1.0798399448     -9.6491241455     -0.0215489125     -0.1045333027     -0.0106940722     -0.0128566193     53.9381942749     79.7722091674     -38.1219787597
170 156    0    0     -1.0535024404     -9.6706733703     -0.0191545906     -0.1186482791     0.0044861769     -0.0541362476     53.9381942749     79.7722091674     -38.1219787597
171 109    0    0     -1.0535024404     -9.6706733703     -0.0191545906     -0.1186482791     0.0044861769     -0.0541362476     53.9381942749     79.7722091674     -38.1219787597
172  61    0    0     -1.0151932239     -9.7089824676     -0.0071829710     -0.1380896453     0.0146063432     -0.0791703414     53.9381942749     79.7722091674     -38.1219787597
173  14    0    0     -0.9792783737     -9.7257432937     -0.0263375616     -0.1511393308     0.0164705848     -0.0759744930     51.6615829467     78.8936614990     -36.9412117004
173 223    0    0     -0.9792783737     -9.7257432937     -0.0263375616     -0.1511393308     0.0164705848     -0.0759744930     51.6615829467     78.8936614990     -36.9412117004
174 175    0    0     -0.9840670585     -9.7496862411     -0.0718297100     -0.1386222839     0.0031545760     -0.0373580741     51.6615829467     78.8936614990     -36.9412117004
175 128    0    0     -1.0008273124     -9.6994056701     -0.0718297100     -0.1141208291     -0.0082971897     -0.0000732504     51.6615829467     78.8936614990     -36.9412117004
176  80    0    0     -1.0008273124     -9.6994056701     -0.0718297100     -0.1141208291     -0.0082971897     -0.0000732504     51.6615829467     78.8936614990     -36.9412117004
177  32    0    0     -1.0439251661     -9.6563072204     -0.0119716191     -0.1122565984     -0.0011065461     0.0185691595     51.6615829467     78.8936614990     -36.9412117004
177 241    0    0     -1.0678683519     -9.6587018966     0.0000000000     -0.1431497335     0.0164705848     0.0153733158     51.6615829467     78.8936614990     -36.9412117004
178 192    0    0     -1.0678683519     -9.6587018966     0.0000000000     -0.1431497335     0.0164705848     0.0153733158     51.6615829467     78.8936614990     -36.9412117004
179 143    0    0     -1.0774456262     -9.6898279190     -0.0383091812     -0.1783039808     0.0239275479     -0.0064649353     51.6615829467     78.8936614990     -36.9412117004
180  96    0    0     -1.0822342681     -9.7425031661     -0.0766183614     -0.1862936019     0.0252591490     -0.0338959121     52.7123260498     77.4879837036     -38.2906608581
181  49    0    0     -1.0822342681     -9.7425031661     -0.0766183614     -0.1862936019     0.0252591490     -0.0338959121     52.7123260498     77.4879837036     -38.2906608581
182   1    0    0     -1.0654740333     -9.7281370162     -0.1197161788     -0.1519382953     0.0138073825     -0.0397549581     52.7123260498     77.4879837036     -38.2906608581
182 210    0    0     -1.0606853961     -9.7089824676     -0.0885899734     -0.1141208291     0.0034208965     -0.0362927937     52.7123260498     77.4879837036     -38.2906608581
183 162    0    0     -1.0606853961     -9.7089824676     -0.0885899734     -0.1141208291     0.0034208965     -0.0362927937     52.7123260498     77.4879837036     -38.2906608581
184 115    0    0     -1.0415308475     -9.6754617691     -0.0071829710     -0.1055985808     -0.0011065461     -0.0309663891     52.7123260498     77.4879837036     -38.2906608581
185  67    0    0     -1.0391365289     -9.6682786941     0.0287318849     -0.1383559703     0.0068830585     -0.0296347885     52.7123260498     77.4879837036     -38.2906608581
186  19    0    0     -1.0391365289     -9.6682786941     0.0287318849     -0.1383559703     0.0068830585     -0.0296347885     52.7123260498     77.4879837036     -38.2906608581
186 227    0    0     -1.0606853961     -9.7065887451     -0.0311262083     -0.1852283287     0.0265907502     -0.0232431077     52.7123260498     77.4879837036     -38.2906608581
187 180    0    0     -1.0511081218     -9.7281370162     -0.0933786296     -0.2054686546     0.0364445972     -0.0147208595     52.7123260498     77.4879837036     -38.2906608581
188 132    0    0     -1.0511081218     -9.7281370162     -0.0933786296     -0.2054686546     0.0364445972     -0.0147208595     52.7123260498     77.4879837036     -38.2906608581
189  85    0    0     -1.0894173431     -9.7305316925     -0.1149275422     -0.1852283287     0.0319171547     0.0004593879     52.7123260498     79.9479141235     -37.9532966613
190  38    0    0     -1.0989946174     -9.7185602188     -0.1029559254     -0.1463455677     0.0127421021     0.0031225905     52.7123260498     79.9479141235     -37.9532966613
190 246    0    0     -1.0989946174     -9.7185602188     -0.1029559254     -0.1463455677     0.0127421021     0.0031225905     52.7123260498     79.9479141235     -37.9532966613
191 199    0    0     -1.1037832498     -9.6826448440     -0.0383091812     -0.1231757164     0.0007576947     -0.0003395714     52.7123260498     79.9479141235     -37.9532966613
192 152    0    0     -1.1157548427     -9.6730680465     -0.0478864765     -0.1396875619     -0.0003075856     -0.0083291769     52.7123260498     79.9479141235     -37.9532966613
193 104    0    0     -1.1157548427     -9.6730680465     -0.0478864765     -0.1396875619     -0.0003075856     -0.0083291769     52.7123260498     79.9479141235     -37.9532966613
194  57    0    0     -1.1181491613     -9.6826448440     -0.0742240333     -0.1628574275     0.0079483389     -0.0299011116     52.7123260498     79.9479141235     -37.9532966613
195  10    0    0     -1.1037832498     -9.7353200912     -0.1125332117     -0.1663195848     0.0130084216     -0.0501414394     52.7123260498     79.9479141235     -37.9532966613
195 219    0    0     -1.1037832498     -9.7353200912     -0.1125332117     -0.1663195848     0.0130084216     -0.0501414394     52.7123260498     79.9479141235     -37.9532966613
196 172    0    0     -1.0798399448     -9.7329254150     -0.1173218607     -0.1431497335     0.0098125801     -0.0581310462     52.3620758056     78.8936614990     -36.9412117004
197 125    0    0     -1.0702626705     -9.7065887451     -0.1077445626     -0.1245073199     0.0036872167     -0.0528046417     52.3620758056     78.8936614990     -36.9412117004
198  77    0    0     -1.0702626705     -9.7065887451     -0.1077445626     -0.1245073199     0.0036872167     -0.0528046417     52.3620758056     78.8936614990     -36.9412117004
199  30    0    0     -1.0654740333     -9.6826448440     -0.0814070034     -0.1221104383     0.0042198567     -0.0466792821     52.3620758056     78.8936614990     -36.9412117004
199 238    0    0     -1.0822342681     -9.6778564453     -0.0502807998     -0.1343611598     0.0111441802     -0.0410865545     52.3620758056     78.8936614990     -36.9412117004
200 191    0    0     -1.0822342681     -9.6778564453     -0.0502807998     -0.1343611598     0.0111441802     -0.0410865545     52.3620758056     78.8936614990     -36.9412117004
201 143    0    0     -1.0678683519     -9.7089824676     -0.0574637699     -0.1519382953     0.0167369031     -0.0389559936     52.3620758056     78.8936614990     -36.9412117004
202  96    0    0     -1.0606853961     -9.7305316925     -0.0790126848     -0.1538025379     0.0108778608     -0.0336295938     52.3620758056     78.8936614990     -36.9412117004
203  48    0    0     -1.0606853961     -9.7305316925     -0.0790126848     -0.1538025379     0.0108778608     -0.0336295938     52.3620758056     78.8936614990     -36.9412117004
204   0    0    0     -1.0750513076     -9.7137708663     -0.1077445626     -0.1442150115     0.0020892956     -0.0296347885     52.3620758056     79.5964965820     -37.9532966613
204 209    0    0     -1.0942059707     -9.7161655426     -0.0838013267     -0.1386222839     -0.0056339893     -0.0192483043     52.3620758056     79.5964965820     -37.9532966613
205 161    0    0     -1.0942059707     -9.7161655426     -0.0838013267     -0.1386222839     -0.0056339893     -0.0192483043     52.3620758056     79.5964965820     -37.9532966613
206 114    0    0     -1.0918116569     -9.6850395202     -0.0622524166     -0.1359590888     -0.0069655895     -0.0139218997     52.3620758056     79.5964965820     -37.9532966613
207  67    0    0     -1.1133605241     -9.6850395202     -0.0718297100     -0.1380896453     -0.0013728663     -0.0144545412     52.3620758056     79.5964965820     -37.9532966613
208  19    0    0     -1.1133605241     -9.6850395202     -0.0718297100     -0.1380896453     -0.0013728663     -0.0144545412     52.3620758056     79.5964965820     -37.9532966613
208 228    0    0     -1.1061775684     -9.6658849716     -0.0694353866     -0.1484761333     0.0047524971     -0.0221778273     52.3620758056     79.5964965820     -37.9532966613
209 181    0    0     -1.1085718870     -9.6994056701     -0.0957729530     -0.1580636596     0.0084809789     -0.0344285511     52.3620758056     79.5964965820     -37.9532966613
210 133    0    0     -1.1085718870     -9.6994056701     -0.0957729530     -0.1580636596     0.0084809789     -0.0344285511     52.3620758056     79.5964965820     -37.9532966613
211  85    0    0     -1.1301207542     -9.7065887451     -0.0718297100     -0.1527372598     0.0092799396     -0.0504077625     52.0118293762     78.8936614990     -36.6038475036
212  37    0    0     -1.1109662055     -9.6970109939     -0.0885899734     -0.1378233313     0.0111441802     -0.0687838506     52.0118293762     78.8936614990     -36.6038475036
212 246    0    0     -1.1109662055     -9.6970109939     -0.0885899734     -0.1378233313     0.0111441802     -0.0687838506     52.0118293762     78.8936614990     -36.6038475036
213 198    0    0     -1.0870230197     -9.7185602188     -0.1029559254     -0.1223767518     0.0151389837     -0.0871599388     52.0118293762     78.8936614990     -36.6038475036
214 151    0    0     -1.0750513076     -9.7161655426     -0.0933786296     -0.1151861071     0.0092799396     -0.0900894737     52.0118293762     78.8936614990     -36.6038475036
215 103    0    0     -1.0750513076     -9.7161655426     -0.0933786296     -0.1151861071     0.0092799396     -0.0900894737     52.0118293762     78.8936614990     -36.6038475036
216  56    0    0     -1.0295591354     -9.7401084899     -0.0790126848     -0.1194472427     0.0002250546     -0.0786377048     52.0118293762     78.8936614990     -36.6038475036
217   8    0    0     -1.0582910776     -9.6970109939     -0.0718297100     -0.1213114738     0.0076820187     -0.0493424844     52.0118293762     78.8936614990     -36.6038475036
217 216    0    0     -1.0582910776     -9.6970109939     -0.0718297100     -0.1213114738     0.0076820187     -0.0493424844     52.0118293762     78.8936614990     -36.6038475036
218 168    0    0     -1.0582910776     -9.6491241455     -0.0023943238     -0.1375570058     0.0132747423     -0.0357601523     52.0118293762     78.8936614990     -36.6038475036
219 121    0    0     -1.0558967590     -9.7113771438     -0.0981672668     -0.1623247861     0.0194001054     -0.0352275133     52.1869544982     79.4207916259     -37.4472541809
220  73    0    0     -1.0558967590     -9.7113771438     -0.0981672668     -0.1623247861     0.0194001054     -0.0352275133     52.1869544982     79.4207916259     -37.4472541809
221  26    0    0     -1.0535024404     -9.7305316925     -0.1221105098     -0.1716459846     0.0154053030     -0.0338959121     52.1869544982     79.4207916259     -37.4472541809
221 235    0    0     -1.0606853961     -9.7401084899     -0.1292934894     -0.1601942157     0.0031545760     -0.0221778273     52.1869544982     79.4207916259     -37.4472541809
222 187    0    0     -1.0606853961     -9.7401084899     -0.1292934894     -0.1601942157     0.0031545760     -0.0221778273     52.1869544982     79.4207916259     -37.4472541809
223 140    0    0     -1.0606853961     -9.7257432937     -0.0981672668     -0.1359590888     -0.0080308704     -0.0043343753     52.1869544982     79.4207916259     -37.4472541809
224  92    0    0     -1.0942059707     -9.6251811981     -0.0167602658     -0.1255725860     -0.0170857548     0.0212323594     52.1869544982     79.4207916259     -37.4472541809
225  45    0    0     -1.0942059707     -9.6251811981     -0.0167602658     -0.1255725860     -0.0170857548     0.0212323594     52.1869544982     79.4207916259     -37.4472541809
225 253    0    0     -1.0846285820     -9.6874332427     -0.0430978250     -0.1535362148     -0.0192163171     0.0425379705     52.1869544982     79.4207916259     -37.4472541809
226 206    0    0     -1.1349093914     -9.6970109939     -0.1221105098     -0.1623247861     0.0130084216     0.0569192647     52.0118293762     79.5964965820     -37.2785720825
227 159    0    0     -1.1349093914     -9.6970109939     -0.1221105098     -0.1623247861     0.0130084216     0.0569192647     52.0118293762     79.5964965820     -37.2785720825
228 111    0    0     -1.1947674751     -9.6826448440     -0.1029559254     -0.1695154285     0.0311181926     0.0364126110     52.0118293762     79.5964965820     -37.2785720825
229  64    0    0     -1.2258937358     -9.7041940689     -0.1652083396     -0.1556667804     0.0236612272     -0.0243083858     52.0118293762     79.5964965820     -37.2785720825
230  16    0    0     -1.2258937358     -9.7041940689     -0.1652083396     -0.1556667804     0.0236612272     -0.0243083858     52.0118293762     79.5964965820     -37.2785720825
230 225    0    0     -1.1875845146     -9.7233486175     -0.1292934894     -0.1093270664     0.0154053030     -0.0980790710     52.0118293762     79.5964965820     -37.2785720825
231 178    0    0     -1.1468811035     -9.6826448440     -0.0574637699     -0.0810971355     -0.0048350281     -0.1430871725     52.0118293762     79.5964965820     -37.2785720825
232 130    0    0     -1.1468811035     -9.6826448440     -0.0574637699     -0.0810971355     -0.0048350281     -0.1430871725     52.0118293762     79.5964965820     -37.2785720825
233  83    0    0     -1.0343478918     -9.7137708663     -0.0742240333     -0.1008048176     -0.0157541561     -0.1779751205     52.0118293762     79.5964965820     -37.2785720825
234  36    0    0     -1.0056159496     -9.7425031661     -0.0766183614     -0.1178493261     -0.0053676681     -0.1428208589     52.0118293762     77.8394012451     -36.2664833068
234 245    0    0     -1.0056159496     -9.7425031661     -0.0766183614     -0.1178493261     -0.0053676681     -0.1428208589     52.0118293762     77.8394012451     -36.2664833068
235 198    0    0     -0.9864613533     -9.7065887451     -0.0742240333     -0.1330295681     0.0031545760     -0.0855620193     52.0118293762     77.8394012451     -36.2664833068
236 150    0    0     -1.0271648168     -9.6874332427     -0.0311262083     -0.1458129310     0.0132747423     -0.0376243948     52.0118293762     77.8394012451     -36.2664833068
237 104    0    0     -1.0271648168     -9.6874332427     -0.0311262083     -0.1458129310     0.0132747423     -0.0376243948     52.0118293762     77.8394012451     -36.2664833068
238  57    0    0     -1.0343478918     -9.7113771438     -0.0430978250     -0.1649879837     0.0164705848     -0.0101934182     52.0118293762     77.8394012451     -36.2664833068
239   9    0    0     -1.0463194847     -9.7305316925     -0.0909842967     -0.1740428686     0.0090136194     0.0185691595     52.0118293762     77.8394012451     -36.2664833068
239 217    0    0     -1.0463194847     -9.7305316925     -0.0909842967     -0.1740428686     0.0090136194     0.0185691595     52.0118293762     77.8394012451     -36.2664833068
240 170    0    0     -1.0511081218     -9.7329254150     -0.1292934894     -0.1679174995     0.0039535369     0.0401410913     52.0118293762     77.8394012451     -36.2664833068
241 122    0    0     -1.0989946174     -9.7185602188     -0.1029559254     -0.1495414018     0.0055514578     0.0651751899     53.5879440307     77.6636886596     -37.7846145629
242  75    0    0     -1.0989946174     -9.7185602188     -0.1029559254     -0.1495414018     0.0055514578     0.0651751899     53.5879440307     77.6636886596     -37.7846145629
243  27    0    0     -1.1684299707     -9.6970109939     -0.1245048284     -0.1434160470     0.0034208965     0.0617130279     53.5879440307     77.6636886596     -37.7846145629
243 235    0    0     -1.1995562362     -9.6491241455     -0.1101388931     -0.1444813251     0.0060840978     0.0220313215     53.5879440307     77.6636886596     -37.7846145629
244 187    0    0     -1.1995562362     -9.6491241455     -0.1101388931     -0.1444813251     0.0060840978     0.0220313215     53.5879440307     77.6636886596     -37.7846145629
245 140    0    0     -1.1684299707     -9.6658849716     -0.0646467447     -0.1492750883     0.0164705848     -0.0336295938     53.5879440307     77.6636886596     -37.7846145629
246  93    0    0     -1.1444867849     -9.7161655426     -0.1029559254     -0.1460792541     0.0215306663     -0.0682512044     53.5879440307     77.6636886596     -37.7846145629
247  46    0    0     -1.1444867849     -9.7161655426     -0.1029559254     -0.1460792541     0.0215306663     -0.0682512044     53.5879440307     77.6636886596     -37.7846145629
247 254    0    0     -1.1061775684     -9.7209539413     -0.0933786296     -0.1303663730     0.0143400216     -0.0719796943     53.5879440307     77.6636886596     -37.7846145629
248 207    0    0     -1.1133605241     -9.7041940689     -0.1125332117     -0.1245073199     0.0090136194     -0.0573320865     52.7123260498     80.2993392944     -36.6038475036
249 160    0    0     -1.1133605241     -9.7041940689     -0.1125332117     -0.1245073199     0.0090136194     -0.0573320865     52.7123260498     80.2993392944     -36.6038475036
250 113    0    0     -1.1037832498     -9.6826448440     -0.0814070034     -0.1237083554     0.0114105010     -0.0461466360     52.7123260498     80.2993392944     -36.6038475036
251  65    0    0     -1.1277264356     -9.6874332427     -0.0909842967     -0.1354264497     0.0194001054     -0.0474782419     52.7123260498     80.2993392944     -36.6038475036
252  18    0    0     -1.1277264356     -9.6874332427     -0.0909842967     -0.1354264497     0.0194001054     -0.0474782419     52.7123260498     80.2993392944     -36.6038475036
252 226    0    0     -1.1181491613     -9.6946163177     -0.0790126848     -0.1458129310     0.0265907502     -0.0615932083     52.7123260498     80.2993392944     -36.6038475036
253 179    0    0     -1.1468811035     -9.7113771438     -0.1125332117     -0.1538025379     0.0297865915     -0.0858283424     52.7123260498     80.2993392944     -36.6038475036
254 132    0    0     -1.1468811035     -9.7113771438     -0.1125332117     -0.1538025379     0.0297865915     -0.0858283424     52.7123260498     80.2993392944     -36.6038475036
255  85    0    0     -1.1205434799     -9.7281370162     -0.1292934894     -0.1431497335     0.0100788998     -0.1095308303     52.7123260498     80.2993392944     -36.6038475036
  0  38    0    0     -1.0870230197     -9.6994056701     -0.1101388931     -0.1146534800     -0.0013728663     -0.1148572444     52.7123260498     80.2993392944     -36.6038475036
  0 246    0    0     -1.0870230197     -9.6994056701     -0.1101388931     -0.1146534800     -0.0013728663     -0.1148572444     52.7123260498     80.2993392944     -36.6038475036
  1 198    0    0     -1.0343478918     -9.7041940689     -0.0981672668     -0.1008048176     -0.0051013479     -0.1010085940     52.3620758056     79.2450790405     -37.2785720825
  2 150    0    0     -1.0247704982     -9.6970109939     -0.0622524166     -0.1042669892     -0.0053676681     -0.0757081794     52.3620758056     79.2450790405     -37.2785720825
  3 102    0    0     -1.0247704982     -9.6970109939     -0.0622524166     -0.1042669892     -0.0053676681     -0.0757081794     52.3620758056     79.2450790405     -37.2785720825
  4  54    0    0     -1.0415308475     -9.6970109939     -0.0550694465     -0.1261052489     0.0018229753     -0.0496087980     52.3620758056     79.2450790405     -37.2785720825
  5   6    0    0     -0.9960386276     -9.6874332427     -0.0383091812     -0.1482098102     0.0092799396     -0.0352275133     52.3620758056     79.2450790405     -37.2785720825
  5 214    0    0     -0.9960386276     -9.6874332427     -0.0383091812     -0.1482098102     0.0092799396     -0.0352275133     52.3620758056     79.2450790405     -37.2785720825
  6 165    0    0     -1.0080102682     -9.7401084899     -0.0646467447     -0.1564657449     0.0090136194     -0.0173840618     52.3620758056     79.2450790405     -37.2785720825
  7 117    0    0     -1.0702626705     -9.7568693161     -0.0957729530     -0.1402202129     -0.0021718266     0.0044541921     52.3620758056     79.2450790405     -37.2785720825
  8  69    0    0     -1.0702626705     -9.7568693161     -0.0957729530     -0.1402202129     -0.0021718266     0.0044541921     52.3620758056     79.2450790405     -37.2785720825
  9  21    0    0     -1.0654740333     -9.6874332427     -0.0718297100     -0.1191809177     -0.0106940722     0.0012583471     52.8874511718     79.0693664550     -37.4472541809
  9 229    0    0     -1.0989946174     -9.6850395202     -0.0407035017     -0.1149197936     -0.0061666297     -0.0101934182     52.8874511718     79.0693664550     -37.4472541809
 10 181    0    0     -1.0989946174     -9.6850395202     -0.0407035017     -0.1149197936     -0.0061666297     -0.0101934182     52.8874511718     79.0693664550     -37.4472541809
 11 134    0    0     -1.0942059707     -9.6778564453     -0.0430978250     -0.1266378760     0.0066167383     -0.0378907155     52.8874511718     79.0693664550     -37.4472541809
 12  86    0    0     -1.0654740333     -9.7017993927     -0.0502807998     -0.1330295681     0.0162042641     -0.0589300107     52.8874511718     79.0693664550     -37.4472541809
 13  38    0    0     -1.0654740333     -9.7017993927     -0.0502807998     -0.1330295681     0.0162042641     -0.0589300107     52.8874511718     79.0693664550     -37.4472541809
 13 245    0    0     -1.0750513076     -9.7113771438     -0.0383091812     -0.1402202129     0.0194001054     -0.0682512044     52.8874511718     79.0693664550     -37.4472541809
 14 198    0    0     -1.0247704982     -9.7137708663     -0.0502807998     -0.1428834056     0.0191337852     -0.0679848909     52.8874511718     79.0693664550     -37.4472541809
 15 150    0    0     -1.0247704982     -9.7137708663     -0.0502807998     -0.1428834056     0.0191337852     -0.0679848909     52.8874511718     79.0693664550     -37.4472541809
 16 102    0    0     -1.0295591354     -9.6994056701     -0.0861956501     -0.1410191631     0.0148726630     -0.0493424844     52.3620758056     79.9479141235     -37.6159362792
 17  55    0    0     -1.0582910776     -9.7353200912     -0.0790126848     -0.1301000356     0.0063504180     -0.0314990305     52.3620758056     79.9479141235     -37.6159362792
 18   6    0    0     -1.0582910776     -9.7353200912     -0.0790126848     -0.1301000356     0.0063504180     -0.0314990305     52.3620758056     79.9479141235     -37.6159362792
 18 214    0    0     -1.0678683519     -9.7065887451     -0.0359148550     -0.1271705150     -0.0019055066     -0.0237757444     52.3620758056     79.9479141235     -37.6159362792
 19 166    0    0     -1.0558967590     -9.6802511215     -0.0478864765     -0.1378233313     -0.0013728663     -0.0232431077     52.3620758056     79.9479141235     -37.6159362792
 20 119    0    0     -1.0558967590     -9.6802511215     -0.0478864765     -0.1378233313     -0.0013728663     -0.0232431077     52.3620758056     79.9479141235     -37.6159362792
 21  72    0    0     -1.0391365289     -9.7041940689     -0.0287318849     -0.1585963010     0.0074156990     -0.0168514227     52.3620758056     79.9479141235     -37.6159362792
