# Supplementary material for: A localization method for wireless capsule endoscopy using side wall cameras and IMU sensor
Source: Sci Rep. 2021 May 27;11:11204. doi: 10.1038/s41598-021-90523-w (PMC8160358; doi:10.1038/s41598-021-90523-w)
Supplement: Supplementary file 1 — Supplementary Information. [file 41598_2021_90523_MOESM1_ESM.zip › data/L_5]

212   2    0    0     0.7063254833     -9.7329254150     0.1915459060     -0.0949457836     0.0106115412     -0.0717133760     38.3521575927     81.0021743774     -74.0511016845
212 210    0    0     0.7206914424     -9.7185602188     0.2083061695     -0.0912173080     0.0068830585     -0.0701154518     38.3521575927     81.0021743774     -74.0511016845
213 162    0    0     0.7206914424     -9.7185602188     0.2083061695     -0.0912173080     0.0068830585     -0.0701154518     38.3521575927     81.0021743774     -74.0511016845
214 114    0    0     0.7374516487     -9.7448978424     0.2418267011     -0.0874888229     0.0023556156     -0.0658543348     38.3521575927     81.0021743774     -74.0511016845
215  66    0    0     0.7398460388     -9.7353200912     0.2490096569     -0.0877551364     0.0034208965     -0.0645227336     38.3521575927     81.0021743774     -74.0511016845
216  18    0    0     0.7398460388     -9.7353200912     0.2490096569     -0.0877551364     0.0034208965     -0.0645227336     38.3521575927     81.0021743774     -74.0511016845
216 226    0    0     0.7326630592     -9.6898279190     0.2561926364     -0.0960110664     0.0060840978     -0.0629248094     38.3521575927     81.0021743774     -74.0511016845
217 177    0    0     0.7446346759     -9.6443357467     0.2681642532     -0.1247736334     0.0063504180     -0.0618595314     36.9511642456     79.5964965820     -73.7137374877
218 130    0    0     0.7446346759     -9.6443357467     0.2681642532     -0.1247736334     0.0063504180     -0.0618595314     36.9511642456     79.5964965820     -73.7137374877
219  82    0    0     0.7374516487     -9.7209539413     0.2945018005     -0.1609931945     0.0052851371     -0.0544025659     36.9511642456     79.5964965820     -73.7137374877
220  34    0    0     0.7566062927     -9.8023614883     0.2083061695     -0.1799019098     0.0060840978     -0.0421518373     36.9511642456     79.5964965820     -73.7137374877
220 242    0    0     0.7566062927     -9.8023614883     0.2083061695     -0.1799019098     0.0060840978     -0.0421518373     36.9511642456     79.5964965820     -73.7137374877
221 194    0    0     0.7302687168     -9.7281370162     0.2681642532     -0.1732439041     0.0138073825     -0.0320316696     36.9511642456     79.5964965820     -73.7137374877
222 146    0    0     0.7230857849     -9.6946163177     0.2346437215     -0.1830977439     0.0132747423     -0.0322979927     36.9511642456     79.5964965820     -73.7137374877
223  99    0    0     0.7230857849     -9.6946163177     0.2346437215     -0.1830977439     0.0132747423     -0.0322979927     36.9511642456     79.5964965820     -73.7137374877
224  52    0    0     0.7254800796     -9.7616577148     0.2202777862     -0.1862936019     0.0071493792     -0.0384233570     36.9511642456     79.5964965820     -73.7137374877
225   4    0    0     0.7350573539     -9.8263044357     0.1723913097     -0.1628574275     0.0036872167     -0.0440160799     36.9511642456     79.5964965820     -73.7137374877
225 212    0    0     0.7350573539     -9.8263044357     0.1723913097     -0.1628574275     0.0036872167     -0.0440160799     36.9511642456     79.5964965820     -73.7137374877
226 164    0    0     0.7230857849     -9.7951784133     0.2154891252     -0.1293010826     0.0108778608     -0.0517393636     37.3014144897     80.6507568359     -74.3884658813
227 116    0    0     0.7278743743     -9.7137708663     0.2394323587     -0.1181156396     0.0132747423     -0.0637237739     37.3014144897     80.6507568359     -74.3884658813
228  69    0    0     0.7278743743     -9.7137708663     0.2394323587     -0.1181156396     0.0132747423     -0.0637237739     37.3014144897     80.6507568359     -74.3884658813
229  21    0    0     0.7398460388     -9.7257432937     0.2226721048     -0.1191809177     0.0108778608     -0.0698491334     37.3014144897     80.6507568359     -74.3884658813
229 229    0    0     0.7278743743     -9.7353200912     0.2585869789     -0.1202461957     0.0066167383     -0.0706480884     37.3014144897     80.6507568359     -74.3884658813
230 181    0    0     0.7278743743     -9.7353200912     0.2585869789     -0.1202461957     0.0066167383     -0.0706480884     37.3014144897     80.6507568359     -74.3884658813
231 133    0    0     0.7637892246     -9.8119382858     0.2035175085     -0.1162513971     0.0052851371     -0.0709144163     37.3014144897     80.6507568359     -74.3884658813
232  86    0    0     0.7494233131     -9.7329254150     0.2992904472     -0.1029353857     0.0103452205     -0.0693164920     37.3014144897     80.6507568359     -74.3884658813
233  38    0    0     0.7494233131     -9.7329254150     0.2992904472     -0.1029353857     0.0103452205     -0.0693164920     37.3014144897     80.6507568359     -74.3884658813
233 246    0    0     0.7709722518     -9.7041940689     0.2466153383     -0.1218441247     0.0151389837     -0.0770397758     37.4765357971     79.7722091674     -74.5571441650
234 198    0    0     0.7661836147     -9.6946163177     0.2609812974     -0.1367580413     0.0122094619     -0.0799693012     37.4765357971     79.7722091674     -74.5571441650
235 150    0    0     0.7661836147     -9.6946163177     0.2609812974     -0.1367580413     0.0122094619     -0.0799693012     37.4765357971     79.7722091674     -74.5571441650
236 103    0    0     0.7709722518     -9.7640523910     0.2514039993     -0.1506066894     0.0026219363     -0.0797029781     37.4765357971     79.7722091674     -74.5571441650
237  55    0    0     0.7997041225     -9.7760238647     0.2059118509     -0.1402202129     0.0058177781     -0.0778387308     37.4765357971     79.7722091674     -74.5571441650
238   7    0    0     0.7997041225     -9.7760238647     0.2059118509     -0.1402202129     0.0058177781     -0.0778387308     37.4765357971     79.7722091674     -74.5571441650
238 214    0    0     0.7877325057     -9.6778564453     0.2921074867     -0.1324969291     0.0100788998     -0.0730449676     37.4765357971     79.7722091674     -74.5571441650
239 166    0    0     0.7973098278     -9.6898279190     0.2705585718     -0.1418181419     0.0002250546     -0.0661206531     37.4765357971     79.7722091674     -74.5571441650
240 118    0    0     0.7973098278     -9.6898279190     0.2705585718     -0.1418181419     0.0002250546     -0.0661206531     37.4765357971     79.7722091674     -74.5571441650
241  71    0    0     0.8044927597     -9.7856006622     0.1867572593     -0.1580636596     -0.0045687079     -0.0639900875     35.7252960205     80.4750442504     -75.5692291259
242  22    0    0     0.8020984649     -9.7257432937     0.2322494029     -0.1612595081     0.0066167383     -0.0605279254     35.7252960205     80.4750442504     -75.5692291259
242 230    0    0     0.8020984649     -9.7257432937     0.2322494029     -0.1612595081     0.0066167383     -0.0605279254     35.7252960205     80.4750442504     -75.5692291259
243 182    0    0     0.7997041225     -9.7520809173     0.2322494029     -0.1644553422     0.0103452205     -0.0605279254     35.7252960205     80.4750442504     -75.5692291259
244 134    0    0     0.8044927597     -9.7137708663     0.2011231899     -0.1460792541     0.0082146587     -0.0536036014     35.7252960205     80.4750442504     -75.5692291259
245  86    0    0     0.8044927597     -9.7137708663     0.2011231899     -0.1460792541     0.0082146587     -0.0536036014     35.7252960205     80.4750442504     -75.5692291259
246  37    0    0     0.8068870544     -9.7640523910     0.2059118509     -0.1255725860     0.0026219363     -0.0448150396     35.7252960205     80.4750442504     -75.5692291259
246 245    0    0     0.7853381633     -9.6922225952     0.2897131729     -0.1255725860     0.0004913746     -0.0392223148     35.7252960205     80.4750442504     -75.5692291259
247 197    0    0     0.7853381633     -9.6922225952     0.2897131729     -0.1255725860     0.0004913746     -0.0392223148     35.7252960205     80.4750442504     -75.5692291259
248 149    0    0     0.7925210952     -9.7305316925     0.2202777862     -0.1636563777     0.0020892956     -0.0472119188     37.1262893676     81.5293045043     -74.8945083618
249 102    0    0     0.8188587188     -9.7281370162     0.1987288665     -0.1846956729     -0.0021718266     -0.0445487213     37.1262893676     81.5293045043     -74.8945083618
250  54    0    0     0.8188587188     -9.7281370162     0.1987288665     -0.1846956729     -0.0021718266     -0.0445487213     37.1262893676     81.5293045043     -74.8945083618
251   6    0    0     0.8092814445     -9.6922225952     0.2633756160     -0.1825651168     -0.0029707875     -0.0314990305     37.1262893676     81.5293045043     -74.8945083618
251 214    0    0     0.7853381633     -9.7760238647     0.1699969768     -0.1977453708     -0.0056339893     -0.0296347885     37.1262893676     81.5293045043     -74.8945083618
252 167    0    0     0.7853381633     -9.7760238647     0.1699969768     -0.1977453708     -0.0056339893     -0.0296347885     37.1262893676     81.5293045043     -74.8945083618
253 119    0    0     0.7829438209     -9.7736291885     0.2035175085     -0.1894894409     -0.0029707875     -0.0381570339     37.1262893676     81.5293045043     -74.8945083618
254  71    0    0     0.8044927597     -9.7353200912     0.1963345432     -0.1860272789     0.0020892956     -0.0469456005     37.1262893676     81.5293045043     -74.8945083618
255  23  127   -1     0.8044927597     -9.7353200912     0.1963345432     -0.1860272789     0.0020892956     -0.0469456005     37.1262893676     81.5293045043     -74.8945083618
255 231    0    0     0.7997041225     -9.7640523910     0.1604196929     -0.1921526336     0.0068830585     -0.0490761661     36.7760391235     80.1236267089     -75.5692291259
  0 183    0    0     0.7973098278     -9.7425031661     0.1388707752     -0.1801682472     0.0095462608     -0.0544025659     36.7760391235     80.1236267089     -75.5692291259
  1 135    0    0     0.7973098278     -9.7425031661     0.1388707752     -0.1801682472     0.0095462608     -0.0544025659     36.7760391235     80.1236267089     -75.5692291259
  2  87    0   -1     0.8212530136     -9.7209539413     0.1364764571     -0.1631237411     0.0055514578     -0.0528046417     36.7760391235     80.1236267089     -75.5692291259
  3  39    0    0     0.8260416984     -9.6994056701     0.1628140068     -0.1530035734     0.0015566554     -0.0421518373     36.7760391235     80.1236267089     -75.5692291259
  3 246    0    0     0.8260416984     -9.6994056701     0.1628140068     -0.1530035734     0.0015566554     -0.0421518373     36.7760391235     80.1236267089     -75.5692291259
  4 198    0    0     0.8116757392     -9.7808122634     0.1173218607     -0.1271705150     -0.0035034275     -0.0189819831     36.7760391235     80.1236267089     -75.5692291259
  5 150    0    0     0.7901268005     -9.7832069396     0.2035175085     -0.0941468238     -0.0048350281     -0.0067312569     36.7760391235     80.1236267089     -75.5692291259
  6 102    0    0     0.7901268005     -9.7832069396     0.2035175085     -0.0941468238     -0.0048350281     -0.0067312569     36.7760391235     80.1236267089     -75.5692291259
  7  54    0    0     0.7805495262     -9.7496862411     0.2226721048     -0.0930815410     0.0028882562     -0.0131229400     36.7760391235     80.1236267089     -75.5692291259
  8   5    0    0     0.7685779571     -9.6898279190     0.2226721048     -0.1090607528     0.0119431400     -0.0291021490     38.0019073486     81.3535919189     -75.7379150390
  8 212    0    0     0.7685779571     -9.6898279190     0.2226721048     -0.1090607528     0.0119431400     -0.0291021490     38.0019073486     81.3535919189     -75.7379150390
  9 164    0    0     0.7661836147     -9.6587018966     0.1915459060     -0.1386222839     0.0084809789     -0.0474782419     38.0019073486     81.3535919189     -75.7379150390
 10 115    0    0     0.7685779571     -9.7616577148     0.1891515731     -0.1564657449     0.0039535369     -0.0602616071     38.0019073486     81.3535919189     -75.7379150390
 11  67    0    0     0.7685779571     -9.7616577148     0.1891515731     -0.1564657449     0.0039535369     -0.0602616071     38.0019073486     81.3535919189     -75.7379150390
 12  19    0    0     0.7685779571     -9.7760238647     0.1556310415     -0.1474108600     0.0036872167     -0.0682512044     38.0019073486     81.3535919189     -75.7379150390
 12 226    0    0     0.7949154853     -9.7496862411     0.1891515731     -0.1306326866     0.0044861769     -0.0759744930     38.0019073486     81.3535919189     -75.7379150390
 13 178    0    0     0.7949154853     -9.7496862411     0.1891515731     -0.1306326866     0.0044861769     -0.0759744930     38.0019073486     81.3535919189     -75.7379150390
 14 130    0    0     0.8020984649     -9.7113771438     0.2107004880     -0.1242409944     0.0071493792     -0.0797029781     38.0019073486     81.3535919189     -75.7379150390
 15  82    0    0     0.7973098278     -9.7161655426     0.1915459060     -0.1356927752     -0.0019055066     -0.0770397758     38.0019073486     81.0021743774     -74.3884658813
 16  34    0    0     0.7973098278     -9.7161655426     0.1915459060     -0.1356927752     -0.0019055066     -0.0770397758     38.0019073486     81.0021743774     -74.3884658813
 16 241    0    0     0.8284359931     -9.7520809173     0.2059118509     -0.1577973365     -0.0037697479     -0.0674522495     38.0019073486     81.0021743774     -74.3884658813
 17 193    0    0     0.8356189727     -9.7448978424     0.1843629074     -0.1660532712     0.0031545760     -0.0474782419     38.0019073486     81.0021743774     -74.3884658813
 18 145    0    0     0.8356189727     -9.7448978424     0.1843629074     -0.1660532712     0.0031545760     -0.0474782419     38.0019073486     81.0021743774     -74.3884658813
 19  97    0    0     0.8236474037     -9.7448978424     0.1699969768     -0.1652543067     0.0082146587     -0.0248410272     38.0019073486     81.0021743774     -74.3884658813
 20  49    0    0     0.8116757392     -9.7041940689     0.1867572593     -0.1559330940     0.0023556156     -0.0067312569     38.0019073486     81.0021743774     -74.3884658813
 21   1    0    0     0.8116757392     -9.7041940689     0.1867572593     -0.1559330940     0.0023556156     -0.0067312569     38.0019073486     81.0021743774     -74.3884658813
 21 208    0    0     0.7949154853     -9.7496862411     0.1843629074     -0.1554004573     -0.0051013479     0.0081826744     38.0019073486     81.0021743774     -74.3884658813
 22 160    0    0     0.7805495262     -9.7568693161     0.1676026582     -0.1676511859     -0.0029707875     0.0068510732     38.3521575927     80.6507568359     -75.4005508422
 23 112    0    0     0.7805495262     -9.7568693161     0.1676026582     -0.1676511859     -0.0029707875     0.0068510732     38.3521575927     80.6507568359     -75.4005508422
 24  64    0    0     0.7709722518     -9.7544746398     0.1460537433     -0.1745755100     0.0018229753     -0.0024701318     38.3521575927     80.6507568359     -75.4005508422
 25  15    0    0     0.7853381633     -9.7544746398     0.1316878080     -0.1575310230     0.0020892956     0.0025899484     38.3521575927     80.6507568359     -75.4005508422
 25 223    0    0     0.7853381633     -9.7544746398     0.1316878080     -0.1575310230     0.0020892956     0.0025899484     38.3521575927     80.6507568359     -75.4005508422
 26 174    0    0     0.7350573539     -9.7353200912     0.1604196929     -0.1277031660     0.0010240151     0.0033889114     38.3521575927     80.6507568359     -75.4005508422
 27 125    0    0     0.7254800796     -9.7664461135     0.1436594247     -0.1245073199     0.0004913746     -0.0120576608     38.3521575927     80.6507568359     -75.4005508422
 28  77    0    0     0.7254800796     -9.7664461135     0.1436594247     -0.1245073199     0.0004913746     -0.0120576608     38.3521575927     80.6507568359     -75.4005508422
 29  29    0    0     0.7326630592     -9.7832069396     0.1747856235     -0.1157187461     0.0036872167     -0.0341622304     38.3521575927     80.6507568359     -75.4005508422
 29 237    0    0     0.7398460388     -9.7281370162     0.1556310415     -0.1178493261     0.0068830585     -0.0554678440     36.2506675720     82.4078521728     -74.3884658813
 30 189    0    0     0.7398460388     -9.7281370162     0.1556310415     -0.1178493261     0.0068830585     -0.0554678440     36.2506675720     82.4078521728     -74.3884658813
 31 141    0    0     0.7326630592     -9.7377147674     0.1819685935     -0.1293010826     0.0066167383     -0.0767734575     36.2506675720     82.4078521728     -74.3884658813
 32  93    0    0     0.7566062927     -9.7281370162     0.1843629074     -0.1301000356     0.0058177781     -0.0871599388     36.2506675720     82.4078521728     -74.3884658813
 33  45    0    0     0.7566062927     -9.7281370162     0.1843629074     -0.1301000356     0.0058177781     -0.0871599388     36.2506675720     82.4078521728     -74.3884658813
 33 252    0    0     0.7709722518     -9.7616577148     0.1604196929     -0.1266378760     0.0039535369     -0.0860946655     36.2506675720     82.4078521728     -74.3884658813
 34 204    0    0     0.7829438209     -9.7137708663     0.1771799468     -0.1194472427     0.0039535369     -0.0805019474     36.2506675720     82.4078521728     -74.3884658813
 35 156    0    0     0.7829438209     -9.7137708663     0.1771799468     -0.1194472427     0.0039535369     -0.0805019474     36.2506675720     82.4078521728     -74.3884658813
 36 108    0    0     0.8044927597     -9.7353200912     0.1867572593     -0.1261052489     0.0034208965     -0.0743765783     36.2506675720     82.4078521728     -74.3884658813
 37  60    0    0     0.7973098278     -9.7520809173     0.1723913097     -0.1335622072     0.0082146587     -0.0669196128     36.2506675720     82.4078521728     -74.3884658813
 38  12    0    0     0.7973098278     -9.7520809173     0.1723913097     -0.1335622072     0.0082146587     -0.0669196128     36.2506675720     82.4078521728     -74.3884658813
 38 220    0    0     0.8092814445     -9.7281370162     0.1987288665     -0.1237083554     0.0079483389     -0.0586636924     36.2506675720     82.4078521728     -74.3884658813
 39 172    0    0     0.8116757392     -9.6898279190     0.1747856235     -0.1295673961     0.0108778608     -0.0522720050     36.2506675720     82.4078521728     -74.3884658813
 40 124    0    0     0.8116757392     -9.6898279190     0.1747856235     -0.1295673961     0.0108778608     -0.0522720050     36.2506675720     82.4078521728     -74.3884658813
 41  75    0    0     0.7901268005     -9.6994056701     0.1795742750     -0.1306326866     0.0050188169     -0.0392223148     36.2506675720     82.4078521728     -74.3884658813
 42  27    0    0     0.7829438209     -9.7233486175     0.2059118509     -0.1426170921     -0.0027044677     -0.0256399869     36.2506675720     82.4078521728     -74.3884658813
 42 235    0    0     0.7829438209     -9.7233486175     0.2059118509     -0.1426170921     -0.0027044677     -0.0256399869     36.2506675720     82.4078521728     -74.3884658813
 43 187    0    0     0.7877325057     -9.8191213607     0.1676026582     -0.1567320585     -0.0053676681     -0.0216451859     36.2506675720     82.4078521728     -74.3884658813
 44 139    0    0     0.7685779571     -9.7951784133     0.1508424043     -0.1287684440     -0.0003075856     -0.0197809457     36.2506675720     82.4078521728     -74.3884658813
 45  91    0    0     0.7685779571     -9.7951784133     0.1508424043     -0.1287684440     -0.0003075856     -0.0197809457     36.2506675720     82.4078521728     -74.3884658813
 46  43    0    0     0.7709722518     -9.6850395202     0.2083061695     -0.1063975572     0.0052851371     -0.0229767847     38.5272827148     80.8264694213     -75.2318725585
 46 251    0    0     0.7661836147     -9.6730680465     0.2250664234     -0.1175829887     -0.0000412655     -0.0285695075     38.5272827148     80.8264694213     -75.2318725585
 47 203    0    0     0.7661836147     -9.6730680465     0.2250664234     -0.1175829887     -0.0000412655     -0.0285695075     38.5272827148     80.8264694213     -75.2318725585
 48 155    0    0     0.7566062927     -9.7712354660     0.2059118509     -0.1282358055     -0.0056339893     -0.0373580741     38.5272827148     80.8264694213     -75.2318725585
 49 108    0    0     0.7637892246     -9.7760238647     0.1867572593     -0.1154524326     -0.0035034275     -0.0408202362     38.5272827148     80.8264694213     -75.2318725585
 50  60    0    0     0.7637892246     -9.7760238647     0.1867572593     -0.1154524326     -0.0035034275     -0.0408202362     38.5272827148     80.8264694213     -75.2318725585
 51  13    0    0     0.7422403812     -9.7305316925     0.2202777862     -0.1010711431     0.0007576947     -0.0402875947     38.5272827148     80.8264694213     -75.2318725585
 51 221    0    0     0.7590005874     -9.7041940689     0.2490096569     -0.1114576339     0.0047524971     -0.0512067222     38.5272827148     80.8264694213     -75.2318725585
 52 173    0    0     0.7590005874     -9.7041940689     0.2490096569     -0.1114576339     0.0047524971     -0.0512067222     38.5272827148     80.8264694213     -75.2318725585
 53 125    0    0     0.7829438209     -9.7329254150     0.1891515731     -0.1351601123     0.0066167383     -0.0589300107     36.6009178161     81.0021743774     -75.7379150390
 54  77    0    0     0.7805495262     -9.7329254150     0.1867572593     -0.1362254023     0.0050188169     -0.0474782419     36.6009178161     81.0021743774     -75.7379150390
 55  28    0    0     0.7805495262     -9.7329254150     0.1867572593     -0.1362254023     0.0050188169     -0.0474782419     36.6009178161     81.0021743774     -75.7379150390
 55 236    0    0     0.7685779571     -9.7305316925     0.2202777862     -0.1242409944     0.0018229753     -0.0338959121     36.6009178161     81.0021743774     -75.7379150390
 56 188    0    0     0.7590005874     -9.7353200912     0.2274607658     -0.1229094028     0.0034208965     -0.0357601523     36.6009178161     81.0021743774     -75.7379150390
 57 139    0    0     0.7590005874     -9.7353200912     0.2274607658     -0.1229094028     0.0034208965     -0.0357601523     36.6009178161     81.0021743774     -75.7379150390
 58  91    0    0     0.7829438209     -9.7784175872     0.2083061695     -0.1178493261     0.0098125801     -0.0394886379     36.6009178161     81.0021743774     -75.7379150390
 59  42    0    0     0.7470290184     -9.7089824676     0.2418267011     -0.1005385041     0.0151389837     -0.0330969524     36.6009178161     81.0021743774     -75.7379150390
 59 250    0    0     0.7470290184     -9.7089824676     0.2418267011     -0.1005385041     0.0151389837     -0.0330969524     36.6009178161     81.0021743774     -75.7379150390
 60 201    0    0     0.7542119503     -9.6970109939     0.2466153383     -0.0986742687     0.0002250546     -0.0301674318     37.8267860412     80.4750442504     -74.8945083618
 61 153    0    0     0.7518176555     -9.7688407897     0.2466153383     -0.0973426628     -0.0128246331     -0.0330969524     37.8267860412     80.4750442504     -74.8945083618
 62 105    0    0     0.7518176555     -9.7688407897     0.2466153383     -0.0973426628     -0.0128246331     -0.0330969524     37.8267860412     80.4750442504     -74.8945083618
 63  57    0    0     0.7590005874     -9.7329254150     0.2825301933     -0.1125229120     -0.0032371077     -0.0394886379     37.8267860412     80.4750442504     -74.8945083618
 64   9    0    0     0.7542119503     -9.6994056701     0.2609812974     -0.1418181419     0.0066167383     -0.0520056819     37.8267860412     80.4750442504     -74.8945083618
 64 217    0    0     0.7542119503     -9.6994056701     0.2609812974     -0.1418181419     0.0066167383     -0.0520056819     37.8267860412     80.4750442504     -74.8945083618
 65 168    0    0     0.7709722518     -9.7784175872     0.2729529142     -0.1378233313     0.0020892956     -0.0490761661     37.8267860412     80.4750442504     -74.8945083618
 66 120    0    0     0.8068870544     -9.7832069396     0.2729529142     -0.1032016992     -0.0024381465     -0.0301674318     37.8267860412     80.4750442504     -74.8945083618
 67  72    0    0     0.8068870544     -9.7832069396     0.2729529142     -0.1032016992     -0.0024381465     -0.0301674318     37.8267860412     80.4750442504     -74.8945083618
 68  24    0    0     0.7398460388     -9.6850395202     0.2945018005     -0.0853582572     0.0047524971     -0.0208462262     37.4765357971     81.8807220458     -74.8945083618
 68 231    0    0     0.7637892246     -9.7305316925     0.2945018005     -0.1032016992     -0.0027044677     -0.0253736686     37.4765357971     81.8807220458     -74.8945083618
 69 183    0    0     0.7637892246     -9.7305316925     0.2945018005     -0.1032016992     -0.0027044677     -0.0253736686     37.4765357971     81.8807220458     -74.8945083618
 70 135    0    0     0.7422403812     -9.7281370162     0.3136564254     -0.1127892255     -0.0117593514     -0.0192483043     37.4765357971     81.8807220458     -74.8945083618
 71  87    0    0     0.7470290184     -9.7712354660     0.3136564254     -0.1274368524     -0.0133572745     -0.0192483043     37.4765357971     81.8807220458     -74.8945083618
 72  39    0    0     0.7470290184     -9.7712354660     0.3136564254     -0.1274368524     -0.0133572745     -0.0192483043     37.4765357971     81.8807220458     -74.8945083618
 72 247    0    0     0.7494233131     -9.7856006622     0.2633756160     -0.1277031660     -0.0093624706     -0.0147208595     37.4765357971     81.8807220458     -74.8945083618
 73 199    0    0     0.7494233131     -9.7856006622     0.2633756160     -0.1277031660     -0.0093624706     -0.0147208595     37.4765357971     81.8807220458     -74.8945083618
 74 151    0    0     0.7302687168     -9.8119382858     0.2777415513     -0.1114576339     0.0015566554     -0.0019374937     37.4765357971     81.8807220458     -74.8945083618
 75 103    0    0     0.6871709346     -9.6994056701     0.3471769332     -0.0928152179     0.0052851371     0.0113785159     37.4765357971     81.8807220458     -74.8945083618
 76  55    0    0     0.6871709346     -9.6994056701     0.3471769332     -0.0928152179     0.0052851371     0.0113785159     37.4765357971     81.8807220458     -74.8945083618
 77   6    0    0     0.6943538665     -9.7065887451     0.3088677406     -0.1061312198     -0.0003075856     0.0044541921     37.1262893676     81.5293045043     -74.5571441650
 77 214    0    0     0.6991425037     -9.7185602188     0.3280223608     -0.1119902729     -0.0085635108     0.0020573101     37.1262893676     81.5293045043     -74.5571441650
 78 165    0    0     0.6991425037     -9.7185602188     0.3280223608     -0.1119902729     -0.0085635108     0.0020573101     37.1262893676     81.5293045043     -74.5571441650
 79 117    0    0     0.6847765922     -9.7879953384     0.3375996351     -0.1167840361     -0.0093624706     0.0089816341     37.1262893676     81.5293045043     -74.5571441650
 80  69    0    0     0.6823822021     -9.8023614883     0.3232336997     -0.1037343502     0.0018229753     0.0116448366     37.1262893676     81.5293045043     -74.5571441650
 81  21    0    0     0.6823822021     -9.8023614883     0.3232336997     -0.1037343502     0.0018229753     0.0116448366     37.1262893676     81.5293045043     -74.5571441650
 81 228    0    0     0.5650603771     -9.7496862411     0.2250664234     -0.1301000356     0.1482990741     -0.0661206531     37.1262893676     81.5293045043     -74.5571441650
 82 180    0    0     0.6440730571     -9.6563072204     0.1867572593     -0.1170503616     0.1973019695     -0.0810345840     37.1262893676     81.5293045043     -74.5571441650
 83 132    0    0     0.6440730571     -9.6563072204     0.1867572593     -0.1170503616     0.1973019695     -0.0810345840     37.1262893676     81.5293045043     -74.5571441650
 84  84    0    2     0.6416787624     -9.7568693161     0.3830918121     -0.1335622072     0.1586855506     -0.0621258497     38.3521575927     79.9479141235     -76.7500000000
 85  35    2    5     0.6751992702     -9.7496862411     0.2992904472     -0.1210451602     0.1203354477     -0.0410865545     38.3521575927     79.9479141235     -76.7500000000
 85 242    3    9     0.6751992702     -9.7496862411     0.2992904472     -0.1210451602     0.1203354477     -0.0410865545     38.3521575927     79.9479141235     -76.7500000000
 86 193    4   13     0.6680163383     -9.7760238647     0.2274607658     -0.1146534800     0.1139437675     -0.0378907155     38.3521575927     79.9479141235     -76.7500000000
 87 144    5   13     0.6488616943     -9.7209539413     0.1221105098     -0.1181156396     0.1168732762     -0.0352275133     38.3521575927     79.9479141235     -76.7500000000
 88  96    5   17     0.6488616943     -9.7209539413     0.1221105098     -0.1181156396     0.1168732762     -0.0352275133     38.3521575927     79.9479141235     -76.7500000000
 89  48    5   17     0.6536503314     -9.7161655426     0.3854861259     -0.1474108600     0.1323198556     -0.0397549581     38.3521575927     79.9479141235     -76.7500000000
 89 255    5   16     0.6536503314     -9.7808122634     0.4908363342     -0.1418181419     0.1096826314     -0.0322979927     38.3521575927     79.9479141235     -76.7500000000
 90 206    5   18     0.6536503314     -9.7808122634     0.4908363342     -0.1418181419     0.1096826314     -0.0322979927     38.3521575927     79.9479141235     -76.7500000000
 91 158    6   19     0.6297071456     -9.7592630386     0.4094293594     -0.1221104383     0.0918391895     -0.0304337501     36.9511642456     79.5964965820     -76.4126358032
 92 110    5   20     0.6081582069     -9.7209539413     0.3064734458     -0.1428834056     0.0689356565     -0.0362927937     36.9511642456     79.5964965820     -76.4126358032
 93  62    5   20     0.6081582069     -9.7209539413     0.3064734458     -0.1428834056     0.0689356565     -0.0362927937     36.9511642456     79.5964965820     -76.4126358032
 94  14    6   21     0.6344957828     -9.6778564453     0.3256280183     -0.1567320585     0.0265907502     -0.0325643110     36.9511642456     79.5964965820     -76.4126358032
 94 222    4   17     0.6560447216     -9.7856006622     0.2466153383     -0.1407528495     -0.0237437605     0.0033889114     36.9511642456     79.5964965820     -76.4126358032
 95 175    3   16     0.6560447216     -9.7856006622     0.2466153383     -0.1407528495     -0.0237437605     0.0033889114     36.9511642456     79.5964965820     -76.4126358032
 96 127    4   20     0.5866093158     -9.7879953384     0.1939402198     -0.1298337221     -0.0423861742     0.0404074144     36.9511642456     79.5964965820     -76.4126358032
 97  79    5   21     0.6225241661     -9.7664461135     0.2394323587     -0.1255725860     -0.0453156900     0.0574519062     36.9511642456     79.5964965820     -76.4126358032
 98  32    4   24     0.6225241661     -9.7664461135     0.2394323587     -0.1255725860     -0.0453156900     0.0574519062     36.9511642456     79.5964965820     -76.4126358032
 98 240    5   27     0.5530887603     -9.7305316925     0.1987288665     -0.1319642782     -0.0202815985     0.0577182245     38.5272827148     80.4750442504     -76.5813217163
 99 193    5   26     0.5578774452     -9.8430643081     0.1795742750     -0.1005385041     -0.0378587245     0.0752953529     38.5272827148     80.4750442504     -76.5813217163
100 145    5   28     0.5578774452     -9.8430643081     0.1795742750     -0.1005385041     -0.0378587245     0.0752953529     38.5272827148     80.4750442504     -76.5813217163
101  97    5   30     0.5195682525     -9.7353200912     0.3184450626     -0.0717759227     -0.0501094532     0.0739637565     38.5272827148     80.4750442504     -76.5813217163
102  50    5   31     0.5267512321     -9.7425031661     0.3783031463     -0.0968100166     -0.0487778568     0.0457338142     38.5272827148     80.4750442504     -76.5813217163
103   2    7   36     0.5267512321     -9.7425031661     0.3783031463     -0.0968100166     -0.0487778568     0.0457338142     38.5272827148     80.4750442504     -76.5813217163
103 210    7   40     0.5195682525     -9.7377147674     0.2968961238     -0.1351601123     -0.0216131973     0.0270914030     38.5272827148     80.4750442504     -76.5813217163
104 163    9   43     0.5075965881     -9.7688407897     0.2777415513     -0.1165177106     0.0375098752     0.0047205090     38.5272827148     80.4750442504     -76.5813217163
105 115   10   48     0.5075965881     -9.7688407897     0.2777415513     -0.1165177106     0.0375098752     0.0047205090     38.5272827148     80.4750442504     -76.5813217163
106  67    9   49     0.4381612300     -9.7041940689     0.1436594247     -0.1151861071     0.0071493792     -0.0064649353     38.7024040222     81.3535919189     -77.0873641967
107  19    7   50     0.4525271415     -9.7233486175     0.1340821266     -0.1391549224     -0.0437177705     -0.0035354139     38.7024040222     81.3535919189     -77.0873641967
107 227    7   51     0.4525271415     -9.7233486175     0.1340821266     -0.1391549224     -0.0437177705     -0.0035354139     38.7024040222     81.3535919189     -77.0873641967
108 180    8   53     0.3136564254     -9.7448978424     0.5052022933     -0.1791029548     -0.0988460445     -0.0136555802     38.7024040222     81.3535919189     -77.0873641967
109 132    8   55     0.5075965881     -9.7568693161     0.4214009761     -0.1862936019     -0.2570402145     0.0414726972     38.7024040222     81.3535919189     -77.0873641967
110  84    7   53     0.5075965881     -9.7568693161     0.4214009761     -0.1862936019     -0.2570402145     0.0414726972     38.7024040222     81.3535919189     -77.0873641967
111  36    7   54     0.4621044635     -9.6994056701     0.3567542552     -0.2062676191     -0.2959229469     0.0619793462     38.7024040222     81.3535919189     -77.0873641967
111 244    7   53     0.6057639122     -9.8334875106     0.8044927597     -0.2099960803     -0.2927271080     0.0601151037     38.7024040222     81.3535919189     -77.0873641967
112 196    5   49     0.6057639122     -9.8334875106     0.8044927597     -0.2099960803     -0.2927271080     0.0601151037     38.7024040222     81.3535919189     -77.0873641967
113 148    6   45     0.5602717399     -9.7496862411     0.3208393812     -0.1452802896     -0.2125647544     0.0308198881     38.7024040222     81.3535919189     -77.0873641967
114 101    5   40     0.4812590599     -9.7688407897     0.2107004880     -0.1205125093     -0.1092325325     -0.0131229400     38.3521575927     81.3535919189     -76.4126358032
115  53    4   39     0.4812590599     -9.7688407897     0.2107004880     -0.1205125093     -0.1092325325     -0.0131229400     38.3521575927     81.3535919189     -76.4126358032
116   5    3   39     0.3375996351     -9.6922225952     0.3375996351     -0.1348937988     -0.0929870033     -0.0330969524     38.3521575927     81.3535919189     -76.4126358032
116 214    2   41     0.4740760803     -9.8095445632     0.6392844200     -0.1793692684     -0.2029772281     0.0124437952     38.3521575927     81.3535919189     -76.4126358032
117 166    2   43     0.4740760803     -9.8095445632     0.6392844200     -0.1793692684     -0.2029772281     0.0124437952     38.3521575927     81.3535919189     -76.4126358032
118 118    2   42     0.4405555725     -9.8167276382     0.5099909305     -0.1482098102     -0.1880632877     0.0052531509     38.3521575927     81.3535919189     -76.4126358032
119  71    3   43     0.3926690864     -9.6922225952     0.1891515731     -0.1245073199     -0.1502458333     0.0001930669     38.3521575927     81.3535919189     -76.4126358032
120  23    2   43     0.3926690864     -9.6922225952     0.1891515731     -0.1245073199     -0.1502458333     0.0001930669     38.3521575927     81.3535919189     -76.4126358032
120 231    0   41     0.3950634002     -9.7808122634     0.4956250190     -0.1495414018     -0.1824705696     0.0113785159     38.3521575927     81.3535919189     -76.4126358032
121 184    1   40     0.3447826147     -9.6970109939     0.3830918121     -0.1649879837     -0.1925907325     -0.0014048516     39.0526542663     79.9479141235     -75.4005508422
122 136    1   39     0.3447826147     -9.6970109939     0.3830918121     -0.1649879837     -0.1925907325     -0.0014048516     39.0526542663     79.9479141235     -75.4005508422
123  88    0   37     0.4094293594     -9.8694019317     0.4812590599     -0.1687164545     -0.1800736904     -0.0354938316     39.0526542663     79.9479141235     -75.4005508422
124  41    1   35     0.3687258243     -9.7401084899     0.4549215316     -0.1423507690     -0.1252117395     -0.0706480884     39.0526542663     79.9479141235     -75.4005508422
124 249    0   34     0.3687258243     -9.7401084899     0.4549215316     -0.1423507690     -0.1252117395     -0.0706480884     39.0526542663     79.9479141235     -75.4005508422
125 201    0   31     0.3830918121     -9.7712354660     0.2561926364     -0.1468782186     -0.1387940645     -0.0666532993     39.0526542663     79.9479141235     -75.4005508422
126 154    0   30     0.3806974601     -9.7161655426     0.1963345432     -0.1641890287     -0.1803400230     -0.0360264754     39.0526542663     79.9479141235     -75.4005508422
127 107   -1   37     0.3806974601     -9.7161655426     0.1963345432     -0.1641890287     -0.1803400230     -0.0360264754     39.0526542663     79.9479141235     -75.4005508422
128  59   -2   36     0.4764704227     -9.8239097595     0.5698490142     -0.1775050258     -0.1758125782     -0.0392223148     39.0526542663     79.9479141235     -75.4005508422
129  12   -3   35     0.3352053165     -9.7209539413     -0.0359148550     -0.1234420418     -0.0903238010     -0.0658543348     39.0526542663     79.9479141235     -76.4126358032
129 220   -3   36     0.3352053165     -9.7209539413     -0.0359148550     -0.1234420418     -0.0903238010     -0.0658543348     39.0526542663     79.9479141235     -76.4126358032
130 173   -3   30     0.5219625949     -9.8191213607     0.4261896133     -0.1327632427     -0.0818015575     -0.0714470624     39.0526542663     79.9479141235     -76.4126358032
131 126   -2   32     0.4381612300     -9.7448978424     0.0143659424     -0.1109249830     -0.0397229719     -0.0693164920     39.0526542663     79.9479141235     -76.4126358032
132  79   -2   34     0.4381612300     -9.7448978424     0.0143659424     -0.1109249830     -0.0397229719     -0.0693164920     39.0526542663     79.9479141235     -76.4126358032
133  31   -3   39     0.3783031463     -9.7784175872     0.2561926364     -0.1407528495     -0.0258743238     -0.0836977863     39.0526542663     79.9479141235     -76.4126358032
133 240   -4   44     0.4477385520     -9.8143329620     0.3998520660     -0.1308990120     -0.0277385616     -0.0786377048     39.0526542663     79.9479141235     -76.4126358032
134 193   -3   46     0.4477385520     -9.8143329620     0.3998520660     -0.1308990120     -0.0277385616     -0.0786377048     39.0526542663     79.9479141235     -76.4126358032
135 145   -4   49     0.4166123390     -9.8023614883     0.3375996351     -0.1218441247     -0.0088298311     -0.0749092149     39.0526542663     79.9479141235     -76.4126358032
136  98   -2   50     0.4094293594     -9.7377147674     0.3495712518     -0.0930815410     0.0079483389     -0.0567994499     38.7024040222     79.5964965820     -75.7379150390
137  50    0   51     0.4094293594     -9.7377147674     0.3495712518     -0.0930815410     0.0079483389     -0.0567994499     38.7024040222     79.5964965820     -75.7379150390
138   1    0   52     0.3783031463     -9.8119382858     0.5363285064     -0.0981416225     0.0103452205     -0.0520056819     38.7024040222     79.5964965820     -75.7379150390
138 209    0   50     0.4884420394     -9.7688407897     0.3304166793     -0.0648516082     0.0343140363     -0.0506740808     38.7024040222     79.5964965820     -75.7379150390
139 161    0   45     0.4884420394     -9.7688407897     0.3304166793     -0.0648516082     0.0343140363     -0.0506740808     38.7024040222     79.5964965820     -75.7379150390
140 112   -1   48     -0.1221105098     -9.4527902603     -0.9098430633     -0.0909509754     0.0646745300     -0.0813009071     38.7024040222     79.5964965820     -75.7379150390
141  64   -4   57     0.2921074867     -9.8526420593     0.6344957828     -0.2731139659     -0.0959165191     -0.1063349962     38.7024040222     79.5964965820     -75.7379150390
142  17   -4   60     0.2921074867     -9.8526420593     0.6344957828     -0.2731139659     -0.0959165191     -0.1063349962     38.7024040222     79.5964965820     -75.7379150390
142 225   -5   66     0.3854861259     -9.8119382858     0.4309782505     -0.1900220870     -0.0772741127     -0.0826324939     38.7024040222     79.5964965820     -75.7379150390
143 177   -4   65     0.4190066337     -9.8143329620     0.4932306766     -0.1498077392     -0.0453156900     -0.0711807298     38.7024040222     79.5964965820     -75.7379150390
144 129   -3   57     0.4190066337     -9.8143329620     0.4932306766     -0.1498077392     -0.0453156900     -0.0711807298     38.7024040222     79.5964965820     -75.7379150390
145  81   -2   56     0.4956250190     -9.8239097595     0.4453442096     -0.1247736334     -0.0314670443     -0.0669196128     37.3014144897     79.5964965820     -75.4005508422
146  33    0   51     0.5052022933     -9.8143329620     0.4261896133     -0.0973426628     0.0308518743     -0.0959485149     37.3014144897     79.5964965820     -75.4005508422
146 241    0   51     0.5052022933     -9.8143329620     0.4261896133     -0.0973426628     0.0308518743     -0.0959485149     37.3014144897     79.5964965820     -75.4005508422
147 193   -1   49     0.3567542552     -9.7017993927     0.3256280183     -0.0688464069     0.0846485424     -0.1228468537     37.3014144897     79.5964965820     -75.4005508422
148 146   -1   46     0.4070350170     -9.6347589492     0.4884420394     -0.1202461957     0.0313845133     -0.1113950729     37.3014144897     79.5964965820     -75.4005508422
149  98   -1   48     0.4070350170     -9.6347589492     0.4884420394     -0.1202461957     0.0313845133     -0.1113950729     37.3014144897     79.5964965820     -75.4005508422
150  50   -2   47     0.5411171436     -9.7975721359     0.6560447216     -0.1607268571     -0.0474462509     -0.0725123357     37.3014144897     79.5964965820     -75.4005508422
151   2   -1   46     0.5770320415     -9.7425031661     0.2873188495     -0.1476771736     -0.0559684991     -0.0520056819     37.3014144897     79.5964965820     -75.4005508422
151 210    0   44     0.5770320415     -9.7425031661     0.2873188495     -0.1476771736     -0.0559684991     -0.0520056819     37.3014144897     79.5964965820     -75.4005508422
152 162    0   47     0.5626660346     -9.7448978424     0.3639371871     -0.1633900642     -0.0330649662     -0.0738439464     37.8267860412     78.7179489135     -75.2318725585
153 115   -1   44     0.5147795677     -9.7520809173     0.3998520660     -0.1442150115     0.0063504180     -0.0922200202     37.8267860412     78.7179489135     -75.2318725585
154  67   -2   44     0.5147795677     -9.7520809173     0.3998520660     -0.1442150115     0.0063504180     -0.0922200202     37.8267860412     78.7179489135     -75.2318725585
155  18   -1   43     0.5578774452     -9.7832069396     0.1604196929     -0.1391549224     0.0074156990     -0.0860946655     37.8267860412     78.7179489135     -75.2318725585
155 226   -4   32     0.5147795677     -9.7736291885     0.2897131729     -0.1426170921     0.0287213115     -0.0868936252     37.8267860412     78.7179489135     -75.2318725585
156 179   -3   34     0.5147795677     -9.7736291885     0.2897131729     -0.1426170921     0.0287213115     -0.0868936252     37.8267860412     78.7179489135     -75.2318725585
157 132    0   33     0.5339341640     -9.7377147674     0.4381612300     -0.1444813251     0.0201990652     -0.0820998573     37.8267860412     78.7179489135     -75.2318725585
158  84   -1   37     0.5315398693     -9.7233486175     0.4525271415     -0.1370243787     0.0090136194     -0.0711807298     37.8267860412     78.7179489135     -75.2318725585
159  37    1   39     0.5315398693     -9.7233486175     0.4525271415     -0.1370243787     0.0090136194     -0.0711807298     37.8267860412     78.7179489135     -75.2318725585
159 245    0   37     0.6321014881     -9.8310928344     0.3639371871     -0.1348937988     0.0034208965     -0.0639900875     37.8267860412     78.0151138305     -74.2197799682
160 197    0   33     0.5698490142     -9.7161655426     0.2585869789     -0.1229094028     0.0457658004     -0.0701154518     37.8267860412     78.0151138305     -74.2197799682
161 149    1   34     0.5698490142     -9.7161655426     0.2585869789     -0.1229094028     0.0457658004     -0.0701154518     37.8267860412     78.0151138305     -74.2197799682
162 101   -1   37     0.5794263362     -9.8071498870     0.3567542552     -0.1458129310     0.0207317066     -0.0544025659     37.8267860412     78.0151138305     -74.2197799682
163  53    0   29     0.5818206787     -9.8191213607     0.5028079986     -0.1301000356     0.0289876317     -0.0405539131     37.8267860412     78.0151138305     -74.2197799682
164   5   -2   30     0.5818206787     -9.8191213607     0.5028079986     -0.1301000356     0.0289876317     -0.0405539131     37.8267860412     78.0151138305     -74.2197799682
164 213   -2   32     0.4980193138     -9.6563072204     0.1388707752     -0.1306326866     0.0372435569     -0.0432171201     37.8267860412     78.0151138305     -74.2197799682
165 165   -1   38     0.6081582069     -9.7664461135     0.3783031463     -0.1615258216     0.0135410618     -0.0498751211     37.8267860412     78.0151138305     -74.2197799682
166 118   -4   48     0.6081582069     -9.7664461135     0.3783031463     -0.1615258216     0.0135410618     -0.0498751211     37.8267860412     78.0151138305     -74.2197799682
167  70   -4   53     0.5794263362     -9.7185602188     -0.1221105098     -0.1189145927     0.0207317066     -0.0581310462     36.4257926940     79.0693664550     -75.2318725585
168  22   -2   48     0.5794263362     -9.8550367355     0.4501328468     -0.1391549224     0.0452331590     -0.0730449676     36.4257926940     79.0693664550     -75.2318725585
168 230   -2   46     0.5794263362     -9.8550367355     0.4501328468     -0.1391549224     0.0452331590     -0.0730449676     36.4257926940     79.0693664550     -75.2318725585
169 183   -3   50     0.5195682525     -9.7065887451     0.2897131729     -0.1215777993     0.0678703784     -0.0754418468     36.4257926940     79.0693664550     -75.2318725585
170 135   -3   43     0.5937922477     -9.7065887451     0.4764704227     -0.1490087747     0.0566849231     -0.0754418468     36.4257926940     79.0693664550     -75.2318725585
171  87    0   39     0.5937922477     -9.7065887451     0.4764704227     -0.1490087747     0.0566849231     -0.0754418468     36.4257926940     79.0693664550     -75.2318725585
172  39    1   44     0.6033696174     -9.7065887451     0.4309782505     -0.1394212484     0.0305855536     -0.0581310462     36.4257926940     79.0693664550     -75.2318725585
172 247    2   26     0.6153411865     -9.7712354660     0.3160507440     -0.1548678159     0.0524238061     -0.0722460174     36.4257926940     79.0693664550     -75.2318725585
173 199    5   22     0.6153411865     -9.7712354660     0.3160507440     -0.1548678159     0.0524238061     -0.0722460174     36.4257926940     79.0693664550     -75.2318725585
174 151    2   20     0.5147795677     -9.7808122634     0.1915459060     -0.1436823749     0.0564186048     -0.0908884239     36.6009178161     79.5964965820     -74.7258300781
175 103    1    8     0.6344957828     -9.7808122634     0.4764704227     -0.1791029548     0.0297865915     -0.0719796943     36.6009178161     79.5964965820     -74.7258300781
176  55    0   12     0.6344957828     -9.7808122634     0.4764704227     -0.1791029548     0.0297865915     -0.0719796943     36.6009178161     79.5964965820     -74.7258300781
177   7   -2    9     0.5267512321     -9.7233486175     0.6680163383     -0.1652543067     0.0457658004     -0.0647890520     36.6009178161     79.5964965820     -74.7258300781
177 215   -1    8     0.5985808849     -9.7664461135     0.2370380401     -0.1378233313     0.0473637199     -0.0394886379     36.6009178161     79.5964965820     -74.7258300781
178 167   -4    8     0.5985808849     -9.7664461135     0.2370380401     -0.1378233313     0.0473637199     -0.0394886379     36.6009178161     79.5964965820     -74.7258300781
179 119   -2   20     0.7087197780     -9.8789796829     0.1723913097     -0.1370243787     0.0505595684     -0.0248410272     36.6009178161     79.5964965820     -74.7258300781
180  71   -4   35     0.6680163383     -9.7736291885     0.0502807998     -0.1167840361     0.0905075931     -0.0248410272     36.6009178161     79.5964965820     -74.7258300781
181  23   -4   55     0.6680163383     -9.7736291885     0.0502807998     -0.1167840361     0.0905075931     -0.0248410272     36.6009178161     79.5964965820     -74.7258300781
181 231    0   67     0.5171739578     -9.6658849716     -0.0909842967     -0.1319642782     0.1174059152     -0.0429507970     36.6009178161     79.5964965820     -74.7258300781
182 183   -3   63     0.5554831027     -9.7329254150     0.2298550844     -0.1865599155     0.0992961502     -0.0583973646     38.7024040222     77.8394012451     -74.3884658813
183 136   -1   47     0.5554831027     -9.7329254150     0.2298550844     -0.1865599155     0.0992961502     -0.0583973646     38.7024040222     77.8394012451     -74.3884658813
184  88    2   30     0.5578774452     -9.7903900146     0.3806974601     -0.1953484916     0.0633429288     -0.0506740808     38.7024040222     77.8394012451     -74.3884658813
185  40    4   25     0.5674547195     -9.7520809173     0.5147795677     -0.1559330940     0.0566849231     -0.0525383234     38.7024040222     77.8394012451     -74.3884658813
185 248    5   29     0.5674547195     -9.7520809173     0.5147795677     -0.1559330940     0.0566849231     -0.0525383234     38.7024040222     77.8394012451     -74.3884658813
186 200    0   41     0.5818206787     -9.7832069396     0.1508424043     -0.1402202129     0.0588154840     -0.0538699245     38.7024040222     77.8394012451     -74.3884658813
187 152   -2   38     0.6129468917     -9.7185602188     0.2657699346     -0.1444813251     0.0665387725     -0.0674522495     38.7024040222     77.8394012451     -74.3884658813
188 104   -5   43     0.6129468917     -9.7185602188     0.2657699346     -0.1444813251     0.0665387725     -0.0674522495     38.7024040222     77.8394012451     -74.3884658813
189  57   -8   53     0.6392844200     -9.7017993927     0.3567542552     -0.1519382953     0.0556196498     -0.0677185726     38.7024040222     77.8394012451     -74.3884658813
190   9   -3   64     0.5387228012     -9.7520809173     0.2466153383     -0.1799019098     0.0652071762     -0.0733113002     37.1262893676     78.0151138305     -73.8824234008
190 217    0   84     0.5387228012     -9.7520809173     0.2466153383     -0.1799019098     0.0652071762     -0.0733113002     37.1262893676     78.0151138305     -73.8824234008
191 169   -5   78     0.5866093158     -9.7640523910     0.2681642532     -0.1740428686     0.0769252538     -0.0738439464     37.1262893676     78.0151138305     -73.8824234008
192 122   -5   72     0.6081582069     -9.7927837371     0.7159028053     -0.1655206203     0.0502932453     -0.0722460174     37.1262893676     78.0151138305     -73.8824234008
193  74   -6   68     0.6081582069     -9.7927837371     0.7159028053     -0.1655206203     0.0502932453     -0.0722460174     37.1262893676     78.0151138305     -73.8824234008
194  25   -8   65     0.5411171436     -9.6946163177     0.3950634002     -0.1351601123     0.0249928283     -0.0504077625     37.1262893676     78.0151138305     -73.8824234008
194 233   -2   75     0.5794263362     -9.8191213607     0.5602717399     -0.1740428686     0.0119431400     -0.0509403991     37.1262893676     78.0151138305     -73.8824234008
195 185   -4   72     0.5794263362     -9.8191213607     0.5602717399     -0.1740428686     0.0119431400     -0.0509403991     37.1262893676     78.0151138305     -73.8824234008
196 137   -4   72     0.6273128509     -9.7353200912     0.3112620830     -0.1447476387     0.0353793144     -0.0408202362     37.1262893676     78.0151138305     -73.8824234008
197  90   -4   72     0.6033696174     -9.6179981231     0.0957729530     -0.1532699012     0.0473637199     -0.0397549581     37.4765357971     78.3665313720     -75.9065933227
198  42   -3   70     0.6033696174     -9.6179981231     0.0957729530     -0.1532699012     0.0473637199     -0.0397549581     37.4765357971     78.3665313720     -75.9065933227
198 251    0   63     0.6991425037     -9.7975721359     0.5698490142     -0.2099960803     0.0289876317     -0.0394886379     37.4765357971     78.3665313720     -75.9065933227
199 203   -1   48     0.6704106330     -9.8263044357     0.4333725929     -0.1745755100     0.0399067544     -0.0408202362     37.4765357971     78.3665313720     -75.9065933227
200 155   -1   49     0.6704106330     -9.8263044357     0.4333725929     -0.1745755100     0.0399067544     -0.0408202362     37.4765357971     78.3665313720     -75.9065933227
201 107    0   50     0.7159028053     -9.7401084899     0.1508424043     -0.1522046184     0.0662724494     -0.0453476810     37.4765357971     78.3665313720     -75.9065933227
202  59   -1   58     0.5890036106     -9.6922225952     0.2657699346     -0.1772387123     0.0684030103     -0.0434834384     37.4765357971     78.3665313720     -75.9065933227
203  11   -1   71     0.5890036106     -9.6922225952     0.2657699346     -0.1772387123     0.0684030103     -0.0434834384     37.4765357971     78.3665313720     -75.9065933227
203 220   -2   69     0.6177354812     -9.8023614883     0.7182971000     -0.1916199874     0.0369772386     -0.0280368690     37.4765357971     78.3665313720     -75.9065933227
204 172   -5   69     0.6273128509     -9.7448978424     0.4525271415     -0.1617921447     0.0319171547     -0.0320316696     36.4257926940     78.7179489135     -74.5571441650
205 125   -4   59     0.6273128509     -9.7448978424     0.4525271415     -0.1617921447     0.0319171547     -0.0320316696     36.4257926940     78.7179489135     -74.5571441650
206  77   -2   47     0.5219625949     -9.7496862411     0.5866093158     -0.1487424468     0.0526901245     -0.0498751211     36.4257926940     78.7179489135     -74.5571441650
207  30   -1   31     0.5554831027     -9.8119382858     0.2226721048     -0.1609931945     0.0289876317     -0.0365591096     36.4257926940     78.7179489135     -74.5571441650
207 238   -1   18     0.5554831027     -9.8119382858     0.2226721048     -0.1609931945     0.0289876317     -0.0365591096     36.4257926940     78.7179489135     -74.5571441650
208 191   -1   10     0.5459058284     -9.7401084899     0.3160507440     -0.1655206203     0.0106115412     -0.0493424844     36.4257926940     78.7179489135     -74.5571441650
209 143   -2   18     0.5387228012     -9.7544746398     0.4501328468     -0.1548678159     0.0151389837     -0.0504077625     36.4257926940     78.7179489135     -74.5571441650
210  95   -2   29     0.5387228012     -9.7544746398     0.4501328468     -0.1548678159     0.0151389837     -0.0504077625     36.4257926940     78.7179489135     -74.5571441650
211  47    0   35     0.5698490142     -9.7401084899     0.4094293594     -0.1455466175     0.0140737032     -0.0442823982     36.4257926940     78.7179489135     -74.5571441650
211 255    0   44     0.6392844200     -9.8143329620     0.3687258243     -0.1372906923     0.0207317066     -0.0490761661     36.4257926940     78.7179489135     -74.5571441650
212 208    0   48     0.6392844200     -9.8143329620     0.3687258243     -0.1372906923     0.0207317066     -0.0490761661     36.4257926940     78.7179489135     -74.5571441650
213 160    0   50     0.5578774452     -9.7377147674     0.2849245071     -0.1372906923     0.0372435569     -0.0581310462     35.9004211425     78.5422439575     -74.7258300781
214 112   -1   50     0.5746376991     -9.7568693161     0.4070350170     -0.1428834056     0.0268570709     -0.0525383234     35.9004211425     78.5422439575     -74.7258300781
215  65   -2   54     0.5746376991     -9.7568693161     0.4070350170     -0.1428834056     0.0268570709     -0.0525383234     35.9004211425     78.5422439575     -74.7258300781
216  17   -3   47     0.5794263362     -9.7448978424     0.2897131729     -0.1404865264     0.0135410618     -0.0392223148     35.9004211425     78.5422439575     -74.7258300781
216 225   -4   44     0.6129468917     -9.7975721359     0.1556310415     -0.1447476387     -0.0114930331     -0.0386896753     35.9004211425     78.5422439575     -74.7258300781
217 178   -5   45     0.6129468917     -9.7975721359     0.1556310415     -0.1447476387     -0.0114930331     -0.0386896753     35.9004211425     78.5422439575     -74.7258300781
218 131   -4   42     0.5890036106     -9.8646135330     0.3543598890     -0.1306326866     -0.0051013479     -0.0472119188     35.9004211425     78.5422439575     -74.7258300781
219  83   -3   47     0.5913979530     -9.7209539413     0.2178834438     -0.1061312198     0.0225959491     -0.0522720050     35.9004211425     78.5422439575     -74.7258300781
220  35   -4   44     0.5913979530     -9.7209539413     0.2178834438     -0.1061312198     0.0225959491     -0.0522720050     35.9004211425     78.5422439575     -74.7258300781
220 243   -4   42     0.5674547195     -9.7137708663     0.7087197780     -0.1503403759     0.0127421021     -0.0623921680     36.6009178161     79.5964965820     -74.7258300781
221 195   -5   45     0.5842149734     -9.7425031661     0.3447826147     -0.1383559703     0.0023556156     -0.0536036014     36.6009178161     79.5964965820     -74.7258300781
222 147   -6   45     0.5842149734     -9.7425031661     0.3447826147     -0.1383559703     0.0023556156     -0.0536036014     36.6009178161     79.5964965820     -74.7258300781
223  99   -6   46     0.5794263362     -9.7353200912     0.3543598890     -0.1447476387     0.0074156990     -0.0520056819     36.6009178161     79.5964965820     -74.7258300781
224  51   -5   44     0.6105525493     -9.7879953384     0.2968961238     -0.1380896453     -0.0125583124     -0.0464129590     36.6009178161     79.5964965820     -74.7258300781
225   3   -4   43     0.6105525493     -9.7879953384     0.2968961238     -0.1380896453     -0.0125583124     -0.0464129590     36.6009178161     79.5964965820     -74.7258300781
225 211   -4   38     0.6225241661     -9.7999668121     0.4956250190     -0.1561994314     -0.0253416800     -0.0418855190     36.6009178161     79.5964965820     -74.7258300781
226 164   -3   38     0.5554831027     -9.6970109939     0.2394323587     -0.1503403759     -0.0258743238     -0.0376243948     36.6009178161     79.5964965820     -74.7258300781
227 116   -4   42     0.5554831027     -9.6970109939     0.2394323587     -0.1503403759     -0.0258743238     -0.0376243948     36.6009178161     79.5964965820     -74.7258300781
228  68   -4   41     0.6440730571     -9.8334875106     0.2178834438     -0.1388886089     -0.0133572745     -0.0522720050     37.8267860412     77.3122711181     -75.2318725585
229  21   -3   40     0.5890036106     -9.7544746398     0.2394323587     -0.1101260304     0.0454994773     -0.0639900875     37.8267860412     77.3122711181     -75.2318725585
229 229   -2   35     0.5890036106     -9.7544746398     0.2394323587     -0.1101260304     0.0454994773     -0.0639900875     37.8267860412     77.3122711181     -75.2318725585
230 181   -3   31     0.5890036106     -9.7832069396     0.6680163383     -0.1524709320     0.0462984466     -0.0839640998     37.8267860412     77.3122711181     -75.2318725585
231 133   -4   35     0.5602717399     -9.7041940689     0.3687258243     -0.1327632427     0.0500269222     -0.0948832321     37.8267860412     77.3122711181     -75.2318725585
232  86   -2   25     0.5602717399     -9.7041940689     0.3687258243     -0.1327632427     0.0500269222     -0.0948832321     37.8267860412     77.3122711181     -75.2318725585
233  38   -1   23     0.6009752750     -9.8143329620     0.6728049278     -0.1591289281     0.0305855536     -0.0959485149     37.8267860412     77.3122711181     -75.2318725585
233 246   -1   19     0.6129468917     -9.7017993927     0.3639371871     -0.1162513971     0.0199327468     -0.0807682609     37.8267860412     77.3122711181     -75.2318725585
234 199   -2   14     0.6129468917     -9.7017993927     0.3639371871     -0.1162513971     0.0199327468     -0.0807682609     37.8267860412     77.3122711181     -75.2318725585
235 152   -3   19     0.6153411865     -9.6994056701     0.3136564254     -0.1343611598     0.0127421021     -0.0783713769     36.6009178161     79.2450790405     -75.0631866455
236 104   -4   18     0.6584390640     -9.7520809173     0.3711201906     -0.1524709320     0.0116768217     -0.0709144163     36.6009178161     79.2450790405     -75.0631866455
237  56   -3   17     0.6584390640     -9.7520809173     0.3711201906     -0.1524709320     0.0116768217     -0.0709144163     36.6009178161     79.2450790405     -75.0631866455
238   8   -3   12     0.6584390640     -9.7927837371     0.2849245071     -0.1492750883     0.0098125801     -0.0623921680     36.6009178161     79.2450790405     -75.0631866455
238 216   -2   11     0.6608333587     -9.7544746398     0.3280223608     -0.1468782186     0.0130084216     -0.0570657682     36.6009178161     79.2450790405     -75.0631866455
239 168   -2   12     0.6608333587     -9.7544746398     0.3280223608     -0.1468782186     0.0130084216     -0.0570657682     36.6009178161     79.2450790405     -75.0631866455
240 119   -2    9     0.6297071456     -9.7089824676     0.2753472328     -0.1519382953     0.0319171547     -0.0605279254     36.6009178161     79.2450790405     -75.0631866455
241  72   -1    6     0.6416787624     -9.7496862411     0.4094293594     -0.1647216701     0.0228622674     -0.0655880069     36.6009178161     79.2450790405     -75.0631866455
242  23    0    7     0.6416787624     -9.7496862411     0.4094293594     -0.1647216701     0.0228622674     -0.0655880069     36.6009178161     79.2450790405     -75.0631866455
242 231    0    4     0.6536503314     -9.7688407897     0.3184450626     -0.1538025379     0.0103452205     -0.0562668085     37.6516609191     78.8936614990     -76.7500000000
243 182    0    4     0.6536503314     -9.7472915649     0.3184450626     -0.1551341438     0.0092799396     -0.0504077625     37.6516609191     78.8936614990     -76.7500000000
244 133    1    4     0.6536503314     -9.7472915649     0.3184450626     -0.1551341438     0.0092799396     -0.0504077625     37.6516609191     78.8936614990     -76.7500000000
245  84    0    0     0.6488616943     -9.7736291885     0.2274607658     -0.1585963010     0.0066167383     -0.0514730453     37.6516609191     78.8936614990     -76.7500000000
246  34    0    0     0.6608333587     -9.7520809173     0.2514039993     -0.1452802896     0.0098125801     -0.0613268899     37.6516609191     78.8936614990     -76.7500000000
246 241    0    0     0.6608333587     -9.7520809173     0.2514039993     -0.1452802896     0.0098125801     -0.0613268899     37.6516609191     78.8936614990     -76.7500000000
247 191    0    0     0.6680163383     -9.7736291885     0.2681642532     -0.1380896453     0.0108778608     -0.0738439464     37.6516609191     78.8936614990     -76.7500000000
248 142    0    0     0.6799879074     -9.7856006622     0.2226721048     -0.1322306156     0.0132747423     -0.0794366598     37.6516609191     78.8936614990     -76.7500000000
249  93    0    0     0.6799879074     -9.7856006622     0.2226721048     -0.1322306156     0.0132747423     -0.0794366598     37.6516609191     78.8936614990     -76.7500000000
250  44    0    0     0.6943538665     -9.7377147674     0.2897131729     -0.1109249830     0.0132747423     -0.0738439464     37.6516609191     78.8936614990     -76.7500000000
250 251    0    0     0.7063254833     -9.7233486175     0.2801358699     -0.1173166751     0.0119431400     -0.0722460174     38.1770324707     77.6636886596     -75.2318725585
251 203    0    0     0.7063254833     -9.7233486175     0.2801358699     -0.1173166751     0.0119431400     -0.0722460174     38.1770324707     77.6636886596     -75.2318725585
252 155    0    0     0.6991425037     -9.7520809173     0.2777415513     -0.1301000356     0.0068830585     -0.0629248094     38.1770324707     77.6636886596     -75.2318725585
253 107    0    0     0.6967482089     -9.7496862411     0.2705585718     -0.1322306156     0.0074156990     -0.0554678440     38.1770324707     77.6636886596     -75.2318725585
254  59    0    0     0.6967482089     -9.7496862411     0.2705585718     -0.1322306156     0.0074156990     -0.0554678440     38.1770324707     77.6636886596     -75.2318725585
255  11    0    0     0.7135085105     -9.7712354660     0.2681642532     -0.1319642782     0.0092799396     -0.0536036014     38.1770324707     77.6636886596     -75.2318725585
255 219    0    0     0.7039311408     -9.7113771438     0.2753472328     -0.1330295681     0.0090136194     -0.0504077625     38.1770324707     77.6636886596     -75.2318725585
  0 171    0    0     0.7039311408     -9.7113771438     0.2753472328     -0.1330295681     0.0090136194     -0.0504077625     38.1770324707     77.6636886596     -75.2318725585
  1 123    0    0     0.7087197780     -9.7305316925     0.2394323587     -0.1375570058     0.0042198567     -0.0461466360     38.1770324707     77.6636886596     -75.2318725585
  2  75    0    0     0.7063254833     -9.7544746398     0.2609812974     -0.1330295681     0.0060840978     -0.0384233570     36.7760391235     77.6636886596     -76.9186859130
  3  26    0    0     0.7063254833     -9.7544746398     0.2609812974     -0.1330295681     0.0060840978     -0.0384233570     36.7760391235     77.6636886596     -76.9186859130
  3 234    0    0     0.6895652294     -9.7472915649     0.2897131729     -0.1285021305     0.0132747423     -0.0325643110     36.7760391235     77.6636886596     -76.9186859130
  4 186    0    0     0.6943538665     -9.7257432937     0.2729529142     -0.1354264497     0.0124757814     -0.0328306317     36.7760391235     77.6636886596     -76.9186859130
  5 138    0    0     0.6943538665     -9.7257432937     0.2729529142     -0.1354264497     0.0124757814     -0.0328306317     36.7760391235     77.6636886596     -76.9186859130
  6  90    0    0     0.6919595718     -9.7496862411     0.3160507440     -0.1348937988     0.0055514578     -0.0293684692     36.7760391235     77.6636886596     -76.9186859130
  7  42    0    0     0.6775936126     -9.7592630386     0.3088677406     -0.1442150115     0.0055514578     -0.0325643110     36.7760391235     77.6636886596     -76.9186859130
  7 249    0    0     0.6775936126     -9.7592630386     0.3088677406     -0.1442150115     0.0055514578     -0.0325643110     36.7760391235     77.6636886596     -76.9186859130
  8 201    0    0     0.6751992702     -9.7377147674     0.2657699346     -0.1559330940     0.0068830585     -0.0344285511     36.7760391235     77.6636886596     -76.9186859130
  9 153    0    0     0.6704106330     -9.7448978424     0.2514039993     -0.1633900642     0.0023556156     -0.0299011116     36.2506675720     78.1908187866     -75.4005508422
 10 105    0    0     0.6704106330     -9.7448978424     0.2514039993     -0.1633900642     0.0023556156     -0.0299011116     36.2506675720     78.1908187866     -75.4005508422
 11  56    0    0     0.6799879074     -9.7592630386     0.2801358699     -0.1554004573     0.0066167383     -0.0245747065     36.2506675720     78.1908187866     -75.4005508422
 12   7    0    0     0.6632276535     -9.7640523910     0.2585869789     -0.1452802896     0.0100788998     -0.0208462262     36.2506675720     78.1908187866     -75.4005508422
 12 215    0    0     0.6632276535     -9.7640523910     0.2585869789     -0.1452802896     0.0100788998     -0.0208462262     36.2506675720     78.1908187866     -75.4005508422
 13 166    0    0     0.6656219959     -9.7472915649     0.3040791034     -0.1447476387     0.0111441802     -0.0277705478     36.2506675720     78.1908187866     -75.4005508422
 14 118    0    0     0.6512560367     -9.7664461135     0.2705585718     -0.1503403759     0.0052851371     -0.0370917558     36.2506675720     78.1908187866     -75.4005508422
 15  69    0    0     0.6512560367     -9.7664461135     0.2705585718     -0.1503403759     0.0052851371     -0.0370917558     36.2506675720     78.1908187866     -75.4005508422
 16  21    0    0     0.6704106330     -9.7688407897     0.2753472328     -0.1538025379     0.0047524971     -0.0440160799     36.2506675720     78.1908187866     -75.4005508422
 16 228    0    0     0.6632276535     -9.7999668121     0.2537982940     -0.1482098102     0.0018229753     -0.0442823982     38.7024040222     77.1365661621     -74.7258300781
 17 180    0    0     0.6632276535     -9.7999668121     0.2537982940     -0.1482098102     0.0018229753     -0.0442823982     38.7024040222     77.1365661621     -74.7258300781
 18 132    0    0     0.6632276535     -9.7425031661     0.2561926364     -0.1332958936     0.0047524971     -0.0397549581     38.7024040222     77.1365661621     -74.7258300781
 19  84    0    0     0.6392844200     -9.7592630386     0.2753472328     -0.1293010826     0.0058177781     -0.0434834384     38.7024040222     77.1365661621     -74.7258300781
 20  36    0    0     0.6392844200     -9.7592630386     0.2753472328     -0.1293010826     0.0058177781     -0.0434834384     38.7024040222     77.1365661621     -74.7258300781
 20 244    0    0     0.6632276535     -9.7448978424     0.2705585718     -0.1306326866     0.0063504180     -0.0528046417     38.7024040222     77.1365661621     -74.7258300781
 21 196    0    0     0.6728049278     -9.7688407897     0.2537982940     -0.1332958936     0.0095462608     -0.0589300107     38.7024040222     77.1365661621     -74.7258300781
 22 147    0    0     0.6728049278     -9.7688407897     0.2537982940     -0.1332958936     0.0095462608     -0.0589300107     38.7024040222     77.1365661621     -74.7258300781
 23  98    0    0     0.6919595718     -9.7425031661     0.2585869789     -0.1293010826     0.0122094619     -0.0597289657     38.7024040222     77.1365661621     -74.7258300781
 24  50    0    0     0.6823822021     -9.7233486175     0.2609812974     -0.1223767518     0.0119431400     -0.0506740808     38.7024040222     77.1365661621     -74.7258300781
 25   2    0    0     0.6823822021     -9.7233486175     0.2609812974     -0.1223767518     0.0119431400     -0.0506740808     38.7024040222     77.1365661621     -74.7258300781
 25 210    0    0     0.6728049278     -9.7496862411     0.2825301933     -0.1205125093     0.0103452205     -0.0381570339     36.0755462646     79.0693664550     -74.8945083618
 26 161    0    0     0.6464673995     -9.7329254150     0.2753472328     -0.1362254023     0.0119431400     -0.0330969524     36.0755462646     79.0693664550     -74.8945083618
 27 113    0    0     0.6464673995     -9.7329254150     0.2753472328     -0.1362254023     0.0119431400     -0.0330969524     36.0755462646     79.0693664550     -74.8945083618
 28  65    0    0     0.6584390640     -9.7425031661     0.2729529142     -0.1591289281     0.0132747423     -0.0328306317     36.0755462646     79.0693664550     -74.8945083618
 29  17    0    0     0.6584390640     -9.7377147674     0.2801358699     -0.1807008743     0.0119431400     -0.0333632707     36.0755462646     79.0693664550     -74.8945083618
 29 225    0    0     0.6584390640     -9.7377147674     0.2801358699     -0.1807008743     0.0119431400     -0.0333632707     36.0755462646     79.0693664550     -74.8945083618
 30 176    0    0     0.6488616943     -9.7832069396     0.2466153383     -0.1727112674     0.0127421021     -0.0330969524     36.0755462646     79.0693664550     -74.8945083618
 31 129    0    0     0.6488616943     -9.7688407897     0.2825301933     -0.1532699012     0.0135410618     -0.0336295938     36.0755462646     79.0693664550     -74.8945083618
 32  81    0    0     0.6488616943     -9.7688407897     0.2825301933     -0.1532699012     0.0135410618     -0.0336295938     36.0755462646     79.0693664550     -74.8945083618
 33  32    0    0     0.6488616943     -9.7592630386     0.2250664234     -0.1559330940     0.0151389837     -0.0477445602     37.8267860412     78.7179489135     -74.5571441650
 33 240    0    0     0.6536503314     -9.7640523910     0.2202777862     -0.1559330940     0.0130084216     -0.0613268899     37.8267860412     78.7179489135     -74.5571441650
 34 192    0    0     0.6536503314     -9.7640523910     0.2202777862     -0.1559330940     0.0130084216     -0.0613268899     37.8267860412     78.7179489135     -74.5571441650
 35 144    0    0     0.6464673995     -9.7544746398     0.2394323587     -0.1458129310     0.0020892956     -0.0661206531     37.8267860412     78.7179489135     -74.5571441650
 36  97    0    0     0.6680163383     -9.7448978424     0.2681642532     -0.1556667804     0.0071493792     -0.0810345840     37.8267860412     78.7179489135     -74.5571441650
 37  49    0    0     0.6680163383     -9.7448978424     0.2681642532     -0.1556667804     0.0071493792     -0.0810345840     37.8267860412     78.7179489135     -74.5571441650
 38   1    0    0     0.6704106330     -9.7760238647     0.2178834438     -0.1609931945     0.0071493792     -0.0898231410     37.8267860412     78.7179489135     -74.5571441650
 38 208    0    0     0.6967482089     -9.7448978424     0.2322494029     -0.1287684440     0.0076820187     -0.0868936252     37.8267860412     78.7179489135     -74.5571441650
 39 160    0    0     0.6967482089     -9.7448978424     0.2322494029     -0.1287684440     0.0076820187     -0.0868936252     37.8267860412     78.7179489135     -74.5571441650
 40 112    0    0     0.6847765922     -9.7185602188     0.2753472328     -0.1061312198     0.0074156990     -0.0794366598     38.0019073486     77.8394012451     -75.0631866455
 41  64    0    0     0.7039311408     -9.7089824676     0.2849245071     -0.1293010826     0.0007576947     -0.0786377048     38.0019073486     77.8394012451     -75.0631866455
 42  15    0    0     0.7039311408     -9.7089824676     0.2849245071     -0.1293010826     0.0007576947     -0.0786377048     38.0019073486     77.8394012451     -75.0631866455
 42 223    0    0     0.7015368461     -9.7712354660     0.2178834438     -0.1500740528     0.0015566554     -0.0690501785     38.0019073486     77.8394012451     -75.0631866455
 43 174    0    0     0.7254800796     -9.7640523910     0.2466153383     -0.1351601123     0.0044861769     -0.0541362476     38.0019073486     77.8394012451     -75.0631866455
 44 126    0    0     0.7254800796     -9.7640523910     0.2466153383     -0.1351601123     0.0044861769     -0.0541362476     38.0019073486     77.8394012451     -75.0631866455
 45  78    0    0     0.7254800796     -9.6994056701     0.2705585718     -0.1287684440     0.0039535369     -0.0448150396     38.0019073486     77.8394012451     -75.0631866455
 46  29    0    0     0.7063254833     -9.7425031661     0.2514039993     -0.1444813251     -0.0003075856     -0.0370917558     38.0019073486     77.8394012451     -75.0631866455
 46 237    0    0     0.7063254833     -9.7425031661     0.2514039993     -0.1444813251     -0.0003075856     -0.0370917558     38.0019073486     77.8394012451     -75.0631866455
 47 189    0    0     0.6991425037     -9.7616577148     0.2346437215     -0.1593952655     -0.0066992702     -0.0338959121     36.2506675720     78.1908187866     -77.0873641967
 48 142    0    0     0.6967482089     -9.7496862411     0.2107004880     -0.1633900642     0.0015566554     -0.0376243948     36.2506675720     78.1908187866     -77.0873641967
 49  94    0    0     0.6967482089     -9.7496862411     0.2107004880     -0.1633900642     0.0015566554     -0.0376243948     36.2506675720     78.1908187866     -77.0873641967
 50  45    0    0     0.6895652294     -9.7257432937     0.2490096569     -0.1447476387     -0.0024381465     -0.0336295938     36.2506675720     78.1908187866     -77.0873641967
 50 253    0    0     0.6847765922     -9.7041940689     0.2945018005     -0.1567320585     -0.0069655895     -0.0277705478     36.2506675720     78.1908187866     -77.0873641967
 51 205    0    0     0.6847765922     -9.7041940689     0.2945018005     -0.1567320585     -0.0069655895     -0.0277705478     36.2506675720     78.1908187866     -77.0873641967
 52 157    0    0     0.6632276535     -9.7233486175     0.2490096569     -0.1996096134     -0.0029707875     -0.0349611949     36.2506675720     78.1908187866     -77.0873641967
 53 109    0    0     0.6656219959     -9.7401084899     0.2154891252     -0.2131919384     -0.0024381465     -0.0413528728     36.2506675720     78.1908187866     -77.0873641967
 54  61    0    0     0.6656219959     -9.7401084899     0.2154891252     -0.2131919384     -0.0024381465     -0.0413528728     36.2506675720     78.1908187866     -77.0873641967
 55  14    0    0     0.6967482089     -9.7568693161     0.1939402198     -0.2014738559     -0.0112267124     -0.0384233570     37.3014144897     78.1908187866     -74.7258300781
 55 222    0    0     0.6823822021     -9.7425031661     0.2011231899     -0.1950821685     -0.0133572745     -0.0293684692     37.3014144897     78.1908187866     -74.7258300781
 56 174    0    0     0.6823822021     -9.7425031661     0.2011231899     -0.1950821685     -0.0133572745     -0.0293684692     37.3014144897     78.1908187866     -74.7258300781
 57 126    0    0     0.6584390640     -9.7784175872     0.1676026582     -0.2126593112     -0.0162867965     -0.0320316696     37.3014144897     78.1908187866     -74.7258300781
 58  79    0    0     0.6728049278     -9.7927837371     0.1340821266     -0.2022727966     -0.0146888732     -0.0421518373     37.3014144897     78.1908187866     -74.7258300781
 59  31    0    0     0.6728049278     -9.7927837371     0.1340821266     -0.2022727966     -0.0146888732     -0.0421518373     37.3014144897     78.1908187866     -74.7258300781
 59 239    0    0     0.6728049278     -9.8215160369     0.1005615949     -0.1420844554     -0.0186836776     -0.0389559936     37.3014144897     78.1908187866     -74.7258300781
 60 192    0    0     0.6728049278     -9.7616577148     0.1556310415     -0.0856245803     -0.0192163171     -0.0362927937     37.3014144897     78.1908187866     -74.7258300781
 61 144    0    0     0.6728049278     -9.7616577148     0.1556310415     -0.0856245803     -0.0192163171     -0.0362927937     37.3014144897     78.1908187866     -74.7258300781
 62  96    0    0     0.6799879074     -9.7520809173     0.1963345432     -0.0680474519     -0.0202815985     -0.0424181556     37.3014144897     78.1908187866     -74.7258300781
 63  48    0    0     0.6847765922     -9.7161655426     0.2035175085     -0.0725748920     -0.0173520755     -0.0490761661     36.4257926940     78.7179489135     -75.2318725585
 64   1    0    0     0.6847765922     -9.7161655426     0.2035175085     -0.0725748920     -0.0173520755     -0.0490761661     36.4257926940     78.7179489135     -75.2318725585
 64 209    0    0     0.6632276535     -9.7832069396     0.1915459060     -0.0906846618     -0.0250753593     -0.0477445602     36.4257926940     78.7179489135     -75.2318725585
 65 161    0    0     0.6775936126     -9.7760238647     0.2346437215     -0.0765696907     -0.0354618501     -0.0490761661     36.4257926940     78.7179489135     -75.2318725585
 66 114    0    0     0.6775936126     -9.7760238647     0.2346437215     -0.0765696907     -0.0354618501     -0.0490761661     36.4257926940     78.7179489135     -75.2318725585
 67  66    0    0     0.6823822021     -9.7520809173     0.2466153383     -0.0912173080     -0.0335976028     -0.0522720050     36.4257926940     78.7179489135     -75.2318725585
 68  18    0    0     0.6751992702     -9.7616577148     0.2202777862     -0.1061312198     -0.0471799373     -0.0474782419     36.4257926940     78.7179489135     -75.2318725585
 68 227    0    0     0.6751992702     -9.7616577148     0.2202777862     -0.1061312198     -0.0471799373     -0.0474782419     36.4257926940     78.7179489135     -75.2318725585
 69 179    0    0     0.6704106330     -9.7257432937     0.2490096569     -0.1053322672     -0.0578327417     -0.0360264754     36.4257926940     78.7179489135     -75.2318725585
 70 132    0    0     0.7997041225     -9.6395473480     0.2897131729     -0.1386222839     -0.1750136137     0.0380105304     37.6516609191     77.8394012451     -75.7379150390
 71  84    0    0     0.7997041225     -9.6395473480     0.2897131729     -0.1386222839     -0.1750136137     0.0380105304     37.6516609191     77.8394012451     -75.7379150390
 72  36    0    0     0.5890036106     -9.7544746398     0.2537982940     -0.1820324802     -0.2293429136     0.0537234210     37.6516609191     77.8394012451     -75.7379150390
 72 243    0    0     0.4860476970     -9.7329254150     0.2370380401     -0.1780376672     -0.2184237957     0.0340157294     37.6516609191     77.8394012451     -75.7379150390
 73 195    0    0     0.4860476970     -9.7329254150     0.2370380401     -0.1780376672     -0.2184237957     0.0340157294     37.6516609191     77.8394012451     -75.7379150390
 74 147    0    0     0.4860476970     -9.7640523910     0.2322494029     -0.1644553422     -0.3465237855     0.0609140634     37.6516609191     77.8394012451     -75.7379150390
 75  99    0    0     0.5626660346     -9.7592630386     0.1699969768     -0.1351601123     -0.4993915557     0.1131128191     37.6516609191     77.8394012451     -75.7379150390
 76  51    0    0     0.5626660346     -9.7592630386     0.1699969768     -0.1351601123     -0.4993915557     0.1131128191     37.6516609191     77.8394012451     -75.7379150390
 77   3    0    0     0.4621044635     -9.7233486175     0.2370380401     -0.1008048176     -0.5361437320     0.1272277832     37.6516609191     77.8394012451     -75.7379150390
 77 211    0    0     0.2968961238     -9.8239097595     0.1723913097     -0.1040006756     -0.6487971305     0.1559903621     35.9004211425     79.2450790405     -75.7379150390
 78 163    0    0     0.2968961238     -9.8239097595     0.1723913097     -0.1040006756     -0.6487971305     0.1559903621     35.9004211425     79.2450790405     -75.7379150390
 79 114    0    0     0.3711201906     -9.8286991119     0.2154891252     -0.0755044078     -0.7585210800     0.1898130226     35.9004211425     79.2450790405     -75.7379150390
 80  66    0    0     0.3184450626     -9.7951784133     0.2250664234     -0.0451439094     -0.8328244209     0.2068574905     35.9004211425     79.2450790405     -75.7379150390
 81  17    0    0     0.3184450626     -9.7951784133     0.2250664234     -0.0451439094     -0.8328244209     0.2068574905     35.9004211425     79.2450790405     -75.7379150390
 81 225    0    0     0.3830918121     -9.6587018966     0.3447826147     -0.0539324808     -0.9313629150     0.2172440052     35.9004211425     79.2450790405     -75.7379150390
 82 177    0    0     0.3447826147     -9.7688407897     0.3783031463     -0.1444813251     -1.0349614620     0.2020637512     35.9004211425     79.2450790405     -75.7379150390
 83 129   -3    0     0.3447826147     -9.7688407897     0.3783031463     -0.1444813251     -1.0349614620     0.2020637512     35.9004211425     79.2450790405     -75.7379150390
 84  81   -7   -1     0.3974577426     -9.9292602539     0.1412650966     -0.1631237411     -1.0972803878     0.1546587705     35.9004211425     79.2450790405     -75.7379150390
 85  33  -13   -4     0.1053502440     -9.8981342315     0.1101388931     -0.0853582572     -0.9657181739     0.0460001373     36.0755462646     79.0693664550     -75.5692291259
 85 241  -16   -5     0.1053502440     -9.8981342315     0.1101388931     -0.0853582572     -0.9657181739     0.0460001373     36.0755462646     79.0693664550     -75.5692291259
 86 193  -15   -5     0.2202777862     -9.8191213607     0.1029559254     0.0001305193     -0.9140521049     -0.0261726260     36.0755462646     79.0693664550     -75.5692291259
 87 145  -14   -5     0.2873188495     -9.6539134979     0.2825301933     0.0251646041     -0.8043281555     -0.0605279254     36.0755462646     79.0693664550     -75.5692291259
 88  97   -9   -3     0.2873188495     -9.6539134979     0.2825301933     0.0251646041     -0.8043281555     -0.0605279254     36.0755462646     79.0693664550     -75.5692291259
 89  49   -8   -3     0.2418267011     -9.6898279190     0.2849245071     -0.0326268672     -0.7518630504     -0.0650553703     36.0755462646     79.0693664550     -75.5692291259
 90   1   -5   -2     0.3998520660     -9.8526420593     0.2178834438     -0.0643189620     -0.7537273406     -0.0836977863     36.0755462646     79.0693664550     -75.5692291259
 90 209   -6   -2     0.3998520660     -9.8526420593     0.2178834438     -0.0643189620     -0.7537273406     -0.0836977863     36.0755462646     79.0693664550     -75.5692291259
 91 161   -6   -2     0.3352053165     -9.8047552108     0.2992904472     -0.0488723945     -0.7103171348     -0.0935516262     36.0755462646     79.0693664550     -75.5692291259
 92 114   -7   -1     0.4453442096     -9.6227865219     0.3998520660     -0.0858908939     -0.7300248146     -0.1004759550     36.0755462646     79.0693664550     -75.5692291259
 93  66   -9   -1     0.4453442096     -9.6227865219     0.3998520660     -0.0858908939     -0.7300248146     -0.1004759550     36.0755462646     79.0693664550     -75.5692291259
 94  17   -7    0     0.3615428924     -9.6754617691     0.3711201906     -0.1764397525     -0.7617168903     -0.1225805282     34.3243064880     77.6636886596     -76.5813217163
 94 226  -12    1     0.3950634002     -9.9005289077     0.2274607658     -0.2041370630     -0.8029965400     -0.1388260602     34.3243064880     77.6636886596     -76.5813217163
 95 178  -12    2     0.3950634002     -9.9005289077     0.2274607658     -0.2041370630     -0.8029965400     -0.1388260602     34.3243064880     77.6636886596     -76.5813217163
 96 130  -12    1     0.4764704227     -9.8047552108     0.3495712518     -0.1599279022     -0.7654454231     -0.2094008922     34.3243064880     77.6636886596     -76.5813217163
 97  82  -12    0     0.4237952709     -9.6347589492     0.4142179965     -0.1886904811     -0.7494661808     -0.2493489027     34.3243064880     77.6636886596     -76.5813217163
 98  34  -11    1     0.4237952709     -9.6347589492     0.4142179965     -0.1886904811     -0.7494661808     -0.2493489027     34.3243064880     77.6636886596     -76.5813217163
 98 243  -12    1     0.5075965881     -9.8382759094     0.2873188495     -0.2550041913     -0.8610543251     -0.2437561988     34.3243064880     77.6636886596     -76.5813217163
 99 195  -13    1     0.5411171436     -9.7041940689     0.3184450626     -0.2518083572     -0.9023340225     -0.2666597366     34.3243064880     77.6636886596     -76.5813217163
100 148  -14    0     0.5411171436     -9.7041940689     0.3184450626     -0.2518083572     -0.9023340225     -0.2666597366     34.3243064880     77.6636886596     -76.5813217163
101 100  -14    0     0.5578774452     -9.8047552108     0.3064734458     -0.2968164634     -1.0104600191     -0.2552079677     32.3979415893     77.8394012451     -74.0511016845
102  53  -15    0     0.6297071456     -9.6634902954     0.3040791034     -0.3407592773     -1.0847632884     -0.2389624357     32.3979415893     77.8394012451     -74.0511016845
103   5  -18   -2     0.6297071456     -9.6634902954     0.3040791034     -0.3407592773     -1.0847632884     -0.2389624357     32.3979415893     77.8394012451     -74.0511016845
103 213  -23   -4     0.6273128509     -10.1208066940     0.4788647174     -0.3804409980     -1.2070043087     -0.1670559883     32.3979415893     77.8394012451     -74.0511016845
104 166  -23   -5     0.7853381633     -9.3402566909     -0.2107004880     -0.4318408012     -1.7010282516     0.0393421363     32.3979415893     77.8394012451     -74.0511016845
105 118  -17   -4     0.7853381633     -9.3402566909     -0.2107004880     -0.4318408012     -1.7010282516     0.0393421363     32.3979415893     77.8394012451     -74.0511016845
106  70  -19   -7     0.5602717399     -9.9723577499     -0.2154891252     -0.4928280830     -1.4506871700     -0.1031391501     32.3979415893     77.8394012451     -74.0511016845
107  23  -19   -9     0.6297071456     -9.8957395553     -0.2705585718     -0.3902948379     -1.3763839006     -0.1534736633     32.3979415893     77.8394012451     -74.0511016845
107 232  -19   -9     0.6297071456     -9.8957395553     -0.2705585718     -0.3902948379     -1.3763839006     -0.1534736633     32.3979415893     77.8394012451     -74.0511016845
108 185  -20  -10     0.6871709346     -10.0202445983     -0.5028079986     -0.3002786159     -1.2437564134     -0.2094008922     27.8447170257     77.1365661621     -71.3522033691
109 138  -12   -7     0.7063254833     -9.8358821868     -0.3687258243     -0.1215777993     -1.0216454267     -0.3010150432     27.8447170257     77.1365661621     -71.3522033691
110  91   -4   -2     0.7063254833     -9.8358821868     -0.3687258243     -0.1215777993     -1.0216454267     -0.3010150432     27.8447170257     77.1365661621     -71.3522033691
111  44    0    0     0.7254800796     -9.7712354660     -0.2011231899     -0.0030653328     -0.9593264579     -0.3116678714     27.8447170257     77.1365661621     -71.3522033691
111 253    0    0     0.8475905418     -9.6419420242     -0.1939402198     0.0384806251     -1.0581313371     -0.2368318796     27.8447170257     77.1365661621     -71.3522033691
112 206    0    0     0.8475905418     -9.6419420242     -0.1939402198     0.0384806251     -1.0581313371     -0.2368318796     27.8447170257     77.1365661621     -71.3522033691
113 159    0    0     0.8236474037     -9.7401084899     -0.2921074867     0.0121149277     -1.0328308343     -0.2173905134     27.8447170257     77.1365661621     -71.3522033691
114 111   -4   -1     0.8284359931     -9.6850395202     -0.2801358699     0.0137128376     -0.9800994873     -0.2352339744     27.8447170257     77.1365661621     -71.3522033691
115  64   -8   -2     0.8284359931     -9.6850395202     -0.2801358699     0.0137128376     -0.9800994873     -0.2352339744     27.8447170257     77.1365661621     -71.3522033691
116  17  -14   -3     0.8811111450     -9.7736291885     -0.1508424043     -0.0043969302     -0.9755720138     -0.2365655660     26.6188488006     78.0151138305     -69.8340682983
116 225  -20   -3     0.9457578659     -9.7329254150     -0.0598580884     -0.0267678213     -0.9987418174     -0.2163252353     26.6188488006     78.0151138305     -69.8340682983
117 178  -20   -2     0.9457578659     -9.7329254150     -0.0598580884     -0.0267678213     -0.9987418174     -0.2163252353     26.6188488006     78.0151138305     -69.8340682983
118 131  -22   -1     0.9337862968     -9.7903900146     -0.1604196929     -0.0304962992     -0.9707782745     -0.2293749094     26.6188488006     78.0151138305     -69.8340682983
119  83  -21   -1     1.0558967590     -9.7209539413     0.0047886476     -0.0270341491     -0.9774362564     -0.2421582698     26.6188488006     78.0151138305     -69.8340682983
120  35  -17   -1     1.0558967590     -9.7209539413     0.0047886476     -0.0270341491     -0.9774362564     -0.2421582698     26.6188488006     78.0151138305     -69.8340682983
120 243  -16    0     1.0343478918     -9.5341968536     0.0814070034     -0.0451439094     -0.9521358489     -0.2181894540     26.6188488006     78.0151138305     -69.8340682983
121 196  -11   -1     1.0247704982     -9.6491241455     -0.1316878080     -0.0941468238     -1.0139222145     -0.1508104705     26.6188488006     78.0151138305     -69.8340682983
122 148   -6   -1     1.0247704982     -9.6491241455     -0.1316878080     -0.0941468238     -1.0139222145     -0.1508104705     26.6188488006     78.0151138305     -69.8340682983
123 101   -3    0     1.0104045867     -9.8741912841     -0.2298550844     -0.0592588806     -1.0738441944     -0.1239121198     24.3422374725     77.4879837036     -67.9785766601
124  54    0    0     1.1229377985     -9.6802511215     -0.1101388931     -0.0139844560     -1.0560007095     -0.1396250133     24.3422374725     77.4879837036     -67.9785766601
125   6    0    0     1.1229377985     -9.6802511215     -0.1101388931     -0.0139844560     -1.0560007095     -0.1396250133     24.3422374725     77.4879837036     -67.9785766601
125 215    0    0     1.0127989053     -9.7305316925     0.0047886476     -0.0507366371     -0.9966113090     -0.1486799144     24.3422374725     77.4879837036     -67.9785766601
126 167    0    0     0.9840670585     -9.7209539413     -0.0981672668     -0.0549977540     -1.1281734704     -0.1097971553     24.3422374725     77.4879837036     -67.9785766601
127 120    0    0     0.9840670585     -9.7209539413     -0.0981672668     -0.0549977540     -1.1281734704     -0.1097971553     24.3422374725     77.4879837036     -67.9785766601
128  72    0    0     1.1229377985     -9.7784175872     -0.2083061695     -0.0368879890     -1.2850360870     -0.0911547470     24.3422374725     77.4879837036     -67.9785766601
129  25    0    0     1.0582910776     -9.6371526718     -0.0766183614     -0.0296973438     -1.2911614227     -0.0919537067     24.3422374725     77.4879837036     -67.9785766601
129 234    0    0     1.0582910776     -9.6371526718     -0.0766183614     -0.0296973438     -1.2911614227     -0.0919537067     24.3422374725     77.4879837036     -67.9785766601
130 187    0    0     1.1157548427     -9.7065887451     -0.1939402198     -0.0576609611     -1.3476213216     -0.0416191959     24.3422374725     77.4879837036     -67.9785766601
131 140    0    0     1.1660356521     -9.6970109939     -0.2897131729     -0.0728412151     -1.3074070215     -0.0248410272     20.3143844604     76.2580108642     -65.7857131958
132  93    0    0     1.1660356521     -9.6970109939     -0.2897131729     -0.0728412151     -1.3074070215     -0.0248410272     20.3143844604     76.2580108642     -65.7857131958
133  46    0    0     1.1444867849     -9.9484148025     -0.4261896133     -0.0339584636     -1.0954160690     -0.0674522495     20.3143844604     76.2580108642     -65.7857131958
133 254    0    0     1.0558967590     -9.6802511215     -0.1867572593     0.0656452751     -0.8317590713     -0.1505441427     20.3143844604     76.2580108642     -65.7857131958
134 207    0    0     1.0558967590     -9.6802511215     -0.1867572593     0.0656452751     -0.8317590713     -0.1505441427     20.3143844604     76.2580108642     -65.7857131958
135 160    0    0     1.1660356521     -9.7161655426     -0.1652083396     0.0648463058     -0.7542599678     -0.1830351924     20.3143844604     76.2580108642     -65.7857131958
136 113    0    0     1.2211050987     -9.6658849716     -0.1652083396     0.0363500571     -0.7342859268     -0.1673223018     20.3143844604     76.2580108642     -65.7857131958
137  66    0    0     1.2211050987     -9.6658849716     -0.1652083396     0.0363500571     -0.7342859268     -0.1673223018     20.3143844604     76.2580108642     -65.7857131958
138  18    0    0     1.1181491613     -9.6802511215     -0.1747856235     0.0179739594     -0.6248283386     -0.1718497514     20.3143844604     76.2580108642     -65.7857131958
138 227    0    0     1.3264553546     -9.7065887451     -0.1388707752     0.0275614857     -0.6128439426     -0.1473482990     20.8397560119     77.1365661621     -64.9423065185
139 180    0    0     1.3264553546     -9.7065887451     -0.1388707752     0.0275614857     -0.6128439426     -0.1473482990     20.8397560119     77.1365661621     -64.9423065185
140 133    0    0     1.3695532083     -9.6419420242     -0.0383091812     -0.0131854867     -0.5105770111     -0.1177867650     20.8397560119     77.1365661621     -64.9423065185
141  86    0    0     1.2234994173     -9.4527902603     0.0383091812     -0.0837603378     -0.4605087757     -0.0533372831     20.8397560119     77.1365661621     -64.9423065185
142  38    0    0     1.2234994173     -9.4527902603     0.0383091812     -0.0837603378     -0.4605087757     -0.0533372831     20.8397560119     77.1365661621     -64.9423065185
142 246    0    0     1.2187107801     -9.6467304229     0.0574637699     -0.1953484916     -0.5372090339     0.0422716522     20.8397560119     77.1365661621     -64.9423065185
143 199    0    0     1.1851902008     -9.9460210800     -0.2490096569     -0.2275732040     -0.6008595466     0.1005957603     20.8397560119     77.1365661621     -64.9423065185
144 151    0    0     1.1851902008     -9.9460210800     -0.2490096569     -0.2275732040     -0.6008595466     0.1005957603     20.8397560119     77.1365661621     -64.9423065185
145 103    0    0     1.1396980285     -9.8502473831     -0.2394323587     -0.1245073199     -0.5366763591     0.0742300748     20.8397560119     77.1365661621     -64.9423065185
146  56    0    0     1.0032216310     -9.5629291534     -0.1029559254     -0.0504703140     -0.5233603477     0.0691699934     20.3143844604     76.2580108642     -63.4241790771
147   8    0    0     1.0032216310     -9.5629291534     -0.1029559254     -0.0504703140     -0.5233603477     0.0691699934     20.3143844604     76.2580108642     -63.4241790771
147 216    0    0     1.1804015636     -9.6634902954     -0.1388707752     -0.0954784202     -0.6948705196     0.1634473228     20.3143844604     76.2580108642     -63.4241790771
148 168    0    0     1.1660356521     -9.7472915649     -0.1939402198     -0.1399538755     -0.6685048103     0.2305600166     20.3143844604     76.2580108642     -63.4241790771
149 121    0    0     1.1660356521     -9.7472915649     -0.1939402198     -0.1399538755     -0.6685048103     0.2305600166     20.3143844604     76.2580108642     -63.4241790771
150  73    0    0     0.9744897842     -9.7496862411     -0.1364764571     -0.1498077392     -0.5934025764     0.2627847433     20.3143844604     76.2580108642     -63.4241790771
151  26    0    0     0.8284359931     -9.7856006622     -0.1484480619     -0.1340948462     -0.6453350067     0.3016674757     20.3143844604     76.2580108642     -63.4241790771
151 234    0    0     0.8284359931     -9.7856006622     -0.1484480619     -0.1340948462     -0.6453350067     0.3016674757     20.3143844604     76.2580108642     -63.4241790771
152 186    0    0     0.7254800796     -9.8191213607     -0.1795742750     -0.1103923439     -0.6871472358     0.3173803806     20.3143844604     76.2580108642     -63.4241790771
153 138    0    0     0.7063254833     -9.7927837371     -0.2107004880     -0.0794992160     -0.6788913726     0.3053959608     22.7661209106     77.3122711181     -62.0747261047
154  91    0    0     0.7063254833     -9.7927837371     -0.2107004880     -0.0794992160     -0.6788913726     0.3053959608     22.7661209106     77.3122711181     -62.0747261047
155  43    0    0     0.6297071456     -9.7520809173     -0.2585869789     -0.0382195854     -0.6029901027     0.2587899208     22.7661209106     77.3122711181     -62.0747261047
155 250    0    0     0.5937922477     -9.7664461135     -0.2609812974     -0.0070601253     -0.5012557983     0.2041943073     22.7661209106     77.3122711181     -62.0747261047
156 203    0    0     0.5937922477     -9.7664461135     -0.2609812974     -0.0070601253     -0.5012557983     0.2041943073     22.7661209106     77.3122711181     -62.0747261047
157 155    0    0     0.5483001708     -9.7281370162     -0.1149275422     -0.0217077445     -0.4088426589     0.1498650074     22.7661209106     77.3122711181     -62.0747261047
158 108   -4    0     0.4788647174     -9.7568693161     -0.0263375616     -0.0685800838     -0.4365400314     0.1274940967     22.7661209106     77.3122711181     -62.0747261047
159  60   -4    0     0.4788647174     -9.7568693161     -0.0263375616     -0.0685800838     -0.4365400314     0.1274940967     22.7661209106     77.3122711181     -62.0747261047
160  12   -7    3     0.3974577426     -9.8837680816     -0.0670410633     -0.0922825813     -0.4754227638     0.0872797584     22.7661209106     77.3122711181     -62.0747261047
160 221  -11    4     0.3926690864     -9.7592630386     -0.0814070034     -0.0909509754     -0.5619768142     0.0521255016     22.7661209106     77.3122711181     -62.0747261047
161 173   -7    2     0.3926690864     -9.7592630386     -0.0814070034     -0.0909509754     -0.5619768142     0.0521255016     22.7661209106     77.3122711181     -62.0747261047
162 125  -10    3     0.4525271415     -9.7401084899     -0.0598580884     -0.1069301843     -0.6173713684     0.0302872419     23.2914924621     77.4879837036     -62.2434082031
163  78  -11    2     0.4261896133     -9.7233486175     -0.0742240333     -0.1181156396     -0.6008595466     0.0183028402     23.2914924621     77.4879837036     -62.2434082031
164  30  -12    0     0.4261896133     -9.7233486175     -0.0742240333     -0.1181156396     -0.6008595466     0.0183028402     23.2914924621     77.4879837036     -62.2434082031
164 239  -15    0     0.4860476970     -9.8143329620     -0.1652083396     -0.1229094028     -0.5539872169     -0.0128566193     23.2914924621     77.4879837036     -62.2434082031
165 192  -11    0     0.4190066337     -9.7640523910     -0.1197161788     -0.0944131374     -0.3686283588     -0.0887578678     23.2914924621     77.4879837036     -62.2434082031
166 144  -12   -2     0.4190066337     -9.7640523910     -0.1197161788     -0.0944131374     -0.3686283588     -0.0887578678     23.2914924621     77.4879837036     -62.2434082031
167  97   -8   -2     0.4333725929     -9.6563072204     0.0478864765     -0.1063975572     -0.3606387376     -0.0988780307     23.2914924621     77.4879837036     -62.2434082031
168  50   -4   -1     0.4597101688     -9.6587018966     0.0550694465     -0.2014738559     -0.5334805488     -0.0171177411     23.2914924621     77.4879837036     -62.2434082031
169   2   -4   -1     0.4597101688     -9.6587018966     0.0550694465     -0.2014738559     -0.5334805488     -0.0171177411     23.2914924621     77.4879837036     -62.2434082031
169 210    0    0     0.4333725929     -9.8215160369     -0.1987288665     -0.2512757301     -0.6954031944     0.0449348545     24.5173606872     76.6094360351     -60.0505523681
170 162    0    0     0.4381612300     -9.9125003814     -0.3783031463     -0.1916199874     -0.6344158649     0.0151069984     24.5173606872     76.6094360351     -60.0505523681
171 115    0    0     0.4381612300     -9.9125003814     -0.3783031463     -0.1916199874     -0.6344158649     0.0151069984     24.5173606872     76.6094360351     -60.0505523681
172  67    0    0     0.4237952709     -9.7209539413     -0.1436594247     -0.0952120971     -0.4511876106     -0.0565331268     24.5173606872     76.6094360351     -60.0505523681
173  19    0    0     0.4309782505     -9.7281370162     -0.1556310415     -0.0789665699     -0.4256208419     -0.0474782419     24.5173606872     76.6094360351     -60.0505523681
173 227    0    0     0.4309782505     -9.7281370162     -0.1556310415     -0.0789665699     -0.4256208419     -0.0474782419     24.5173606872     76.6094360351     -60.0505523681
174 180    0    0     0.4046407222     -9.6563072204     -0.0119716191     -0.1047996282     -0.4498559951     0.0031225905     24.5173606872     76.6094360351     -60.0505523681
175 132    0    0     0.4333725929     -9.7760238647     -0.1364764571     -0.1692491054     -0.5902067184     0.1179065823     24.5173606872     76.6094360351     -60.0505523681
176  85    0    0     0.4333725929     -9.7760238647     -0.1364764571     -0.1692491054     -0.5902067184     0.1179065823     24.5173606872     76.6094360351     -60.0505523681
177  37    0    0     0.3783031463     -9.7951784133     -0.2274607658     -0.1721786260     -0.5848803520     0.1783612728     23.2914924621     76.7851409912     -58.5324211120
177 246    0    0     0.3016848087     -9.7472915649     -0.2298550844     -0.1452802896     -0.4165659904     0.1554577350     23.2914924621     76.7851409912     -58.5324211120
178 198   -1   -1     0.3016848087     -9.7472915649     -0.2298550844     -0.1452802896     -0.4165659904     0.1554577350     23.2914924621     76.7851409912     -58.5324211120
179 150   -1   -1     0.2418267011     -9.7592630386     -0.1029559254     -0.1127892255     -0.2706225156     0.1176402688     23.2914924621     76.7851409912     -58.5324211120
180 103   -2    0     0.1676026582     -9.7832069396     -0.1005615949     -0.1301000356     -0.2929934310     0.1386795635     23.2914924621     76.7851409912     -58.5324211120
181  56   -2    0     0.1676026582     -9.7832069396     -0.1005615949     -0.1301000356     -0.2929934310     0.1386795635     23.2914924621     76.7851409912     -58.5324211120
182   8    0    0     0.0670410633     -9.8191213607     -0.1819685935     -0.1386222839     -0.3209570407     0.1256298780     23.2914924621     76.7851409912     -58.5324211120
182 216    0    0     0.0718297100     -9.7999668121     -0.1412650966     -0.1135882019     -0.3507848978     0.0643762302     23.2914924621     76.7851409912     -58.5324211120
183 169    0    0     0.0718297100     -9.7999668121     -0.1412650966     -0.1135882019     -0.3507848978     0.0643762302     23.2914924621     76.7851409912     -58.5324211120
184 122    0    0     0.1053502440     -9.7640523910     -0.1005615949     -0.1127892255     -0.4277514457     0.0369452524     24.6924839019     77.1365661621     -58.5324211120
185  75    0    0     0.1819685935     -9.7736291885     -0.1077445626     -0.1463455677     -0.4285503864     0.0444022130     24.6924839019     77.1365661621     -58.5324211120
186  27   -3   -1     0.1819685935     -9.7736291885     -0.1077445626     -0.1463455677     -0.4285503864     0.0444022130     24.6924839019     77.1365661621     -58.5324211120
186 236   -6   -2     0.1005615949     -9.7568693161     -0.1963345432     -0.1791029548     -0.3465237855     0.0563866186     24.6924839019     77.1365661621     -58.5324211120
187 189   -8   -3     0.0861956501     -9.8119382858     -0.2130948066     -0.1641890287     -0.2655624389     0.0305535650     24.6924839019     77.1365661621     -58.5324211120
188 142   -8   -3     0.0861956501     -9.8119382858     -0.2130948066     -0.1641890287     -0.2655624389     0.0305535650     24.6924839019     77.1365661621     -58.5324211120
189  94   -8   -2     0.0790126848     -9.7808122634     -0.2059118509     -0.1194472427     -0.1619639301     -0.0184493436     24.6924839019     77.1365661621     -58.5324211120
190  47   -5   -1     0.0191545906     -9.6251811981     -0.0239432382     -0.1063975572     -0.0980470848     -0.0536036014     24.6924839019     77.1365661621     -58.5324211120
191   0   -2   -1     0.0191545906     -9.6251811981     -0.0239432382     -0.1063975572     -0.0980470848     -0.0536036014     24.6924839019     77.1365661621     -58.5324211120
191 209   -4   -1     0.0574637699     -9.6874332427     -0.0023943238     -0.1804345607     -0.2021782636     -0.0003395714     24.5173606872     78.7179489135     -56.0022010803
192 161   -4   -1     0.0861956501     -9.6874332427     -0.0838013267     -0.2914900779     -0.3467900991     0.1067211270     24.5173606872     78.7179489135     -56.0022010803
193 113   -9   -3     0.0861956501     -9.6874332427     -0.0838013267     -0.2914900779     -0.3467900991     0.1067211270     24.5173606872     78.7179489135     -56.0022010803
194  65  -11   -3     0.0311262083     -9.9723577499     -0.3567542552     -0.3506131172     -0.4053805351     0.1892803955     24.5173606872     78.7179489135     -56.0022010803
195  18  -11   -3     -0.1245048284     -9.8981342315     -0.3639371871     -0.2645917177     -0.3105705738     0.1541261100     24.5173606872     78.7179489135     -56.0022010803
195 226  -11   -3     -0.1245048284     -9.8981342315     -0.3639371871     -0.2645917177     -0.3105705738     0.1541261100     24.5173606872     78.7179489135     -56.0022010803
196 179   -9   -2     -0.0838013267     -9.8406705856     -0.3974577426     -0.1487424468     -0.2719541549     0.0665067911     24.5173606872     78.7179489135     -56.0022010803
197 132   -9   -3     -0.1676026582     -9.5102539062     -0.1628140068     -0.0901520156     -0.1451857566     -0.0237757444     24.5173606872     78.7179489135     -56.0022010803
198  84   -7   -2     -0.1676026582     -9.5102539062     -0.1628140068     -0.0901520156     -0.1451857566     -0.0237757444     24.5173606872     78.7179489135     -56.0022010803
199  37   -7   -2     -0.1819685935     -9.5485630035     -0.0550694465     -0.1684501409     -0.2109668493     -0.0376243948     24.5173606872     78.7179489135     -56.0022010803
199 245   -6   -2     -0.0359148550     -9.9053173065     -0.3447826147     -0.2989470481     -0.4791512012     0.0651751899     25.7432289123     76.4337234497     -56.1708793640
200 198  -10   -1     -0.0359148550     -9.9053173065     -0.3447826147     -0.2989470481     -0.4791512012     0.0651751899     25.7432289123     76.4337234497     -56.1708793640
201 151  -13   -2     -0.0622524166     -9.9579925537     -0.4261896133     -0.2904247760     -0.5052505493     0.1477344274     25.7432289123     76.4337234497     -56.1708793640
202 104  -10   -2     -0.1197161788     -9.7856006622     -0.3208393812     -0.1974790382     -0.3499859333     0.1719695568     25.7432289123     76.4337234497     -56.1708793640
203  57  -11   -2     -0.1197161788     -9.7856006622     -0.3208393812     -0.1974790382     -0.3499859333     0.1719695568     25.7432289123     76.4337234497     -56.1708793640
204  10   -6   -1     -0.2154891252     -9.8909511566     -0.4597101688     -0.1258389234     -0.1830032157     0.1567893266     25.7432289123     76.4337234497     -56.1708793640
204 219   -3   -1     -0.3639371871     -9.5964498519     -0.2801358699     -0.0155823683     -0.0586317062     0.0835512828     25.7432289123     76.4337234497     -56.1708793640
205 172   -3   -1     -0.3639371871     -9.5964498519     -0.2801358699     -0.0155823683     -0.0586317062     0.0835512828     25.7432289123     76.4337234497     -56.1708793640
206 125    0    0     -0.3806974601     -9.5509576797     -0.1963345432     -0.0629873657     -0.1651597595     0.0718331909     25.7432289123     76.4337234497     -56.1708793640
207  78    0    0     -0.4046407222     -9.7927837371     -0.2873188495     -0.1689827919     -0.2282776355     0.0385431718     25.5681037902     77.6636886596     -56.6769256591
208  31   -3    0     -0.4046407222     -9.7927837371     -0.2873188495     -0.1689827919     -0.2282776355     0.0385431718     25.5681037902     77.6636886596     -56.6769256591
208 240   -5    0     -0.4046407222     -9.9460210800     -0.3423882961     -0.1599279022     -0.1939223384     -0.0618595314     25.5681037902     77.6636886596     -56.6769256591
209 192   -4    1     -0.3088677406     -9.8622188568     -0.2418267011     -0.0933478546     -0.1659587383     -0.1564031839     25.5681037902     77.6636886596     -56.6769256591
210 146   -6    2     -0.3088677406     -9.8622188568     -0.2418267011     -0.0933478546     -0.1659587383     -0.1564031839     25.5681037902     77.6636886596     -56.6769256591
211  99   -4    1     -0.2322494029     -9.7856006622     -0.2609812974     -0.0446112728     -0.1704861640     -0.1814372825     25.5681037902     77.6636886596     -56.6769256591
212  52   -4    1     -0.1460537433     -9.6275758743     -0.1412650966     -0.0267678213     -0.1662250518     -0.1750456094     25.5681037902     77.6636886596     -56.6769256591
213   4   -4    1     -0.1460537433     -9.6275758743     -0.1412650966     -0.0267678213     -0.1662250518     -0.1750456094     25.5681037902     77.6636886596     -56.6769256591
213 213   -3    0     -0.1005615949     -9.6778564453     -0.1125332117     -0.1130555629     -0.1622302436     -0.1092645168     25.5681037902     77.6636886596     -56.6769256591
214 166   -3    0     -0.1077445626     -9.7951784133     -0.2681642532     -0.1945495414     -0.1007102847     -0.0205799055     25.7432289123     78.1908187866     -55.1587944030
215 119   -2    0     -0.1077445626     -9.7951784133     -0.2681642532     -0.1945495414     -0.1007102847     -0.0205799055     25.7432289123     78.1908187866     -55.1587944030
216  72   -2    0     -0.2298550844     -9.7017993927     -0.2537982940     -0.2134582519     0.0052851371     0.0132427549     25.7432289123     78.1908187866     -55.1587944030
217  24    0    0     -0.3064734458     -9.8215160369     -0.3064734458     -0.2004085540     0.0287213115     0.0089816341     25.7432289123     78.1908187866     -55.1587944030
217 232    0    0     -0.3064734458     -9.8215160369     -0.3064734458     -0.2004085540     0.0287213115     0.0089816341     25.7432289123     78.1908187866     -55.1587944030
218 184    0    0     -0.3256280183     -9.8215160369     -0.2849245071     -0.1468782186     0.0287213115     -0.0357601523     25.7432289123     78.1908187866     -55.1587944030
219 137    0    0     -0.2825301933     -9.8167276382     -0.2609812974     -0.0962773895     0.0332487535     -0.0922200202     25.7432289123     78.1908187866     -55.1587944030
220  89    0    0     -0.2825301933     -9.8167276382     -0.2609812974     -0.0962773895     0.0332487535     -0.0922200202     25.7432289123     78.1908187866     -55.1587944030
221  42    0    0     -0.2633756160     -9.5701122283     -0.1221105098     -0.0853582572     0.0263244295     -0.1095308303     25.7432289123     78.1908187866     -55.1587944030
221 250    0    0     -0.2154891252     -9.7736291885     -0.2250664234     -0.1609931945     -0.0082971897     -0.0951495456     26.9690971374     79.7722091674     -54.9901123046
222 203    0    0     -0.2154891252     -9.7736291885     -0.2250664234     -0.1609931945     -0.0082971897     -0.0951495456     26.9690971374     79.7722091674     -54.9901123046
223 156    0    0     -0.1915459060     -9.7951784133     -0.2490096569     -0.1846956729     -0.0029707875     -0.0735776138     26.9690971374     79.7722091674     -54.9901123046
224 109    0    0     -0.1987288665     -9.8143329620     -0.2753472328     -0.1897557735     0.0130084216     -0.0482771968     26.9690971374     79.7722091674     -54.9901123046
225  61    0    0     -0.1987288665     -9.8143329620     -0.2753472328     -0.1897557735     0.0130084216     -0.0482771968     26.9690971374     79.7722091674     -54.9901123046
226  14    0    0     -0.2083061695     -9.7472915649     -0.2753472328     -0.1596615791     0.0295202713     -0.0322979927     26.9690971374     79.7722091674     -54.9901123046
226 223    0    0     -0.2130948066     -9.6658849716     -0.2107004880     -0.1253062725     0.0308518743     -0.0221778273     26.9690971374     79.7722091674     -54.9901123046
227 175    0    0     -0.2130948066     -9.6658849716     -0.2107004880     -0.1253062725     0.0308518743     -0.0221778273     26.9690971374     79.7722091674     -54.9901123046
228 127    0    0     -0.2035175085     -9.7879953384     -0.1604196929     -0.1625910997     0.0199327468     0.0079163541     26.9690971374     79.7722091674     -54.9901123046
229  80    0    0     -0.2202777862     -9.8478536605     -0.2466153383     -0.1948158454     0.0353793144     0.0462664604     26.9690971374     79.7722091674     -54.9901123046
230  32    0    0     -0.2202777862     -9.8478536605     -0.2466153383     -0.1948158454     0.0353793144     0.0462664604     26.9690971374     79.7722091674     -54.9901123046
230 241    0    0     -0.2968961238     -9.8167276382     -0.2657699346     -0.2046696901     0.0622776508     0.0683710289     26.0934772491     80.2993392944     -56.1708793640
231 193    0    0     -0.3112620830     -9.7784175872     -0.2921074867     -0.2062676191     0.0534890890     0.0483970212     26.0934772491     80.2993392944     -56.1708793640
232 145    0    0     -0.3112620830     -9.7784175872     -0.2921074867     -0.2062676191     0.0534890890     0.0483970212     26.0934772491     80.2993392944     -56.1708793640
233  97    0    0     -0.3711201906     -9.7496862411     -0.3304166793     -0.1916199874     0.0425699615     0.0071173906     26.0934772491     80.2993392944     -56.1708793640
234  50    0    0     -0.3902747631     -9.7377147674     -0.2968961238     -0.1700480699     0.0276560306     -0.0554678440     26.0934772491     80.2993392944     -56.1708793640
235   2    0    0     -0.3902747631     -9.7377147674     -0.2968961238     -0.1700480699     0.0276560306     -0.0554678440     26.0934772491     80.2993392944     -56.1708793640
235 210    0    0     -0.2992904472     -9.8167276382     -0.3304166793     -0.1721786260     -0.0053676681     -0.1177867650     26.0934772491     80.2993392944     -56.1708793640
236 163    0    0     -0.2394323587     -9.7089824676     -0.2945018005     -0.1799019098     -0.0144225540     -0.1303038001     26.0934772491     80.2993392944     -56.1708793640
237 115    0    0     -0.2394323587     -9.7089824676     -0.2945018005     -0.1799019098     -0.0144225540     -0.1303038001     26.0934772491     80.2993392944     -56.1708793640
238  67    0    0     -0.2418267011     -9.7496862411     -0.3735145092     -0.2022727966     -0.0178847169     -0.1066013097     25.3929805755     78.8936614990     -55.8335189819
239  20    0    0     -0.2490096569     -9.7951784133     -0.3974577426     -0.1942831993     -0.0109603929     -0.0868936252     25.3929805755     78.8936614990     -55.8335189819
239 229    0    0     -0.2490096569     -9.7951784133     -0.3974577426     -0.1942831993     -0.0109603929     -0.0868936252     25.3929805755     78.8936614990     -55.8335189819
240 181    0    0     -0.2418267011     -9.7472915649     -0.4022463798     -0.1458129310     -0.0048350281     -0.0807682609     25.3929805755     78.8936614990     -55.8335189819
241 134    0    0     -0.2059118509     -9.7257432937     -0.3423882961     -0.1114576339     -0.0146888732     -0.0759744930     25.3929805755     78.8936614990     -55.8335189819
242  87    0    0     -0.2059118509     -9.7257432937     -0.3423882961     -0.1114576339     -0.0146888732     -0.0759744930     25.3929805755     78.8936614990     -55.8335189819
243  40    0    0     -0.1915459060     -9.8047552108     -0.3256280183     -0.1141208291     -0.0277385616     -0.0394886379     25.3929805755     78.8936614990     -55.8335189819
243 248    0    0     -0.2322494029     -9.7448978424     -0.3471769332     -0.1141208291     -0.0120256733     -0.0000732504     25.3929805755     78.8936614990     -55.8335189819
244 201    0    0     -0.2322494029     -9.7448978424     -0.3471769332     -0.1141208291     -0.0120256733     -0.0000732504     25.3929805755     78.8936614990     -55.8335189819
245 154    0    0     -0.3040791034     -9.7999668121     -0.3950634002     -0.1087944393     0.0023556156     0.0071173906     26.7939720153     78.5422439575     -55.1587944030
246 106    0    0     -0.3495712518     -9.7616577148     -0.3447826147     -0.0603241634     -0.0045687079     -0.0344285511     26.7939720153     78.5422439575     -55.1587944030
247  58    0    0     -0.3495712518     -9.7616577148     -0.3447826147     -0.0603241634     -0.0045687079     -0.0344285511     26.7939720153     78.5422439575     -55.1587944030
248  11    0    0     -0.2681642532     -9.8310928344     -0.2921074867     -0.0198435039     -0.0349292087     -0.0935516262     26.7939720153     78.5422439575     -55.1587944030
248 220    0    0     -0.2107004880     -9.7640523910     -0.2561926364     0.0115822851     -0.0498431301     -0.1148572444     26.7939720153     78.5422439575     -55.1587944030
249 173    0    0     -0.2107004880     -9.7640523910     -0.2561926364     0.0115822851     -0.0498431301     -0.1148572444     26.7939720153     78.5422439575     -55.1587944030
250 125    0    0     -0.1580253696     -9.7329254150     -0.1699969768     0.0019947587     -0.0410545730     -0.0930189895     26.7939720153     78.5422439575     -55.1587944030
251  78    0    0     -0.2346437215     -9.7065887451     -0.1508424043     -0.0315615844     -0.0138899147     -0.0512067222     26.7939720153     78.5422439575     -55.1587944030
252  31    0    0     -0.2346437215     -9.7065887451     -0.1508424043     -0.0315615844     -0.0138899147     -0.0512067222     26.7939720153     78.5422439575     -55.1587944030
252 239    0    0     -0.2466153383     -9.7640523910     -0.2083061695     -0.0723085689     -0.0117593514     -0.0373580741     26.2686004638     77.6636886596     -56.0022010803
253 192    0    0     -0.2585869789     -9.8047552108     -0.2250664234     -0.0890867424     -0.0184173574     -0.0378907155     26.2686004638     77.6636886596     -56.0022010803
254 144    0    0     -0.2585869789     -9.8047552108     -0.2250664234     -0.0890867424     -0.0184173574     -0.0378907155     26.2686004638     77.6636886596     -56.0022010803
255  97    0    0     -0.2322494029     -9.8023614883     -0.1771799468     -0.0728412151     -0.0194826364     -0.0493424844     26.2686004638     77.6636886596     -56.0022010803
  0  49    0    0     -0.2346437215     -9.7305316925     -0.0215489125     -0.1716459846     -0.0959165191     -0.0530709648     26.2686004638     77.6636886596     -56.0022010803
  1   2   -1    1     -0.2346437215     -9.7305316925     -0.0215489125     -0.1716459846     -0.0959165191     -0.0530709648     26.2686004638     77.6636886596     -56.0022010803
  1 210   -2    5     -0.2753472328     -9.7856006622     -0.3447826147     -0.1958811283     -0.1193526983     -0.0567994499     26.2686004638     77.6636886596     -56.0022010803
  2 162   -3    7     -0.2226721048     -9.8263044357     -0.3519655704     -0.1588626146     -0.1166894912     -0.0719796943     26.2686004638     77.6636886596     -56.0022010803
  3 115   -4   11     -0.2226721048     -9.8263044357     -0.3519655704     -0.1588626146     -0.1166894912     -0.0719796943     26.2686004638     77.6636886596     -56.0022010803
  4  67   -4   15     -0.1987288665     -9.7903900146     -0.3783031463     -0.1348937988     -0.1041724562     -0.0775724172     25.0427322387     77.8394012451     -56.5082435607
  5  20   -4   17     -0.2130948066     -9.6970109939     -0.3663315296     -0.1285021305     -0.0530389785     -0.0842304229     25.0427322387     77.8394012451     -56.5082435607
  5 228   -3   21     -0.2130948066     -9.6970109939     -0.3663315296     -0.1285021305     -0.0530389785     -0.0842304229     25.0427322387     77.8394012451     -56.5082435607
  6 180   -2   22     -0.2322494029     -9.7856006622     -0.3759088277     -0.1495414018     -0.0349292087     -0.0932853126     25.0427322387     77.8394012451     -56.5082435607
  7 133   -2   23     -0.1388707752     -9.7808122634     -0.2107004880     -0.1572646999     -0.0525063323     -0.0775724172     25.0427322387     77.8394012451     -56.5082435607
  8  85   -1   25     -0.1388707752     -9.7808122634     -0.2107004880     -0.1572646999     -0.0525063323     -0.0775724172     25.0427322387     77.8394012451     -56.5082435607
  9  38    0   29     -0.1412650966     -9.7760238647     -0.3615428924     -0.1359590888     -0.0381250429     -0.0434834384     25.0427322387     77.8394012451     -56.5082435607
  9 246   -1   34     -0.1029559254     -9.7305316925     -0.2537982940     -0.1239746809     0.0039535369     -0.0176503825     25.0427322387     77.8394012451     -56.5082435607
 10 199   -1   37     -0.1029559254     -9.7305316925     -0.2537982940     -0.1239746809     0.0039535369     -0.0176503825     25.0427322387     77.8394012451     -56.5082435607
 11 151   -1   43     -0.1843629074     -9.7616577148     -0.4166123390     -0.1125229120     0.0590818023     -0.0072638978     25.0427322387     77.8394012451     -56.5082435607
 12 104   -2   45     -0.1867572593     -9.6946163177     -0.5339341640     -0.1226430892     0.0502932453     -0.0192483043     25.3929805755     79.9479141235     -53.8093414306
 13  56   -3   46     -0.1867572593     -9.6946163177     -0.5339341640     -0.1226430892     0.0502932453     -0.0192483043     25.3929805755     79.9479141235     -53.8093414306
 14   9   -2   48     -0.2394323587     -9.7520809173     -0.1795742750     -0.1511393308     0.0849148654     -0.0663869667     25.3929805755     79.9479141235     -53.8093414306
 14 217   -2   49     -0.2945018005     -9.7856006622     -0.2394323587     -0.1215777993     0.0902412605     -0.0903557872     25.3929805755     79.9479141235     -53.8093414306
 15 170   -4   53     -0.2945018005     -9.7856006622     -0.2394323587     -0.1215777993     0.0902412605     -0.0903557872     25.3929805755     79.9479141235     -53.8093414306
 16 122   -3   54     -0.2945018005     -9.8119382858     -0.2873188495     -0.1223767518     0.0050188169     -0.0786377048     25.3929805755     79.9479141235     -53.8093414306
 17  74   -4   54     -0.1939402198     -9.7664461135     -0.2107004880     -0.1303663730     -0.0754098796     -0.0418855190     25.3929805755     79.9479141235     -53.8093414306
 18  27   -5   53     -0.1939402198     -9.7664461135     -0.2107004880     -0.1303663730     -0.0754098796     -0.0418855190     25.3929805755     79.9479141235     -53.8093414306
 18 235   -4   53     -0.1939402198     -9.7329254150     -0.2729529142     -0.1165177106     -0.0330649662     -0.0299011116     25.3929805755     79.9479141235     -53.8093414306
 19 188   -3   54     -0.2059118509     -9.7927837371     -0.2298550844     -0.1263715624     -0.0019055066     -0.0235094261     25.5681037902     79.0693664550     -55.3274726867
 20 141   -3   57     -0.2059118509     -9.7927837371     -0.2298550844     -0.1263715624     -0.0019055066     -0.0235094261     25.5681037902     79.0693664550     -55.3274726867
 21  93   -2   62     -0.1723913097     -9.7903900146     -0.2322494029     -0.1327632427     -0.0248090410     -0.0144545412     25.5681037902     79.0693664550     -55.3274726867
 22  46   -1   62     -0.2490096569     -9.7856006622     -0.1149275422     -0.1237083554     -0.0304017639     -0.0232431077     25.5681037902     79.0693664550     -55.3274726867
 22 255   -2   60     -0.2490096569     -9.7856006622     -0.1149275422     -0.1237083554     -0.0304017639     -0.0232431077     25.5681037902     79.0693664550     -55.3274726867
 23 207   -2   63     -0.2346437215     -9.7496862411     -0.1436594247     -0.1372906923     -0.0751435518     -0.0099270973     25.5681037902     79.0693664550     -55.3274726867
 24 160   -4   62     -0.2202777862     -9.8023614883     -0.1316878080     -0.1490087747     -0.0794046783     -0.0083291769     25.5681037902     79.0693664550     -55.3274726867
 25 113   -5   62     -0.2202777862     -9.8023614883     -0.1316878080     -0.1490087747     -0.0794046783     -0.0083291769     25.5681037902     79.0693664550     -55.3274726867
 26  65   -5   63     -0.1987288665     -9.7520809173     -0.1316878080     -0.1271705150     -0.0421198558     -0.0197809457     25.5681037902     79.0693664550     -55.3274726867
 27  18   -5   58     -0.1747856235     -9.7999668121     -0.2059118509     -0.1242409944     0.0084809789     -0.0346948742     25.5681037902     78.7179489135     -56.0022010803
 27 226   -4   56     -0.1747856235     -9.7999668121     -0.2059118509     -0.1242409944     0.0084809789     -0.0346948742     25.5681037902     78.7179489135     -56.0022010803
 28 178   -3   57     -0.2107004880     -9.7712354660     -0.1867572593     -0.1191809177     0.0425699615     -0.0533372831     25.5681037902     78.7179489135     -56.0022010803
 29 130   -2   53     -0.2250664234     -9.6946163177     -0.2011231899     -0.1181156396     0.0332487535     -0.0536036014     25.5681037902     78.7179489135     -56.0022010803
 30  83   -1   56     -0.2250664234     -9.6946163177     -0.2011231899     -0.1181156396     0.0332487535     -0.0536036014     25.5681037902     78.7179489135     -56.0022010803
 31  35    0   59     -0.2561926364     -9.7999668121     -0.0071829710     -0.1487424468     -0.0104277515     -0.0464129590     25.5681037902     78.7179489135     -56.0022010803
 31 244    0   60     -0.3064734458     -9.7879953384     -0.2442210197     -0.1122565984     -0.0250753593     -0.0466792821     25.5681037902     78.7179489135     -56.0022010803
 32 196    0   63     -0.3064734458     -9.7879953384     -0.2442210197     -0.1122565984     -0.0250753593     -0.0466792821     25.5681037902     78.7179489135     -56.0022010803
 33 149    0   60     -0.2657699346     -9.8286991119     -0.0167602658     -0.1183819532     -0.0514410591     -0.0466792821     25.5681037902     78.7179489135     -56.0022010803
 34 102   -1   56     -0.2514039993     -9.7281370162     -0.2202777862     -0.1002721905     -0.0690181827     -0.0320316696     25.3929805755     77.8394012451     -55.1587944030
 35  54    0   60     -0.2514039993     -9.7281370162     -0.2202777862     -0.1002721905     -0.0690181827     -0.0320316696     25.3929805755     77.8394012451     -55.1587944030
 36   7    0   66     -0.2418267011     -9.7137708663     -0.1532367229     -0.1327632427     -0.0439840888     -0.0333632707     25.3929805755     77.8394012451     -55.1587944030
 36 216    1   70     -0.2154891252     -9.7712354660     -0.0646467447     -0.1500740528     0.0031545760     -0.0440160799     25.3929805755     77.8394012451     -55.1587944030
 37 168    3   76     -0.2154891252     -9.7712354660     -0.0646467447     -0.1500740528     0.0031545760     -0.0440160799     25.3929805755     77.8394012451     -55.1587944030
 38 120    1   73     -0.2729529142     -9.7041940689     -0.3304166793     -0.1351601123     0.0084809789     -0.0442823982     25.3929805755     77.8394012451     -55.1587944030
 39  72    0   69     -0.2178834438     -9.7496862411     -0.0742240333     -0.1572646999     -0.0394566516     -0.0456139993     25.3929805755     77.8394012451     -55.1587944030
 40  25    0   67     -0.2178834438     -9.7496862411     -0.0742240333     -0.1572646999     -0.0394566516     -0.0456139993     25.3929805755     77.8394012451     -55.1587944030
 40 234    0   66     -0.2657699346     -9.8023614883     -0.0981672668     -0.1412854909     -0.0437177705     -0.0426844787     25.3929805755     77.8394012451     -55.1587944030
 41 187    0   67     -0.2729529142     -9.7592630386     -0.1436594247     -0.1263715624     -0.0261406397     -0.0525383234     25.3929805755     77.8394012451     -55.1587944030
 42 140    0   71     -0.2729529142     -9.7592630386     -0.1436594247     -0.1263715624     -0.0261406397     -0.0525383234     25.3929805755     77.8394012451     -55.1587944030
 43  93    0   73     -0.2011231899     -9.7975721359     -0.0909842967     -0.1340948462     -0.0160204753     -0.0610605716     26.6188488006     79.4207916259     -55.6648368835
 44  45    2   74     -0.2059118509     -9.7712354660     -0.1173218607     -0.1351601123     -0.0029707875     -0.0493424844     26.6188488006     79.4207916259     -55.6648368835
 44 254    3   76     -0.1987288665     -9.7520809173     -0.2059118509     -0.1436823749     -0.0106940722     -0.0357601523     26.6188488006     79.4207916259     -55.6648368835
 45 207    2   75     -0.1987288665     -9.7520809173     -0.2059118509     -0.1436823749     -0.0106940722     -0.0357601523     26.6188488006     79.4207916259     -55.6648368835
 46 159    1   72     -0.2585869789     -9.7688407897     -0.3064734458     -0.1420844554     0.0175358653     -0.0615932083     26.6188488006     79.4207916259     -55.6648368835
 47 112    0   74     -0.2466153383     -9.7065887451     -0.0933786296     -0.1439486885     0.0433689212     -0.0898231410     26.6188488006     79.4207916259     -55.6648368835
 48  65    0   78     -0.2466153383     -9.7065887451     -0.0933786296     -0.1439486885     0.0433689212     -0.0898231410     26.6188488006     79.4207916259     -55.6648368835
 49  17    0   79     -0.3112620830     -9.8119382858     -0.1101388931     -0.1482098102     -0.0269396042     -0.0613268899     26.6188488006     79.4207916259     -55.6648368835
 49 226    0   86     -0.3016848087     -9.8358821868     -0.1221105098     -0.1628574275     -0.0722140312     -0.0424181556     26.6188488006     78.0151138305     -55.6648368835
 50 179    0   86     -0.3016848087     -9.8358821868     -0.1221105098     -0.1628574275     -0.0722140312     -0.0424181556     26.6188488006     78.0151138305     -55.6648368835
 51 132    0   83     -0.2298550844     -9.7568693161     -0.0646467447     -0.1434160470     -0.0660886716     -0.0352275133     26.6188488006     78.0151138305     -55.6648368835
 52  85    1   82     -0.1915459060     -9.7448978424     -0.0957729530     -0.1359590888     -0.0578327417     -0.0269715881     26.6188488006     78.0151138305     -55.6648368835
 53  37    3   77     -0.1915459060     -9.7448978424     -0.0957729530     -0.1359590888     -0.0578327417     -0.0269715881     26.6188488006     78.0151138305     -55.6648368835
 53 246    6   78     -0.2011231899     -9.7856006622     -0.0742240333     -0.1580636596     -0.0514410591     -0.0069975762     26.6188488006     78.0151138305     -55.6648368835
 54 198    4   75     -0.2202777862     -9.7879953384     -0.0670410633     -0.1418181419     -0.0085635108     -0.0179167032     26.6188488006     78.0151138305     -55.6648368835
 55 151    4   81     -0.2202777862     -9.7879953384     -0.0670410633     -0.1418181419     -0.0085635108     -0.0179167032     26.6188488006     78.0151138305     -55.6648368835
 56 104    5   83     -0.3160507440     -9.7401084899     -0.2178834438     -0.1383559703     -0.0008402262     -0.0296347885     26.6188488006     78.0151138305     -55.6648368835
 57  56    4   84     -0.2418267011     -9.7832069396     -0.2083061695     -0.1351601123     -0.0112267124     -0.0402875947     24.3422374725     77.8394012451     -56.1708793640
 58   9    5   85     -0.2418267011     -9.7832069396     -0.2083061695     -0.1351601123     -0.0112267124     -0.0402875947     24.3422374725     77.8394012451     -56.1708793640
 58 217    6   79     -0.2657699346     -9.7592630386     -0.2753472328     -0.1293010826     -0.0085635108     -0.0554678440     24.3422374725     77.8394012451     -56.1708793640
 59 170    8   83     -0.2777415513     -9.7425031661     -0.1077445626     -0.1415518045     0.0212643480     -0.0797029781     24.3422374725     77.8394012451     -56.1708793640
 60 123    9   81     -0.2777415513     -9.7425031661     -0.1077445626     -0.1415518045     0.0212643480     -0.0797029781     24.3422374725     77.8394012451     -56.1708793640
 61  75   10   82     -0.2849245071     -9.8095445632     -0.1268991470     -0.1399538755     0.0066167383     -0.0855620193     24.3422374725     77.8394012451     -56.1708793640
 62  28   10   81     -0.2466153383     -9.7760238647     -0.2011231899     -0.1471445322     -0.0280048828     -0.0701154518     24.3422374725     77.8394012451     -56.1708793640
 62 237    9   77     -0.2466153383     -9.7760238647     -0.2011231899     -0.1471445322     -0.0280048828     -0.0701154518     24.3422374725     77.8394012451     -56.1708793640
 63 190    7   78     -0.2322494029     -9.7257432937     -0.1747856235     -0.1564657449     -0.0088298311     -0.0693164920     24.3422374725     77.8394012451     -56.1708793640
 64 144    7   84     -0.1628140068     -9.7903900146     -0.1101388931     -0.1604605436     0.0122094619     -0.0645227336     26.7939720153     79.5964965820     -56.5082435607
 65  96    7   84     -0.1628140068     -9.7903900146     -0.1101388931     -0.1604605436     0.0122094619     -0.0645227336     26.7939720153     79.5964965820     -56.5082435607
 66  48    6   65     -0.2298550844     -9.7353200912     -0.1771799468     -0.1450139760     0.0478963613     -0.0541362476     26.7939720153     79.5964965820     -56.5082435607
 67   1    5   46     -0.2322494029     -9.7257432937     -0.0885899734     -0.1649879837     0.0023556156     -0.0283031892     26.7939720153     79.5964965820     -56.5082435607
 67 209    3   23     -0.2322494029     -9.7257432937     -0.0885899734     -0.1649879837     0.0023556156     -0.0283031892     26.7939720153     79.5964965820     -56.5082435607
 68 162    2   19     -0.2130948066     -9.7712354660     -0.1987288665     -0.1695154285     -0.0335976028     -0.0043343753     26.7939720153     79.5964965820     -56.5082435607
 69 114    4   38     -0.2011231899     -9.8382759094     -0.1987288665     -0.1554004573     -0.0117593514     -0.0165851020     26.7939720153     79.5964965820     -56.5082435607
 70  67    6   59     -0.2011231899     -9.8382759094     -0.1987288665     -0.1554004573     -0.0117593514     -0.0165851020     26.7939720153     79.5964965820     -56.5082435607
 71  19    8   82     -0.2633756160     -9.7832069396     -0.2130948066     -0.1426170921     0.0055514578     -0.0405539131     26.7939720153     79.5964965820     -56.5082435607
 71 228    9   88     -0.2083061695     -9.7592630386     -0.2059118509     -0.1511393308     0.0028882562     -0.0368254327     25.7432289123     79.2450790405     -55.1587944030
 72 180    8   91     -0.2083061695     -9.7592630386     -0.2059118509     -0.1511393308     0.0028882562     -0.0368254327     25.7432289123     79.2450790405     -55.1587944030
 73 132    7   94     -0.2130948066     -9.7257432937     -0.0766183614     -0.1692491054     0.0510922050     -0.0464129590     25.7432289123     79.2450790405     -55.1587944030
 74  84    8   91     -0.1628140068     -9.7425031661     0.0430978250     -0.1689827919     0.0660061311     -0.0552015256     25.7432289123     79.2450790405     -55.1587944030
 75  36    7   94     -0.1628140068     -9.7425031661     0.0430978250     -0.1689827919     0.0660061311     -0.0552015256     25.7432289123     79.2450790405     -55.1587944030
 75 244    5   88     -0.2250664234     -9.7448978424     -0.1723913097     -0.1423507690     0.0441678810     -0.0578647232     25.7432289123     79.2450790405     -55.1587944030
 76 197    4   89     -0.2657699346     -9.8358821868     -0.0957729530     -0.1460792541     0.0196664257     -0.0964811420     25.7432289123     79.2450790405     -55.1587944030
 77 149    2   92     -0.2657699346     -9.8358821868     -0.0957729530     -0.1460792541     0.0196664257     -0.0964811420     25.7432289123     79.2450790405     -55.1587944030
 78 102    2   88     -0.2537982940     -9.8047552108     -0.1053502440     -0.1364917278     0.0212643480     -0.1164551615     25.7432289123     79.2450790405     -55.1587944030
 79  54    4   90     -0.1939402198     -9.8263044357     -0.0407035017     -0.1543351650     0.0305855536     -0.0850293731     25.7432289123     79.2450790405     -55.1587944030
 80   6    6   85     -0.1939402198     -9.8263044357     -0.0407035017     -0.1543351650     0.0305855536     -0.0850293731     25.7432289123     79.2450790405     -55.1587944030
 80 214    6   84     -0.1628140068     -9.7520809173     -0.1460537433     -0.1279694795     0.0383088350     -0.0464129590     25.2178573608     78.3665313720     -53.6406593322
 81 167    7   82     -0.1484480619     -9.6778564453     -0.1460537433     -0.1335622072     0.0289876317     -0.0152535009     25.2178573608     78.3665313720     -53.6406593322
 82 119    4   66     -0.1484480619     -9.6778564453     -0.1460537433     -0.1335622072     0.0289876317     -0.0152535009     25.2178573608     78.3665313720     -53.6406593322
 83  72    4   66     -0.1723913097     -9.7832069396     -0.0143659424     -0.1641890287     0.0265907502     -0.0067312569     25.2178573608     78.3665313720     -53.6406593322
 84  25    4   64     -0.1819685935     -9.8143329620     -0.0478864765     -0.1447476387     0.0084809789     0.0004593879     25.2178573608     78.3665313720     -53.6406593322
 84 233    2   62     -0.1819685935     -9.8143329620     -0.0478864765     -0.1447476387     0.0084809789     0.0004593879     25.2178573608     78.3665313720     -53.6406593322
 85 185    5   67     -0.2035175085     -9.7856006622     0.0335205316     -0.1431497335     0.0138073825     0.0020573101     25.2178573608     78.3665313720     -53.6406593322
 86 137    5   67     -0.3136564254     -9.7544746398     -0.2107004880     -0.1221104383     0.0297865915     -0.0208462262     25.2178573608     78.3665313720     -53.6406593322
 87  89    3   66     -0.3136564254     -9.7544746398     -0.2107004880     -0.1221104383     0.0297865915     -0.0208462262     25.2178573608     78.3665313720     -53.6406593322
 88  42    2   69     -0.2945018005     -9.7808122634     -0.1795742750     -0.1221104383     -0.0090961513     -0.0408202362     26.4437255859     77.1365661621     -55.4961547851
 88 250    1   79     -0.2442210197     -9.7903900146     -0.2250664234     -0.1266378760     -0.0471799373     -0.0346948742     26.4437255859     77.1365661621     -55.4961547851
 89 203    0   77     -0.2442210197     -9.7903900146     -0.2250664234     -0.1266378760     -0.0471799373     -0.0346948742     26.4437255859     77.1365661621     -55.4961547851
 90 156    1   75     -0.2466153383     -9.7640523910     -0.1460537433     -0.1388886089     -0.0216131973     -0.0482771968     26.4437255859     77.1365661621     -55.4961547851
 91 110    1   78     -0.2777415513     -9.7592630386     -0.0718297100     -0.1335622072     -0.0146888732     -0.0496087980     26.4437255859     77.1365661621     -55.4961547851
 92  63    4   77     -0.2777415513     -9.7592630386     -0.0718297100     -0.1335622072     -0.0146888732     -0.0496087980     26.4437255859     77.1365661621     -55.4961547851
 93  16    6   77     -0.2729529142     -9.7736291885     -0.0526751232     -0.1237083554     0.0002250546     -0.0418855190     26.4437255859     77.1365661621     -55.4961547851
 93 225    5   81     -0.2968961238     -9.6898279190     -0.5363285064     -0.1319642782     0.0012903354     -0.0269715881     26.4437255859     77.1365661621     -55.4961547851
 94 177    3   68     -0.2968961238     -9.6898279190     -0.5363285064     -0.1319642782     0.0012903354     -0.0269715881     26.4437255859     77.1365661621     -55.4961547851
 95 130    3   69     -0.2083061695     -9.8358821868     -0.3136564254     -0.1468782186     -0.0056339893     -0.0264389491     26.2686004638     79.7722091674     -53.9780235290
 96  83    4   69     -0.1101388931     -9.7951784133     -0.0478864765     -0.1215777993     -0.0037697479     -0.0109923780     26.2686004638     79.7722091674     -53.9780235290
 97  35    7   63     -0.1101388931     -9.7951784133     -0.0478864765     -0.1215777993     -0.0037697479     -0.0109923780     26.2686004638     79.7722091674     -53.9780235290
 97 244   11   74     -0.2633756160     -9.7257432937     -0.2035175085     -0.1229094028     -0.0008402262     -0.0117913389     26.2686004638     79.7722091674     -53.9780235290
 98 196    8   67     -0.2729529142     -9.8310928344     -0.1915459060     -0.1242409944     -0.0274722385     -0.0147208595     26.2686004638     79.7722091674     -53.9780235290
 99 149    7   68     -0.2729529142     -9.8310928344     -0.1915459060     -0.1242409944     -0.0274722385     -0.0147208595     26.2686004638     79.7722091674     -53.9780235290
100 101    5   75     -0.2873188495     -9.7951784133     -0.0574637699     -0.1159850835     -0.0221458387     -0.0195146226     26.2686004638     79.7722091674     -53.9780235290
101  54    3   78     -0.1699969768     -9.7688407897     0.1963345432     -0.1546015024     -0.0383913660     -0.0000732504     26.2686004638     79.7722091674     -53.9780235290
102   6    7   86     -0.1699969768     -9.7688407897     0.1963345432     -0.1546015024     -0.0383913660     -0.0000732504     26.2686004638     79.7722091674     -53.9780235290
102 214    9   85     -0.2705585718     -9.7496862411     0.0478864765     -0.1447476387     -0.0024381465     0.0060521101     26.4437255859     79.2450790405     -56.5082435607
103 167   11   77     -0.2921074867     -9.7879953384     -0.2298550844     -0.1316979646     0.0124757814     -0.0035354139     26.4437255859     79.2450790405     -56.5082435607
104 119   10   78     -0.2921074867     -9.7879953384     -0.2298550844     -0.1316979646     0.0124757814     -0.0035354139     26.4437255859     79.2450790405     -56.5082435607
105  72    9   73     -0.3399939537     -9.7616577148     -0.2585869789     -0.1293010826     0.0196664257     -0.0216451859     26.4437255859     79.2450790405     -56.5082435607
106  24    9   77     -0.2418267011     -9.7353200912     -0.0359148550     -0.1450139760     0.0180685052     -0.0322979927     26.4437255859     79.2450790405     -56.5082435607
106 233    6   86     -0.2418267011     -9.7353200912     -0.0359148550     -0.1450139760     0.0180685052     -0.0322979927     26.4437255859     79.2450790405     -56.5082435607
107 185    6   76     -0.2490096569     -9.7832069396     0.1101388931     -0.1575310230     0.0308518743     -0.0291021490     26.4437255859     79.2450790405     -56.5082435607
108 137    6   84     -0.3304166793     -9.7736291885     -0.0670410633     -0.1428834056     0.0289876317     -0.0219115042     26.4437255859     79.2450790405     -56.5082435607
109  90    4   87     -0.3304166793     -9.7736291885     -0.0670410633     -0.1428834056     0.0289876317     -0.0219115042     26.4437255859     79.2450790405     -56.5082435607
110  42    1   90     -0.2849245071     -9.8454589843     -0.1077445626     -0.1295673961     0.0196664257     -0.0309663891     26.4437255859     79.2450790405     -56.5082435607
110 250    2   96     -0.3447826147     -9.7616577148     -0.2442210197     -0.1191809177     0.0566849231     -0.0461466360     25.5681037902     79.4207916259     -54.9901123046
111 203    1   94     -0.3447826147     -9.7616577148     -0.2442210197     -0.1191809177     0.0566849231     -0.0461466360     25.5681037902     79.4207916259     -54.9901123046
112 156    2   93     -0.2394323587     -9.7448978424     0.0838013267     -0.1527372598     0.0369772386     -0.0365591096     25.5681037902     79.4207916259     -54.9901123046
113 109    1   87     -0.2945018005     -9.7544746398     -0.0430978250     -0.1391549224     0.0431025981     -0.0256399869     25.5681037902     79.4207916259     -54.9901123046
114  61    0   85     -0.2945018005     -9.7544746398     -0.0430978250     -0.1391549224     0.0431025981     -0.0256399869     25.5681037902     79.4207916259     -54.9901123046
115  14    3   86     -0.3567542552     -9.7425031661     -0.0622524166     -0.1301000356     0.0617450141     -0.0437497568     25.5681037902     79.4207916259     -54.9901123046
115 222    2   76     -0.3112620830     -9.7760238647     0.0981672668     -0.1609931945     0.0447005176     -0.0474782419     25.5681037902     79.4207916259     -54.9901123046
116 174    5   70     -0.3112620830     -9.7760238647     0.0981672668     -0.1609931945     0.0447005176     -0.0474782419     25.5681037902     79.4207916259     -54.9901123046
117 127    7   70     -0.3352053165     -9.7856006622     0.0263375616     -0.1623247861     0.0319171547     -0.0416191959     25.5681037902     79.4207916259     -54.9901123046
118  80    5   65     -0.3399939537     -9.8646135330     0.0071829710     -0.1348937988     0.0321834754     -0.0429507970     25.5681037902     79.0693664550     -56.3395614624
119  32    3   68     -0.3399939537     -9.8646135330     0.0071829710     -0.1348937988     0.0321834754     -0.0429507970     25.5681037902     79.0693664550     -56.3395614624
119 240    4   71     -0.3663315296     -9.7640523910     0.1077445626     -0.1306326866     0.0196664257     -0.0565331268     25.5681037902     79.0693664550     -56.3395614624
120 193    3   69     -0.3328109979     -9.7712354660     0.1364764571     -0.1452802896     -0.0258743238     -0.0533372831     25.5681037902     79.0693664550     -56.3395614624
121 146    0   66     -0.3328109979     -9.7712354660     0.1364764571     -0.1452802896     -0.0258743238     -0.0533372831     25.5681037902     79.0693664550     -56.3395614624
122  99    2   65     -0.3423882961     -9.7233486175     0.0335205316     -0.1428834056     -0.0184173574     -0.0536036014     25.5681037902     79.0693664550     -56.3395614624
123  51    3   59     -0.2561926364     -9.7137708663     0.1436594247     -0.1535362148     0.0223296284     -0.0621258497     25.5681037902     79.0693664550     -56.3395614624
124   4    3   50     -0.2561926364     -9.7137708663     0.1436594247     -0.1535362148     0.0223296284     -0.0621258497     25.5681037902     79.0693664550     -56.3395614624
124 213    5   47     -0.3160507440     -9.8047552108     -0.0311262083     -0.1308990120     0.0494942808     -0.0589300107     25.5681037902     79.0693664550     -56.3395614624
125 164    5   42     -0.3783031463     -9.8550367355     0.0335205316     -0.1482098102     0.0297865915     -0.0645227336     26.2686004638     79.0693664550     -54.9901123046
126 117    4   39     -0.3783031463     -9.8550367355     0.0335205316     -0.1482098102     0.0297865915     -0.0645227336     26.2686004638     79.0693664550     -54.9901123046
127  69    3   42     -0.3280223608     -9.8023614883     0.0359148550     -0.1439486885     -0.0341302442     -0.0626584911     26.2686004638     79.0693664550     -54.9901123046
128  21    3   42     -0.2681642532     -9.6994056701     0.0646467447     -0.1466119050     -0.0535716152     -0.0594626474     26.2686004638     79.0693664550     -54.9901123046
128 230    3   38     -0.2681642532     -9.6994056701     0.0646467447     -0.1466119050     -0.0535716152     -0.0594626474     26.2686004638     79.0693664550     -54.9901123046
129 182    5   37     -0.2154891252     -9.7760238647     -0.0646467447     -0.1431497335     -0.0296028041     -0.0453476810     26.2686004638     79.0693664550     -54.9901123046
130 135    6   33     -0.2418267011     -9.7903900146     0.0622524166     -0.1322306156     0.0092799396     -0.0301674318     26.2686004638     79.0693664550     -54.9901123046
131  87    4   29     -0.2418267011     -9.7903900146     0.0622524166     -0.1322306156     0.0092799396     -0.0301674318     26.2686004638     79.0693664550     -54.9901123046
132  39    5   29     -0.2849245071     -9.7520809173     0.0335205316     -0.1229094028     0.0409720373     -0.0421518373     26.2686004638     79.0693664550     -54.9901123046
132 247    5   25     -0.2897131729     -9.7832069396     -0.0143659424     -0.1218441247     0.0508258867     -0.0554678440     26.2686004638     79.0693664550     -55.3274726867
133 200    4   24     -0.2897131729     -9.7832069396     -0.0143659424     -0.1218441247     0.0508258867     -0.0554678440     26.2686004638     79.0693664550     -55.3274726867
134 152    3   20     -0.3136564254     -9.7592630386     -0.0454921483     -0.1258389234     0.0388414812     -0.0493424844     26.2686004638     79.0693664550     -55.3274726867
135 105    4   16     -0.3016848087     -9.7712354660     0.0263375616     -0.1332958936     0.0191337852     -0.0370917558     26.2686004638     79.0693664550     -55.3274726867
136  58    3   14     -0.3016848087     -9.7712354660     0.0263375616     -0.1332958936     0.0191337852     -0.0370917558     26.2686004638     79.0693664550     -55.3274726867
137  10    1   13     -0.2777415513     -9.7760238647     -0.0263375616     -0.1426170921     0.0042198567     -0.0264389491     26.2686004638     79.0693664550     -55.3274726867
137 219    1   13     -0.2825301933     -9.7377147674     0.0191545906     -0.1410191631     0.0079483389     -0.0112586987     26.2686004638     79.0693664550     -55.3274726867
138 171    0   12     -0.2825301933     -9.7377147674     0.0191545906     -0.1410191631     0.0079483389     -0.0112586987     26.2686004638     79.0693664550     -55.3274726867
139 124    0    8     -0.3232336997     -9.7784175872     -0.0861956501     -0.1380896453     0.0143400216     0.0119111537     26.2686004638     79.0693664550     -55.3274726867
140  76    0    2     -0.3711201906     -9.7951784133     -0.0861956501     -0.1460792541     0.0204653882     0.0148406767     26.7939720153     77.8394012451     -54.8214302062
141  28    0    1     -0.3711201906     -9.7951784133     -0.0861956501     -0.1460792541     0.0204653882     0.0148406767     26.7939720153     77.8394012451     -54.8214302062
141 236    0    0     -0.3543598890     -9.7616577148     -0.1149275422     -0.1514056682     0.0209980273     -0.0048670153     26.7939720153     77.8394012451     -54.8214302062
142 189    0    0     -0.3543598890     -9.7041940689     -0.1197161788     -0.1788366317     0.0233949089     -0.0203135824     26.7939720153     77.8394012451     -54.8214302062
143 142    0    0     -0.3543598890     -9.7041940689     -0.1197161788     -0.1788366317     0.0233949089     -0.0203135824     26.7939720153     77.8394012451     -54.8214302062
144  94    0    0     -0.3830918121     -9.7664461135     -0.1580253696     -0.2065339326     0.0209980273     -0.0437497568     26.7939720153     77.8394012451     -54.8214302062
145  47    0    0     -0.3423882961     -9.8191213607     -0.1652083396     -0.1950821685     0.0015566554     -0.0741102600     26.7939720153     77.8394012451     -54.8214302062
145 255    0    0     -0.3423882961     -9.8191213607     -0.1652083396     -0.1950821685     0.0015566554     -0.0741102600     26.7939720153     77.8394012451     -54.8214302062
146 208    0    0     -0.2825301933     -9.7879953384     -0.1676026582     -0.1783039808     0.0007576947     -0.0783713769     26.7939720153     77.8394012451     -54.8214302062
147 160    0    0     -0.2968961238     -9.7496862411     -0.1580253696     -0.1804345607     0.0111441802     -0.0501414394     26.7939720153     77.8394012451     -54.8214302062
148 113    0    0     -0.2968961238     -9.7496862411     -0.1580253696     -0.1804345607     0.0111441802     -0.0501414394     26.7939720153     77.8394012451     -54.8214302062
149  65    0    0     -0.3328109979     -9.7448978424     -0.1915459060     -0.1791029548     0.0217969870     -0.0179167032     25.9183521270     78.7179489135     -56.3395614624
150  18    0    0     -0.3399939537     -9.7856006622     -0.2250664234     -0.1652543067     0.0225959491     -0.0059322957     25.9183521270     78.7179489135     -56.3395614624
150 227    0    0     -0.3399939537     -9.7856006622     -0.2250664234     -0.1652543067     0.0225959491     -0.0059322957     25.9183521270     78.7179489135     -56.3395614624
151 179    0    0     -0.3352053165     -9.7640523910     -0.1987288665     -0.1479434967     0.0265907502     0.0007257089     25.9183521270     78.7179489135     -56.3395614624
152 132    0    0     -0.3615428924     -9.7664461135     -0.2035175085     -0.1503403759     0.0305855536     0.0137753963     25.9183521270     78.7179489135     -56.3395614624
153  84    0    0     -0.3615428924     -9.7664461135     -0.2035175085     -0.1503403759     0.0305855536     0.0137753963     25.9183521270     78.7179489135     -56.3395614624
154  37    0    0     -0.3806974601     -9.8191213607     -0.2250664234     -0.1332958936     0.0319171547     0.0217650008     25.9183521270     78.7179489135     -56.3395614624
154 245    0    0     -0.4118237018     -9.7401084899     -0.1963345432     -0.0946794605     0.0345803546     0.0172375583     25.9183521270     78.7179489135     -56.3395614624
155 197    0    0     -0.4118237018     -9.7401084899     -0.1963345432     -0.0946794605     0.0345803546     0.0172375583     25.9183521270     78.7179489135     -56.3395614624
156 150    0    0     -0.4190066337     -9.7760238647     -0.2154891252     -0.0693790435     0.0228622674     -0.0032690949     26.4437255859     77.8394012451     -55.8335189819
157 102    0    0     -0.4237952709     -9.7808122634     -0.1532367229     -0.0454102325     0.0162042641     -0.0288358306     26.4437255859     77.8394012451     -55.8335189819
158  55    0    0     -0.4237952709     -9.7808122634     -0.1532367229     -0.0454102325     0.0162042641     -0.0288358306     26.4437255859     77.8394012451     -55.8335189819
159   8    0    0     -0.4285839557     -9.7856006622     -0.1364764571     -0.0486060714     0.0148726630     -0.0490761661     26.4437255859     77.8394012451     -55.8335189819
159 216    0    0     -0.3783031463     -9.7472915649     -0.0718297100     -0.0579272794     0.0084809789     -0.0573320865     26.4437255859     77.8394012451     -55.8335189819
160 168    0    0     -0.3783031463     -9.7472915649     -0.0718297100     -0.0579272794     0.0084809789     -0.0573320865     26.4437255859     77.8394012451     -55.8335189819
161 121    0    0     -0.3399939537     -9.6946163177     -0.0670410633     -0.0808308124     0.0209980273     -0.0227104640     26.4437255859     77.8394012451     -55.8335189819
162  73    0    0     -0.4094293594     -9.6515188217     -0.0407035017     -0.1359590888     0.0361782765     0.0246945190     26.4437255859     77.8394012451     -55.8335189819
163  25    0    0     -0.4094293594     -9.6515188217     -0.0407035017     -0.1359590888     0.0361782765     0.0246945190     26.4437255859     77.8394012451     -55.8335189819
163 234    0    0     -0.4836534023     -9.8310928344     -0.1221105098     -0.2049360036     0.0404393959     0.0278903603     26.4437255859     77.4879837036     -54.8214302062
164 186    0    0     -0.4980193138     -9.8023614883     -0.1508424043     -0.2118603229     0.0335150718     -0.0139218997     26.4437255859     77.4879837036     -54.8214302062
165 138    0    0     -0.4980193138     -9.8023614883     -0.1508424043     -0.2118603229     0.0335150718     -0.0139218997     26.4437255859     77.4879837036     -54.8214302062
166  90    0    0     -0.4860476970     -9.7808122634     -0.1388707752     -0.1950821685     0.0143400216     -0.0666532993     26.4437255859     77.4879837036     -54.8214302062
167  43    0    0     -0.4405555725     -9.7401084899     -0.1580253696     -0.1799019098     -0.0008402262     -0.1034054756     26.4437255859     77.4879837036     -54.8214302062
167 251    0    0     -0.4405555725     -9.7401084899     -0.1580253696     -0.1799019098     -0.0008402262     -0.1034054756     26.4437255859     77.4879837036     -54.8214302062
168 203    0    0     -0.4022463798     -9.7903900146     -0.1628140068     -0.1830977439     -0.0059003090     -0.1129930019     26.4437255859     77.4879837036     -54.8214302062
169 155    0    0     -0.3519655704     -9.7448978424     -0.1484480619     -0.1897557735     -0.0008402262     -0.0975464248     26.4437255859     77.4879837036     -54.8214302062
170 108    0    0     -0.3519655704     -9.7448978424     -0.1484480619     -0.1897557735     -0.0008402262     -0.0975464248     26.4437255859     77.4879837036     -54.8214302062
171  60    0    0     -0.3543598890     -9.7472915649     -0.1484480619     -0.2118603229     0.0100788998     -0.0583973646     25.9183521270     79.0693664550     -56.3395614624
172  13    0    0     -0.3998520660     -9.7401084899     -0.1915459060     -0.2403565883     0.0225959491     -0.0184493436     25.9183521270     79.0693664550     -56.3395614624
172 221    0    0     -0.3998520660     -9.7401084899     -0.1915459060     -0.2403565883     0.0225959491     -0.0184493436     25.9183521270     79.0693664550     -56.3395614624
173 173    0    0     -0.4477385520     -9.7832069396     -0.2657699346     -0.2464819431     0.0212643480     -0.0176503825     25.9183521270     79.0693664550     -56.3395614624
174 126    0    0     -0.4453442096     -9.8310928344     -0.2992904472     -0.2182520151     0.0090136194     -0.0560004806     25.9183521270     79.0693664550     -56.3395614624
175  78    0    0     -0.4453442096     -9.8310928344     -0.2992904472     -0.2182520151     0.0090136194     -0.0560004806     25.9183521270     79.0693664550     -56.3395614624
176  30    0    0     -0.4166123390     -9.7903900146     -0.2777415513     -0.1655206203     -0.0024381465     -0.0967474746     25.9183521270     79.0693664550     -56.3395614624
176 239    0    0     -0.3447826147     -9.7784175872     -0.2322494029     -0.1226430892     -0.0106940722     -0.1097971553     25.9183521270     79.0693664550     -56.3395614624
177 192    0    0     -0.3447826147     -9.7784175872     -0.2322494029     -0.1226430892     -0.0106940722     -0.1097971553     25.9183521270     79.0693664550     -56.3395614624
178 145    0    0     -0.3280223608     -9.6874332427     -0.1867572593     -0.1234420418     -0.0008402262     -0.0767734575     25.9183521270     79.0693664550     -56.3395614624
179  98    0    0     -0.3399939537     -9.7448978424     -0.2202777862     -0.1556667804     0.0116768217     -0.0320316696     25.9183521270     79.0693664550     -56.3395614624
180  50    0    0     -0.3399939537     -9.7448978424     -0.2202777862     -0.1556667804     0.0116768217     -0.0320316696     25.9183521270     79.0693664550     -56.3395614624
181   3    0    0     -0.4022463798     -9.7616577148     -0.2250664234     -0.1841630363     0.0271233892     -0.0024701318     25.9183521270     79.0693664550     -56.3395614624
181 211    0    0     -0.4333725929     -9.7520809173     -0.2394323587     -0.1982780075     0.0297865915     -0.0027364528     25.9183521270     79.0693664550     -56.3395614624
182 164    0    0     -0.4333725929     -9.7520809173     -0.2394323587     -0.1982780075     0.0297865915     -0.0027364528     25.9183521270     79.0693664550     -56.3395614624
183 116    0    0     -0.4357668876     -9.7640523910     -0.2753472328     -0.1990769577     0.0265907502     -0.0261726260     25.9183521270     79.0693664550     -56.3395614624
184  69    0    0     -0.4405555725     -9.7448978424     -0.2945018005     -0.1894894409     0.0164705848     -0.0575984048     25.9183521270     79.0693664550     -56.3395614624
185  21    0    0     -0.4405555725     -9.7448978424     -0.2945018005     -0.1894894409     0.0164705848     -0.0575984048     25.9183521270     79.0693664550     -56.3395614624
185 229    0    0     -0.3854861259     -9.7712354660     -0.3447826147     -0.1809671974     0.0223296284     -0.0932853126     25.9183521270     79.0693664550     -56.3395614624
186 182    0    0     -0.3663315296     -9.7616577148     -0.2968961238     -0.1737765550     0.0452331590     -0.1209825992     25.2178573608     78.7179489135     -54.6527481079
187 135    0    0     -0.3663315296     -9.7616577148     -0.2968961238     -0.1737765550     0.0452331590     -0.1209825992     25.2178573608     78.7179489135     -54.6527481079
188  88    0    0     -0.3352053165     -9.7281370162     -0.2801358699     -0.1700480699     0.0098125801     -0.1100634813     25.2178573608     78.7179489135     -54.6527481079
189  40    0    0     -0.3423882961     -9.7305316925     -0.2825301933     -0.1791029548     0.0084809789     -0.0924863529     25.2178573608     78.7179489135     -54.6527481079
189 248    0    0     -0.3423882961     -9.7305316925     -0.2825301933     -0.1791029548     0.0084809789     -0.0924863529     25.2178573608     78.7179489135     -54.6527481079
190 201    0    0     -0.3160507440     -9.8047552108     -0.3591485500     -0.1801682472     0.0217969870     -0.0714470624     25.2178573608     78.7179489135     -54.6527481079
191 153    0    0     -0.3375996351     -9.7616577148     -0.3328109979     -0.1633900642     0.0596144485     -0.0650553703     25.2178573608     78.7179489135     -54.6527481079
192 106    0    0     -0.3375996351     -9.7616577148     -0.3328109979     -0.1633900642     0.0596144485     -0.0650553703     25.2178573608     78.7179489135     -54.6527481079
193  58    0    0     -0.3304166793     -9.7784175872     -0.3160507440     -0.1442150115     0.0401730775     -0.0464129590     25.2178573608     78.7179489135     -54.6527481079
194  11    0    0     -0.3280223608     -9.7927837371     -0.3352053165     -0.1346274852     0.0324497938     -0.0322979927     25.7432289123     78.5422439575     -54.4840660095
194 219    0    0     -0.3280223608     -9.7927837371     -0.3352053165     -0.1346274852     0.0324497938     -0.0322979927     25.7432289123     78.5422439575     -54.4840660095
195 172    0    0     -0.3567542552     -9.7784175872     -0.3136564254     -0.1335622072     0.0633429288     -0.0304337501     25.7432289123     78.5422439575     -54.4840660095
196 125    0    0     -0.3687258243     -9.7377147674     -0.3399939537     -0.1255725860     0.0532227706     -0.0288358306     25.7432289123     78.5422439575     -54.4840660095
197  78    0    0     -0.3687258243     -9.7377147674     -0.3399939537     -0.1255725860     0.0532227706     -0.0288358306     25.7432289123     78.5422439575     -54.4840660095
198  30    0    0     -0.3663315296     -9.7568693161     -0.3375996351     -0.1197135562     0.0255254697     -0.0410865545     25.7432289123     78.5422439575     -54.4840660095
198 239    0    0     -0.3615428924     -9.7616577148     -0.3280223608     -0.1183819532     0.0159379425     -0.0570657682     25.7432289123     78.5422439575     -54.4840660095
199 192    0    0     -0.3615428924     -9.7616577148     -0.3280223608     -0.1183819532     0.0159379425     -0.0570657682     25.7432289123     78.5422439575     -54.4840660095
200 145    0    0     -0.3543598890     -9.7832069396     -0.3256280183     -0.1178493261     0.0186011457     -0.0693164920     25.7432289123     78.5422439575     -54.4840660095
201  97    0    0     -0.3447826147     -9.7664461135     -0.3256280183     -0.1114576339     0.0383088350     -0.0701154518     25.5681037902     77.6636886596     -54.3153877258
202  50    0    0     -0.3447826147     -9.7664461135     -0.3256280183     -0.1114576339     0.0383088350     -0.0701154518     25.5681037902     77.6636886596     -54.3153877258
203   3    0    0     -0.3375996351     -9.7520809173     -0.3136564254     -0.1087944393     0.0433689212     -0.0701154518     25.5681037902     77.6636886596     -54.3153877258
203 211    0    0     -0.3208393812     -9.7616577148     -0.2801358699     -0.1167840361     0.0502932453     -0.0765071392     25.5681037902     77.6636886596     -54.3153877258
204 164    0    0     -0.3208393812     -9.7616577148     -0.2801358699     -0.1167840361     0.0502932453     -0.0765071392     25.5681037902     77.6636886596     -54.3153877258
205 117    1    0     -0.3112620830     -9.7736291885     -0.3519655704     -0.1245073199     0.0343140363     -0.0605279254     25.5681037902     77.6636886596     -54.3153877258
206  69    2    1     -0.3160507440     -9.7281370162     -0.2537982940     -0.1170503616     0.0878443813     -0.0711807298     25.5681037902     77.6636886596     -54.3153877258
207  21    2    1     -0.3160507440     -9.7281370162     -0.2537982940     -0.1170503616     0.0878443813     -0.0711807298     25.5681037902     77.6636886596     -54.3153877258
207 230    1    0     -0.2945018005     -9.7305316925     -0.2442210197     -0.1170503616     0.0612123680     -0.0506740808     25.5681037902     77.6636886596     -54.3153877258
208 182    2    1     -0.3352053165     -9.8095445632     -0.2561926364     -0.1386222839     0.1003614306     -0.0362927937     24.8676090240     78.7179489135     -57.0142860412
209 134    2    1     -0.3352053165     -9.8095445632     -0.2561926364     -0.1386222839     0.1003614306     -0.0362927937     24.8676090240     78.7179489135     -57.0142860412
210  87    1    0     -0.3375996351     -9.7329254150     -0.2633756160     -0.1285021305     0.0785231828     -0.0149871826     24.8676090240     78.7179489135     -57.0142860412
211  39    2    1     -0.3687258243     -9.7520809173     -0.2537982940     -0.1431497335     0.0423036384     -0.0088618173     24.8676090240     78.7179489135     -57.0142860412
211 248    1    1     -0.3687258243     -9.7520809173     -0.2537982940     -0.1431497335     0.0423036384     -0.0088618173     24.8676090240     78.7179489135     -57.0142860412
212 200    1    0     -0.3759088277     -9.7640523910     -0.2873188495     -0.1740428686     0.0415046787     -0.0325643110     24.8676090240     78.7179489135     -57.0142860412
213 152    1    0     -0.3806974601     -9.7592630386     -0.3016848087     -0.1828314304     0.0268570709     -0.0711807298     24.8676090240     78.7179489135     -57.0142860412
214 104    0    0     -0.3806974601     -9.7592630386     -0.3016848087     -0.1828314304     0.0268570709     -0.0711807298     24.8676090240     78.7179489135     -57.0142860412
215  56    0    0     -0.3567542552     -9.7808122634     -0.3088677406     -0.1743091964     -0.0024381465     -0.1047370672     24.8676090240     78.7179489135     -57.0142860412
216   8    0    0     -0.2992904472     -9.7856006622     -0.3088677406     -0.1591289281     -0.0128246331     -0.1268416523     24.8676090240     78.7179489135     -57.0142860412
216 217    0    0     -0.2992904472     -9.7856006622     -0.3088677406     -0.1591289281     -0.0128246331     -0.1268416523     24.8676090240     78.7179489135     -57.0142860412
217 169    0    0     -0.2657699346     -9.7999668121     -0.3304166793     -0.1468782186     -0.0144225540     -0.1308364629     26.2686004638     78.3665313720     -54.6527481079
218 122    0    0     -0.2370380401     -9.7592630386     -0.2825301933     -0.1402202129     -0.0093624706     -0.1145909190     26.2686004638     78.3665313720     -54.6527481079
219  75    0    0     -0.2370380401     -9.7592630386     -0.2825301933     -0.1402202129     -0.0093624706     -0.1145909190     26.2686004638     78.3665313720     -54.6527481079
220  27    0    0     -0.2346437215     -9.7616577148     -0.2945018005     -0.1484761333     -0.0032371077     -0.0826324939     26.2686004638     78.3665313720     -54.6527481079
220 236    0    0     -0.2657699346     -9.7544746398     -0.3016848087     -0.1492750883     0.0036872167     -0.0544025659     26.2686004638     78.3665313720     -54.6527481079
221 188    0    0     -0.2657699346     -9.7544746398     -0.3016848087     -0.1492750883     0.0036872167     -0.0544025659     26.2686004638     78.3665313720     -54.6527481079
222 140    0    0     -0.2226721048     -9.7496862411     -0.2945018005     -0.1396875619     0.0060840978     -0.0426844787     26.2686004638     78.3665313720     -54.6527481079
223  93    0    0     -0.2490096569     -9.7688407897     -0.3040791034     -0.1487424468     0.0111441802     -0.0304337501     26.2686004638     78.3665313720     -54.6527481079
224  44    0    0     -0.2490096569     -9.7688407897     -0.3040791034     -0.1487424468     0.0111441802     -0.0304337501     26.2686004638     78.3665313720     -54.6527481079
224 252    0    0     -0.2801358699     -9.7999668121     -0.3687258243     -0.1540688514     0.0146063432     -0.0235094261     25.7432289123     77.8394012451     -54.4840660095
225 205    0    0     -0.2729529142     -9.7927837371     -0.3256280183     -0.1367580413     0.0146063432     -0.0285695075     25.7432289123     77.8394012451     -54.4840660095
226 158    0    0     -0.2729529142     -9.7927837371     -0.3256280183     -0.1367580413     0.0146063432     -0.0285695075     25.7432289123     77.8394012451     -54.4840660095
227 110    0    0     -0.2992904472     -9.7496862411     -0.3208393812     -0.1239746809     0.0106115412     -0.0344285511     25.7432289123     77.8394012451     -54.4840660095
228  63    0    0     -0.2921074867     -9.7736291885     -0.2729529142     -0.1194472427     0.0036872167     -0.0466792821     25.7432289123     77.8394012451     -54.4840660095
229  16    0    0     -0.2921074867     -9.7736291885     -0.2729529142     -0.1194472427     0.0036872167     -0.0466792821     25.7432289123     77.8394012451     -54.4840660095
229 224    0    0     -0.2921074867     -9.7425031661     -0.2753472328     -0.1215777993     0.0012903354     -0.0538699245     25.7432289123     77.8394012451     -54.4840660095
230 177    0    0     -0.2753472328     -9.7425031661     -0.2897131729     -0.1314316391     -0.0003075856     -0.0552015256     25.7432289123     77.8394012451     -54.4840660095
231 130    0    0     -0.2753472328     -9.7425031661     -0.2897131729     -0.1314316391     -0.0003075856     -0.0552015256     25.7432289123     77.8394012451     -54.4840660095
232  83    0    0     -0.2514039993     -9.7448978424     -0.3232336997     -0.1364917278     0.0012903354     -0.0517393636     25.5681037902     79.0693664550     -54.3153877258
233  35    0    0     -0.2777415513     -9.7496862411     -0.3160507440     -0.1450139760     0.0034208965     -0.0477445602     25.5681037902     79.0693664550     -54.3153877258
233 243    0    0     -0.2777415513     -9.7496862411     -0.3160507440     -0.1450139760     0.0034208965     -0.0477445602     25.5681037902     79.0693664550     -54.3153877258
234 195    0    0     -0.2585869789     -9.7712354660     -0.3184450626     -0.1567320585     0.0023556156     -0.0416191959     25.5681037902     79.0693664550     -54.3153877258
235 148    0    0     -0.2705585718     -9.7496862411     -0.3064734458     -0.1591289281     0.0079483389     -0.0253736686     25.5681037902     79.0693664550     -54.3153877258
236 100    0    0     -0.2705585718     -9.7496862411     -0.3064734458     -0.1591289281     0.0079483389     -0.0253736686     25.5681037902     79.0693664550     -54.3153877258
237  53    0    0     -0.2681642532     -9.7448978424     -0.3088677406     -0.1628574275     0.0100788998     -0.0181830224     25.5681037902     79.0693664550     -54.3153877258
238   5    0    0     -0.2945018005     -9.7999668121     -0.3160507440     -0.1695154285     0.0087473001     -0.0301674318     25.5681037902     79.0693664550     -54.3153877258
238 213    0    0     -0.2945018005     -9.7999668121     -0.3160507440     -0.1695154285     0.0087473001     -0.0301674318     25.5681037902     79.0693664550     -54.3153877258
239 165    0    0     -0.3160507440     -9.7808122634     -0.3328109979     -0.1623247861     0.0052851371     -0.0567994499     26.6188488006     78.3665313720     -54.3153877258
240 117    0    0     -0.2657699346     -9.7568693161     -0.3328109979     -0.1564657449     -0.0032371077     -0.0749092149     26.6188488006     78.3665313720     -54.3153877258
241  70    0    0     -0.2657699346     -9.7568693161     -0.3328109979     -0.1564657449     -0.0032371077     -0.0749092149     26.6188488006     78.3665313720     -54.3153877258
242  22    0    0     -0.2633756160     -9.6946163177     -0.3040791034     -0.1729775905     0.0031545760     -0.0645227336     26.6188488006     78.3665313720     -54.3153877258
242 231    0    0     -0.2849245071     -9.7903900146     -0.3615428924     -0.1945495414     0.0074156990     -0.0453476810     26.6188488006     78.3665313720     -54.3153877258
243 183    0    0     -0.2849245071     -9.7903900146     -0.3615428924     -0.1945495414     0.0074156990     -0.0453476810     26.6188488006     78.3665313720     -54.3153877258
244 135    0    0     -0.2825301933     -9.7664461135     -0.3519655704     -0.1735102176     0.0063504180     -0.0504077625     26.6188488006     78.3665313720     -54.3153877258
245  88    0    0     -0.2849245071     -9.7903900146     -0.3495712518     -0.1628574275     0.0015566554     -0.0626584911     26.6188488006     78.3665313720     -54.3153877258
246  40    0    0     -0.2849245071     -9.7903900146     -0.3495712518     -0.1628574275     0.0015566554     -0.0626584911     26.6188488006     78.3665313720     -54.3153877258
246 248    0    0     -0.2490096569     -9.7281370162     -0.3591485500     -0.1615258216     0.0028882562     -0.0623921680     26.0934772491     78.1908187866     -54.8214302062
247 201    0    0     -0.2705585718     -9.7568693161     -0.4022463798     -0.1625910997     0.0063504180     -0.0562668085     26.0934772491     78.1908187866     -54.8214302062
248 153    0    0     -0.2705585718     -9.7568693161     -0.4022463798     -0.1625910997     0.0063504180     -0.0562668085     26.0934772491     78.1908187866     -54.8214302062
249 106    0    0     -0.2705585718     -9.7520809173     -0.3878804397     -0.1540688514     0.0071493792     -0.0464129590     26.0934772491     78.1908187866     -54.8214302062
250  58    0    0     -0.2490096569     -9.7496862411     -0.3543598890     -0.1543351650     0.0092799396     -0.0354938316     26.0934772491     78.1908187866     -54.8214302062
251  10    0    0     -0.2490096569     -9.7496862411     -0.3543598890     -0.1543351650     0.0092799396     -0.0354938316     26.0934772491     78.1908187866     -54.8214302062
251 218    0    0     -0.2681642532     -9.7640523910     -0.3711201906     -0.1761734390     0.0164705848     -0.0224441456     26.0934772491     78.1908187866     -54.8214302062
252 171    0    0     -0.2777415513     -9.7425031661     -0.3878804397     -0.1854946327     0.0175358653     -0.0160524616     26.0934772491     78.1908187866     -54.8214302062
253 124    0    0     -0.2777415513     -9.7425031661     -0.3878804397     -0.1854946327     0.0175358653     -0.0160524616     26.0934772491     78.1908187866     -54.8214302062
254  76    0    0     -0.2849245071     -9.7688407897     -0.4094293594     -0.1830977439     0.0172695446     -0.0173840618     26.0934772491     78.1908187866     -54.8214302062
255  29    0    0     -0.3088677406     -9.7017993927     -0.3591485500     -0.1822987937     0.0188674659     -0.0213788628     26.6188488006     78.7179489135     -54.6527481079
255 237    0    0     -0.3088677406     -9.7017993927     -0.3591485500     -0.1822987937     0.0188674659     -0.0213788628     26.6188488006     78.7179489135     -54.6527481079
  0 189    0    0     -0.3184450626     -9.7664461135     -0.4022463798     -0.2235784292     0.0151389837     -0.0338959121     26.6188488006     78.7179489135     -54.6527481079
  1 142    0    0     -0.3208393812     -9.7544746398     -0.4597101688     -0.2574010848     0.0132747423     -0.0501414394     26.6188488006     78.7179489135     -54.6527481079
  2  94    0    0     -0.3208393812     -9.7544746398     -0.4597101688     -0.2574010848     0.0132747423     -0.0501414394     26.6188488006     78.7179489135     -54.6527481079
  3  46    0    0     -0.3232336997     -9.8071498870     -0.5075965881     -0.2467482566     0.0058177781     -0.0671859312     26.6188488006     78.7179489135     -54.6527481079
  3 254    0    0     -0.3064734458     -9.7209539413     -0.4597101688     -0.2036044120     -0.0032371077     -0.0876925849     26.6188488006     78.7179489135     -54.6527481079
  4 206    0    0     -0.3064734458     -9.7209539413     -0.4597101688     -0.2036044120     -0.0032371077     -0.0876925849     26.6188488006     78.7179489135     -54.6527481079
  5 158    0    0     -0.2537982940     -9.7879953384     -0.4932306766     -0.1846956729     -0.0114930331     -0.1031391501     26.6188488006     78.7179489135     -54.6527481079
  6 111    0    0     -0.2202777862     -9.7879953384     -0.5506944656     -0.1625910997     -0.0027044677     -0.1084655647     25.5681037902     78.3665313720     -54.9901123046
  7  63    0    0     -0.2202777862     -9.7879953384     -0.5506944656     -0.1625910997     -0.0027044677     -0.1084655647     25.5681037902     78.3665313720     -54.9901123046
  8  16    0    0     -0.2418267011     -9.7161655426     -0.5123852729     -0.1364917278     0.0076820187     -0.0932853126     25.5681037902     78.3665313720     -54.9901123046
  8 224    0    0     -0.2154891252     -9.7879953384     -0.4621044635     -0.1199798698     0.0023556156     -0.0759744930     25.5681037902     78.3665313720     -54.9901123046
  9 176    0    0     -0.2154891252     -9.7879953384     -0.4621044635     -0.1199798698     0.0023556156     -0.0759744930     25.5681037902     78.3665313720     -54.9901123046
 10 129    0    0     -0.2107004880     -9.7832069396     -0.4453442096     -0.1133218765     0.0063504180     -0.0560004806     25.5681037902     78.3665313720     -54.9901123046
 11  80    0    0     -0.2274607658     -9.7544746398     -0.4644988059     -0.1327632427     0.0175358653     -0.0299011116     25.5681037902     78.3665313720     -54.9901123046
 12  33    0    0     -0.2274607658     -9.7544746398     -0.4644988059     -0.1327632427     0.0175358653     -0.0299011116     25.5681037902     78.3665313720     -54.9901123046
 12 241    0    0     -0.2585869789     -9.6946163177     -0.3998520660     -0.1548678159     0.0241938686     -0.0125903010     25.5681037902     78.3665313720     -54.9901123046
 13 194    0    0     -0.2729529142     -9.7448978424     -0.4908363342     -0.2006748914     0.0217969870     -0.0160524616     24.6924839019     77.8394012451     -55.1587944030
 14 146    0    0     -0.2729529142     -9.7448978424     -0.4908363342     -0.2006748914     0.0217969870     -0.0160524616     24.6924839019     77.8394012451     -55.1587944030
 15  98    0    0     -0.2825301933     -9.7161655426     -0.5123852729     -0.2246437072     0.0167369031     -0.0429507970     24.6924839019     77.8394012451     -55.1587944030
 16  50    0    0     -0.2466153383     -9.7496862411     -0.5363285064     -0.2387586593     0.0090136194     -0.0653216886     24.6924839019     77.8394012451     -55.1587944030
 17   2    0    0     -0.2466153383     -9.7496862411     -0.5363285064     -0.2387586593     0.0090136194     -0.0653216886     24.6924839019     77.8394012451     -55.1587944030
 17 211    0    0     -0.2346437215     -9.7520809173     -0.5674547195     -0.2299700975     0.0050188169     -0.0701154518     24.6924839019     77.8394012451     -55.1587944030
 18 163    0    0     -0.2346437215     -9.7496862411     -0.5363285064     -0.2142572164     0.0028882562     -0.0695828151     24.6924839019     77.8394012451     -55.1587944030
 19 115    0    0     -0.2346437215     -9.7496862411     -0.5363285064     -0.2142572164     0.0028882562     -0.0695828151     24.6924839019     77.8394012451     -55.1587944030
 20  68    0    0     -0.2346437215     -9.7664461135     -0.5913979530     -0.2219805002     0.0034208965     -0.0650553703     24.6924839019     77.8394012451     -55.1587944030
 21  20    0    0     -0.2346437215     -9.7520809173     -0.6512560367     -0.2139909029     0.0039535369     -0.0639900875     25.5681037902     78.7179489135     -54.3153877258
 21 228    0    0     -0.2346437215     -9.7520809173     -0.6512560367     -0.2139909029     0.0039535369     -0.0639900875     25.5681037902     78.7179489135     -54.3153877258
 22 180    0    0     -0.2130948066     -9.7425031661     -0.6560447216     -0.1878915023     -0.0040360684     -0.0642564201     25.5681037902     78.7179489135     -54.3153877258
 23 133    0    0     -0.2202777862     -9.7856006622     -0.6273128509     -0.1532699012     -0.0045687079     -0.0722460174     25.5681037902     78.7179489135     -54.3153877258
 24  85    0    0     -0.2202777862     -9.7856006622     -0.6273128509     -0.1532699012     -0.0045687079     -0.0722460174     25.5681037902     78.7179489135     -54.3153877258
 25  37    0   -1     -0.2274607658     -9.7425031661     -0.5961865901     -0.1266378760     -0.0013728663     -0.0783713769     25.5681037902     78.7179489135     -54.3153877258
 25 246    0    0     -0.1939402198     -9.7760238647     -0.6225241661     -0.1095933914     -0.0064329500     -0.0639900875     25.5681037902     78.7179489135     -54.3153877258
 26 198    0   63     -0.1939402198     -9.7760238647     -0.6225241661     -0.1095933914     -0.0064329500     -0.0639900875     25.5681037902     78.7179489135     -54.3153877258
 27 151    0    0     -0.1843629074     -9.7544746398     -0.5770320415     -0.0704443359     -0.0035034275     -0.0317653465     25.5681037902     78.7179489135     -54.3153877258
 28 104    0   15     -0.2130948066     -9.7257432937     -0.5483001708     -0.0472744703     0.0010240151     -0.0064649353     25.5681037902     78.7179489135     -54.3153877258
 29  56    0    0     -0.2130948066     -9.7257432937     -0.5483001708     -0.0472744703     0.0010240151     -0.0064649353     25.5681037902     78.7179489135     -54.3153877258
 30   8    0    0     -0.2274607658     -9.7377147674     -0.5219625949     -0.0560630416     0.0010240151     0.0033889114     26.2686004638     79.7722091674     -53.6406593322
 30 215    0    0     -0.2514039993     -9.7041940689     -0.4812590599     -0.0808308124     0.0047524971     0.0073837113     26.2686004638     79.7722091674     -53.6406593322
 31 167    0    0     -0.2514039993     -9.7041940689     -0.4812590599     -0.0808308124     0.0047524971     0.0073837113     26.2686004638     79.7722091674     -53.6406593322
 32 119    0    0     -0.2801358699     -9.7496862411     -0.5219625949     -0.1170503616     0.0108778608     0.0060521101     26.2686004638     79.7722091674     -53.6406593322
 33  71    0    0     -0.3256280183     -9.7544746398     -0.5291455268     -0.1237083554     0.0076820187     -0.0211125445     26.2686004638     79.7722091674     -53.6406593322
 34  23    0    0     -0.3256280183     -9.7544746398     -0.5291455268     -0.1237083554     0.0076820187     -0.0211125445     26.2686004638     79.7722091674     -53.6406593322
 34 231    0    0     -0.2897131729     -9.8286991119     -0.5913979530     -0.0880214595     -0.0109603929     -0.0725123357     26.2686004638     79.7722091674     -53.6406593322
 35 183    0    0     -0.2514039993     -9.7784175872     -0.5435114860     0.0049242825     -0.0248090410     -0.1140582799     26.2686004638     79.7722091674     -53.6406593322
 36 135    0    0     -0.2514039993     -9.7784175872     -0.5435114860     0.0049242825     -0.0248090410     -0.1140582799     26.2686004638     79.7722091674     -53.6406593322
 37  88    0    0     -0.1245048284     -9.7568693161     -0.5530887603     0.0691074419     -0.0144225540     -0.1311027765     27.8447170257     77.4879837036     -52.7972526550
 38  40    0    0     -0.1580253696     -9.7664461135     -0.2394323587     0.0584546327     0.1245965719     -0.1382934093     27.8447170257     77.4879837036     -52.7972526550
 38 249    0    0     -0.1580253696     -9.7664461135     -0.2394323587     0.0584546327     0.1245965719     -0.1382934093     27.8447170257     77.4879837036     -52.7972526550
 39 201    0    0     -0.0766183614     -9.7425031661     -0.3399939537     -0.0027990043     0.0902412605     -0.0344285511     27.8447170257     77.4879837036     -52.7972526550
 40 154    2    1     -0.2035175085     -9.7113771438     -0.2322494029     -0.1109249830     0.1605497837     0.0428042936     27.8447170257     77.4879837036     -52.7972526550
 41 106    2    1     -0.2035175085     -9.7113771438     -0.2322494029     -0.1109249830     0.1605497837     0.0428042936     27.8447170257     77.4879837036     -52.7972526550
 42  58    1    0     -0.2921074867     -9.7353200912     -0.2968961238     -0.2046696901     0.1003614306     0.1125801682     27.8447170257     77.4879837036     -52.7972526550
 43  10    1    0     -0.3711201906     -9.7544746398     -0.3567542552     -0.2869626235     0.0713325405     0.0995304870     27.8447170257     77.4879837036     -52.7972526550
 43 218    0    0     -0.3711201906     -9.7544746398     -0.3567542552     -0.2869626235     0.0713325405     0.0995304870     27.8447170257     77.4879837036     -52.7972526550
 44 170    0    0     -0.4046407222     -9.7736291885     -0.4573158264     -0.3290411949     0.0502932453     0.0348146867     25.7432289123     79.9479141235     -54.8214302062
 45 123    0    0     -0.3783031463     -9.7377147674     -0.4932306766     -0.3223831892     0.0236612272     -0.0567994499     25.7432289123     79.9479141235     -54.8214302062
 46  75    0    0     -0.3783031463     -9.7377147674     -0.4932306766     -0.3223831892     0.0236612272     -0.0567994499     25.7432289123     79.9479141235     -54.8214302062
 47  28    0    0     -0.3471769332     -9.7736291885     -0.5483001708     -0.3117303848     0.0026219363     -0.1295048599     25.7432289123     79.9479141235     -54.8214302062
 47 236    0    0     -0.2681642532     -9.7640523910     -0.5435114860     -0.2829678058     -0.0160204753     -0.1787740945     25.7432289123     79.9479141235     -54.8214302062
 48 189    0    0     -0.2681642532     -9.7640523910     -0.5435114860     -0.2829678058     -0.0160204753     -0.1787740945     25.7432289123     79.9479141235     -54.8214302062
 49 142    0    0     -0.1867572593     -9.7784175872     -0.5626660346     -0.2605969429     -0.0218795180     -0.1862310409     25.7432289123     79.9479141235     -54.8214302062
 50  95    0    0     -0.1436594247     -9.7353200912     -0.5985808849     -0.2334322690     -0.0325323295     -0.1414892673     25.7432289123     79.9479141235     -54.8214302062
 51  47    0    0     -0.1436594247     -9.7353200912     -0.5985808849     -0.2334322690     -0.0325323295     -0.1414892673     25.7432289123     79.9479141235     -54.8214302062
 52   0    0    0     -0.1292934894     -9.7640523910     -0.6799879074     -0.1990769577     -0.0407882499     -0.0666532993     26.2686004638     77.3122711181     -53.9780235290
 52 209    0    0     -0.1604196929     -9.7664461135     -0.6704106330     -0.1436823749     0.0052851371     -0.0096607789     26.2686004638     77.3122711181     -53.9780235290
 53 161    0    0     -0.1604196929     -9.7664461135     -0.6704106330     -0.1436823749     0.0052851371     -0.0096607789     26.2686004638     77.3122711181     -53.9780235290
 54 113    0    0     -0.2968961238     -9.6970109939     -0.5937922477     -0.0808308124     0.0204653882     0.0345483732     26.2686004638     77.3122711181     -53.9780235290
 55  65    0    0     -0.2107004880     -9.7879953384     -0.5842149734     -0.0344911074     0.0178021860     0.0611803817     26.2686004638     77.3122711181     -53.9780235290
 56  17    0    0     -0.2107004880     -9.7879953384     -0.5842149734     -0.0344911074     0.0178021860     0.0611803817     26.2686004638     77.3122711181     -53.9780235290
 56 225    0    0     -0.2897131729     -9.7544746398     -0.5722434043     -0.0012010931     0.0287213115     0.0800891113     26.2686004638     77.3122711181     -53.9780235290
 57 177    0    0     -0.3232336997     -9.7568693161     -0.5123852729     0.0139791667     0.0260581111     0.0720995140     26.2686004638     77.3122711181     -53.9780235290
 58 129    0    0     -0.3232336997     -9.7568693161     -0.5123852729     0.0139791667     0.0260581111     0.0720995140     26.2686004638     77.3122711181     -53.9780235290
 59  81    0    0     -0.3399939537     -9.7927837371     -0.4788647174     0.0163760480     0.0196664257     0.0486633396     24.8676090240     78.0151138305     -54.9901123046
 60  33    0    0     -0.3615428924     -9.7592630386     -0.4309782505     0.0081201190     0.0164705848     0.0175038805     24.8676090240     78.0151138305     -54.9901123046
 60 240    0    0     -0.3615428924     -9.7592630386     -0.4309782505     0.0081201190     0.0164705848     0.0175038805     24.8676090240     78.0151138305     -54.9901123046
 61 191    0    0     -0.3711201906     -9.7305316925     -0.4142179965     -0.0081254091     0.0108778608     -0.0171177411     24.8676090240     78.0151138305     -54.9901123046
 62 144    0    0     -0.3495712518     -9.7329254150     -0.3926690864     -0.0280994176     0.0015566554     -0.0498751211     24.8676090240     78.0151138305     -54.9901123046
 63  96    0    0     -0.3495712518     -9.7329254150     -0.3926690864     -0.0280994176     0.0015566554     -0.0498751211     24.8676090240     78.0151138305     -54.9901123046
 64  48    0    0     -0.3375996351     -9.7688407897     -0.3447826147     -0.0619220781     -0.0051013479     -0.0741102600     24.8676090240     78.0151138305     -54.9901123046
 65   0    0    0     -0.3399939537     -9.7209539413     -0.3256280183     -0.0976089859     -0.0064329500     -0.0767734575     24.8676090240     78.0151138305     -54.9901123046
 65 208    0    0     -0.3399939537     -9.7209539413     -0.3256280183     -0.0976089859     -0.0064329500     -0.0767734575     24.8676090240     78.0151138305     -54.9901123046
