# Supplementary material for: A localization method for wireless capsule endoscopy using side wall cameras and IMU sensor
Source: Sci Rep. 2021 May 27;11:11204. doi: 10.1038/s41598-021-90523-w (PMC8160358; doi:10.1038/s41598-021-90523-w)
Supplement: Supplementary file 1 — Supplementary Information. [file 41598_2021_90523_MOESM1_ESM.zip › data/L_6]

 44  19    0    0     -0.1891515731     -9.6347589492     1.6113798618     -0.1561994314     0.0066167383     -0.0416191959     41.5043907165     76.7851409912     -79.4489059448
 44 228    0    0     -0.1891515731     -9.6347589492     1.6113798618     -0.1561994314     0.0066167383     -0.0416191959     41.5043907165     76.7851409912     -79.4489059448
 45 181    0    0     -0.1771799468     -9.6610965728     1.5371558666     -0.1663195848     0.0036872167     -0.0434834384     41.1541404724     77.4879837036     -79.1115417480
 46 133    0    0     -0.1843629074     -9.6754617691     1.5898309707     -0.1671185493     0.0031545760     -0.0429507970     41.1541404724     77.4879837036     -79.1115417480
 47  85    0    0     -0.1843629074     -9.6754617691     1.5898309707     -0.1671185493     0.0031545760     -0.0429507970     41.1541404724     77.4879837036     -79.1115417480
 48  37    0    0     -0.1628140068     -9.6587018966     1.5730706214     -0.1697817420     0.0052851371     -0.0365591096     41.1541404724     77.4879837036     -79.1115417480
 48 246    0    0     -0.1843629074     -9.6730680465     1.5994082450     -0.1647216701     0.0084809789     -0.0269715881     41.1541404724     77.4879837036     -79.1115417480
 49 198    0    0     -0.1843629074     -9.6730680465     1.5994082450     -0.1647216701     0.0084809789     -0.0269715881     41.1541404724     77.4879837036     -79.1115417480
 50 150    0    0     -0.1867572593     -9.6658849716     1.5778593063     -0.1657869577     0.0100788998     -0.0280368690     41.1541404724     77.4879837036     -79.1115417480
 51 102    0    0     -0.1987288665     -9.6730680465     1.5802536010     -0.1721786260     0.0076820187     -0.0386896753     41.1541404724     77.4879837036     -79.1115417480
 52  54    0    0     -0.1987288665     -9.6730680465     1.5802536010     -0.1721786260     0.0076820187     -0.0386896753     41.1541404724     77.4879837036     -79.1115417480
 53   6    0    0     -0.1987288665     -9.6395473480     1.5610990524     -0.1769723892     0.0018229753     -0.0536036014     40.6287689208     77.3122711181     -79.6175842285
 53 214    0    0     -0.1843629074     -9.6730680465     1.5275784492     -0.1878915023     -0.0051013479     -0.0693164920     40.6287689208     77.3122711181     -79.6175842285
 54 167    0    0     -0.1843629074     -9.6730680465     1.5275784492     -0.1878915023     -0.0051013479     -0.0693164920     40.6287689208     77.3122711181     -79.6175842285
 55 119    0    0     -0.1604196929     -9.7017993927     1.5299727916     -0.1910873603     -0.0112267124     -0.0738439464     40.6287689208     77.3122711181     -79.6175842285
 56  72    0    0     -0.1747856235     -9.6970109939     1.5012409687     -0.1692491054     -0.0072319097     -0.0703817749     40.6287689208     77.3122711181     -79.6175842285
 57  25    0    0     -0.1747856235     -9.6970109939     1.5012409687     -0.1692491054     -0.0072319097     -0.0703817749     40.6287689208     77.3122711181     -79.6175842285
 57 233    0    0     -0.1628140068     -9.6874332427     1.5156068801     -0.1444813251     -0.0019055066     -0.0687838506     40.6287689208     77.3122711181     -79.6175842285
 58 185    0    0     -0.1628140068     -9.6371526718     1.5395502090     -0.1380896453     0.0004913746     -0.0682512044     40.6287689208     77.3122711181     -79.6175842285
 59 138    0    0     -0.1628140068     -9.6371526718     1.5395502090     -0.1380896453     0.0004913746     -0.0682512044     40.6287689208     77.3122711181     -79.6175842285
 60  90    0    0     -0.1771799468     -9.6395473480     1.5491274833     -0.1551341438     -0.0045687079     -0.0690501785     40.6287689208     77.3122711181     -79.6175842285
 61  42    0    0     -0.1532367229     -9.6563072204     1.5012409687     -0.1735102176     -0.0093624706     -0.0685175371     40.6287689208     76.2580108642     -78.9428558349
 61 251    0    0     -0.1532367229     -9.6563072204     1.5012409687     -0.1735102176     -0.0093624706     -0.0685175371     40.6287689208     76.2580108642     -78.9428558349
 62 203    0    0     -0.1484480619     -9.6802511215     1.5227898597     -0.1857609653     -0.0101614308     -0.0701154518     40.6287689208     76.2580108642     -78.9428558349
 63 155    0    0     -0.1316878080     -9.6874332427     1.4964523315     -0.1873588752     -0.0066992702     -0.0653216886     40.6287689208     76.2580108642     -78.9428558349
 64 108    0    0     -0.1316878080     -9.6874332427     1.4964523315     -0.1873588752     -0.0066992702     -0.0653216886     40.6287689208     76.2580108642     -78.9428558349
 65  60    0    0     -0.1245048284     -9.7401084899     1.4725090026     -0.1700480699     -0.0013728663     -0.0565331268     40.6287689208     76.2580108642     -78.9428558349
 66  12    0    0     -0.1149275422     -9.6922225952     1.4892693519     -0.1434160470     0.0084809789     -0.0509403991     40.6287689208     76.2580108642     -78.9428558349
 66 220    0    0     -0.1149275422     -9.6922225952     1.4892693519     -0.1434160470     0.0084809789     -0.0509403991     40.6287689208     76.2580108642     -78.9428558349
 67 172    0    0     -0.1149275422     -9.6658849716     1.4820864200     -0.1308990120     0.0108778608     -0.0397549581     40.6287689208     76.2580108642     -78.9428558349
 68 124    0    0     -0.1364764571     -9.6467304229     1.4964523315     -0.1364917278     0.0082146587     -0.0277705478     39.9282722473     78.7179489135     -79.9549484252
 69  77    0    0     -0.1364764571     -9.6467304229     1.4964523315     -0.1364917278     0.0082146587     -0.0277705478     39.9282722473     78.7179489135     -79.9549484252
 70  30    0    0     -0.1197161788     -9.6467304229     1.5180011749     -0.1548678159     0.0058177781     -0.0256399869     39.9282722473     78.7179489135     -79.9549484252
 70 238    0    0     -0.1747856235     -9.6946163177     1.4485658645     -0.1697817420     0.0066167383     -0.0301674318     39.9282722473     78.7179489135     -79.9549484252
 71 191    0    0     -0.1747856235     -9.6946163177     1.4485658645     -0.1697817420     0.0066167383     -0.0301674318     39.9282722473     78.7179489135     -79.9549484252
 72 144    0    0     -0.1532367229     -9.6682786941     1.4749033451     -0.1692491054     0.0098125801     -0.0400212764     39.9282722473     78.7179489135     -79.9549484252
 73  96    0    0     -0.1101388931     -9.6898279190     1.4916636943     -0.1665859127     0.0092799396     -0.0370917558     39.9282722473     78.7179489135     -79.9549484252
 74  49    0    0     -0.1101388931     -9.6898279190     1.4916636943     -0.1665859127     0.0092799396     -0.0370917558     39.9282722473     78.7179489135     -79.9549484252
 75   2  -32  -19     -0.1292934894     -9.6754617691     1.4892693519     -0.1617921447     0.0127421021     -0.0189819831     39.9282722473     78.7179489135     -79.9549484252
 75 210    0    0     -0.1221105098     -9.6730680465     1.4653260707     -0.1732439041     0.0175358653     -0.0008722134     40.6287689208     77.6636886596     -79.6175842285
 76 163   -1   -2     -0.1221105098     -9.6730680465     1.4653260707     -0.1732439041     0.0175358653     -0.0008722134     40.6287689208     77.6636886596     -79.6175842285
 77 115    0    0     -0.1604196929     -9.6874332427     1.4341999053     -0.1756407976     0.0249928283     0.0135090768     40.6287689208     77.6636886596     -79.6175842285
 78  67    7   -1     -0.1795742750     -9.7113771438     1.4150452613     -0.1633900642     0.0359119534     0.0222976422     40.6287689208     77.6636886596     -79.6175842285
 79  19    0    0     -0.1795742750     -9.7113771438     1.4150452613     -0.1633900642     0.0359119534     0.0222976422     40.6287689208     77.6636886596     -79.6175842285
 79 227    0  -64     -0.2130948066     -9.7425031661     1.4150452613     -0.1332958936     0.0364445972     0.0278903603     40.6287689208     77.6636886596     -79.6175842285
 80 179    0    0     -0.2466153383     -9.6802511215     1.4509601593     -0.0992069149     0.0319171547     0.0164385962     40.6287689208     77.6636886596     -79.6175842285
 81 132    0   -2     -0.2466153383     -9.6802511215     1.4509601593     -0.0992069149     0.0319171547     0.0164385962     40.6287689208     77.6636886596     -79.6175842285
 82  84    0    0     -0.2442210197     -9.6587018966     1.4701147079     -0.0869561767     0.0247265100     -0.0131229400     40.6287689208     77.6636886596     -79.6175842285
 83  36    0    7     -0.2370380401     -9.6922225952     1.4772977828     -0.0914836215     0.0156716241     -0.0405539131     41.1541404724     77.8394012451     -79.1115417480
 83 245    0    0     -0.2370380401     -9.6922225952     1.4772977828     -0.0914836215     0.0156716241     -0.0405539131     41.1541404724     77.8394012451     -79.1115417480
 84 197    0    0     -0.2514039993     -9.6084213256     1.5180011749     -0.1074628353     0.0087473001     -0.0682512044     41.1541404724     77.8394012451     -79.1115417480
 85 149    0    0     -0.2035175085     -9.6275758743     1.5203955173     -0.1423507690     -0.0101614308     -0.0935516262     41.1541404724     77.8394012451     -79.1115417480
 86 102    0    0     -0.2035175085     -9.6275758743     1.5203955173     -0.1423507690     -0.0101614308     -0.0935516262     41.1541404724     77.8394012451     -79.1115417480
 87  55    0    0     -0.1939402198     -9.6443357467     1.4868750572     -0.1684501409     -0.0234774374     -0.1071339607     41.1541404724     77.8394012451     -79.1115417480
 88   7    0    0     -0.1795742750     -9.7209539413     1.4605374336     -0.1713796710     -0.0250753593     -0.1132593274     41.1541404724     77.8394012451     -79.1115417480
 88 216    0    0     -0.1795742750     -9.7209539413     1.4605374336     -0.1713796710     -0.0250753593     -0.1132593274     41.1541404724     77.8394012451     -79.1115417480
 89 169    0    0     -0.1460537433     -9.6874332427     1.4749033451     -0.1583299732     -0.0170857548     -0.1151235580     41.1541404724     77.8394012451     -79.1115417480
 90 122    0    0     -0.1197161788     -9.6634902954     1.4725090026     -0.1612595081     -0.0149551939     -0.1066013097     40.4536437988     77.4879837036     -79.1115417480
 91  74    0    0     -0.1197161788     -9.6634902954     1.4725090026     -0.1612595081     -0.0149551939     -0.1066013097     40.4536437988     77.4879837036     -79.1115417480
 92  26    0    0     -0.0861956501     -9.6754617691     1.4461715221     -0.1596615791     -0.0162867965     -0.0826324939     40.4536437988     77.4879837036     -79.1115417480
 92 235    0    0     -0.1053502440     -9.6658849716     1.4796920776     -0.1548678159     -0.0165531158     -0.0504077625     40.4536437988     77.4879837036     -79.1115417480
 93 188    0    0     -0.1053502440     -9.6658849716     1.4796920776     -0.1548678159     -0.0165531158     -0.0504077625     40.4536437988     77.4879837036     -79.1115417480
 94 141    0    0     -0.0957729530     -9.6754617691     1.4868750572     -0.1639226913     -0.0072319097     -0.0264389491     40.4536437988     77.4879837036     -79.1115417480
 95  93    0    0     -0.1245048284     -9.6826448440     1.4437771797     -0.1804345607     0.0060840978     -0.0030027742     40.4536437988     77.4879837036     -79.1115417480
 96  45    0    0     -0.1245048284     -9.6826448440     1.4437771797     -0.1804345607     0.0060840978     -0.0030027742     40.4536437988     77.4879837036     -79.1115417480
 96 253    0    0     -0.1532367229     -9.6922225952     1.4437771797     -0.1788366317     0.0178021860     0.0153733158     40.4536437988     77.4879837036     -79.1115417480
 97 206    0    0     -0.1939402198     -9.6563072204     1.4749033451     -0.1684501409     0.0260581111     0.0148406767     40.4536437988     77.4879837036     -79.1115417480
 98 158    0    0     -0.1939402198     -9.6563072204     1.4749033451     -0.1684501409     0.0260581111     0.0148406767     40.4536437988     77.4879837036     -79.1115417480
 99 110    0    0     -0.1723913097     -9.7113771438     1.3911020755     -0.1689827919     0.0233949089     0.0012583471     40.6287689208     77.3122711181     -78.9428558349
100  62    0    0     -0.2035175085     -9.7377147674     1.3767361640     -0.1455466175     0.0217969870     -0.0032690949     40.6287689208     77.3122711181     -78.9428558349
101  14    0    0     -0.2035175085     -9.7377147674     1.3767361640     -0.1455466175     0.0217969870     -0.0032690949     40.6287689208     77.3122711181     -78.9428558349
101 223    0    0     -0.2107004880     -9.7808122634     1.3934963989     -0.1111913204     0.0199327468     -0.0115250182     40.6287689208     77.3122711181     -78.9428558349
102 175    0    0     -0.2178834438     -9.7353200912     1.4294113159     -0.0651179265     0.0146063432     -0.0208462262     40.6287689208     77.3122711181     -78.9428558349
103 128    0    0     -0.2178834438     -9.7353200912     1.4294113159     -0.0651179265     0.0146063432     -0.0208462262     40.6287689208     77.3122711181     -78.9428558349
104  81    0    0     -0.2107004880     -9.6730680465     1.4605374336     -0.0198435039     -0.0035034275     -0.0304337501     40.6287689208     77.3122711181     -78.9428558349
105  33    0    0     -0.2059118509     -9.6491241455     1.5203955173     -0.0046632437     -0.0085635108     -0.0440160799     40.6287689208     77.3122711181     -78.9428558349
105 242    0    0     -0.2059118509     -9.6491241455     1.5203955173     -0.0046632437     -0.0085635108     -0.0440160799     40.6287689208     77.3122711181     -78.9428558349
106 194    0    0     -0.2083061695     -9.6658849716     1.5060296058     -0.0187782192     -0.0093624706     -0.0586636924     40.1033973693     76.7851409912     -80.1236267089
107 147    0    0     -0.2059118509     -9.6275758743     1.5371558666     -0.0374206304     -0.0064329500     -0.0717133760     40.1033973693     76.7851409912     -80.1236267089
108  99    0    0     -0.2059118509     -9.6275758743     1.5371558666     -0.0374206304     -0.0064329500     -0.0717133760     40.1033973693     76.7851409912     -80.1236267089
109  52    0    0     -0.1484480619     -9.7448978424     1.5419445037     -0.0419480752     -0.0304017639     -0.0754418468     40.1033973693     76.7851409912     -80.1236267089
110   4    0    0     -0.1436594247     -9.7616577148     1.5395502090     -0.0139844560     -0.0397229719     -0.0546688842     40.1033973693     76.7851409912     -80.1236267089
110 213    0    0     -0.1436594247     -9.7616577148     1.5395502090     -0.0139844560     -0.0397229719     -0.0546688842     40.1033973693     76.7851409912     -80.1236267089
111 165    0    0     -0.1221105098     -9.5844774246     1.6736322402     0.0051905961     -0.0256080007     -0.0304337501     40.1033973693     76.7851409912     -80.1236267089
112 117    0    0     -0.1412650966     -9.6443357467     1.6281400680     -0.0288983869     0.0055514578     -0.0003395714     40.1033973693     76.7851409912     -80.1236267089
113  69    0    0     -0.1412650966     -9.6443357467     1.6281400680     -0.0288983869     0.0055514578     -0.0003395714     40.1033973693     76.7851409912     -80.1236267089
114  21    0    0     -0.1963345432     -9.6874332427     1.6018025875     -0.0310289406     0.0194001054     0.0225639605     40.4536437988     76.0823059082     -81.4730758666
114 229    0    0     -0.2059118509     -9.7903900146     1.6161684989     0.0115822851     0.0044861769     0.0286893253     40.4536437988     76.0823059082     -81.4730758666
115 180    0    0     -0.2059118509     -9.7903900146     1.6161684989     0.0115822851     0.0044861769     0.0286893253     40.4536437988     76.0823059082     -81.4730758666
116 132    0    0     -1.0511081218     -9.4527902603     1.4988466262     0.0584546327     -0.0088298311     0.0417390108     40.4536437988     76.0823059082     -81.4730758666
117  84    0    0     1.0104045867     -9.5701122283     2.5140399932     -0.1032016992     -0.4362736701     0.3309626817     40.4536437988     76.0823059082     -81.4730758666
118  36    0    0     1.0104045867     -9.5701122283     2.5140399932     -0.1032016992     -0.4362736701     0.3309626817     40.4536437988     76.0823059082     -81.4730758666
118 244    0    0     -0.5913979530     -9.5341968536     1.6496891021     -0.1727112674     -0.1901938629     0.0976662445     40.4536437988     76.0823059082     -81.4730758666
119 197    0    1     -0.0526751232     -9.3881435394     1.5706763267     -0.3394277095     -0.2482516527     0.0404074144     40.4536437988     76.0823059082     -81.4730758666
120 149   -2    6     -0.0526751232     -9.3881435394     1.5706763267     -0.3394277095     -0.2482516527     0.0404074144     40.4536437988     76.0823059082     -81.4730758666
121 102   -4   11     -0.4405555725     -9.8071498870     1.7646165847     -0.4347702980     -0.1979171562     -0.0714470624     40.8038940429     76.4337234497     -81.4730758666
122  54   -5   13     -0.1460537433     -9.7688407897     1.7813768386     -0.3716524124     -0.1395930290     -0.0296347885     40.8038940429     76.4337234497     -81.4730758666
123   7   -6   13     -0.1460537433     -9.7688407897     1.7813768386     -0.3716524124     -0.1395930290     -0.0296347885     40.8038940429     76.4337234497     -81.4730758666
123 216   -5   10     -0.2322494029     -9.6922225952     1.7119414806     -0.3170567750     0.0201990652     -0.0898231410     40.8038940429     76.4337234497     -81.4730758666
124 168   -4    8     -0.3232336997     -9.7688407897     1.5060296058     -0.2558031558     0.1227323293     -0.1271079778     40.8038940429     76.4337234497     -81.4730758666
125 121   -5    7     -0.3232336997     -9.7688407897     1.5060296058     -0.2558031558     0.1227323293     -0.1271079778     40.8038940429     76.4337234497     -81.4730758666
126  73   -4    5     -0.2202777862     -9.8550367355     1.4246226310     -0.1604605436     0.1317872047     -0.0940842628     40.8038940429     76.4337234497     -81.4730758666
127  25   -3    4     -0.1819685935     -9.7185602188     1.3982850265     -0.0675148057     0.1403094530     -0.0794366598     40.8038940429     76.4337234497     -81.4730758666
127 233   -4    4     -0.1819685935     -9.7185602188     1.3982850265     -0.0675148057     0.1403094530     -0.0794366598     40.8038940429     76.4337234497     -81.4730758666
128 186   -2    2     -0.3759088277     -9.7041940689     1.6592663764     -0.0246372675     0.1389778614     -0.0786377048     40.8038940429     76.4337234497     -81.4730758666
129 138   -2    2     -0.0550694465     -9.6826448440     1.4844807624     0.0091854038     0.1216670393     -0.0349611949     41.5043907165     75.7308883666     -80.1236267089
130  90   -2    3     -0.0550694465     -9.6826448440     1.4844807624     0.0091854038     0.1216670393     -0.0349611949     41.5043907165     75.7308883666     -80.1236267089
131  42   -1    2     -0.3687258243     -9.6012382507     1.6449004173     -0.0201098179     0.1496306657     -0.0653216886     41.5043907165     75.7308883666     -80.1236267089
131 250   -2    2     -0.3040791034     -9.6610965728     1.5443387985     -0.0387522268     0.0825179862     0.0148406767     41.5043907165     75.7308883666     -80.1236267089
132 202   -2    4     -0.3040791034     -9.6610965728     1.5443387985     -0.0387522268     0.0825179862     0.0148406767     41.5043907165     75.7308883666     -80.1236267089
133 154   -3    6     -0.0287318849     -9.4863109588     1.1325150728     -0.0882877731     0.0478963613     0.0137753963     41.5043907165     75.7308883666     -80.1236267089
134 106   -5   12     -0.3304166793     -9.5701122283     1.5826478958     -0.2155888080     0.0697346210     -0.1201836466     41.5043907165     75.7308883666     -80.1236267089
135  59   -6   17     -0.3304166793     -9.5701122283     1.5826478958     -0.2155888080     0.0697346210     -0.1201836466     41.5043907165     75.7308883666     -80.1236267089
136  11   -7   21     -0.6680163383     -9.7281370162     1.7646165847     -0.2214478492     0.0401730775     -0.0994106674     41.5043907165     75.7308883666     -80.1236267089
136 220   -6   21     -0.4453442096     -9.6395473480     1.6233514785     -0.1617921447     0.0151389837     -0.0461466360     41.3292655944     76.6094360351     -79.9549484252
137 173   -5   19     -0.4453442096     -9.6395473480     1.6233514785     -0.1617921447     0.0151389837     -0.0461466360     41.3292655944     76.6094360351     -79.9549484252
138 125   -6   19     -0.3136564254     -9.6419420242     1.7574336528     -0.2299700975     0.0287213115     -0.1143245935     41.3292655944     76.6094360351     -79.9549484252
139  78   -9   21     0.0000000000     -9.9005289077     1.9513738632     -0.2400902748     0.0260581111     -0.1119277238     41.3292655944     76.6094360351     -79.9549484252
140  29   -9   20     0.0000000000     -9.9005289077     1.9513738632     -0.2400902748     0.0260581111     -0.1119277238     41.3292655944     76.6094360351     -79.9549484252
140 237   -9   20     -0.0095772953     -9.8191213607     1.8148974418     -0.1261052489     0.0601470947     -0.0759744930     41.3292655944     76.6094360351     -79.9549484252
141 189   -8   21     0.0814070034     -9.6108150482     0.9673068046     -0.0693790435     0.0726641368     -0.0828988265     41.3292655944     76.6094360351     -79.9549484252
142 141   -6   21     0.0814070034     -9.6108150482     0.9673068046     -0.0693790435     0.0726641368     -0.0828988265     41.3292655944     76.6094360351     -79.9549484252
143  93   -6   25     -0.0407035017     -9.7448978424     1.5060296058     -0.0957447433     0.0577502155     -0.1052697181     41.3292655944     76.6094360351     -79.9549484252
144  46   -6   28     -0.1676026582     -9.4958877563     1.3216667175     -0.1844293594     0.0452331590     -0.1217815637     41.6795120239     75.9065933227     -79.6175842285
144 255   -6   34     -0.1676026582     -9.4958877563     1.3216667175     -0.1844293594     0.0452331590     -0.1217815637     41.6795120239     75.9065933227     -79.6175842285
145 208   -5   39     -0.3136564254     -9.7305316925     1.5299727916     -0.2041370630     0.0388414812     -0.1007422685     41.6795120239     75.9065933227     -79.6175842285
146 161   -4   46     -0.3495712518     -9.4192695617     0.9673068046     -0.2049360036     0.0572175693     -0.1089981918     41.6795120239     75.9065933227     -79.6175842285
147 113   -4   52     -0.3495712518     -9.4192695617     0.9673068046     -0.2049360036     0.0572175693     -0.1089981918     41.6795120239     75.9065933227     -79.6175842285
148  66   -8   56     0.0550694465     -9.9388380050     1.6736322402     -0.2795056819     0.0082146587     -0.1188520431     41.6795120239     75.9065933227     -79.6175842285
149  18   -6   44     -0.0191545906     -9.6156044006     1.5275784492     -0.1303663730     0.0742620563     -0.0959485149     41.6795120239     75.9065933227     -79.6175842285
149 226   -6   30     -0.0191545906     -9.6156044006     1.5275784492     -0.1303663730     0.0742620563     -0.0959485149     41.6795120239     75.9065933227     -79.6175842285
150 179   -5   15     0.0191545906     -9.7329254150     1.6951811313     -0.1530035734     0.0723978137     -0.1084655647     41.6795120239     75.9065933227     -79.6175842285
151 131    0   10     0.0766183614     -9.7879953384     1.7813768386     -0.1213114738     0.1035572767     -0.1324343681     40.4536437988     77.1365661621     -79.4489059448
152  85   -1   22     0.0766183614     -9.7879953384     1.7813768386     -0.1213114738     0.1035572767     -0.1324343681     40.4536437988     77.1365661621     -79.4489059448
153  38   -1   33     -0.2921074867     -9.7472915649     1.6520833969     -0.0382195854     0.1544244289     -0.1425545310     40.4536437988     77.1365661621     -79.4489059448
153 247   -2   44     -0.1388707752     -9.4695501327     1.2402596473     0.0025274009     0.1405757808     -0.1002096295     40.4536437988     77.1365661621     -79.4489059448
154 199   -3   41     -0.1388707752     -9.4695501327     1.2402596473     0.0025274009     0.1405757808     -0.1002096295     40.4536437988     77.1365661621     -79.4489059448
155 151   -3   34     -0.0095772953     -9.6946163177     1.8556008338     -0.0291647005     0.0929044723     -0.0725123357     40.4536437988     77.1365661621     -79.4489059448
156 103   -1   29     -0.5219625949     -9.4384241104     1.2498369216     -0.1008048176     0.0731967735     -0.0709144163     40.4536437988     77.1365661621     -79.4489059448
157  56    0   27     -0.5219625949     -9.4384241104     1.2498369216     -0.1008048176     0.0731967735     -0.0709144163     40.4536437988     77.1365661621     -79.4489059448
158   9    0   19     -0.3232336997     -9.8119382858     2.2530586719     -0.2470145940     0.0252591490     -0.0836977863     40.4536437988     77.1365661621     -79.4489059448
158 217    3   27     0.2250664234     -9.7017993927     1.8005313873     -0.1615258216     0.0348466753     -0.0493424844     39.4029006958     76.4337234497     -79.4489059448
159 170    2   32     0.2250664234     -9.7017993927     1.8005313873     -0.1615258216     0.0348466753     -0.0493424844     39.4029006958     76.4337234497     -79.4489059448
160 122    1   29     -0.3280223608     -9.7377147674     1.7167301177     -0.0480734348     0.1195364837     -0.0962148284     39.4029006958     76.4337234497     -79.4489059448
161  75    1   34     -0.4740760803     -9.5006761550     1.4820864200     -0.0336921501     0.0947687053     -0.0655880069     39.4029006958     76.4337234497     -79.4489059448
162  27    1   30     -0.4740760803     -9.5006761550     1.4820864200     -0.0336921501     0.0947687053     -0.0655880069     39.4029006958     76.4337234497     -79.4489059448
162 234    2   28     0.1652083396     -9.6515188217     1.7526449203     -0.1657869577     -0.0056339893     -0.0293684692     39.4029006958     76.4337234497     -79.4489059448
163 187    1   28     -0.1891515731     -9.4480009078     0.9816726684     -0.1953484916     0.0004913746     -0.0381570339     39.4029006958     76.4337234497     -79.4489059448
164 139    0   27     -0.1891515731     -9.4480009078     0.9816726684     -0.1953484916     0.0004913746     -0.0381570339     39.4029006958     76.4337234497     -79.4489059448
165  91    0   20     -0.1652083396     -9.7496862411     1.7861654758     -0.2225131511     -0.0032371077     -0.0730449676     39.4029006958     76.4337234497     -79.4489059448
166  44    0   16     -0.0957729530     -9.6778564453     1.8819384574     -0.1713796710     0.0236612272     -0.0714470624     39.4029006958     76.4337234497     -79.4489059448
166 252   -4   16     -0.0957729530     -9.6778564453     1.8819384574     -0.1713796710     0.0236612272     -0.0714470624     39.4029006958     76.4337234497     -79.4489059448
167 205   -2   16     -0.2561926364     -9.6251811981     1.3456099033     -0.1783039808     0.0534890890     -0.0946168994     39.2277755737     75.9065933227     -78.6054992675
168 157   -2   16     0.0311262083     -9.7712354660     1.9609510421     -0.1913536834     0.0364445972     -0.0882252216     39.2277755737     75.9065933227     -78.6054992675
169 110   -3   16     0.0311262083     -9.7712354660     1.9609510421     -0.1913536834     0.0364445972     -0.0882252216     39.2277755737     75.9065933227     -78.6054992675
170  63    0   12     0.0670410633     -9.6682786941     1.3408212661     -0.0557967185     0.0899749469     -0.0727786540     39.2277755737     75.9065933227     -78.6054992675
171  15    0   16     -0.1891515731     -9.5246200561     1.1612470149     -0.0749717712     0.1067531228     -0.0911547470     39.2277755737     75.9065933227     -78.6054992675
171 224    1   20     -0.1891515731     -9.5246200561     1.1612470149     -0.0749717712     0.1067531228     -0.0911547470     39.2277755737     75.9065933227     -78.6054992675
172 177   -1   24     -0.1364764571     -9.4503955841     1.0223761796     -0.1884241580     0.0329824328     -0.0392223148     39.2277755737     75.9065933227     -78.6054992675
173 130    0   24     0.1460537433     -9.8191213607     2.2434813976     -0.3237147808     -0.0122919917     -0.0485435199     39.2277755737     75.9065933227     -78.6054992675
174  83   -1   15     0.0000000000     -9.7951784133     1.4174395561     -0.1364917278     0.0654734992     -0.0477445602     38.5272827148     75.9065933227     -78.6054992675
175  34   -3   11     0.0000000000     -9.7951784133     1.4174395561     -0.1364917278     0.0654734992     -0.0477445602     38.5272827148     75.9065933227     -79.9549484252
175 242   -1    4     -0.2490096569     -9.6251811981     1.5012409687     -0.0869561767     0.1027583122     -0.0770397758     38.5272827148     75.9065933227     -79.9549484252
176 195    0    0     -0.0574637699     -9.5533514022     1.3863134384     -0.1817661476     0.0585491657     -0.0589300107     38.5272827148     75.9065933227     -79.9549484252
177 147   -1    7     -0.0574637699     -9.5533514022     1.3863134384     -0.1817661476     0.0585491657     -0.0589300107     38.5272827148     75.9065933227     -79.9549484252
178 100   -2   18     -0.1580253696     -9.7377147674     2.0016546249     -0.2020064830     0.0489616441     -0.0562668085     38.5272827148     75.9065933227     -79.9549484252
179  52    1   25     -0.2992904472     -9.6347589492     1.3958907127     -0.1218441247     0.0585491657     -0.0482771968     38.5272827148     75.9065933227     -79.9549484252
180   5    3   33     -0.2992904472     -9.6347589492     1.3958907127     -0.1218441247     0.0585491657     -0.0482771968     38.5272827148     75.9065933227     -79.9549484252
180 213    3   31     -0.3304166793     -9.5820837020     1.2211050987     -0.1577973365     0.0574838876     -0.0663869667     38.5272827148     75.9065933227     -79.9549484252
181 166    4   20     -0.1508424043     -9.6467304229     1.7813768386     -0.2259752988     0.0367109179     -0.0757081794     40.4536437988     75.7308883666     -79.9549484252
182 118    0   12     -0.1508424043     -9.6467304229     1.7813768386     -0.2259752988     0.0367109179     -0.0757081794     40.4536437988     75.7308883666     -79.4489059448
183  71   -1    4     0.1029559254     -9.8143329620     1.9489794731     -0.1508730173     0.0614786863     -0.0741102600     40.4536437988     75.7308883666     -79.4489059448
184  23    0    0     -0.0430978250     -9.6371526718     1.4629317283     -0.1024027466     0.0793221378     -0.0765071392     40.4536437988     75.7308883666     -79.4489059448
184 231    0    0     -0.0430978250     -9.6371526718     1.4629317283     -0.1024027466     0.0793221378     -0.0765071392     40.4536437988     75.7308883666     -79.4489059448
185 184    0    0     -0.0191545906     -9.5581398010     1.3408212661     -0.1194472427     0.0513585281     -0.0607942485     40.4536437988     75.7308883666     -79.4489059448
186 136    0    0     -0.0526751232     -9.4480009078     0.9673068046     -0.2179856777     0.0146063432     -0.0517393636     40.4536437988     75.7308883666     -79.4489059448
187  88    0    0     -0.0526751232     -9.4480009078     0.9673068046     -0.2179856777     0.0146063432     -0.0517393636     40.4536437988     75.7308883666     -79.4489059448
188  40    3   12     0.2322494029     -9.7281370162     1.6449004173     -0.3111977577     -0.0035034275     -0.0613268899     40.4536437988     75.7308883666     -79.4489059448
188 248    5   24     0.1819685935     -9.7975721359     1.2785688638     -0.1950821685     0.0484290075     -0.0597289657     40.2785224914     74.8523330688     -79.4489059448
189 201    7   32     0.1819685935     -9.7975721359     1.2785688638     -0.1950821685     0.0484290075     -0.0597289657     40.2785224914     74.8523330688     -79.9549484252
190 153    5   39     -0.0622524166     -9.6323642730     1.0295591354     -0.1167840361     0.0875780677     -0.0698491334     40.2785224914     74.8523330688     -79.9549484252
191 106    0   39     0.0287318849     -9.7089824676     1.3432155847     -0.1596615791     0.0644082117     -0.0677185726     40.2785224914     74.8523330688     -79.9549484252
192  59    0   38     0.0287318849     -9.7089824676     1.3432155847     -0.1596615791     0.0644082117     -0.0677185726     40.2785224914     74.8523330688     -79.9549484252
193  12   -2   34     -0.3304166793     -9.7999668121     2.4134783744     -0.1583299732     0.0460321235     -0.0618595314     40.2785224914     74.8523330688     -79.9549484252
193 221    2   32     -0.1005615949     -9.6156044006     1.2258937358     -0.1082617998     0.0260581111     -0.0362927937     40.2785224914     74.8523330688     -79.9549484252
194 173    1   32     -0.1005615949     -9.6156044006     1.2258937358     -0.1082617998     0.0260581111     -0.0362927937     40.2785224914     74.8523330688     -79.9549484252
195 126    2   27     0.3328109979     -9.8574304580     2.1620743274     -0.2099960803     -0.0165531158     -0.0599952888     40.2785224914     74.8523330688     -79.9549484252
196  79    2   22     -0.3783031463     -9.5461683273     1.0942059707     -0.2765761375     -0.0338639259     -0.0610605716     40.2785224914     74.8523330688     -79.9549484252
197  31    1   22     -0.3783031463     -9.5461683273     1.0942059707     -0.2765761375     -0.0338639259     -0.0610605716     40.2785224914     74.8523330688     -79.9549484252
197 240    0   18     -0.0550694465     -9.9148941040     1.8077143669     -0.2659233093     -0.0213468790     -0.0876925849     39.7531471252     76.7851409912     -79.4489059448
198 193   -1   16     -0.1221105098     -9.6299695968     1.3432155847     -0.0861572170     0.0375098752     -0.0895568275     39.7531471252     76.7851409912     -79.4489059448
199 146   -2   28     -0.1221105098     -9.6299695968     1.3432155847     -0.0861572170     0.0375098752     -0.0895568275     39.7531471252     76.7851409912     -79.4489059448
200  99   -4   37     -0.0454921483     -9.5341968536     0.9840670585     -0.1077291488     0.0508258867     -0.1050033926     39.7531471252     76.7851409912     -79.4489059448
201  51   -1   37     -0.0550694465     -9.5916604995     1.3911020755     -0.2163877725     0.0345803546     -0.0999433135     39.7531471252     76.7851409912     -79.4489059448
202   3   -1   30     -0.0550694465     -9.5916604995     1.3911020755     -0.2163877725     0.0345803546     -0.0999433135     39.7531471252     76.7851409912     -79.4489059448
202 212   -2   27     0.0454921483     -9.7568693161     1.5826478958     -0.2297037839     0.0534890890     -0.1015412330     39.7531471252     76.7851409912     -79.4489059448
203 164   -2   16     0.3399939537     -9.9340486526     2.0567240715     -0.0834940147     0.0947687053     -0.0951495456     39.7531471252     76.7851409912     -79.4489059448
204 117   -2   16     0.3399939537     -9.9340486526     2.0567240715     -0.0834940147     0.0947687053     -0.0951495456     39.7531471252     76.7851409912     -79.4489059448
205  69   -2   20     -0.1292934894     -9.4312410354     0.8571679115     0.0267625308     0.1517612218     -0.0866273021     39.4029006958     75.7308883666     -78.7741775512
206  21    0   20     0.0047886476     -9.6515188217     1.2785688638     -0.1071965098     0.1078183889     -0.0820998573     39.4029006958     75.7308883666     -78.7741775512
206 230    1   28     0.0047886476     -9.6515188217     1.2785688638     -0.1071965098     0.1078183889     -0.0820998573     39.4029006958     75.7308883666     -78.7741775512
207 182    4   24     -0.0287318849     -9.5294084548     1.0989946174     -0.2246437072     0.0697346210     -0.0775724172     39.4029006958     75.7308883666     -78.7741775512
208 134    3   28     0.1292934894     -9.9364433288     2.0160205364     -0.2544715404     0.0609460449     -0.0895568275     39.4029006958     75.7308883666     -78.7741775512
209  86    2   36     0.1292934894     -9.9364433288     2.0160205364     -0.2544715404     0.0609460449     -0.0895568275     39.4029006958     75.7308883666     -78.7741775512
210  38    0   32     -0.3926690864     -9.5796890258     1.0343478918     -0.0877551364     0.1147427201     -0.0701154518     39.4029006958     75.7308883666     -78.7741775512
210 247   -2   28     -0.0981672668     -9.6682786941     1.2091335058     -0.1388886089     0.0886433410     -0.0653216886     39.4029006958     75.7308883666     -78.7741775512
211 199   -2   28     -0.0981672668     -9.6682786941     1.2091335058     -0.1388886089     0.0886433410     -0.0653216886     39.4029006958     75.7308883666     -78.7741775512
212 152   -2   12     0.4022463798     -9.8095445632     1.6281400680     -0.1761734390     0.0897086238     -0.0693164920     40.4536437988     75.7308883666     -78.4368133544
213 104   -1    8     0.2968961238     -9.7832069396     1.7885598182     -0.1423507690     0.1240639209     -0.0805019474     40.4536437988     75.7308883666     -78.4368133544
214  56    0   19     0.2968961238     -9.7832069396     1.7885598182     -0.1423507690     0.1240639209     -0.0805019474     40.4536437988     75.7308883666     -78.4368133544
215   8    1   11     0.2418267011     -9.7592630386     1.7023642063     -0.0994732284     0.1437716245     -0.0797029781     40.4536437988     75.7308883666     -78.4368133544
215 217   -1   18     0.0742240333     -9.4527902603     0.9816726684     -0.0637863206     0.1291240215     -0.0360264754     40.4536437988     75.7308883666     -78.4368133544
216 169    0   30     0.0742240333     -9.4527902603     0.9816726684     -0.0637863206     0.1291240215     -0.0360264754     40.4536437988     75.7308883666     -78.4368133544
217 122    0   24     0.0838013267     -9.7257432937     1.6329287528     -0.2645917177     0.0524238061     -0.0594626474     40.4536437988     75.7308883666     -78.4368133544
218  74    0   24     0.2466153383     -9.7353200912     1.4964523315     -0.2605969429     0.0620113325     -0.0498751211     40.4536437988     75.7308883666     -78.4368133544
219  27    3   24     0.2466153383     -9.7353200912     1.4964523315     -0.2605969429     0.0620113325     -0.0498751211     40.4536437988     75.7308883666     -78.4368133544
219 236   -1   16     -0.1245048284     -9.7161655426     1.2689915895     -0.1636563777     0.1118131995     -0.0690501785     40.8038940429     75.7308883666     -79.7862625122
220 189   -5   16     0.1149275422     -9.8574304580     1.6257457733     -0.1231757164     0.0883770275     -0.0365591096     40.8038940429     75.7308883666     -79.7862625122
221 142   -9   28     0.1149275422     -9.8574304580     1.6257457733     -0.1231757164     0.0883770275     -0.0365591096     40.8038940429     75.7308883666     -79.7862625122
222  95   -9   39     0.1460537433     -9.6299695968     1.4677204132     -0.1692491054     0.0849148654     -0.0472119188     40.8038940429     75.7308883666     -79.7862625122
223  47   -2   38     0.0287318849     -9.7305316925     1.3360326290     -0.1095933914     0.1206017613     -0.0583973646     40.8038940429     75.7308883666     -79.7862625122
224   0    0   49     0.0287318849     -9.7305316925     1.3360326290     -0.1095933914     0.1206017613     -0.0583973646     40.8038940429     75.7308883666     -79.7862625122
224 208    3   56     -0.0574637699     -9.5461683273     1.3240610361     -0.0933478546     0.1323198556     -0.0610605716     40.8038940429     75.7308883666     -79.7862625122
225 161    2   55     0.0143659424     -9.6850395202     1.9825000762     -0.1990769577     0.1091500043     -0.0773060989     40.8038940429     75.7308883666     -79.7862625122
226 113    0   68     0.0143659424     -9.6850395202     1.9825000762     -0.1990769577     0.1091500043     -0.0773060989     40.8038940429     75.7308883666     -79.7862625122
227  64    1   65     -0.0454921483     -9.5318031311     0.9744897842     -0.1343611598     0.1206017613     -0.0679848909     40.8038940429     76.4337234497     -80.7983551025
228  17    0   61     0.2729529142     -9.7472915649     1.5180011749     -0.2113276958     0.0771915817     -0.0541362476     40.8038940429     76.4337234497     -80.7983551025
228 226    1   58     0.2729529142     -9.7472915649     1.5180011749     -0.2113276958     0.0771915817     -0.0541362476     40.8038940429     76.4337234497     -80.7983551025
229 178    2   54     0.2083061695     -9.7664461135     1.8939100265     -0.1721786260     0.0966329479     -0.0453476810     40.8038940429     76.4337234497     -80.7983551025
230 131    2   53     -0.0454921483     -9.5054655075     1.3216667175     -0.0837603378     0.1237976074     -0.0469456005     40.8038940429     76.4337234497     -80.7983551025
231  84    3   48     -0.0454921483     -9.5054655075     1.3216667175     -0.0837603378     0.1237976074     -0.0469456005     40.8038940429     76.4337234497     -80.7983551025
232  36    3   42     0.0311262083     -9.7688407897     1.7717995643     -0.1010711431     0.0987635135     -0.0445487213     40.8038940429     76.4337234497     -80.7983551025
232 244    2   36     -0.3184450626     -9.4791278839     0.7422403812     -0.0273004627     0.1323198556     -0.0533372831     40.8038940429     76.4337234497     -80.7983551025
233 197    1   32     -0.3184450626     -9.4791278839     0.7422403812     -0.0273004627     0.1323198556     -0.0533372831     40.8038940429     76.4337234497     -80.7983551025
234 150    0   32     -0.2226721048     -9.6419420242     1.5826478958     -0.1532699012     0.0697346210     -0.0400212764     40.8038940429     76.4337234497     -80.7983551025
235 102    0   32     -0.0430978250     -9.6347589492     1.2282880544     -0.1663195848     0.0303192329     0.0079163541     40.2785224914     76.6094360351     -80.9670333862
236  55    0   34     -0.0430978250     -9.6347589492     1.2282880544     -0.1663195848     0.0303192329     0.0079163541     40.2785224914     76.6094360351     -80.9670333862
237   7    0   37     0.2202777862     -9.7017993927     1.5539160728     -0.1932179260     0.0004913746     0.0084489917     40.2785224914     76.6094360351     -80.9670333862
237 214    0   37     -0.0574637699     -9.7401084899     1.6257457733     -0.1258389234     0.0439015626     -0.0139218997     40.2785224914     76.6094360351     -80.9670333862
238 167    0   34     -0.0574637699     -9.7401084899     1.6257457733     -0.1258389234     0.0439015626     -0.0139218997     40.2785224914     76.6094360351     -80.9670333862
239 119   -1   35     0.2083061695     -9.7592630386     1.8101086616     -0.1117239475     0.0494942808     -0.0136555802     40.2785224914     76.6094360351     -80.9670333862
240  72   -1   27     0.1580253696     -9.7017993927     1.4318056106     -0.0603241634     0.0718651771     -0.0069975762     40.2785224914     76.6094360351     -80.9670333862
241  24   -2   23     0.1580253696     -9.7017993927     1.4318056106     -0.0603241634     0.0718651771     -0.0069975762     40.2785224914     76.6094360351     -80.9670333862
241 232   -3   24     0.0885899734     -9.7113771438     1.9896830558     -0.1024027466     0.0415046787     -0.0232431077     40.2785224914     76.6094360351     -80.9670333862
242 185   -2   24     0.1484480619     -9.5413799285     1.2546256780     -0.1902884006     -0.0093624706     -0.0235094261     41.5043907165     75.3794631958     -80.4609909057
243 137   -3   29     0.1484480619     -9.5413799285     1.2546256780     -0.1902884006     -0.0093624706     -0.0235094261     41.5043907165     75.3794631958     -80.4609909057
244  89   -2   35     0.1580253696     -9.7257432937     1.9202475547     -0.3106651306     -0.0389240074     -0.0512067222     41.5043907165     75.3794631958     -80.4609909057
245  41   -1   38     0.1388707752     -9.7017993927     1.1181491613     -0.2566020965     -0.0059003090     -0.0717133760     41.5043907165     75.3794631958     -80.4609909057
245 249   -2   36     0.1388707752     -9.7017993927     1.1181491613     -0.2566020965     -0.0059003090     -0.0717133760     41.5043907165     75.3794631958     -80.4609909057
246 201   -2   31     0.0574637699     -9.7281370162     1.3719475269     -0.1958811283     0.0260581111     -0.0911547470     41.5043907165     75.3794631958     -80.4609909057
247 153   -1   27     0.1795742750     -9.8430643081     1.7526449203     -0.1719123125     0.0580165338     -0.1071339607     41.5043907165     75.3794631958     -80.4609909057
248 106    0   23     0.1795742750     -9.8430643081     1.7526449203     -0.1719123125     0.0580165338     -0.1071339607     41.5043907165     75.3794631958     -80.4609909057
249  58    0   20     -0.0933786296     -9.6850395202     1.6449004173     -0.0667158412     0.0787895011     -0.0807682609     41.5043907165     75.3794631958     -80.4609909057
250  10    0   19     0.0119716191     -9.6515188217     1.5994082450     -0.0824287414     0.0550870037     -0.0615932083     39.4029006958     76.0823059082     -80.1236267089
250 218    0   15     0.0119716191     -9.6515188217     1.5994082450     -0.0824287414     0.0550870037     -0.0615932083     39.4029006958     76.0823059082     -80.1236267089
251 170    0   18     0.1340821266     -9.6778564453     1.2713859081     -0.1183819532     0.0271233892     -0.0376243948     39.4029006958     76.0823059082     -80.1236267089
252 122    0   17     0.1484480619     -9.8574304580     1.7310960292     -0.0941468238     0.0444342041     -0.0477445602     39.4029006958     76.0823059082     -80.1236267089
253  74   -1   14     0.1484480619     -9.8574304580     1.7310960292     -0.0941468238     0.0444342041     -0.0477445602     39.4029006958     76.0823059082     -80.1236267089
254  26   -1   11     0.0502807998     -9.6371526718     1.4653260707     0.0155770778     0.0809200668     -0.0325643110     39.4029006958     76.0823059082     -80.1236267089
254 233    0    4     0.0502807998     -9.6036319732     1.4772977828     -0.0227730131     0.0654734992     -0.0301674318     39.4029006958     76.0823059082     -80.1236267089
255 185    0    0     0.0502807998     -9.6036319732     1.4772977828     -0.0227730131     0.0654734992     -0.0301674318     39.4029006958     76.0823059082     -80.1236267089
  0 137    0    0     0.0263375616     -9.5749006271     1.4150452613     -0.1058649063     0.0335150718     -0.0272379112     39.4029006958     76.0823059082     -80.1236267089
  1  89    0    0     0.0215489125     -9.6419420242     1.6472947597     -0.1785703182     -0.0013728663     -0.0320316696     40.2785224914     75.9065933227     -80.6296691894
  2  41    0    0     0.0215489125     -9.6419420242     1.6472947597     -0.1785703182     -0.0013728663     -0.0320316696     40.2785224914     75.9065933227     -80.6296691894
  2 249    0    0     0.0574637699     -9.6275758743     1.5323672294     -0.1940168762     -0.0149551939     -0.0275042295     40.2785224914     75.9065933227     -80.6296691894
  3 201    0    0     0.0263375616     -9.6826448440     1.4318056106     -0.2089308023     -0.0080308704     -0.0416191959     40.2785224914     75.9065933227     -80.6296691894
  4 153    0    0     0.0263375616     -9.6826448440     1.4318056106     -0.2089308023     -0.0080308704     -0.0416191959     40.2785224914     75.9065933227     -80.6296691894
  5 105    0    0     0.0311262083     -9.6946163177     1.4126509666     -0.2118603229     -0.0037697479     -0.0554678440     40.2785224914     75.9065933227     -80.6296691894
  6  57    0    0     0.0239432382     -9.6898279190     1.3934963989     -0.2089308023     -0.0035034275     -0.0615932083     40.2785224914     75.9065933227     -80.6296691894
  7   9    0    0     0.0239432382     -9.6898279190     1.3934963989     -0.2089308023     -0.0035034275     -0.0615932083     40.2785224914     75.9065933227     -80.6296691894
  7 216    0    0     0.0407035017     -9.6778564453     1.4198338985     -0.2060012817     -0.0053676681     -0.0658543348     40.2785224914     75.9065933227     -80.6296691894
  8 169    0    0     0.0622524166     -9.6539134979     1.4030736923     -0.2179856777     -0.0059003090     -0.0693164920     40.2785224914     75.9065933227     -80.6296691894
  9 120    0    0     0.0622524166     -9.6539134979     1.4030736923     -0.2179856777     -0.0059003090     -0.0693164920     40.2785224914     75.9065933227     -80.6296691894
 10  72    0    0     0.0670410633     -9.6946163177     1.3599758148     -0.2358291387     -0.0096287908     -0.0687838506     40.6287689208     76.2580108642     -79.2802200317
 11  24    0    0     0.0622524166     -9.7472915649     1.3001177310     -0.2331659555     -0.0053676681     -0.0679848909     40.6287689208     76.2580108642     -79.2802200317
 11 232    0    0     0.0622524166     -9.7472915649     1.3001177310     -0.2331659555     -0.0053676681     -0.0679848909     40.6287689208     76.2580108642     -79.2802200317
 12 184    0    0     0.0838013267     -9.7784175872     1.2905404567     -0.2046696901     0.0007576947     -0.0623921680     40.6287689208     76.2580108642     -79.2802200317
 13 135    0    0     0.0670410633     -9.7472915649     1.2881461334     -0.1559330940     0.0066167383     -0.0541362476     40.6287689208     76.2580108642     -79.2802200317
 14  87    0    0     0.0670410633     -9.7472915649     1.2881461334     -0.1559330940     0.0066167383     -0.0541362476     40.6287689208     76.2580108642     -79.2802200317
 15  39    0    0     0.0646467447     -9.7257432937     1.3240610361     -0.1194472427     0.0100788998     -0.0509403991     40.6287689208     76.2580108642     -79.2802200317
 15 246    0    0     0.0670410633     -9.6754617691     1.3527928590     -0.1055985808     0.0119431400     -0.0541362476     40.6287689208     76.2580108642     -79.2802200317
 16 198    0    0     0.0670410633     -9.6754617691     1.3527928590     -0.1055985808     0.0119431400     -0.0541362476     40.6287689208     76.2580108642     -79.2802200317
 17 150    0    0     0.0790126848     -9.6802511215     1.3503985404     -0.1149197936     0.0076820187     -0.0573320865     40.4536437988     76.0823059082     -80.4609909057
 18 101    0    0     0.0670410633     -9.6539134979     1.3647644519     -0.1293010826     0.0076820187     -0.0538699245     40.4536437988     76.0823059082     -80.4609909057
 19  53    0    0     0.0670410633     -9.6539134979     1.3647644519     -0.1293010826     0.0076820187     -0.0538699245     40.4536437988     76.0823059082     -80.4609909057
 20   5    0    0     0.0574637699     -9.6156044006     1.3456099033     -0.1524709320     -0.0053676681     -0.0536036014     40.4536437988     76.0823059082     -80.4609909057
 20 212    0    0     0.0742240333     -9.6610965728     1.3503985404     -0.1841630363     -0.0240100789     -0.0605279254     40.4536437988     76.0823059082     -80.4609909057
 21 163    0    0     0.0742240333     -9.6610965728     1.3503985404     -0.1841630363     -0.0240100789     -0.0605279254     40.4536437988     76.0823059082     -80.4609909057
 22 115    0    0     0.0742240333     -9.6658849716     1.3336383104     -0.2089308023     -0.0208142375     -0.0770397758     40.4536437988     76.0823059082     -80.4609909057
 23  67    0    0     0.0933786296     -9.6539134979     1.3527928590     -0.2360954523     -0.0264069604     -0.0882252216     40.4536437988     76.0823059082     -80.4609909057
 24  18    0    0     0.0933786296     -9.6539134979     1.3527928590     -0.2360954523     -0.0264069604     -0.0882252216     40.4536437988     76.0823059082     -80.4609909057
 24 226    0    0     0.1029559254     -9.6658849716     1.2833575057     -0.2659233093     -0.0399892921     -0.0884915447     40.2785224914     76.2580108642     -78.2681350708
 25 179    0    0     0.1029559254     -9.6658849716     1.2833575057     -0.2659233093     -0.0399892921     -0.0884915447     40.2785224914     76.2580108642     -78.2681350708
 26 131    0    0     -0.0502807998     -9.7017993927     1.1612470149     -0.2874952507     -0.0967154884     -0.0386896753     40.2785224914     76.2580108642     -78.2681350708
 27  83    0    0     0.1795742750     -9.8741912841     1.1780072450     -0.2584663629     -0.1124283790     -0.0128566193     40.2785224914     76.2580108642     -78.2681350708
 28  36    0    0     0.1795742750     -9.8741912841     1.1780072450     -0.2584663629     -0.1124283790     -0.0128566193     40.2785224914     76.2580108642     -78.2681350708
 28 244    0    0     0.1125332117     -9.7592630386     1.1947674751     -0.1825651168     -0.0293364858     -0.0711807298     40.2785224914     76.2580108642     -78.2681350708
 29 196    0    0     0.1149275422     -9.7209539413     1.2043448686     -0.1436823749     -0.0186836776     -0.0839640998     40.2785224914     76.2580108642     -78.2681350708
 30 149    0    0     0.0981672668     -9.6467304229     1.2378653287     -0.1463455677     -0.0272059226     -0.0765071392     40.2785224914     76.2580108642     -78.2681350708
 31 101    0    0     0.0981672668     -9.6467304229     1.2378653287     -0.1463455677     -0.0272059226     -0.0765071392     40.2785224914     76.2580108642     -78.2681350708
 32  54    0    0     0.2226721048     -9.7401084899     1.2258937358     -0.1775050258     -0.0666213083     -0.0392223148     39.0526542663     76.4337234497     -78.4368133544
 33   6    0    0     0.1316878080     -9.7017993927     1.1899788379     -0.1753744840     -0.0527726554     -0.0410865545     39.0526542663     76.4337234497     -78.4368133544
 33 214    0    0     0.1316878080     -9.7017993927     1.1899788379     -0.1753744840     -0.0527726554     -0.0410865545     39.0526542663     76.4337234497     -78.4368133544
 34 167    0    0     0.0694353866     -9.7544746398     1.1660356521     -0.1615258216     -0.0506420993     -0.0397549581     39.0526542663     76.4337234497     -78.4368133544
 35 119    0    0     0.1292934894     -9.7305316925     1.1947674751     -0.1330295681     -0.0602296257     -0.0309663891     39.0526542663     76.4337234497     -78.4368133544
 36  72    0    0     0.1292934894     -9.7305316925     1.1947674751     -0.1330295681     -0.0602296257     -0.0309663891     39.0526542663     76.4337234497     -78.4368133544
 37  25    0    0     0.0670410633     -9.6802511215     1.2426539659     -0.1175829887     -0.0501094532     -0.0461466360     39.0526542663     76.4337234497     -78.4368133544
 37 233    0    0     0.0574637699     -9.6898279190     1.2546256780     -0.1340948462     -0.0652897071     -0.0544025659     39.0526542663     76.4337234497     -78.4368133544
 38 185    0    0     0.0574637699     -9.6898279190     1.2546256780     -0.1340948462     -0.0652897071     -0.0544025659     39.0526542663     76.4337234497     -78.4368133544
 39 138    0    0     0.0742240333     -9.6227865219     1.2450482845     -0.1636563777     -0.1294728641     -0.0237757444     40.4536437988     76.7851409912     -79.1115417480
 40  91    0    0     0.0909842967     -9.7065887451     1.1995562362     -0.1972127151     -0.2027109146     0.0124437952     40.4536437988     76.7851409912     -79.1115417480
 41  43    0    0     0.0909842967     -9.7065887451     1.1995562362     -0.1972127151     -0.2027109146     0.0124437952     40.4536437988     76.7851409912     -79.1115417480
 41 251    0    0     0.0838013267     -9.7017993927     1.1420923471     -0.2227794647     -0.2567739009     0.0321514892     40.4536437988     76.7851409912     -79.1115417480
 42 203    0    0     0.0885899734     -9.7425031661     1.1396980285     -0.2360954523     -0.3092389583     0.0396084499     40.4536437988     76.7851409912     -79.1115417480
 43 156    0    0     0.0885899734     -9.7425031661     1.1396980285     -0.2360954523     -0.3092389583     0.0396084499     40.4536437988     76.7851409912     -79.1115417480
 44 108    0    0     0.0047886476     -9.7448978424     1.1277264356     -0.2307690620     -0.3441269159     0.0329504466     40.4536437988     76.7851409912     -79.1115417480
 45  60    0    0     -0.0718297100     -9.7640523910     1.0870230197     -0.2129256248     -0.3734221220     0.0196344394     40.4536437988     76.7851409912     -79.1115417480
 46  12    0    0     -0.0718297100     -9.7640523910     1.0870230197     -0.2129256248     -0.3734221220     0.0196344394     40.4536437988     76.7851409912     -79.1115417480
 46 220    0    0     -0.0383091812     -9.7975721359     1.0702626705     -0.1974790382     -0.4554487228     0.0191017990     40.4536437988     76.7851409912     -79.1115417480
 47 173    0    0     -0.0095772953     -9.8215160369     1.0319535732     -0.1503403759     -0.5052505493     0.0127101171     37.3014144897     77.1365661621     -78.4368133544
 48 125    0    0     -0.0095772953     -9.8215160369     1.0319535732     -0.1503403759     -0.5052505493     0.0127101171     37.3014144897     77.1365661621     -78.4368133544
 49  78    0    0     0.0119716191     -9.6156044006     1.1468811035     -0.1215777993     -0.5436006546     0.0246945190     37.3014144897     77.1365661621     -78.4368133544
 50  30    0    0     -0.0478864765     -9.6850395202     1.1085718870     -0.1482098102     -0.5816844940     0.0366789340     37.3014144897     77.1365661621     -78.4368133544
 50 239    0    0     -0.0478864765     -9.6850395202     1.1085718870     -0.1482098102     -0.5816844940     0.0366789340     37.3014144897     77.1365661621     -78.4368133544
 51 191    0    0     -0.0287318849     -9.6467304229     1.0774456262     -0.1865599155     -0.6730322837     0.0723658275     37.3014144897     77.1365661621     -78.4368133544
 52 144    0    0     -0.0167602658     -9.7377147674     1.0151932239     -0.2382260322     -0.7643800735     0.0918072128     37.3014144897     77.1365661621     -78.4368133544
 53  96    0    0     -0.0167602658     -9.7377147674     1.0151932239     -0.2382260322     -0.7643800735     0.0918072128     37.3014144897     77.1365661621     -78.4368133544
 54  49    0    0     0.0957729530     -9.8837680816     0.9289976119     -0.2310353755     -0.8056596755     0.0947367191     37.3014144897     77.1365661621     -78.4368133544
 55   1    0    0     0.0838013267     -9.7401084899     1.0535024404     -0.1551341438     -0.7760982036     0.0558539772     38.5272827148     76.2580108642     -77.2560424804
 55 209    0    0     0.0838013267     -9.7401084899     1.0535024404     -0.1551341438     -0.7760982036     0.0558539772     38.5272827148     76.2580108642     -77.2560424804
 56 161    0    0     0.0311262083     -9.7999668121     1.0726569890     -0.1143871545     -0.7348185539     0.0175038805     38.5272827148     76.2580108642     -77.2560424804
 57 113    0    0     0.0000000000     -9.7760238647     1.0822342681     -0.0861572170     -0.7191056728     0.0297546100     38.5272827148     76.2580108642     -77.2560424804
 58  64    0    0     0.0000000000     -9.7760238647     1.0822342681     -0.0861572170     -0.7191056728     0.0297546100     38.5272827148     76.2580108642     -77.2560424804
 59  14    0    0     0.0574637699     -9.5437746047     1.1301207542     -0.0981416225     -0.7760982036     0.0755616712     38.5272827148     76.2580108642     -77.2560424804
 59 222    0    0     0.0143659424     -9.7496862411     0.9505464553     -0.1761734390     -0.8709081649     0.1096506481     38.5272827148     76.2580108642     -77.2560424804
 60 174    0    0     0.0143659424     -9.7496862411     0.9505464553     -0.1761734390     -0.8709081649     0.1096506481     38.5272827148     76.2580108642     -77.2560424804
 61 126    2    0     0.0047886476     -9.8286991119     0.9864613533     -0.1647216701     -0.8762346267     0.1003294467     38.5272827148     76.2580108642     -77.2560424804
 62  79    2    0     0.0454921483     -9.7425031661     1.0367422103     -0.1223767518     -0.8386834144     0.0691699934     38.5272827148     76.2580108642     -77.2560424804
 63  31    3   -1     0.0454921483     -9.7425031661     1.0367422103     -0.1223767518     -0.8386834144     0.0691699934     36.2506675720     77.1365661621     -77.4247283935
 63 239    3   -1     -0.2274607658     -9.6132097244     1.1205434799     -0.1205125093     -0.7971374988     0.0518591785     36.2506675720     77.1365661621     -77.4247283935
 64 192    0    0     -0.0502807998     -9.4791278839     1.1109662055     -0.2102624177     -0.9039318084     0.1120475292     36.2506675720     77.1365661621     -77.4247283935
 65 145    0    0     -0.0502807998     -9.4791278839     1.1109662055     -0.2102624177     -0.9039318084     0.1120475292     36.2506675720     77.1365661621     -77.4247283935
 66  97    0    0     -0.0885899734     -9.6347589492     0.9266032218     -0.3535426616     -1.0746431350     0.1828886890     36.2506675720     77.1365661621     -77.4247283935
 67  50    0    0     -0.4621044635     -9.6012382507     0.8284359931     -0.4467547416     -1.1691868305     0.2033953428     36.2506675720     77.1365661621     -77.4247283935
 68   2    2    1     -0.4621044635     -9.6012382507     0.8284359931     -0.4467547416     -1.1691868305     0.2033953428     36.2506675720     77.1365661621     -77.4247283935
 68 210    4    3     0.2537982940     -9.8837680816     0.8380132675     -0.4957576274     -1.2621325254     0.2276304721     36.2506675720     77.1365661621     -77.4247283935
 69 163    6    6     -0.1699969768     -9.7760238647     0.7637892246     -0.4430262565     -1.1409568786     0.1360163450     33.7989311218     77.1365661621     -77.4247283935
 70 115    8    9     -0.1699969768     -9.7760238647     0.7637892246     -0.4430262565     -1.1409568786     0.1360163450     33.7989311218     77.4879837036     -75.0631866455
 71  68    6    9     0.3256280183     -9.8167276382     0.8140700340     -0.5018830299     -1.1769100427     0.1229666590     33.7989311218     77.4879837036     -75.0631866455
 72  19    5   11     -0.4884420394     -9.7879953384     0.5842149734     -0.4632665634     -1.0645229816     0.0089816341     33.7989311218     77.4879837036     -75.0631866455
 72 228    5   12     -0.4884420394     -9.7879953384     0.5842149734     -0.4632665634     -1.0645229816     0.0089816341     33.7989311218     77.4879837036     -75.0631866455
 73 180    4   11     0.4788647174     -9.8909511566     0.6871709346     -0.4749846458     -1.2741169929     0.1069874525     33.7989311218     77.4879837036     -75.0631866455
 74 133    3   10     -0.0933786296     -9.8550367355     0.5746376991     -0.3671249866     -1.0229769945     -0.0536036014     33.7989311218     77.4879837036     -75.0631866455
 75  85    1   10     -0.0933786296     -9.8550367355     0.5746376991     -0.3671249866     -1.0229769945     -0.0536036014     33.7989311218     77.4879837036     -75.0631866455
 76  38    0    8     -0.5219625949     -9.5605344772     0.5147795677     -0.3258453607     -1.0131231546     -0.0698491334     33.7989311218     77.4879837036     -75.0631866455
 76 246    1   10     0.0215489125     -9.8622188568     0.4932306766     -0.4038771629     -1.1446853876     -0.0040680541     33.7989311218     77.4879837036     -75.0631866455
 77 199    0    9     0.0215489125     -9.8622188568     0.4932306766     -0.4038771629     -1.1446853876     -0.0040680541     33.7989311218     77.4879837036     -75.0631866455
 78 151    0    7     -0.1556310415     -9.7568693161     0.5123852729     -0.3689892292     -1.0187159776     -0.0738439464     32.3979415893     77.8394012451     -71.6895599365
 79 104   -1    9     0.2107004880     -9.9699640274     0.3591485500     -0.4182584762     -1.0847632884     -0.0267052674     32.3979415893     77.8394012451     -71.6895599365
 80  56   -3    7     0.2107004880     -9.9699640274     0.3591485500     -0.4182584762     -1.0847632884     -0.0267052674     32.3979415893     77.8394012451     -71.6895599365
 81   7   -2    5     -0.3591485500     -9.8263044357     0.3208393812     -0.3095998287     -0.9867574691     -0.0970137786     32.3979415893     77.8394012451     -71.6895599365
 81 215   -4    5     -0.1173218607     -9.7329254150     0.3399939537     -0.2928216457     -1.1116616725     -0.0080628566     32.3979415893     77.8394012451     -71.6895599365
 82 168   -6    6     -0.1173218607     -9.7329254150     0.3399939537     -0.2928216457     -1.1116616725     -0.0080628566     32.3979415893     77.8394012451     -71.6895599365
 83 121   -5    4     0.0646467447     -9.8646135330     0.2992904472     -0.2664559364     -1.0573323965     -0.0165851020     32.3979415893     77.8394012451     -71.6895599365
 84  73   -7    5     -0.1532367229     -9.8861627578     0.2945018005     -0.1271705150     -0.8541299819     -0.1148572444     32.3979415893     77.8394012451     -71.6895599365
 85  26   -5    3     -0.1532367229     -9.8861627578     0.2945018005     -0.1271705150     -0.8541299819     -0.1148572444     32.3979415893     77.8394012451     -71.6895599365
 85 234   -4    3     -0.0838013267     -9.6874332427     0.3112620830     -0.0984079456     -0.9484073638     0.0412063741     29.0705852508     78.0151138305     -71.1835174560
 86 186   -4    3     -0.7230857849     -9.5557460784     0.3759088277     -0.1474108600     -0.9966113090     0.0502612590     29.0705852508     78.0151138305     -71.1835174560
 87 138   -5    4     -0.7230857849     -9.5557460784     0.3759088277     -0.1474108600     -0.9966113090     0.0502612590     29.0705852508     78.0151138305     -71.1835174560
 88  89   -6    6     0.2442210197     -9.8310928344     0.3902747631     -0.3037407875     -1.2972868728     0.1192381744     29.0705852508     78.0151138305     -71.1835174560
 89  41   -3    4     -0.0933786296     -9.9412317276     0.2154891252     -0.2882942008     -1.2674589157     -0.0424181556     29.0705852508     78.0151138305     -71.1835174560
 89 250   -6    5     -0.0933786296     -9.9412317276     0.2154891252     -0.2882942008     -1.2674589157     -0.0424181556     29.0705852508     78.0151138305     -71.1835174560
 90 202   -4    5     0.4070350170     -9.8526420593     0.2537982940     -0.1889567947     -1.2184560298     -0.0549352073     29.0705852508     78.0151138305     -71.1835174560
 91 154   -5    3     -0.9481521606     -9.8861627578     0.2897131729     -0.0491387176     -1.0205801725     -0.1859647274     29.0705852508     78.0151138305     -71.1835174560
 92 107   -5    2     -0.9481521606     -9.8861627578     0.2897131729     -0.0491387176     -1.0205801725     -0.1859647274     29.0705852508     78.0151138305     -71.1835174560
 93  59   -5    1     0.2801358699     -9.6682786941     0.3639371871     -0.0419480752     -1.3390990495     -0.0056659746     28.1949653625     77.1365661621     -68.6532974243
 94  12   -5    0     -0.8212530136     -9.6970109939     0.4453442096     -0.0888204193     -1.2133959531     -0.0248410272     28.1949653625     77.1365661621     -68.6532974243
 94 220   -1   -2     -0.8212530136     -9.6970109939     0.4453442096     -0.0888204193     -1.2133959531     -0.0248410272     28.1949653625     77.1365661621     -68.6532974243
 95 173   -1   -5     0.2035175085     -9.8023614883     0.3471769332     -0.1053322672     -1.4221909046     0.0281566829     28.1949653625     77.1365661621     -68.6532974243
 96 126    0   -8     -0.8044927597     -9.7496862411     0.5459058284     -0.1202461957     -1.2946236133     -0.0914210700     28.1949653625     77.1365661621     -68.6532974243
 97  79    1   -9     -0.8044927597     -9.7496862411     0.5459058284     -0.1202461957     -1.2946236133     -0.0914210700     28.1949653625     77.1365661621     -68.6532974243
 98  32    4  -11     0.2825301933     -9.7927837371     0.3040791034     -0.1338285207     -1.4818467140     -0.0501414394     28.1949653625     77.1365661621     -68.6532974243
 98 240    6  -12     -0.3998520660     -9.8694019317     0.4070350170     -0.1471445322     -1.3979557800     -0.1271079778     28.1949653625     77.1365661621     -68.6532974243
 99 193    7  -12     -0.3998520660     -9.8694019317     0.4070350170     -0.1471445322     -1.3979557800     -0.1271079778     28.1949653625     77.1365661621     -68.6532974243
100 146   10  -17     0.7470290184     -9.7544746398     0.1149275422     -0.0906846618     -1.5116744995     -0.0144545412     27.4944686889     77.4879837036     -66.2917633056
101  99   11  -17     -0.4166123390     -9.5796890258     0.5004136562     -0.0834940147     -1.2842371463     -0.0962148284     27.4944686889     77.4879837036     -66.2917633056
102  52    9  -16     -0.4166123390     -9.5796890258     0.5004136562     -0.0834940147     -1.2842371463     -0.0962148284     27.4944686889     77.4879837036     -66.2917633056
103   4    9  -17     0.4549215316     -9.8191213607     0.3064734458     -0.1468782186     -1.3881019401     0.0055194721     27.4944686889     77.4879837036     -66.2917633056
103 212    8  -14     -0.0742240333     -9.8526420593     0.3735145092     -0.1732439041     -1.3372348546     0.0087153129     27.4944686889     77.4879837036     -66.2917633056
104 165    7  -14     -0.0742240333     -9.8526420593     0.3735145092     -0.1732439041     -1.3372348546     0.0087153129     27.4944686889     77.4879837036     -66.2917633056
105 118    9  -16     0.1412650966     -9.8933458328     0.2035175085     -0.1607268571     -1.3697259426     0.0713005542     27.4944686889     77.4879837036     -66.2917633056
106  70    9  -15     0.4764704227     -9.7329254150     0.2466153383     -0.1316979646     -1.2442890405     0.0630446195     27.4944686889     77.4879837036     -66.2917633056
107  23    8  -16     0.4764704227     -9.7329254150     0.2466153383     -0.1316979646     -1.2442890405     0.0630446195     27.4944686889     77.4879837036     -66.2917633056
107 231    7  -13     0.5195682525     -9.8071498870     0.0383091812     -0.1511393308     -1.0056662559     0.0284230041     26.2686004638     77.3122711181     -63.7615394592
108 183    4   -8     -0.5746376991     -9.7760238647     0.2753472328     -0.2318343639     -0.7928763389     -0.0261726260     26.2686004638     77.3122711181     -63.7615394592
109 136    2   -5     -0.5746376991     -9.7760238647     0.2753472328     -0.2318343639     -0.7928763389     -0.0261726260     26.2686004638     77.3122711181     -63.7615394592
110  89    1   -1     0.4549215316     -9.8454589843     0.3519655704     -0.2816362190     -0.9465431213     0.0507938957     26.2686004638     77.3122711181     -63.7615394592
111  42    0    0     -0.1412650966     -9.8526420593     0.2346437215     -0.2805709362     -0.9012686729     0.0428042936     26.2686004638     77.3122711181     -63.7615394592
111 250    0    0     -0.1412650966     -9.8526420593     0.2346437215     -0.2805709362     -0.9012686729     0.0428042936     26.2686004638     77.3122711181     -63.7615394592
112 203    0    0     0.0814070034     -9.4647617340     0.2537982940     -0.2952185153     -1.0615934133     0.1232329845     26.2686004638     77.3122711181     -63.7615394592
113 155    0    0     0.0981672668     -9.9125003814     0.1316878080     -0.4030781745     -1.0770400762     0.0441358947     26.2686004638     77.3122711181     -63.7615394592
114 107    0    0     0.0981672668     -9.9125003814     0.1316878080     -0.4030781745     -1.0770400762     0.0441358947     26.2686004638     77.3122711181     -63.7615394592
115  60    0    1     0.4022463798     -9.9460210800     0.1484480619     -0.3522110462     -1.0117915868     0.0428042936     26.2686004638     77.3122711181     -63.7615394592
116  11   -1    3     -0.2011231899     -9.7448978424     0.1867572593     -0.3298401832     -0.9111225128     0.0329504466     24.5173606872     77.3122711181     -61.7373657226
116 220   -3    3     -0.2011231899     -9.7448978424     0.1867572593     -0.3298401832     -0.9111225128     0.0329504466     24.5173606872     77.3122711181     -61.7373657226
117 173   -5    4     0.1771799468     -9.7329254150     0.1149275422     -0.3652607440     -1.1212491989     0.0529244613     24.5173606872     77.3122711181     -61.7373657226
118 126   -9    5     -0.2035175085     -10.0801029205     -0.2370380401     -0.3442214727     -1.1444190740     -0.1079329133     24.5173606872     77.3122711181     -61.7373657226
119  80  -12    4     -0.2035175085     -10.0801029205     -0.2370380401     -0.3442214727     -1.1444190740     -0.1079329133     24.5173606872     77.3122711181     -61.7373657226
120  34  -17    5     0.0095772953     -10.0034847259     -0.1747856235     -0.2683202028     -1.5015543937     -0.1646591186     24.5173606872     77.3122711181     -61.7373657226
120 243  -20    6     -0.4142179965     -9.9029226303     -0.1795742750     -0.1122565984     -1.3814439773     -0.2386961221     24.5173606872     77.3122711181     -61.7373657226
121 197  -21    6     -0.4142179965     -9.9029226303     -0.1795742750     -0.1122565984     -1.3814439773     -0.2386961221     24.5173606872     77.3122711181     -61.7373657226
122 151  -21    7     0.2633756160     -9.7520809173     -0.0766183614     -0.0278331041     -1.4709276199     -0.0951495456     24.5173606872     77.3122711181     -61.7373657226
123 104  -14    9     0.3112620830     -9.6922225952     0.0646467447     -0.0265015077     -1.3257830142     -0.1129930019     25.3929805755     78.1908187866     -58.8697814941
124  56  -11   12     0.3112620830     -9.6922225952     0.0646467447     -0.0265015077     -1.3257830142     -0.1129930019     25.3929805755     78.1908187866     -58.8697814941
125   9   -9   13     0.3591485500     -9.7425031661     0.1101388931     -0.1277031660     -1.0557343959     -0.0935516262     25.3929805755     78.1908187866     -58.8697814941
125 217   -6   14     0.4884420394     -9.8694019317     0.2394323587     -0.1998759269     -0.7175077915     0.0326841235     25.3929805755     78.1908187866     -58.8697814941
126 170   -5   12     0.4884420394     -9.8694019317     0.2394323587     -0.1998759269     -0.7175077915     0.0326841235     25.3929805755     78.1908187866     -58.8697814941
127 122   -4   10     0.2657699346     -9.8430643081     0.2274607658     -0.2036044120     -0.4330778598     0.1205697774     25.3929805755     78.1908187866     -58.8697814941
128  74   -4    9     -0.1580253696     -9.7736291885     0.0407035017     -0.2014738559     -0.3180275201     0.1061884999     25.3929805755     78.1908187866     -58.8697814941
129  27   -4    7     -0.1580253696     -9.7736291885     0.0407035017     -0.2014738559     -0.3180275201     0.1061884999     25.3929805755     78.1908187866     -58.8697814941
129 235   -5    8     -0.2250664234     -9.6802511215     0.0502807998     -0.2659233093     -0.4304146289     0.0718331909     25.3929805755     78.1908187866     -58.8697814941
130 187   -6    6     -0.0311262083     -9.7903900146     -0.0191545906     -0.3002786159     -0.5800866127     0.0800891113     24.3422374725     76.7851409912     -57.1829681396
131 140   -8    8     -0.0311262083     -9.7903900146     -0.0191545906     -0.3002786159     -0.5800866127     0.0800891113     24.3422374725     76.7851409912     -57.1829681396
132  92  -11    9     0.0239432382     -9.8095445632     0.0454921483     -0.3303728103     -0.6962021827     0.1599851608     24.3422374725     76.7851409912     -57.1829681396
133  45  -14    7     -0.2394323587     -9.8310928344     -0.0239432382     -0.3143935680     -0.6669069290     0.1258961915     24.3422374725     76.7851409912     -57.1829681396
133 254  -17    8     -0.2394323587     -9.8310928344     -0.0239432382     -0.3143935680     -0.6669069290     0.1258961915     24.3422374725     76.7851409912     -57.1829681396
134 207  -15    6     -0.1077445626     -9.8286991119     0.0071829710     -0.2462156295     -0.5406711578     -0.0445487213     24.3422374725     76.7851409912     -57.1829681396
135 160  -10    3     -0.0861956501     -9.8741912841     -0.1125332117     -0.1793692684     -0.2703562021     -0.2104661703     24.3422374725     76.7851409912     -57.1829681396
136 114   -8    3     -0.0861956501     -9.8741912841     -0.1125332117     -0.1793692684     -0.2703562021     -0.2104661703     24.3422374725     76.7851409912     -57.1829681396
137  68   -4    2     -0.0885899734     -9.8574304580     -0.1029559254     -0.1308990120     -0.2783458232     -0.1771761417     24.3422374725     76.7851409912     -57.1829681396
138  20   -5    1     -0.1963345432     -9.7784175872     -0.0694353866     -0.0683137702     -0.2860691070     -0.1721160650     23.2914924621     77.1365661621     -56.5082435607
138 229   -5    1     -0.1963345432     -9.7784175872     -0.0694353866     -0.0683137702     -0.2860691070     -0.1721160650     23.2914924621     77.1365661621     -56.5082435607
139 182   -2    1     -0.0981672668     -9.7401084899     -0.0454921483     -0.0411491107     -0.3483880043     -0.2019439220     23.2914924621     77.1365661621     -56.5082435607
140 135   -5    2     0.0766183614     -9.7353200912     -0.0359148550     0.0057232379     -0.3185601472     -0.1920900917     23.2914924621     77.1365661621     -56.5082435607
141  88   -3    1     0.0766183614     -9.7353200912     -0.0359148550     0.0057232379     -0.3185601472     -0.1920900917     23.2914924621     77.1365661621     -56.5082435607
142  40   -3    0     -0.0215489125     -9.9316549301     -0.0407035017     0.0467365360     -0.2114994764     -0.2168578624     23.2914924621     77.1365661621     -56.5082435607
142 249   -3    0     -0.0263375616     -9.7065887451     0.0430978250     0.0560577487     -0.3033799171     -0.0067312569     23.2914924621     77.1365661621     -56.5082435607
143 201    0    0     -0.0263375616     -9.7065887451     0.0430978250     0.0560577487     -0.3033799171     -0.0067312569     23.2914924621     77.1365661621     -56.5082435607
144 154    0    0     -0.0814070034     -9.6587018966     0.0814070034     0.0174413180     -0.3752863645     0.0795564699     23.2914924621     77.1365661621     -56.5082435607
145 106    0    0     0.1077445626     -9.9005289077     0.1029559254     -0.0203761315     -0.3680957317     0.0697026300     23.2914924621     77.1365661621     -56.5082435607
146  58    0    2     0.1077445626     -9.9005289077     0.1029559254     -0.0203761315     -0.3680957317     0.0697026300     23.2914924621     77.1365661621     -56.5082435607
147  10    0    3     0.0263375616     -9.7353200912     0.2561926364     -0.0430133485     -0.2759489536     0.0574519062     24.6924839019     77.4879837036     -54.8214302062
147 218    0    4     -0.1268991470     -9.7041940689     0.2609812974     -0.1428834056     -0.2884659767     0.0321514892     24.6924839019     77.4879837036     -54.8214302062
148 170    0    4     -0.1268991470     -9.7041940689     0.2609812974     -0.1428834056     -0.2884659767     0.0321514892     24.6924839019     77.4879837036     -54.8214302062
149 122    0    3     -0.1005615949     -9.8550367355     0.1292934894     -0.1990769577     -0.2676930189     -0.0283031892     24.6924839019     77.4879837036     -54.8214302062
150  74    1    3     0.1436594247     -9.8191213607     0.1268991470     -0.1705807209     -0.2069720268     -0.0866273021     24.6924839019     77.4879837036     -54.8214302062
151  27    1    1     0.1436594247     -9.8191213607     0.1268991470     -0.1705807209     -0.2069720268     -0.0866273021     24.6924839019     77.4879837036     -54.8214302062
151 235    0    1     0.1676026582     -9.8167276382     0.1149275422     -0.1149197936     -0.0770077943     -0.1649254322     24.6924839019     77.4879837036     -54.8214302062
152 187    0    1     0.0814070034     -9.6060266494     0.2178834438     -0.0973426628     -0.0309344029     -0.0983453941     24.6924839019     77.4879837036     -54.8214302062
153 139    0    0     0.0814070034     -9.6060266494     0.2178834438     -0.0973426628     -0.0309344029     -0.0983453941     24.6924839019     77.4879837036     -54.8214302062
154  92    0    0     0.1053502440     -9.8119382858     0.1364764571     -0.1498077392     -0.0136235940     -0.0749092149     23.9919891357     79.2450790405     -55.1587944030
155  44    0    0     -0.0095772953     -9.7137708663     0.1604196929     -0.1455466175     0.0122094619     -0.0181830224     23.9919891357     79.2450790405     -55.1587944030
155 252    0    0     -0.0095772953     -9.7137708663     0.1604196929     -0.1455466175     0.0122094619     -0.0181830224     23.9919891357     79.2450790405     -55.1587944030
156 204    0    0     0.0646467447     -9.8334875106     0.1460537433     -0.1559330940     0.0348466753     0.0129764342     23.9919891357     79.2450790405     -55.1587944030
157 156    0    0     -0.0430978250     -9.7496862411     0.1676026582     -0.1807008743     0.0241938686     0.0662404632     23.9919891357     79.2450790405     -55.1587944030
158 107    0    0     -0.0430978250     -9.7496862411     0.1676026582     -0.1807008743     0.0241938686     0.0662404632     23.9919891357     79.2450790405     -55.1587944030
159  59    0    0     -0.1173218607     -9.7425031661     0.1292934894     -0.2054686546     0.0092799396     0.0555876636     23.9919891357     79.2450790405     -55.1587944030
160  11    0    0     -0.1484480619     -9.8119382858     0.1484480619     -0.2328996419     -0.0021718266     -0.0059322957     23.9919891357     79.2450790405     -55.1587944030
160 219    0    0     -0.1484480619     -9.8119382858     0.1484480619     -0.2328996419     -0.0021718266     -0.0059322957     23.9919891357     79.2450790405     -55.1587944030
161 172    0    0     -0.0838013267     -9.8765850067     0.0670410633     -0.2603306293     0.0012903354     -0.0818335437     24.6924839019     78.5422439575     -55.4961547851
162 124    0    0     0.0071829710     -9.7975721359     0.0359148550     -0.2613958835     0.0375098752     -0.1074002742     24.6924839019     78.5422439575     -55.4961547851
163  76    0    0     0.0071829710     -9.7975721359     0.0359148550     -0.2613958835     0.0375098752     -0.1074002742     24.6924839019     78.5422439575     -55.4961547851
164  28    0    0     0.0071829710     -9.6946163177     0.0311262083     -0.2227794647     0.0889096641     -0.0786377048     24.6924839019     78.5422439575     -55.4961547851
164 236    0    0     -0.0335205316     -9.7975721359     -0.0335205316     -0.2305027484     0.0692019748     -0.0211125445     24.6924839019     78.5422439575     -55.4961547851
165 189    0    0     -0.0335205316     -9.7975721359     -0.0335205316     -0.2305027484     0.0692019748     -0.0211125445     24.6924839019     78.5422439575     -55.4961547851
166 142    0    0     -0.1580253696     -9.8574304580     -0.0167602658     -0.2281058788     0.0548206853     -0.0285695075     24.6924839019     78.5422439575     -55.4961547851
167  95    0    0     0.0215489125     -9.8909511566     -0.0646467447     -0.1889567947     0.0862464618     -0.1039381146     24.6924839019     78.5422439575     -55.4961547851
168  47    0    0     0.0215489125     -9.8909511566     -0.0646467447     -0.1889567947     0.0862464618     -0.1039381146     24.6924839019     78.5422439575     -55.4961547851
169   0    0    0     0.0095772953     -9.7233486175     -0.0143659424     -0.1319642782     0.1381788969     -0.0836977863     25.9183521270     78.0151138305     -54.3153877258
169 208    0    0     -0.0598580884     -9.7688407897     -0.0215489125     -0.1293010826     0.1198028087     -0.0626584911     25.9183521270     78.0151138305     -54.3153877258
170 161    0    0     -0.0598580884     -9.7688407897     -0.0215489125     -0.1293010826     0.1198028087     -0.0626584911     25.9183521270     78.0151138305     -54.3153877258
171 114    0    0     -0.1197161788     -9.8574304580     0.0239432382     -0.1197135562     0.1698709869     -0.1060686826     25.9183521270     78.0151138305     -54.3153877258
172  66    1    1     -0.0838013267     -9.6850395202     0.1484480619     -0.0933478546     0.2039599657     -0.0783713769     25.9183521270     78.0151138305     -54.3153877258
173  19    1    1     -0.0838013267     -9.6850395202     0.1484480619     -0.0933478546     0.2039599657     -0.0783713769     25.9183521270     78.0151138305     -54.3153877258
173 227    1    1     0.0215489125     -9.8263044357     0.0023943238     -0.1314316391     0.0494942808     0.0420053291     25.9183521270     78.0151138305     -54.3153877258
174 179    1    1     -0.1053502440     -9.8071498870     0.0239432382     -0.1282358055     0.0236612272     0.0875460815     25.9183521270     78.0151138305     -54.3153877258
175 131    0    0     -0.1053502440     -9.8071498870     0.0239432382     -0.1282358055     0.0236612272     0.0875460815     25.9183521270     78.0151138305     -54.3153877258
176  83    0    0     -0.1388707752     -9.8167276382     0.0311262083     -0.1282358055     0.0284549922     0.0249608421     24.3422374725     78.5422439575     -54.8214302062
177  35    0    0     -0.0790126848     -9.7377147674     0.0478864765     -0.1335622072     0.0135410618     -0.0314990305     24.3422374725     78.5422439575     -54.8214302062
177 244    0    0     -0.0790126848     -9.7377147674     0.0478864765     -0.1335622072     0.0135410618     -0.0314990305     24.3422374725     78.5422439575     -54.8214302062
178 196    0    0     -0.0981672668     -9.7305316925     0.0311262083     -0.1617921447     -0.0101614308     -0.0344285511     24.3422374725     78.5422439575     -54.8214302062
179 149    0    0     -0.0885899734     -9.8502473831     -0.0119716191     -0.1993432998     -0.0210805606     -0.0599952888     24.3422374725     78.5422439575     -54.8214302062
180 102    0    0     -0.0885899734     -9.8502473831     -0.0119716191     -0.1993432998     -0.0210805606     -0.0599952888     24.3422374725     78.5422439575     -54.8214302062
181  55    0    0     -0.0119716191     -9.8191213607     -0.0478864765     -0.1844293594     -0.0066992702     -0.0860946655     24.3422374725     78.5422439575     -54.8214302062
182   8    0    0     -0.0047886476     -9.7353200912     0.0000000000     -0.1628574275     -0.0064329500     -0.0674522495     24.3422374725     78.5422439575     -54.8214302062
182 215    0    0     -0.0047886476     -9.7353200912     0.0000000000     -0.1628574275     -0.0064329500     -0.0674522495     24.3422374725     78.5422439575     -54.8214302062
183 166    0    0     -0.0119716191     -9.8286991119     -0.0335205316     -0.1540688514     -0.0184173574     -0.0256399869     24.3422374725     78.5422439575     -54.8214302062
184 119    0    0     -0.0215489125     -9.8550367355     -0.0502807998     -0.1340948462     -0.0096287908     0.0089816341     25.5681037902     78.3665313720     -56.3395614624
185  71    0    0     -0.0215489125     -9.8550367355     -0.0502807998     -0.1340948462     -0.0096287908     0.0089816341     25.5681037902     78.3665313720     -56.3395614624
186  23    0    0     -0.1580253696     -9.7065887451     0.0311262083     -0.1000058650     0.0095462608     0.0180365180     25.5681037902     78.3665313720     -56.3395614624
186 231    0    0     -0.0311262083     -9.7688407897     -0.0191545906     -0.1005385041     0.0015566554     -0.0165851020     25.5681037902     78.3665313720     -56.3395614624
187 184    0    0     -0.0311262083     -9.7688407897     -0.0191545906     -0.1005385041     0.0015566554     -0.0165851020     25.5681037902     78.3665313720     -56.3395614624
188 136    0    0     -0.0670410633     -9.7879953384     0.0383091812     -0.1005385041     -0.0027044677     0.0071173906     25.5681037902     78.3665313720     -56.3395614624
189  88    0    0     -0.1245048284     -9.8310928344     0.0143659424     -0.1141208291     -0.0109603929     0.0209660410     25.5681037902     78.3665313720     -56.3395614624
190  40    0    0     -0.1245048284     -9.8310928344     0.0143659424     -0.1141208291     -0.0109603929     0.0209660410     25.5681037902     78.3665313720     -56.3395614624
190 248    0    0     -0.1628140068     -9.7879953384     0.0311262083     -0.1135882019     -0.0024381465     -0.0099270973     25.5681037902     78.3665313720     -56.3395614624
191 201    0    0     -0.1029559254     -9.8406705856     -0.0047886476     -0.0973426628     0.0087473001     -0.0650553703     26.0934772491     78.8936614990     -53.4719810485
192 153    0    0     -0.1029559254     -9.8406705856     -0.0047886476     -0.0973426628     0.0087473001     -0.0650553703     26.0934772491     78.8936614990     -53.4719810485
193 105    0    0     -0.0646467447     -9.7448978424     0.0191545906     -0.0600578403     0.0247265100     -0.0765071392     26.0934772491     78.8936614990     -53.4719810485
194  57    0    0     -0.0407035017     -9.7760238647     0.0383091812     -0.0464755153     0.0228622674     -0.0594626474     26.0934772491     78.8936614990     -53.4719810485
195   9    0    0     -0.0407035017     -9.7760238647     0.0383091812     -0.0464755153     0.0228622674     -0.0594626474     26.0934772491     78.8936614990     -53.4719810485
195 217    0    0     -0.0622524166     -9.8263044357     0.0550694465     -0.0454102325     0.0162042641     -0.0229767847     26.0934772491     78.8936614990     -53.4719810485
196 169    0    0     -0.3208393812     -9.8861627578     -0.2107004880     -0.1053322672     0.1203354477     -0.0916873836     26.0934772491     78.8936614990     -53.4719810485
197 122    1    7     -0.3208393812     -9.8861627578     -0.2107004880     -0.1053322672     0.1203354477     -0.0916873836     26.0934772491     78.8936614990     -53.4719810485
198  74    1   12     -0.2585869789     -9.7065887451     -0.1628140068     -0.1705807209     0.1845186042     -0.1534736633     26.0934772491     78.8936614990     -53.4719810485
199  27    1   18     -0.0430978250     -9.7520809173     0.1340821266     -0.1822987937     0.0902412605     -0.1100634813     24.5173606872     77.6636886596     -54.9901123046
199 235    1   26     -0.0430978250     -9.7520809173     0.1340821266     -0.1822987937     0.0902412605     -0.1100634813     24.5173606872     77.6636886596     -54.9901123046
200 188    1   27     0.0430978250     -9.7927837371     -0.1771799468     -0.1559330940     0.0353793144     -0.0352275133     24.5173606872     77.6636886596     -54.9901123046
201 141    2   30     -0.0622524166     -9.7664461135     -0.1747856235     -0.1591289281     0.0183348236     -0.0085954961     24.5173606872     77.6636886596     -54.9901123046
202  94    2   34     -0.0622524166     -9.7664461135     -0.1747856235     -0.1591289281     0.0183348236     -0.0085954961     24.5173606872     77.6636886596     -54.9901123046
203  47    1   40     -0.0359148550     -9.7496862411     -0.2609812974     -0.1873588752     -0.0415872097     -0.0040680541     24.5173606872     77.6636886596     -54.9901123046
203 255    0   46     0.0263375616     -9.8981342315     0.0191545906     -0.1958811283     -0.0652897071     0.0260261249     24.5173606872     77.6636886596     -54.9901123046
204 208   -1   50     0.0263375616     -9.8981342315     0.0191545906     -0.1958811283     -0.0652897071     0.0260261249     24.5173606872     77.6636886596     -54.9901123046
205 160   -2   55     -0.1484480619     -9.7305316925     0.0263375616     -0.1543351650     -0.0373260927     0.0292219657     24.5173606872     77.6636886596     -54.9901123046
206 113   -2   55     -0.1268991470     -9.8406705856     -0.0335205316     -0.1543351650     -0.0578327417     -0.0115250182     25.5681037902     77.6636886596     -53.6406593322
207  66   -3   55     -0.1268991470     -9.8406705856     -0.0335205316     -0.1543351650     -0.0578327417     -0.0115250182     25.5681037902     77.6636886596     -53.6406593322
208  19   -4   57     -0.0766183614     -9.8191213607     -0.2992904472     -0.1532699012     -0.0077645492     -0.0509403991     25.5681037902     77.6636886596     -53.6406593322
208 228   -3   56     -0.1149275422     -9.7999668121     -0.1891515731     -0.1687164545     0.0633429288     -0.0786377048     25.5681037902     77.6636886596     -53.6406593322
209 181   -2   60     -0.1149275422     -9.7999668121     -0.1891515731     -0.1687164545     0.0633429288     -0.0786377048     25.5681037902     77.6636886596     -53.6406593322
210 134   -1   66     -0.1029559254     -9.7185602188     -0.1340821266     -0.1615258216     0.0052851371     -0.0352275133     25.5681037902     77.6636886596     -53.6406593322
211  87    0   72     -0.0670410633     -9.7951784133     -0.1053502440     -0.1767060756     -0.0434514522     -0.0322979927     25.5681037902     77.6636886596     -53.6406593322
212  40    0   79     -0.0670410633     -9.7951784133     -0.1053502440     -0.1767060756     -0.0434514522     -0.0322979927     25.5681037902     77.6636886596     -53.6406593322
212 249    1   84     -0.0071829710     -9.8071498870     -0.3543598890     -0.1647216701     -0.0130909538     -0.0349611949     25.5681037902     77.6636886596     -53.6406593322
213 201    3   92     0.0646467447     -9.7353200912     -0.0694353866     -0.1689827919     0.0135410618     -0.0125903010     25.5681037902     77.6636886596     -53.6406593322
214 154    3   92     0.0646467447     -9.7353200912     -0.0694353866     -0.1689827919     0.0135410618     -0.0125903010     25.5681037902     77.6636886596     -53.6406593322
215 106    2   94     -0.1891515731     -9.7041940689     0.1101388931     -0.1599279022     0.0159379425     -0.0280368690     24.3422374725     77.8394012451     -55.1587944030
216  59    1   98     -0.1652083396     -9.8550367355     0.1125332117     -0.1559330940     0.0074156990     -0.0509403991     24.3422374725     77.8394012451     -55.1587944030
217  11    2   99     -0.1652083396     -9.8550367355     0.1125332117     -0.1559330940     0.0074156990     -0.0509403991     24.3422374725     77.8394012451     -55.1587944030
217 219    2  103     -0.0742240333     -9.7975721359     -0.4022463798     -0.1556667804     -0.0335976028     -0.0080628566     24.3422374725     77.8394012451     -55.1587944030
218 172    1   92     -0.0478864765     -9.7161655426     0.2394323587     -0.2014738559     -0.0791383504     0.0121774744     24.3422374725     77.8394012451     -55.1587944030
219 125    1   87     -0.0478864765     -9.7161655426     0.2394323587     -0.2014738559     -0.0791383504     0.0121774744     24.3422374725     77.8394012451     -55.1587944030
220  78    0   86     -0.1173218607     -9.7903900146     0.1604196929     -0.1601942157     -0.0525063323     -0.0251073479     24.3422374725     77.8394012451     -55.1587944030
221  31    0   85     -0.1699969768     -9.8550367355     -0.0766183614     -0.1335622072     -0.0051013479     -0.0533372831     24.3422374725     77.8394012451     -55.1587944030
221 240    0   95     -0.1699969768     -9.8550367355     -0.0766183614     -0.1335622072     -0.0051013479     -0.0533372831     24.3422374725     77.8394012451     -55.1587944030
222 193   -1   96     -0.1197161788     -9.7664461135     -0.2801358699     -0.1295673961     0.0196664257     -0.0674522495     24.1671123504     77.3122711181     -53.3032989501
223 147    0   96     -0.1556310415     -9.7377147674     -0.0766183614     -0.1476771736     0.0313845133     -0.0868936252     24.1671123504     77.3122711181     -53.3032989501
224 100    1   94     -0.1556310415     -9.7377147674     -0.0766183614     -0.1476771736     0.0313845133     -0.0868936252     24.1671123504     77.3122711181     -53.3032989501
225  53    4   95     -0.1268991470     -9.7568693161     -0.0454921483     -0.1498077392     0.0199327468     -0.1074002742     24.1671123504     77.3122711181     -53.3032989501
226   6    7  100     -0.1819685935     -9.7736291885     -0.5435114860     -0.1396875619     0.0612123680     -0.1137919545     24.1671123504     77.3122711181     -53.3032989501
226 215    9  106     -0.1819685935     -9.7736291885     -0.5435114860     -0.1396875619     0.0612123680     -0.1137919545     24.1671123504     77.3122711181     -53.3032989501
227 169   11  113     0.0239432382     -9.7856006622     -0.1292934894     -0.1865599155     0.0633429288     -0.0834314727     24.1671123504     77.3122711181     -53.3032989501
228 122   13  115     -0.0191545906     -9.7568693161     -0.0454921483     -0.1809671974     0.0385751581     -0.0506740808     24.1671123504     77.3122711181     -53.3032989501
229  75   14  113     -0.0191545906     -9.7568693161     -0.0454921483     -0.1809671974     0.0385751581     -0.0506740808     24.1671123504     77.3122711181     -53.3032989501
230  28   11  110     0.1484480619     -9.7832069396     0.0526751232     -0.1609931945     -0.0168194351     -0.0051333341     23.8168640136     78.3665313720     -52.2912101745
230 237    8  107     0.0526751232     -9.8095445632     -0.2107004880     -0.1439486885     -0.0082971897     0.0020573101     23.8168640136     78.3665313720     -52.2912101745
231 189    5   80     0.0526751232     -9.8095445632     -0.2107004880     -0.1439486885     -0.0082971897     0.0020573101     23.8168640136     78.3665313720     -52.2912101745
232 142    2   62     -0.2154891252     -9.7089824676     0.0574637699     -0.1463455677     0.0340477180     -0.0248410272     23.8168640136     78.3665313720     -52.2912101745
233  95    2   57     -0.1867572593     -9.7616577148     -0.0981672668     -0.1695154285     -0.0154878354     -0.0445487213     23.8168640136     78.3665313720     -52.2912101745
234  48    5   63     -0.1867572593     -9.7616577148     -0.0981672668     -0.1695154285     -0.0154878354     -0.0445487213     23.8168640136     78.3665313720     -52.2912101745
235   1    7   95     -0.0311262083     -9.8334875106     0.0263375616     -0.1759071111     -0.0280048828     -0.0211125445     23.8168640136     78.3665313720     -52.2912101745
235 210    9  120     -0.0287318849     -9.8095445632     -0.1077445626     -0.1500740528     -0.0264069604     0.0100469136     23.8168640136     78.3665313720     -52.2912101745
236 162   10  126     -0.0287318849     -9.8095445632     -0.1077445626     -0.1500740528     -0.0264069604     0.0100469136     23.8168640136     78.3665313720     -52.2912101745
237 115    7  117     -0.0287318849     -9.8789796829     0.0263375616     -0.1396875619     -0.0080308704     -0.0072638978     25.0427322387     78.1908187866     -52.7972526550
238  68    3  117     -0.0838013267     -9.7879953384     -0.3136564254     -0.1378233313     0.0279223489     -0.0232431077     25.0427322387     78.1908187866     -52.7972526550
239  21    1   98     -0.0838013267     -9.7879953384     -0.3136564254     -0.1378233313     0.0279223489     -0.0232431077     25.0427322387     78.1908187866     -52.7972526550
239 230    0   97     -0.0335205316     -9.7640523910     0.0933786296     -0.1705807209     0.0135410618     -0.0053996558     25.0427322387     78.1908187866     -52.7972526550
240 182    0   80     -0.1412650966     -9.7137708663     0.1843629074     -0.1391549224     0.0132747423     -0.0211125445     25.0427322387     78.1908187866     -52.7972526550
241 135    1   71     -0.1412650966     -9.7137708663     0.1843629074     -0.1391549224     0.0132747423     -0.0211125445     25.0427322387     78.1908187866     -52.7972526550
242  88    2   84     -0.0838013267     -9.8239097595     0.0766183614     -0.1093270664     0.0108778608     -0.0370917558     25.0427322387     78.1908187866     -52.7972526550
243  40    4   82     -0.1245048284     -9.7856006622     -0.4740760803     -0.1170503616     -0.0250753593     -0.0232431077     25.0427322387     78.1908187866     -52.7972526550
243 248    5  105     -0.1245048284     -9.7856006622     -0.4740760803     -0.1170503616     -0.0250753593     -0.0232431077     25.0427322387     78.1908187866     -52.7972526550
244 201    6  115     -0.1987288665     -9.7281370162     0.0454921483     -0.1649879837     -0.0394566516     -0.0413528728     24.5173606872     78.7179489135     -54.6527481079
245 154    6  116     -0.2346437215     -9.7927837371     0.0287318849     -0.1697817420     -0.0106940722     -0.0666532993     24.5173606872     78.7179489135     -54.6527481079
246 107    9  114     -0.2346437215     -9.7927837371     0.0287318849     -0.1697817420     -0.0106940722     -0.0666532993     24.5173606872     78.7179489135     -54.6527481079
247  61   10  113     -0.0287318849     -9.8598251342     -0.0071829710     -0.1463455677     0.0124757814     -0.0546688842     24.5173606872     78.7179489135     -54.6527481079
248  14    8  109     -0.0790126848     -9.7616577148     -0.4214009761     -0.1303663730     0.0380425167     -0.0360264754     24.5173606872     78.7179489135     -54.6527481079
248 223    8  108     -0.0790126848     -9.7616577148     -0.4214009761     -0.1303663730     0.0380425167     -0.0360264754     24.5173606872     78.7179489135     -54.6527481079
249 176    5  106     -0.0646467447     -9.6922225952     -0.0861956501     -0.1807008743     0.0311181926     -0.0424181556     24.5173606872     78.7179489135     -54.6527481079
250 129    6  108     -0.1364764571     -9.7592630386     -0.0526751232     -0.1836303901     0.0556196498     -0.0514730453     24.5173606872     78.7179489135     -54.6527481079
251  82    7  112     -0.1364764571     -9.7592630386     -0.0526751232     -0.1836303901     0.0556196498     -0.0514730453     24.5173606872     78.7179489135     -54.6527481079
252  35    7  115     -0.0526751232     -9.8598251342     0.1053502440     -0.1772387123     0.0348466753     -0.0179167032     24.5173606872     78.7179489135     -54.6527481079
252 244    8  116     -0.1628140068     -9.7927837371     -0.2274607658     -0.1482098102     -0.0088298311     0.0081826744     25.3929805755     77.4879837036     -54.4840660095
253 196    8  113     -0.1628140068     -9.7927837371     -0.2274607658     -0.1482098102     -0.0088298311     0.0081826744     25.3929805755     77.4879837036     -54.4840660095
254 149    8  112     -0.1053502440     -9.7472915649     0.0023943238     -0.1825651168     -0.0650233840     0.0225639605     25.3929805755     77.4879837036     -54.4840660095
255 101    7  109     -0.1077445626     -9.7281370162     0.2394323587     -0.1807008743     -0.0602296257     0.0081826744     25.3929805755     77.4879837036     -54.4840660095
  0  53    8  111     -0.1077445626     -9.7281370162     0.2394323587     -0.1807008743     -0.0602296257     0.0081826744     25.3929805755     77.4879837036     -54.4840660095
  1   5    8  113     -0.1292934894     -9.7832069396     0.1197161788     -0.1420844554     -0.0266732811     -0.0259063053     25.3929805755     77.4879837036     -54.4840660095
  1 214    9  109     -0.1915459060     -9.8622188568     -0.2537982940     -0.1063975572     0.0385751581     -0.0613268899     25.3929805755     77.4879837036     -54.4840660095
  2 166   10  103     -0.1915459060     -9.8622188568     -0.2537982940     -0.1063975572     0.0385751581     -0.0613268899     25.3929805755     77.4879837036     -54.4840660095
  3 118   10  102     -0.2514039993     -9.7975721359     -0.1891515731     -0.1431497335     0.0524238061     -0.0607942485     25.3929805755     77.4879837036     -54.4840660095
  4  71   12  101     -0.1292934894     -9.7927837371     0.1268991470     -0.1679174995     0.0140737032     -0.0413528728     25.2178573608     77.6636886596     -53.3032989501
  5  24   12  101     -0.1292934894     -9.7927837371     0.1268991470     -0.1679174995     0.0140737032     -0.0413528728     25.2178573608     77.6636886596     -53.3032989501
  5 232   13  104     -0.1292934894     -9.7664461135     -0.0167602658     -0.1237083554     -0.0061666297     -0.0357601523     25.2178573608     77.6636886596     -53.3032989501
  6 185   13  100     -0.1652083396     -9.7640523910     -0.2801358699     -0.1093270664     0.0170032238     -0.0498751211     25.2178573608     77.6636886596     -53.3032989501
  7 137   13   96     -0.1652083396     -9.7640523910     -0.2801358699     -0.1093270664     0.0170032238     -0.0498751211     25.2178573608     77.6636886596     -53.3032989501
  8  90   15   97     -0.2083061695     -9.7760238647     -0.0598580884     -0.1471445322     0.0377761960     -0.0440160799     25.2178573608     77.6636886596     -53.3032989501
  9  42   17   98     0.0526751232     -9.7520809173     0.0933786296     -0.1506066894     -0.0290701627     0.0047205090     25.2178573608     77.6636886596     -53.3032989501
  9 249   16   97     0.0526751232     -9.7520809173     0.0933786296     -0.1506066894     -0.0290701627     0.0047205090     25.2178573608     77.6636886596     -53.3032989501
 10 201   16   96     -0.0430978250     -9.7688407897     0.0454921483     -0.1095933914     -0.0138899147     0.0007257089     25.2178573608     77.6636886596     -53.3032989501
 11 153   15   92     -0.1005615949     -9.7664461135     -0.1963345432     -0.0874888229     0.0098125801     -0.0171177411     25.7432289123     77.4879837036     -54.1467056274
 12 106   12   85     -0.1005615949     -9.7664461135     -0.1963345432     -0.0874888229     0.0098125801     -0.0171177411     25.7432289123     77.4879837036     -54.1467056274
 13  59   13   87     -0.2442210197     -9.7760238647     -0.3399939537     -0.1000058650     0.0415046787     -0.0437497568     25.7432289123     77.4879837036     -54.1467056274
 14  12   13   88     -0.1268991470     -9.7999668121     0.0119716191     -0.1330295681     0.0433689212     -0.0416191959     25.7432289123     77.4879837036     -54.1467056274
 14 220   14   88     -0.1268991470     -9.7999668121     0.0119716191     -0.1330295681     0.0433689212     -0.0416191959     25.7432289123     77.4879837036     -54.1467056274
 15 173   15   93     -0.0430978250     -9.7520809173     0.2154891252     -0.1285021305     0.0465647649     -0.0189819831     25.7432289123     77.4879837036     -54.1467056274
 16 126   13   90     -0.0766183614     -9.7233486175     0.0239432382     -0.1050659537     0.0404393959     -0.0160524616     25.7432289123     77.4879837036     -54.1467056274
 17  79   11   86     -0.0766183614     -9.7233486175     0.0239432382     -0.1050659537     0.0404393959     -0.0160524616     25.7432289123     77.4879837036     -54.1467056274
 18  31   11   83     -0.1867572593     -9.8095445632     0.0383091812     -0.0952120971     0.0481626844     -0.0416191959     25.7432289123     77.4879837036     -54.1467056274
 18 240   10   81     -0.0861956501     -9.9125003814     0.2753472328     -0.0784339332     0.0415046787     -0.0400212764     24.6924839019     78.8936614990     -52.7972526550
 19 193    8   79     -0.0861956501     -9.9125003814     0.2753472328     -0.0784339332     0.0415046787     -0.0400212764     24.6924839019     78.8936614990     -52.7972526550
 20 145    8   77     -0.0694353866     -9.8215160369     0.1388707752     -0.0440786314     0.0028882562     -0.0152535009     24.6924839019     78.8936614990     -52.7972526550
 21  97    6   73     -0.1867572593     -9.7185602188     0.0526751232     -0.0533998394     -0.0162867965     -0.0243083858     24.6924839019     78.8936614990     -52.7972526550
 22  50    4   71     -0.1867572593     -9.7185602188     0.0526751232     -0.0533998394     -0.0162867965     -0.0243083858     24.6924839019     78.8936614990     -52.7972526550
 23   2    4   71     -0.1963345432     -9.7065887451     -0.2873188495     -0.0669821643     -0.0138899147     -0.0469456005     24.6924839019     78.8936614990     -52.7972526550
 23 211    4   68     -0.1939402198     -9.8885564804     0.1316878080     -0.1146534800     0.0454994773     -0.0751755332     24.6924839019     78.8936614990     -52.7972526550
 24 163    5   72     -0.1939402198     -9.8885564804     0.1316878080     -0.1146534800     0.0454994773     -0.0751755332     24.6924839019     78.8936614990     -52.7972526550
 25 115    6   74     -0.1173218607     -9.7544746398     0.3088677406     -0.1058649063     -0.0109603929     -0.0000732504     24.6924839019     78.8936614990     -52.7972526550
 26  67    5   70     -0.0287318849     -9.7832069396     0.3591485500     -0.0808308124     -0.0780730772     0.0374778866     24.6924839019     78.8936614990     -52.7972526550
 27  19    4   68     -0.0287318849     -9.7832069396     0.3591485500     -0.0808308124     -0.0780730772     0.0374778866     24.6924839019     78.8936614990     -52.7972526550
 27 227    2   62     -0.1484480619     -9.8167276382     -0.1891515731     -0.0475407886     -0.0405219268     0.0127101171     24.8676090240     76.9608535766     -53.9780235290
 28 180    1   61     -0.3160507440     -9.7305316925     -0.1173218607     -0.0909509754     0.0441678810     -0.0575984048     24.8676090240     76.9608535766     -53.9780235290
 29 131    3   65     -0.3160507440     -9.7305316925     -0.1173218607     -0.0909509754     0.0441678810     -0.0575984048     24.8676090240     76.9608535766     -53.9780235290
 30  83    3   68     -0.1939402198     -9.8071498870     0.4214009761     -0.1287684440     0.0415046787     -0.0645227336     24.8676090240     76.9608535766     -53.9780235290
 31  35    5   67     -0.0838013267     -9.7688407897     0.3423882961     -0.0920162582     -0.0173520755     -0.0176503825     24.8676090240     76.9608535766     -53.9780235290
 31 243    5   63     -0.0838013267     -9.7688407897     0.3423882961     -0.0920162582     -0.0173520755     -0.0176503825     24.8676090240     76.9608535766     -53.9780235290
 32 195    2   59     -0.1843629074     -9.7616577148     -0.1268991470     -0.0502039909     0.0058177781     -0.0256399869     24.8676090240     76.9608535766     -53.9780235290
 33 147    2   57     -0.2178834438     -9.8622188568     0.2130948066     -0.0760370492     0.0569512462     -0.0730449676     24.8676090240     76.9608535766     -53.9780235290
 34  99    3   59     -0.2178834438     -9.8622188568     0.2130948066     -0.0760370492     0.0569512462     -0.0730449676     24.8676090240     76.9608535766     -53.9780235290
 35  51    3   60     -0.2561926364     -9.7520809173     0.0718297100     -0.0898857021     0.0199327468     -0.0498751211     26.2686004638     76.9608535766     -54.6527481079
 36   3    4   60     -0.1460537433     -9.7401084899     0.2059118509     -0.1146534800     0.0018229753     -0.0432171201     26.2686004638     76.9608535766     -54.6527481079
 36 211    6   64     -0.1460537433     -9.7401084899     0.2059118509     -0.1146534800     0.0018229753     -0.0432171201     26.2686004638     76.9608535766     -54.6527481079
 37 162    5   63     -0.1676026582     -9.7305316925     0.1005615949     -0.1237083554     0.0444342041     -0.0626584911     26.2686004638     76.9608535766     -54.6527481079
 38 115    5   62     -0.1580253696     -9.8215160369     0.4860476970     -0.1351601123     0.0649408578     -0.0690501785     26.2686004638     76.9608535766     -54.6527481079
 39  67    6   61     -0.1580253696     -9.8215160369     0.4860476970     -0.1351601123     0.0649408578     -0.0690501785     26.2686004638     76.9608535766     -54.6527481079
 40  19    5   57     -0.1652083396     -9.8286991119     0.1987288665     -0.1029353857     0.0396404409     -0.0434834384     26.2686004638     76.9608535766     -54.6527481079
 40 227    6   53     -0.2633756160     -9.7401084899     -0.0023943238     -0.0941468238     0.0212643480     -0.0498751211     26.2686004638     76.9608535766     -54.6527481079
 41 179    5   53     -0.2633756160     -9.7401084899     -0.0023943238     -0.0941468238     0.0212643480     -0.0498751211     26.2686004638     76.9608535766     -54.6527481079
 42 131    6   55     -0.2585869789     -9.7448978424     0.0263375616     -0.1388886089     0.0447005176     -0.0826324939     25.9183521270     78.3665313720     -56.0022010803
 43  83    9   57     -0.1747856235     -9.7951784133     0.3878804397     -0.1628574275     0.0335150718     -0.0514730453     25.9183521270     78.3665313720     -56.0022010803
 44  36    9   63     -0.1747856235     -9.7951784133     0.3878804397     -0.1628574275     0.0335150718     -0.0514730453     25.9183521270     78.3665313720     -56.0022010803
 44 244    9   59     -0.0287318849     -9.7664461135     0.4692874431     -0.1269042015     -0.0080308704     0.0028562693     25.9183521270     78.3665313720     -56.0022010803
 45 196    7   52     -0.1747856235     -9.7903900146     0.2801358699     -0.0741728067     -0.0133572745     0.0132427549     25.9183521270     78.3665313720     -56.0022010803
 46 148    4   45     -0.1747856235     -9.7903900146     0.2801358699     -0.0741728067     -0.0133572745     0.0132427549     25.9183521270     78.3665313720     -56.0022010803
 47 100    2   36     -0.1508424043     -9.7856006622     0.2609812974     -0.0475407886     -0.0386576890     0.0127101171     25.9183521270     78.3665313720     -56.0022010803
 48  52    2   33     -0.2490096569     -9.7616577148     -0.0263375616     -0.0648516082     -0.0351955294     -0.0197809457     25.9183521270     78.3665313720     -56.0022010803
 49   4    2   36     -0.2490096569     -9.7616577148     -0.0263375616     -0.0648516082     -0.0351955294     -0.0197809457     25.9183521270     78.3665313720     -56.0022010803
 49 212    2   40     -0.1532367229     -9.7401084899     0.0119716191     -0.1018701076     -0.0351955294     -0.0450813579     25.2178573608     78.7179489135     -54.6527481079
 50 165    2   44     -0.1268991470     -9.8215160369     0.4333725929     -0.1223767518     -0.0216131973     -0.0477445602     25.2178573608     78.7179489135     -54.6527481079
 51 118    3   46     -0.1268991470     -9.8215160369     0.4333725929     -0.1223767518     -0.0216131973     -0.0477445602     25.2178573608     78.7179489135     -54.6527481079
 52  71    3   44     -0.1556310415     -9.8119382858     0.3806974601     -0.0896193695     -0.0282712030     -0.0123239791     25.2178573608     78.7179489135     -54.6527481079
 53  23    3   41     -0.1316878080     -9.7712354660     -0.0742240333     -0.0728412151     -0.0527726554     0.0092479553     25.2178573608     78.7179489135     -54.6527481079
 53 232    3   38     -0.1316878080     -9.7712354660     -0.0742240333     -0.0728412151     -0.0527726554     0.0092479553     25.2178573608     78.7179489135     -54.6527481079
 54 185    3   41     -0.2968961238     -9.6946163177     -0.2059118509     -0.1210451602     -0.0027044677     -0.0293684692     25.2178573608     78.7179489135     -54.6527481079
 55 137    4   47     -0.1101388931     -9.7472915649     0.3352053165     -0.1716459846     0.0074156990     -0.0243083858     25.2178573608     78.7179489135     -54.6527481079
 56  90    5   50     -0.1101388931     -9.7472915649     0.3352053165     -0.1716459846     0.0074156990     -0.0243083858     25.2178573608     78.7179489135     -54.6527481079
 57  42    6   51     -0.0885899734     -9.8023614883     0.4692874431     -0.1530035734     -0.0080308704     0.0244282031     24.6924839019     79.9479141235     -55.1587944030
 57 250    5   47     -0.0790126848     -9.7472915649     0.3878804397     -0.1191809177     -0.0474462509     0.0731647920     24.6924839019     79.9479141235     -55.1587944030
 58 202    3   41     -0.0790126848     -9.7472915649     0.3878804397     -0.1191809177     -0.0474462509     0.0731647920     24.6924839019     79.9479141235     -55.1587944030
 59 154    1   38     -0.2585869789     -9.7640523910     0.0407035017     -0.0909509754     0.0090136194     0.0151069984     24.6924839019     79.9479141235     -55.1587944030
 60 106    0   40     -0.3950634002     -9.8382759094     0.1723913097     -0.1271705150     0.0660061311     -0.0663869667     24.6924839019     79.9479141235     -55.1587944030
 61  58    0   44     -0.3950634002     -9.8382759094     0.1723913097     -0.1271705150     0.0660061311     -0.0663869667     24.6924839019     79.9479141235     -55.1587944030
 62  10    1   47     -0.1939402198     -9.7640523910     0.5147795677     -0.1596615791     0.0138073825     -0.0304337501     24.6924839019     79.9479141235     -55.1587944030
 62 218    1   47     -0.2035175085     -9.7520809173     0.4190066337     -0.1234420418     -0.0024381465     0.0017909891     24.6924839019     79.9479141235     -55.1587944030
 63 170    1   42     -0.2035175085     -9.7520809173     0.4190066337     -0.1234420418     -0.0024381465     0.0017909891     24.6924839019     79.9479141235     -55.1587944030
 64 122    1   37     -0.2394323587     -9.8622188568     0.3950634002     -0.0960110664     -0.0043023881     -0.0016711726     24.6924839019     79.9479141235     -55.1587944030
 65  74    0   34     -0.3184450626     -9.7448978424     0.0502807998     -0.0776349782     -0.0176183948     -0.0125903010     26.4437255859     77.8394012451     -54.1467056274
 66  26    0   33     -0.3184450626     -9.7448978424     0.0502807998     -0.0776349782     -0.0176183948     -0.0125903010     26.4437255859     77.8394012451     -54.1467056274
 66 234    0   36     -0.3687258243     -9.7209539413     0.1197161788     -0.1071965098     0.0028882562     -0.0767734575     26.4437255859     77.8394012451     -54.1467056274
 67 187    0   40     -0.2130948066     -9.8310928344     0.6464673995     -0.1476771736     -0.0069655895     -0.0868936252     26.4437255859     77.8394012451     -54.1467056274
 68 139    1   40     -0.2130948066     -9.8310928344     0.6464673995     -0.1476771736     -0.0069655895     -0.0868936252     26.4437255859     77.8394012451     -54.1467056274
 69  92    2   37     -0.2083061695     -9.7736291885     0.3184450626     -0.0832276916     -0.0319996833     -0.0160524616     26.4437255859     77.8394012451     -54.1467056274
 70  45    3   34     -0.1388707752     -9.7161655426     -0.0215489125     -0.0539324808     -0.0000412655     -0.0179167032     26.4437255859     77.8394012451     -54.1467056274
 70 254    2   30     -0.1388707752     -9.7161655426     -0.0215489125     -0.0539324808     -0.0000412655     -0.0179167032     26.4437255859     77.8394012451     -54.1467056274
 71 206    1   31     -0.2418267011     -9.8574304580     0.1197161788     -0.0904183387     0.0723978137     -0.0645227336     26.4437255859     77.8394012451     -54.1467056274
 72 159    2   37     -0.2322494029     -9.8167276382     0.2490096569     -0.1436823749     0.0170032238     -0.0157861413     26.2686004638     78.0151138305     -56.3395614624
 73 112    2   44     -0.2322494029     -9.8167276382     0.2490096569     -0.1436823749     0.0170032238     -0.0157861413     26.2686004638     78.0151138305     -56.3395614624
 74  64    2   46     -0.1245048284     -9.8047552108     0.4573158264     -0.1364917278     -0.0117593514     0.0249608421     26.2686004638     78.0151138305     -56.3395614624
 75  16    2   47     -0.0670410633     -9.6898279190     -0.0885899734     -0.1077291488     0.0159379425     0.0169712376     26.2686004638     78.0151138305     -56.3395614624
 75 225    1   47     -0.0670410633     -9.6898279190     -0.0885899734     -0.1077291488     0.0159379425     0.0169712376     26.2686004638     78.0151138305     -56.3395614624
 76 177    0   50     -0.2729529142     -9.6874332427     0.1077445626     -0.1474108600     0.0755936574     -0.0509403991     26.2686004638     78.0151138305     -56.3395614624
 77 130    0   55     -0.4549215316     -9.7496862411     0.1101388931     -0.1780376672     0.1280587310     -0.1042044281     26.2686004638     78.0151138305     -56.3395614624
 78  82    1   62     -0.4549215316     -9.7496862411     0.1101388931     -0.1780376672     0.1280587310     -0.1042044281     26.2686004638     78.0151138305     -56.3395614624
 79  35    2   62     -0.0239432382     -9.8981342315     0.5746376991     -0.1918863201     0.1203354477     -0.0930189895     26.2686004638     78.0151138305     -56.3395614624
 79 243    2   55     -0.2035175085     -9.8023614883     0.3519655704     -0.1202461957     0.0894423103     -0.0453476810     26.4437255859     77.8394012451     -56.1708793640
 80 196    1   54     -0.2035175085     -9.8023614883     0.3519655704     -0.1202461957     0.0894423103     -0.0453476810     26.4437255859     77.8394012451     -56.1708793640
 81 148    0   47     -0.3016848087     -9.7640523910     0.3088677406     -0.1167840361     0.0782568550     -0.0512067222     26.4437255859     77.8394012451     -56.1708793640
 82 100    0   47     -0.1867572593     -9.7568693161     0.2968961238     -0.1420844554     0.0705335712     -0.0557341623     26.4437255859     77.8394012451     -56.1708793640
 83  53    0   49     -0.1867572593     -9.7568693161     0.2968961238     -0.1420844554     0.0705335712     -0.0557341623     26.4437255859     77.8394012451     -56.1708793640
 84   5    0   50     -0.4046407222     -9.7305316925     0.3878804397     -0.1655206203     0.0827842998     -0.0882252216     26.4437255859     77.8394012451     -56.1708793640
 84 213    0   49     -0.2418267011     -9.7879953384     0.6081582069     -0.1814998435     -0.0082971897     -0.0501414394     26.4437255859     77.8394012451     -56.1708793640
 85 166    0   45     -0.2418267011     -9.7879953384     0.6081582069     -0.1814998435     -0.0082971897     -0.0501414394     26.4437255859     77.8394012451     -56.1708793640
 86 118    0   40     -0.2011231899     -9.8071498870     0.5099909305     -0.1636563777     -0.0304017639     -0.0269715881     26.4437255859     77.8394012451     -56.1708793640
 87  70    1   34     -0.2226721048     -9.7520809173     0.2083061695     -0.1426170921     -0.0181510353     -0.0200472640     25.5681037902     78.0151138305     -56.3395614624
 88  23    1   29     -0.2226721048     -9.7520809173     0.2083061695     -0.1426170921     -0.0181510353     -0.0200472640     25.5681037902     78.0151138305     -56.3395614624
 88 231    1   29     -0.2250664234     -9.7688407897     0.1388707752     -0.1362254023     0.0111441802     -0.0552015256     25.5681037902     78.0151138305     -56.3395614624
 89 183    1   33     -0.2609812974     -9.7760238647     0.2107004880     -0.1577973365     0.0572175693     -0.0988780307     25.5681037902     78.0151138305     -56.3395614624
 90 135    0   31     -0.2609812974     -9.7760238647     0.2107004880     -0.1577973365     0.0572175693     -0.0988780307     25.5681037902     78.0151138305     -56.3395614624
 91  87    1   33     -0.3423882961     -9.7448978424     0.5961865901     -0.1745755100     0.0465647649     -0.0988780307     25.5681037902     78.0151138305     -56.3395614624
 92  39    2   31     -0.1819685935     -9.7640523910     0.3208393812     -0.1575310230     -0.0066992702     -0.0813009071     25.5681037902     78.0151138305     -56.3395614624
 92 247    3   27     -0.1819685935     -9.7640523910     0.3208393812     -0.1575310230     -0.0066992702     -0.0813009071     25.5681037902     78.0151138305     -56.3395614624
 93 200    4   25     -0.0885899734     -9.7927837371     0.3016848087     -0.1367580413     0.0201990652     -0.0525383234     25.5681037902     78.0151138305     -56.3395614624
 94 152    4   24     -0.1843629074     -9.7856006622     0.4309782505     -0.1271705150     0.0231285858     -0.0264389491     25.5681037902     78.0151138305     -56.3395614624
 95 104    5   24     -0.1843629074     -9.7856006622     0.4309782505     -0.1271705150     0.0231285858     -0.0264389491     25.5681037902     78.0151138305     -56.3395614624
 96  56    4   22     -0.1556310415     -9.7688407897     0.2825301933     -0.1079954624     0.0130084216     -0.0261726260     25.3929805755     77.4879837036     -56.5082435607
 97   8    2   21     -0.2059118509     -9.8239097595     0.3998520660     -0.1151861071     0.0383088350     -0.0408202362     25.3929805755     77.4879837036     -56.5082435607
 97 216    1   18     -0.2059118509     -9.8239097595     0.3998520660     -0.1151861071     0.0383088350     -0.0408202362     25.3929805755     77.4879837036     -56.5082435607
 98 168    1   16     -0.2873188495     -9.7879953384     0.4740760803     -0.1151861071     -0.0114930331     0.0001930669     25.3929805755     77.4879837036     -56.5082435607
 99 120    1   14     -0.2777415513     -9.7568693161     0.4237952709     -0.1055985808     -0.0469136190     0.0119111537     25.3929805755     77.4879837036     -56.5082435607
100  72    1   11     -0.2777415513     -9.7568693161     0.4237952709     -0.1055985808     -0.0469136190     0.0119111537     25.3929805755     77.4879837036     -56.5082435607
101  25    1   10     -0.2226721048     -9.7448978424     0.2107004880     -0.1149197936     -0.0032371077     -0.0341622304     25.3929805755     77.4879837036     -56.5082435607
101 233    0   10     -0.2226721048     -9.7975721359     0.5890036106     -0.1548678159     0.0220633077     -0.0597289657     25.3929805755     77.4879837036     -56.5082435607
102 185    0    9     -0.2226721048     -9.7975721359     0.5890036106     -0.1548678159     0.0220633077     -0.0597289657     25.3929805755     77.4879837036     -56.5082435607
103 137    0    9     -0.1915459060     -9.8119382858     0.4668931484     -0.1569983863     -0.0210805606     -0.0014048516     24.3422374725     77.4879837036     -55.4961547851
104  89    0    6     -0.2729529142     -9.8334875106     0.2873188495     -0.1372906923     -0.0170857548     0.0121774744     24.3422374725     77.4879837036     -55.4961547851
105  42    0    2     -0.2729529142     -9.8334875106     0.2873188495     -0.1372906923     -0.0170857548     0.0121774744     24.3422374725     77.4879837036     -55.4961547851
105 250    0    1     -0.2753472328     -9.8119382858     0.2992904472     -0.1191809177     0.0127421021     -0.0256399869     24.3422374725     77.4879837036     -55.4961547851
106 203    0    0     -0.2537982940     -9.6970109939     0.3471769332     -0.0994732284     0.0361782765     -0.0642564201     24.3422374725     77.4879837036     -55.4961547851
107 155    0    0     -0.2537982940     -9.6970109939     0.3471769332     -0.0994732284     0.0361782765     -0.0642564201     24.3422374725     77.4879837036     -55.4961547851
108 108    0    0     -0.0478864765     -9.7592630386     -0.1388707752     -0.1063975572     0.0556196498     -0.0727786540     24.3422374725     77.4879837036     -55.4961547851
109  61    0    0     -0.2226721048     -9.7425031661     0.4214009761     -0.1599279022     0.0598807716     -0.0402875947     24.3422374725     77.4879837036     -55.4961547851
110  13    0    1     -0.2226721048     -9.7425031661     0.4214009761     -0.1599279022     0.0598807716     -0.0402875947     24.3422374725     77.4879837036     -55.4961547851
110 221    0    3     -0.2681642532     -9.8119382858     0.3639371871     -0.1609931945     0.0279223489     0.0036552286     25.5681037902     78.3665313720     -55.3274726867
111 174    0    5     -0.2992904472     -9.8239097595     0.3399939537     -0.1535362148     0.0090136194     0.0113785159     25.5681037902     78.3665313720     -55.3274726867
112 126    0    4     -0.2992904472     -9.8239097595     0.3399939537     -0.1535362148     0.0090136194     0.0113785159     25.5681037902     78.3665313720     -55.3274726867
113  78    0    3     -0.2945018005     -9.7568693161     0.3160507440     -0.1452802896     0.0127421021     -0.0064649353     25.5681037902     78.3665313720     -55.3274726867
114  30    0    2     -0.2633756160     -9.7041940689     0.2968961238     -0.1636563777     0.0082146587     -0.0307000684     25.5681037902     78.3665313720     -55.3274726867
114 238    0    0     -0.2633756160     -9.7041940689     0.2968961238     -0.1636563777     0.0082146587     -0.0307000684     25.5681037902     78.3665313720     -55.3274726867
115 191    0    0     -0.3160507440     -9.7401084899     0.3567542552     -0.1830977439     0.0052851371     -0.0421518373     25.5681037902     78.3665313720     -55.3274726867
116 143    0    0     -0.2729529142     -9.8454589843     0.2825301933     -0.1876251983     0.0103452205     -0.0725123357     25.5681037902     78.3665313720     -55.3274726867
117  95    0    0     -0.2729529142     -9.8454589843     0.2825301933     -0.1876251983     0.0103452205     -0.0725123357     25.5681037902     78.3665313720     -55.3274726867
118  48    0    0     -0.2202777862     -9.8095445632     0.2633756160     -0.1836303901     0.0106115412     -0.0717133760     24.6924839019     78.5422439575     -56.5082435607
119   0    0    0     -0.2394323587     -9.7496862411     0.2777415513     -0.1783039808     0.0042198567     -0.0434834384     24.6924839019     78.5422439575     -56.5082435607
119 208    0    0     -0.2394323587     -9.7496862411     0.2777415513     -0.1783039808     0.0042198567     -0.0434834384     24.6924839019     78.5422439575     -56.5082435607
120 161    0    0     -0.2585869789     -9.7520809173     0.2585869789     -0.1708470344     0.0055514578     -0.0368254327     24.6924839019     78.5422439575     -56.5082435607
121 113    0    0     -0.2394323587     -9.7832069396     0.2825301933     -0.1591289281     0.0074156990     -0.0392223148     24.6924839019     78.5422439575     -56.5082435607
122  65    0    0     -0.2394323587     -9.7832069396     0.2825301933     -0.1591289281     0.0074156990     -0.0392223148     24.6924839019     78.5422439575     -56.5082435607
123  18    0    0     -0.2681642532     -9.7520809173     0.2801358699     -0.1588626146     -0.0029707875     -0.0336295938     24.6924839019     78.5422439575     -56.5082435607
123 226    0    0     -0.2657699346     -9.8167276382     0.2418267011     -0.1556667804     -0.0019055066     -0.0389559936     24.6924839019     78.5422439575     -56.5082435607
124 178    0    0     -0.2657699346     -9.8167276382     0.2418267011     -0.1556667804     -0.0019055066     -0.0389559936     24.6924839019     78.5422439575     -56.5082435607
125 131    0    0     -0.2202777862     -9.8215160369     0.2490096569     -0.1343611598     0.0143400216     -0.0437497568     25.3929805755     76.0823059082     -56.8456077575
126  83    0    0     -0.2633756160     -9.7520809173     0.3040791034     -0.1301000356     0.0148726630     -0.0259063053     25.3929805755     76.0823059082     -56.8456077575
127  34    0    0     -0.2633756160     -9.7520809173     0.3040791034     -0.1301000356     0.0148726630     -0.0259063053     25.3929805755     76.0823059082     -56.8456077575
127 242    0    0     -0.2897131729     -9.7448978424     0.2705585718     -0.1239746809     0.0087473001     -0.0147208595     25.3929805755     76.0823059082     -56.8456077575
128 194    0    0     -0.2633756160     -9.8263044357     0.2873188495     -0.1159850835     0.0111441802     -0.0370917558     25.3929805755     76.0823059082     -56.8456077575
129 146    0    0     -0.2633756160     -9.8263044357     0.2873188495     -0.1159850835     0.0111441802     -0.0370917558     25.3929805755     76.0823059082     -56.8456077575
130  98    0    0     -0.2561926364     -9.7784175872     0.2992904472     -0.1138545155     0.0119431400     -0.0509403991     25.3929805755     76.0823059082     -56.8456077575
131  50    0    0     -0.2657699346     -9.7592630386     0.3136564254     -0.1370243787     0.0020892956     -0.0394886379     25.3929805755     76.0823059082     -56.8456077575
132   2    0    0     -0.2657699346     -9.7592630386     0.3136564254     -0.1370243787     0.0020892956     -0.0394886379     25.3929805755     76.0823059082     -56.8456077575
132 210    0    0     -0.2945018005     -9.7999668121     0.2921074867     -0.1721786260     -0.0098951129     -0.0330969524     25.3929805755     76.0823059082     -56.8456077575
133 162    0    0     -0.2561926364     -9.8286991119     0.2274607658     -0.1902884006     -0.0106940722     -0.0560004806     25.7432289123     76.7851409912     -56.1708793640
134 114    0    0     -0.2561926364     -9.8286991119     0.2274607658     -0.1902884006     -0.0106940722     -0.0560004806     25.7432289123     76.7851409912     -56.1708793640
135  66    0    0     -0.2514039993     -9.7448978424     0.2370380401     -0.1703143835     -0.0032371077     -0.0693164920     25.7432289123     76.7851409912     -56.1708793640
136  18    0    0     -0.2274607658     -9.7257432937     0.2633756160     -0.1508730173     -0.0000412655     -0.0743765783     25.7432289123     76.7851409912     -56.1708793640
136 227    0    0     -0.2274607658     -9.7257432937     0.2633756160     -0.1508730173     -0.0000412655     -0.0743765783     25.7432289123     76.7851409912     -56.1708793640
137 179    0    0     -0.2083061695     -9.7856006622     0.2705585718     -0.1343611598     0.0018229753     -0.0645227336     25.7432289123     76.7851409912     -56.1708793640
138 132    0    0     -0.2154891252     -9.7951784133     0.2537982940     -0.1226430892     -0.0005739061     -0.0466792821     25.7432289123     76.7851409912     -56.1708793640
139  84    0    0     -0.2154891252     -9.7951784133     0.2537982940     -0.1226430892     -0.0005739061     -0.0466792821     25.7432289123     76.7851409912     -56.1708793640
140  37    0    0     -0.2442210197     -9.7927837371     0.2585869789     -0.1034680366     0.0098125801     -0.0402875947     25.7432289123     76.7851409912     -56.1708793640
140 245    0    0     -0.2370380401     -9.7664461135     0.2801358699     -0.0962773895     0.0236612272     -0.0426844787     25.7432289123     77.4879837036     -55.4961547851
141 197    0    0     -0.2370380401     -9.7664461135     0.2801358699     -0.0962773895     0.0236612272     -0.0426844787     25.7432289123     77.4879837036     -55.4961547851
142 149    0    0     -0.2442210197     -9.7544746398     0.2873188495     -0.1106586694     0.0204653882     -0.0429507970     25.7432289123     77.4879837036     -55.4961547851
143 102    0    0     -0.2346437215     -9.7832069396     0.2897131729     -0.1383559703     0.0090136194     -0.0392223148     25.7432289123     77.4879837036     -55.4961547851
144  55    0    0     -0.2346437215     -9.7832069396     0.2897131729     -0.1383559703     0.0090136194     -0.0392223148     25.7432289123     77.4879837036     -55.4961547851
145   7    0    0     -0.2585869789     -9.7832069396     0.2849245071     -0.1471445322     0.0103452205     -0.0440160799     25.7432289123     77.4879837036     -55.4961547851
145 215    0    0     -0.2322494029     -9.7856006622     0.2897131729     -0.1484761333     0.0156716241     -0.0621258497     25.7432289123     77.4879837036     -55.4961547851
146 168    0    0     -0.2322494029     -9.7856006622     0.2897131729     -0.1484761333     0.0156716241     -0.0621258497     25.7432289123     77.4879837036     -55.4961547851
147 121    0    0     -0.2274607658     -9.7736291885     0.2705585718     -0.1543351650     0.0191337852     -0.0586636924     25.7432289123     77.4879837036     -55.4961547851
148  73    0    0     -0.2178834438     -9.7448978424     0.2825301933     -0.1567320585     0.0162042641     -0.0472119188     25.7432289123     77.4879837036     -56.1708793640
149  26    0    0     -0.2178834438     -9.7448978424     0.2825301933     -0.1567320585     0.0162042641     -0.0472119188     25.7432289123     77.4879837036     -56.1708793640
149 234    0    0     -0.1939402198     -9.8167276382     0.2705585718     -0.1692491054     0.0124757814     -0.0346948742     25.7432289123     77.4879837036     -56.1708793640
150 187    0    0     -0.2418267011     -9.8167276382     0.2346437215     -0.1780376672     0.0084809789     -0.0192483043     25.7432289123     77.4879837036     -56.1708793640
151 139    0    0     -0.2418267011     -9.8167276382     0.2346437215     -0.1780376672     0.0084809789     -0.0192483043     25.7432289123     77.4879837036     -56.1708793640
152  92    0    0     -0.2418267011     -9.7496862411     0.2729529142     -0.1737765550     0.0162042641     -0.0208462262     25.7432289123     77.4879837036     -56.1708793640
153  44    0    0     -0.2657699346     -9.7520809173     0.2490096569     -0.1607268571     0.0140737032     -0.0322979927     25.7432289123     77.4879837036     -56.1708793640
153 252    0    0     -0.2657699346     -9.7520809173     0.2490096569     -0.1607268571     0.0140737032     -0.0322979927     25.7432289123     77.4879837036     -56.1708793640
154 204    0    0     -0.2490096569     -9.7951784133     0.2585869789     -0.1455466175     0.0175358653     -0.0472119188     25.7432289123     77.4879837036     -56.1708793640
155 157    0    0     -0.2059118509     -9.7975721359     0.2514039993     -0.1234420418     0.0265907502     -0.0477445602     24.5173606872     76.9608535766     -54.6527481079
156 109    0    0     -0.2059118509     -9.7975721359     0.2514039993     -0.1234420418     0.0265907502     -0.0477445602     24.5173606872     76.9608535766     -54.6527481079
157  62    0    0     -0.2083061695     -9.7377147674     0.2394323587     -0.1215777993     0.0191337852     -0.0165851020     24.5173606872     76.9608535766     -54.6527481079
158  14    0    0     -0.2370380401     -9.7688407897     0.2370380401     -0.1404865264     0.0095462608     0.0188354778     24.5173606872     76.9608535766     -54.6527481079
158 222    0    0     -0.2370380401     -9.7688407897     0.2370380401     -0.1404865264     0.0095462608     0.0188354778     24.5173606872     76.9608535766     -54.6527481079
159 173    0    0     -0.2968961238     -9.7640523910     0.2897131729     -0.1450139760     0.0130084216     0.0286893253     24.5173606872     76.9608535766     -54.6527481079
160 125    0    0     -0.2968961238     -9.8215160369     0.2825301933     -0.1580636596     0.0140737032     -0.0030027742     24.5173606872     76.9608535766     -54.6527481079
161  77    0    0     -0.2968961238     -9.8215160369     0.2825301933     -0.1580636596     0.0140737032     -0.0030027742     24.5173606872     76.9608535766     -54.6527481079
162  29    0    0     -0.4549215316     -9.8574304580     0.3950634002     -0.1860272789     0.0377761960     -0.0591963291     24.5173606872     76.9608535766     -54.6527481079
162 238    0    0     -0.3423882961     -9.7329254150     0.3064734458     -0.1948158454     0.0239275479     -0.0850293731     24.5173606872     76.9608535766     -54.6527481079
163 190    0    0     -0.3423882961     -9.7329254150     0.3064734458     -0.1948158454     0.0239275479     -0.0850293731     24.5173606872     76.9608535766     -54.6527481079
164 142    0    0     -0.2705585718     -9.7784175872     0.2394323587     -0.2115940093     -0.0146888732     -0.0922200202     24.5173606872     77.3122711181     -56.0022010803
165  95    0    0     -0.2322494029     -9.8526420593     0.1987288665     -0.2179856777     -0.0096287908     -0.1081992387     24.5173606872     77.3122711181     -56.0022010803
166  47    0    0     -0.2322494029     -9.8526420593     0.1987288665     -0.2179856777     -0.0096287908     -0.1081992387     24.5173606872     77.3122711181     -56.0022010803
167   0    0    0     -0.2035175085     -9.8071498870     0.1723913097     -0.1950821685     0.0047524971     -0.1074002742     24.5173606872     77.3122711181     -56.0022010803
167 208    0    0     -0.1723913097     -9.7520809173     0.1699969768     -0.1580636596     0.0087473001     -0.0938179492     24.5173606872     77.3122711181     -56.0022010803
168 160    0    0     -0.1723913097     -9.7520809173     0.1699969768     -0.1580636596     0.0087473001     -0.0938179492     24.5173606872     77.3122711181     -56.0022010803
169 112    0    0     -0.1699969768     -9.7808122634     0.1747856235     -0.1359590888     0.0090136194     -0.0560004806     24.5173606872     77.3122711181     -56.0022010803
170  64    0    0     -0.1867572593     -9.7879953384     0.2035175085     -0.1085281133     0.0124757814     -0.0288358306     24.5173606872     77.3122711181     -56.0022010803
171  16    0    0     -0.1867572593     -9.7879953384     0.2035175085     -0.1085281133     0.0124757814     -0.0288358306     24.5173606872     77.3122711181     -56.0022010803
171 225    0    0     -0.1867572593     -9.8239097595     0.1939402198     -0.0957447433     0.0159379425     -0.0085954961     24.5173606872     77.6636886596     -55.3274726867
172 177    0    0     -0.2442210197     -9.7784175872     0.2226721048     -0.1055985808     0.0074156990     0.0065847520     24.5173606872     77.6636886596     -55.3274726867
173 129    0    0     -0.2442210197     -9.7784175872     0.2226721048     -0.1055985808     0.0074156990     0.0065847520     24.5173606872     77.6636886596     -55.3274726867
174  81    0    0     -0.2154891252     -9.7640523910     0.2394323587     -0.1191809177     -0.0037697479     0.0047205090     24.5173606872     77.6636886596     -55.3274726867
175  33    0    0     -0.3064734458     -9.7568693161     0.2514039993     -0.1242409944     -0.0005739061     -0.0040680541     24.5173606872     77.6636886596     -55.3274726867
175 241    0    0     -0.3064734458     -9.7568693161     0.2514039993     -0.1242409944     -0.0005739061     -0.0040680541     24.5173606872     77.6636886596     -55.3274726867
176 194    0    0     -0.2585869789     -9.8071498870     0.2178834438     -0.1261052489     0.0092799396     -0.0461466360     24.5173606872     77.6636886596     -55.3274726867
177 146    0    0     -0.2370380401     -9.7784175872     0.2107004880     -0.1226430892     0.0191337852     -0.0687838506     24.5173606872     77.6636886596     -55.3274726867
178  98    0    0     -0.2370380401     -9.7784175872     0.2107004880     -0.1226430892     0.0191337852     -0.0687838506     24.5173606872     77.6636886596     -55.3274726867
179  50    0    0     -0.2370380401     -9.7592630386     0.1939402198     -0.1370243787     0.0119431400     -0.0653216886     26.4437255859     79.2450790405     -56.5082435607
180   2    0    0     -0.2154891252     -9.7808122634     0.2107004880     -0.1455466175     0.0108778608     -0.0594626474     26.4437255859     79.2450790405     -56.5082435607
180 210    0    0     -0.2154891252     -9.7808122634     0.2107004880     -0.1455466175     0.0108778608     -0.0594626474     26.4437255859     79.2450790405     -56.5082435607
181 162    0    0     -0.2130948066     -9.7903900146     0.2059118509     -0.1343611598     0.0154053030     -0.0445487213     26.4437255859     79.2450790405     -56.5082435607
182 114    0    0     -0.2226721048     -9.7903900146     0.2466153383     -0.1282358055     0.0132747423     -0.0408202362     26.4437255859     79.2450790405     -56.5082435607
183  66    0    0     -0.2226721048     -9.7903900146     0.2466153383     -0.1282358055     0.0132747423     -0.0408202362     26.4437255859     79.2450790405     -56.5082435607
184  18    0    0     -0.2130948066     -9.7999668121     0.2226721048     -0.1415518045     0.0071493792     -0.0317653465     26.4437255859     79.2450790405     -56.5082435607
184 226    0    0     -0.2346437215     -9.7688407897     0.2130948066     -0.1410191631     0.0108778608     -0.0216451859     26.4437255859     79.2450790405     -56.5082435607
185 178    0    0     -0.2346437215     -9.7688407897     0.2130948066     -0.1410191631     0.0108778608     -0.0216451859     26.4437255859     79.2450790405     -56.5082435607
186 131    0    0     -0.2418267011     -9.7832069396     0.2274607658     -0.1362254023     0.0090136194     -0.0312327122     26.7939720153     78.8936614990     -54.8214302062
187  83    0    0     -0.2035175085     -9.7688407897     0.2633756160     -0.1370243787     0.0044861769     -0.0381570339     26.7939720153     78.8936614990     -54.8214302062
188  35    0    0     -0.2035175085     -9.7688407897     0.2633756160     -0.1370243787     0.0044861769     -0.0381570339     26.7939720153     78.8936614990     -54.8214302062
188 243    0    0     -0.2370380401     -9.7856006622     0.2322494029     -0.1498077392     0.0015566554     -0.0338959121     26.7939720153     78.8936614990     -54.8214302062
189 195    0    0     -0.2322494029     -9.7951784133     0.2394323587     -0.1418181419     0.0098125801     -0.0354938316     26.7939720153     78.8936614990     -54.8214302062
190 147    0    0     -0.2322494029     -9.7951784133     0.2394323587     -0.1418181419     0.0098125801     -0.0354938316     26.7939720153     78.8936614990     -54.8214302062
191 100    0    0     -0.2442210197     -9.7712354660     0.2250664234     -0.1330295681     0.0186011457     -0.0405539131     26.7939720153     78.8936614990     -54.8214302062
192  52    0    0     -0.2130948066     -9.7736291885     0.2418267011     -0.1308990120     0.0196664257     -0.0442823982     26.7939720153     78.8936614990     -54.8214302062
193   5    0    0     -0.2130948066     -9.7736291885     0.2418267011     -0.1308990120     0.0196664257     -0.0442823982     26.7939720153     78.8936614990     -54.8214302062
193 213    0    0     -0.2130948066     -9.7832069396     0.2202777862     -0.1463455677     0.0090136194     -0.0381570339     25.5681037902     78.3665313720     -56.6769256591
194 165    0    0     -0.2418267011     -9.7999668121     0.2274607658     -0.1482098102     0.0063504180     -0.0301674318     25.5681037902     78.3665313720     -56.6769256591
195 117    0    0     -0.2418267011     -9.7999668121     0.2274607658     -0.1482098102     0.0063504180     -0.0301674318     25.5681037902     78.3665313720     -56.6769256591
196  70    0    0     -0.2370380401     -9.7520809173     0.2442210197     -0.1367580413     0.0138073825     -0.0338959121     25.5681037902     78.3665313720     -56.6769256591
197  22    0    0     -0.2561926364     -9.7736291885     0.2490096569     -0.1476771736     0.0082146587     -0.0378907155     25.5681037902     78.3665313720     -56.6769256591
197 230    0    0     -0.2561926364     -9.7736291885     0.2490096569     -0.1476771736     0.0082146587     -0.0378907155     25.5681037902     78.3665313720     -56.6769256591
198 183    0    0     -0.2250664234     -9.7784175872     0.2370380401     -0.1599279022     0.0026219363     -0.0426844787     25.5681037902     78.3665313720     -56.6769256591
199 135    0    0     -0.2394323587     -9.7951784133     0.2059118509     -0.1631237411     -0.0003075856     -0.0458803176     25.5681037902     78.3665313720     -56.6769256591
200  88    0    0     -0.2394323587     -9.7951784133     0.2059118509     -0.1631237411     -0.0003075856     -0.0458803176     25.5681037902     78.3665313720     -56.6769256591
201  40    0    0     -0.2250664234     -9.7951784133     0.2298550844     -0.1577973365     0.0004913746     -0.0520056819     25.5681037902     78.3665313720     -56.6769256591
201 248    0    0     -0.2202777862     -9.7616577148     0.1843629074     -0.1644553422     -0.0072319097     -0.0520056819     25.3929805755     77.1365661621     -56.1708793640
202 201    0    0     -0.2202777862     -9.7616577148     0.1843629074     -0.1644553422     -0.0072319097     -0.0520056819     25.3929805755     77.1365661621     -56.1708793640
203 154    0    0     -0.2083061695     -9.7448978424     0.2130948066     -0.1705807209     -0.0181510353     -0.0448150396     25.3929805755     77.1365661621     -56.1708793640
204 106    0    0     -0.2274607658     -9.7736291885     0.1891515731     -0.1772387123     -0.0261406397     -0.0354938316     25.3929805755     77.1365661621     -56.1708793640
205  59    0    0     -0.2274607658     -9.7736291885     0.1891515731     -0.1772387123     -0.0261406397     -0.0354938316     25.3929805755     77.1365661621     -56.1708793640
206  12    0    0     -0.2585869789     -9.7664461135     0.2298550844     -0.1532699012     -0.0064329500     -0.0365591096     25.3929805755     77.1365661621     -56.1708793640
206 221    0    0     -0.1819685935     -9.7856006622     0.2011231899     -0.1556667804     0.0018229753     -0.0307000684     25.3929805755     77.1365661621     -56.1708793640
207 173    0    0     -0.1819685935     -9.7856006622     0.2011231899     -0.1556667804     0.0018229753     -0.0307000684     25.3929805755     77.1365661621     -56.1708793640
208 125    0    0     -0.2633756160     -9.7592630386     0.1843629074     -0.1641890287     0.0010240151     -0.0200472640     25.3929805755     77.1365661621     -56.1708793640
209  77    0    0     -0.2585869789     -9.8239097595     0.1795742750     -0.1625910997     0.0116768217     -0.0442823982     25.7432289123     77.8394012451     -55.8335189819
210  30    0    0     -0.2585869789     -9.8239097595     0.1795742750     -0.1625910997     0.0116768217     -0.0442823982     25.7432289123     77.8394012451     -55.8335189819
210 238    0    0     -0.2107004880     -9.7903900146     0.1891515731     -0.1530035734     0.0151389837     -0.0663869667     25.7432289123     77.8394012451     -55.8335189819
211 191    0    0     -0.2370380401     -9.7137708663     0.1939402198     -0.1535362148     0.0122094619     -0.0674522495     25.7432289123     77.8394012451     -55.8335189819
212 143    0    0     -0.2370380401     -9.7137708663     0.1939402198     -0.1535362148     0.0122094619     -0.0674522495     25.7432289123     77.8394012451     -55.8335189819
213  96    0    0     -0.2250664234     -9.7903900146     0.2035175085     -0.1769723892     -0.0032371077     -0.0658543348     25.7432289123     77.8394012451     -55.8335189819
214  48    0    0     -0.1915459060     -9.8239097595     0.1556310415     -0.1865599155     -0.0074982299     -0.0586636924     25.7432289123     77.8394012451     -55.8335189819
215   1    0    0     -0.1915459060     -9.8239097595     0.1556310415     -0.1865599155     -0.0074982299     -0.0586636924     25.7432289123     77.8394012451     -55.8335189819
215 209    0    0     -0.1963345432     -9.7927837371     0.1460537433     -0.1759071111     -0.0029707875     -0.0461466360     25.7432289123     77.8394012451     -55.8335189819
216 162    0    0     -0.2154891252     -9.7951784133     0.1292934894     -0.1759071111     -0.0040360684     -0.0330969524     26.0934772491     78.1908187866     -54.4840660095
217 115    0    0     -0.2154891252     -9.7951784133     0.1292934894     -0.1759071111     -0.0040360684     -0.0330969524     26.0934772491     78.1908187866     -54.4840660095
218  67    0    0     -0.2178834438     -9.7808122634     0.1364764571     -0.1860272789     -0.0090961513     -0.0338959121     26.0934772491     78.1908187866     -54.4840660095
219  20    0    0     -0.2130948066     -9.8286991119     0.0981672668     -0.1807008743     -0.0120256733     -0.0440160799     26.0934772491     78.1908187866     -54.4840660095
219 228    0    0     -0.2130948066     -9.8286991119     0.0981672668     -0.1807008743     -0.0120256733     -0.0440160799     26.0934772491     78.1908187866     -54.4840660095
220 180    0    0     -0.1771799468     -9.7808122634     0.1364764571     -0.1149197936     0.0132747423     -0.0488098430     26.0934772491     78.1908187866     -54.4840660095
221 132    0    0     -0.1915459060     -9.7712354660     0.1628140068     -0.0818960952     0.0154053030     -0.0200472640     26.0934772491     78.1908187866     -54.4840660095
222  84    0    0     -0.1915459060     -9.7712354660     0.1628140068     -0.0818960952     0.0154053030     -0.0200472640     26.0934772491     78.1908187866     -54.4840660095
223  35    0    0     -0.2322494029     -9.7856006622     0.1723913097     -0.0845592975     0.0044861769     0.0052531509     26.0934772491     78.1908187866     -54.4840660095
223 243    0    0     -0.2442210197     -9.8167276382     0.1723913097     -0.0896193695     -0.0019055066     0.0065847520     25.0427322387     77.4879837036     -56.1708793640
224 195    0    0     -0.2442210197     -9.8167276382     0.1723913097     -0.0896193695     -0.0019055066     0.0065847520     25.0427322387     77.4879837036     -56.1708793640
225 147    0    0     -0.3112620830     -9.7568693161     0.1699969768     -0.0797655344     0.0028882562     -0.0109923780     25.0427322387     77.4879837036     -56.1708793640
226  99    0    0     -0.2609812974     -9.7951784133     0.1747856235     -0.0555304002     0.0217969870     -0.0567994499     25.0427322387     77.4879837036     -56.1708793640
227  51    0    0     -0.2609812974     -9.7951784133     0.1747856235     -0.0555304002     0.0217969870     -0.0567994499     25.0427322387     77.4879837036     -56.1708793640
228   3    0    0     -0.2442210197     -9.7281370162     0.2561926364     -0.0211751008     0.0345803546     -0.0685175371     25.0427322387     77.4879837036     -56.1708793640
228 211    0    0     -0.2178834438     -9.7664461135     0.2825301933     -0.0483397531     0.0247265100     -0.0653216886     25.0427322387     77.4879837036     -56.1708793640
229 163    0    0     -0.2178834438     -9.7664461135     0.2825301933     -0.0483397531     0.0247265100     -0.0653216886     25.0427322387     77.4879837036     -56.1708793640
230 116    0    0     -0.1915459060     -9.7999668121     0.2992904472     -0.1008048176     0.0162042641     -0.0474782419     25.0427322387     77.4879837036     -56.1708793640
231  68    0    0     -0.2442210197     -9.7879953384     0.2681642532     -0.1484761333     0.0002250546     -0.0200472640     25.0427322387     77.4879837036     -56.1708793640
232  20    0    0     -0.2442210197     -9.7879953384     0.2681642532     -0.1484761333     0.0002250546     -0.0200472640     25.0427322387     77.4879837036     -56.1708793640
232 228    0    0     -0.2466153383     -9.8286991119     0.2394323587     -0.1681838274     -0.0101614308     -0.0155198216     25.3929805755     78.1908187866     -54.4840660095
233 180    0    0     -0.2753472328     -9.7616577148     0.2466153383     -0.1561994314     0.0031545760     -0.0301674318     25.3929805755     78.1908187866     -54.4840660095
234 133    0    0     -0.2753472328     -9.7616577148     0.2466153383     -0.1561994314     0.0031545760     -0.0301674318     25.3929805755     78.1908187866     -54.4840660095
235  85    0    0     -0.2226721048     -9.7664461135     0.2154891252     -0.1546015024     0.0063504180     -0.0552015256     25.3929805755     78.1908187866     -54.4840660095
236  37    0    0     -0.1963345432     -9.7856006622     0.2561926364     -0.1404865264     0.0127421021     -0.0392223148     25.3929805755     78.1908187866     -54.4840660095
236 245    0    0     -0.1963345432     -9.7856006622     0.2561926364     -0.1404865264     0.0127421021     -0.0392223148     25.3929805755     78.1908187866     -54.4840660095
237 198    0    0     -0.2897131729     -9.8119382858     0.2346437215     -0.1601942157     0.0031545760     -0.0019374937     25.3929805755     78.1908187866     -54.4840660095
238 150    0    0     -0.3040791034     -9.7927837371     0.2202777862     -0.1575310230     0.0012903354     -0.0136555802     25.3929805755     78.1908187866     -54.4840660095
239 102    0    0     -0.3040791034     -9.7927837371     0.2202777862     -0.1575310230     0.0012903354     -0.0136555802     25.3929805755     78.1908187866     -54.4840660095
240  53    0    0     -0.2202777862     -9.7712354660     0.2083061695     -0.1295673961     0.0260581111     -0.0437497568     26.9690971374     78.0151138305     -57.0142860412
241   6    0    0     -0.2035175085     -9.7472915649     0.2657699346     -0.1061312198     0.0380425167     -0.0256399869     26.9690971374     78.0151138305     -57.0142860412
241 214    0    0     -0.2035175085     -9.7472915649     0.2657699346     -0.1061312198     0.0380425167     -0.0256399869     26.9690971374     78.0151138305     -57.0142860412
242 166    0    0     -0.2609812974     -9.8430643081     0.2490096569     -0.1016037940     0.0287213115     0.0105795526     26.9690971374     78.0151138305     -57.0142860412
243 118    0    0     -0.3064734458     -9.7879953384     0.2561926364     -0.1000058650     0.0271233892     0.0153733158     26.9690971374     78.0151138305     -57.0142860412
244  69    0    0     -0.3064734458     -9.7879953384     0.2561926364     -0.1000058650     0.0271233892     0.0153733158     26.9690971374     78.0151138305     -57.0142860412
245  21    0    0     -0.3040791034     -9.7496862411     0.2825301933     -0.1130555629     0.0212643480     -0.0035354139     26.9690971374     78.0151138305     -57.0142860412
245 229    0    0     -0.3016848087     -9.7856006622     0.2753472328     -0.1149197936     0.0196664257     -0.0219115042     26.9690971374     78.0151138305     -57.0142860412
246 181    0    0     -0.3016848087     -9.7856006622     0.2753472328     -0.1149197936     0.0196664257     -0.0219115042     26.9690971374     78.0151138305     -57.0142860412
247 134    0    0     -0.2777415513     -9.8239097595     0.2394323587     -0.1008048176     0.0257917904     -0.0320316696     26.0934772491     77.8394012451     -56.5082435607
248  86    0    0     -0.2777415513     -9.7257432937     0.3112620830     -0.0864235401     0.0356456327     -0.0189819831     26.0934772491     77.8394012451     -56.5082435607
249  38    0    0     -0.2777415513     -9.7257432937     0.3112620830     -0.0864235401     0.0356456327     -0.0189819831     26.0934772491     77.8394012451     -56.5082435607
249 246    0    0     -0.2753472328     -9.7472915649     0.3208393812     -0.1016037940     0.0260581111     -0.0019374937     26.0934772491     77.8394012451     -56.5082435607
250 199    0    0     -0.3256280183     -9.7616577148     0.3208393812     -0.1285021305     0.0116768217     0.0073837113     26.0934772491     77.8394012451     -56.5082435607
251 151    0    0     -0.3256280183     -9.7616577148     0.3208393812     -0.1285021305     0.0116768217     0.0073837113     26.0934772491     77.8394012451     -56.5082435607
252 103    0    0     -0.3854861259     -9.7951784133     0.3088677406     -0.1530035734     0.0052851371     -0.0128566193     26.0934772491     77.8394012451     -56.5082435607
253  55    0    0     -0.3399939537     -9.8143329620     0.2968961238     -0.1607268571     0.0146063432     -0.0730449676     26.0934772491     77.8394012451     -56.5082435607
254   7    0    0     -0.3399939537     -9.8143329620     0.2968961238     -0.1607268571     0.0146063432     -0.0730449676     26.0934772491     77.8394012451     -56.5082435607
254 215    0    0     -0.2825301933     -9.7568693161     0.2921074867     -0.1761734390     0.0159379425     -0.0975464248     25.7432289123     78.5422439575     -54.4840660095
255 168    0    0     -0.2753472328     -9.7544746398     0.2992904472     -0.2163877725     0.0042198567     -0.0802356147     25.7432289123     78.5422439575     -54.4840660095
  0 120    0    0     -0.2753472328     -9.7544746398     0.2992904472     -0.2163877725     0.0042198567     -0.0802356147     25.7432289123     78.5422439575     -54.4840660095
  1  72    0    0     -0.2801358699     -9.7760238647     0.2609812974     -0.2451503515     0.0010240151     -0.0690501785     25.7432289123     78.5422439575     -54.4840660095
  2  24    0    0     -0.2992904472     -9.8310928344     0.2154891252     -0.2478135585     0.0063504180     -0.0805019474     25.7432289123     78.5422439575     -54.4840660095
  2 231    0    0     -0.2992904472     -9.8310928344     0.2154891252     -0.2478135585     0.0063504180     -0.0805019474     25.7432289123     78.5422439575     -54.4840660095
  3 183    0    0     -0.2609812974     -9.8071498870     0.2083061695     -0.2342312335     0.0082146587     -0.1066013097     25.7432289123     78.5422439575     -54.4840660095
  4 135    0    0     -0.2418267011     -9.7784175872     0.2035175085     -0.2070665597     0.0148726630     -0.1164551615     25.7432289123     78.5422439575     -54.4840660095
  5  87    0    0     -0.2418267011     -9.7784175872     0.2035175085     -0.2070665597     0.0148726630     -0.1164551615     25.7432289123     78.5422439575     -54.4840660095
  6  39    0    0     -0.1747856235     -9.8167276382     0.1628140068     -0.1745755100     0.0180685052     -0.1042044281     25.3929805755     78.5422439575     -55.4961547851
  6 247    0    0     -0.1747856235     -9.7616577148     0.1723913097     -0.1255725860     0.0209980273     -0.0509403991     25.3929805755     78.5422439575     -55.4961547851
  7 199    0    0     -0.1747856235     -9.7616577148     0.1723913097     -0.1255725860     0.0209980273     -0.0509403991     25.3929805755     78.5422439575     -55.4961547851
  8 151    0    0     -0.1843629074     -9.8239097595     0.1915459060     -0.0848256206     0.0223296284     0.0025899484     25.3929805755     78.5422439575     -55.4961547851
  9 103    0    0     -0.2322494029     -9.7832069396     0.2394323587     -0.0605904817     0.0212643480     0.0470654106     25.3929805755     78.5422439575     -55.4961547851
 10  55    0    0     -0.2322494029     -9.7832069396     0.2394323587     -0.0605904817     0.0212643480     0.0470654106     25.3929805755     78.5422439575     -55.4961547851
 11   7    0    0     -0.3016848087     -9.7425031661     0.2466153383     -0.0675148057     0.0201990652     0.0537234210     25.3929805755     78.5422439575     -55.4961547851
 11 214    0    0     -0.3208393812     -9.7856006622     0.2705585718     -0.0882877731     0.0186011457     0.0329504466     25.3929805755     78.5422439575     -55.4961547851
 12 166    0    0     -0.3208393812     -9.7856006622     0.2705585718     -0.0882877731     0.0186011457     0.0329504466     25.3929805755     78.5422439575     -55.4961547851
 13 118    0    0     -0.3352053165     -9.7688407897     0.2537982940     -0.1079954624     0.0241938686     -0.0030027742     25.3929805755     78.5422439575     -55.4961547851
 14  70    0    0     -0.2945018005     -9.7353200912     0.2537982940     -0.1186482791     0.0292539548     -0.0341622304     25.9183521270     79.0693664550     -54.9901123046
 15  22    0    0     -0.2945018005     -9.7353200912     0.2537982940     -0.1186482791     0.0292539548     -0.0341622304     25.9183521270     79.0693664550     -54.9901123046
 15 229    0    0     -0.3016848087     -9.7712354660     0.2705585718     -0.1314316391     0.0276560306     -0.0413528728     25.9183521270     79.0693664550     -54.9901123046
 16 181    0    0     -0.3136564254     -9.7808122634     0.2729529142     -0.1535362148     0.0188674659     -0.0440160799     25.9183521270     79.0693664550     -54.9901123046
 17 134    0    0     -0.3136564254     -9.7808122634     0.2729529142     -0.1535362148     0.0188674659     -0.0440160799     25.9183521270     79.0693664550     -54.9901123046
 18  86    0    0     -0.3184450626     -9.7568693161     0.2537982940     -0.1585963010     0.0151389837     -0.0552015256     25.9183521270     79.0693664550     -54.9901123046
 19  38    0    0     -0.2729529142     -9.7664461135     0.2466153383     -0.1484761333     0.0090136194     -0.0754418468     25.9183521270     79.0693664550     -54.9901123046
 19 246    0    0     -0.2729529142     -9.7664461135     0.2466153383     -0.1484761333     0.0090136194     -0.0754418468     25.9183521270     79.0693664550     -54.9901123046
 20 198    0    0     -0.2657699346     -9.7784175872     0.2537982940     -0.1372906923     0.0084809789     -0.0751755332     25.9183521270     79.0693664550     -54.9901123046
 21 150    0    0     -0.2585869789     -9.7951784133     0.2466153383     -0.1391549224     0.0119431400     -0.0698491334     26.4437255859     77.4879837036     -56.1708793640
 22 103    0    0     -0.2585869789     -9.7951784133     0.2466153383     -0.1391549224     0.0119431400     -0.0698491334     26.4437255859     77.4879837036     -56.1708793640
 23  55    0    0     0.7853381633     -9.7425031661     -0.3639371871     -0.1428834056     0.0199327468     -0.0666532993     26.4437255859     77.4879837036     -56.1708793640
 24   7    0    0     -0.2657699346     -9.7017993927     0.2537982940     -0.1652543067     0.1834533214     -0.1553379058     26.4437255859     77.4879837036     -56.1708793640
 24 215    0    0     -0.2657699346     -9.7017993927     0.2537982940     -0.1652543067     0.1834533214     -0.1553379058     26.4437255859     77.4879837036     -56.1708793640
 25 168    0    0     -0.2490096569     -9.7784175872     0.2609812974     -0.1418181419     0.0976982307     -0.0935516262     26.4437255859     77.4879837036     -56.1708793640
 26 120    0    0     -0.1939402198     -9.7832069396     0.2753472328     -0.1362254023     0.0755936574     -0.0751755332     26.4437255859     77.4879837036     -56.1708793640
 27  72    0    0     -0.1939402198     -9.7832069396     0.2753472328     -0.1362254023     0.0755936574     -0.0751755332     26.4437255859     77.4879837036     -56.1708793640
