# Supplementary material for: A localization method for wireless capsule endoscopy using side wall cameras and IMU sensor
Source: Sci Rep. 2021 May 27;11:11204. doi: 10.1038/s41598-021-90523-w (PMC8160358; doi:10.1038/s41598-021-90523-w)
Supplement: Supplementary file 1 — Supplementary Information. [file 41598_2021_90523_MOESM1_ESM.zip › data/L_7]

  6  76    0    0     -0.4956250190     -9.1726541519     3.5268387794     -0.1375570058     0.0071493792     -0.0410865545     37.3014144897     69.0539169311     -86.5335159301
  7  28    0    0     -0.4597101688     -9.1726541519     3.5651478767     -0.1316979646     0.0071493792     -0.0448150396     37.3014144897     69.0539169311     -86.5335159301
  7 236    0    0     -0.4549215316     -9.1726541519     3.5555706024     -0.1364917278     0.0111441802     -0.0394886379     37.3014144897     69.0539169311     -86.5335159301
  8 189    0    0     -0.4549215316     -9.1726541519     3.5555706024     -0.1364917278     0.0111441802     -0.0394886379     37.3014144897     69.0539169311     -86.5335159301
  9 142    0    0     -0.4884420394     -9.1487112045     3.5148673057     -0.1399538755     0.0092799396     -0.0338959121     38.5272827148     68.1753692626     -87.3769226074
 10  94    0    0     -0.5147795677     -9.1247673034     3.5076842308     -0.1412854909     0.0066167383     -0.0325643110     38.5272827148     68.1753692626     -87.3769226074
 11  47    0    0     -0.5147795677     -9.1247673034     3.5076842308     -0.1412854909     0.0066167383     -0.0325643110     38.5272827148     68.1753692626     -87.3769226074
 11 255    0    0     -0.5123852729     -9.1199789047     3.5747253894     -0.1354264497     0.0106115412     -0.0440160799     38.5272827148     68.1753692626     -87.3769226074
 12 208    0    0     -0.4549215316     -9.1798372268     3.5531764030     -0.1362254023     0.0076820187     -0.0480108833     38.5272827148     68.1753692626     -87.3769226074
 13 160    0    0     -0.4549215316     -9.1798372268     3.5531764030     -0.1362254023     0.0076820187     -0.0480108833     38.5272827148     68.1753692626     -87.3769226074
 14 113    0    0     -0.4477385520     -9.1774425506     3.5795140266     -0.1348937988     0.0047524971     -0.0392223148     38.5272827148     68.1753692626     -87.3769226074
 15  65    0    0     -0.5123852729     -9.1678657531     3.5435991287     -0.1340948462     0.0026219363     -0.0330969524     38.5272827148     68.1753692626     -87.3769226074
 16  18    0    0     -0.5123852729     -9.1678657531     3.5435991287     -0.1340948462     0.0026219363     -0.0330969524     38.5272827148     68.1753692626     -87.3769226074
 16 226    0    0     -0.5195682525     -9.1750488281     3.5459933280     -0.1362254023     0.0076820187     -0.0389559936     37.6516609191     69.4053344726     -88.5576934814
 17 179    0    0     -0.4740760803     -9.1822309494     3.5603592395     -0.1423507690     0.0100788998     -0.0440160799     37.6516609191     69.4053344726     -88.5576934814
 18 130    0    0     -0.4740760803     -9.1822309494     3.5603592395     -0.1423507690     0.0100788998     -0.0440160799     37.6516609191     69.4053344726     -88.5576934814
 19  82    0    0     -0.4956250190     -9.1439218521     3.5435991287     -0.1490087747     0.0100788998     -0.0450813579     37.6516609191     69.4053344726     -88.5576934814
 20  34    0    0     -0.5052022933     -9.1415281295     3.5531764030     -0.1450139760     0.0095462608     -0.0477445602     37.6516609191     69.4053344726     -88.5576934814
 20 242    0    0     -0.5052022933     -9.1415281295     3.5531764030     -0.1450139760     0.0095462608     -0.0477445602     37.6516609191     69.4053344726     -88.5576934814
 21 194    0    0     -0.5075965881     -9.1080074310     3.5819082260     -0.1463455677     0.0098125801     -0.0466792821     37.6516609191     69.4053344726     -88.5576934814
 22 146    0    0     -0.4692874431     -9.1391334533     3.5723309516     -0.1556667804     0.0087473001     -0.0541362476     37.6516609191     69.4053344726     -88.5576934814
 23  99    0    0     -0.4692874431     -9.1391334533     3.5723309516     -0.1556667804     0.0087473001     -0.0541362476     37.6516609191     69.4053344726     -88.5576934814
 24  51    0    0     -0.4884420394     -9.1534996032     3.5555706024     -0.1591289281     0.0084809789     -0.0538699245     36.4257926940     67.1211090087     -86.0274734497
 25   3    0    0     -0.4644988059     -9.1606826782     3.5052897930     -0.1498077392     0.0020892956     -0.0544025659     36.4257926940     67.1211090087     -86.0274734497
 25 210    0    0     -0.4644988059     -9.1606826782     3.5052897930     -0.1498077392     0.0020892956     -0.0544025659     36.4257926940     67.1211090087     -86.0274734497
 26 162    0    0     -0.4333725929     -9.1989917755     3.5052897930     -0.1367580413     -0.0035034275     -0.0485435199     36.4257926940     67.1211090087     -86.0274734497
 27 114    0    0     -0.4525271415     -9.2133579254     3.5435991287     -0.1298337221     -0.0013728663     -0.0421518373     36.4257926940     67.1211090087     -86.0274734497
 28  67    0    0     -0.4525271415     -9.2133579254     3.5435991287     -0.1298337221     -0.0013728663     -0.0421518373     36.4257926940     67.1211090087     -86.0274734497
 29  19    0    0     -0.4285839557     -9.2396955490     3.5435991287     -0.1279694795     -0.0029707875     -0.0408202362     36.4257926940     67.1211090087     -86.0274734497
 29 227    0    0     -0.4764704227     -9.2492723464     3.5435991287     -0.1314316391     0.0012903354     -0.0325643110     36.4257926940     67.1211090087     -86.0274734497
 30 180    0    0     -0.4764704227     -9.2492723464     3.5435991287     -0.1314316391     0.0012903354     -0.0325643110     36.4257926940     67.1211090087     -86.0274734497
 31 132    0    0     -0.4812590599     -9.2660331726     3.5340218544     -0.1322306156     0.0026219363     -0.0352275133     36.4257926940     67.1211090087     -86.0274734497
 32  84    0    0     -0.4740760803     -9.2396955490     3.5364160537     -0.1316979646     0.0100788998     -0.0410865545     35.5501747131     69.0539169311     -86.8708801269
 33  36    0    0     -0.4740760803     -9.2396955490     3.5364160537     -0.1316979646     0.0100788998     -0.0410865545     35.5501747131     69.0539169311     -86.8708801269
 33 244    0    0     -0.4668931484     -9.1870203018     3.5388104915     -0.1372906923     0.0188674659     -0.0464129590     35.5501747131     69.0539169311     -86.8708801269
 34 196    0    0     -0.4621044635     -9.1271619796     3.5531764030     -0.1423507690     0.0170032238     -0.0413528728     35.5501747131     69.0539169311     -86.8708801269
 35 148    0    0     -0.4621044635     -9.1271619796     3.5531764030     -0.1423507690     0.0170032238     -0.0413528728     35.5501747131     69.0539169311     -86.8708801269
 36 100    0    0     -0.4501328468     -9.1391334533     3.5316274166     -0.1370243787     0.0103452205     -0.0312327122     35.5501747131     69.0539169311     -86.8708801269
 37  53    0    0     -0.4668931484     -9.0984296798     3.5914855003     -0.1215777993     0.0034208965     -0.0269715881     35.5501747131     69.0539169311     -86.8708801269
 38   5    0    0     -0.4668931484     -9.0984296798     3.5914855003     -0.1215777993     0.0034208965     -0.0269715881     35.5501747131     69.0539169311     -86.8708801269
 38 213    0    0     -0.4740760803     -9.1319503784     3.6250061988     -0.1250399589     0.0026219363     -0.0325643110     35.5501747131     69.0539169311     -86.8708801269
 39 165    0    0     -0.5195682525     -9.2277231216     3.5005011558     -0.1511393308     0.0028882562     -0.0293684692     37.8267860412     69.2296218872     -87.0395660400
 40 117    0    0     -0.5195682525     -9.2277231216     3.5005011558     -0.1511393308     0.0028882562     -0.0293684692     37.8267860412     69.2296218872     -87.0395660400
 41  69    0    0     -0.5123852729     -9.2109632492     3.4717693328     -0.1231757164     0.0007576947     -0.0461466360     37.8267860412     69.2296218872     -87.0395660400
 42  21    0    0     -0.4836534023     -9.1439218521     3.5675423145     -0.0888204193     -0.0027044677     -0.0514730453     37.8267860412     69.2296218872     -87.0395660400
 42 229    0    0     -0.4836534023     -9.1439218521     3.5675423145     -0.0888204193     -0.0027044677     -0.0514730453     37.8267860412     69.2296218872     -87.0395660400
 43 181    0    0     -0.4190066337     -9.1032190322     3.5914855003     -0.0816297721     -0.0098951129     -0.0461466360     37.8267860412     69.2296218872     -87.0395660400
 44 134    0    0     -0.4022463798     -9.1151905059     3.6728925704     -0.1010711431     -0.0037697479     -0.0394886379     37.8267860412     69.2296218872     -87.0395660400
 45  86    0    0     -0.4022463798     -9.1151905059     3.6728925704     -0.1010711431     -0.0037697479     -0.0394886379     37.8267860412     69.2296218872     -87.0395660400
 46  38    0    0     -0.4597101688     -9.1918087005     3.6297948360     -0.1506066894     0.0068830585     -0.0275042295     37.8267860412     69.2296218872     -87.0395660400
 46 245    0    0     -0.4597101688     -9.2013864517     3.5890913009     -0.1703143835     0.0228622674     -0.0370917558     38.1770324707     68.1753692626     -87.3769226074
 47 197    0    0     -0.4597101688     -9.2013864517     3.5890913009     -0.1703143835     0.0228622674     -0.0370917558     38.1770324707     68.1753692626     -87.3769226074
 48 150    0    0     -0.4525271415     -9.1678657531     3.5890913009     -0.1772387123     0.0281886720     -0.0349611949     38.1770324707     68.1753692626     -87.3769226074
 49 102    0    0     -0.4956250190     -9.1654710769     3.5483877658     -0.1649879837     0.0260581111     -0.0349611949     38.1770324707     68.1753692626     -87.3769226074
 50  55    0    0     -0.4956250190     -9.1654710769     3.5483877658     -0.1649879837     0.0260581111     -0.0349611949     38.1770324707     68.1753692626     -87.3769226074
 51   7    0    0     -0.4549215316     -9.1343450546     3.5699367523     -0.1181156396     0.0199327468     -0.0727786540     38.1770324707     68.1753692626     -87.3769226074
 51 215    0    0     -0.3854861259     -9.0696983337     3.6130344867     -0.1119902729     0.0209980273     -0.0794366598     38.1770324707     68.1753692626     -87.3769226074
 52 167    0    0     -0.3854861259     -9.0696983337     3.6130344867     -0.1119902729     0.0209980273     -0.0794366598     38.1770324707     68.1753692626     -87.3769226074
 53 120    0    0     -0.5147795677     -9.0912475585     3.6106400489     -0.1388886089     0.0257917904     -0.0506740808     38.1770324707     68.1753692626     -87.3769226074
 54  72    0    0     -0.5028079986     -9.1822309494     3.5292332172     -0.1436823749     0.0199327468     -0.0464129590     37.4765357971     69.9324645996     -86.7022018432
 55  24    0    0     -0.5028079986     -9.1822309494     3.5292332172     -0.1436823749     0.0199327468     -0.0464129590     37.4765357971     69.9324645996     -86.7022018432
 55 232    0    0     -0.4836534023     -9.1942033767     3.5555706024     -0.1492750883     0.0188674659     -0.0445487213     37.4765357971     69.9324645996     -86.7022018432
 56 185    0    0     -0.5171739578     -9.2013864517     3.5388104915     -0.1500740528     0.0146063432     -0.0482771968     37.4765357971     69.9324645996     -86.7022018432
 57 137    0    0     -0.5171739578     -9.2013864517     3.5388104915     -0.1500740528     0.0146063432     -0.0482771968     37.4765357971     69.9324645996     -86.7022018432
 58  89    0    0     -0.4309782505     -9.1678657531     3.5651478767     -0.1207788348     0.0058177781     -0.0647890520     37.4765357971     69.9324645996     -86.7022018432
 59  42    0    0     -0.4142179965     -9.1511049270     3.5627536773     -0.1186482791     0.0047524971     -0.0520056819     37.4765357971     69.9324645996     -86.7022018432
 59 250    0    0     -0.4142179965     -9.1511049270     3.5627536773     -0.1186482791     0.0047524971     -0.0520056819     37.4765357971     69.9324645996     -86.7022018432
 60 202    0    0     -0.5195682525     -9.1223735809     3.5986685752     -0.1354264497     0.0071493792     -0.0328306317     37.4765357971     69.9324645996     -86.7022018432
 61 155    0    0     -0.4836534023     -9.1343450546     3.5603592395     -0.1370243787     0.0071493792     -0.0448150396     37.4765357971     69.9324645996     -86.7022018432
 62 107    0    0     -0.4836534023     -9.1343450546     3.5603592395     -0.1370243787     0.0071493792     -0.0448150396     37.4765357971     69.9324645996     -86.7022018432
 63  60    0    0     -0.4333725929     -9.1127958297     3.5795140266     -0.1338285207     0.0044861769     -0.0506740808     36.9511642456     69.0539169311     -85.8587951660
 64  12    0    0     -0.4477385520     -9.1511049270     3.5555706024     -0.1351601123     -0.0027044677     -0.0394886379     36.9511642456     69.0539169311     -85.8587951660
 64 220    0    0     -0.4477385520     -9.1511049270     3.5555706024     -0.1351601123     -0.0027044677     -0.0394886379     36.9511642456     69.0539169311     -85.8587951660
 65 172    0    0     -0.4549215316     -9.1750488281     3.5771195888     -0.1295673961     -0.0085635108     -0.0360264754     36.9511642456     69.0539169311     -85.8587951660
 66 125    0    0     -0.4549215316     -9.2061748504     3.5795140266     -0.1277031660     -0.0064329500     -0.0410865545     36.9511642456     69.0539169311     -85.8587951660
 67  78    0    0     -0.4549215316     -9.2061748504     3.5795140266     -0.1277031660     -0.0064329500     -0.0410865545     36.9511642456     69.0539169311     -85.8587951660
 68  30    0    0     -0.4525271415     -9.1870203018     3.5938799381     -0.1247736334     -0.0011065461     -0.0477445602     36.9511642456     69.0539169311     -85.8587951660
 68 238    0    0     -0.4381612300     -9.1822309494     3.6226117610     -0.1287684440     0.0044861769     -0.0498751211     36.9511642456     69.0539169311     -85.8587951660
 69 191    0    0     -0.4381612300     -9.1822309494     3.6226117610     -0.1287684440     0.0044861769     -0.0498751211     36.9511642456     69.0539169311     -85.8587951660
 70 143    0    0     -0.4501328468     -9.1965970993     3.6010627746     -0.1420844554     0.0066167383     -0.0426844787     37.6516609191     67.9996566772     -87.5456085205
 71  96    0    0     -0.4644988059     -9.1367387771     3.6010627746     -0.1434160470     0.0103452205     -0.0461466360     37.6516609191     67.9996566772     -87.5456085205
 72  47    0    0     -0.4644988059     -9.1367387771     3.6010627746     -0.1434160470     0.0103452205     -0.0461466360     37.6516609191     67.9996566772     -87.5456085205
 72 255    0    0     -0.4237952709     -9.1151905059     3.6082458496     -0.1492750883     0.0111441802     -0.0490761661     37.6516609191     67.9996566772     -87.5456085205
 73 208    0    0     -0.4525271415     -9.1080074310     3.6010627746     -0.1532699012     0.0076820187     -0.0461466360     37.6516609191     67.9996566772     -87.5456085205
 74 160    0    0     -0.4525271415     -9.1080074310     3.6010627746     -0.1532699012     0.0076820187     -0.0461466360     37.6516609191     67.9996566772     -87.5456085205
 75 112    0    0     -0.4429498672     -9.1223735809     3.6130344867     -0.1500740528     0.0023556156     -0.0368254327     37.6516609191     67.9996566772     -87.5456085205
 76  64    0    0     -0.4716817855     -9.1511049270     3.5890913009     -0.1506066894     0.0023556156     -0.0330969524     37.6516609191     67.9996566772     -87.5456085205
 77  16    0    0     -0.4716817855     -9.1511049270     3.5890913009     -0.1506066894     0.0023556156     -0.0330969524     37.6516609191     67.9996566772     -87.5456085205
 77 224    0    0     -0.4477385520     -9.2037801742     3.5771195888     -0.1569983863     0.0044861769     -0.0416191959     36.4257926940     68.1753692626     -86.3648376464
 78 176    0    0     -0.4261896133     -9.2468776702     3.5747253894     -0.1636563777     0.0055514578     -0.0384233570     36.4257926940     68.1753692626     -86.3648376464
 79 129    0    0     -0.4261896133     -9.2468776702     3.5747253894     -0.1636563777     0.0055514578     -0.0384233570     36.4257926940     68.1753692626     -86.3648376464
 80  81    0    0     -0.4261896133     -9.2109632492     3.5507819652     -0.1607268571     0.0100788998     -0.0413528728     36.4257926940     68.1753692626     -86.3648376464
 81  34    0    0     -0.4022463798     -9.1511049270     3.5747253894     -0.1522046184     0.0127421021     -0.0461466360     36.4257926940     68.1753692626     -86.3648376464
 81 242    0    0     -0.4022463798     -9.1511049270     3.5747253894     -0.1522046184     0.0127421021     -0.0461466360     36.4257926940     68.1753692626     -86.3648376464
 82 194    0    0     -0.3950634002     -9.0122346878     3.6585266590     -0.1567320585     0.0143400216     -0.0408202362     36.4257926940     68.1753692626     -86.3648376464
 83 147    0    0     -0.3854861259     -9.1558942794     3.5435991287     -0.1780376672     0.0116768217     -0.0384233570     36.4257926940     68.1753692626     -86.3648376464
 84  99    0    0     -0.3854861259     -9.1558942794     3.5435991287     -0.1780376672     0.0116768217     -0.0384233570     36.4257926940     68.1753692626     -86.3648376464
 85  52    0    0     -0.4309782505     -9.1846256256     3.5555706024     -0.1572646999     0.0162042641     -0.0440160799     37.3014144897     70.1081771850     -87.2082443237
 86   4    0    0     -0.4812590599     -9.2037801742     3.5723309516     -0.1649879837     0.0204653882     -0.0434834384     37.3014144897     70.1081771850     -87.2082443237
 86 212    0    0     -0.4812590599     -9.2037801742     3.5723309516     -0.1649879837     0.0204653882     -0.0434834384     37.3014144897     70.1081771850     -87.2082443237
 87 164    0    0     -0.4692874431     -9.0912475585     3.5890913009     -0.1727112674     0.0207317066     -0.0466792821     37.3014144897     70.1081771850     -87.2082443237
 88 116    0    0     -0.4261896133     -9.2492723464     3.4454317092     -0.1474108600     0.0066167383     -0.0458803176     37.3014144897     70.1081771850     -87.2082443237
 89  68    0    0     -0.4261896133     -9.2492723464     3.4454317092     -0.1474108600     0.0066167383     -0.0458803176     37.3014144897     70.1081771850     -87.2082443237
 90  20    0    0     -0.4357668876     -9.1367387771     3.5196559429     -0.0523345518     0.0028882562     -0.0581310462     37.3014144897     70.1081771850     -87.2082443237
 90 229    0    0     -0.3447826147     -9.0960359573     3.6609208583     -0.0363553476     0.0201990652     -0.0549352073     37.3014144897     70.1081771850     -87.2082443237
 91 181    0    0     -0.3447826147     -9.0960359573     3.6609208583     -0.0363553476     0.0201990652     -0.0549352073     37.3014144897     70.1081771850     -87.2082443237
 92 132    0    0     -0.3926690864     -9.0649099349     3.6776812076     -0.0824287414     0.0143400216     -0.0048670153     38.3521575927     67.9996566772     -87.2082443237
 93  85    0    0     -0.3902747631     -9.1175842285     3.6321890354     -0.1548678159     0.0031545760     0.0132427549     38.3521575927     67.9996566772     -87.2082443237
 94  37    0    0     -0.3902747631     -9.1175842285     3.6321890354     -0.1548678159     0.0031545760     0.0132427549     38.3521575927     67.9996566772     -87.2082443237
 94 245    0    0     -0.4764704227     -9.1798372268     3.5340218544     -0.1737765550     0.0098125801     0.0076500325     38.3521575927     67.9996566772     -87.2082443237
 95 197    0    0     -0.4932306766     -9.0601205825     3.5747253894     -0.1213114738     0.0316508340     -0.0152535009     38.3521575927     67.9996566772     -87.2082443237
 96 149    0    0     -0.4932306766     -9.0601205825     3.5747253894     -0.1213114738     0.0316508340     -0.0152535009     38.3521575927     67.9996566772     -87.2082443237
 97 101    0    0     -0.5483001708     -9.1534996032     3.5435991287     -0.0976089859     0.0436352443     -0.0000732504     38.3521575927     67.9996566772     -87.2082443237
 98  53    0    0     -0.5411171436     -9.1127958297     3.6082458496     -0.0994732284     0.0660061311     0.0380105304     38.3521575927     67.9996566772     -87.2082443237
 99   5    0    0     -0.5411171436     -9.1127958297     3.6082458496     -0.0994732284     0.0660061311     0.0380105304     38.3521575927     67.9996566772     -87.2082443237
 99 213    0    0     -0.4453442096     -9.1654710769     3.6226117610     -0.0829613780     0.0721314907     0.0537234210     38.3521575927     67.9996566772     -87.2082443237
100 166    0    0     -0.7542119503     -9.2277231216     3.5795140266     -0.0605904817     0.1174059152     -0.0003395714     37.6516609191     68.3510742187     -87.2082443237
101 118    0    0     -0.7542119503     -9.2277231216     3.5795140266     -0.0605904817     0.1174059152     -0.0003395714     37.6516609191     68.3510742187     -87.2082443237
102  71    0    0     -0.5698490142     -9.0074453353     3.5507819652     -0.0020000486     0.1264608025     0.0236292409     37.6516609191     68.3510742187     -87.2082443237
103  22    0    0     -0.6392844200     -9.0361776351     3.6633152961     -0.0203761315     0.0992961502     -0.0147208595     37.6516609191     68.3510742187     -87.2082443237
103 231    0    0     -0.6392844200     -9.0361776351     3.6633152961     -0.0203761315     0.0992961502     -0.0147208595     37.6516609191     68.3510742187     -87.2082443237
104 183    0    0     -0.5890036106     -9.1654710769     3.6800756454     -0.0446112728     0.0873117446     -0.0267052674     37.6516609191     68.3510742187     -87.2082443237
105 135    0    0     -0.5099909305     -9.1918087005     3.6824698448     -0.0608568096     0.0673377418     -0.0075302162     37.6516609191     68.3510742187     -87.2082443237
106  87    0    0     -0.5099909305     -9.1918087005     3.6824698448     -0.0608568096     0.0673377418     -0.0075302162     37.6516609191     68.3510742187     -87.2082443237
107  39    0    0     -0.5937922477     -9.1798372268     3.6920471191     -0.0656505680     0.0723978137     -0.0384233570     37.6516609191     68.3510742187     -87.2082443237
107 248    0    0     -0.4094293594     -9.1678657531     3.6561322212     -0.0145170984     0.0636092472     -0.0288358306     38.3521575927     68.7024993896     -87.2082443237
108 200    0    0     -0.4094293594     -9.1678657531     3.6561322212     -0.0145170984     0.0636092472     -0.0288358306     38.3521575927     68.7024993896     -87.2082443237
109 153    0    0     -0.5195682525     -9.0960359573     3.7064130306     0.0478018236     0.0516248416     -0.0528046417     38.3521575927     68.7024993896     -87.2082443237
110 105    0    0     -0.6656219959     -8.9475879669     3.8644385337     0.0472691822     0.0715988588     -0.0866273021     38.3521575927     68.7024993896     -87.2082443237
111  57    0    0     -0.6656219959     -8.9475879669     3.8644385337     0.0472691822     0.0715988588     -0.0866273021     38.3521575927     68.7024993896     -87.2082443237
112  10    0    0     -0.6751992702     -9.0026569366     3.8692272186     -0.0254362225     0.0351129961     -0.0852957057     38.3521575927     68.7024993896     -87.2082443237
112 218    0    0     -0.6225241661     -9.0529375076     3.7782428264     -0.0707106542     -0.0072319097     -0.0802356147     38.3521575927     68.7024993896     -87.2082443237
113 171    0    0     -0.6225241661     -9.0529375076     3.7782428264     -0.0707106542     -0.0072319097     -0.0802356147     38.3521575927     68.7024993896     -87.2082443237
114 123    0    0     -0.5722434043     -8.9739255905     3.8596498489     -0.0432796716     -0.0258743238     -0.0836977863     38.3521575927     68.7024993896     -87.2082443237
115  76    0    0     -0.5626660346     -8.9523763656     3.9171134948     -0.0613894414     -0.0349292087     -0.0765071392     38.0019073486     68.3510742187     -86.8708801269
116  28    0    0     -0.5626660346     -8.9523763656     3.9171134948     -0.0613894414     -0.0349292087     -0.0765071392     38.0019073486     68.3510742187     -86.8708801269
116 237    0    0     -0.5004136562     -8.9523763656     3.9195079803     -0.1053322672     -0.0349292087     -0.0517393636     38.0019073486     68.3510742187     -86.8708801269
117 189    0    0     -0.4621044635     -9.0218114852     3.9171134948     -0.1559330940     -0.0383913660     -0.0160524616     38.0019073486     68.3510742187     -86.8708801269
118 142    0    0     -0.4621044635     -9.0218114852     3.9171134948     -0.1559330940     -0.0383913660     -0.0160524616     38.0019073486     68.3510742187     -86.8708801269
119  94    0    0     -0.4597101688     -9.0505437850     3.9051420211     -0.2001422405     -0.0245427203     0.0081826744     38.0019073486     68.3510742187     -86.8708801269
120  46    0    0     -0.4429498672     -9.0673036575     3.9003532409     -0.2542052268     -0.0101614308     0.0143080353     38.0019073486     68.3510742187     -86.8708801269
120 253    0    0     -0.4429498672     -9.0673036575     3.9003532409     -0.2542052268     -0.0101614308     0.0143080353     38.0019073486     68.3510742187     -86.8708801269
121 205    0    0     -0.6129468917     -9.1822309494     3.7758483886     -0.2840330886     -0.0093624706     0.0095142726     38.0019073486     68.3510742187     -86.8708801269
122 157    0    0     -0.6249184608     -9.1582880020     3.7231733798     -0.2219805002     -0.0056339893     -0.0251073479     38.8775291442     67.4725265502     -88.7263793945
123 110    0    0     -0.6249184608     -9.1582880020     3.7231733798     -0.2219805002     -0.0056339893     -0.0251073479     38.8775291442     67.4725265502     -88.7263793945
124  62    0    0     -0.6249184608     -9.1750488281     3.7471165657     -0.1751081466     0.0186011457     -0.0338959121     38.8775291442     67.4725265502     -88.7263793945
125  15    0    0     -0.6033696174     -9.1463165283     3.7159903049     -0.1503403759     0.0249928283     -0.0450813579     38.8775291442     67.4725265502     -88.7263793945
125 223    0    0     -0.6033696174     -9.1463165283     3.7159903049     -0.1503403759     0.0249928283     -0.0450813579     38.8775291442     67.4725265502     -88.7263793945
126 176    0    0     -0.5530887603     -9.2157516479     3.7734541893     -0.1162513971     0.0138073825     -0.0610605716     38.8775291442     67.4725265502     -88.7263793945
127 129    0    0     -0.5243568897     -9.0816698074     3.8788043975     -0.0749717712     0.0020892956     -0.0770397758     38.8775291442     67.4725265502     -88.7263793945
128  81    0    0     -0.5243568897     -9.0816698074     3.8788043975     -0.0749717712     0.0020892956     -0.0770397758     38.8775291442     67.4725265502     -88.7263793945
129  33    0    0     -0.5387228012     -9.0218114852     3.8572554588     -0.0563293647     -0.0035034275     -0.0924863529     38.8775291442     67.4725265502     -88.7263793945
129 242    0    0     -0.5650603771     -8.9260387420     3.8740158081     -0.0315615844     -0.0096287908     -0.1121940374     38.8775291442     67.4725265502     -88.7263793945
130 194    0    0     -0.5650603771     -8.9260387420     3.8740158081     -0.0315615844     -0.0096287908     -0.1121940374     38.8775291442     67.4725265502     -88.7263793945
131 147    0    0     -0.5578774452     -8.7632246017     3.8764100074     -0.0531335163     -0.0509084177     -0.1358965396     36.9511642456     66.9453964233     -88.2203292846
132 100    0    0     -0.4477385520     -8.8973064422     3.8692272186     -0.1186482791     -0.0756761980     -0.1345649361     36.9511642456     66.9453964233     -88.2203292846
133  53    0    0     -0.4477385520     -8.8973064422     3.8692272186     -0.1186482791     -0.0756761980     -0.1345649361     36.9511642456     66.9453964233     -88.2203292846
134   6    0    0     -0.3998520660     -9.0170230865     3.7973973751     -0.0960110664     -0.0676865863     -0.1185857181     36.9511642456     66.9453964233     -88.2203292846
134 214    0    0     -0.3926690864     -9.1127958297     3.7926087379     -0.0510029554     -0.0450493717     -0.0916873836     36.9511642456     66.9453964233     -88.2203292846
135 167    0    0     -0.3926690864     -9.1127958297     3.7926087379     -0.0510029554     -0.0450493717     -0.0916873836     36.9511642456     66.9453964233     -88.2203292846
136 120    0    0     -0.4501328468     -9.0912475585     3.9841547012     -0.0443449544     -0.0149551939     -0.0671859312     36.9511642456     66.9453964233     -88.2203292846
137  73    0    0     -0.3711201906     -9.1271619796     3.9769716262     -0.0968100166     -0.0096287908     -0.0405539131     36.9511642456     66.9453964233     -88.2203292846
138  25    0    0     -0.3711201906     -9.1271619796     3.9769716262     -0.0968100166     -0.0096287908     -0.0405539131     36.9511642456     66.9453964233     -88.2203292846
138 234    0    0     -0.4070350170     -9.1295566558     3.9147193908     -0.1380896453     -0.0061666297     -0.0176503825     36.4257926940     67.1211090087     -87.3769226074
139 186    0    0     -0.4477385520     -9.1415281295     3.8261291503     -0.1269042015     -0.0080308704     -0.0176503825     36.4257926940     67.1211090087     -87.3769226074
140 138    0    0     -0.4477385520     -9.1415281295     3.8261291503     -0.1269042015     -0.0080308704     -0.0176503825     36.4257926940     67.1211090087     -87.3769226074
141  90    0    0     -0.4836534023     -9.0289945602     3.9099307060     -0.0709769678     -0.0090961513     -0.0189819831     36.4257926940     67.1211090087     -87.3769226074
142  42    0    0     -0.5195682525     -9.0337829589     3.9171134948     -0.0411491107     -0.0189499969     -0.0240420675     36.4257926940     67.1211090087     -87.3769226074
142 250    0    0     -0.5195682525     -9.0337829589     3.9171134948     -0.0411491107     -0.0189499969     -0.0240420675     36.4257926940     67.1211090087     -87.3769226074
143 203    0    0     -0.5147795677     -8.9643478393     3.9626056671     -0.0233056545     -0.0213468790     -0.0426844787     36.4257926940     67.1211090087     -87.3769226074
144 155    0    0     -0.4309782505     -8.9140672683     4.0583786964     -0.0339584636     -0.0154878354     -0.0594626474     36.4257926940     67.1211090087     -87.3769226074
145 108    0    0     -0.4309782505     -8.9140672683     4.0583786964     -0.0339584636     -0.0154878354     -0.0594626474     36.4257926940     67.1211090087     -87.3769226074
146  60    0    0     -0.3711201906     -8.9643478393     4.0248579978     -0.0760370492     -0.0122919917     -0.0637237739     36.9511642456     67.2968215942     -88.5576934814
147  13    0    0     -0.3783031463     -8.9140672683     4.0559844970     -0.0909509754     -0.0074982299     -0.0623921680     36.9511642456     67.2968215942     -88.5576934814
147 221    0    0     -0.3783031463     -8.9140672683     4.0559844970     -0.0909509754     -0.0074982299     -0.0623921680     36.9511642456     67.2968215942     -88.5576934814
148 173    0    0     -0.4214009761     -8.8997011184     4.0152807235     -0.0845592975     -0.0066992702     -0.0607942485     36.9511642456     67.2968215942     -88.5576934814
149 126    0    0     -0.4405555725     -8.9667425155     4.0296468734     -0.0728412151     -0.0170857548     -0.0677185726     36.9511642456     67.2968215942     -88.5576934814
150  79    0    0     -0.4405555725     -8.9667425155     4.0296468734     -0.0728412151     -0.0170857548     -0.0677185726     36.9511642456     67.2968215942     -88.5576934814
151  32    0    0     -0.4261896133     -8.8350543975     4.0990819931     -0.0472744703     -0.0008402262     -0.0948832321     36.9511642456     67.2968215942     -88.5576934814
151 241    0    0     -0.5913979530     -8.1383066177     1.8053199768     -0.1061312198     -0.0016391863     -0.1169878005     36.9511642456     67.2968215942     -88.5576934814
152 193    0    0     -0.5913979530     -8.1383066177     1.8053199768     -0.1061312198     -0.0016391863     -0.1169878005     36.9511642456     67.2968215942     -88.5576934814
153 146    0    0     -0.1460537433     -9.4240579605     3.8141576766     -0.4257153987     -0.1185537452     0.0374778866     36.4257926940     66.0668487548     -89.0637359619
154  99    0    0     -0.3974577426     -9.0601205825     3.7973973751     -0.2925553321     -0.0407882499     0.0768932771     36.4257926940     66.0668487548     -89.0637359619
155  51    0    0     -0.3974577426     -9.0601205825     3.7973973751     -0.2925553321     -0.0407882499     0.0768932771     36.4257926940     66.0668487548     -89.0637359619
156   3    0    0     -0.3615428924     -8.9643478393     3.7447223663     -0.1724449539     0.0572175693     -0.0027364528     36.4257926940     66.0668487548     -89.0637359619
156 212    0    9     -0.3926690864     -8.8733634948     3.6992301940     -0.1777713537     0.0521574878     -0.0309663891     36.4257926940     66.0668487548     -89.0637359619
157 164    0   24     -0.3926690864     -8.8733634948     3.6992301940     -0.1777713537     0.0521574878     -0.0309663891     36.4257926940     66.0668487548     -89.0637359619
158 116    1   27     -0.4668931484     -9.0289945602     3.9841547012     -0.1194472427     0.0593481302     -0.0448150396     36.4257926940     66.0668487548     -89.0637359619
159  69    4   46     -0.4764704227     -8.9308271408     4.0033092498     -0.0880214595     0.0662724494     -0.0701154518     36.4257926940     66.0668487548     -89.0637359619
160  21    6   52     -0.4764704227     -8.9308271408     4.0033092498     -0.0880214595     0.0662724494     -0.0701154518     36.4257926940     66.0668487548     -89.0637359619
160 229    9   52     -0.3160507440     -9.0984296798     4.3433032035     -0.1442150115     0.0351129961     -0.0386896753     35.9004211425     66.5939788818     -90.5818710327
161 181   11   60     -0.2968961238     -8.9595594406     4.4318933486     -0.1016037940     0.0524238061     -0.0536036014     35.9004211425     66.5939788818     -90.5818710327
162 134   10   52     -0.2968961238     -8.9595594406     4.4318933486     -0.1016037940     0.0524238061     -0.0536036014     35.9004211425     66.5939788818     -90.5818710327
163  86    9   48     -0.3519655704     -8.9882907867     4.3552746772     -0.1090607528     0.0545543670     -0.0570657682     35.9004211425     66.5939788818     -90.5818710327
164  39    7   39     -0.4094293594     -8.9356164932     4.1254196166     -0.0981416225     0.0550870037     -0.0517393636     35.9004211425     66.5939788818     -90.5818710327
164 247    6   32     -0.4094293594     -8.9356164932     4.1254196166     -0.0981416225     0.0550870037     -0.0517393636     35.9004211425     66.5939788818     -90.5818710327
165 200    6   28     -0.3711201906     -9.0170230865     3.9817602157     -0.1186482791     0.0492279577     -0.0360264754     35.9004211425     66.5939788818     -90.5818710327
166 152    6   26     -0.4046407222     -9.0289945602     4.1373915672     -0.1293010826     0.0649408578     -0.0330969524     35.9004211425     66.5939788818     -90.5818710327
167 104    6   24     -0.4046407222     -9.0289945602     4.1373915672     -0.1293010826     0.0649408578     -0.0330969524     35.9004211425     66.5939788818     -90.5818710327
168  57    4   21     -0.4261896133     -8.8829412460     4.2307701110     -0.0917499446     0.0686693286     -0.0264389491     35.9004211425     66.5939788818     -90.5818710327
169   9    2   19     -0.4836534023     -8.8733634948     4.0296468734     -0.1037343502     0.0372435569     -0.0336295938     37.1262893676     66.0668487548     -90.0758285522
169 218    2   16     -0.4836534023     -8.8733634948     4.0296468734     -0.1037343502     0.0372435569     -0.0336295938     37.1262893676     66.0668487548     -90.0758285522
170 170    2   18     -0.4597101688     -9.0194177627     4.0727448463     -0.1354264497     0.0220633077     -0.0325643110     37.1262893676     66.0668487548     -90.0758285522
171 123    1   19     -0.4190066337     -9.0912475585     3.9195079803     -0.1370243787     0.0148726630     -0.0253736686     37.1262893676     66.0668487548     -90.0758285522
172  75    1   17     -0.4190066337     -9.0912475585     3.9195079803     -0.1370243787     0.0148726630     -0.0253736686     37.1262893676     66.0668487548     -90.0758285522
173  28    2   16     -0.4142179965     -9.0505437850     4.0057034492     -0.1372906923     0.0228622674     -0.0317653465     37.1262893676     66.0668487548     -90.0758285522
173 236    2   16     -0.3998520660     -9.0577268600     3.8788043975     -0.1202461957     0.0340477180     -0.0304337501     37.1262893676     66.0668487548     -90.0758285522
174 188    1   15     -0.3998520660     -9.0577268600     3.8788043975     -0.1202461957     0.0340477180     -0.0304337501     37.1262893676     66.0668487548     -90.0758285522
175 140    0   16     -0.4740760803     -8.9882907867     3.7542996406     -0.0877551364     0.0548206853     -0.0421518373     37.1262893676     66.0668487548     -90.0758285522
176  93    6   18     -0.4022463798     -9.0146284103     3.7088074684     -0.0898857021     0.0529564476     -0.0552015256     37.3014144897     67.2968215942     -88.8950576782
177  45    7   19     -0.4022463798     -9.0146284103     3.7088074684     -0.0898857021     0.0529564476     -0.0552015256     37.3014144897     67.2968215942     -88.8950576782
177 253    6   16     -0.5147795677     -8.7823791503     3.5531764030     -0.1055985808     0.0636092472     -0.0677185726     37.3014144897     67.2968215942     -88.8950576782
178 206    8   19     -0.4716817855     -9.0744867324     4.2810506820     -0.1402202129     0.0721314907     -0.0663869667     37.3014144897     67.2968215942     -88.8950576782
179 158    3   28     -0.4716817855     -9.0744867324     4.2810506820     -0.1402202129     0.0721314907     -0.0663869667     37.3014144897     67.2968215942     -88.8950576782
180 111    1   20     -0.4405555725     -9.0265998840     4.1493630409     -0.0936141872     0.0945023918     -0.0751755332     37.3014144897     67.2968215942     -88.8950576782
181  64    2   32     -0.5147795677     -8.9499816894     4.0631670951     -0.0645852804     0.1040899157     -0.0943505859     37.3014144897     67.2968215942     -88.8950576782
182  16    2   35     -0.5147795677     -8.9499816894     4.0631670951     -0.0645852804     0.1040899157     -0.0943505859     37.3014144897     67.2968215942     -88.8950576782
182 224    1   24     -0.4525271415     -8.8542089462     3.9841547012     -0.0725748920     0.1102152824     -0.0876925849     37.3014144897     67.2968215942     -88.8950576782
183 177    0   26     -0.5387228012     -8.8206882476     4.0631670951     -0.0880214595     0.1006277561     -0.0650553703     36.2506675720     66.5939788818     -89.9071426391
184 130    0   26     -0.5387228012     -8.8206882476     4.0631670951     -0.0880214595     0.1006277561     -0.0650553703     36.2506675720     66.5939788818     -89.9071426391
185  82    0   29     -0.5267512321     -8.9763193130     4.1996436119     -0.1293010826     0.0415046787     -0.0381570339     36.2506675720     66.5939788818     -89.9071426391
186  35    0   33     -0.4668931484     -8.9092788696     3.9147193908     -0.1122565984     0.0281886720     -0.0536036014     36.2506675720     66.5939788818     -89.9071426391
186 243    2   40     -0.4668931484     -8.9092788696     3.9147193908     -0.1122565984     0.0281886720     -0.0536036014     36.2506675720     66.5939788818     -89.9071426391
187 195    4   36     -0.3567542552     -8.9523763656     4.0176753997     -0.1050659537     0.0465647649     -0.0594626474     36.2506675720     66.5939788818     -89.9071426391
188 148    2   36     -0.4261896133     -9.0026569366     4.1086592674     -0.1029353857     0.0673377418     -0.0591963291     36.2506675720     66.5939788818     -89.9071426391
189 101    1   41     -0.4261896133     -9.0026569366     4.1086592674     -0.1029353857     0.0673377418     -0.0591963291     36.2506675720     66.5939788818     -89.9071426391
190  53    2   44     -0.5339341640     -8.7656192779     3.8524667739     -0.1021364212     0.0665387725     -0.0642564201     36.2506675720     66.5939788818     -89.9071426391
191   6    4   49     -0.5363285064     -8.9260387420     4.2259812355     -0.1263715624     0.0742620563     -0.0767734575     37.6516609191     67.2968215942     -89.9071426391
191 214    5   49     -0.5363285064     -8.9260387420     4.2259812355     -0.1263715624     0.0742620563     -0.0767734575     37.6516609191     67.2968215942     -89.9071426391
192 167    6   47     -0.4716817855     -8.9858970642     4.3792181015     -0.1119902729     0.0351129961     -0.0599952888     37.6516609191     67.2968215942     -89.9071426391
193 120    5   43     -0.2921074867     -9.0313892364     4.0799274444     -0.0693790435     0.0263244295     -0.0578647232     37.6516609191     67.2968215942     -89.9071426391
194  73    4   40     -0.2921074867     -9.0313892364     4.0799274444     -0.0693790435     0.0263244295     -0.0578647232     37.6516609191     67.2968215942     -89.9071426391
195  25    5   38     -0.4644988059     -8.7943506240     4.1804890632     -0.0901520156     0.0601470947     -0.0741102600     37.6516609191     67.2968215942     -89.9071426391
195 233    3   38     -0.3998520660     -9.0385723114     4.6138615608     -0.1876251983     0.0305855536     -0.0498751211     37.6516609191     67.2968215942     -89.9071426391
196 186    3   38     -0.3998520660     -9.0385723114     4.6138615608     -0.1876251983     0.0305855536     -0.0498751211     37.6516609191     67.2968215942     -89.9071426391
197 139    2   36     -0.4405555725     -8.9978685379     4.2068266868     -0.1508730173     0.0138073825     -0.0597289657     37.6516609191     67.2968215942     -89.9071426391
198  91    2   31     -0.4573158264     -8.8111114501     4.0511956214     -0.1159850835     0.0087473001     -0.0711807298     37.6516609191     67.2968215942     -89.9071426391
199  44    2   25     -0.4573158264     -8.8111114501     4.0511956214     -0.1159850835     0.0087473001     -0.0711807298     37.6516609191     67.2968215942     -89.9071426391
199 252    3   27     -0.4094293594     -8.8613920211     4.1302084922     -0.1580636596     -0.0117593514     -0.0762408256     37.6516609191     66.2425613403     -89.9071426391
200 205    3   28     -0.4716817855     -8.7871675491     3.8596498489     -0.1287684440     0.0087473001     -0.0797029781     37.6516609191     66.2425613403     -89.9071426391
201 158    2   30     -0.4716817855     -8.7871675491     3.8596498489     -0.1287684440     0.0087473001     -0.0797029781     37.6516609191     66.2425613403     -89.9071426391
202 110    3   33     -0.4094293594     -8.9188556671     4.0511956214     -0.1095933914     0.0295202713     -0.0765071392     37.6516609191     66.2425613403     -89.9071426391
203  63    2   33     -0.3256280183     -8.9284334182     4.1062650680     -0.0994732284     0.0540217208     -0.0810345840     37.6516609191     66.2425613403     -89.9071426391
204  15    2   34     -0.3256280183     -8.9284334182     4.1062650680     -0.0994732284     0.0540217208     -0.0810345840     37.6516609191     66.2425613403     -89.9071426391
204 224    1   37     -0.2873188495     -9.1511049270     4.2618961334     -0.1175829887     0.0678703784     -0.0666532993     37.6516609191     66.2425613403     -89.9071426391
205 177    0   31     -0.5123852729     -8.8446321487     4.1924610137     -0.0898857021     0.0867791080     -0.0730449676     37.6516609191     66.2425613403     -89.9071426391
206 129    0   22     -0.5171739578     -8.9835023880     4.1685175895     -0.1287684440     0.0329824328     -0.0621258497     37.6516609191     66.2425613403     -89.9071426391
207  82    0   13     -0.5171739578     -8.9835023880     4.1685175895     -0.1287684440     0.0329824328     -0.0621258497     37.8267860412     66.0668487548     -89.7384643554
208  34    0    2     -0.4142179965     -9.0912475585     4.2235870361     -0.0954784202     0.0372435569     -0.0549352073     37.8267860412     66.0668487548     -89.7384643554
208 243    0    0     -0.2705585718     -9.0050516128     4.1541514396     -0.0406164693     0.0497606039     -0.0517393636     37.8267860412     66.0668487548     -89.7384643554
209 195    0    0     -0.2705585718     -9.0050516128     4.1541514396     -0.0406164693     0.0497606039     -0.0517393636     37.8267860412     66.0668487548     -89.7384643554
210 147    0    0     -0.3543598890     -8.9020957946     4.3433032035     -0.0161150097     0.0550870037     -0.0517393636     37.8267860412     66.0668487548     -89.7384643554
211  99    0    0     -0.5602717399     -8.7680130004     3.8404951095     -0.0270341491     0.0492279577     -0.0602616071     37.8267860412     66.0668487548     -89.7384643554
212  51    0    0     -0.5602717399     -8.7680130004     3.8404951095     -0.0270341491     0.0492279577     -0.0602616071     37.8267860412     66.0668487548     -89.7384643554
213   2    0    9     -0.4980193138     -8.7560415267     4.1110539436     -0.0672484874     0.0574838876     -0.0826324939     37.8267860412     66.0668487548     -89.7384643554
213 211    0   22     -0.4980193138     -8.7560415267     4.1110539436     -0.0672484874     0.0574838876     -0.0826324939     37.8267860412     66.0668487548     -89.7384643554
214 163   -2   27     -0.4190066337     -8.8661804199     4.3552746772     -0.1234420418     0.0566849231     -0.0727786540     35.9004211425     67.2968215942     -89.2324218750
215 116   -3   30     -0.4597101688     -8.8182945251     4.0057034492     -0.1745755100     0.0119431400     -0.0517393636     35.9004211425     67.2968215942     -89.2324218750
216  68   -3   37     -0.4597101688     -8.8182945251     4.0057034492     -0.1745755100     0.0119431400     -0.0517393636     35.9004211425     67.2968215942     -89.2324218750
217  20   -2   35     -0.3423882961     -9.0720920562     4.3313317298     -0.1964137554     -0.0226784801     -0.0450813579     35.9004211425     67.2968215942     -89.2324218750
217 229    0   40     -0.3687258243     -8.9475879669     4.2547130584     -0.1495414018     0.0196664257     -0.0549352073     35.9004211425     67.2968215942     -89.2324218750
218 181    1   45     -0.4046407222     -8.8278713226     4.3289370536     -0.1724449539     0.0462984466     -0.0445487213     35.9004211425     67.2968215942     -89.2324218750
219 134    2   34     -0.4046407222     -8.8278713226     4.3289370536     -0.1724449539     0.0462984466     -0.0445487213     35.9004211425     67.2968215942     -89.2324218750
220  86    1   24     -0.2633756160     -9.0409660339     4.4223160743     -0.1767060756     0.0454994773     -0.0269715881     35.9004211425     67.2968215942     -89.2324218750
221  39    3   23     -0.3926690864     -8.9212503433     4.2331643104     -0.1359590888     0.0649408578     -0.0432171201     35.9004211425     67.2968215942     -89.2324218750
221 247    4   25     -0.3926690864     -8.9212503433     4.2331643104     -0.1359590888     0.0649408578     -0.0432171201     38.3521575927     66.5939788818     -89.5697860717
222 200    5   31     -0.3902747631     -8.9475879669     4.3241486549     -0.1253062725     0.0801210975     -0.0498751211     38.3521575927     66.5939788818     -89.5697860717
223 153    7   43     -0.4214009761     -8.8613920211     4.2954168319     -0.1348937988     0.0843822288     -0.0320316696     38.3521575927     66.5939788818     -89.5697860717
224 105    5   42     -0.4214009761     -8.8613920211     4.2954168319     -0.1348937988     0.0843822288     -0.0320316696     38.3521575927     66.5939788818     -89.5697860717
225  58    4   39     -0.5219625949     -8.8182945251     4.2403473854     -0.1519382953     0.0649408578     -0.0205799055     38.3521575927     66.5939788818     -89.5697860717
226  11    5   38     -0.4237952709     -8.9523763656     4.3337259292     -0.1705807209     0.0534890890     -0.0317653465     38.3521575927     66.5939788818     -89.5697860717
226 219    3   37     -0.4237952709     -8.9523763656     4.3337259292     -0.1705807209     0.0534890890     -0.0317653465     38.3521575927     66.5939788818     -89.5697860717
227 172    1   38     -0.6201298236     -8.8685750961     4.1685175895     -0.1740428686     0.0596144485     -0.0293684692     38.3521575927     66.5939788818     -89.5697860717
228 125    0   36     -0.4405555725     -8.9978685379     4.2355585098     -0.1668522262     0.0441678810     -0.0213788628     39.0526542663     66.2425613403     -88.8950576782
229  78   -1   34     -0.4405555725     -8.9978685379     4.2355585098     -0.1668522262     0.0441678810     -0.0213788628     39.0526542663     66.2425613403     -88.8950576782
230  30    0   35     -0.4285839557     -8.8949127197     4.0631670951     -0.1527372598     0.0532227706     -0.0320316696     39.0526542663     66.2425613403     -88.8950576782
230 239   -1   36     -0.4477385520     -8.8757581710     4.1780948638     -0.1508730173     0.0638755702     -0.0338959121     39.0526542663     66.2425613403     -88.8950576782
231 192    0   37     -0.4477385520     -8.8757581710     4.1780948638     -0.1508730173     0.0638755702     -0.0338959121     39.0526542663     66.2425613403     -88.8950576782
232 144    0   35     -0.5363285064     -8.8302659988     4.3480920791     -0.1359590888     0.0673377418     -0.0187156629     39.0526542663     66.2425613403     -88.8950576782
233  97    0   31     -0.4764704227     -8.8422374725     4.3744292259     -0.1229094028     0.0484290075     -0.0187156629     39.0526542663     66.2425613403     -88.8950576782
234  49    1   29     -0.4764704227     -8.8422374725     4.3744292259     -0.1229094028     0.0484290075     -0.0187156629     39.0526542663     66.2425613403     -88.8950576782
235   2    0   28     -0.5243568897     -8.8805465698     4.2259812355     -0.1644553422     0.0191337852     -0.0232431077     39.0526542663     66.2425613403     -88.8950576782
235 210    0   33     -0.5411171436     -8.9356164932     4.2858395576     -0.1868262290     0.0130084216     -0.0267052674     39.0526542663     66.2425613403     -88.8950576782
236 163    0   33     -0.5411171436     -8.9356164932     4.2858395576     -0.1868262290     0.0130084216     -0.0267052674     39.0526542663     66.2425613403     -88.8950576782
237 116    1   33     -0.5099909305     -8.9020957946     4.2020382881     -0.1601942157     0.0178021860     -0.0328306317     39.2277755737     66.0668487548     -89.0637359619
238  68    1   29     -0.4764704227     -8.9691362380     4.1685175895     -0.1551341438     0.0148726630     -0.0299011116     39.2277755737     66.0668487548     -89.0637359619
239  21    1   18     -0.4764704227     -8.9691362380     4.1685175895     -0.1551341438     0.0148726630     -0.0299011116     39.2277755737     66.0668487548     -89.0637359619
239 229    1   11     -0.4644988059     -8.9092788696     3.9865489006     -0.1663195848     0.0130084216     -0.0349611949     39.2277755737     66.0668487548     -89.0637359619
240 182    0    3     -0.5147795677     -8.9116725921     4.1517572402     -0.1753744840     0.0297865915     -0.0466792821     39.2277755737     66.0668487548     -89.0637359619
241 134    0    0     -0.5147795677     -8.9116725921     4.1517572402     -0.1753744840     0.0297865915     -0.0466792821     39.2277755737     66.0668487548     -89.0637359619
242  87    0    0     -0.4860476970     -8.8709697723     3.9913375854     -0.1593952655     0.0380425167     -0.0418855190     39.2277755737     66.0668487548     -89.0637359619
243  39    0    8     -0.4429498672     -9.0337829589     4.3504862785     -0.1559330940     0.0345803546     -0.0477445602     39.2277755737     66.0668487548     -89.0637359619
243 247    0   14     -0.4429498672     -9.0337829589     4.3504862785     -0.1559330940     0.0345803546     -0.0477445602     39.2277755737     66.0668487548     -89.0637359619
244 200    0   22     -0.5052022933     -8.8446321487     3.9793661117     -0.1218441247     0.0401730775     -0.0533372831     40.1033973693     66.5939788818     -90.5818710327
245 153    0   31     -0.4549215316     -8.8254776000     3.9578170776     -0.1599279022     0.0228622674     -0.0669196128     40.1033973693     66.5939788818     -90.5818710327
246 105    0   28     -0.4549215316     -8.8254776000     3.9578170776     -0.1599279022     0.0228622674     -0.0669196128     40.1033973693     66.5939788818     -90.5818710327
247  58    0   27     -0.5267512321     -8.9667425155     4.3097825050     -0.1854946327     0.0289876317     -0.0722460174     40.1033973693     66.5939788818     -90.5818710327
248  10    0   19     -0.4525271415     -8.9380102157     3.9937319755     -0.1652543067     0.0393741178     -0.0666532993     40.1033973693     66.5939788818     -90.5818710327
248 219    0    9     -0.4525271415     -8.9380102157     3.9937319755     -0.1652543067     0.0393741178     -0.0666532993     40.1033973693     66.5939788818     -90.5818710327
249 172    0   14     -0.4046407222     -9.1439218521     4.3864011764     -0.1836303901     0.0212643480     -0.0573320865     40.1033973693     66.5939788818     -90.5818710327
250 124    1   20     -0.6225241661     -8.8087167739     3.9075363159     -0.1069301843     0.0449668407     -0.0607942485     40.1033973693     66.5939788818     -90.5818710327
251  77    1   20     -0.6225241661     -8.8087167739     3.9075363159     -0.1069301843     0.0449668407     -0.0607942485     40.1033973693     66.5939788818     -90.5818710327
252  30    0   20     -0.4692874431     -8.9523763656     4.2140097618     -0.1117239475     0.0468310785     -0.0637237739     38.0019073486     67.2968215942     -90.2445068359
252 238    0   10     -0.4405555725     -8.9356164932     4.1230254173     -0.1239746809     0.0540217208     -0.0573320865     38.0019073486     67.2968215942     -90.2445068359
253 191    0    7     -0.4405555725     -8.9356164932     4.1230254173     -0.1239746809     0.0540217208     -0.0573320865     38.0019073486     67.2968215942     -90.2445068359
254 143    0   16     -0.4429498672     -8.9260387420     4.1206312179     -0.1141208291     0.0641418933     -0.0496087980     38.0019073486     67.2968215942     -90.2445068359
255  96    0   21     -0.3926690864     -8.9978685379     4.0799274444     -0.1117239475     0.0588154840     -0.0493424844     38.0019073486     67.2968215942     -90.2445068359
  0  48   -2   20     -0.3926690864     -8.9978685379     4.0799274444     -0.1117239475     0.0588154840     -0.0493424844     38.0019073486     67.2968215942     -90.2445068359
  1   0    0   22     -0.6464673995     -8.8015336990     4.0033092498     -0.1106586694     0.0684030103     -0.0615932083     38.0019073486     67.2968215942     -90.2445068359
  1 208    2   25     -0.4405555725     -9.0242061614     4.1326026916     -0.1615258216     0.0465647649     -0.0517393636     38.0019073486     67.2968215942     -90.2445068359
  2 160    1   31     -0.4405555725     -9.0242061614     4.1326026916     -0.1615258216     0.0465647649     -0.0517393636     38.0019073486     67.2968215942     -90.2445068359
  3 113    3   46     -0.5243568897     -8.9404048919     4.1828837394     -0.1567320585     0.0598807716     -0.0469456005     40.4536437988     67.6482391357     -90.2445068359
  4  65    2   46     -0.4309782505     -9.0601205825     4.3241486549     -0.1293010826     0.0617450141     -0.0530709648     40.4536437988     67.6482391357     -90.2445068359
  5  17    0   49     -0.4309782505     -9.0601205825     4.3241486549     -0.1293010826     0.0617450141     -0.0530709648     40.4536437988     67.6482391357     -90.2445068359
  5 225    0   47     -0.5961865901     -8.8566036224     4.0272526741     -0.0741728067     0.0899749469     -0.0629248094     40.4536437988     67.6482391357     -90.2445068359
  6 177   -2   38     -0.4716817855     -8.8829412460     4.1110539436     -0.0922825813     0.0830506229     -0.0586636924     40.4536437988     67.6482391357     -90.2445068359
  7 130    0   40     -0.4716817855     -8.8829412460     4.1110539436     -0.0922825813     0.0830506229     -0.0586636924     40.4536437988     67.6482391357     -90.2445068359
  8  82   -1   35     -0.4597101688     -8.9763193130     4.3121771812     -0.1223767518     0.0612123680     -0.0536036014     40.4536437988     67.6482391357     -90.2445068359
  9  34   -2   26     -0.4453442096     -8.9475879669     4.0751390457     -0.0930815410     0.0665387725     -0.0594626474     40.4536437988     67.6482391357     -90.2445068359
  9 242    1   23     -0.4453442096     -8.9475879669     4.0751390457     -0.0930815410     0.0665387725     -0.0594626474     40.4536437988     67.6482391357     -90.2445068359
 10 195    0   18     -0.4956250190     -8.9451932907     4.2786564826     -0.0960110664     0.0833169460     -0.0746428966     40.4536437988     67.6482391357     -90.2445068359
 11 147    3   22     -0.4501328468     -8.9212503433     4.1014766693     -0.0805644893     0.0910402202     -0.0591963291     38.0019073486     67.9996566772     -90.9192352294
 12  99    3   31     -0.4501328468     -8.9212503433     4.1014766693     -0.0805644893     0.0910402202     -0.0591963291     38.0019073486     67.9996566772     -90.9192352294
 13  51    1   39     -0.5291455268     -8.8230829238     4.0009150505     -0.0848256206     0.0846485424     -0.0530709648     38.0019073486     67.9996566772     -90.9192352294
 14   3    1   33     -0.5291455268     -8.8039283752     4.1613345146     -0.0906846618     0.0857138252     -0.0389559936     38.0019073486     67.9996566772     -90.9192352294
 14 211    0   20     -0.5291455268     -8.8039283752     4.1613345146     -0.0906846618     0.0857138252     -0.0389559936     38.0019073486     67.9996566772     -90.9192352294
 15 164    0   11     -0.5267512321     -8.9308271408     4.1182365417     -0.0962773895     0.0886433410     -0.0368254327     38.0019073486     67.9996566772     -90.9192352294
 16 117    0    0     -0.5554831027     -8.8111114501     3.8309178352     -0.1540688514     0.0739957380     -0.0453476810     38.0019073486     67.9996566772     -90.9192352294
 17  69    1   12     -0.5554831027     -8.8111114501     3.8309178352     -0.1540688514     0.0739957380     -0.0453476810     38.0019073486     67.9996566772     -90.9192352294
 18  21    1   20     -0.5171739578     -8.9858970642     4.2882337570     -0.1945495414     0.0582828521     -0.0426844787     38.0019073486     67.9996566772     -90.9192352294
 18 230    1   20     -0.4812590599     -8.9547710418     4.1589403152     -0.0787002515     0.0958339881     -0.0560004806     39.7531471252     67.6482391357     -91.2565994262
 19 182    1   20     -0.4812590599     -8.9547710418     4.1589403152     -0.0787002515     0.0958339881     -0.0560004806     39.7531471252     67.6482391357     -91.2565994262
 20 134    0    8     -0.6249184608     -8.6674518585     3.9123249053     -0.0137181282     0.1259281754     -0.0791703414     39.7531471252     67.6482391357     -91.2565994262
 21  87    0    0     -0.6680163383     -8.5716791152     3.8500726699     -0.1165177106     0.0806537437     -0.0650553703     39.7531471252     67.6482391357     -91.2565994262
 22  40    0    0     -0.6680163383     -8.5716791152     3.8500726699     -0.1165177106     0.0806537437     -0.0650553703     39.7531471252     67.6482391357     -91.2565994262
 22 248    0    0     -0.4190066337     -8.9858970642     4.2403473854     -0.2470145940     0.0167369031     -0.0490761661     39.7531471252     67.6482391357     -91.2565994262
 23 200    0    8     -0.5435114860     -8.8518142700     4.3456974029     -0.2512757301     0.0404393959     -0.0575984048     39.7531471252     67.6482391357     -91.2565994262
 24 153   -3   18     -0.5435114860     -8.8518142700     4.3456974029     -0.2512757301     0.0404393959     -0.0575984048     39.7531471252     67.6482391357     -91.2565994262
 25 105   -7   23     -0.4309782505     -9.0984296798     4.4414706230     -0.1926852703     0.0582828521     -0.0458803176     39.7531471252     67.6482391357     -91.2565994262
 26  58   -8   23     -0.5674547195     -8.9882907867     4.1541514396     -0.0757707309     0.1187375307     -0.0573320865     39.5780258178     66.7696914672     -91.0879135131
 27  10   -9   27     -0.5674547195     -8.9882907867     4.1541514396     -0.0757707309     0.1187375307     -0.0573320865     39.5780258178     66.7696914672     -91.0879135131
 27 219   -6   24     -0.6105525493     -8.7416753768     3.6417663097     -0.0784339332     0.1325861692     -0.0520056819     39.5780258178     66.7696914672     -91.0879135131
 28 171   -3   18     -0.5267512321     -8.8685750961     4.0009150505     -0.1585963010     0.1259281754     -0.0440160799     39.5780258178     66.7696914672     -91.0879135131
 29 124   -4   38     -0.5267512321     -8.8685750961     4.0009150505     -0.1585963010     0.1259281754     -0.0440160799     39.5780258178     66.7696914672     -91.0879135131
 30  76   -2   39     -0.4932306766     -9.0457553863     4.8101963996     -0.1434160470     0.1283250570     -0.0394886379     39.5780258178     66.7696914672     -91.0879135131
 31  29   -1   31     -0.8308303833     -8.6195650100     4.1852779388     -0.0145170984     0.1597508335     -0.0496087980     39.5780258178     66.7696914672     -91.0879135131
 31 237    0   33     -0.8308303833     -8.6195650100     4.1852779388     -0.0145170984     0.1597508335     -0.0496087980     39.5780258178     66.7696914672     -91.0879135131
 32 189    0   26     -0.5650603771     -8.8901243209     4.4821739196     -0.0371543121     0.1211344122     -0.0639900875     39.5780258178     66.7696914672     -91.0879135131
 33 142    0   30     -0.6344957828     -8.6842117309     3.9889432907     -0.0984079456     0.0902412605     -0.0615932083     39.0526542663     65.1883010864     -91.2565994262
 34  94    0   38     -0.6344957828     -8.6842117309     3.9889432907     -0.0984079456     0.0902412605     -0.0615932083     39.0526542663     65.1883010864     -91.2565994262
 35  46    0   37     -0.6344957828     -8.7320985794     4.1709117889     -0.1724449539     0.0580165338     -0.0658543348     39.0526542663     65.1883010864     -91.2565994262
 35 255    1   27     -0.5483001708     -8.9882907867     4.4965400695     -0.1902884006     0.0380425167     -0.0666532993     39.0526542663     65.1883010864     -91.2565994262
 36 206    3   29     -0.5483001708     -8.9882907867     4.4965400695     -0.1902884006     0.0380425167     -0.0666532993     39.0526542663     65.1883010864     -91.2565994262
 37 159    5   34     -0.7015368461     -8.9858970642     4.4486532211     -0.1330295681     0.0462984466     -0.0666532993     39.0526542663     65.1883010864     -91.2565994262
 38 111    7   47     -0.6033696174     -8.7129440307     4.1589403152     -0.0736401653     0.0707998943     -0.0701154518     39.0526542663     65.1883010864     -91.2565994262
 39  63    6   52     -0.6033696174     -8.7129440307     4.1589403152     -0.0736401653     0.0707998943     -0.0701154518     39.0526542663     65.1883010864     -91.2565994262
 40  16    3   34     -0.5219625949     -8.9595594406     4.1565461158     -0.1141208291     0.0566849231     -0.0735776138     39.0526542663     65.1883010864     -91.2565994262
 40 224    2   21     -0.6775936126     -8.8374490737     4.3816123008     -0.1474108600     0.0447005176     -0.0663869667     40.9790153503     66.0668487548     -92.1000061035
 41 176    0    7     -0.6775936126     -8.8374490737     4.3816123008     -0.1474108600     0.0447005176     -0.0663869667     40.9790153503     66.0668487548     -92.1000061035
 42 128    1   12     -0.6536503314     -8.9068841934     4.4055557250     -0.1285021305     0.0279223489     -0.0597289657     40.9790153503     66.0668487548     -92.1000061035
 43  80    1   23     -0.6392844200     -8.7847738265     4.3935837745     -0.1037343502     0.0247265100     -0.0514730453     40.9790153503     66.0668487548     -92.1000061035
 44  32    3   37     -0.6392844200     -8.7847738265     4.3935837745     -0.1037343502     0.0247265100     -0.0514730453     40.9790153503     66.0668487548     -92.1000061035
 44 239    4   42     -0.5339341640     -8.9308271408     4.4893569946     -0.1327632427     0.0010240151     -0.0477445602     40.9790153503     66.0668487548     -92.1000061035
 45 192    4   30     -0.5171739578     -8.9140672683     4.5204830169     -0.0800318622     0.0140737032     -0.0493424844     40.9790153503     66.0668487548     -92.1000061035
 46 143    4   23     -0.5171739578     -8.9140672683     4.5204830169     -0.0800318622     0.0140737032     -0.0493424844     40.9790153503     66.0668487548     -92.1000061035
 47  95    1   12     -0.5028079986     -8.8206882476     4.2595019340     -0.0866898632     0.0108778608     -0.0506740808     40.9790153503     66.0668487548     -92.1000061035
 48  47    0    8     -0.5291455268     -8.8015336990     4.6330165863     -0.1207788348     0.0159379425     -0.0440160799     40.9790153503     66.0668487548     -92.1000061035
 48 254    0   16     -0.5291455268     -8.8015336990     4.6330165863     -0.1207788348     0.0159379425     -0.0440160799     40.9790153503     66.0668487548     -92.1000061035
 49 206    0   21     -0.7829438209     -8.7751960754     4.2187981605     -0.1173166751     0.0215306663     -0.0437497568     40.8038940429     66.5939788818     -93.2807693481
 50 159    0   26     -0.6225241661     -8.8135051727     4.3648519515     -0.1085281133     -0.0021718266     -0.0480108833     40.8038940429     66.5939788818     -93.2807693481
 51 112   -1   35     -0.6225241661     -8.8135051727     4.3648519515     -0.1085281133     -0.0021718266     -0.0480108833     40.8038940429     66.5939788818     -93.2807693481
 52  65   -3   34     -0.6416787624     -8.7656192779     4.0392241477     -0.0760370492     0.0076820187     -0.0594626474     40.8038940429     66.5939788818     -93.2807693481
 53  17   -3   24     -0.5818206787     -8.9188556671     4.2810506820     -0.1032016992     -0.0032371077     -0.0634574508     40.8038940429     66.5939788818     -93.2807693481
 53 225   -2   16     -0.5818206787     -8.9188556671     4.2810506820     -0.1032016992     -0.0032371077     -0.0634574508     40.8038940429     66.5939788818     -93.2807693481
 54 177   -1    7     -0.5530887603     -8.8470258712     4.1541514396     -0.0957447433     0.0263244295     -0.0733113002     40.8038940429     66.5939788818     -93.2807693481
 55 129    0    0     -0.7063254833     -8.6890010833     4.3289370536     -0.0613894414     0.0737294197     -0.0906221008     40.8038940429     66.5939788818     -93.2807693481
 56  81    0    0     -0.7063254833     -8.6890010833     4.3289370536     -0.0613894414     0.0737294197     -0.0906221008     40.8038940429     66.5939788818     -93.2807693481
 57  33    0    7     -0.5387228012     -8.7320985794     4.2403473854     -0.0744391345     0.0526901245     -0.0709144163     40.4536437988     64.4854660034     -92.2686843872
 57 241   -2   13     -0.7302687168     -8.6363258361     4.2523188591     -0.1561994314     0.0052851371     -0.0650553703     40.4536437988     64.4854660034     -92.2686843872
 58 194   -2   12     -0.7302687168     -8.6363258361     4.2523188591     -0.1561994314     0.0052851371     -0.0650553703     40.4536437988     64.4854660034     -92.2686843872
 59 147   -2   12     -0.4333725929     -9.0194177627     4.7311835289     -0.1868262290     -0.0258743238     -0.0354938316     40.4536437988     64.4854660034     -92.2686843872
 60 100   -2    6     -0.4740760803     -8.6818180084     3.8883817672     -0.1087944393     -0.0056339893     -0.0245747065     40.4536437988     64.4854660034     -92.2686843872
 61  52    0    0     -0.4740760803     -8.6818180084     3.8883817672     -0.1087944393     -0.0056339893     -0.0245747065     40.4536437988     64.4854660034     -92.2686843872
 62   4    0    0     -0.3208393812     -9.0194177627     4.2618961334     -0.1609931945     -0.0343965649     -0.0437497568     40.4536437988     64.4854660034     -92.2686843872
 62 212    0    0     -0.4237952709     -8.9380102157     4.1254196166     -0.1551341438     -0.0069655895     -0.0647890520     40.4536437988     64.4854660034     -92.2686843872
 63 165   -2   13     -0.4237952709     -8.9380102157     4.1254196166     -0.1551341438     -0.0069655895     -0.0647890520     40.4536437988     64.4854660034     -92.2686843872
 64 117   -2   31     -0.4573158264     -8.8302659988     4.3145713806     -0.1442150115     0.0436352443     -0.0669196128     41.3292655944     67.4725265502     -92.4373626708
 65  70   -2   45     -0.5578774452     -8.7081556320     4.3672466278     -0.1759071111     0.0532227706     -0.0442823982     41.3292655944     67.4725265502     -92.4373626708
 66  22   -3   61     -0.5578774452     -8.7081556320     4.3672466278     -0.1759071111     0.0532227706     -0.0442823982     41.3292655944     67.4725265502     -92.4373626708
 66 231   -1   50     -0.7446346759     -8.7895622253     4.4630193710     -0.1807008743     0.0340477180     -0.0312327122     41.3292655944     67.4725265502     -92.4373626708
 67 183   -1   32     -0.8188587188     -8.8087167739     4.5348491668     -0.1274368524     0.0359119534     -0.0498751211     41.3292655944     67.4725265502     -92.4373626708
 68 136   -2   19     -0.8188587188     -8.8087167739     4.5348491668     -0.1274368524     0.0359119534     -0.0498751211     41.3292655944     67.4725265502     -92.4373626708
 69  89   -1    3     -0.5459058284     -8.8613920211     4.4797797203     -0.1229094028     0.0372435569     -0.0599952888     41.3292655944     67.4725265502     -92.4373626708
 70  41    0    0     -0.5818206787     -8.8494205474     4.9251236915     -0.1295673961     0.0457658004     -0.0602616071     41.3292655944     67.4725265502     -92.4373626708
 70 249    0    0     -0.5818206787     -8.8494205474     4.9251236915     -0.1295673961     0.0457658004     -0.0602616071     41.3292655944     67.4725265502     -92.4373626708
 71 201    0    0     -0.6560447216     -8.7105493545     4.5635809898     -0.0920162582     0.0276560306     -0.0472119188     42.0297622680     66.7696914672     -92.7747268676
 72 153    0    0     -0.5722434043     -8.7584362030     4.7934360504     -0.1199798698     0.0002250546     -0.0474782419     42.0297622680     66.7696914672     -92.7747268676
 73 105    0    0     -0.5722434043     -8.7584362030     4.7934360504     -0.1199798698     0.0002250546     -0.0474782419     42.0297622680     66.7696914672     -92.7747268676
 74  57    0    4     -0.5267512321     -8.7919569015     4.5085115432     -0.1388886089     -0.0059003090     -0.0354938316     42.0297622680     66.7696914672     -92.7747268676
 75   9    0    4     -0.5075965881     -8.8566036224     4.3624577522     -0.1577973365     -0.0016391863     -0.0320316696     42.0297622680     66.7696914672     -92.7747268676
 75 218   -1    3     -0.5075965881     -8.8566036224     4.3624577522     -0.1577973365     -0.0016391863     -0.0320316696     42.0297622680     66.7696914672     -92.7747268676
 76 170   -1    3     -0.5195682525     -8.8709697723     4.3385143280     -0.1476771736     0.0010240151     -0.0187156629     42.0297622680     66.7696914672     -92.7747268676
 77 123    0    0     -0.3806974601     -9.0744867324     4.2475304603     -0.1101260304     0.0074156990     0.0023236312     42.0297622680     66.7696914672     -92.7747268676
 78  74    0    0     -0.3806974601     -9.0744867324     4.2475304603     -0.1101260304     0.0074156990     0.0023236312     42.0297622680     66.7696914672     -92.7747268676
 79  25    0    0     -0.4740760803     -8.7464647293     3.7902145385     -0.0544651126     0.0598807716     -0.0104597377     42.0297622680     66.7696914672     -92.7747268676
 79 233    0    5     -0.7135085105     -8.5932273864     3.9362680435     -0.1183819532     0.0380425167     -0.0464129590     42.0297622680     66.7696914672     -92.7747268676
 80 186    0   10     -0.7135085105     -8.5932273864     3.9362680435     -0.1183819532     0.0380425167     -0.0464129590     42.0297622680     66.7696914672     -92.7747268676
 81 138    0   10     -0.5411171436     -8.9212503433     4.3193597793     -0.2022727966     0.0015566554     -0.0512067222     42.0297622680     66.7696914672     -92.7747268676
 82  91   -1   10     -0.5890036106     -8.7153387069     4.0224637985     -0.1932179260     0.0087473001     -0.0496087980     42.0297622680     66.7696914672     -92.7747268676
 83  43   -1   16     -0.5890036106     -8.7153387069     4.0224637985     -0.1932179260     0.0087473001     -0.0496087980     42.0297622680     66.7696914672     -92.7747268676
 83 251    0   23     -0.4860476970     -8.9164619445     4.3361201286     -0.2400902748     -0.0389240074     -0.0440160799     42.0297622680     66.7696914672     -92.7747268676
 84 203   -1   34     -0.5267512321     -8.9356164932     4.3289370536     -0.1703143835     -0.0082971897     -0.0413528728     42.0297622680     66.7696914672     -92.7747268676
 85 156   -1   43     -0.5267512321     -8.9356164932     4.3289370536     -0.1703143835     -0.0082971897     -0.0413528728     42.0297622680     66.7696914672     -92.7747268676
 86 109    0   33     -0.6488616943     -8.8158998489     4.4414706230     -0.1159850835     0.0308518743     -0.0631911277     42.0297622680     66.7696914672     -92.7747268676
 87  61   -1   20     -0.6368901252     -8.7799854278     4.6401991844     -0.1370243787     0.0220633077     -0.0639900875     40.8038940429     67.6482391357     -91.2565994262
 88  14   -1    8     -0.6368901252     -8.7799854278     4.6401991844     -0.1370243787     0.0220633077     -0.0639900875     40.8038940429     67.6482391357     -91.2565994262
 88 222    0    0     -0.6488616943     -8.7297039031     4.6042842864     -0.1324969291     0.0055514578     -0.0650553703     40.8038940429     67.6482391357     -91.2565994262
 89 174    0    0     -0.5506944656     -8.8302659988     4.5109057426     -0.1676511859     -0.0312007236     -0.0557341623     40.8038940429     67.6482391357     -91.2565994262
 90 126    0    0     -0.5506944656     -8.8302659988     4.5109057426     -0.1676511859     -0.0312007236     -0.0557341623     40.8038940429     67.6482391357     -91.2565994262
 91  79    0    0     -0.5842149734     -8.7392816543     4.3864011764     -0.1716459846     -0.0261406397     -0.0607942485     40.8038940429     67.6482391357     -91.2565994262
 92  31    0    0     -0.4788647174     -8.9164619445     4.3265428543     -0.1865599155     -0.0319996833     -0.0413528728     40.8038940429     67.6482391357     -91.2565994262
 92 240    0    0     -0.4788647174     -8.9164619445     4.3265428543     -0.1865599155     -0.0319996833     -0.0413528728     40.8038940429     67.6482391357     -91.2565994262
 93 193    0    0     -0.3998520660     -9.0385723114     4.1493630409     -0.1700480699     -0.0008402262     -0.0299011116     40.8038940429     67.6482391357     -91.2565994262
 94 145    0    0     -0.5842149734     -8.7536478042     4.0655617713     -0.1170503616     0.0550870037     -0.0317653465     40.4536437988     66.2425613403     -92.6060485839
 95  97    0    0     -0.5842149734     -8.7536478042     4.0655617713     -0.1170503616     0.0550870037     -0.0317653465     40.4536437988     66.2425613403     -92.6060485839
 96  49    0    0     -0.4453442096     -8.8949127197     4.2451357841     -0.1474108600     0.0361782765     -0.0168514227     40.4536437988     66.2425613403     -92.6060485839
 97   2    0    4     -0.5195682525     -8.8350543975     4.2044324874     -0.1620584583     0.0316508340     -0.0256399869     40.4536437988     66.2425613403     -92.6060485839
 97 210    0   12     -0.5195682525     -8.8350543975     4.2044324874     -0.1620584583     0.0316508340     -0.0256399869     40.4536437988     66.2425613403     -92.6060485839
 98 162    1   23     -0.4525271415     -8.9284334182     4.2068266868     -0.1396875619     0.0462984466     -0.0384233570     40.4536437988     66.2425613403     -92.6060485839
 99 114    1   30     -0.5842149734     -8.8781518936     3.9937319755     -0.1468782186     0.0468310785     -0.0504077625     40.4536437988     66.2425613403     -92.6060485839
100  67    1   35     -0.5842149734     -8.8781518936     3.9937319755     -0.1468782186     0.0468310785     -0.0504077625     40.4536437988     66.2425613403     -92.6060485839
101  19    1   41     -0.6249184608     -8.8877296447     4.4007668495     -0.1577973365     0.0545543670     -0.0597289657     40.4536437988     66.2425613403     -92.6060485839
101 228    1   38     -0.4405555725     -9.0146284103     4.5156946182     -0.1229094028     0.0604134130     -0.0615932083     41.6795120239     66.7696914672     -92.1000061035
102 180    1   33     -0.4405555725     -9.0146284103     4.5156946182     -0.1229094028     0.0604134130     -0.0615932083     41.6795120239     66.7696914672     -92.1000061035
103 132    1   24     -0.6416787624     -8.7177324295     4.3935837745     -0.1234420418     0.0585491657     -0.0613268899     41.6795120239     66.7696914672     -92.1000061035
104  85    0    9     -0.5315398693     -8.8781518936     4.4773855209     -0.1633900642     0.0305855536     -0.0509403991     41.6795120239     66.7696914672     -92.1000061035
105  37    0    1     -0.5315398693     -8.8781518936     4.4773855209     -0.1633900642     0.0305855536     -0.0509403991     41.6795120239     66.7696914672     -92.1000061035
105 245    0    0     -0.5387228012     -8.8877296447     4.4965400695     -0.1543351650     0.0233949089     -0.0434834384     41.6795120239     66.7696914672     -92.1000061035
106 197    0    0     -0.5530887603     -8.8039283752     4.5156946182     -0.1386222839     0.0183348236     -0.0421518373     41.6795120239     66.7696914672     -92.1000061035
107 149    0    0     -0.5530887603     -8.8039283752     4.5156946182     -0.1386222839     0.0183348236     -0.0421518373     41.6795120239     66.7696914672     -92.1000061035
108 102    0    0     -0.5267512321     -8.8829412460     4.5228776931     -0.1436823749     0.0010240151     -0.0330969524     41.6795120239     66.7696914672     -92.1000061035
109  54    0    0     -0.5650603771     -8.7919569015     4.4678082466     -0.1332958936     0.0044861769     -0.0280368690     41.5043907165     65.5397186279     -91.5939559936
110   6    0    0     -0.5650603771     -8.7919569015     4.4678082466     -0.1332958936     0.0044861769     -0.0280368690     41.5043907165     65.5397186279     -91.5939559936
110 214    0    0     -0.5674547195     -8.8422374725     4.3600635528     -0.1511393308     -0.0000412655     -0.0219115042     41.5043907165     65.5397186279     -91.5939559936
111 166    0    0     -0.5483001708     -8.8518142700     4.3025999069     -0.1649879837     0.0002250546     -0.0275042295     41.5043907165     65.5397186279     -91.5939559936
112 118    0    0     -0.5483001708     -8.8518142700     4.3025999069     -0.1649879837     0.0002250546     -0.0275042295     41.5043907165     65.5397186279     -91.5939559936
113  70    0    0     -0.5626660346     -8.8757581710     4.2762622833     -0.1660532712     0.0042198567     -0.0322979927     41.5043907165     65.5397186279     -91.5939559936
114  22    0    0     -0.5698490142     -8.8542089462     4.2954168319     -0.1612595081     0.0050188169     -0.0232431077     41.5043907165     65.5397186279     -91.5939559936
114 230    0    0     -0.5698490142     -8.8542089462     4.2954168319     -0.1612595081     0.0050188169     -0.0232431077     41.5043907165     65.5397186279     -91.5939559936
115 182    0    0     -0.5794263362     -8.8853349685     4.2858395576     -0.1514056682     0.0050188169     -0.0213788628     41.5043907165     65.5397186279     -91.5939559936
116 135    0    0     -0.5961865901     -8.8949127197     4.2978110313     -0.1338285207     -0.0003075856     -0.0352275133     41.5043907165     65.5397186279     -91.5939559936
117  88    0    0     -0.5961865901     -8.8949127197     4.2978110313     -0.1338285207     -0.0003075856     -0.0352275133     41.5043907165     65.5397186279     -91.5939559936
118  40    0    0     -0.5866093158     -8.8685750961     4.2666850090     -0.1226430892     -0.0205479168     -0.0578647232     40.6287689208     67.1211090087     -93.1120910644
118 248    0    0     -0.7470290184     -8.8230829238     4.1948552131     -0.1098597164     -0.0306680870     -0.0690501785     40.6287689208     67.1211090087     -93.1120910644
119 200    0    0     -0.7470290184     -8.8230829238     4.1948552131     -0.1098597164     -0.0306680870     -0.0690501785     40.6287689208     67.1211090087     -93.1120910644
120 152    0    0     -0.5554831027     -8.9284334182     4.3073883056     -0.0968100166     -0.0525063323     -0.0509403991     40.6287689208     67.1211090087     -93.1120910644
121 104    0    0     -0.5315398693     -8.8230829238     4.2906279563     -0.0941468238     -0.0413208913     -0.0789040184     40.6287689208     67.1211090087     -93.1120910644
122  57    0    0     -0.5315398693     -8.8230829238     4.2906279563     -0.0941468238     -0.0413208913     -0.0789040184     40.6287689208     67.1211090087     -93.1120910644
123   9    0    0     -0.5171739578     -8.8230829238     4.3145713806     -0.1103923439     -0.0439840888     -0.0741102600     40.6287689208     67.1211090087     -93.1120910644
123 217    0    0     -0.5195682525     -8.8733634948     4.3002052307     -0.1141208291     -0.0426524877     -0.0621258497     40.6287689208     67.1211090087     -93.1120910644
124 169    0    0     -0.5195682525     -8.8733634948     4.3002052307     -0.1141208291     -0.0426524877     -0.0621258497     40.6287689208     67.1211090087     -93.1120910644
125 122    0    0     -1.0846285820     -8.3897104263     4.3696408271     -0.1034680366     -0.0522400140     -0.0602616071     39.5780258178     66.0668487548     -92.7747268676
126  74    0    0     -0.4525271415     -9.0146284103     4.2786564826     -0.2028054475     -0.1917917823     -0.0203135824     39.5780258178     66.0668487548     -92.7747268676
127  26    0    0     -0.4525271415     -9.0146284103     4.2786564826     -0.2028054475     -0.1917917823     -0.0203135824     39.5780258178     66.0668487548     -92.7747268676
127 235    0    0     -0.4980193138     -8.7273101806     4.3600635528     -0.1796355962     -0.1763452148     -0.0309663891     39.5780258178     66.0668487548     -92.7747268676
128 188    0    0     -0.4573158264     -8.8398427963     4.3193597793     -0.1988106346     -0.1795410537     -0.0299011116     39.5780258178     66.0668487548     -92.7747268676
129 141    0    0     -0.4573158264     -8.8398427963     4.3193597793     -0.1988106346     -0.1795410537     -0.0299011116     39.5780258178     66.0668487548     -92.7747268676
130  94    0    0     -0.5052022933     -8.8015336990     4.3480920791     -0.2065339326     -0.1790084123     -0.0165851020     39.5780258178     66.0668487548     -92.7747268676
131  46    0    0     -0.4501328468     -8.8757581710     4.3049941062     -0.2217141866     -0.1901938629     -0.0024701318     39.5780258178     66.0668487548     -92.7747268676
131 254    0    0     -0.4501328468     -8.8757581710     4.3049941062     -0.2217141866     -0.1901938629     -0.0024701318     39.5780258178     66.0668487548     -92.7747268676
132 207    0    0     -0.5483001708     -8.8135051727     4.2882337570     -0.2166540861     -0.2037761926     0.0015246682     40.1033973693     65.5397186279     -93.2807693481
133 159    0    0     -0.4980193138     -8.8326597213     4.2738676071     -0.2150561809     -0.2418599605     0.0095142726     40.1033973693     65.5397186279     -93.2807693481
134 112    0    0     -0.4980193138     -8.8326597213     4.2738676071     -0.2150561809     -0.2418599605     0.0095142726     40.1033973693     65.5397186279     -93.2807693481
135  64    0    0     -0.5219625949     -8.8781518936     4.2235870361     -0.2123929738     -0.2991187858     0.0148406767     40.1033973693     65.5397186279     -93.2807693481
136  17    0    0     -0.4094293594     -8.8853349685     4.2211928367     -0.2129256248     -0.3606387376     0.0129764342     40.1033973693     65.5397186279     -93.2807693481
136 226    0    0     -0.4094293594     -8.8853349685     4.2211928367     -0.2129256248     -0.3606387376     0.0129764342     40.1033973693     65.5397186279     -93.2807693481
137 178    0    0     -0.3615428924     -8.9643478393     4.1828837394     -0.2187846660     -0.4248219013     0.0132427549     40.1033973693     65.5397186279     -93.2807693481
138 131    0    0     -0.2298550844     -9.0265998840     4.2140097618     -0.1900220870     -0.4282840728     -0.0181830224     40.1033973693     65.5397186279     -93.2807693481
139  83    0    0     -0.2298550844     -9.0265998840     4.2140097618     -0.1900220870     -0.4282840728     -0.0181830224     40.1033973693     65.5397186279     -93.2807693481
140  35    0    0     -0.3399939537     -8.8278713226     4.2690792083     -0.1420844554     -0.4016520500     -0.0418855190     39.0526542663     67.9996566772     -90.9192352294
140 244    0    0     -0.3375996351     -8.9068841934     4.2116155624     -0.1442150115     -0.4573129653     -0.0080628566     39.0526542663     67.9996566772     -90.9192352294
141 197    0    0     -0.3375996351     -8.9068841934     4.2116155624     -0.1442150115     -0.4573129653     -0.0080628566     39.0526542663     67.9996566772     -90.9192352294
142 150    0    0     -0.3328109979     -8.9427986145     4.1780948638     -0.1383559703     -0.4959293365     0.0204333996     39.0526542663     67.9996566772     -90.9192352294
143 102    0    0     -0.2873188495     -8.8135051727     4.1852779388     -0.1231757164     -0.5049842834     0.0537234210     39.0526542663     67.9996566772     -90.9192352294
144  55    0    0     -0.2873188495     -8.8135051727     4.1852779388     -0.1231757164     -0.5049842834     0.0537234210     39.0526542663     67.9996566772     -90.9192352294
145   8    0    0     -0.2130948066     -8.8853349685     4.2068266868     -0.1442150115     -0.5422691345     0.0880787277     39.0526542663     67.9996566772     -90.9192352294
145 216    0    0     -0.0957729530     -9.1151905059     4.1134481430     -0.1450139760     -0.6000605583     0.1133791446     39.0526542663     67.9996566772     -90.9192352294
146 169    0    0     -0.0957729530     -9.1151905059     4.1134481430     -0.1450139760     -0.6000605583     0.1133791446     39.0526542663     67.9996566772     -90.9192352294
147 121    0    3     -0.2346437215     -8.7608308792     4.3217544555     -0.0909509754     -0.6197682380     0.1250972151     36.6009178161     68.3510742187     -92.2686843872
148  73    1    3     -0.3591485500     -8.6985778808     4.3002052307     -0.1098597164     -0.6288231849     0.0896766471     36.6009178161     68.3510742187     -92.2686843872
149  26    1    3     -0.3591485500     -8.6985778808     4.3002052307     -0.1098597164     -0.6288231849     0.0896766471     36.6009178161     68.3510742187     -92.2686843872
149 234    1    3     0.0790126848     -9.0170230865     4.1757006645     -0.2078655242     -0.7670433044     0.1147107362     36.6009178161     68.3510742187     -92.2686843872
150 186    0    0     -0.0407035017     -8.9763193130     4.2140097618     -0.1735102176     -0.7417428970     0.0779585552     36.6009178161     68.3510742187     -92.2686843872
151 138    0    0     -0.0407035017     -8.9763193130     4.2140097618     -0.1735102176     -0.7417428970     0.0779585552     36.6009178161     68.3510742187     -92.2686843872
152  91    0    0     0.1221105098     -8.9140672683     4.2714734077     -0.1253062725     -0.6775597572     0.0350810050     36.6009178161     68.3510742187     -92.2686843872
153  43    0    0     0.1149275422     -8.8997011184     4.1900663375     -0.1279694795     -0.6565204143     0.0233629226     36.6009178161     68.3510742187     -92.2686843872
153 251    0    0     0.1149275422     -8.8997011184     4.1900663375     -0.1279694795     -0.6565204143     0.0233629226     36.6009178161     68.3510742187     -92.2686843872
154 203    0    0     -0.0167602658     -8.8374490737     4.2211928367     -0.1263715624     -0.6826198101     0.0332167673     36.6009178161     68.3510742187     -92.2686843872
155 156    0    0     -0.0095772953     -8.8302659988     4.2092208862     -0.1487424468     -0.7350849151     0.0558539772     33.4486846923     66.9453964233     -90.9192352294
156 109    0    0     -0.0095772953     -8.8302659988     4.2092208862     -0.1487424468     -0.7350849151     0.0558539772     33.4486846923     66.9453964233     -90.9192352294
157  62    0    0     0.1029559254     -8.6650571823     4.2690792083     -0.1990769577     -0.7657117366     0.0569192647     33.4486846923     66.9453964233     -90.9192352294
158  14    0    0     0.3519655704     -9.0002632141     4.2259812355     -0.2896258354     -0.7952732563     0.0776922321     33.4486846923     66.9453964233     -90.9192352294
158 223    0    0     0.3519655704     -9.0002632141     4.2259812355     -0.2896258354     -0.7952732563     0.0776922321     33.4486846923     66.9453964233     -90.9192352294
159 176    0    0     0.3830918121     -8.9499816894     4.1637287139     -0.2629938125     -0.6892778396     0.0321514892     33.4486846923     66.9453964233     -90.9192352294
160 128    1    4     0.2968961238     -8.9116725921     4.1661233901     -0.2328996419     -0.6322853088     -0.0157861413     33.4486846923     66.9453964233     -90.9192352294
161  81    1    4     0.2968961238     -8.9116725921     4.1661233901     -0.2328996419     -0.6322853088     -0.0157861413     33.4486846923     66.9453964233     -90.9192352294
162  34    1    6     0.3352053165     -8.9882907867     4.1373915672     -0.2326333045     -0.6543898582     -0.0445487213     33.4486846923     66.9453964233     -90.9192352294
162 243    1    6     0.3974577426     -8.9763193130     4.0057034492     -0.1990769577     -0.6714344024     -0.0605279254     30.2964534759     66.9453964233     -91.5939559936
163 195    1    3     0.3974577426     -8.9763193130     4.0057034492     -0.1990769577     -0.6714344024     -0.0605279254     30.2964534759     66.9453964233     -91.5939559936
164 148    1    3     0.5578774452     -8.7728023529     4.1828837394     -0.1860272789     -0.7159098625     -0.0288358306     30.2964534759     66.9453964233     -91.5939559936
165 100    0    0     0.5171739578     -8.9691362380     4.0679559707     -0.2360954523     -0.7449387550     0.0039215497     30.2964534759     66.9453964233     -91.5939559936
166  53    0    0     0.5171739578     -8.9691362380     4.0679559707     -0.2360954523     -0.7449387550     0.0039215497     30.2964534759     66.9453964233     -91.5939559936
167   5    0    0     0.5794263362     -8.9954738616     4.0703501701     -0.2507431030     -0.8341559410     0.0452011775     30.2964534759     66.9453964233     -91.5939559936
167 213    0    0     0.7087197780     -9.0481491088     3.9123249053     -0.2621948480     -0.9116552352     0.1005957603     30.2964534759     66.9453964233     -91.5939559936
168 165    2    3     0.7087197780     -9.0481491088     3.9123249053     -0.2621948480     -0.9116552352     0.1005957603     30.2964534759     66.9453964233     -91.5939559936
169 117    2    5     0.7302687168     -8.9954738616     3.9506340026     -0.2278395414     -0.9036655426     0.1008620977     30.2964534759     66.9453964233     -91.5939559936
170  69    1    6     0.8835054397     -8.9858970642     3.9697887420     -0.2227794647     -0.8940780639     0.0566529369     27.3193454742     68.1753692626     -89.4011001586
171  21    2    9     0.8835054397     -8.9858970642     3.9697887420     -0.2227794647     -0.8940780639     0.0566529369     27.3193454742     68.1753692626     -89.4011001586
171 229    1    5     0.8020984649     -8.9284334182     3.9602115631     -0.2291711330     -0.8466730117     -0.0213788628     27.3193454742     68.1753692626     -89.4011001586
172 182    0    3     0.9002656936     -8.9571647644     3.9530284881     -0.2627274990     -0.8384171485     -0.0421518373     27.3193454742     68.1753692626     -89.4011001586
173 135    0    3     0.9002656936     -8.9571647644     3.9530284881     -0.2627274990     -0.8384171485     -0.0421518373     27.3193454742     68.1753692626     -89.4011001586
174  87    0    0     1.0343478918     -9.0529375076     3.9075363159     -0.3040071010     -0.9108561515     -0.0783713769     27.3193454742     68.1753692626     -89.4011001586
175  40    0    0     1.3073006868     -9.4982824325     3.9051420211     -0.2933543014     -0.9840942382     -0.0650553703     27.3193454742     68.1753692626     -89.4011001586
175 248    0    0     1.3073006868     -9.4982824325     3.9051420211     -0.2933543014     -0.9840942382     -0.0650553703     27.3193454742     68.1753692626     -89.4011001586
176 200    0    0     0.8284359931     -9.0122346878     3.6657094955     -0.2651243686     -0.9667834281     -0.0456139993     27.3193454742     68.1753692626     -89.4011001586
177 153    0    0     1.4413828849     -9.2875814437     3.5627536773     -0.2155888080     -0.9635875701     -0.0312327122     24.6924839019     67.2968215942     -87.5456085205
178 105    0    0     1.4413828849     -9.2875814437     3.5627536773     -0.2155888080     -0.9635875701     -0.0312327122     24.6924839019     67.2968215942     -87.5456085205
179  58    0    0     1.2713859081     -9.0170230865     3.6513435840     -0.1439486885     -0.8259000778     -0.0381570339     24.6924839019     67.2968215942     -87.5456085205
180  10    0    0     1.3096951246     -9.0984296798     3.5483877658     -0.1564657449     -0.8067250251     0.0334830880     24.6924839019     67.2968215942     -87.5456085205
180 218    0    0     1.3096951246     -9.0984296798     3.5483877658     -0.1564657449     -0.8067250251     0.0334830880     24.6924839019     67.2968215942     -87.5456085205
181 170    0    0     1.3240610361     -8.9667425155     3.6992301940     -0.1953484916     -0.8309601783     0.0896766471     24.6924839019     67.2968215942     -87.5456085205
182 123    0    0     1.2402596473     -8.9906854629     3.6321890354     -0.2414218902     -0.8410802841     0.0843502330     24.6924839019     67.2968215942     -87.5456085205
183  75    0    0     1.2402596473     -8.9906854629     3.6321890354     -0.2414218902     -0.8410802841     0.0843502330     24.6924839019     67.2968215942     -87.5456085205
184  27    0    0     1.5084239006     -9.1151905059     3.6154286861     -0.2952185153     -1.0536038875     0.0899429607     24.6924839019     67.2968215942     -87.5456085205
184 235    0    0     1.4940580368     -9.1223735809     3.3496589660     -0.2811035919     -1.2107326984     0.0673057508     24.6924839019     67.2968215942     -87.5456085205
185 187    0    0     1.4940580368     -9.1223735809     3.3496589660     -0.2811035919     -1.2107326984     0.0673057508     24.6924839019     67.2968215942     -87.5456085205
186 139    0    0     1.4940580368     -9.0840644836     3.2706460952     -0.2041370630     -1.1473485231     0.0598487854     19.7890129089     69.7567520141     -83.4972534179
187  91    0    0     1.5491274833     -9.1798372268     3.3783907890     -0.1998759269     -1.1191185712     0.0971335983     19.7890129089     69.7567520141     -83.4972534179
188  44    0    0     1.5491274833     -9.1798372268     3.3783907890     -0.1998759269     -1.1191185712     0.0971335983     19.7890129089     69.7567520141     -83.4972534179
188 252    0    0     1.5180011749     -9.0696983337     3.2778291702     -0.2571347713     -1.1481474637     0.1152433872     19.7890129089     69.7567520141     -83.4972534179
189 205    0    0     1.6113798618     -9.1558942794     3.1365640163     -0.2858973503     -1.2229834794     0.0923398399     19.7890129089     69.7567520141     -83.4972534179
190 158    0    0     1.6113798618     -9.1558942794     3.1365640163     -0.2858973503     -1.2229834794     0.0923398399     19.7890129089     69.7567520141     -83.4972534179
191 111    0    0     1.8532065391     -9.1391334533     3.1629016399     -0.2736465930     -1.3106027841     0.0460001373     19.7890129089     69.7567520141     -83.4972534179
192  63    0    0     1.8460235595     -9.1965970993     2.9976932525     -0.2523410081     -1.2365658283     0.0537234210     19.7890129089     69.7567520141     -83.4972534179
193  16    0    0     1.8460235595     -9.1965970993     2.9976932525     -0.2523410081     -1.2365658283     0.0537234210     19.7890129089     69.7567520141     -83.4972534179
193 224    0    0     0.9840670585     -8.6171712875     2.7774155139     -0.1892231082     -1.1135258674     0.0713005542     17.1621532440     69.5810470581     -80.6296691894
194 177    0    0     1.7933484077     -9.1965970993     2.9474124908     -0.2161214590     -1.1920903968     0.1277604103     17.1621532440     69.5810470581     -80.6296691894
195 129    0    0     1.7933484077     -9.1965970993     2.9474124908     -0.2161214590     -1.1920903968     0.1277604103     17.1621532440     69.5810470581     -80.6296691894
196  81    0    0     1.7334903717     -9.1319503784     2.8444566726     -0.2297037839     -1.2767801284     0.1386795635     17.1621532440     69.5810470581     -80.6296691894
197  34    0    0     1.7023642063     -8.9619531631     2.7486836910     -0.2363617897     -1.3721227645     0.1003294467     17.1621532440     69.5810470581     -80.6296691894
197 243    0    0     1.7023642063     -8.9619531631     2.7486836910     -0.2363617897     -1.3721227645     0.1003294467     17.1621532440     69.5810470581     -80.6296691894
198 195    0    0     2.2051720619     -9.2301177978     2.8396677970     -0.2494114875     -1.3383001089     0.0766269588     17.1621532440     69.5810470581     -80.6296691894
199 148    0    0     2.0591182708     -9.1199789047     2.7319233417     -0.2347638607     -1.2397617101     0.0814207172     17.1621532440     69.5810470581     -80.6296691894
200 100    0    0     2.0591182708     -9.1199789047     2.7319233417     -0.2347638607     -1.2397617101     0.0814207172     17.1621532440     69.5810470581     -80.6296691894
201  53    0    0     2.3799576759     -9.2971591949     2.6337561607     -0.2510094165     -1.2219182252     0.1227003455     15.2357883453     70.1081771850     -76.7500000000
202   4    0    0     1.8651781082     -9.0337829589     2.5834753513     -0.2355628252     -1.1305704116     0.1594525337     15.2357883453     70.1081771850     -76.7500000000
202 211    0    0     1.8651781082     -9.0337829589     2.5834753513     -0.2355628252     -1.1305704116     0.1594525337     15.2357883453     70.1081771850     -76.7500000000
203 163    0    0     2.1141877174     -9.2085685729     2.4422101974     -0.2326333045     -1.2320383787     0.1456038713     15.2357883453     70.1081771850     -76.7500000000
204 114    0    0     2.0639071464     -9.3067359924     2.4134783744     -0.2339648962     -1.2900961685     0.0947367191     15.2357883453     70.1081771850     -76.7500000000
205  66    0    0     2.0639071464     -9.3067359924     2.4134783744     -0.2339648962     -1.2900961685     0.0947367191     15.2357883453     70.1081771850     -76.7500000000
206  17    0    0     2.8492452621     -9.5725059509     2.7726268768     -0.2621948480     -1.4600083827     0.1128465056     15.2357883453     70.1081771850     -76.7500000000
206 224    0    0     2.5212228298     -9.1918087005     2.2027778625     -0.2374270677     -1.5321811676     -0.0525383234     15.2357883453     70.1081771850     -76.7500000000
207 175    0    0     2.5212228298     -9.1918087005     2.2027778625     -0.2374270677     -1.5321811676     -0.0525383234     15.2357883453     70.1081771850     -76.7500000000
208 127    0    0     2.8707941055     -9.5653228759     2.3464372158     -0.2566020965     -1.3987548351     -0.0344285511     11.0328121185     69.4053344726     -72.3642883300
209  80    0    0     2.9019203186     -9.2612438201     2.2793960571     -0.2310353755     -1.2778453826     -0.1002096295     11.0328121185     69.4053344726     -72.3642883300
210  32    0    0     2.9019203186     -9.2612438201     2.2793960571     -0.2310353755     -1.2778453826     -0.1002096295     11.0328121185     69.4053344726     -72.3642883300
210 241    0    0     2.7798097133     -9.3091306686     1.8771497726     -0.2297037839     -1.0642566680     -0.1084655647     11.0328121185     69.4053344726     -72.3642883300
211 194    0    0     2.3871407508     -9.2516670227     1.9274306297     -0.1665859127     -0.7934089660     -0.1300374865     11.0328121185     69.4053344726     -72.3642883300
212 146    0    0     2.3871407508     -9.2516670227     1.9274306297     -0.1665859127     -0.7934089660     -0.1300374865     11.0328121185     69.4053344726     -72.3642883300
213  99    0    0     2.3608031272     -9.0816698074     2.1668629646     -0.2014738559     -0.9087256431     -0.1023401975     11.0328121185     69.4053344726     -72.3642883300
214  51    0    0     2.7917814254     -9.4503955841     1.9657397270     -0.2813698959     -1.2408269643     -0.0932853126     11.0328121185     69.4053344726     -72.3642883300
215   4    0    0     2.7917814254     -9.4503955841     1.9657397270     -0.2813698959     -1.2408269643     -0.0932853126     11.0328121185     69.4053344726     -72.3642883300
215 212    0    0     2.8636112213     -9.3929319381     1.5060296058     -0.2792393207     -1.3241851329     -0.0828988265     11.3830604553     70.1081771850     -68.6532974243
216 165    0    0     2.7702324390     -9.2061748504     1.7406733036     -0.2275732040     -1.1902260780     -0.0647890520     11.3830604553     70.1081771850     -68.6532974243
217 117    0    0     2.7702324390     -9.2061748504     1.7406733036     -0.2275732040     -1.1902260780     -0.0647890520     11.3830604553     70.1081771850     -68.6532974243
218  69    0    0     3.0695230960     -9.2995529174     1.4557487964     -0.2190509796     -1.1950198364     -0.0677185726     11.3830604553     70.1081771850     -68.6532974243
219  21    0    0     2.9282579421     -9.2540607452     1.3480042219     -0.1769723892     -0.9318954467     -0.0378907155     11.3830604553     70.1081771850     -68.6532974243
219 230    0    0     2.9282579421     -9.2540607452     1.3480042219     -0.1769723892     -0.9318954467     -0.0378907155     11.3830604553     70.1081771850     -68.6532974243
220 183    0    0     2.4613647460     -9.0673036575     1.6544776916     -0.1647216701     -0.7627821922     -0.0253736686     11.3830604553     70.1081771850     -68.6532974243
221 135    0    0     2.2003834247     -9.2660331726     1.5060296058     -0.2052023172     -1.0149874687     -0.0115250182     11.3830604553     70.1081771850     -68.6532974243
222  88    0    0     2.2003834247     -9.2660331726     1.5060296058     -0.2052023172     -1.0149874687     -0.0115250182     11.3830604553     70.1081771850     -68.6532974243
223  40    0    0     2.8995261192     -9.4743385314     1.1851902008     -0.2755108356     -1.4107391834     0.0377442097     11.3830604553     70.1081771850     -68.6532974243
223 248    0    0     3.3281099796     -9.0696983337     0.7063254833     -0.1751081466     -1.3295115232     -0.0003395714     9.2815723419     70.8110122680     -63.9302215576
224 200    0    0     3.3281099796     -9.0696983337     0.7063254833     -0.1751081466     -1.3295115232     -0.0003395714     9.2815723419     70.8110122680     -63.9302215576
225 152    0    0     2.7151629924     -9.4264526367     0.9050542831     -0.1721786260     -1.1031394004     0.0577182245     9.2815723419     70.8110122680     -63.9302215576
226 104    0    0     2.7582609653     -9.3594112396     0.9337862968     -0.1314316391     -1.1132595539     0.0153733158     9.2815723419     70.8110122680     -63.9302215576
227  57    0    0     2.7582609653     -9.3594112396     0.9337862968     -0.1314316391     -1.1132595539     0.0153733158     9.2815723419     70.8110122680     -63.9302215576
228   9    0    0     3.4430375099     -9.4863109588     0.9385748863     -0.1189145927     -0.9782351493     0.0507938957     9.2815723419     70.8110122680     -63.9302215576
228 217    0    0     2.8444566726     -9.2205410003     0.9816726684     -0.0669821643     -0.7017948627     0.0446685314     9.2815723419     70.8110122680     -63.9302215576
229 168    0    0     2.8444566726     -9.2205410003     0.9816726684     -0.0669821643     -0.7017948627     0.0446685314     9.2815723419     70.8110122680     -63.9302215576
230 120    0    0     2.5188286304     -9.2205410003     0.8140700340     -0.1215777993     -0.7944743156     0.0981988811     9.2815723419     70.8110122680     -63.9302215576
231  72    0    0     2.3608031272     -9.2851877212     0.6991425037     -0.1860272789     -1.0900896835     0.0835512828     9.2815723419     72.2166900634     -60.8939590454
232  23    0    0     2.3608031272     -9.2851877212     0.6991425037     -0.1860272789     -1.0900896835     0.0835512828     9.2815723419     72.2166900634     -60.8939590454
232 231    0    0     2.9186806678     -9.4671554565     0.5578774452     -0.2227794647     -1.3404306173     0.0563866186     9.2815723419     72.2166900634     -60.8939590454
233 183    0    0     2.8181190490     -9.3306798934     0.5267512321     -0.1817661476     -1.2837045192     0.0260261249     9.2815723419     72.2166900634     -60.8939590454
234 134    0    0     2.8181190490     -9.3306798934     0.5267512321     -0.1817661476     -1.2837045192     0.0260261249     9.2815723419     72.2166900634     -60.8939590454
235  86    0    0     3.0934662818     -9.3091306686     0.5890036106     -0.1902884006     -1.3188587427     0.0697026300     9.2815723419     72.2166900634     -60.8939590454
236  37    0    0     3.0312137603     -9.3378620147     0.4333725929     -0.1977453708     -1.2482838630     0.0763606357     9.2815723419     72.2166900634     -60.8939590454
236 245    0    0     3.0312137603     -9.3378620147     0.4333725929     -0.1977453708     -1.2482838630     0.0763606357     9.2815723419     72.2166900634     -60.8939590454
237 197    0    0     2.4015066623     -9.2205410003     0.2418267011     -0.2078655242     -1.1558707952     0.0350810050     9.2815723419     72.2166900634     -60.8939590454
238 148    0    0     3.2778291702     -9.4216642379     0.3064734458     -0.2603306293     -1.2943572998     -0.0149871826     11.0328121185     71.1624298095     -55.8335189819
239 101    0    0     3.2778291702     -9.4216642379     0.3064734458     -0.2603306293     -1.2943572998     -0.0149871826     11.0328121185     71.1624298095     -55.8335189819
240  53    0    0     3.5938799381     -9.4815216064     0.2418267011     -0.1809671974     -1.0365593433     -0.1105961203     11.0328121185     71.1624298095     -55.8335189819
241   6    0    0     3.9219021797     -9.3330736160     0.3256280183     -0.1098597164     -0.6093817710     -0.1420218944     11.0328121185     71.1624298095     -55.8335189819
241 215    0    0     3.9219021797     -9.3330736160     0.3256280183     -0.1098597164     -0.6093817710     -0.1420218944     11.0328121185     71.1624298095     -55.8335189819
242 167    0    0     3.1700844764     -9.2780046463     0.3399939537     -0.0984079456     -0.1379951119     -0.1436198234     11.0328121185     71.1624298095     -55.8335189819
243 120    0    0     2.9737501144     -9.3761720657     0.3471769332     -0.1434160470     -0.0178847169     -0.0693164920     11.0328121185     71.1624298095     -55.8335189819
244  72    0    0     2.9737501144     -9.3761720657     0.3471769332     -0.1434160470     -0.0178847169     -0.0693164920     11.0328121185     71.1624298095     -55.8335189819
245  25    0    0     2.9330465316     -9.3905372619     0.2394323587     -0.1671185493     -0.0032371077     -0.0349611949     11.0328121185     71.1624298095     -55.8335189819
245 233    0    0     2.8899486541     -9.3067359924     0.2633756160     -0.1644553422     -0.0173520755     -0.0203135824     10.1571922302     70.6352996826     -54.9901123046
246 186    0    0     2.8899486541     -9.3067359924     0.2633756160     -0.1644553422     -0.0173520755     -0.0203135824     10.1571922302     70.6352996826     -54.9901123046
247 139    0    0     2.8348791122     -9.2875814437     0.1412650966     -0.1772387123     -0.0557021808     -0.0314990305     10.1571922302     70.6352996826     -54.9901123046
248  91    0    0     2.9737501144     -9.3258905410     0.1316878080     -0.1700480699     -0.0495768165     -0.0895568275     10.1571922302     70.6352996826     -54.9901123046
249  44    0    0     2.9737501144     -9.3258905410     0.1316878080     -0.1700480699     -0.0495768165     -0.0895568275     10.1571922302     70.6352996826     -54.9901123046
249 252    0    0     3.0336081981     -9.2540607452     0.1723913097     -0.1633900642     -0.0117593514     -0.1175204396     10.1571922302     70.6352996826     -54.9901123046
250 204    0    0     3.0168478488     -9.3187074661     0.1939402198     -0.1862936019     0.0047524971     -0.0924863529     10.1571922302     70.6352996826     -54.9901123046
251 157    0    0     3.0168478488     -9.3187074661     0.1939402198     -0.1862936019     0.0047524971     -0.0924863529     10.1571922302     70.6352996826     -54.9901123046
252 109    0    0     3.0072705745     -9.3115253448     0.1963345432     -0.1860272789     -0.0043023881     -0.0789040184     10.1571922302     70.6352996826     -54.9901123046
253  62    0    0     3.0072705745     -9.2923698425     0.2083061695     -0.1745755100     0.0058177781     -0.0767734575     10.1571922302     70.6352996826     -54.9901123046
254  14    0    0     3.0072705745     -9.2923698425     0.2083061695     -0.1745755100     0.0058177781     -0.0767734575     10.1571922302     70.6352996826     -54.9901123046
254 222    0    0     2.9234693527     -9.2899761199     0.1221105098     -0.1857609653     -0.0162867965     -0.0626584911     8.9313240051     70.4595947265     -52.7972526550
255 174    0    0     3.0288195610     -9.3474397659     0.0838013267     -0.1828314304     -0.0375924110     -0.0807682609     8.9313240051     70.4595947265     -52.7972526550
  0 126    0    0     3.0288195610     -9.3474397659     0.0838013267     -0.1828314304     -0.0375924110     -0.0807682609     8.9313240051     70.4595947265     -52.7972526550
  1  77    0    0     3.1102263927     -9.2995529174     0.1149275422     -0.1689827919     -0.0106940722     -0.0882252216     8.9313240051     70.4595947265     -52.7972526550
  2  29    0    0     2.9833273887     -9.3067359924     0.1436594247     -0.1740428686     0.0124757814     -0.0714470624     8.9313240051     70.4595947265     -52.7972526550
  2 236    0    0     2.9833273887     -9.3067359924     0.1436594247     -0.1740428686     0.0124757814     -0.0714470624     8.9313240051     70.4595947265     -52.7972526550
  3 188    0    0     2.9545955657     -9.2708215713     0.1197161788     -0.1732439041     -0.0021718266     -0.0789040184     8.9313240051     70.4595947265     -52.7972526550
  4 140    0    0     3.0455796718     -9.3330736160     0.0143659424     -0.1580636596     -0.0112267124     -0.1018075466     8.9313240051     70.4595947265     -52.7972526550
  5  91    0    0     3.0455796718     -9.3330736160     0.0143659424     -0.1580636596     -0.0112267124     -0.1018075466     8.9313240051     70.4595947265     -52.7972526550
  6  43    0    0     3.0551569461     -9.3618059158     -0.0047886476     -0.1127892255     0.0036872167     -0.1257763624     11.0328121185     71.1624298095     -52.7972526550
  6 251    0    0     3.1629016399     -9.2756099700     0.1245048284     -0.0816297721     0.0068830585     -0.1212489247     11.0328121185     71.1624298095     -52.7972526550
  7 203    0    0     3.1629016399     -9.2756099700     0.1245048284     -0.0816297721     0.0068830585     -0.1212489247     11.0328121185     71.1624298095     -52.7972526550
  8 154    0    0     3.1485357284     -9.2947645187     0.1412650966     -0.0739064884     0.0300529122     -0.1164551615     11.0328121185     71.1624298095     -52.7972526550
  9 107    0    0     3.0048761367     -9.2420892715     0.2370380401     -0.0715096044     0.0470974016     -0.0754418468     11.0328121185     71.1624298095     -52.7972526550
 10  58    0    0     3.0048761367     -9.2420892715     0.2370380401     -0.0715096044     0.0470974016     -0.0754418468     11.0328121185     71.1624298095     -52.7972526550
 11  10    0    0     3.0312137603     -9.3115253448     0.1867572593     -0.0981416225     0.0135410618     -0.0514730453     11.0328121185     71.1624298095     -52.7972526550
 11 218    0    0     3.0647344589     -9.3426513671     0.1867572593     -0.0960110664     -0.0029707875     -0.0541362476     11.0328121185     71.1624298095     -52.7972526550
 12 170    0    0     3.0647344589     -9.3426513671     0.1867572593     -0.0960110664     -0.0029707875     -0.0541362476     11.0328121185     71.1624298095     -52.7972526550
 13 122    0    0     3.0551569461     -9.3187074661     0.1077445626     -0.0739064884     0.0076820187     -0.0743765783     11.0328121185     70.8110122680     -53.1346168518
 14  75    0    0     3.0527627468     -9.2875814437     0.1604196929     -0.0552640819     0.0170032238     -0.1063349962     11.0328121185     70.8110122680     -53.1346168518
 15  27    0    0     3.0527627468     -9.2875814437     0.1604196929     -0.0552640819     0.0170032238     -0.1063349962     11.0328121185     70.8110122680     -53.1346168518
 15 235    0    0     3.1509299278     -9.2923698425     0.2322494029     -0.0560630416     0.0015566554     -0.1153898835     11.0328121185     70.8110122680     -53.1346168518
 16 187    0    0     3.1126208305     -9.3450450897     0.1795742750     -0.0571283149     -0.0088298311     -0.1042044281     11.0328121185     70.8110122680     -53.1346168518
 17 139    0    0     3.1126208305     -9.3450450897     0.1795742750     -0.0571283149     -0.0088298311     -0.1042044281     11.0328121185     70.8110122680     -53.1346168518
 18  92    0    0     2.9545955657     -9.2349061965     0.1364764571     -0.0390185470     -0.0357281637     -0.0930189895     11.0328121185     70.8110122680     -53.1346168518
 19  44    0    0     3.1221981048     -9.2851877212     0.3184450626     -0.0350237488     -0.1126946926     -0.0591963291     11.0328121185     70.8110122680     -53.1346168518
 19 253    0    0     3.1221981048     -9.2851877212     0.3184450626     -0.0350237488     -0.1126946926     -0.0591963291     11.0328121185     70.8110122680     -53.1346168518
 20 206    0    0     3.0240309238     -9.2708215713     0.2274607658     0.0006631613     -0.0690181827     -0.0738439464     10.8576879501     71.3381423950     -54.9901123046
 21 158    0    0     3.1221981048     -9.2325124740     -0.1436594247     -0.0233056545     -0.0575664138     -0.1105961203     10.8576879501     71.3381423950     -54.9901123046
 22 111    0    0     3.1221981048     -9.2325124740     -0.1436594247     -0.0233056545     -0.0575664138     -0.1105961203     10.8576879501     71.3381423950     -54.9901123046
 23  63    0    0     3.4550092220     -9.1534996032     0.2729529142     -0.1157187461     0.0638755702     -0.1366955041     10.8576879501     71.3381423950     -54.9901123046
 24  15    0    0     3.0671286582     -9.2516670227     0.0478864765     -0.1524709320     0.1805237960     -0.0746428966     10.8576879501     71.3381423950     -54.9901123046
 24 223    0    6     3.0671286582     -9.2516670227     0.0478864765     -0.1524709320     0.1805237960     -0.0746428966     10.8576879501     71.3381423950     -54.9901123046
 25 175    0   14     3.2179710865     -9.3258905410     0.2897131729     -0.1897557735     0.1701373100     -0.0818335437     10.8576879501     71.3381423950     -54.9901123046
 26 128    1   19     3.3544476032     -9.3282852172     0.3998520660     -0.1668522262     0.1863828468     -0.0930189895     10.8576879501     71.3381423950     -54.9901123046
 27  80    2   20     3.3544476032     -9.3282852172     0.3998520660     -0.1668522262     0.1863828468     -0.0930189895     10.8576879501     71.3381423950     -54.9901123046
 28  33    3   14     3.2395200729     -9.1726541519     0.1939402198     -0.1463455677     0.2244666099     -0.1081992387     9.6318206787     69.7567520141     -53.4719810485
 28 240    2    5     3.2921950817     -9.1654710769     0.4980193138     -0.1391549224     0.2210044622     -0.1129930019     9.6318206787     69.7567520141     -53.4719810485
 29 192    0    0     3.2921950817     -9.1654710769     0.4980193138     -0.1391549224     0.2210044622     -0.1129930019     9.6318206787     69.7567520141     -53.4719810485
 30 144    0    0     2.9114975929     -9.3139190673     0.1173218607     -0.1540688514     0.1690720319     -0.0906221008     9.6318206787     69.7567520141     -53.4719810485
 31  96    0    0     3.3017723560     -9.2229347229     0.4956250190     -0.1791029548     0.1003614306     -0.1066013097     9.6318206787     69.7567520141     -53.4719810485
 32  47    0    4     3.3017723560     -9.2229347229     0.4956250190     -0.1791029548     0.1003614306     -0.1066013097     9.6318206787     69.7567520141     -53.4719810485
 32 254    2   16     3.0336081981     -9.4503955841     0.2801358699     -0.1924189567     0.0375098752     -0.0602616071     9.6318206787     69.7567520141     -53.4719810485
 33 206    4   24     3.0000874996     -9.2612438201     0.1005615949     -0.1514056682     0.0100788998     -0.0762408256     9.6318206787     69.7567520141     -53.4719810485
 34 157    4   27     3.0000874996     -9.2612438201     0.1005615949     -0.1514056682     0.0100788998     -0.0762408256     9.6318206787     69.7567520141     -53.4719810485
 35 108    4   27     3.2993781566     -9.1750488281     0.2035175085     -0.1700480699     -0.0168194351     -0.0759744930     9.6318206787     69.7567520141     -53.4719810485
 36  60    2   14     3.4981069564     -9.2468776702     0.2250664234     -0.1761734390     0.0327161121     -0.0658543348     8.4059524536     70.9867248535     -53.9780235290
 37  11    1    6     3.4981069564     -9.2468776702     0.2250664234     -0.1761734390     0.0327161121     -0.0658543348     8.4059524536     70.9867248535     -53.9780235290
 37 219    1    4     3.4621920585     -9.2325124740     0.2130948066     -0.1527372598     0.1427063369     -0.0767734575     8.4059524536     70.9867248535     -53.9780235290
 38 171    0    0     3.0216364860     -9.2013864517     0.2490096569     -0.1577973365     0.1456358528     -0.0583973646     8.4059524536     70.9867248535     -53.9780235290
 39 122    0    0     3.0216364860     -9.2013864517     0.2490096569     -0.1577973365     0.1456358528     -0.0583973646     8.4059524536     70.9867248535     -53.9780235290
 40  74    0    0     3.3400814533     -9.1774425506     0.3112620830     -0.1836303901     0.0132747423     -0.0317653465     8.4059524536     70.9867248535     -53.9780235290
 41  25    0    8     3.2706460952     -9.2540607452     0.2945018005     -0.1764397525     -0.0397229719     -0.0341622304     8.4059524536     70.9867248535     -53.9780235290
 41 233    0   21     3.2706460952     -9.2540607452     0.2945018005     -0.1764397525     -0.0397229719     -0.0341622304     8.4059524536     70.9867248535     -53.9780235290
 42 184    0   23     3.2514915466     -9.2325124740     0.2466153383     -0.1415518045     0.0159379425     -0.0647890520     8.4059524536     70.9867248535     -53.9780235290
 43 136    1   23     3.2036051750     -9.1582880020     -0.0263375616     -0.1535362148     0.0441678810     -0.0621258497     8.0557041168     69.5810470581     -55.6648368835
 44  88    1   15     3.2036051750     -9.1582880020     -0.0263375616     -0.1535362148     0.0441678810     -0.0621258497     8.0557041168     69.5810470581     -55.6648368835
 45  39    0    9     3.6393721103     -9.1295566558     0.5746376991     -0.1865599155     0.0707998943     -0.0615932083     8.0557041168     69.5810470581     -55.6648368835
 45 247    1   23     3.0623400211     -9.3258905410     0.2154891252     -0.1583299732     0.0950350284     -0.0583973646     8.0557041168     69.5810470581     -55.6648368835
 46 198    1   31     3.0623400211     -9.3258905410     0.2154891252     -0.1583299732     0.0950350284     -0.0583973646     8.0557041168     69.5810470581     -55.6648368835
 47 150    1   30     3.5028955936     -9.1463165283     0.0454921483     -0.1468782186     0.0702672529     -0.0666532993     8.0557041168     69.5810470581     -55.6648368835
 48 102    0   23     3.0192422866     -9.1846256256     0.1987288665     -0.1351601123     0.0758599758     -0.0434834384     8.0557041168     69.5810470581     -55.6648368835
 49  54    0    8     3.0192422866     -9.1846256256     0.1987288665     -0.1351601123     0.0758599758     -0.0434834384     8.0557041168     69.5810470581     -55.6648368835
 50   5    0    0     3.1916334629     -9.1654710769     0.1340821266     -0.1609931945     0.0018229753     -0.0288358306     8.0557041168     69.5810470581     -55.6648368835
 50 212    0    8     3.2730405330     -9.1702594757     0.0143659424     -0.1407528495     0.0343140363     -0.0605279254     8.9313240051     70.4595947265     -55.1587944030
 51 164    0   20     3.2730405330     -9.1702594757     0.0143659424     -0.1407528495     0.0343140363     -0.0605279254     8.9313240051     70.4595947265     -55.1587944030
 52 115   -1   20     3.5052897930     -9.2564554214     0.5147795677     -0.1500740528     0.0817190170     -0.0573320865     8.9313240051     70.4595947265     -55.1587944030
 53  66    0   20     3.3328986167     -9.2349061965     0.5411171436     -0.0930815410     0.1064867973     -0.0541362476     8.9313240051     70.4595947265     -55.1587944030
 54  18    0   12     3.3328986167     -9.2349061965     0.5411171436     -0.0930815410     0.1064867973     -0.0541362476     8.9313240051     70.4595947265     -55.1587944030
 54 226    0    0     3.0719172954     -9.1989917755     0.1029559254     -0.1010711431     0.0534890890     -0.0445487213     8.9313240051     70.4595947265     -55.1587944030
 55 177    0    0     3.0719172954     -9.1989917755     0.1029559254     -0.1010711431     0.0534890890     -0.0445487213     8.9313240051     70.4595947265     -55.1587944030
 56 129    0    4     3.2012107372     -9.2181463241     0.4621044635     -0.1221104383     -0.0176183948     -0.0477445602     8.9313240051     70.4595947265     -55.1587944030
 57  81    0   21     3.1892392635     -9.1056127548     0.1556310415     -0.1394212484     -0.0580990600     -0.0195146226     8.9313240051     70.4595947265     -55.1587944030
 58  32    0   26     3.1892392635     -9.1056127548     0.1556310415     -0.1394212484     -0.0580990600     -0.0195146226     8.9313240051     70.4595947265     -55.1587944030
 58 240    0   25     3.5100784301     -9.1989917755     0.5506944656     -0.1743091964     -0.0655560255     -0.0192483043     9.8069438934     70.2838821411     -54.9901123046
 59 192    0   20     3.3472645282     -9.3570165634     0.3926690864     -0.1327632427     -0.0008402262     -0.0144545412     9.8069438934     70.2838821411     -54.9901123046
 60 144    0    4     3.3472645282     -9.3570165634     0.3926690864     -0.1327632427     -0.0008402262     -0.0144545412     9.8069438934     70.2838821411     -54.9901123046
 61  96    2   19     3.2945895195     -9.2133579254     0.3160507440     -0.1231757164     0.0305855536     -0.0200472640     9.8069438934     70.2838821411     -54.9901123046
 62  47    3   29     3.3328986167     -9.3426513671     0.4142179965     -0.1141208291     0.0420373249     -0.0227104640     9.8069438934     70.2838821411     -54.9901123046
 62 255    4   28     3.3328986167     -9.3426513671     0.4142179965     -0.1141208291     0.0420373249     -0.0227104640     9.8069438934     70.2838821411     -54.9901123046
 63 207    3   28     3.1174094676     -9.2588500976     0.3806974601     -0.1301000356     0.0215306663     -0.0354938316     9.8069438934     70.2838821411     -54.9901123046
 64 159    1   25     3.0838890075     -9.2516670227     0.4429498672     -0.1141208291     0.0002250546     -0.0567994499     9.8069438934     70.2838821411     -54.9901123046
 65 110    3   29     3.0838890075     -9.2516670227     0.4429498672     -0.1141208291     0.0002250546     -0.0567994499     9.8069438934     70.2838821411     -54.9901123046
 66  62    2   28     2.9881160736     -9.3091306686     -0.0023943238     -0.1332958936     -0.0088298311     -0.0530709648     9.8069438934     70.2838821411     -54.9901123046
 67  13    2   28     3.3161382675     -9.1942033767     0.4453442096     -0.1189145927     0.0582828521     -0.0839640998     8.9313240051     70.8110122680     -55.1587944030
 67 221    2   14     3.3161382675     -9.1942033767     0.4453442096     -0.1189145927     0.0582828521     -0.0839640998     8.9313240051     70.8110122680     -55.1587944030
 68 172    0    0     3.3257155418     -9.1056127548     0.2561926364     -0.1194472427     0.0553533315     -0.0706480884     8.9313240051     70.8110122680     -55.1587944030
 69 124    0    0     3.2419142723     -9.3546228408     0.5506944656     -0.1327632427     0.0002250546     -0.0442823982     8.9313240051     70.8110122680     -55.1587944030
 70  75    0    0     3.2419142723     -9.3546228408     0.5506944656     -0.1327632427     0.0002250546     -0.0442823982     8.9313240051     70.8110122680     -55.1587944030
 71  26    0    0     3.1868448257     -9.1630764007     0.3447826147     -0.1213114738     0.0244601893     -0.0448150396     8.9313240051     70.8110122680     -55.1587944030
 71 234    0    0     3.2898008823     -9.1846256256     0.5626660346     -0.1412854909     0.0199327468     -0.0381570339     8.9313240051     70.8110122680     -55.1587944030
 72 185    4   17     3.2898008823     -9.1846256256     0.5626660346     -0.1412854909     0.0199327468     -0.0381570339     8.9313240051     70.8110122680     -55.1587944030
 73 136    6   28     3.2706460952     -9.2133579254     0.3759088277     -0.1404865264     0.0116768217     -0.0365591096     8.9313240051     70.8110122680     -55.1587944030
 74  88    7   29     3.2323369979     -9.1367387771     0.3711201906     -0.1561994314     -0.0072319097     -0.0440160799     8.5810766220     70.4595947265     -54.8214302062
 75  39    7   29     3.2323369979     -9.1367387771     0.3711201906     -0.1561994314     -0.0072319097     -0.0440160799     8.5810766220     70.4595947265     -54.8214302062
 75 247    4   12     3.2850120067     -9.1918087005     0.5985808849     -0.1660532712     -0.0152215137     -0.0514730453     8.5810766220     70.4595947265     -54.8214302062
 76 199    2    1     3.3113496303     -9.2444839477     0.4022463798     -0.1679174995     -0.0362608075     -0.0320316696     8.5810766220     70.4595947265     -54.8214302062
 77 150    3   12     3.3113496303     -9.2444839477     0.4022463798     -0.1679174995     -0.0362608075     -0.0320316696     8.5810766220     70.4595947265     -54.8214302062
 78 102    6   24     3.1940279006     -9.2516670227     0.6584390640     -0.1530035734     -0.0117593514     -0.0384233570     8.5810766220     70.4595947265     -54.8214302062
 79  54    8   38     2.9976932525     -9.2420892715     0.3136564254     -0.1380896453     -0.0495768165     -0.0229767847     8.5810766220     70.4595947265     -54.8214302062
 80   6    9   48     2.9976932525     -9.2420892715     0.3136564254     -0.1380896453     -0.0495768165     -0.0229767847     8.5810766220     70.4595947265     -54.8214302062
 80 214    7   50     3.3472645282     -9.3043422698     0.3783031463     -0.1511393308     -0.0828668403     -0.0320316696     8.5810766220     70.4595947265     -54.8214302062
 81 166    5   49     3.2874064445     -9.3306798934     0.4046407222     -0.1303663730     -0.0059003090     -0.0450813579     10.1571922302     71.3381423950     -53.9780235290
 82 117    4   35     3.2874064445     -9.3306798934     0.4046407222     -0.1303663730     -0.0059003090     -0.0450813579     10.1571922302     71.3381423950     -53.9780235290
 83  69    6   38     3.0671286582     -9.1702594757     0.3974577426     -0.1133218765     0.0540217208     -0.0613268899     10.1571922302     71.3381423950     -53.9780235290
 84  21    5   38     3.2634632587     -9.2851877212     0.4501328468     -0.1327632427     0.0127421021     -0.0429507970     10.1571922302     71.3381423950     -53.9780235290
 84 229    4   32     3.2634632587     -9.2851877212     0.4501328468     -0.1327632427     0.0127421021     -0.0429507970     10.1571922302     71.3381423950     -53.9780235290
 85 182    3   39     3.0455796718     -9.2516670227     0.3543598890     -0.1149197936     0.0194001054     -0.0610605716     10.1571922302     71.3381423950     -53.9780235290
 86 134    1   27     2.9713556289     -9.2995529174     0.1292934894     -0.1466119050     -0.0176183948     -0.0538699245     10.1571922302     71.3381423950     -53.9780235290
 87  86    3   23     2.9713556289     -9.2995529174     0.1292934894     -0.1466119050     -0.0176183948     -0.0538699245     10.1571922302     71.3381423950     -53.9780235290
 88  39    5   25     3.3903622627     -9.2157516479     0.7254800796     -0.1972127151     -0.0591643428     -0.0296347885     10.1571922302     71.3381423950     -53.9780235290
 88 247    6   32     3.2155766487     -9.2444839477     0.2992904472     -0.1367580413     0.0015566554     -0.0482771968     8.0557041168     69.5810470581     -54.3153877258
 89 199    7   40     3.2155766487     -9.2444839477     0.2992904472     -0.1367580413     0.0015566554     -0.0482771968     8.0557041168     69.5810470581     -54.3153877258
 90 151    4   30     3.1581130027     -9.0265998840     -0.0359148550     -0.1303663730     0.0247265100     -0.0663869667     8.0557041168     69.5810470581     -54.3153877258
 91 102    0   23     3.4693751335     -9.2253293991     0.5770320415     -0.1591289281     0.0114105010     -0.0378907155     8.0557041168     69.5810470581     -54.3153877258
 92  54    0   11     3.4693751335     -9.2253293991     0.5770320415     -0.1591289281     0.0114105010     -0.0378907155     8.0557041168     69.5810470581     -54.3153877258
 93   6    0   18     3.2850120067     -9.2013864517     0.3639371871     -0.1295673961     0.0529564476     -0.0317653465     8.0557041168     69.5810470581     -54.3153877258
 93 213    2   25     3.2706460952     -9.2684268951     0.4381612300     -0.1205125093     0.0441678810     -0.0328306317     8.0557041168     69.5810470581     -54.3153877258
 94 165    1   25     3.2706460952     -9.2684268951     0.4381612300     -0.1205125093     0.0441678810     -0.0328306317     8.0557041168     69.5810470581     -54.3153877258
 95 116    1   23     3.2490973472     -9.2061748504     0.3112620830     -0.1154524326     -0.0013728663     -0.0147208595     8.0557041168     69.5810470581     -54.3153877258
 96  68    2    7     3.2203652858     -9.2780046463     0.3567542552     -0.1364917278     -0.0439840888     -0.0088618173     9.1064481735     70.2838821411     -54.6527481079
 97  19    0    0     3.2203652858     -9.2780046463     0.3567542552     -0.1364917278     -0.0439840888     -0.0088618173     9.1064481735     70.2838821411     -54.6527481079
 97 227    0    0     3.1413526535     -9.2420892715     0.3830918121     -0.1370243787     -0.0445167350     -0.0365591096     9.1064481735     70.2838821411     -54.6527481079
 98 179    0    1     3.1317753791     -9.2588500976     0.1915459060     -0.1269042015     -0.0168194351     -0.0653216886     9.1064481735     70.2838821411     -54.6527481079
 99 131    0   17     3.1317753791     -9.2588500976     0.1915459060     -0.1269042015     -0.0168194351     -0.0653216886     9.1064481735     70.2838821411     -54.6527481079
100  83    0   23     3.2658574581     -9.1223735809     0.4070350170     -0.1372906923     0.0023556156     -0.0725123357     9.1064481735     70.2838821411     -54.6527481079
101  35    4   42     3.2155766487     -9.3618059158     0.3878804397     -0.1522046184     -0.0019055066     -0.0482771968     9.1064481735     70.2838821411     -54.6527481079
101 243    9   53     3.2155766487     -9.3618059158     0.3878804397     -0.1522046184     -0.0019055066     -0.0482771968     9.1064481735     70.2838821411     -54.6527481079
102 195    7   36     3.1629016399     -9.2109632492     0.6680163383     -0.1303663730     0.0007576947     -0.0453476810     9.1064481735     70.2838821411     -54.6527481079
103 146    9   45     3.3376872539     -9.3522281646     0.3687258243     -0.1308990120     -0.0240100789     -0.0272379112     9.1064481735     70.2838821411     -54.6527481079
104  99    8   36     3.3376872539     -9.3522281646     0.3687258243     -0.1308990120     -0.0240100789     -0.0272379112     9.1064481735     70.2838821411     -54.6527481079
105  50    4   26     3.1293811798     -9.1127958297     0.3615428924     -0.1330295681     0.0106115412     -0.0410865545     9.4566965103     71.3381423950     -54.6527481079
106   3    7   38     3.2251539230     -9.3378620147     0.4908363342     -0.1538025379     -0.0125583124     -0.0280368690     9.4566965103     71.3381423950     -54.6527481079
106 210    6   34     3.2251539230     -9.3378620147     0.4908363342     -0.1538025379     -0.0125583124     -0.0280368690     9.4566965103     71.3381423950     -54.6527481079
107 162    5   26     3.0551569461     -9.1965970993     0.3399939537     -0.1370243787     0.0151389837     -0.0400212764     9.4566965103     71.3381423950     -54.6527481079
108 114    8   27     3.1461412906     -9.2325124740     0.2873188495     -0.1516719818     -0.0277385616     -0.0394886379     9.4566965103     71.3381423950     -54.6527481079
109  66    5   14     3.1461412906     -9.2325124740     0.2873188495     -0.1516719818     -0.0277385616     -0.0394886379     9.4566965103     71.3381423950     -54.6527481079
110  18    1    3     3.3400814533     -9.2277231216     0.4309782505     -0.1612595081     -0.0463809728     -0.0432171201     9.4566965103     71.3381423950     -54.6527481079
110 226    1    3     3.2395200729     -9.3330736160     0.5913979530     -0.1399538755     -0.0040360684     -0.0669196128     9.4566965103     71.3381423950     -54.6527481079
111 178    0    0     3.2395200729     -9.3330736160     0.5913979530     -0.1399538755     -0.0040360684     -0.0669196128     9.4566965103     71.3381423950     -54.6527481079
112 130    0    0     3.1221981048     -9.2660331726     0.2729529142     -0.0952120971     0.0662724494     -0.1026065111     8.5810766220     69.0539169311     -55.4961547851
113  81    0    0     3.2155766487     -9.1151905059     0.5506944656     -0.1253062725     0.0684030103     -0.0882252216     8.5810766220     69.0539169311     -55.4961547851
114  33    0    0     3.2155766487     -9.1151905059     0.5506944656     -0.1253062725     0.0684030103     -0.0882252216     8.5810766220     69.0539169311     -55.4961547851
114 241    0    0     3.3879680633     -9.2133579254     0.5195682525     -0.1953484916     0.0257917904     -0.0227104640     8.5810766220     69.0539169311     -55.4961547851
115 192    0    0     3.4023339748     -9.3594112396     0.8954771041     -0.2012075185     0.0356456327     -0.0056659746     8.5810766220     69.0539169311     -55.4961547851
116 144    0    0     3.4023339748     -9.3594112396     0.8954771041     -0.2012075185     0.0356456327     -0.0056659746     8.5810766220     69.0539169311     -55.4961547851
117  96    0    0     3.1964221000     -9.2540607452     0.2705585718     -0.1495414018     0.0572175693     -0.0277705478     8.5810766220     69.0539169311     -55.4961547851
118  47    0    0     3.1389584541     -9.1989917755     0.3495712518     -0.1615258216     0.0305855536     -0.0567994499     8.5810766220     69.0539169311     -55.4961547851
118 255    0    0     3.1389584541     -9.1989917755     0.3495712518     -0.1615258216     0.0305855536     -0.0567994499     8.5810766220     69.0539169311     -55.4961547851
119 207    0    0     3.2419142723     -9.2732152938     0.2873188495     -0.1583299732     0.0122094619     -0.0690501785     8.5810766220     69.4053344726     -54.1467056274
120 159    0    0     3.2802233695     -9.2420892715     0.3878804397     -0.1442150115     0.0353793144     -0.0858283424     8.5810766220     69.4053344726     -54.1467056274
121 111    0    0     3.2802233695     -9.2420892715     0.3878804397     -0.1442150115     0.0353793144     -0.0858283424     8.5810766220     69.4053344726     -54.1467056274
122  63    0    0     3.2802233695     -9.2061748504     0.4046407222     -0.1599279022     0.0447005176     -0.0586636924     8.5810766220     69.4053344726     -54.1467056274
123  14    0    0     3.2802233695     -9.2157516479     0.4333725929     -0.1407528495     0.0332487535     -0.0376243948     8.5810766220     69.4053344726     -54.1467056274
123 222    0    0     3.2802233695     -9.2157516479     0.4333725929     -0.1407528495     0.0332487535     -0.0376243948     8.5810766220     69.4053344726     -54.1467056274
124 174    0    0     3.1700844764     -9.2468776702     0.3495712518     -0.1362254023     0.0114105010     -0.0408202362     8.5810766220     69.4053344726     -54.1467056274
125 125    0    0     3.3592362403     -9.1989917755     0.3854861259     -0.1492750883     -0.0077645492     -0.0594626474     8.5810766220     69.4053344726     -54.1467056274
126  77    0    0     3.3592362403     -9.1989917755     0.3854861259     -0.1492750883     -0.0077645492     -0.0594626474     8.5810766220     69.4053344726     -54.1467056274
127  29    0    0     3.3161382675     -9.2349061965     0.3423882961     -0.1418181419     0.0316508340     -0.0634574508     9.1064481735     70.6352996826     -55.3274726867
127 237    0    0     3.1796619892     -9.2396955490     0.4740760803     -0.1503403759     0.0449668407     -0.0504077625     9.1064481735     70.6352996826     -55.3274726867
128 189    0    0     3.1796619892     -9.2396955490     0.4740760803     -0.1503403759     0.0449668407     -0.0504077625     9.1064481735     70.6352996826     -55.3274726867
129 140    0    0     3.2203652858     -9.3809604644     0.4573158264     -0.1468782186     -0.0045687079     -0.0400212764     9.1064481735     70.6352996826     -55.3274726867
130  92    0    0     3.3233213424     -9.1918087005     0.2394323587     -0.1447476387     -0.0351955294     -0.0432171201     9.1064481735     70.6352996826     -55.3274726867
131  44    0    0     3.3233213424     -9.1918087005     0.2394323587     -0.1447476387     -0.0351955294     -0.0432171201     9.1064481735     70.6352996826     -55.3274726867
131 252    0    0     3.2395200729     -9.2205410003     0.3543598890     -0.1535362148     0.0066167383     -0.0557341623     9.1064481735     70.6352996826     -55.3274726867
132 204    0    0     3.2826178073     -9.2708215713     0.3160507440     -0.1500740528     0.0186011457     -0.0493424844     9.1064481735     70.6352996826     -55.3274726867
133 155    0    4     3.2826178073     -9.2708215713     0.3160507440     -0.1500740528     0.0186011457     -0.0493424844     9.1064481735     70.6352996826     -55.3274726867
134 107    2   11     3.1581130027     -9.2229347229     0.3064734458     -0.1460792541     0.0292539548     -0.0639900875     9.1064481735     70.6352996826     -55.3274726867
135  59    4   17     3.2275483608     -9.2540607452     0.2011231899     -0.1708470344     0.0135410618     -0.0631911277     8.0557041168     70.9867248535     -54.3153877258
136  10    5   25     3.2275483608     -9.2540607452     0.2011231899     -0.1708470344     0.0135410618     -0.0631911277     8.0557041168     70.9867248535     -54.3153877258
136 218    6   31     3.3568418025     -9.2373008728     0.3112620830     -0.1796355962     0.0351129961     -0.0440160799     8.0557041168     70.9867248535     -54.3153877258
137 170    6   33     3.2514915466     -9.3498344421     0.5411171436     -0.1692491054     0.0819853401     -0.0291021490     8.0557041168     70.9867248535     -54.3153877258
138 122    4   35     3.2514915466     -9.3498344421     0.5411171436     -0.1692491054     0.0819853401     -0.0291021490     8.0557041168     70.9867248535     -54.3153877258
139  74    3   33     3.0527627468     -9.2349061965     0.6273128509     -0.1191809177     0.0851811790     -0.0285695075     8.0557041168     70.9867248535     -54.3153877258
140  26    2   24     3.1341698169     -9.2732152938     0.2873188495     -0.1303663730     0.0047524971     -0.0328306317     8.0557041168     70.9867248535     -54.3153877258
140 234    0   16     3.1341698169     -9.2732152938     0.2873188495     -0.1303663730     0.0047524971     -0.0328306317     8.0557041168     70.9867248535     -54.3153877258
141 186    0    7     3.2036051750     -9.2708215713     0.3423882961     -0.1418181419     -0.0184173574     -0.0578647232     8.0557041168     70.9867248535     -54.3153877258
142 138    0    0     3.3233213424     -9.2684268951     0.3591485500     -0.1567320585     0.0066167383     -0.0376243948     8.7561998367     70.2838821411     -54.6527481079
143  90    0    4     3.3233213424     -9.2684268951     0.3591485500     -0.1567320585     0.0066167383     -0.0376243948     8.7561998367     70.2838821411     -54.6527481079
144  42    0   12     3.3520531654     -9.2109632492     0.5578774452     -0.1769723892     0.0385751581     -0.0141882205     8.7561998367     70.2838821411     -54.6527481079
144 250    0   16     3.2826178073     -9.2971591949     0.4597101688     -0.1538025379     0.0428362798     -0.0216451859     8.7561998367     70.2838821411     -54.6527481079
145 202   -1   18     3.2826178073     -9.2971591949     0.4597101688     -0.1538025379     0.0428362798     -0.0216451859     8.7561998367     70.2838821411     -54.6527481079
146 154   -3   17     3.1293811798     -9.2181463241     0.2537982940     -0.1356927752     0.0550870037     -0.0690501785     8.7561998367     70.2838821411     -54.6527481079
147 106   -5    9     3.1605072021     -9.1942033767     0.2753472328     -0.1543351650     0.0388414812     -0.0860946655     8.7561998367     70.2838821411     -54.6527481079
148  58   -4    5     3.1605072021     -9.1942033767     0.2753472328     -0.1543351650     0.0388414812     -0.0860946655     8.7561998367     70.2838821411     -54.6527481079
149  10   -3    3     3.3664190769     -9.1942033767     0.5243568897     -0.1522046184     0.0228622674     -0.0658543348     8.7561998367     70.2838821411     -54.6527481079
149 217   -2    0     3.3161382675     -9.2612438201     0.3735145092     -0.1426170921     0.0196664257     -0.0352275133     8.0557041168     71.3381423950     -54.9901123046
150 169    0    0     3.3161382675     -9.2612438201     0.3735145092     -0.1426170921     0.0196664257     -0.0352275133     8.0557041168     71.3381423950     -54.9901123046
151 121    0    0     3.3185327053     -9.2037801742     0.4214009761     -0.1423507690     0.0132747423     -0.0378907155     8.0557041168     71.3381423950     -54.9901123046
152  73    0    0     3.3161382675     -9.2899761199     0.3208393812     -0.1346274852     0.0090136194     -0.0413528728     8.0557041168     71.3381423950     -54.9901123046
153  25    0    0     3.3161382675     -9.2899761199     0.3208393812     -0.1346274852     0.0090136194     -0.0413528728     8.0557041168     71.3381423950     -54.9901123046
153 232    0    0     3.2467029094     -9.2157516479     0.3040791034     -0.1239746809     0.0420373249     -0.0634574508     8.0557041168     71.3381423950     -54.9901123046
154 184    0    0     3.3520531654     -9.2301177978     0.3232336997     -0.1447476387     0.0305855536     -0.0669196128     8.0557041168     71.3381423950     -54.9901123046
155 135    0    0     3.3520531654     -9.2301177978     0.3232336997     -0.1447476387     0.0305855536     -0.0669196128     8.0557041168     71.3381423950     -54.9901123046
156  87    0    0     3.2850120067     -9.2349061965     0.4070350170     -0.1447476387     0.0484290075     -0.0552015256     8.0557041168     71.3381423950     -54.9901123046
157  38    0    0     3.2898008823     -9.2133579254     0.5602717399     -0.1359590888     0.0601470947     -0.0570657682     7.1800842285     69.4053344726     -54.1467056274
157 245    0    0     3.2898008823     -9.2133579254     0.5602717399     -0.1359590888     0.0601470947     -0.0570657682     7.1800842285     69.4053344726     -54.1467056274
158 197    0    0     3.3161382675     -9.2325124740     0.4980193138     -0.1314316391     0.0377761960     -0.0591963291     7.1800842285     69.4053344726     -54.1467056274
159 148    0    0     3.2945895195     -9.2420892715     0.5147795677     -0.1237083554     0.0087473001     -0.0546688842     7.1800842285     69.4053344726     -54.1467056274
160 100    0    0     3.2945895195     -9.2420892715     0.5147795677     -0.1237083554     0.0087473001     -0.0546688842     7.1800842285     69.4053344726     -54.1467056274
161  52    0    0     3.2562801837     -9.2253293991     0.4980193138     -0.1316979646     0.0060840978     -0.0384233570     7.1800842285     69.4053344726     -54.1467056274
162   3    0    0     3.1820561885     -9.2947645187     0.4166123390     -0.1514056682     0.0063504180     -0.0328306317     7.1800842285     69.4053344726     -54.1467056274
162 210    0    0     3.1820561885     -9.2947645187     0.4166123390     -0.1514056682     0.0063504180     -0.0328306317     7.1800842285     69.4053344726     -54.1467056274
163 162    0    0     3.3089554309     -9.1630764007     0.5123852729     -0.1506066894     -0.0200152778     -0.0232431077     7.1800842285     69.4053344726     -54.1467056274
164 113    0    0     3.2921950817     -9.2660331726     0.4788647174     -0.1620584583     -0.0181510353     -0.0264389491     8.9313240051     70.1081771850     -54.8214302062
165  65    0    0     3.2921950817     -9.2660331726     0.4788647174     -0.1620584583     -0.0181510353     -0.0264389491     8.9313240051     70.1081771850     -54.8214302062
166  17    0    0     3.2802233695     -9.2708215713     0.5363285064     -0.1311653256     0.0327161121     -0.0586636924     8.9313240051     70.1081771850     -54.8214302062
166 225    0    0     3.2706460952     -9.2396955490     0.4405555725     -0.1077291488     0.0676040601     -0.0781050634     8.9313240051     70.1081771850     -54.8214302062
167 176    0    0     3.2706460952     -9.2396955490     0.4405555725     -0.1077291488     0.0676040601     -0.0781050634     8.9313240051     70.1081771850     -54.8214302062
168 127    0    0     3.3233213424     -9.1870203018     0.5219625949     -0.0957447433     0.0739957380     -0.0850293731     8.9313240051     70.1081771850     -54.8214302062
169  79    0    0     3.2754347324     -9.2205410003     0.6105525493     -0.0968100166     0.0633429288     -0.0570657682     8.9313240051     70.1081771850     -54.8214302062
170  30    0    0     3.2754347324     -9.2205410003     0.6105525493     -0.0968100166     0.0633429288     -0.0570657682     8.9313240051     70.1081771850     -54.8214302062
170 237    0    0     3.2682518959     -9.2277231216     0.5435114860     -0.1082617998     0.0305855536     -0.0216451859     8.9313240051     70.1081771850     -54.8214302062
171 189    0    0     3.2778291702     -9.2277231216     0.6081582069     -0.1127892255     0.0178021860     -0.0051333341     8.9313240051     70.1081771850     -54.8214302062
172 141    0    0     3.2778291702     -9.2277231216     0.6081582069     -0.1127892255     0.0178021860     -0.0051333341     8.9313240051     70.1081771850     -54.8214302062
173  92    0    0     3.2251539230     -9.2420892715     0.4956250190     -0.1189145927     0.0186011457     0.0001930669     7.5303320884     70.4595947265     -54.8214302062
174  43    0    0     3.2131824493     -9.2085685729     0.4860476970     -0.1348937988     0.0135410618     -0.0285695075     7.5303320884     70.4595947265     -54.8214302062
174 250    0    0     3.2131824493     -9.2085685729     0.4860476970     -0.1348937988     0.0135410618     -0.0285695075     7.5303320884     70.4595947265     -54.8214302062
175 202    0    0     3.2658574581     -9.2277231216     0.4477385520     -0.1399538755     0.0138073825     -0.0629248094     7.5303320884     70.4595947265     -54.8214302062
176 153    0    0     3.2850120067     -9.2492723464     0.4573158264     -0.1423507690     0.0140737032     -0.0698491334     7.5303320884     70.4595947265     -54.8214302062
177 105    0    0     3.2850120067     -9.2492723464     0.4573158264     -0.1423507690     0.0140737032     -0.0698491334     7.5303320884     70.4595947265     -54.8214302062
178  56    0    0     3.2706460952     -9.2756099700     0.4381612300     -0.1487424468     0.0044861769     -0.0501414394     7.5303320884     70.4595947265     -54.8214302062
179   7    0    0     3.3161382675     -9.2301177978     0.4621044635     -0.1407528495     0.0002250546     -0.0362927937     7.5303320884     70.4595947265     -54.8214302062
179 214    0    0     3.3161382675     -9.2301177978     0.4621044635     -0.1407528495     0.0002250546     -0.0362927937     7.5303320884     70.4595947265     -54.8214302062
180 166    0    0     3.2826178073     -9.2133579254     0.4501328468     -0.1346274852     0.0092799396     -0.0133892595     7.3552083969     69.5810470581     -54.6527481079
181 118    0    0     3.2203652858     -9.2229347229     0.4261896133     -0.1303663730     0.0167369031     -0.0022038147     7.3552083969     69.5810470581     -54.6527481079
182  69    0    0     3.2203652858     -9.2229347229     0.4261896133     -0.1303663730     0.0167369031     -0.0022038147     7.3552083969     69.5810470581     -54.6527481079
183  21    0    0     3.2347314357     -9.2205410003     0.4429498672     -0.1234420418     0.0119431400     -0.0333632707     7.3552083969     69.5810470581     -54.6527481079
183 228    0    0     3.2562801837     -9.2013864517     0.4525271415     -0.1242409944     0.0074156990     -0.0461466360     7.3552083969     69.5810470581     -54.6527481079
184 179    0    0     3.2562801837     -9.2013864517     0.4525271415     -0.1242409944     0.0074156990     -0.0461466360     7.3552083969     69.5810470581     -54.6527481079
185 131    0    0     3.2562801837     -9.2612438201     0.4764704227     -0.1391549224     0.0087473001     -0.0309663891     7.3552083969     69.5810470581     -54.6527481079
186  83    0    0     3.1916334629     -9.2756099700     0.4860476970     -0.1484761333     0.0066167383     -0.0184493436     7.3552083969     69.5810470581     -54.6527481079
187  34    0    0     3.1916334629     -9.2756099700     0.4860476970     -0.1484761333     0.0066167383     -0.0184493436     7.3552083969     69.5810470581     -54.6527481079
187 241    0    0     3.2155766487     -9.2396955490     0.4501328468     -0.1426170921     -0.0005739061     -0.0370917558     8.5810766220     70.4595947265     -53.8093414306
188 193    0    0     3.2467029094     -9.1942033767     0.4525271415     -0.1346274852     -0.0013728663     -0.0520056819     8.5810766220     70.4595947265     -53.8093414306
189 145    0    0     3.2467029094     -9.1942033767     0.4525271415     -0.1346274852     -0.0013728663     -0.0520056819     8.5810766220     70.4595947265     -53.8093414306
190  97    0    0     3.2921950817     -9.1678657531     0.4525271415     -0.1418181419     0.0138073825     -0.0402875947     8.5810766220     70.4595947265     -53.8093414306
191  48    0    0     3.2395200729     -9.1702594757     0.4501328468     -0.1580636596     0.0186011457     -0.0237757444     8.5810766220     70.4595947265     -53.8093414306
192   0    0    0     3.2395200729     -9.1702594757     0.4501328468     -0.1580636596     0.0186011457     -0.0237757444     8.5810766220     70.4595947265     -53.8093414306
192 207    0    0     3.2514915466     -9.2325124740     0.4692874431     -0.1649879837     0.0100788998     -0.0312327122     8.5810766220     70.4595947265     -53.8093414306
193 159    0    0     3.2299425601     -9.2301177978     0.4644988059     -0.1719123125     0.0042198567     -0.0216451859     8.5810766220     70.4595947265     -53.8093414306
194 111    0    0     3.2299425601     -9.2301177978     0.4644988059     -0.1719123125     0.0042198567     -0.0216451859     8.5810766220     70.4595947265     -53.8093414306
195  62    0    0     3.2514915466     -9.2037801742     0.4070350170     -0.1601942157     -0.0029707875     -0.0283031892     7.7054562568     71.6895599365     -53.6406593322
196  14    0    0     3.3113496303     -9.1918087005     0.4237952709     -0.1484761333     -0.0045687079     -0.0330969524     7.7054562568     71.6895599365     -53.6406593322
196 221    0    0     3.3113496303     -9.1918087005     0.4237952709     -0.1484761333     -0.0045687079     -0.0330969524     7.7054562568     71.6895599365     -53.6406593322
197 173    0    0     3.3089554309     -9.1726541519     0.4597101688     -0.1535362148     -0.0016391863     -0.0027364528     7.7054562568     71.6895599365     -53.6406593322
198 125    0    0     3.1772675514     -9.2516670227     0.4142179965     -0.1655206203     -0.0024381465     0.0404074144     7.7054562568     71.6895599365     -53.6406593322
199  77    0    0     3.1772675514     -9.2516670227     0.4142179965     -0.1655206203     -0.0024381465     0.0404074144     7.7054562568     71.6895599365     -53.6406593322
200  28    0    0     3.1533243656     -9.2923698425     0.3639371871     -0.1468782186     0.0092799396     0.0537234210     7.7054562568     71.6895599365     -53.6406593322
200 236    0    0     3.1676902770     -9.2612438201     0.3854861259     -0.1415518045     0.0196664257     0.0550550222     7.7054562568     71.6895599365     -53.6406593322
201 187    0    0     3.1676902770     -9.2612438201     0.3854861259     -0.1415518045     0.0196664257     0.0550550222     7.7054562568     71.6895599365     -53.6406593322
202 139    0    0     3.1533243656     -9.3067359924     0.4477385520     -0.1396875619     0.0223296284     0.0710342311     7.7054562568     71.6895599365     -53.6406593322
203  90    0    0     3.0647344589     -9.2516670227     0.4309782505     -0.1295673961     0.0116768217     0.0795564699     7.7054562568     71.6895599365     -53.6406593322
204  42    0    0     3.0647344589     -9.2516670227     0.4309782505     -0.1295673961     0.0116768217     0.0795564699     9.8069438934     69.9324645996     -55.6648368835
204 249    0    0     3.1317753791     -9.2540607452     0.5028079986     -0.1183819532     -0.0043023881     0.0523918199     9.8069438934     69.9324645996     -55.6648368835
205 201    0    0     3.1317753791     -9.2540607452     0.5028079986     -0.1183819532     -0.0043023881     0.0523918199     9.8069438934     69.9324645996     -55.6648368835
206 152    0    0     3.1844506263     -9.3187074661     0.5028079986     -0.1247736334     -0.0064329500     0.0595824670     9.8069438934     69.9324645996     -55.6648368835
207 104    0    0     3.1245925426     -9.2588500976     0.5219625949     -0.1569983863     -0.0003075856     0.1426743507     9.8069438934     69.9324645996     -55.6648368835
208  55    0    0     3.1245925426     -9.2588500976     0.5219625949     -0.1569983863     -0.0003075856     0.1426743507     9.8069438934     69.9324645996     -55.6648368835
209   7    0    0     3.0144536495     -9.2708215713     0.3902747631     -0.1804345607     0.0076820187     0.2124502420     9.8069438934     69.9324645996     -55.6648368835
209 214    0    0     2.9282579421     -9.3115253448     0.3352053165     -0.1687164545     0.0178021860     0.1844866275     9.8069438934     69.9324645996     -55.6648368835
210 166    0    0     2.9282579421     -9.3115253448     0.3352053165     -0.1687164545     0.0178021860     0.1844866275     9.8069438934     69.9324645996     -55.6648368835
211 117    0    0     2.8947372436     -9.2181463241     0.4190066337     -0.1303663730     0.0172695446     0.1258961915     9.8069438934     70.6352996826     -56.0022010803
212  69    0    0     3.0743117332     -9.1558942794     0.3399939537     -0.1348937988     0.0055514578     0.1189718608     9.8069438934     70.6352996826     -56.0022010803
213  20    0    0     3.0743117332     -9.1558942794     0.3399939537     -0.1348937988     0.0055514578     0.1189718608     9.8069438934     70.6352996826     -56.0022010803
213 227    0    0     2.9282579421     -9.1606826782     0.5483001708     -0.1849620056     0.0146063432     0.1519955635     9.8069438934     70.6352996826     -56.0022010803
214 178    0    0     2.8253019332     -9.3905372619     0.4142179965     -0.2014738559     0.0111441802     0.2452075958     9.8069438934     70.6352996826     -56.0022010803
215 130    0    0     2.8253019332     -9.3905372619     0.4142179965     -0.2014738559     0.0111441802     0.2452075958     9.8069438934     70.6352996826     -56.0022010803
216  81    0    0     2.7989645004     -9.2229347229     0.4884420394     -0.1663195848     0.0084809789     0.2244346380     9.8069438934     70.6352996826     -56.0022010803
217  32    0    0     2.7774155139     -9.1463165283     0.4740760803     -0.1040006756     -0.0559684991     0.1386795635     9.8069438934     70.6352996826     -56.0022010803
217 239    0    0     2.7774155139     -9.1463165283     0.4740760803     -0.1040006756     -0.0559684991     0.1386795635     9.8069438934     70.6352996826     -56.0022010803
218 191    0    0     2.8731884956     -9.2277231216     0.1268991470     -0.1301000356     -0.0394566516     0.2015311241     10.6825647354     73.2709503173     -54.1467056274
219 143    0    0     2.7438950538     -9.1415281295     0.4381612300     -0.2118603229     0.0092799396     0.2654479503     10.6825647354     73.2709503173     -54.1467056274
220  95    0    0     2.7438950538     -9.1415281295     0.4381612300     -0.2118603229     0.0092799396     0.2654479503     10.6825647354     73.2709503173     -54.1467056274
221  47    0    0     2.6193902492     -9.4336357116     0.4764704227     -0.2363617897     -0.0226784801     0.3298974037     10.6825647354     73.2709503173     -54.1467056274
222   0    0    0     2.4853079319     -9.5006761550     0.3902747631     -0.1998759269     -0.0463809728     0.3994069576     10.6825647354     73.2709503173     -54.1467056274
222 207    0    0     2.4853079319     -9.5006761550     0.3902747631     -0.1998759269     -0.0463809728     0.3994069576     10.6825647354     73.2709503173     -54.1467056274
223 160    0    0     2.5331945419     -9.8191213607     0.4812590599     -0.1410191631     -0.0495768165     0.3778350353     10.6825647354     73.2709503173     -54.1467056274
224 112    0    0     2.1117935180     -9.5437746047     0.3232336997     -0.0904183387     -0.0469136190     0.3773024082     10.6825647354     73.2709503173     -54.1467056274
225  65    0    0     2.1117935180     -9.5437746047     0.3232336997     -0.0904183387     -0.0469136190     0.3773024082     10.6825647354     73.2709503173     -54.1467056274
226  17    0    0     2.1908061504     -9.7544746398     0.4118237018     -0.0773686504     -0.0967154884     0.3213751554     12.6089286804     73.0952377319     -53.3032989501
226 225    0    0     2.1692571640     -9.8023614883     0.3591485500     -0.1085281133     -0.0788720321     0.3112550020     12.6089286804     73.0952377319     -53.3032989501
227 177    0    0     2.1692571640     -9.8023614883     0.3591485500     -0.1085281133     -0.0788720321     0.3112550020     12.6089286804     73.0952377319     -53.3032989501
228 129    0    0     1.9034873008     -9.7281370162     0.5004136562     -0.0949457836     0.0076820187     0.2430770397     12.6089286804     73.0952377319     -53.3032989501
229  80    0    0     1.8172917366     -9.7041940689     0.3878804397     -0.1138545155     -0.0256080007     0.2433433532     12.6089286804     73.0952377319     -53.3032989501
230  32    0    0     1.8172917366     -9.7041940689     0.3878804397     -0.1138545155     -0.0256080007     0.2433433532     12.6089286804     73.0952377319     -53.3032989501
230 240    0    0     1.7837711334     -9.6946163177     0.3280223608     -0.1364917278     -0.0541042613     0.1850192546     12.6089286804     73.0952377319     -53.3032989501
231 193    0    0     1.9274306297     -9.7305316925     0.4573158264     -0.1524709320     -0.0751435518     0.0984652137     12.6089286804     73.0952377319     -53.3032989501
232 145    0    0     1.9274306297     -9.7305316925     0.4573158264     -0.1524709320     -0.0751435518     0.0984652137     12.6089286804     73.0952377319     -53.3032989501
233  98    0    0     1.9465851783     -9.6275758743     0.4405555725     -0.1458129310     -0.0692845058     0.0931388092     16.4616565704     75.5551757812     -53.3032989501
234  50    0    0     1.9753170013     -9.5916604995     0.2921074867     -0.1924189567     -0.0748772335     0.0987315273     16.4616565704     75.5551757812     -53.3032989501
235   2    0    0     1.9753170013     -9.5916604995     0.2921074867     -0.1924189567     -0.0748772335     0.0987315273     16.4616565704     75.5551757812     -53.3032989501
235 210    0    0     1.9322193145     -9.6012382507     0.3447826147     -0.2123929738     -0.0642244291     0.1179065823     16.4616565704     75.5551757812     -53.3032989501
236 163    0    0     1.8603895187     -9.3426513671     0.3447826147     -0.1745755100     -0.0626265048     0.1418753862     16.4616565704     75.5551757812     -53.3032989501
237 115    0    0     1.8603895187     -9.3426513671     0.3447826147     -0.1745755100     -0.0626265048     0.1418753862     16.4616565704     75.5551757812     -53.3032989501
238  68    0    0     2.0232036113     -9.5820837020     0.2801358699     -0.1684501409     -0.0724803495     0.1250972151     16.4616565704     75.5551757812     -53.3032989501
239  20    0    0     1.7670109272     -9.6443357467     0.2609812974     -0.1820324802     -0.0335976028     0.2169776439     16.4616565704     75.5551757812     -53.3032989501
239 228    0    0     1.7670109272     -9.6443357467     0.2609812974     -0.1820324802     -0.0335976028     0.2169776439     16.4616565704     75.5551757812     -53.3032989501
240 180    0    0     1.6760265827     -9.6682786941     0.3399939537     -0.1735102176     -0.0407882499     0.2795629262     16.4616565704     75.5551757812     -53.3032989501
241 133    0    0     1.6999698638     -9.7041940689     0.3184450626     -0.1396875619     -0.0447830581     0.2593225955     15.9362840652     76.0823059082     -52.4598922729
242  85    0    0     1.6999698638     -9.7041940689     0.3184450626     -0.1396875619     -0.0447830581     0.2593225955     15.9362840652     76.0823059082     -52.4598922729
243  37    0    0     1.5515217781     -9.7353200912     0.1843629074     -0.1386222839     -0.0181510353     0.2438760042     15.9362840652     76.0823059082     -52.4598922729
243 245    0    0     1.4341999053     -9.6634902954     0.3615428924     -0.1434160470     -0.0053676681     0.2113849639     15.9362840652     76.0823059082     -52.4598922729
244 197    0    0     1.4341999053     -9.6634902954     0.3615428924     -0.1434160470     -0.0053676681     0.2113849639     15.9362840652     76.0823059082     -52.4598922729
245 149    0    0     1.5203955173     -9.6970109939     0.4261896133     -0.1551341438     -0.0304017639     0.1474681138     15.9362840652     76.0823059082     -52.4598922729
246 101    0    0     1.4892693519     -9.6563072204     0.3016848087     -0.1625910997     -0.0181510353     0.1075200915     15.9362840652     76.0823059082     -52.4598922729
247  54    0    0     1.4892693519     -9.6563072204     0.3016848087     -0.1625910997     -0.0181510353     0.1075200915     15.9362840652     76.0823059082     -52.4598922729
248   5    0    0     1.4509601593     -9.5772943496     0.3040791034     -0.1764397525     -0.0112267124     0.0489296531     15.9362840652     76.0823059082     -52.4598922729
248 213    0    0     1.5491274833     -9.6251811981     0.2729529142     -0.1796355962     -0.0197489566     0.0121774744     16.8119049072     76.2580108642     -52.9659347534
249 166    0    0     1.5491274833     -9.6251811981     0.2729529142     -0.1796355962     -0.0197489566     0.0121774744     16.8119049072     76.2580108642     -52.9659347534
250 118    0    0     1.4533544540     -9.6132097244     0.2011231899     -0.1727112674     0.0012903354     0.0385431718     16.8119049072     76.2580108642     -52.9659347534
251  70    0    0     1.4006793498     -9.7257432937     0.1747856235     -0.1756407976     0.0143400216     0.0497286176     16.8119049072     76.2580108642     -52.9659347534
252  22    0    0     1.4006793498     -9.7257432937     0.1747856235     -0.1756407976     0.0143400216     0.0497286176     16.8119049072     76.2580108642     -52.9659347534
252 230    0    0     1.3240610361     -9.8334875106     0.2705585718     -0.1625910997     0.0151389837     0.0934051227     16.8119049072     76.2580108642     -52.9659347534
253 182    0    0     1.2570199966     -9.9651756286     0.2107004880     -0.1649879837     0.0036872167     0.1914109230     16.8119049072     76.2580108642     -52.9659347534
254 133    0    0     1.2570199966     -9.9651756286     0.2107004880     -0.1649879837     0.0036872167     0.1914109230     16.8119049072     76.2580108642     -52.9659347534
255  85    0    0     1.5084239006     -10.3267183303     0.3687258243     -0.1623247861     0.0287213115     0.2140481472     16.8119049072     76.2580108642     -52.9659347534
  0  38    0    0     1.1396980285     -9.7377147674     0.3639371871     -0.1466119050     0.0577502155     0.1820897483     18.7382678985     76.4337234497     -53.1346168518
  0 246    0    0     1.1396980285     -9.7377147674     0.3639371871     -0.1466119050     0.0577502155     0.1820897483     18.7382678985     76.4337234497     -53.1346168518
  1 198    0    0     1.2522312402     -9.5437746047     0.3232336997     -0.1181156396     0.0273897123     0.0641099071     18.7382678985     76.4337234497     -53.1346168518
  2 150    0    0     1.3911020755     -9.5365915298     0.3232336997     -0.1436823749     0.0106115412     -0.0149871826     18.7382678985     76.4337234497     -53.1346168518
  3 102    0    0     1.3911020755     -9.5365915298     0.3232336997     -0.1436823749     0.0106115412     -0.0149871826     18.7382678985     76.4337234497     -53.1346168518
  4  55    0    0     1.3120894432     -9.6539134979     0.4166123390     -0.1679174995     0.0074156990     0.0417390108     18.7382678985     76.4337234497     -53.1346168518
  5   7    0    0     1.1133605241     -9.8071498870     0.2418267011     -0.1783039808     -0.0074982299     0.1647789239     18.7382678985     76.4337234497     -53.1346168518
  5 214    0    0     1.1133605241     -9.8071498870     0.2418267011     -0.1783039808     -0.0074982299     0.1647789239     18.7382678985     76.4337234497     -53.1346168518
  6 167    0    0     0.9840670585     -9.8981342315     0.0885899734     -0.1948158454     0.0020892956     0.1940741539     18.7382678985     76.4337234497     -53.1346168518
  7 118    0    0     0.9984330177     -9.7688407897     0.1819685935     -0.1892231082     0.0255254697     0.1112485766     18.3880195617     76.4337234497     -52.7972526550
  8  70    0    0     0.9984330177     -9.7688407897     0.1819685935     -0.1892231082     0.0255254697     0.1112485766     18.3880195617     76.4337234497     -52.7972526550
  9  22    0    0     1.0319535732     -9.7257432937     0.1963345432     -0.1820324802     0.0223296284     0.0499949407     18.3880195617     76.4337234497     -52.7972526550
  9 230    0    0     1.0391365289     -9.6587018966     0.1412650966     -0.1756407976     0.0300529122     0.0305535650     18.3880195617     76.4337234497     -52.7972526550
 10 181    0    0     1.0391365289     -9.6587018966     0.1412650966     -0.1756407976     0.0300529122     0.0305535650     18.3880195617     76.4337234497     -52.7972526550
 11 133    0    0     1.1277264356     -9.7161655426     0.3328109979     -0.1873588752     0.0252591490     0.0436032581     18.3880195617     76.4337234497     -52.7972526550
 12  85    0    0     0.9385748863     -9.7975721359     0.1268991470     -0.2086644887     0.0178021860     0.1181728954     18.3880195617     76.4337234497     -52.7972526550
 13  37    0    0     0.9385748863     -9.7975721359     0.1268991470     -0.2086644887     0.0178021860     0.1181728954     18.3880195617     76.4337234497     -52.7972526550
 13 245    0    0     1.0151932239     -9.7425031661     0.2107004880     -0.1849620056     0.0404393959     0.0571855831     18.3880195617     76.4337234497     -52.7972526550
 14 197    0    0     1.0056159496     -9.6419420242     0.3136564254     -0.1692491054     0.0391077995     0.0196344394     18.3880195617     76.4337234497     -52.7972526550
 15 148    0    0     1.0056159496     -9.6419420242     0.3136564254     -0.1692491054     0.0391077995     0.0196344394     18.3880195617     76.4337234497     -52.7972526550
 16 100    0    0     1.0104045867     -9.6467304229     0.1316878080     -0.1657869577     0.0327161121     0.0385431718     18.3880195617     76.4337234497     -52.7972526550
 17  52    0    0     0.9697010993     -9.6299695968     0.1101388931     -0.1854946327     0.0447005176     0.0569192647     18.3880195617     76.4337234497     -52.7972526550
 18   4    0    0     0.9697010993     -9.6299695968     0.1101388931     -0.1854946327     0.0447005176     0.0569192647     18.3880195617     76.4337234497     -52.7972526550
 18 211    0    0     1.0056159496     -9.7856006622     0.3160507440     -0.2060012817     0.0630766153     0.1109822630     18.3880195617     76.4337234497     -52.7972526550
 19 163    0    0     0.8906884193     -9.9029226303     0.3352053165     -0.1849620056     0.0779905366     0.1852855682     18.3880195617     76.4337234497     -52.7972526550
 20 115    0    0     0.8906884193     -9.9029226303     0.3352053165     -0.1849620056     0.0779905366     0.1852855682     18.3880195617     76.4337234497     -52.7972526550
 21  67    0    0     1.2522312402     -10.0010900497     -0.0814070034     -0.1524709320     0.0934371089     0.1812907695     18.3880195617     76.4337234497     -52.7972526550
 22  19    0    0     0.3687258243     -9.5796890258     0.1508424043     -0.1655206203     0.2020957231     0.0571855831     18.3880195617     76.4337234497     -52.7972526550
 22 227    0    0     0.3687258243     -9.5796890258     0.1508424043     -0.1655206203     0.2020957231     0.0571855831     18.3880195617     76.4337234497     -52.7972526550
 23 178    0    0     0.6512560367     -9.6539134979     0.1532367229     -0.2073328971     0.0968992710     0.0681047058     20.3143844604     77.3122711181     -52.9659347534
 24 130    0    0     0.8787168502     -9.7808122634     0.2657699346     -0.2070665597     0.0146063432     0.0233629226     20.3143844604     77.3122711181     -52.9659347534
 25  82    0    0     0.8787168502     -9.7808122634     0.2657699346     -0.2070665597     0.0146063432     0.0233629226     20.3143844604     77.3122711181     -52.9659347534
 26  34    0    0     0.7709722518     -9.8167276382     0.1819685935     -0.1945495414     -0.0024381465     0.0326841235     20.3143844604     77.3122711181     -52.9659347534
 26 242    0    0     0.6991425037     -9.8310928344     0.0263375616     -0.1799019098     0.0042198567     0.0238955616     20.3143844604     77.3122711181     -52.9659347534
 27 194    0    0     0.6991425037     -9.8310928344     0.0263375616     -0.1799019098     0.0042198567     0.0238955616     20.3143844604     77.3122711181     -52.9659347534
 28 146    0    0     0.6991425037     -9.7089824676     0.0981672668     -0.1743091964     0.0095462608     0.0185691595     20.3143844604     77.3122711181     -52.9659347534
 29  98    0    0     0.7494233131     -9.7425031661     0.0981672668     -0.2044033765     0.0058177781     0.0382768516     20.3143844604     77.3122711181     -52.9659347534
 30  50    0    0     0.7494233131     -9.7425031661     0.0981672668     -0.2044033765     0.0058177781     0.0382768516     20.3143844604     77.3122711181     -52.9659347534
 31   2    0    0     0.7039311408     -9.7281370162     0.0909842967     -0.2206489086     0.0034208965     0.0563866186     20.8397560119     76.7851409912     -52.7972526550
 31 210    0    0     0.6536503314     -9.7496862411     0.0287318849     -0.2358291387     -0.0027044677     0.0569192647     20.8397560119     76.7851409912     -52.7972526550
 32 162    0    0     0.6536503314     -9.7496862411     0.0287318849     -0.2358291387     -0.0027044677     0.0569192647     20.8397560119     76.7851409912     -52.7972526550
 33 114    0    0     0.6728049278     -9.7664461135     0.0335205316     -0.2246437072     -0.0021718266     0.0372115659     20.8397560119     76.7851409912     -52.7972526550
 34  66    0    0     0.6847765922     -9.8143329620     0.0670410633     -0.1974790382     0.0002250546     0.0238955616     20.8397560119     76.7851409912     -52.7972526550
 35  17    0    0     0.6847765922     -9.8143329620     0.0670410633     -0.1974790382     0.0002250546     0.0238955616     20.8397560119     76.7851409912     -52.7972526550
 35 225    0    0     0.7350573539     -9.8717966079     0.0718297100     -0.1913536834     0.0010240151     0.0313525247     20.8397560119     76.7851409912     -52.7972526550
 36 177    0    0     0.5052022933     -9.6587018966     -0.0383091812     -0.2078655242     0.0212643480     0.0667731094     20.8397560119     76.7851409912     -52.7972526550
 37 128    0    0     0.5052022933     -9.6587018966     -0.0383091812     -0.2078655242     0.0212643480     0.0667731094     20.8397560119     76.7851409912     -52.7972526550
 38  80    0    0     0.5459058284     -9.6419420242     -0.0718297100     -0.2392913103     0.0148726630     0.0377442097     21.0148811340     76.6094360351     -52.2912101745
 39  32    0    0     0.5698490142     -9.7353200912     -0.0933786296     -0.2400902748     0.0180685052     0.0129764342     21.0148811340     76.6094360351     -52.2912101745
 39 239    0    0     0.5698490142     -9.7353200912     -0.0933786296     -0.2400902748     0.0180685052     0.0129764342     21.0148811340     76.6094360351     -52.2912101745
 40 191    0    0     0.5387228012     -9.7137708663     -0.0790126848     -0.2195836067     0.0207317066     0.0057857933     21.0148811340     76.6094360351     -52.2912101745
 41 143    0    0     0.6081582069     -9.8071498870     -0.0383091812     -0.2182520151     0.0119431400     -0.0032690949     21.0148811340     76.6094360351     -52.2912101745
 42  94    0    0     0.6081582069     -9.8071498870     -0.0383091812     -0.2182520151     0.0119431400     -0.0032690949     21.0148811340     76.6094360351     -52.2912101745
 43  46    0    0     0.6488616943     -9.8717966079     0.0023943238     -0.1996096134     -0.0005739061     -0.0144545412     21.0148811340     76.6094360351     -52.2912101745
 43 254    0    0     0.5770320415     -9.8215160369     -0.0622524166     -0.1785703182     -0.0027044677     -0.0022038147     21.0148811340     76.6094360351     -52.2912101745
 44 206    0    0     0.5770320415     -9.8215160369     -0.0622524166     -0.1785703182     -0.0027044677     -0.0022038147     21.0148811340     76.6094360351     -52.2912101745
 45 158    0    0     0.5506944656     -9.7879953384     -0.1221105098     -0.1801682472     0.0071493792     0.0270914030     22.2407493591     77.8394012451     -51.7851676940
 46 110    0    0     0.5171739578     -9.6658849716     -0.0670410633     -0.1956148052     0.0138073825     0.0449348545     22.2407493591     77.8394012451     -51.7851676940
 47  62    0    0     0.5171739578     -9.6658849716     -0.0670410633     -0.1956148052     0.0138073825     0.0449348545     22.2407493591     77.8394012451     -51.7851676940
 48  14    0    0     0.4980193138     -9.7640523910     -0.0957729530     -0.2177193641     0.0034208965     0.0470654106     22.2407493591     77.8394012451     -51.7851676940
 48 222    0    0     0.4644988059     -9.8047552108     -0.1125332117     -0.2259752988     -0.0011065461     0.0561203002     22.2407493591     77.8394012451     -51.7851676940
 49 174    0    0     0.4644988059     -9.8047552108     -0.1125332117     -0.2259752988     -0.0011065461     0.0561203002     22.2407493591     77.8394012451     -51.7851676940
 50 126    0    0     0.3926690864     -9.7257432937     -0.1819685935     -0.2419545173     -0.0066992702     0.0582508563     22.2407493591     77.8394012451     -51.7851676940
 51  78    0    0     0.3998520660     -9.7425031661     -0.2537982940     -0.2408892154     -0.0074982299     0.0329504466     22.2407493591     77.8394012451     -51.7851676940
 52  30    0    0     0.3998520660     -9.7425031661     -0.2537982940     -0.2408892154     -0.0074982299     0.0329504466     22.2407493591     77.8394012451     -51.7851676940
 52 238    0    0     0.3926690864     -9.6419420242     -0.2202777862     -0.2177193641     -0.0005739061     0.0151069984     22.2407493591     77.8394012451     -51.7851676940
 53 189    0    0     0.4405555725     -9.6946163177     -0.2466153383     -0.2185183286     0.0039535369     0.0209660410     21.8905010223     77.1365661621     -50.7730789184
 54 141    0    0     0.4405555725     -9.6946163177     -0.2466153383     -0.2185183286     0.0039535369     0.0209660410     21.8905010223     77.1365661621     -50.7730789184
 55  94    0    0     0.3711201906     -9.7209539413     -0.2514039993     -0.2352965116     0.0058177781     0.0353473281     21.8905010223     77.1365661621     -50.7730789184
 56  46    0    0     0.3304166793     -9.8310928344     -0.2729529142     -0.2408892154     0.0010240151     0.0148406767     21.8905010223     77.1365661621     -50.7730789184
 56 253    0    0     0.3304166793     -9.8310928344     -0.2729529142     -0.2408892154     0.0010240151     0.0148406767     21.8905010223     77.1365661621     -50.7730789184
 57 205    0    0     0.3615428924     -9.8071498870     -0.2490096569     -0.2158551454     -0.0056339893     -0.0299011116     21.8905010223     77.1365661621     -50.7730789184
 58 157    0    0     0.3830918121     -9.7568693161     -0.2514039993     -0.1969464111     -0.0069655895     -0.0613268899     21.8905010223     77.1365661621     -50.7730789184
 59 110    0    0     0.3830918121     -9.7568693161     -0.2514039993     -0.1969464111     -0.0069655895     -0.0613268899     21.8905010223     77.1365661621     -50.7730789184
 60  63    0    0     0.5052022933     -9.6227865219     -0.2442210197     -0.2020064830     0.0039535369     -0.0469456005     21.8905010223     77.1365661621     -50.7730789184
 61  14    0    0     0.4142179965     -9.6706733703     -0.2681642532     -0.2494114875     0.0042198567     0.0052531509     22.4158725738     77.3122711181     -50.2670326232
 61 222    0    0     0.4142179965     -9.6706733703     -0.2681642532     -0.2494114875     0.0042198567     0.0052531509     22.4158725738     77.3122711181     -50.2670326232
 62 175    0    0     0.3854861259     -9.8454589843     -0.3352053165     -0.2813698959     -0.0059003090     0.0172375583     22.4158725738     77.3122711181     -50.2670326232
 63 127    0    0     0.3399939537     -9.8430643081     -0.3711201906     -0.2637927532     0.0090136194     -0.0051333341     22.4158725738     77.3122711181     -50.2670326232
 64  79    0    0     0.3399939537     -9.8430643081     -0.3711201906     -0.2637927532     0.0090136194     -0.0051333341     22.4158725738     77.3122711181     -50.2670326232
 65  32    0    0     0.3519655704     -9.7927837371     -0.3950634002     -0.2206489086     0.0124757814     -0.0448150396     22.4158725738     77.3122711181     -50.2670326232
 65 240    0    0     0.3639371871     -9.7209539413     -0.4046407222     -0.1993432998     0.0090136194     -0.0637237739     22.4158725738     77.3122711181     -50.2670326232
 66 193    0    0     0.3639371871     -9.7209539413     -0.4046407222     -0.1993432998     0.0090136194     -0.0637237739     22.4158725738     77.3122711181     -50.2670326232
 67 145    0    0     0.3830918121     -9.7401084899     -0.4118237018     -0.2083981513     0.0052851371     -0.0554678440     22.4158725738     77.3122711181     -50.2670326232
 68  98    0    0     0.3878804397     -9.7520809173     -0.4094293594     -0.2305027484     0.0010240151     -0.0325643110     22.5909957885     77.8394012451     -50.4357147216
 69  49    0    0     0.3878804397     -9.7520809173     -0.4094293594     -0.2305027484     0.0010240151     -0.0325643110     22.5909957885     77.8394012451     -50.4357147216
 70   1    0    0     0.3591485500     -9.7808122634     -0.4333725929     -0.2342312335     -0.0106940722     -0.0314990305     22.5909957885     77.8394012451     -50.4357147216
 70 209    0    0     0.3902747631     -9.7760238647     -0.4764704227     -0.2057349681     -0.0152215137     -0.0408202362     22.5909957885     77.8394012451     -50.4357147216
 71 162    0    0     0.3902747631     -9.7760238647     -0.4764704227     -0.2057349681     -0.0152215137     -0.0408202362     22.5909957885     77.8394012451     -50.4357147216
 72 114    0    0     0.4022463798     -9.7377147674     -0.4692874431     -0.1804345607     -0.0072319097     -0.0312327122     22.5909957885     77.8394012451     -50.4357147216
 73  66    0    0     0.3495712518     -9.7281370162     -0.4357668876     -0.1652543067     0.0042198567     -0.0291021490     22.5909957885     77.8394012451     -50.4357147216
 74  18    0    0     0.3495712518     -9.7281370162     -0.4357668876     -0.1652543067     0.0042198567     -0.0291021490     22.5909957885     77.8394012451     -50.4357147216
 74 227    0    0     0.4046407222     -9.7951784133     -0.4166123390     -0.1652543067     0.0034208965     -0.0338959121     22.5909957885     77.8394012451     -50.4357147216
 75 179    0    0     0.3854861259     -9.7568693161     -0.4549215316     -0.1814998435     0.0004913746     -0.0224441456     22.5909957885     77.8394012451     -48.4115409851
 76 131    0    0     0.3854861259     -9.7568693161     -0.4549215316     -0.1814998435     0.0004913746     -0.0224441456     22.5909957885     77.8394012451     -48.4115409851
 77  84    0    0     0.3759088277     -9.7736291885     -0.4668931484     -0.1996096134     -0.0037697479     -0.0197809457     22.5909957885     77.8394012451     -48.4115409851
 78  36    0    0     0.3280223608     -9.7401084899     -0.5099909305     -0.1977453708     0.0036872167     -0.0157861413     22.5909957885     77.8394012451     -48.4115409851
 78 243    0    0     0.3280223608     -9.7401084899     -0.5099909305     -0.1977453708     0.0036872167     -0.0157861413     22.5909957885     77.8394012451     -48.4115409851
 79 195    0    0     0.3399939537     -9.7401084899     -0.5219625949     -0.1849620056     0.0154053030     -0.0213788628     22.5909957885     77.8394012451     -48.4115409851
 80 147   31   -1     0.3519655704     -9.7329254150     -0.5195682525     -0.1764397525     0.0159379425     -0.0224441456     22.5909957885     77.8394012451     -48.4115409851
 81  99    0    0     0.3519655704     -9.7329254150     -0.5195682525     -0.1764397525     0.0159379425     -0.0224441456     22.5909957885     77.8394012451     -48.4115409851
 82  51    0    0     0.3591485500     -9.7233486175     -0.5554831027     -0.1708470344     0.0167369031     -0.0083291769     22.5909957885     77.8394012451     -48.4115409851
 83   3    0    0     0.3160507440     -9.7592630386     -0.5123852729     -0.1617921447     0.0217969870     -0.0003395714     22.2407493591     78.1908187866     -50.0983543395
 83 211    0   -2     0.3160507440     -9.7592630386     -0.5123852729     -0.1617921447     0.0217969870     -0.0003395714     22.2407493591     78.1908187866     -50.0983543395
 84 163    0    0     0.3064734458     -9.8095445632     -0.5339341640     -0.1538025379     0.0199327468     -0.0160524616     22.2407493591     78.1908187866     -50.0983543395
 85 115    0    3     0.6344957828     -9.9244718551     -0.4788647174     -0.1436823749     0.0228622674     -0.0277705478     22.2407493591     78.1908187866     -50.0983543395
 86  67    0    0     0.6344957828     -9.9244718551     -0.4788647174     -0.1436823749     0.0228622674     -0.0277705478     22.2407493591     78.1908187866     -50.0983543395
 87  19    0    0     0.1867572593     -9.6491241455     -0.5219625949     -0.1474108600     0.0340477180     -0.0101934182     22.2407493591     78.1908187866     -50.0983543395
 87 227    0    0     0.3567542552     -9.7760238647     -0.4956250190     -0.1500740528     0.0084809789     -0.0400212764     22.2407493591     78.1908187866     -50.0983543395
 88 179    0    0     0.3567542552     -9.7760238647     -0.4956250190     -0.1500740528     0.0084809789     -0.0400212764     22.2407493591     78.1908187866     -50.0983543395
 89 131    0    0     0.3016848087     -9.7353200912     -0.5075965881     -0.1535362148     0.0076820187     -0.0280368690     22.2407493591     78.1908187866     -50.0983543395
 90  82    0    0     0.3352053165     -9.7903900146     -0.5554831027     -0.1522046184     -0.0021718266     -0.0352275133     22.2407493591     78.1908187866     -50.0983543395
 91  35    0    0     0.3352053165     -9.7903900146     -0.5554831027     -0.1522046184     -0.0021718266     -0.0352275133     22.2407493591     78.1908187866     -50.0983543395
 91 243    0    0     0.3064734458     -9.7544746398     -0.5363285064     -0.1362254023     -0.0003075856     -0.0408202362     23.2914924621     77.8394012451     -49.4236259460
 92 195    0    0     0.3016848087     -9.7544746398     -0.5123852729     -0.1380896453     -0.0000412655     -0.0448150396     23.2914924621     77.8394012451     -49.4236259460
 93 147    0    0     0.3016848087     -9.7544746398     -0.5123852729     -0.1380896453     -0.0000412655     -0.0448150396     23.2914924621     77.8394012451     -49.4236259460
 94  99    0    0     0.3208393812     -9.7257432937     -0.5099909305     -0.1468782186     0.0018229753     -0.0408202362     23.2914924621     77.8394012451     -49.4236259460
 95  51    0    0     0.3256280183     -9.7927837371     -0.5195682525     -0.1617921447     -0.0045687079     -0.0352275133     23.2914924621     77.8394012451     -49.4236259460
 96   4    0    0     0.3256280183     -9.7927837371     -0.5195682525     -0.1617921447     -0.0045687079     -0.0352275133     23.2914924621     77.8394012451     -49.4236259460
 96 212    0    0     0.3328109979     -9.7903900146     -0.4980193138     -0.1617921447     -0.0013728663     -0.0328306317     23.2914924621     77.8394012451     -49.4236259460
 97 165    0    0     0.3016848087     -9.7401084899     -0.5315398693     -0.1569983863     0.0066167383     -0.0341622304     23.2914924621     77.8394012451     -49.4236259460
 98 117    0    0     0.3016848087     -9.7401084899     -0.5315398693     -0.1569983863     0.0066167383     -0.0341622304     23.2914924621     77.8394012451     -49.4236259460
 99  69    0    0     0.2681642532     -9.6874332427     -0.5698490142     -0.1522046184     0.0164705848     -0.0480108833     22.0656242370     78.0151138305     -48.2428588867
100  21    0    0     0.2705585718     -9.6970109939     -0.5746376991     -0.1511393308     0.0215306663     -0.0621258497     22.0656242370     78.0151138305     -48.2428588867
100 229    0    0     0.2705585718     -9.6970109939     -0.5746376991     -0.1511393308     0.0215306663     -0.0621258497     22.0656242370     78.0151138305     -48.2428588867
101 181    0    0     0.3184450626     -9.7161655426     -0.5722434043     -0.1484761333     0.0191337852     -0.0701154518     22.0656242370     78.0151138305     -48.2428588867
102 134    0    0     0.3447826147     -9.7712354660     -0.5387228012     -0.1450139760     0.0172695446     -0.0567994499     22.0656242370     78.0151138305     -48.2428588867
103  86    0    0     0.3447826147     -9.7712354660     -0.5387228012     -0.1450139760     0.0172695446     -0.0567994499     22.0656242370     78.0151138305     -48.2428588867
104  38    0    0     0.3759088277     -9.7736291885     -0.4884420394     -0.1455466175     0.0186011457     -0.0373580741     22.0656242370     78.0151138305     -48.2428588867
104 247    0    0     0.3471769332     -9.7568693161     -0.5243568897     -0.1522046184     0.0215306663     -0.0123239791     22.0656242370     78.0151138305     -48.2428588867
105 199    0    0     0.3471769332     -9.7568693161     -0.5243568897     -0.1522046184     0.0215306663     -0.0123239791     22.0656242370     78.0151138305     -48.2428588867
106 152    0    0     0.3088677406     -9.7879953384     -0.5770320415     -0.1522046184     0.0233949089     0.0017909891     22.2407493591     78.1908187866     -49.4236259460
107 103    0    0     0.2394323587     -9.7760238647     -0.5722434043     -0.1420844554     0.0225959491     -0.0139218997     22.2407493591     78.1908187866     -49.4236259460
108  56    0    0     0.2394323587     -9.7760238647     -0.5722434043     -0.1420844554     0.0225959491     -0.0139218997     22.2407493591     78.1908187866     -49.4236259460
109   8    0    0     0.2753472328     -9.7616577148     -0.5195682525     -0.1412854909     0.0084809789     -0.0541362476     22.2407493591     78.1908187866     -49.4236259460
109 216    0    0     0.3112620830     -9.7233486175     -0.5219625949     -0.1492750883     -0.0000412655     -0.0794366598     22.2407493591     78.1908187866     -49.4236259460
110 168    0    0     0.3112620830     -9.7233486175     -0.5219625949     -0.1492750883     -0.0000412655     -0.0794366598     22.2407493591     78.1908187866     -49.4236259460
111 121    0    0     0.3136564254     -9.7353200912     -0.5698490142     -0.1591289281     0.0010240151     -0.0727786540     22.2407493591     78.1908187866     -49.4236259460
112  73    0    0     0.3112620830     -9.7688407897     -0.5937922477     -0.1561994314     0.0023556156     -0.0666532993     22.2407493591     78.1908187866     -49.4236259460
113  25    0    0     0.3112620830     -9.7688407897     -0.5937922477     -0.1561994314     0.0023556156     -0.0666532993     22.2407493591     78.1908187866     -49.4236259460
113 233    0    0     0.3423882961     -9.7927837371     -0.5770320415     -0.1418181419     0.0007576947     -0.0706480884     23.9919891357     77.8394012451     -49.4236259460
114 186    0    0     0.3615428924     -9.7927837371     -0.5626660346     -0.1287684440     0.0036872167     -0.0703817749     23.9919891357     77.8394012451     -49.4236259460
115 138    0    0     0.3615428924     -9.7927837371     -0.5626660346     -0.1287684440     0.0036872167     -0.0703817749     23.9919891357     77.8394012451     -49.4236259460
116  91    0    0     0.3830918121     -9.7425031661     -0.5506944656     -0.1154524326     0.0023556156     -0.0538699245     23.9919891357     77.8394012451     -49.4236259460
117  43    0    0     0.3375996351     -9.7185602188     -0.5818206787     -0.1117239475     -0.0003075856     -0.0256399869     23.9919891357     77.8394012451     -49.4236259460
117 252    0    0     0.3375996351     -9.7185602188     -0.5818206787     -0.1117239475     -0.0003075856     -0.0256399869     23.9919891357     77.8394012451     -49.4236259460
118 204    0    0     0.3136564254     -9.7520809173     -0.5483001708     -0.1106586694     0.0055514578     -0.0085954961     23.9919891357     77.8394012451     -49.4236259460
119 156    0    0     0.3160507440     -9.7975721359     -0.4932306766     -0.1183819532     0.0034208965     -0.0120576608     23.9919891357     77.8394012451     -49.4236259460
120 108    0    0     0.3160507440     -9.7975721359     -0.4932306766     -0.1183819532     0.0034208965     -0.0120576608     23.9919891357     77.8394012451     -49.4236259460
121  61    0    0     0.3160507440     -9.7927837371     -0.5171739578     -0.1229094028     0.0023556156     -0.0373580741     23.9919891357     77.8394012451     -49.4236259460
122  13    0    0     0.3232336997     -9.7137708663     -0.5219625949     -0.1221104383     0.0015566554     -0.0544025659     23.1163692474     76.6094360351     -47.5681343078
122 221    0    0     0.3232336997     -9.7137708663     -0.5219625949     -0.1221104383     0.0015566554     -0.0544025659     23.1163692474     76.6094360351     -47.5681343078
123 174    0    0     0.2992904472     -9.6970109939     -0.5363285064     -0.1247736334     0.0127421021     -0.0501414394     23.1163692474     76.6094360351     -47.5681343078
124 126    0    0     0.3423882961     -9.7808122634     -0.4980193138     -0.1223767518     0.0180685052     -0.0464129590     23.1163692474     76.6094360351     -47.5681343078
125  78    0    0     0.3423882961     -9.7808122634     -0.4980193138     -0.1223767518     0.0180685052     -0.0464129590     23.1163692474     76.6094360351     -47.5681343078
126  31    0    0     0.3352053165     -9.7856006622     -0.4860476970     -0.1205125093     0.0217969870     -0.0373580741     23.1163692474     76.6094360351     -47.5681343078
126 239    0    0     0.3328109979     -9.7784175872     -0.4525271415     -0.1229094028     0.0132747423     -0.0429507970     23.1163692474     76.6094360351     -47.5681343078
127 191    0    0     0.3328109979     -9.7784175872     -0.4525271415     -0.1229094028     0.0132747423     -0.0429507970     23.1163692474     76.6094360351     -47.5681343078
128 144    0    0     0.3184450626     -9.7257432937     -0.4812590599     -0.1367580413     0.0079483389     -0.0493424844     23.1163692474     76.6094360351     -47.5681343078
129  96    0    0     0.3016848087     -9.6778564453     -0.4836534023     -0.1647216701     0.0007576947     -0.0485435199     22.2407493591     78.1908187866     -49.4236259460
130  48    0    0     0.3016848087     -9.6778564453     -0.4836534023     -0.1647216701     0.0007576947     -0.0485435199     22.2407493591     78.1908187866     -49.4236259460
131   0    0    0     0.3280223608     -9.7760238647     -0.4980193138     -0.2044033765     -0.0096287908     -0.0480108833     22.2407493591     78.1908187866     -49.4236259460
131 208    0    0     0.3184450626     -9.7425031661     -0.5075965881     -0.2265079259     -0.0024381465     -0.0520056819     22.2407493591     78.1908187866     -49.4236259460
132 160    0    0     0.3184450626     -9.7425031661     -0.5075965881     -0.2265079259     -0.0024381465     -0.0520056819     22.2407493591     78.1908187866     -49.4236259460
133 113    0    0     0.3328109979     -9.7879953384     -0.5099909305     -0.2360954523     -0.0013728663     -0.0565331268     22.2407493591     78.1908187866     -49.4236259460
134  65    0    0     0.3543598890     -9.7856006622     -0.5578774452     -0.2374270677     0.0034208965     -0.0517393636     22.2407493591     78.1908187866     -49.4236259460
135  17    0    0     0.3543598890     -9.7856006622     -0.5578774452     -0.2374270677     0.0034208965     -0.0517393636     22.2407493591     78.1908187866     -49.4236259460
135 225    0    0     0.3471769332     -9.7951784133     -0.6081582069     -0.2291711330     0.0031545760     -0.0325643110     22.2407493591     78.1908187866     -49.4236259460
136 177    0    0     0.3208393812     -9.7137708663     -0.6512560367     -0.2017401695     -0.0000412655     -0.0195146226     22.4158725738     77.3122711181     -47.5681343078
137 130    0    0     0.3208393812     -9.7137708663     -0.6512560367     -0.2017401695     -0.0000412655     -0.0195146226     22.4158725738     77.3122711181     -47.5681343078
138  83    0    0     0.3375996351     -9.1439218521     -0.4501328468     -0.1876251983     0.0321834754     0.0412063741     22.4158725738     77.3122711181     -47.5681343078
139  35    0    0     -0.0191545906     -9.7065887451     -0.6943538665     -0.2134582519     0.0534890890     0.0973999214     22.4158725738     77.3122711181     -47.5681343078
139 244    0    0     -0.0191545906     -9.7065887451     -0.6943538665     -0.2134582519     0.0534890890     0.0973999214     22.4158725738     77.3122711181     -47.5681343078
140 196    0    0     0.2873188495     -9.7448978424     -0.6105525493     -0.1343611598     -0.0011065461     -0.0304337501     22.4158725738     77.3122711181     -47.5681343078
141 149    0    0     0.2609812974     -9.7377147674     -0.6943538665     -0.1202461957     0.0050188169     -0.0432171201     22.4158725738     77.3122711181     -47.5681343078
142 102    0    0     0.2609812974     -9.7377147674     -0.6943538665     -0.1202461957     0.0050188169     -0.0432171201     22.4158725738     77.3122711181     -47.5681343078
143  54    0    0     0.3136564254     -9.6946163177     -0.6440730571     -0.0888204193     0.0026219363     -0.0666532993     22.4158725738     77.3122711181     -47.5681343078
144   7    0    0     0.3064734458     -9.7185602188     -0.6153411865     -0.0866898632     0.0135410618     -0.0346948742     23.6417407989     77.1365661621     -47.7368164062
144 215    0    0     0.3064734458     -9.7185602188     -0.6153411865     -0.0866898632     0.0135410618     -0.0346948742     23.6417407989     77.1365661621     -47.7368164062
145 168    0    0     0.3040791034     -9.7616577148     -0.5602717399     -0.0933478546     0.0215306663     -0.0064649353     23.6417407989     77.1365661621     -47.7368164062
146 120    0    0     0.2801358699     -9.7736291885     -0.5554831027     -0.1053322672     0.0199327468     0.0017909891     23.6417407989     77.1365661621     -47.7368164062
147  72    0    0     0.2801358699     -9.7736291885     -0.5554831027     -0.1053322672     0.0199327468     0.0017909891     23.6417407989     77.1365661621     -47.7368164062
148  24    0    0     0.2370380401     -9.7784175872     -0.5698490142     -0.1173166751     0.0199327468     -0.0067312569     23.6417407989     77.1365661621     -47.7368164062
148 232    0    0     0.2154891252     -9.7281370162     -0.5866093158     -0.1183819532     0.0199327468     -0.0349611949     23.6417407989     77.1365661621     -47.7368164062
149 185    0    0     0.2154891252     -9.7281370162     -0.5866093158     -0.1183819532     0.0199327468     -0.0349611949     23.6417407989     77.1365661621     -47.7368164062
150 138    0    0     0.2490096569     -9.7425031661     -0.5913979530     -0.1290347576     0.0178021860     -0.0581310462     23.6417407989     77.1365661621     -47.7368164062
151  90    0    0     0.2609812974     -9.7305316925     -0.5650603771     -0.1463455677     0.0172695446     -0.0591963291     22.7661209106     77.6636886596     -48.5802230834
152  42    0    0     0.2609812974     -9.7305316925     -0.5650603771     -0.1463455677     0.0172695446     -0.0591963291     22.7661209106     77.6636886596     -48.5802230834
152 251    0    0     0.2873188495     -9.7808122634     -0.5554831027     -0.1599279022     0.0119431400     -0.0570657682     22.7661209106     77.6636886596     -48.5802230834
153 203    0    0     0.2968961238     -9.7975721359     -0.5578774452     -0.1604605436     0.0095462608     -0.0544025659     22.7661209106     77.6636886596     -48.5802230834
154 155    0    0     0.2968961238     -9.7975721359     -0.5578774452     -0.1604605436     0.0095462608     -0.0544025659     22.7661209106     77.6636886596     -48.5802230834
155 107    0    0     0.2945018005     -9.7688407897     -0.5842149734     -0.1601942157     0.0098125801     -0.0392223148     22.7661209106     77.6636886596     -48.5802230834
156  59    0    0     0.2897131729     -9.7951784133     -0.6057639122     -0.1593952655     0.0138073825     -0.0200472640     22.7661209106     77.6636886596     -48.5802230834
157  11    0    0     0.2897131729     -9.7951784133     -0.6057639122     -0.1593952655     0.0138073825     -0.0200472640     22.7661209106     77.6636886596     -48.5802230834
157 219    0    0     0.2442210197     -9.7712354660     -0.5890036106     -0.1591289281     0.0148726630     -0.0072638978     22.7661209106     77.6636886596     -48.5802230834
158 172    0    0     0.2346437215     -9.8191213607     -0.5842149734     -0.1556667804     0.0079483389     -0.0189819831     22.7661209106     77.6636886596     -48.5802230834
159 124    0    0     0.2346437215     -9.8191213607     -0.5842149734     -0.1556667804     0.0079483389     -0.0189819831     22.7661209106     77.6636886596     -48.5802230834
160  77    0    0     0.2011231899     -9.7401084899     -0.6368901252     -0.1466119050     0.0036872167     -0.0418855190     21.8905010223     77.4879837036     -48.4115409851
161  28    0    0     0.3088677406     -9.7784175872     -0.6033696174     -0.1372906923     -0.0056339893     -0.0629248094     21.8905010223     77.4879837036     -48.4115409851
161 236    0    0     0.3088677406     -9.7784175872     -0.6033696174     -0.1372906923     -0.0056339893     -0.0629248094     21.8905010223     77.4879837036     -48.4115409851
162 189    0    0     0.2466153383     -9.7089824676     -0.5985808849     -0.1258389234     -0.0024381465     -0.0341622304     21.8905010223     77.4879837036     -48.4115409851
163 141    0    0     0.2849245071     -9.7688407897     -0.5746376991     -0.1199798698     0.0012903354     -0.0112586987     21.8905010223     77.4879837036     -48.4115409851
164  93    0    0     0.2849245071     -9.7688407897     -0.5746376991     -0.1199798698     0.0012903354     -0.0112586987     21.8905010223     77.4879837036     -48.4115409851
165  45    0    0     0.2226721048     -9.7161655426     -0.6009752750     -0.1146534800     0.0082146587     0.0009920299     21.8905010223     77.4879837036     -48.4115409851
165 253    0    0     0.2035175085     -9.7353200912     -0.5722434043     -0.1165177106     0.0130084216     -0.0056659746     21.8905010223     77.4879837036     -48.4115409851
166 205    0    0     0.2035175085     -9.7353200912     -0.5722434043     -0.1165177106     0.0130084216     -0.0056659746     21.8905010223     77.4879837036     -48.4115409851
167 157    0    0     0.1915459060     -9.7257432937     -0.5698490142     -0.1298337221     0.0071493792     -0.0264389491     23.6417407989     77.1365661621     -48.7489013671
168 109    0    0     0.2442210197     -9.7544746398     -0.5698490142     -0.1391549224     0.0026219363     -0.0394886379     23.6417407989     77.1365661621     -48.7489013671
169  62    0    0     0.2442210197     -9.7544746398     -0.5698490142     -0.1391549224     0.0026219363     -0.0394886379     23.6417407989     77.1365661621     -48.7489013671
170  15    0    0     0.2107004880     -9.7496862411     -0.6033696174     -0.1330295681     0.0079483389     -0.0410865545     23.6417407989     77.1365661621     -48.7489013671
170 223    0    0     0.1915459060     -9.7041940689     -0.5961865901     -0.1263715624     0.0100788998     -0.0448150396     23.6417407989     77.1365661621     -48.7489013671
171 175    0    0     0.1915459060     -9.7041940689     -0.5961865901     -0.1263715624     0.0100788998     -0.0448150396     23.6417407989     77.1365661621     -48.7489013671
172 127    0    0     0.2537982940     -9.7832069396     -0.5890036106     -0.1250399589     0.0034208965     -0.0512067222     23.6417407989     77.1365661621     -48.7489013671
