# Supplementary material for: A localization method for wireless capsule endoscopy using side wall cameras and IMU sensor
Source: Sci Rep. 2021 May 27;11:11204. doi: 10.1038/s41598-021-90523-w (PMC8160358; doi:10.1038/s41598-021-90523-w)
Supplement: Supplementary file 1 — Supplementary Information. [file 41598_2021_90523_MOESM1_ESM.zip › data/L_8]

211  20    0    0     -0.1699969768     -9.7305316925     1.3288496732     -0.1261052489     0.0095462608     -0.0450813579     44.3063735961     80.2993392944     -47.3994522094
211 228    0    0     -0.1556310415     -9.6491241455     1.3503985404     -0.1202461957     0.0124757814     -0.0525383234     44.3063735961     81.0021743774     -47.0620880126
212 180    0    0     -0.1604196929     -9.6371526718     1.3719475269     -0.1410191631     0.0047524971     -0.0557341623     44.3063735961     81.0021743774     -47.0620880126
213 133    0    0     -0.1604196929     -9.6371526718     1.3719475269     -0.1410191631     0.0047524971     -0.0557341623     44.3063735961     81.0021743774     -47.0620880126
214  85    0    0     -0.1556310415     -9.7161655426     1.3456099033     -0.1633900642     -0.0090961513     -0.0583973646     44.3063735961     81.0021743774     -47.0620880126
215  38    0    0     -0.1388707752     -9.7377147674     1.3288496732     -0.1687164545     -0.0120256733     -0.0597289657     44.3063735961     81.0021743774     -47.0620880126
215 246    0    0     -0.1388707752     -9.7377147674     1.3288496732     -0.1687164545     -0.0120256733     -0.0597289657     44.3063735961     81.0021743774     -47.0620880126
216 199    0    0     -0.1412650966     -9.7448978424     1.3288496732     -0.1561994314     -0.0019055066     -0.0618595314     44.3063735961     81.0021743774     -47.0620880126
217 152    0    0     -0.1508424043     -9.6946163177     1.3168780803     -0.1391549224     0.0018229753     -0.0658543348     44.3063735961     81.0021743774     -47.0620880126
218 104    0    0     -0.1508424043     -9.6946163177     1.3168780803     -0.1391549224     0.0018229753     -0.0658543348     44.3063735961     81.0021743774     -47.0620880126
219  56    0    0     -0.1508424043     -9.7185602188     1.3623701333     -0.1277031660     -0.0197489566     -0.0544025659     44.3063735961     81.0021743774     -47.0620880126
220   8    0    0     -0.0622524166     -9.6419420242     1.3503985404     -0.1231757164     -0.0367934465     -0.0400212764     43.7810020446     79.7722091674     -46.5560455322
220 216    0    0     -0.0622524166     -9.6419420242     1.3503985404     -0.1231757164     -0.0367934465     -0.0400212764     43.7810020446     79.7722091674     -46.5560455322
221 169    0    0     -0.1292934894     -9.7520809173     1.3264553546     -0.1301000356     -0.0090961513     -0.0416191959     43.7810020446     79.7722091674     -46.5560455322
222 121    0    0     -0.1173218607     -9.7233486175     1.3719475269     -0.1362254023     0.0050188169     -0.0373580741     43.7810020446     79.7722091674     -46.5560455322
223  74    0    0     -0.1173218607     -9.7233486175     1.3719475269     -0.1362254023     0.0050188169     -0.0373580741     43.7810020446     79.7722091674     -46.5560455322
224  26    0    0     -0.1197161788     -9.6802511215     1.3216667175     -0.1492750883     0.0068830585     -0.0280368690     43.7810020446     79.7722091674     -46.5560455322
224 234    0    0     -0.1436594247     -9.6754617691     1.3384269475     -0.1588626146     0.0039535369     -0.0179167032     43.7810020446     79.7722091674     -46.5560455322
225 187    0    0     -0.1436594247     -9.6754617691     1.3384269475     -0.1588626146     0.0039535369     -0.0179167032     43.7810020446     79.7722091674     -46.5560455322
226 140    0    0     -0.1580253696     -9.6874332427     1.3312439918     -0.1655206203     0.0002250546     -0.0155198216     43.7810020446     79.7722091674     -46.5560455322
227  92    0    0     -0.1580253696     -9.7161655426     1.3001177310     -0.1625910997     -0.0029707875     -0.0187156629     44.8317451477     80.1236267089     -45.5439567565
228  44    0    0     -0.1580253696     -9.7161655426     1.3001177310     -0.1625910997     -0.0029707875     -0.0187156629     44.8317451477     80.1236267089     -45.5439567565
228 253    0    0     -0.1436594247     -9.7329254150     1.3360326290     -0.1511393308     -0.0048350281     -0.0192483043     44.8317451477     80.1236267089     -45.5439567565
229 206    0    0     -0.1747856235     -9.7472915649     1.3120894432     -0.1396875619     -0.0011065461     -0.0157861413     44.8317451477     80.1236267089     -45.5439567565
230 159    0    0     -0.1747856235     -9.7472915649     1.3120894432     -0.1396875619     -0.0011065461     -0.0157861413     44.8317451477     80.1236267089     -45.5439567565
231 112    0    0     -0.1747856235     -9.6994056701     1.3408212661     -0.1362254023     0.0119431400     -0.0235094261     44.8317451477     80.1236267089     -45.5439567565
232  65    0    0     -0.1843629074     -9.6395473480     1.3503985404     -0.1492750883     0.0249928283     -0.0330969524     44.8317451477     80.1236267089     -45.5439567565
233  17    0    0     -0.1843629074     -9.6395473480     1.3503985404     -0.1492750883     0.0249928283     -0.0330969524     44.8317451477     80.1236267089     -45.5439567565
233 226    0    0     -0.1747856235     -9.6754617691     1.3360326290     -0.1729775905     0.0100788998     -0.0314990305     44.8317451477     80.1236267089     -45.5439567565
234 178    0    0     -0.1723913097     -9.6610965728     1.2713859081     -0.2065339326     0.0020892956     -0.0224441456     44.4814987182     79.7722091674     -45.8813209533
235 131    0    0     -0.1723913097     -9.6610965728     1.2713859081     -0.2065339326     0.0020892956     -0.0224441456     44.4814987182     79.7722091674     -45.8813209533
236  83    0    0     -0.1867572593     -9.7544746398     1.2618086338     -0.2036044120     0.0076820187     -0.0197809457     44.4814987182     79.7722091674     -45.8813209533
237  35    0    0     -0.2035175085     -9.7233486175     1.2833575057     -0.1849620056     0.0170032238     -0.0317653465     44.4814987182     79.7722091674     -45.8813209533
237 244    0    0     -0.2035175085     -9.7233486175     1.2833575057     -0.1849620056     0.0170032238     -0.0317653465     44.4814987182     79.7722091674     -45.8813209533
238 196    0    0     -0.2059118509     -9.7233486175     1.2594143152     -0.1700480699     0.0111441802     -0.0469456005     44.4814987182     79.7722091674     -45.8813209533
239 148    0    0     -0.1795742750     -9.7832069396     1.2450482845     -0.1431497335     0.0039535369     -0.0623921680     44.4814987182     79.7722091674     -45.8813209533
240 101    0    0     -0.1795742750     -9.7832069396     1.2450482845     -0.1431497335     0.0039535369     -0.0623921680     44.4814987182     79.7722091674     -45.8813209533
241  53    0    0     -0.1652083396     -9.7568693161     1.2689915895     -0.1151861071     0.0103452205     -0.0794366598     44.4814987182     79.7722091674     -45.8813209533
242   6    0    0     -0.1580253696     -9.6802511215     1.2665972709     -0.0904183387     0.0204653882     -0.0847630596     45.5322418212     78.3665313720     -46.8934097290
242 214    0    0     -0.1580253696     -9.6802511215     1.2665972709     -0.0904183387     0.0204653882     -0.0847630596     45.5322418212     78.3665313720     -46.8934097290
243 166    0    0     -0.1340821266     -9.6730680465     1.3001177310     -0.0832276916     0.0172695446     -0.0799693012     45.5322418212     78.3665313720     -46.8934097290
244 119    0    0     -0.1460537433     -9.6778564453     1.3312439918     -0.1082617998     0.0052851371     -0.0730449676     45.5322418212     78.3665313720     -46.8934097290
245  72    0    0     -0.1460537433     -9.6778564453     1.3312439918     -0.1082617998     0.0052851371     -0.0730449676     45.5322418212     78.3665313720     -46.8934097290
246  24    0    0     -0.1316878080     -9.6946163177     1.2977234077     -0.1404865264     -0.0021718266     -0.0629248094     45.5322418212     78.3665313720     -46.8934097290
246 233    0    0     -0.1388707752     -9.7281370162     1.3096951246     -0.1460792541     -0.0005739061     -0.0456139993     45.5322418212     78.3665313720     -46.8934097290
247 185    0    0     -0.1388707752     -9.7281370162     1.3096951246     -0.1460792541     -0.0005739061     -0.0456139993     45.5322418212     78.3665313720     -46.8934097290
248 138    0    0     -0.1388707752     -9.7137708663     1.3025120496     -0.1356927752     -0.0000412655     -0.0453476810     45.5322418212     78.3665313720     -46.8934097290
249  90    0    0     -0.1652083396     -9.6515188217     1.3503985404     -0.1324969291     -0.0027044677     -0.0581310462     45.1819915771     80.8264694213     -46.8934097290
250  43    0    0     -0.1652083396     -9.6515188217     1.3503985404     -0.1324969291     -0.0027044677     -0.0581310462     45.1819915771     80.8264694213     -46.8934097290
250 252    0    0     -0.1723913097     -9.6323642730     1.3527928590     -0.1543351650     -0.0221458387     -0.0685175371     45.1819915771     80.8264694213     -46.8934097290
251 205    0    0     -0.1556310415     -9.6874332427     1.3264553546     -0.2038707256     -0.0455820131     -0.0618595314     45.1819915771     80.8264694213     -46.8934097290
252 158    0    0     -0.1556310415     -9.6874332427     1.3264553546     -0.2038707256     -0.0455820131     -0.0618595314     45.1819915771     80.8264694213     -46.8934097290
253 111    0    0     -0.0861956501     -9.7281370162     1.2546256780     -0.2414218902     -0.0463809728     -0.0575984048     45.1819915771     80.8264694213     -46.8934097290
254  64    0    0     -0.0981672668     -9.7808122634     1.1756129264     -0.2456829786     -0.0402556037     -0.0589300107     45.1819915771     80.8264694213     -46.8934097290
255  16    0    0     -0.0981672668     -9.7808122634     1.1756129264     -0.2456829786     -0.0402556037     -0.0589300107     45.1819915771     80.8264694213     -46.8934097290
255 225    0    0     -0.1963345432     -9.6275758743     1.6568720340     -0.1929516029     -0.0322660064     -0.0575984048     45.1819915771     80.8264694213     -46.8934097290
  0 178    0    0     -0.0622524166     -9.8622188568     1.1875845146     -0.0768360137     -0.0450493717     -0.0362927937     45.1819915771     80.8264694213     -46.8934097290
  1 130    0    0     -0.0622524166     -9.8622188568     1.1875845146     -0.0768360137     -0.0450493717     -0.0362927937     45.1819915771     80.8264694213     -46.8934097290
  2  83    0    0     -0.0766183614     -9.7664461135     1.2187107801     -0.0896193695     0.0132747423     -0.0392223148     44.1312484741     79.0693664550     -45.5439567565
  3  35    0    0     -0.1005615949     -9.6898279190     1.3025120496     -0.0872224903     0.0367109179     -0.0109923780     44.1312484741     79.0693664550     -45.5439567565
  3 243    0    0     -0.1005615949     -9.6898279190     1.3025120496     -0.0872224903     0.0367109179     -0.0109923780     44.1312484741     79.0693664550     -45.5439567565
  4 195    0    0     -0.1173218607     -9.6275758743     1.3096951246     -0.0992069149     0.0404393959     0.0129764342     44.1312484741     79.0693664550     -45.5439567565
  5 147    0    0     -0.1628140068     -9.7353200912     1.2761745452     -0.1026690721     0.0289876317     0.0222976422     44.1312484741     79.0693664550     -45.5439567565
  6  99    0    0     -0.1628140068     -9.7353200912     1.2761745452     -0.1026690721     0.0289876317     0.0222976422     44.1312484741     79.0693664550     -45.5439567565
  7  51    0    0     -0.1508424043     -9.7999668121     1.2330766916     -0.0640526390     0.0204653882     0.0172375583     44.1312484741     79.0693664550     -45.5439567565
  8   2    0    0     -0.1292934894     -9.7808122634     1.2737802267     -0.0081254091     0.0380425167     -0.0125903010     44.1312484741     79.0693664550     -45.5439567565
  8 210    0    0     -0.1292934894     -9.7808122634     1.2737802267     -0.0081254091     0.0380425167     -0.0125903010     44.1312484741     79.0693664550     -45.5439567565
  9 162    0    0     -0.1987288665     -9.6922225952     1.3863134384     0.0150444507     0.0585491657     -0.0522720050     45.3571166992     79.2450790405     -46.3873634338
 10 114    0    0     -0.2322494029     -9.6563072204     1.4174395561     0.0038589982     0.0367109179     -0.0607942485     45.3571166992     79.2450790405     -46.3873634338
 11  66    0    0     -0.2322494029     -9.6563072204     1.4174395561     0.0038589982     0.0367109179     -0.0607942485     45.3571166992     79.2450790405     -46.3873634338
 12  18    0    0     -0.1628140068     -9.6084213256     1.4677204132     -0.0358227038     0.0071493792     -0.0639900875     45.3571166992     79.2450790405     -46.3873634338
 12 226    0    0     -0.1604196929     -9.6946163177     1.4485658645     -0.0739064884     0.0159379425     -0.0711807298     45.3571166992     79.2450790405     -46.3873634338
 13 178    0    0     -0.1604196929     -9.6946163177     1.4485658645     -0.0739064884     0.0159379425     -0.0711807298     45.3571166992     79.2450790405     -46.3873634338
 14 131    0    0     -0.1676026582     -9.6994056701     1.4294113159     -0.0885540962     0.0199327468     -0.0797029781     45.3571166992     79.2450790405     -46.3873634338
 15  83    0    0     -0.2011231899     -9.6802511215     1.4102566242     -0.0810971355     0.0143400216     -0.0919537067     45.3571166992     79.2450790405     -46.3873634338
 16  35    0    0     -0.2011231899     -9.6802511215     1.4102566242     -0.0810971355     0.0143400216     -0.0919537067     45.3571166992     79.2450790405     -46.3873634338
 16 243    0    0     -0.1963345432     -9.6994056701     1.4629317283     -0.0565956830     -0.0290701627     -0.0919537067     45.7073669433     79.9479141235     -46.3873634338
 17 196    0    0     -0.1053502440     -9.6395473480     1.5227898597     -0.0573946380     -0.0679529094     -0.0775724172     45.7073669433     79.9479141235     -46.3873634338
 18 148    0    0     -0.1053502440     -9.6395473480     1.5227898597     -0.0573946380     -0.0679529094     -0.0775724172     45.7073669433     79.9479141235     -46.3873634338
 19 101    0    0     -0.0622524166     -9.6515188217     1.5299727916     -0.1024027466     -0.0580990600     -0.0653216886     45.7073669433     79.9479141235     -46.3873634338
 20  53    0    0     -0.1580253696     -9.6563072204     1.5275784492     -0.1538025379     -0.0322660064     -0.0594626474     45.7073669433     79.9479141235     -46.3873634338
 21   6    0    0     -0.1580253696     -9.6563072204     1.5275784492     -0.1538025379     -0.0322660064     -0.0594626474     45.7073669433     79.9479141235     -46.3873634338
 21 214    0    0     -0.1723913097     -9.7161655426     1.4341999053     -0.1668522262     -0.0530389785     -0.0421518373     45.7073669433     79.9479141235     -46.3873634338
 22 167    0    0     -0.0143659424     -9.7137708663     1.4126509666     -0.1266378760     -0.0826005172     -0.0267052674     45.7073669433     79.9479141235     -46.3873634338
 23 120    0    0     -0.0143659424     -9.7137708663     1.4126509666     -0.1266378760     -0.0826005172     -0.0267052674     45.7073669433     79.9479141235     -46.3873634338
 24  73    0    0     -0.0981672668     -9.7951784133     1.4533544540     -0.0693790435     -0.0522400140     -0.0530709648     44.1312484741     79.4207916259     -46.8934097290
 25  25    0    0     -0.0383091812     -9.6419420242     1.5036353111     -0.0278331041     -0.0346628880     -0.0538699245     44.1312484741     79.4207916259     -46.8934097290
 25 233    0    0     -0.0383091812     -9.6419420242     1.5036353111     -0.0278331041     -0.0346628880     -0.0538699245     44.1312484741     79.4207916259     -46.8934097290
 26 186    0    0     -0.0622524166     -9.5461683273     1.6113798618     -0.0344911074     -0.0005739061     -0.0517393636     44.1312484741     79.4207916259     -46.8934097290
 27 138    0    0     -0.0909842967     -9.4910993576     1.5922253131     -0.1069301843     0.0127421021     -0.0418855190     44.1312484741     79.4207916259     -46.8934097290
 28  90    0    0     -0.0909842967     -9.4910993576     1.5922253131     -0.1069301843     0.0127421021     -0.0418855190     44.1312484741     79.4207916259     -46.8934097290
 29  42    0    0     -0.1484480619     -9.6634902954     1.5922253131     -0.1692491054     -0.0128246331     -0.0232431077     44.1312484741     79.4207916259     -46.8934097290
 29 251    0    0     -0.0957729530     -9.6898279190     1.5012409687     -0.1817661476     -0.0304017639     -0.0152535009     44.1312484741     79.4207916259     -46.8934097290
 30 203    0    0     -0.0957729530     -9.6898279190     1.5012409687     -0.1817661476     -0.0304017639     -0.0152535009     44.1312484741     79.4207916259     -46.8934097290
 31 156    0    0     -0.0622524166     -9.6898279190     1.5778593063     -0.1511393308     -0.0293364858     -0.0243083858     44.1312484741     79.4207916259     -46.8934097290
 32 108    0    0     -0.1005615949     -9.7353200912     1.5275784492     -0.1173166751     -0.0367934465     -0.0261726260     45.1819915771     79.0693664550     -48.2428588867
 33  61    0    0     -0.1005615949     -9.7353200912     1.5275784492     -0.1173166751     -0.0367934465     -0.0261726260     45.1819915771     79.0693664550     -48.2428588867
 34  14    0    0     -0.1053502440     -9.6874332427     1.5467331409     -0.1202461957     -0.0093624706     -0.0283031892     45.1819915771     79.0693664550     -48.2428588867
 34 222    0    0     -0.0981672668     -9.6299695968     1.5634933471     -0.1460792541     0.0098125801     -0.0232431077     45.1819915771     79.0693664550     -48.2428588867
 35 175    0    0     -0.0981672668     -9.6299695968     1.5634933471     -0.1460792541     0.0098125801     -0.0232431077     45.1819915771     79.0693664550     -48.2428588867
 36 127    0    0     -0.0646467447     -9.5916604995     1.5898309707     -0.1817661476     -0.0024381465     -0.0120576608     45.1819915771     79.0693664550     -48.2428588867
 37  80    0    0     -0.1867572593     -9.7305316925     1.4629317283     -0.1910873603     -0.0000412655     -0.0256399869     45.1819915771     79.0693664550     -48.2428588867
 38  32    0    0     -0.1867572593     -9.7305316925     1.4629317283     -0.1910873603     -0.0000412655     -0.0256399869     45.1819915771     79.0693664550     -48.2428588867
 38 240    0    0     -0.1771799468     -9.7448978424     1.4653260707     -0.1737765550     -0.0061666297     -0.0320316696     45.1819915771     79.0693664550     -48.2428588867
 39 193    0    0     -0.1292934894     -9.7712354660     1.4844807624     -0.1364917278     -0.0000412655     -0.0480108833     45.0068702697     80.6507568359     -47.0620880126
 40 145    0    0     -0.1292934894     -9.7712354660     1.4844807624     -0.1364917278     -0.0000412655     -0.0480108833     45.0068702697     80.6507568359     -47.0620880126
 41  97    0    0     -0.1388707752     -9.7041940689     1.4749033451     -0.1069301843     0.0151389837     -0.0570657682     45.0068702697     80.6507568359     -47.0620880126
 42  49    0    0     -0.1245048284     -9.6706733703     1.5084239006     -0.0888204193     0.0151389837     -0.0530709648     45.0068702697     80.6507568359     -47.0620880126
 43   0    0    0     -0.1245048284     -9.6706733703     1.5084239006     -0.0888204193     0.0151389837     -0.0530709648     45.0068702697     80.6507568359     -47.0620880126
 43 208    0    0     -0.1340821266     -9.6323642730     1.5515217781     -0.0829613780     0.0074156990     -0.0464129590     45.0068702697     80.6507568359     -47.0620880126
 44 160    0    0     -0.1508424043     -9.6587018966     1.5850422382     -0.0898857021     0.0042198567     -0.0445487213     45.0068702697     80.6507568359     -47.0620880126
 45 111    0    0     -0.1508424043     -9.6587018966     1.5850422382     -0.0898857021     0.0042198567     -0.0445487213     45.0068702697     80.6507568359     -47.0620880126
 46  63    0    0     -0.1292934894     -9.7041940689     1.5826478958     -0.1034680366     0.0068830585     -0.0474782419     45.0068702697     80.6507568359     -47.0620880126
 47  15    0    0     -0.1077445626     -9.6778564453     1.5323672294     -0.1130555629     0.0135410618     -0.0437497568     43.9561233520     80.2993392944     -48.7489013671
 47 223    0    0     -0.1077445626     -9.6778564453     1.5323672294     -0.1130555629     0.0135410618     -0.0437497568     43.9561233520     80.2993392944     -48.7489013671
 48 176    0    0     -0.0981672668     -9.7089824676     1.5443387985     -0.0965437030     0.0098125801     -0.0328306317     43.9561233520     80.2993392944     -48.7489013671
 49 128    0    0     -0.1149275422     -9.6946163177     1.5371558666     -0.0797655344     0.0156716241     -0.0344285511     43.9561233520     80.2993392944     -48.7489013671
 50  81    0    0     -0.1149275422     -9.6946163177     1.5371558666     -0.0797655344     0.0156716241     -0.0344285511     43.9561233520     80.2993392944     -48.7489013671
 51  34    0    0     -0.1053502440     -9.6706733703     1.5730706214     -0.0720422506     0.0223296284     -0.0301674318     43.9561233520     80.2993392944     -48.7489013671
 51 242    0    0     -0.1723913097     -9.8023614883     1.6329287528     -0.0736401653     0.0335150718     -0.0296347885     43.9561233520     80.2993392944     -48.7489013671
 52 194    0    0     -0.1723913097     -9.8023614883     1.6329287528     -0.0736401653     0.0335150718     -0.0296347885     43.9561233520     80.2993392944     -48.7489013671
 53 147    0    0     -0.1484480619     -9.6347589492     1.6185627937     -0.0787002515     0.0476300430     -0.0400212764     43.9561233520     80.2993392944     -48.7489013671
 54  99    0    0     -0.1556310415     -9.6419420242     1.6281400680     -0.0763033676     0.0313845133     -0.0426844787     45.7073669433     79.9479141235     -48.0741767883
 55  51    0    0     -0.1556310415     -9.6419420242     1.6281400680     -0.0763033676     0.0313845133     -0.0426844787     45.7073669433     79.9479141235     -48.0741767883
 56   4    0    0     -0.1364764571     -9.6610965728     1.6568720340     -0.0776349782     0.0199327468     -0.0434834384     45.7073669433     79.9479141235     -48.0741767883
 56 212    0    0     -0.0071829710     -9.5964498519     1.1708242893     -0.0973426628     0.0377761960     -0.0426844787     45.7073669433     79.9479141235     -48.0741767883
 57 164    0    0     -0.0071829710     -9.5964498519     1.1708242893     -0.0973426628     0.0377761960     -0.0426844787     45.7073669433     79.9479141235     -48.0741767883
 58 117    0    0     -0.1532367229     -9.6060266494     1.5778593063     -0.1838967227     0.1581529140     -0.0725123357     45.7073669433     79.9479141235     -48.0741767883
 59  69    0    0     -0.1963345432     -9.6515188217     1.6209571361     -0.1934842491     0.1315208911     -0.0533372831     45.7073669433     79.9479141235     -48.0741767883
 60  22    0    2     -0.1963345432     -9.6515188217     1.6209571361     -0.1934842491     0.1315208911     -0.0533372831     45.7073669433     79.9479141235     -48.0741767883
 60 231    0    4     -0.1628140068     -9.7137708663     1.6879981994     -0.1910873603     0.0867791080     -0.0360264754     45.7073669433     79.9479141235     -48.0741767883
 61 183    1    6     -0.1747856235     -9.7472915649     1.8101086616     -0.1617921447     0.0652071762     -0.0283031892     43.4307518005     80.4750442504     -48.9175834655
 62 135    1    9     -0.1747856235     -9.7472915649     1.8101086616     -0.1617921447     0.0652071762     -0.0283031892     43.4307518005     80.4750442504     -48.9175834655
 63  87    0    7     -0.1340821266     -9.6730680465     1.5371558666     -0.1242409944     0.0473637199     -0.0160524616     43.4307518005     80.4750442504     -48.9175834655
 64  39    0    4     -0.1316878080     -9.6251811981     1.5491274833     -0.1197135562     0.0588154840     -0.0275042295     43.4307518005     80.4750442504     -48.9175834655
 64 248    0    2     -0.1316878080     -9.6251811981     1.5491274833     -0.1197135562     0.0588154840     -0.0275042295     43.4307518005     80.4750442504     -48.9175834655
 65 200    0    0     -0.1819685935     -9.6587018966     1.6209571361     -0.1340948462     0.0723978137     -0.0378907155     43.4307518005     80.4750442504     -48.9175834655
 66 152    0    0     -0.1915459060     -9.6826448440     1.6377173423     -0.1396875619     0.0665387725     -0.0413528728     43.4307518005     80.4750442504     -48.9175834655
 67 104    0    0     -0.1915459060     -9.6826448440     1.6377173423     -0.1396875619     0.0665387725     -0.0413528728     43.4307518005     80.4750442504     -48.9175834655
 68  56    0    0     -0.2370380401     -9.7089824676     1.5778593063     -0.1290347576     0.0545543670     -0.0373580741     43.4307518005     80.4750442504     -48.9175834655
 69   8    0    0     -0.2035175085     -9.6323642730     1.7071528434     -0.1322306156     0.0412383604     -0.0381570339     43.4307518005     80.4750442504     -48.9175834655
 69 216    0    0     -0.2035175085     -9.6323642730     1.7071528434     -0.1322306156     0.0412383604     -0.0381570339     43.4307518005     80.4750442504     -48.9175834655
 70 168    0    0     -0.1699969768     -9.6156044006     1.6760265827     -0.1295673961     0.0239275479     -0.0389559936     44.4814987182     80.4750442504     -49.5923080444
 71 120    0    0     -0.1101388931     -9.6227865219     1.7119414806     -0.1575310230     0.0383088350     -0.0442823982     44.4814987182     80.4750442504     -49.5923080444
 72  72    0    0     -0.1101388931     -9.6227865219     1.7119414806     -0.1575310230     0.0383088350     -0.0442823982     44.4814987182     80.4750442504     -49.5923080444
 73  24    0    0     -0.1699969768     -9.6778564453     1.6640549659     -0.1892231082     0.0633429288     -0.0402875947     44.4814987182     80.4750442504     -49.5923080444
 73 232    0    0     -0.2059118509     -9.6730680465     1.4389885902     -0.1958811283     0.0649408578     -0.0328306317     44.4814987182     80.4750442504     -49.5923080444
 74 184    0    0     -0.2059118509     -9.6730680465     1.4389885902     -0.1958811283     0.0649408578     -0.0328306317     44.4814987182     80.4750442504     -49.5923080444
 75 136    0    0     -0.2178834438     -9.6682786941     1.5970139503     -0.2030717849     0.0702672529     -0.0381570339     44.4814987182     80.4750442504     -49.5923080444
 76  88    0    0     -0.1915459060     -9.6850395202     1.6377173423     -0.1743091964     0.0481626844     -0.0312327122     44.4814987182     80.4750442504     -49.5923080444
 77  40    0    0     -0.1915459060     -9.6850395202     1.6377173423     -0.1743091964     0.0481626844     -0.0312327122     44.4814987182     80.4750442504     -49.5923080444
 77 248    0    0     -0.2011231899     -9.7353200912     1.5108182430     -0.1543351650     0.0393741178     -0.0280368690     44.3063735961     79.2450790405     -48.7489013671
 78 201    0    0     -0.1891515731     -9.7353200912     1.6233514785     -0.1308990120     0.0420373249     -0.0352275133     44.3063735961     79.2450790405     -48.7489013671
 79 153    0    0     -0.1891515731     -9.7353200912     1.6233514785     -0.1308990120     0.0420373249     -0.0352275133     44.3063735961     79.2450790405     -48.7489013671
 80 105    0    0     -0.2035175085     -9.6539134979     1.4126509666     -0.1138545155     0.0478963613     -0.0328306317     44.3063735961     79.2450790405     -48.7489013671
 81  57    0    0     -0.2873188495     -9.6443357467     1.3360326290     -0.1338285207     0.0553533315     -0.0330969524     44.3063735961     79.2450790405     -48.7489013671
 82   9    0    0     -0.2873188495     -9.6443357467     1.3360326290     -0.1338285207     0.0553533315     -0.0330969524     44.3063735961     79.2450790405     -48.7489013671
 82 217    0    0     -0.2154891252     -9.5868721008     1.3312439918     -0.1817661476     0.0377761960     -0.0291021490     44.3063735961     79.2450790405     -48.7489013671
 83 170    0    0     -0.2490096569     -9.7185602188     1.7047585487     -0.2123929738     0.0321834754     -0.0304337501     44.3063735961     79.2450790405     -48.7489013671
 84 122    0    0     -0.2490096569     -9.7185602188     1.7047585487     -0.2123929738     0.0321834754     -0.0304337501     44.3063735961     79.2450790405     -48.7489013671
 85  74    0    0     -0.2442210197     -9.7257432937     1.4437771797     -0.1780376672     0.0044861769     -0.0296347885     45.5322418212     80.8264694213     -50.2670326232
 86  26    0    0     -0.1795742750     -9.6108150482     1.6760265827     -0.1969464111     0.0084809789     -0.0445487213     45.5322418212     80.8264694213     -50.2670326232
 86 235    0    0     -0.1795742750     -9.6108150482     1.6760265827     -0.1969464111     0.0084809789     -0.0445487213     45.5322418212     80.8264694213     -50.2670326232
 87 187    0    0     -0.2346437215     -9.6371526718     1.5323672294     -0.1908210372     -0.0208142375     -0.0304337501     45.5322418212     80.8264694213     -50.2670326232
 88 140    3    7     -0.2059118509     -9.6946163177     1.4533544540     -0.2091971397     -0.0090961513     -0.0301674318     45.5322418212     80.8264694213     -50.2670326232
 89  93    4   14     -0.2059118509     -9.6946163177     1.4533544540     -0.2091971397     -0.0090961513     -0.0301674318     45.5322418212     80.8264694213     -50.2670326232
 90  46    5   21     -0.2298550844     -9.7496862411     1.5922253131     -0.2075992107     0.0068830585     -0.0450813579     45.5322418212     80.8264694213     -50.2670326232
 90 254    6   28     -0.2729529142     -9.7089824676     1.6472947597     -0.1687164545     -0.0040360684     -0.0520056819     45.5322418212     80.8264694213     -50.2670326232
 91 207    5   25     -0.2729529142     -9.7089824676     1.6472947597     -0.1687164545     -0.0040360684     -0.0520056819     45.5322418212     80.8264694213     -50.2670326232
 92 160    3   21     -0.2250664234     -9.6371526718     1.4318056106     -0.1402202129     -0.0335976028     -0.0466792821     44.8317451477     79.7722091674     -47.5681343078
 93 113    1   18     -0.2322494029     -9.6108150482     1.4102566242     -0.1926852703     -0.0056339893     -0.0560004806     44.8317451477     79.7722091674     -47.5681343078
 94  65    1   18     -0.2322494029     -9.6108150482     1.4102566242     -0.1926852703     -0.0056339893     -0.0560004806     44.8317451477     79.7722091674     -47.5681343078
 95  18    0   19     -0.2370380401     -9.7496862411     1.4868750572     -0.2139909029     -0.0056339893     -0.0618595314     44.8317451477     79.7722091674     -47.5681343078
 95 226    1   18     -0.2370380401     -9.7592630386     1.4102566242     -0.1700480699     -0.0176183948     -0.0695828151     44.8317451477     79.7722091674     -47.5681343078
 96 178    1   18     -0.2370380401     -9.7592630386     1.4102566242     -0.1700480699     -0.0176183948     -0.0695828151     44.8317451477     79.7722091674     -47.5681343078
 97 131    1   18     -0.2945018005     -9.7257432937     1.4916636943     -0.1247736334     -0.0527726554     -0.0786377048     44.8317451477     79.7722091674     -47.5681343078
 98  84    3   16     -0.1676026582     -9.6539134979     1.5850422382     -0.0728412151     -0.0594306659     -0.0943505859     44.8317451477     79.7722091674     -47.5681343078
 99  37    4   17     -0.1676026582     -9.6539134979     1.5850422382     -0.0728412151     -0.0594306659     -0.0943505859     44.8317451477     79.7722091674     -47.5681343078
 99 245    4   17     -0.1723913097     -9.6443357467     1.1995562362     -0.0914836215     -0.0288038444     -0.0962148284     44.8317451477     79.7722091674     -47.5681343078
100 198    5   15     -0.1843629074     -9.6874332427     1.9561624526     -0.1641890287     0.0444342041     -0.1089981918     44.8317451477     79.7722091674     -47.5681343078
101 151    5   21     -0.1843629074     -9.6874332427     1.9561624526     -0.1641890287     0.0444342041     -0.1089981918     44.8317451477     79.7722091674     -47.5681343078
102 104    6   20     0.0023943238     -9.7281370162     1.7047585487     -0.1247736334     0.0012903354     -0.0839640998     44.8317451477     79.7722091674     -47.5681343078
103  57    5   18     -0.1723913097     -9.6874332427     1.5108182430     -0.1282358055     0.0356456327     -0.0855620193     44.8317451477     79.7722091674     -47.5681343078
104   9    5   19     -0.1723913097     -9.6874332427     1.5108182430     -0.1282358055     0.0356456327     -0.0855620193     44.8317451477     79.7722091674     -47.5681343078
104 218    4   12     -0.0502807998     -9.6036319732     1.6927867889     -0.1431497335     0.0478963613     -0.0725123357     44.8317451477     79.7722091674     -47.5681343078
105 171    2   11     -0.2107004880     -9.6730680465     1.3767361640     -0.1170503616     0.0654734992     -0.0733113002     44.8317451477     79.7722091674     -47.5681343078
106 123    2   10     -0.2107004880     -9.6730680465     1.3767361640     -0.1170503616     0.0654734992     -0.0733113002     44.8317451477     79.7722091674     -47.5681343078
107  76    1   11     -0.0909842967     -9.6108150482     1.4413828849     -0.1253062725     0.0500269222     -0.0570657682     44.8317451477     79.7722091674     -47.5681343078
108  28    1   11     -0.1580253696     -9.6802511215     1.3192723989     -0.1394212484     0.0694682979     -0.0514730453     45.1819915771     80.8264694213     -48.9175834655
108 237    1    7     -0.1580253696     -9.6802511215     1.3192723989     -0.1394212484     0.0694682979     -0.0514730453     45.1819915771     80.8264694213     -48.9175834655
109 190    1    4     -0.1484480619     -9.6994056701     1.7334903717     -0.1527372598     0.0641418933     -0.0416191959     45.1819915771     80.8264694213     -48.9175834655
110 143    0    0     -0.1029559254     -9.6156044006     1.3432155847     -0.1423507690     0.0662724494     -0.0235094261     45.1819915771     80.8264694213     -48.9175834655
111  96    0    0     -0.1029559254     -9.6156044006     1.3432155847     -0.1423507690     0.0662724494     -0.0235094261     45.1819915771     80.8264694213     -48.9175834655
112  48    0    0     -0.1915459060     -9.6539134979     1.2330766916     -0.1649879837     0.0819853401     -0.0307000684     45.1819915771     80.8264694213     -48.9175834655
113   1    0    0     -0.1101388931     -9.7041940689     1.7310960292     -0.1854946327     0.0681366920     -0.0312327122     45.1819915771     80.8264694213     -48.9175834655
113 210    0    4     -0.1101388931     -9.7041940689     1.7310960292     -0.1854946327     0.0681366920     -0.0312327122     45.1819915771     80.8264694213     -48.9175834655
114 162    0   10     -0.1819685935     -9.6132097244     1.5467331409     -0.2025391340     0.0934371089     -0.0280368690     45.1819915771     80.8264694213     -48.9175834655
115 115    0   13     -0.2346437215     -9.6730680465     1.7765882015     -0.2257089853     0.0875780677     -0.0211125445     43.7810020446     79.4207916259     -48.9175834655
116  68    0   16     -0.2346437215     -9.6730680465     1.7765882015     -0.2257089853     0.0875780677     -0.0211125445     43.7810020446     79.4207916259     -48.9175834655
117  20    0   13     -0.2466153383     -9.7065887451     1.4318056106     -0.2009412050     0.0580165338     0.0065847520     43.7810020446     79.4207916259     -48.9175834655
117 228    0    7     -0.2801358699     -9.6563072204     1.1516697406     -0.2302364349     0.0489616441     0.0012583471     43.7810020446     79.4207916259     -48.9175834655
118 180    0    3     -0.2801358699     -9.6563072204     1.1516697406     -0.2302364349     0.0489616441     0.0012583471     43.7810020446     79.4207916259     -48.9175834655
119 132    0    4     -0.1771799468     -9.6587018966     1.4820864200     -0.2550041913     0.0550870037     -0.0069975762     43.7810020446     79.4207916259     -48.9175834655
120  83    0   12     -0.1412650966     -9.6682786941     1.5922253131     -0.2608632564     0.0449668407     0.0105795526     43.7810020446     79.4207916259     -48.9175834655
121  35    1   17     -0.1412650966     -9.6682786941     1.5922253131     -0.2608632564     0.0449668407     0.0105795526     43.7810020446     79.4207916259     -48.9175834655
121 243    1   22     -0.2729529142     -9.7544746398     1.5371558666     -0.2760434627     0.0937034225     0.0028562693     43.7810020446     79.4207916259     -48.9175834655
122 196    0   22     -0.1747856235     -9.7161655426     1.0750513076     -0.2712497234     0.0921055030     0.0063184313     43.7810020446     80.4750442504     -48.2428588867
123 148    0   19     -0.1747856235     -9.7161655426     1.0750513076     -0.2712497234     0.0921055030     0.0063184313     43.7810020446     80.4750442504     -48.2428588867
124 100    0   22     -0.2945018005     -9.7353200912     1.2857518196     -0.2621948480     0.0934371089     -0.0376243948     43.7810020446     80.4750442504     -48.2428588867
125  52   -1   22     -0.2657699346     -9.7041940689     1.0367422103     -0.2259752988     0.0340477180     -0.0357601523     43.7810020446     80.4750442504     -48.2428588867
126   4   -2   26     -0.2657699346     -9.7041940689     1.0367422103     -0.2259752988     0.0340477180     -0.0357601523     43.7810020446     80.4750442504     -48.2428588867
126 212   -2   29     -0.2729529142     -9.7281370162     1.2929347801     -0.2352965116     -0.0298691225     -0.0373580741     43.7810020446     80.4750442504     -48.2428588867
127 165   -3   32     -0.1819685935     -9.7257432937     1.4461715221     -0.2230457782     -0.0415872097     -0.0482771968     43.7810020446     80.4750442504     -48.2428588867
128 118   -2   37     -0.1819685935     -9.7257432937     1.4461715221     -0.2230457782     -0.0415872097     -0.0482771968     43.7810020446     80.4750442504     -48.2428588867
129  70    0   40     -0.0550694465     -9.7664461135     1.1732186079     -0.2044033765     -0.0519736957     -0.0549352073     43.7810020446     80.4750442504     -48.2428588867
130  23    0   38     -0.2992904472     -9.7113771438     1.2594143152     -0.2001422405     -0.0322660064     -0.0722460174     43.7810020446     79.0693664550     -46.8934097290
130 231    2   38     -0.2992904472     -9.7113771438     1.2594143152     -0.2001422405     -0.0322660064     -0.0722460174     43.7810020446     79.0693664550     -46.8934097290
131 183    1   37     -0.3423882961     -9.7664461135     1.3839191246     -0.1950821685     -0.0120256733     -0.0759744930     43.7810020446     79.0693664550     -46.8934097290
132 136    0   31     -0.2107004880     -9.6610965728     1.1660356521     -0.1711133480     -0.0341302442     -0.0565331268     43.7810020446     79.0693664550     -46.8934097290
133  88    0   30     -0.2107004880     -9.6610965728     1.1660356521     -0.1711133480     -0.0341302442     -0.0565331268     43.7810020446     79.0693664550     -46.8934097290
134  41    0   29     -0.1795742750     -9.7089824676     1.2785688638     -0.1964137554     -0.0354618501     -0.0557341623     43.7810020446     79.0693664550     -46.8934097290
134 249    0   34     -0.1197161788     -9.7425031661     1.4078622817     -0.1953484916     -0.0202815985     -0.0536036014     43.7810020446     79.0693664550     -46.8934097290
135 201    0   34     -0.1197161788     -9.7425031661     1.4078622817     -0.1953484916     -0.0202815985     -0.0536036014     43.7810020446     79.0693664550     -46.8934097290
136 154    0   36     -0.1963345432     -9.7161655426     1.1229377985     -0.1889567947     0.0257917904     -0.0575984048     43.7810020446     79.0693664550     -46.8934097290
137 106    0   31     -0.3208393812     -9.6874332427     1.0870230197     -0.1974790382     0.0135410618     -0.0445487213     43.7810020446     79.0693664550     -46.8934097290
138  58    0   26     -0.3208393812     -9.6874332427     1.0870230197     -0.1974790382     0.0135410618     -0.0445487213     43.7810020446     79.0693664550     -46.8934097290
139  10    0   27     -0.2394323587     -9.7233486175     1.0894173431     -0.2030717849     -0.0008402262     -0.0416191959     44.3063735961     80.2993392944     -46.3873634338
139 219    0   29     -0.1939402198     -9.7927837371     1.2402596473     -0.1926852703     -0.0136235940     -0.0394886379     44.3063735961     80.2993392944     -46.3873634338
140 172    0   32     -0.1939402198     -9.7927837371     1.2402596473     -0.1926852703     -0.0136235940     -0.0394886379     44.3063735961     80.2993392944     -46.3873634338
141 125    0   30     -0.2681642532     -9.7281370162     1.0127989053     -0.1631237411     -0.0351955294     -0.0264389491     44.3063735961     80.2993392944     -46.3873634338
142  78   -2   31     -0.2202777862     -9.6778564453     1.0606853961     -0.1719123125     -0.0410545730     -0.0386896753     44.3063735961     80.2993392944     -46.3873634338
143  31   -3   30     -0.2202777862     -9.6778564453     1.0606853961     -0.1719123125     -0.0410545730     -0.0386896753     44.3063735961     80.2993392944     -46.3873634338
143 240   -3   30     -0.3543598890     -9.7233486175     1.0942059707     -0.1854946327     -0.0173520755     -0.0642564201     44.3063735961     80.2993392944     -46.3873634338
144 193   -2   32     -0.2298550844     -9.7305316925     0.9218146324     -0.1812335109     -0.0426524877     -0.0530709648     44.3063735961     80.2993392944     -46.3873634338
145 146   -3   38     -0.2298550844     -9.7305316925     0.9218146324     -0.1812335109     -0.0426524877     -0.0530709648     44.3063735961     80.2993392944     -46.3873634338
146  99   -4   39     -0.1556310415     -9.8071498870     1.0966002941     -0.1703143835     -0.0525063323     -0.0490761661     45.3571166992     81.0021743774     -48.4115409851
147  52   -6   46     -0.2370380401     -9.7233486175     0.8643508911     -0.1631237411     -0.0383913660     -0.0448150396     45.3571166992     81.0021743774     -48.4115409851
148   5   -5   49     -0.2370380401     -9.7233486175     0.8643508911     -0.1631237411     -0.0383913660     -0.0448150396     45.3571166992     81.0021743774     -48.4115409851
148 213   -4   48     -0.1268991470     -9.6898279190     0.9577294349     -0.1737765550     -0.0479788923     -0.0448150396     45.3571166992     81.0021743774     -48.4115409851
149 166   -5   50     -0.2897131729     -9.7448978424     0.9577294349     -0.1769723892     -0.0218795180     -0.0597289657     45.3571166992     81.0021743774     -48.4115409851
150 119    0   40     -0.2897131729     -9.7448978424     0.9577294349     -0.1769723892     -0.0218795180     -0.0597289657     45.3571166992     81.0021743774     -48.4115409851
151  72   -1   41     -0.0359148550     -9.6419420242     1.0894173431     -0.1777713537     -0.0365271282     -0.0533372831     45.3571166992     81.0021743774     -48.4115409851
152  25    0   44     -0.2154891252     -9.7113771438     1.1708242893     -0.2065339326     -0.0157541561     -0.0637237739     45.3571166992     81.0021743774     -48.4115409851
152 234    2   48     -0.2154891252     -9.7113771438     1.1708242893     -0.2065339326     -0.0157541561     -0.0637237739     45.3571166992     81.0021743774     -48.4115409851
153 187   -1   60     -0.3256280183     -9.7688407897     1.1444867849     -0.2193172931     -0.0098951129     -0.0575984048     44.4814987182     80.4750442504     -46.8934097290
154 140    0   64     -0.2585869789     -9.7688407897     0.9960386276     -0.2030717849     -0.0256080007     -0.0432171201     44.4814987182     80.4750442504     -46.8934097290
155  92    0   61     -0.2585869789     -9.7688407897     0.9960386276     -0.2030717849     -0.0256080007     -0.0432171201     44.4814987182     80.4750442504     -46.8934097290
156  44    0   62     -0.0407035017     -9.7353200912     0.8164643287     -0.2004085540     -0.0591643428     -0.0288358306     44.4814987182     80.4750442504     -46.8934097290
156 252    0   64     -0.2011231899     -9.7616577148     1.0127989053     -0.2086644887     -0.0482452154     -0.0490761661     44.4814987182     80.4750442504     -46.8934097290
157 204    0   64     -0.2011231899     -9.7616577148     1.0127989053     -0.2086644887     -0.0482452154     -0.0490761661     44.4814987182     80.4750442504     -46.8934097290
158 157   -1   68     -0.2921074867     -9.7688407897     0.8715337753     -0.1921526336     -0.0554358577     -0.0416191959     44.4814987182     80.4750442504     -46.8934097290
159 110   -3   68     -0.0359148550     -9.6850395202     0.9768840789     -0.2123929738     -0.0453156900     -0.0440160799     44.4814987182     80.4750442504     -46.8934097290
160  62   -2   75     -0.0359148550     -9.6850395202     0.9768840789     -0.2123929738     -0.0453156900     -0.0440160799     44.4814987182     80.4750442504     -46.8934097290
161  14    0   77     -0.1436594247     -9.7329254150     1.0750513076     -0.2283721923     0.0196664257     -0.0807682609     44.6566200256     79.5964965820     -45.0379142761
161 223   -2   77     -0.1077445626     -9.7592630386     0.8619565010     -0.2278395414     0.0031545760     -0.0725123357     44.6566200256     79.5964965820     -45.0379142761
162 175    0   83     -0.1077445626     -9.7592630386     0.8619565010     -0.2278395414     0.0031545760     -0.0725123357     44.6566200256     79.5964965820     -45.0379142761
163 127    0   79     -0.2130948066     -9.7688407897     1.0391365289     -0.2289048194     0.0034208965     -0.0797029781     44.6566200256     79.5964965820     -45.0379142761
164  79    0   81     -0.1580253696     -9.7568693161     0.7518176555     -0.2060012817     -0.0093624706     -0.0594626474     44.6566200256     79.5964965820     -45.0379142761
165  32    3   83     -0.1580253696     -9.7568693161     0.7518176555     -0.2060012817     -0.0093624706     -0.0594626474     44.6566200256     79.5964965820     -45.0379142761
165 241    2   84     0.0383091812     -9.7401084899     0.9050542831     -0.2001422405     -0.0141562342     -0.0647890520     44.6566200256     79.5964965820     -45.0379142761
166 192   -1   85     -0.1987288665     -9.8071498870     1.0774456262     -0.1897557735     0.0534890890     -0.0914210700     44.6566200256     79.5964965820     -45.0379142761
167 145   -1   74     -0.1987288665     -9.8071498870     1.0774456262     -0.1897557735     0.0534890890     -0.0914210700     44.6566200256     79.5964965820     -45.0379142761
168  97   -5   79     -0.1819685935     -9.6682786941     0.7398460388     -0.1772387123     0.0822516632     -0.0908884239     42.2048835754     79.5964965820     -44.7005500793
169  49   -9   80     -0.0742240333     -9.7089824676     0.8547736167     -0.2033380985     0.0542880439     -0.0959485149     42.2048835754     79.5964965820     -44.7005500793
170   1   -7   80     -0.0742240333     -9.7089824676     0.8547736167     -0.2033380985     0.0542880439     -0.0959485149     42.2048835754     79.5964965820     -44.7005500793
170 209   -6   99     -0.1915459060     -9.7832069396     1.0008273124     -0.2387586593     0.0529564476     -0.0999433135     42.2048835754     79.5964965820     -44.7005500793
171 161   -3   94     -0.2442210197     -9.9963016510     1.2378653287     -0.2038707256     0.0537554073     -0.0887578678     42.2048835754     79.5964965820     -44.7005500793
172 113   -1   91     -0.2442210197     -9.9963016510     1.2378653287     -0.2038707256     0.0537554073     -0.0887578678     42.2048835754     79.5964965820     -44.7005500793
173  65   -1   93     -0.1819685935     -9.7281370162     1.0295591354     -0.1135882019     0.0433689212     -0.0666532993     42.2048835754     79.5964965820     -44.7005500793
174  18   -1   83     -0.2585869789     -9.6850395202     0.7829438209     -0.0715096044     0.0484290075     -0.0376243948     42.2048835754     79.5964965820     -44.7005500793
174 226    0   84     -0.2585869789     -9.6850395202     0.7829438209     -0.0715096044     0.0484290075     -0.0376243948     42.2048835754     79.5964965820     -44.7005500793
175 177    2   82     -0.2466153383     -9.6395473480     0.8260416984     -0.0739064884     0.0273897123     -0.0139218997     42.2048835754     79.5964965820     -44.7005500793
176 130    4   76     -0.3280223608     -9.8143329620     0.8954771041     -0.0885540962     0.0279223489     -0.0024701318     44.6566200256     80.2993392944     -45.0379142761
177  82    6   72     -0.3280223608     -9.8143329620     0.8954771041     -0.0885540962     0.0279223489     -0.0024701318     44.6566200256     80.2993392944     -45.0379142761
178  34    6   57     -0.3471769332     -9.7401084899     0.7015368461     -0.1324969291     0.0313845133     -0.0024701318     44.6566200256     80.2993392944     -45.0379142761
178 242    5   61     -0.1340821266     -9.6419420242     0.8499849319     -0.1700480699     0.0380425167     -0.0125903010     44.6566200256     80.2993392944     -45.0379142761
179 194    4   64     -0.1340821266     -9.6419420242     0.8499849319     -0.1700480699     0.0380425167     -0.0125903010     44.6566200256     80.2993392944     -45.0379142761
180 146    3   71     -0.1604196929     -9.7041940689     0.8428019523     -0.1966800785     0.0425699615     -0.0208462262     44.6566200256     80.2993392944     -45.0379142761
181  99    2   85     -0.1316878080     -9.8598251342     1.0439251661     -0.2344975471     -0.0128246331     -0.0160524616     44.6566200256     80.2993392944     -45.0379142761
182  52    0   80     -0.1316878080     -9.8598251342     1.0439251661     -0.2344975471     -0.0128246331     -0.0160524616     44.6566200256     80.2993392944     -45.0379142761
183   4    1   86     -0.1915459060     -9.8334875106     1.0822342681     -0.2139909029     -0.0367934465     -0.0267052674     44.6566200256     80.2993392944     -45.0379142761
183 213    1   85     -0.4621044635     -9.8023614883     0.9720953941     -0.1838967227     -0.0327986478     -0.0325643110     44.1312484741     80.8264694213     -45.5439567565
184 166    1   80     -0.4621044635     -9.8023614883     0.9720953941     -0.1838967227     -0.0327986478     -0.0325643110     44.1312484741     80.8264694213     -45.5439567565
185 119    4   85     -0.0167602658     -9.5605344772     0.5961865901     -0.1737765550     -0.0695508241     -0.0072638978     44.1312484741     80.8264694213     -45.5439567565
186  72    4   82     -0.3136564254     -9.7305316925     0.7877325057     -0.2273068904     -0.0343965649     -0.0378907155     44.1312484741     80.8264694213     -45.5439567565
187  24    6   83     -0.3136564254     -9.7305316925     0.7877325057     -0.2273068904     -0.0343965649     -0.0378907155     44.1312484741     80.8264694213     -45.5439567565
187 233    6   87     -0.1604196929     -9.7305316925     0.6177354812     -0.2624611616     -0.0461146545     -0.0314990305     44.1312484741     80.8264694213     -45.5439567565
188 186    3   81     -0.3495712518     -9.8358821868     0.8978713989     -0.2747118949     -0.0421198558     -0.0517393636     44.1312484741     80.8264694213     -45.5439567565
189 139    4   85     -0.3495712518     -9.8358821868     0.8978713989     -0.2747118949     -0.0421198558     -0.0517393636     44.1312484741     80.8264694213     -45.5439567565
190  93    1   81     -0.2873188495     -9.8957395553     0.8164643287     -0.2347638607     -0.0485115337     -0.0461466360     44.1312484741     80.8264694213     -45.5439567565
191  46    0   75     -0.2298550844     -9.7736291885     0.7135085105     -0.1804345607     -0.0314670443     -0.0472119188     43.2556304931     80.2993392944     -44.0258255004
191 254    2   75     0.0359148550     -9.6275758743     0.4836534023     -0.1671185493     -0.0248090410     -0.0410865545     43.2556304931     80.2993392944     -44.0258255004
192 207    0   75     0.0359148550     -9.6275758743     0.4836534023     -0.1671185493     -0.0248090410     -0.0410865545     43.2556304931     80.2993392944     -44.0258255004
193 159    0   82     -0.0742240333     -9.6802511215     0.4357668876     -0.2243773698     0.0170032238     -0.0650553703     43.2556304931     80.2993392944     -44.0258255004
194 111    0   93     -0.2059118509     -9.7401084899     0.4716817855     -0.2637927532     0.0351129961     -0.0682512044     43.2556304931     80.2993392944     -44.0258255004
195  64    0  103     -0.2059118509     -9.7401084899     0.4716817855     -0.2637927532     0.0351129961     -0.0682512044     43.2556304931     80.2993392944     -44.0258255004
196  16    1  109     -0.1580253696     -9.7688407897     0.4740760803     -0.2946858882     -0.0112267124     -0.0477445602     43.2556304931     80.2993392944     -44.0258255004
196 225    2  118     -0.1891515731     -9.8622188568     0.7637892246     -0.2821688652     0.0092799396     -0.0597289657     43.2556304931     80.2993392944     -44.0258255004
197 178    5  122     -0.1891515731     -9.8622188568     0.7637892246     -0.2821688652     0.0092799396     -0.0597289657     43.2556304931     80.2993392944     -44.0258255004
198 130    3  119     -0.1963345432     -9.8310928344     0.6129468917     -0.2243773698     0.0090136194     -0.0546688842     44.3063735961     79.9479141235     -44.7005500793
199  83    1  116     -0.0311262083     -9.7281370162     0.5530887603     -0.1846956729     0.0060840978     -0.0575984048     44.3063735961     79.9479141235     -44.7005500793
200  35    0  116     -0.0311262083     -9.7281370162     0.5530887603     -0.1846956729     0.0060840978     -0.0575984048     44.3063735961     79.9479141235     -44.7005500793
200 243   -2  116     -0.1197161788     -9.6610965728     0.6153411865     -0.2083981513     0.0684030103     -0.0871599388     44.3063735961     79.9479141235     -44.7005500793
201 195   -7  122     -0.0981672668     -9.6970109939     0.8356189727     -0.2789730072     0.1272597789     -0.1135256409     44.3063735961     79.9479141235     -44.7005500793
202 148   -6  126     -0.0981672668     -9.6970109939     0.8356189727     -0.2789730072     0.1272597789     -0.1135256409     44.3063735961     79.9479141235     -44.7005500793
203 100   -6  119     -0.0622524166     -9.8263044357     0.8571679115     -0.3141272544     0.1693383598     -0.1295048599     44.3063735961     79.9479141235     -44.7005500793
204  53   -3  119     -0.2226721048     -9.9364433288     0.7254800796     -0.2707170963     0.1738657951     -0.1433534860     44.3063735961     79.9479141235     -44.7005500793
205   6    1  118     -0.2226721048     -9.9364433288     0.7254800796     -0.2707170963     0.1738657951     -0.1433534860     44.3063735961     79.9479141235     -44.7005500793
205 214    1  113     -0.2729529142     -9.8167276382     0.6344957828     -0.2017401695     0.1328524947     -0.1476146221     44.3063735961     79.9479141235     -44.7005500793
206 167    3  116     -0.2968961238     -9.6754617691     0.6225241661     -0.1676511859     0.0774579000     -0.1468156576     44.1312484741     79.4207916259     -42.5076942443
207 120    3  114     -0.2968961238     -9.6754617691     0.6225241661     -0.1676511859     0.0774579000     -0.1468156576     44.1312484741     79.4207916259     -42.5076942443
208  73    3  108     -0.0598580884     -9.7664461135     0.9888556480     -0.1809671974     0.0002250546     -0.1342986226     44.1312484741     79.4207916259     -42.5076942443
209  25    1  105     -0.1460537433     -9.8741912841     1.0678683519     -0.1623247861     -0.0128246331     -0.1207162857     44.1312484741     79.4207916259     -42.5076942443
209 235    1   94     -0.1460537433     -9.8741912841     1.0678683519     -0.1623247861     -0.0128246331     -0.1207162857     44.1312484741     79.4207916259     -42.5076942443
210 188    0   78     -0.1963345432     -9.7975721359     0.7661836147     -0.1095933914     -0.0573000955     -0.0863609886     44.1312484741     79.4207916259     -42.5076942443
211 141   -1   70     0.0215489125     -9.7089824676     0.7733665466     -0.1040006756     -0.1057703733     -0.0594626474     44.1312484741     79.4207916259     -42.5076942443
212  94   -2   60     0.0215489125     -9.7089824676     0.7733665466     -0.1040006756     -0.1057703733     -0.0594626474     44.1312484741     79.4207916259     -42.5076942443
213  46   -3   52     0.0287318849     -9.7113771438     0.6775936126     -0.1282358055     -0.0724803495     -0.0589300107     44.1312484741     79.4207916259     -42.5076942443
213 255   -3   48     0.0287318849     -9.7616577148     0.8212530136     -0.1282358055     -0.0666213083     -0.0437497568     42.5551338195     78.1908187866     -43.3511009216
214 207   -2   42     0.0287318849     -9.7616577148     0.8212530136     -0.1282358055     -0.0666213083     -0.0437497568     42.5551338195     78.1908187866     -43.3511009216
215 160   -1   37     -0.0167602658     -9.7903900146     0.6273128509     -0.1191809177     -0.0687518692     -0.0240420675     42.5551338195     78.1908187866     -43.3511009216
216 113   -1   35     0.0023943238     -9.8047552108     0.5626660346     -0.1186482791     -0.0530389785     -0.0200472640     42.5551338195     78.1908187866     -43.3511009216
217  65   -1   34     0.0023943238     -9.8047552108     0.5626660346     -0.1186482791     -0.0530389785     -0.0200472640     42.5551338195     78.1908187866     -43.3511009216
218  17    0   32     -0.0694353866     -9.7736291885     0.2801358699     -0.1032016992     -0.0317333650     -0.0179167032     42.5551338195     78.1908187866     -43.3511009216
218 226    0   37     0.0167602658     -9.7089824676     0.1915459060     -0.0994732284     -0.0487778568     -0.0091281385     42.5551338195     78.1908187866     -43.3511009216
219 178    0   40     0.0167602658     -9.7089824676     0.1915459060     -0.0994732284     -0.0487778568     -0.0091281385     42.5551338195     78.1908187866     -43.3511009216
220 130    1   46     -0.0718297100     -9.7856006622     0.4190066337     -0.1423507690     -0.0378587245     -0.0200472640     42.5551338195     78.1908187866     -43.3511009216
221  82    0   54     -0.0191545906     -9.7784175872     0.5339341640     -0.1287684440     -0.0498431301     -0.0120576608     43.4307518005     81.1778869628     -43.8571434020
222  34    0   58     -0.0191545906     -9.7784175872     0.5339341640     -0.1287684440     -0.0498431301     -0.0120576608     43.4307518005     81.1778869628     -43.8571434020
222 243    0   64     -0.0454921483     -9.7592630386     0.3471769332     -0.1293010826     -0.0442504119     -0.0131229400     43.4307518005     81.1778869628     -43.8571434020
223 195   -2   65     -0.0287318849     -9.6754617691     0.3687258243     -0.1527372598     -0.0434514522     -0.0157861413     43.4307518005     81.1778869628     -43.8571434020
224 148   -2   66     -0.0287318849     -9.6754617691     0.3687258243     -0.1527372598     -0.0434514522     -0.0157861413     43.4307518005     81.1778869628     -43.8571434020
225 101   -2   73     -0.0981672668     -9.8239097595     0.7374516487     -0.1814998435     -0.0202815985     -0.0291021490     43.4307518005     81.1778869628     -43.8571434020
226  53   -2   73     -0.0622524166     -9.8095445632     0.7829438209     -0.1625910997     -0.0170857548     -0.0299011116     43.4307518005     81.1778869628     -43.8571434020
227   6   -2   72     -0.0622524166     -9.8095445632     0.7829438209     -0.1625910997     -0.0170857548     -0.0299011116     43.4307518005     81.1778869628     -43.8571434020
227 214   -3   68     -0.0383091812     -9.7544746398     0.7135085105     -0.1316979646     -0.0477125692     -0.0189819831     43.4307518005     81.1778869628     -43.8571434020
228 166   -4   61     -0.0933786296     -9.7472915649     0.5674547195     -0.1314316391     -0.0333312797     -0.0245747065     45.0068702697     80.2993392944     -44.3631896972
229 119   -3   59     -0.0933786296     -9.7472915649     0.5674547195     -0.1314316391     -0.0333312797     -0.0245747065     45.0068702697     80.2993392944     -44.3631896972
230  72   -3   58     -0.1173218607     -9.7113771438     0.4956250190     -0.1458129310     -0.0162867965     -0.0312327122     45.0068702697     80.2993392944     -44.3631896972
231  25   -3   56     -0.1149275422     -9.7951784133     0.5650603771     -0.1498077392     -0.0237437605     -0.0365591096     45.0068702697     80.2993392944     -44.3631896972
231 234   -3   57     -0.1149275422     -9.7951784133     0.5650603771     -0.1498077392     -0.0237437605     -0.0365591096     45.0068702697     80.2993392944     -44.3631896972
232 186   -2   59     -0.0885899734     -9.7903900146     0.6273128509     -0.1404865264     -0.0314670443     -0.0381570339     45.0068702697     80.2993392944     -44.3631896972
233 139   -1   58     -0.1340821266     -9.7472915649     0.6153411865     -0.1327632427     -0.0133572745     -0.0448150396     45.0068702697     80.2993392944     -44.3631896972
234  92   -1   61     -0.1340821266     -9.7472915649     0.6153411865     -0.1327632427     -0.0133572745     -0.0448150396     45.0068702697     80.2993392944     -44.3631896972
235  45    0   55     -0.0502807998     -9.7568693161     0.6656219959     -0.1356927752     -0.0210805606     -0.0448150396     45.0068702697     80.2993392944     -44.3631896972
235 253    1   56     -0.0430978250     -9.7760238647     0.6153411865     -0.1519382953     -0.0335976028     -0.0485435199     43.4307518005     82.2321472167     -43.1824188232
236 206    0   57     -0.0430978250     -9.7760238647     0.6153411865     -0.1519382953     -0.0335976028     -0.0485435199     43.4307518005     82.2321472167     -43.1824188232
237 159    0   55     -0.0981672668     -9.7640523910     0.7159028053     -0.1503403759     -0.0383913660     -0.0501414394     43.4307518005     82.2321472167     -43.1824188232
238 112    0   54     -0.1125332117     -9.8071498870     0.8140700340     -0.1314316391     -0.0378587245     -0.0461466360     43.4307518005     82.2321472167     -43.1824188232
239  65   -1   52     -0.1125332117     -9.8071498870     0.8140700340     -0.1314316391     -0.0378587245     -0.0461466360     43.4307518005     82.2321472167     -43.1824188232
240  17    0   49     -0.1292934894     -9.7281370162     0.7422403812     -0.1191809177     -0.0346628880     -0.0445487213     43.4307518005     82.2321472167     -43.1824188232
240 226    0   43     -0.1029559254     -9.7640523910     0.6249184608     -0.1351601123     -0.0375924110     -0.0402875947     43.4307518005     82.2321472167     -43.1824188232
241 179    0   43     -0.1029559254     -9.7640523910     0.6249184608     -0.1351601123     -0.0375924110     -0.0402875947     43.4307518005     82.2321472167     -43.1824188232
242 132   -1   32     -0.0694353866     -9.7496862411     0.5937922477     -0.1482098102     -0.0458483314     -0.0384233570     43.4307518005     82.2321472167     -43.1824188232
243  85   -1   30     -0.0311262083     -9.7975721359     0.6273128509     -0.1535362148     -0.0346628880     -0.0418855190     43.4307518005     82.2321472167     -43.1824188232
244  38    0   29     -0.0311262083     -9.7975721359     0.6273128509     -0.1535362148     -0.0346628880     -0.0418855190     43.4307518005     82.2321472167     -43.1824188232
244 246    0   28     -0.0909842967     -9.8167276382     0.5219625949     -0.1364917278     -0.0280048828     -0.0402875947     43.7810020446     81.1778869628     -44.1945075988
245 199    0   35     0.0215489125     -9.7377147674     0.4285839557     -0.1213114738     -0.0258743238     -0.0365591096     43.7810020446     81.1778869628     -44.1945075988
246 151   -1   33     0.0215489125     -9.7377147674     0.4285839557     -0.1213114738     -0.0258743238     -0.0365591096     43.7810020446     81.1778869628     -44.1945075988
247 104   -2   35     -0.0550694465     -9.7664461135     0.3160507440     -0.1242409944     -0.0314670443     -0.0322979927     43.7810020446     81.1778869628     -44.1945075988
248  56   -2   39     -0.1149275422     -9.7879953384     0.5075965881     -0.1245073199     -0.0503757715     -0.0304337501     43.7810020446     81.1778869628     -44.1945075988
249   9   -2   41     -0.1149275422     -9.7879953384     0.5075965881     -0.1245073199     -0.0503757715     -0.0304337501     43.7810020446     81.1778869628     -44.1945075988
249 217   -2   43     -0.0598580884     -9.7305316925     0.5195682525     -0.1314316391     -0.0580990600     -0.0264389491     43.7810020446     81.1778869628     -44.1945075988
250 169   -2   44     -0.0095772953     -9.7425031661     0.7542119503     -0.1487424468     -0.0538379430     -0.0346948742     43.7810020446     81.1778869628     -44.1945075988
251 122   -1   44     -0.0095772953     -9.7425031661     0.7542119503     -0.1487424468     -0.0538379430     -0.0346948742     43.7810020446     81.1778869628     -44.1945075988
252  74    0   46     -0.0790126848     -9.7640523910     0.5890036106     -0.1460792541     -0.0330649662     -0.0408202362     44.6566200256     81.3535919189     -43.6884613037
253  26    0   45     -0.0718297100     -9.7808122634     0.5722434043     -0.1495414018     -0.0224121594     -0.0410865545     44.6566200256     81.3535919189     -43.6884613037
253 235    1   47     -0.0718297100     -9.7808122634     0.5722434043     -0.1495414018     -0.0224121594     -0.0410865545     44.6566200256     81.3535919189     -43.6884613037
254 187    1   46     -0.0957729530     -9.7951784133     0.5626660346     -0.1375570058     -0.0176183948     -0.0426844787     44.6566200256     81.3535919189     -43.6884613037
255 140    1   45     -0.1077445626     -9.7784175872     0.6991425037     -0.1327632427     -0.0341302442     -0.0392223148     44.6566200256     81.3535919189     -43.6884613037
  0  93    2   45     -0.1077445626     -9.7784175872     0.6991425037     -0.1327632427     -0.0341302442     -0.0392223148     44.6566200256     81.3535919189     -43.6884613037
  1  46    1   41     -0.1723913097     -9.7209539413     0.7757608890     -0.1418181419     -0.0296028041     -0.0413528728     44.6566200256     81.3535919189     -43.6884613037
  1 254    1   42     -0.0885899734     -9.7592630386     0.5842149734     -0.1388886089     -0.0370597696     -0.0299011116     44.6566200256     81.3535919189     -43.6884613037
  2 207    1   37     -0.0885899734     -9.7592630386     0.5842149734     -0.1388886089     -0.0370597696     -0.0299011116     44.6566200256     81.3535919189     -43.6884613037
  3 159    0   35     0.0000000000     -9.7329254150     0.6105525493     -0.1463455677     -0.0253416800     -0.0376243948     44.8317451477     80.8264694213     -45.2065963745
  4 110    1   35     -0.1053502440     -9.7760238647     0.5243568897     -0.1519382953     -0.0114930331     -0.0397549581     44.8317451477     80.8264694213     -45.2065963745
  5  63    1   32     -0.1053502440     -9.7760238647     0.5243568897     -0.1519382953     -0.0114930331     -0.0397549581     44.8317451477     80.8264694213     -45.2065963745
  6  16    1   35     -0.1149275422     -9.8047552108     0.5315398693     -0.1482098102     -0.0074982299     -0.0386896753     44.8317451477     80.8264694213     -45.2065963745
  6 224    0   35     -0.0814070034     -9.7568693161     0.5387228012     -0.1375570058     -0.0088298311     -0.0416191959     44.8317451477     80.8264694213     -45.2065963745
  7 177    0   36     -0.0814070034     -9.7568693161     0.5387228012     -0.1375570058     -0.0088298311     -0.0416191959     44.8317451477     80.8264694213     -45.2065963745
  8 129    0   37     -0.0790126848     -9.7568693161     0.4621044635     -0.1367580413     -0.0101614308     -0.0450813579     44.8317451477     80.8264694213     -45.2065963745
  9  82    0   36     -0.0598580884     -9.7712354660     0.6871709346     -0.1420844554     -0.0290701627     -0.0477445602     44.8317451477     80.8264694213     -45.2065963745
 10  34    0   37     -0.0598580884     -9.7712354660     0.6871709346     -0.1420844554     -0.0290701627     -0.0477445602     44.8317451477     80.8264694213     -45.2065963745
 10 242   -2   36     -0.1388707752     -9.7903900146     0.6751992702     -0.1375570058     -0.0224121594     -0.0461466360     45.1819915771     80.1236267089     -43.1824188232
 11 195   -2   34     -0.0622524166     -9.7209539413     0.5770320415     -0.1285021305     -0.0306680870     -0.0357601523     45.1819915771     80.1236267089     -43.1824188232
 12 148   -1   34     -0.0622524166     -9.7209539413     0.5770320415     -0.1285021305     -0.0306680870     -0.0357601523     45.1819915771     80.1236267089     -43.1824188232
 13 100    0   33     -0.0622524166     -9.7640523910     0.6177354812     -0.1482098102     -0.0114930331     -0.0434834384     45.1819915771     80.1236267089     -43.1824188232
 14  53   -1   31     -0.1101388931     -9.7879953384     0.8068870544     -0.1503403759     0.0044861769     -0.0474782419     45.1819915771     80.1236267089     -43.1824188232
 15   5   -1   32     -0.1101388931     -9.7879953384     0.8068870544     -0.1503403759     0.0044861769     -0.0474782419     45.1819915771     80.1236267089     -43.1824188232
 15 214    0   29     -0.0957729530     -9.8263044357     0.7087197780     -0.1274368524     -0.0003075856     -0.0400212764     45.1819915771     80.1236267089     -43.1824188232
 16 166    1   26     -0.1245048284     -9.7305316925     0.5435114860     -0.1183819532     0.0178021860     -0.0418855190     45.1819915771     80.1236267089     -43.1824188232
 17 119    1   22     -0.1245048284     -9.7305316925     0.5435114860     -0.1183819532     0.0178021860     -0.0418855190     45.1819915771     80.1236267089     -43.1824188232
 18  71    1   18     -0.0622524166     -9.7137708663     0.5650603771     -0.1324969291     0.0023556156     -0.0408202362     45.1819915771     80.1236267089     -43.1824188232
 19  24    1   20     -0.1125332117     -9.7592630386     0.5937922477     -0.1471445322     -0.0088298311     -0.0453476810     42.7302589416     81.8807220458     -43.1824188232
 19 232    0   22     -0.1125332117     -9.7592630386     0.5937922477     -0.1471445322     -0.0088298311     -0.0453476810     42.7302589416     81.8807220458     -43.1824188232
 20 185    0   21     -0.1101388931     -9.7784175872     0.6273128509     -0.1439486885     -0.0200152778     -0.0461466360     42.7302589416     81.8807220458     -43.1824188232
 21 138    0   22     -0.0502807998     -9.7808122634     0.5530887603     -0.1343611598     -0.0160204753     -0.0464129590     42.7302589416     81.8807220458     -43.1824188232
 22  90    0   22     -0.0502807998     -9.7808122634     0.5530887603     -0.1343611598     -0.0160204753     -0.0464129590     42.7302589416     81.8807220458     -43.1824188232
 23  42   -1   20     -0.1484480619     -9.7784175872     0.6297071456     -0.1346274852     0.0007576947     -0.0565331268     42.7302589416     81.8807220458     -43.1824188232
 23 250   -1   20     -0.1268991470     -9.7425031661     0.6009752750     -0.1258389234     -0.0213468790     -0.0514730453     42.7302589416     81.8807220458     -43.1824188232
 24 202    0   23     -0.1268991470     -9.7425031661     0.6009752750     -0.1258389234     -0.0213468790     -0.0514730453     42.7302589416     81.8807220458     -43.1824188232
 25 154   -1   22     -0.0790126848     -9.7281370162     0.7398460388     -0.1423507690     -0.0288038444     -0.0485435199     42.7302589416     81.8807220458     -43.1824188232
 26 107   -2   20     -0.0718297100     -9.7856006622     0.8116757392     -0.1633900642     -0.0051013479     -0.0525383234     45.0068702697     79.2450790405     -44.3631896972
 27  59   -2   21     -0.0718297100     -9.7856006622     0.8116757392     -0.1633900642     -0.0051013479     -0.0525383234     45.0068702697     79.2450790405     -44.3631896972
 28  11   -1   14     -0.1556310415     -9.8239097595     0.7997041225     -0.1540688514     0.0122094619     -0.0544025659     45.0068702697     79.2450790405     -44.3631896972
 28 219    0   10     -0.1101388931     -9.7185602188     0.6488616943     -0.1410191631     0.0071493792     -0.0544025659     45.0068702697     79.2450790405     -44.3631896972
 29 171    0    6     -0.1101388931     -9.7185602188     0.6488616943     -0.1410191631     0.0071493792     -0.0544025659     45.0068702697     79.2450790405     -44.3631896972
 30 123    0    1     -0.0957729530     -9.7017993927     0.6249184608     -0.1516719818     -0.0013728663     -0.0575984048     45.0068702697     79.2450790405     -44.3631896972
 31  75    0    1     -0.0670410633     -9.7377147674     0.5818206787     -0.1713796710     -0.0136235940     -0.0615932083     45.0068702697     79.2450790405     -44.3631896972
 32  27    0    0     -0.0670410633     -9.7377147674     0.5818206787     -0.1713796710     -0.0136235940     -0.0615932083     45.0068702697     79.2450790405     -44.3631896972
 32 235    0    0     -0.0718297100     -9.8143329620     0.5985808849     -0.1977453708     -0.0149551939     -0.0658543348     45.0068702697     79.2450790405     -44.3631896972
 33 187    0    0     -0.0718297100     -9.8286991119     0.5219625949     -0.2036044120     -0.0035034275     -0.0711807298     42.5551338195     81.7050170898     -43.3511009216
 34 139    0    0     -0.0718297100     -9.8286991119     0.5219625949     -0.2036044120     -0.0035034275     -0.0711807298     42.5551338195     81.7050170898     -43.3511009216
 35  91    0    0     -0.0598580884     -9.8095445632     0.5219625949     -0.1783039808     0.0071493792     -0.0778387308     42.5551338195     81.7050170898     -43.3511009216
 36  42    0    0     -0.0622524166     -9.7281370162     0.5219625949     -0.1383559703     0.0044861769     -0.0741102600     42.5551338195     81.7050170898     -43.3511009216
 36 250    0    0     -0.0622524166     -9.7281370162     0.5219625949     -0.1383559703     0.0044861769     -0.0741102600     42.5551338195     81.7050170898     -43.3511009216
 37 202    0    0     -0.0526751232     -9.7257432937     0.5890036106     -0.1258389234     -0.0152215137     -0.0703817749     42.5551338195     81.7050170898     -43.3511009216
 38 155    0    0     -0.0407035017     -9.7353200912     0.5913979530     -0.1591289281     -0.0288038444     -0.0685175371     42.5551338195     81.7050170898     -43.3511009216
 39 107    0    0     -0.0407035017     -9.7353200912     0.5913979530     -0.1591289281     -0.0288038444     -0.0685175371     42.5551338195     81.7050170898     -43.3511009216
 40  59    0    0     -0.0383091812     -9.7137708663     0.5626660346     -0.2198499441     -0.0154878354     -0.0682512044     42.5551338195     81.7050170898     -43.3511009216
 41  11    0    0     -0.0574637699     -9.7951784133     0.4812590599     -0.2819025516     -0.0154878354     -0.0730449676     44.3063735961     80.6507568359     -44.3631896972
 41 219    0    0     -0.0574637699     -9.7951784133     0.4812590599     -0.2819025516     -0.0154878354     -0.0730449676     44.3063735961     80.6507568359     -44.3631896972
 42 172    0    0     -0.0454921483     -9.8263044357     0.4190066337     -0.2944195747     -0.0210805606     -0.0980790710     44.3063735961     80.6507568359     -44.3631896972
 43 124    0    0     -0.0550694465     -9.7879953384     0.4333725929     -0.2571347713     -0.0375924110     -0.1223142027     44.3063735961     80.6507568359     -44.3631896972
 44  76    0    0     -0.0550694465     -9.7879953384     0.4333725929     -0.2571347713     -0.0375924110     -0.1223142027     44.3063735961     80.6507568359     -44.3631896972
 45  29    0    0     -0.1795742750     -9.8454589843     0.4908363342     -0.2091971397     -0.1345329403     -0.1137919545     44.3063735961     80.6507568359     -44.3631896972
 45 238    0    0     -0.0981672668     -9.8239097595     0.4597101688     -0.1705807209     -0.3531817913     -0.0711807298     44.3063735961     80.6507568359     -44.3631896972
 46 190    0    0     -0.0981672668     -9.8239097595     0.4597101688     -0.1705807209     -0.3531817913     -0.0711807298     44.3063735961     80.6507568359     -44.3631896972
 47 143   -2    0     -0.1125332117     -9.7760238647     0.4214009761     -0.1482098102     -0.4277514457     -0.0687838506     44.3063735961     80.6507568359     -44.3631896972
 48  95   -3   -1     -0.1987288665     -9.7784175872     0.4525271415     -0.1151861071     -0.4682321071     -0.0466792821     43.2556304931     79.5964965820     -42.0016479492
 49  48   -5   -4     -0.1987288665     -9.7784175872     0.4525271415     -0.1151861071     -0.4682321071     -0.0466792821     43.2556304931     79.5964965820     -42.0016479492
 50   0   -5   -6     -0.1676026582     -9.8358821868     0.3950634002     -0.0533998394     -0.5902067184     0.0278903603     43.2556304931     79.5964965820     -42.0016479492
 50 208   -3   -5     -0.0359148550     -9.6970109939     0.4525271415     -0.0022663621     -0.6296220779     0.0784912014     43.2556304931     79.5964965820     -42.0016479492
 51 160   -2   -7     -0.0359148550     -9.6970109939     0.4525271415     -0.0022663621     -0.6296220779     0.0784912014     43.2556304931     79.5964965820     -42.0016479492
 52 112    0   -5     0.0478864765     -9.7760238647     0.4190066337     0.0033263564     -0.6352148056     0.0989978599     43.2556304931     79.5964965820     -42.0016479492
 53  63    0   -6     -0.0287318849     -9.7903900146     0.5961865901     -0.0486060714     -0.6003269195     0.0878124046     43.2556304931     79.5964965820     -42.0016479492
 54  15    0   -6     -0.0287318849     -9.7903900146     0.5961865901     -0.0486060714     -0.6003269195     0.0878124046     43.2556304931     79.5964965820     -42.0016479492
 54 222    0   -3     0.0454921483     -9.7401084899     0.5459058284     -0.1066638708     -0.5776896953     0.0723658275     43.2556304931     79.5964965820     -42.0016479492
 55 174    0   -3     -0.0814070034     -9.6730680465     0.5818206787     -0.1530035734     -0.5180339813     0.0337494087     43.2556304931     79.5964965820     -42.0016479492
 56 126    0   -4     -0.0814070034     -9.6730680465     0.5818206787     -0.1530035734     -0.5180339813     0.0337494087     43.2556304931     79.5964965820     -42.0016479492
 57  78    0   -4     -0.0359148550     -9.7257432937     0.4405555725     -0.1945495414     -0.5206971645     0.0057857933     44.4814987182     80.4750442504     -44.8692321777
 58  30    1   -5     -0.0359148550     -9.7951784133     0.4860476970     -0.2107950448     -0.5305510044     -0.0088618173     44.4814987182     80.4750442504     -44.8692321777
 58 238    1   -7     -0.0359148550     -9.7951784133     0.4860476970     -0.2107950448     -0.5305510044     -0.0088618173     44.4814987182     80.4750442504     -44.8692321777
 59 190    0   -4     0.0215489125     -9.8047552108     0.4309782505     -0.1972127151     -0.5039190292     -0.0165851020     44.4814987182     80.4750442504     -44.8692321777
 60 142    0   -6     -0.0335205316     -9.7808122634     0.4477385520     -0.1681838274     -0.4650362491     -0.0381570339     44.4814987182     80.4750442504     -44.8692321777
 61  95    0   -4     -0.0335205316     -9.7808122634     0.4477385520     -0.1681838274     -0.4650362491     -0.0381570339     44.4814987182     80.4750442504     -44.8692321777
 62  47   -2   -4     -0.0407035017     -9.7784175872     0.4956250190     -0.1692491054     -0.4503886222     -0.0488098430     44.4814987182     80.4750442504     -44.8692321777
 62 255   -2   -4     -0.0287318849     -9.8071498870     0.5171739578     -0.1865599155     -0.4533181667     -0.0597289657     44.4814987182     80.4750442504     -44.8692321777
 63 208   -3   -4     -0.0287318849     -9.8071498870     0.5171739578     -0.1865599155     -0.4533181667     -0.0597289657     44.4814987182     80.4750442504     -44.8692321777
 64 160   -4   -5     -0.0766183614     -9.7856006622     0.4668931484     -0.1735102176     -0.4948640823     -0.0589300107     46.4078598022     81.0021743774     -44.7005500793
 65 112   -5   -4     0.0023943238     -9.8382759094     0.4549215316     -0.1559330940     -0.5617104530     -0.0525383234     46.4078598022     81.0021743774     -44.7005500793
 66  64   -6   -5     0.0023943238     -9.8382759094     0.4549215316     -0.1559330940     -0.5617104530     -0.0525383234     46.4078598022     81.0021743774     -44.7005500793
 67  16   -6   -5     -0.1963345432     -9.7472915649     0.4309782505     -0.1239746809     -0.5286867618     -0.0834314727     46.4078598022     81.0021743774     -44.7005500793
 67 224   -7   -5     -0.0957729530     -9.7065887451     0.4573158264     -0.0882877731     -0.5587809562     -0.0639900875     46.4078598022     81.0021743774     -44.7005500793
 68 176   -7   -4     -0.0957729530     -9.7065887451     0.4573158264     -0.0882877731     -0.5587809562     -0.0639900875     46.4078598022     81.0021743774     -44.7005500793
 69 128   -6   -3     0.0909842967     -9.7544746398     0.5171739578     -0.1157187461     -0.5563840866     -0.0243083858     46.4078598022     81.0021743774     -44.7005500793
 70  80   -5   -2     -0.0622524166     -9.7664461135     0.4980193138     -0.1474108600     -0.5289530754     -0.0104597377     46.4078598022     81.0021743774     -44.7005500793
 71  32   -5   -2     -0.0622524166     -9.7664461135     0.4980193138     -0.1474108600     -0.5289530754     -0.0104597377     46.4078598022     81.0021743774     -44.7005500793
 71 240   -5   -2     -0.0598580884     -9.8047552108     0.4477385520     -0.1487424468     -0.5744938373     0.0119111537     47.8088531494     80.2993392944     -45.3752746582
 72 192   -6   -1     -0.1053502440     -9.8286991119     0.5315398693     -0.1559330940     -0.6155071258     0.0068510732     47.8088531494     80.2993392944     -45.3752746582
 73 144   -6   -1     -0.1053502440     -9.8286991119     0.5315398693     -0.1559330940     -0.6155071258     0.0068510732     47.8088531494     80.2993392944     -45.3752746582
 74  97   -8   -1     0.0478864765     -9.7592630386     0.5099909305     -0.1492750883     -0.7140455722     0.0119111537     47.8088531494     80.2993392944     -45.3752746582
 75  49   -9    0     -0.0814070034     -9.7520809173     0.4692874431     -0.1522046184     -0.7057896614     -0.0160524616     47.8088531494     80.2993392944     -45.3752746582
 76   1  -10    0     -0.0814070034     -9.7520809173     0.4692874431     -0.1522046184     -0.7057896614     -0.0160524616     47.8088531494     80.2993392944     -45.3752746582
 76 209  -10    0     -0.1460537433     -9.7401084899     0.4573158264     -0.1439486885     -0.7478682518     -0.0424181556     47.8088531494     80.2993392944     -45.3752746582
 77 162   -8   -1     -0.0574637699     -9.7329254150     0.5099909305     -0.1274368524     -0.7787613868     -0.0597289657     47.8088531494     80.2993392944     -45.3752746582
 78 115   -6   -1     -0.0574637699     -9.7329254150     0.5099909305     -0.1274368524     -0.7787613868     -0.0597289657     47.8088531494     80.2993392944     -45.3752746582
 79  67   -7   -1     -0.0550694465     -9.8574304580     0.4764704227     -0.1346274852     -0.8639839172     -0.0362927937     49.5600929260     81.3535919189     -45.3752746582
 80  20   -8   -2     -0.2537982940     -9.8430643081     0.4860476970     -0.0866898632     -0.9169816017     -0.0517393636     49.5600929260     81.3535919189     -45.3752746582
 80 228   -8   -2     -0.2537982940     -9.8430643081     0.4860476970     -0.0866898632     -0.9169816017     -0.0517393636     49.5600929260     81.3535919189     -45.3752746582
 81 180  -11   -4     -0.1221105098     -9.7281370162     0.5387228012     -0.0358227038     -1.0283035039     -0.0397549581     49.5600929260     81.3535919189     -45.3752746582
 82 133   -9   -3     0.0957729530     -9.7353200912     0.5004136562     -0.0416817522     -1.0975466918     -0.0141882205     49.5600929260     81.3535919189     -45.3752746582
 83  85   -8   -4     0.0957729530     -9.7353200912     0.5004136562     -0.0416817522     -1.0975466918     -0.0141882205     49.5600929260     81.3535919189     -45.3752746582
 84  37   -8   -4     -0.1364764571     -9.8095445632     0.4621044635     -0.0787002515     -1.0083293914     -0.0360264754     49.5600929260     81.3535919189     -45.3752746582
 84 245   -6   -2     -0.1388707752     -9.7927837371     0.5123852729     -0.0808308124     -1.0538702011     -0.0104597377     49.5600929260     81.3535919189     -45.3752746582
 85 197  -10   -4     -0.1388707752     -9.7927837371     0.5123852729     -0.0808308124     -1.0538702011     -0.0104597377     49.5600929260     81.3535919189     -45.3752746582
 86 150  -11   -1     -0.1604196929     -9.5749006271     0.4549215316     -0.1045333027     -1.1263092756     0.0518591785     49.5600929260     81.3535919189     -45.3752746582
 87 102  -10    0     -0.0574637699     -9.6754617691     0.5530887603     -0.1799019098     -1.2922266769     0.1834213447     50.7859611511     79.7722091674     -47.2307701110
 88  55  -10    0     -0.0574637699     -9.6754617691     0.5530887603     -0.1799019098     -1.2922266769     0.1834213447     50.7859611511     79.7722091674     -47.2307701110
 89   7   -9    2     0.2490096569     -9.7832069396     0.6919595718     -0.2259752988     -1.2884982872     0.2505340099     50.7859611511     79.7722091674     -47.2307701110
 89 215   -5    2     0.2466153383     -9.7975721359     0.5459058284     -0.2621948480     -1.0139222145     0.1573219537     50.7859611511     79.7722091674     -47.2307701110
 90 167   -5    1     0.2466153383     -9.7975721359     0.5459058284     -0.2621948480     -1.0139222145     0.1573219537     50.7859611511     79.7722091674     -47.2307701110
 91 120   -8    1     -0.2202777862     -9.9340486526     0.3639371871     -0.1985443210     -0.7864846706     0.0241618824     50.7859611511     79.7722091674     -47.2307701110
 92  72   -8    1     -0.1819685935     -9.8454589843     0.4453442096     -0.1175829887     -0.7587873935     -0.0216451859     50.7859611511     79.7722091674     -47.2307701110
 93  25   -8    0     -0.1819685935     -9.8454589843     0.4453442096     -0.1175829887     -0.7587873935     -0.0216451859     50.7859611511     79.7722091674     -47.2307701110
 93 233   -7    1     -0.0143659424     -9.7832069396     0.5075965881     -0.0765696907     -0.7441397666     -0.0312327122     50.7859611511     79.7722091674     -47.2307701110
 94 186   -4    1     -0.0263375616     -9.7856006622     0.5123852729     -0.0499376726     -0.6695701599     -0.0384233570     51.8367042541     80.8264694213     -48.5802230834
 95 139   -3    2     -0.0263375616     -9.7856006622     0.5123852729     -0.0499376726     -0.6695701599     -0.0384233570     51.8367042541     80.8264694213     -48.5802230834
 96  91   -4    4     -0.0119716191     -9.7879953384     0.5147795677     -0.0440786314     -0.6642437458     -0.0077965373     51.8367042541     80.8264694213     -48.5802230834
 97  44   -3    5     -0.1077445626     -9.7688407897     0.5387228012     -0.0494050407     -0.7657117366     0.0161722779     51.8367042541     80.8264694213     -48.5802230834
 97 252   -4    7     -0.1077445626     -9.7688407897     0.5387228012     -0.0494050407     -0.7657117366     0.0161722779     51.8367042541     80.8264694213     -48.5802230834
 98 204   -3    8     -0.1891515731     -9.8167276382     0.5650603771     -0.0440786314     -0.8277643203     0.0079163541     51.8367042541     80.8264694213     -48.5802230834
 99 156   -5    9     -0.0383091812     -9.7041940689     0.5937922477     -0.0518019199     -0.9015349388     -0.0120576608     51.8367042541     80.8264694213     -48.5802230834
100 108   -7   11     -0.0383091812     -9.7041940689     0.5937922477     -0.0518019199     -0.9015349388     -0.0120576608     51.8367042541     80.8264694213     -48.5802230834
101  61   -9   12     -0.0766183614     -9.7520809173     0.7542119503     -0.0760370492     -0.8735713958     -0.0703817749     51.8367042541     80.8264694213     -48.5802230834
102  14  -12   13     -0.2968961238     -9.7903900146     0.6177354812     -0.0787002515     -0.8666470527     -0.1143245935     52.5372009277     81.1778869628     -50.6043968200
102 222  -11   13     -0.2968961238     -9.7903900146     0.6177354812     -0.0787002515     -0.8666470527     -0.1143245935     52.5372009277     81.1778869628     -50.6043968200
103 175  -12   13     -0.0718297100     -9.7640523910     0.7087197780     -0.0680474519     -0.9742403984     -0.1076665997     52.5372009277     81.1778869628     -50.6043968200
104 127  -10   10     -0.0694353866     -9.8191213607     0.7566062927     -0.0755044078     -1.0288361310     -0.0807682609     52.5372009277     81.1778869628     -50.6043968200
105  80   -9   10     -0.0694353866     -9.8191213607     0.7566062927     -0.0755044078     -1.0288361310     -0.0807682609     52.5372009277     81.1778869628     -50.6043968200
106  32  -11   11     -0.0383091812     -9.7832069396     0.6416787624     -0.0539324808     -1.1058026552     -0.0685175371     52.5372009277     81.1778869628     -50.6043968200
106 241  -12   10     -0.0454921483     -9.7592630386     0.5554831027     -0.0392848701     -1.2030094861     -0.0328306317     52.5372009277     81.1778869628     -50.6043968200
107 193  -13   11     -0.0454921483     -9.7592630386     0.5554831027     -0.0392848701     -1.2030094861     -0.0328306317     52.5372009277     81.1778869628     -50.6043968200
108 146  -13   12     0.0215489125     -9.6610965728     0.8092814445     -0.0685800838     -1.3124670982     -0.0163187813     52.5372009277     81.1778869628     -50.6043968200
109  98  -13   13     0.2346437215     -9.7137708663     0.9170259475     -0.1058649063     -1.4064780235     0.0350810050     55.5143089294     82.4078521728     -52.7972526550
110  50  -13   14     0.2346437215     -9.7137708663     0.9170259475     -0.1058649063     -1.4064780235     0.0350810050     55.5143089294     82.4078521728     -52.7972526550
111   3  -14   15     0.0407035017     -9.7568693161     0.8188587188     -0.1372906923     -1.3556109666     -0.0354938316     55.5143089294     82.4078521728     -52.7972526550
111 211  -14   14     -0.0407035017     -9.7640523910     0.7063254833     -0.1351601123     -1.1920903968     -0.0661206531     55.5143089294     82.4078521728     -52.7972526550
112 164  -13   13     -0.0407035017     -9.7640523910     0.7063254833     -0.1351601123     -1.1920903968     -0.0661206531     55.5143089294     82.4078521728     -52.7972526550
113 117  -11   12     0.0670410633     -9.6898279190     0.7182971000     -0.1495414018     -1.2203202247     -0.0125903010     55.5143089294     82.4078521728     -52.7972526550
114  69  -12   12     0.2633756160     -9.7185602188     0.8811111450     -0.1791029548     -1.1936882781     0.0233629226     55.5143089294     82.4078521728     -52.7972526550
115  21   -9   12     0.2633756160     -9.7185602188     0.8811111450     -0.1791029548     -1.1936882781     0.0233629226     55.5143089294     82.4078521728     -52.7972526550
115 230   -6   11     0.4381612300     -9.7257432937     0.8619565010     -0.2251763343     -1.0458805561     0.0366789340     55.5143089294     82.4078521728     -52.7972526550
116 182   -8   11     0.1843629074     -9.7927837371     0.8308303833     -0.2566020965     -0.8514667510     -0.0224441456     54.8138122558     82.7592697143     -53.1346168518
117 135   -6    9     0.1843629074     -9.7927837371     0.8308303833     -0.2566020965     -0.8514667510     -0.0224441456     54.8138122558     82.7592697143     -53.1346168518
118  88   -6    7     0.0742240333     -9.7592630386     0.6177354812     -0.2419545173     -0.7918110847     -0.0346948742     54.8138122558     82.7592697143     -53.1346168518
119  40   -9    7     0.0670410633     -9.8215160369     0.5937922477     -0.2126593112     -0.8035291671     -0.0275042295     54.8138122558     82.7592697143     -53.1346168518
119 249   -8    5     0.0670410633     -9.8215160369     0.5937922477     -0.2126593112     -0.8035291671     -0.0275042295     54.8138122558     82.7592697143     -53.1346168518
120 202   -9    7     0.2130948066     -9.8143329620     0.6632276535     -0.1846956729     -0.8211063385     -0.0368254327     54.8138122558     82.7592697143     -53.1346168518
121 155  -10    7     0.1699969768     -9.7879953384     0.6488616943     -0.1671185493     -0.7995343685     -0.0469456005     54.8138122558     82.7592697143     -53.1346168518
122 108   -9    8     0.1699969768     -9.7879953384     0.6488616943     -0.1671185493     -0.7995343685     -0.0469456005     54.8138122558     82.7592697143     -53.1346168518
123  61   -9    8     0.0790126848     -9.7616577148     0.6560447216     -0.1543351650     -0.8091218948     -0.0440160799     54.8138122558     82.7592697143     -53.1346168518
124  13  -10    8     0.1987288665     -9.7065887451     0.7159028053     -0.1641890287     -0.8586574554     -0.0117913389     54.8138122558     82.7592697143     -53.1346168518
124 222  -11   10     0.1987288665     -9.7065887451     0.7159028053     -0.1641890287     -0.8586574554     -0.0117913389     54.8138122558     82.7592697143     -53.1346168518
125 175   -9    8     0.1819685935     -9.7736291885     0.6823822021     -0.1862936019     -0.8381507873     0.0084489917     55.1640625000     81.0021743774     -54.1467056274
126 127  -10    9     -0.0191545906     -9.8191213607     0.5698490142     -0.1660532712     -0.8192420959     -0.0237757444     55.1640625000     81.0021743774     -54.1467056274
127  80  -10    7     -0.0191545906     -9.8191213607     0.5698490142     -0.1660532712     -0.8192420959     -0.0237757444     55.1640625000     81.0021743774     -54.1467056274
128  32   -7    6     0.1508424043     -9.7736291885     0.5554831027     -0.1335622072     -0.8706418037     -0.0352275133     55.1640625000     81.0021743774     -54.1467056274
128 240   -8    8     0.3735145092     -9.8023614883     0.7853381633     -0.1386222839     -0.8581248283     -0.0397549581     55.1640625000     81.0021743774     -54.1467056274
129 192   -8    8     0.3735145092     -9.8023614883     0.7853381633     -0.1386222839     -0.8581248283     -0.0397549581     55.1640625000     81.0021743774     -54.1467056274
130 144   -7    7     0.0861956501     -9.8071498870     0.6704106330     -0.1420844554     -0.7691738605     -0.0661206531     55.1640625000     81.0021743774     -54.1467056274
131  96   -7    7     -0.0526751232     -9.7520809173     0.5746376991     -0.1151861071     -0.8261663436     -0.0693164920     55.1640625000     81.0021743774     -54.1467056274
132  48   -6    6     -0.0526751232     -9.7520809173     0.5746376991     -0.1151861071     -0.8261663436     -0.0693164920     55.1640625000     81.0021743774     -54.1467056274
133   0   -5    5     0.0430978250     -9.7879953384     0.4884420394     -0.0850919342     -0.9803657531     -0.0208462262     54.4635658264     81.3535919189     -57.5203323364
133 208   -4    6     0.0407035017     -9.8095445632     0.4908363342     -0.0526008701     -1.1071342229     0.0401410913     54.4635658264     81.3535919189     -57.5203323364
134 160   -3    7     0.0407035017     -9.8095445632     0.4908363342     -0.0526008701     -1.1071342229     0.0401410913     54.4635658264     81.3535919189     -57.5203323364
135 112   -2   10     0.1221105098     -9.6946163177     0.4046407222     -0.0408827877     -1.2791770696     0.1147107362     54.4635658264     81.3535919189     -57.5203323364
136  65   -2   16     0.1221105098     -9.7784175872     0.5985808849     -0.0581935977     -1.4853088855     0.1751654148     54.4635658264     81.3535919189     -57.5203323364
137  18   -3   19     0.1221105098     -9.7784175872     0.5985808849     -0.0581935977     -1.4853088855     0.1751654148     54.4635658264     81.3535919189     -57.5203323364
137 226   -4   21     -0.1005615949     -9.8717966079     0.4621044635     -0.0661832046     -1.6395082473     0.2071238517     54.4635658264     81.3535919189     -57.5203323364
138 179   -5   28     -0.3136564254     -9.8646135330     0.3304166793     -0.0246372675     -1.8448410034     0.2270978450     54.4635658264     81.3535919189     -57.5203323364
139 132   -3   29     -0.3136564254     -9.8646135330     0.3304166793     -0.0246372675     -1.8448410034     0.2270978450     54.4635658264     81.3535919189     -57.5203323364
140  85   -5   31     0.1292934894     -9.5365915298     0.2322494029     -0.0352900624     -1.9175464630     0.1994005393     55.6894340515     80.4750442504     -58.7010993957
141  37   -4   35     0.7685779571     -9.8095445632     1.1157548427     -0.1354264497     -1.8866533279     0.2233693599     55.6894340515     80.4750442504     -58.7010993957
141 245   -2   37     0.7685779571     -9.8095445632     1.1157548427     -0.1354264497     -1.8866533279     0.2233693599     55.6894340515     80.4750442504     -58.7010993957
142 198   -3   40     0.4453442096     -9.8286991119     1.3336383104     -0.1564657449     -1.5849125385     0.0875460815     55.6894340515     80.4750442504     -58.7010993957
143 150    0   36     0.5722434043     -9.7017993927     1.1109662055     -0.1245073199     -1.2000799179     0.0361462879     55.6894340515     80.4750442504     -58.7010993957
144 102   -1   28     0.5722434043     -9.7017993927     1.1109662055     -0.1245073199     -1.2000799179     0.0361462879     55.6894340515     80.4750442504     -58.7010993957
145  54    0   20     0.3543598890     -9.6658849716     0.7278743743     -0.1287684440     -0.9265690803     0.0236292409     55.6894340515     80.4750442504     -58.7010993957
146   6    0   15     0.0143659424     -9.7329254150     0.5387228012     -0.1378233313     -0.8418792724     -0.0109923780     55.6894340515     80.4750442504     -58.7010993957
146 214   -3   15     0.0143659424     -9.7329254150     0.5387228012     -0.1378233313     -0.8418792724     -0.0109923780     55.6894340515     80.4750442504     -58.7010993957
147 167   -5   16     0.0023943238     -9.7760238647     0.6033696174     -0.1351601123     -0.9731751441     0.0092479553     56.7401771545     82.5835647583     -62.7494506835
148 119   -9   19     0.2130948066     -9.8286991119     0.9050542831     -0.1700480699     -1.0663871765     0.0380105304     56.7401771545     82.5835647583     -62.7494506835
149  71  -11   22     0.2130948066     -9.8286991119     0.9050542831     -0.1700480699     -1.0663871765     0.0380105304     56.7401771545     82.5835647583     -62.7494506835
150  23  -10   21     0.3160507440     -9.6706733703     1.0678683519     -0.1977453708     -0.8954096794     -0.0256399869     56.7401771545     82.5835647583     -62.7494506835
150 232  -10   19     0.3352053165     -9.6946163177     0.8882941246     -0.2113276958     -0.6818208694     -0.0671859312     56.7401771545     82.5835647583     -62.7494506835
151 185   -8   13     0.3352053165     -9.6946163177     0.8882941246     -0.2113276958     -0.6818208694     -0.0671859312     56.7401771545     82.5835647583     -62.7494506835
152 138   -6    9     0.1819685935     -9.8406705856     0.7326630592     -0.2145235300     -0.5009894847     -0.1185857181     56.7401771545     82.5835647583     -62.7494506835
153  90   -6   10     0.1340821266     -9.8574304580     0.7087197780     -0.1934842491     -0.4248219013     -0.1438861465     56.7401771545     82.5835647583     -62.7494506835
154  42   -4    8     0.1340821266     -9.8574304580     0.7087197780     -0.1934842491     -0.4248219013     -0.1438861465     56.7401771545     82.5835647583     -62.7494506835
154 251   -5    6     0.2154891252     -9.7377147674     0.7182971000     -0.1508730173     -0.4485244274     -0.1010085940     56.7401771545     82.5835647583     -62.7494506835
155 203   -5    5     0.0981672668     -9.7305316925     0.6560447216     -0.1253062725     -0.5241593360     -0.0429507970     54.4635658264     81.7050170898     -63.9302215576
156 156   -5    5     0.0981672668     -9.7305316925     0.6560447216     -0.1253062725     -0.5241593360     -0.0429507970     54.4635658264     81.7050170898     -63.9302215576
157 108   -7    5     0.2514039993     -9.7568693161     0.7613949298     -0.1372906923     -0.5822171211     -0.0208462262     54.4635658264     81.7050170898     -63.9302215576
158  61   -7    5     0.4214009761     -9.7832069396     0.7398460388     -0.1554004573     -0.4373389244     -0.0243083858     54.4635658264     81.7050170898     -63.9302215576
159  13   -6    4     0.4214009761     -9.7832069396     0.7398460388     -0.1554004573     -0.4373389244     -0.0243083858     54.4635658264     81.7050170898     -63.9302215576
159 221   -3    2     0.2226721048     -9.8119382858     0.6656219959     -0.1516719818     -0.2338703632     -0.0195146226     54.4635658264     81.7050170898     -63.9302215576
160 174   -2    3     0.2897131729     -9.7448978424     0.7015368461     -0.1162513971     -0.2136300325     0.0228302812     54.4635658264     81.7050170898     -63.9302215576
161 126   -2    3     0.2897131729     -9.7448978424     0.7015368461     -0.1162513971     -0.2136300325     0.0228302812     54.4635658264     81.7050170898     -63.9302215576
162  79   -1    2     0.1197161788     -9.7856006622     0.6153411865     -0.0941468238     -0.1585017585     0.0286893253     54.4635658264     81.7050170898     -63.9302215576
163  31   -1    2     0.1939402198     -9.7233486175     0.6871709346     -0.0965437030     -0.1808726501     0.0257598042     56.9153022766     81.7050170898     -64.6049499511
163 238   -2    3     0.1939402198     -9.7233486175     0.6871709346     -0.0965437030     -0.1808726501     0.0257598042     56.9153022766     81.7050170898     -64.6049499511
164 190   -2    4     0.2394323587     -9.8263044357     0.8116757392     -0.1157187461     -0.1593007326     0.0326841235     56.9153022766     81.7050170898     -64.6049499511
165 143   -2    4     0.2107004880     -9.7544746398     0.7542119503     -0.1271705150     -0.0498431301     0.0161722779     56.9153022766     81.7050170898     -64.6049499511
166  95   -1    4     0.2107004880     -9.7544746398     0.7542119503     -0.1271705150     -0.0498431301     0.0161722779     56.9153022766     81.7050170898     -64.6049499511
167  47   -1    3     0.0933786296     -9.7568693161     0.6584390640     -0.1375570058     0.0100788998     0.0121774744     56.9153022766     81.7050170898     -64.6049499511
167 254   -2    3     0.0095772953     -9.8263044357     0.7254800796     -0.1141208291     -0.0128246331     0.0052531509     56.9153022766     81.7050170898     -64.6049499511
168 206   -2    4     0.0095772953     -9.8263044357     0.7254800796     -0.1141208291     -0.0128246331     0.0052531509     56.9153022766     81.7050170898     -64.6049499511
169 158   -3    5     0.1340821266     -9.7544746398     0.5818206787     -0.0856245803     -0.0375924110     0.0145743560     56.9153022766     81.7050170898     -64.6049499511
170 110   -3    7     0.3375996351     -9.6658849716     0.4046407222     -0.0941468238     -0.0053676681     0.0209660410     57.4406738281     81.5293045043     -63.7615394592
171  61   -3    9     0.3375996351     -9.6658849716     0.4046407222     -0.0941468238     -0.0053676681     0.0209660410     57.4406738281     81.5293045043     -63.7615394592
172  13   -4   12     0.1077445626     -9.7305316925     0.5243568897     -0.1423507690     0.0132747423     0.0206997203     57.4406738281     81.5293045043     -63.7615394592
172 221   -5   16     -0.0359148550     -9.8406705856     0.6129468917     -0.1543351650     -0.0120256733     0.0294882888     57.4406738281     81.5293045043     -63.7615394592
173 174   -8   19     -0.0359148550     -9.8406705856     0.6129468917     -0.1543351650     -0.0120256733     0.0294882888     57.4406738281     81.5293045043     -63.7615394592
174 126  -10   25     0.1580253696     -9.8239097595     0.7182971000     -0.1306326866     -0.0000412655     0.0087153129     57.4406738281     81.5293045043     -63.7615394592
175  78  -11   26     0.1532367229     -9.7616577148     0.6512560367     -0.1298337221     0.0830506229     -0.0168514227     57.4406738281     81.5293045043     -63.7615394592
176  31  -12   26     0.1532367229     -9.7616577148     0.6512560367     -0.1298337221     0.0830506229     -0.0168514227     57.4406738281     81.5293045043     -63.7615394592
176 240  -12   26     -0.0383091812     -9.7736291885     0.8044927597     -0.1261052489     0.1171396017     -0.0216451859     57.4406738281     81.5293045043     -63.7615394592
177 193  -10   19     -0.0215489125     -9.6922225952     0.6536503314     -0.1045333027     0.0931707954     -0.0176503825     57.0904235839     80.8264694213     -63.4241790771
178 146   -7   13     -0.0215489125     -9.6922225952     0.6536503314     -0.1045333027     0.0931707954     -0.0176503825     57.0904235839     80.8264694213     -63.4241790771
179  98   -4    7     -0.0526751232     -9.7425031661     0.6177354812     -0.1002721905     0.1104815959     -0.0256399869     57.0904235839     80.8264694213     -63.4241790771
180  51   -1    2     0.1364764571     -9.7808122634     0.6680163383     -0.1157187461     0.1586855506     -0.0418855190     57.0904235839     80.8264694213     -63.4241790771
181   3    0    7     0.1364764571     -9.7808122634     0.6680163383     -0.1157187461     0.1586855506     -0.0418855190     57.0904235839     80.8264694213     -63.4241790771
181 211   -1   21     0.0239432382     -9.8167276382     0.8188587188     -0.1269042015     0.2367173671     -0.0719796943     57.0904235839     80.8264694213     -63.4241790771
182 164   -1   34     -0.1173218607     -9.7879953384     0.7350573539     -0.1026690721     0.2465712070     -0.0932853126     57.0904235839     80.8264694213     -63.4241790771
183 116   -1   51     -0.1173218607     -9.7879953384     0.7350573539     -0.1026690721     0.2465712070     -0.0932853126     57.0904235839     80.8264694213     -63.4241790771
184  69   -2   56     0.0119716191     -9.7520809173     0.8691394805     -0.0800318622     0.1757300376     -0.0613268899     57.0904235839     80.8264694213     -63.4241790771
185  21   -2   51     0.0981672668     -9.6946163177     1.0439251661     -0.0776349782     0.2010304450     -0.0490761661     57.4406738281     82.5835647583     -64.0988998413
185 229   -4   50     0.0981672668     -9.6946163177     1.0439251661     -0.0776349782     0.2010304450     -0.0490761661     57.4406738281     82.5835647583     -64.0988998413
186 182   -5   44     -0.3735145092     -9.6994056701     0.5818206787     -0.0760370492     0.2127485513     -0.0469456005     57.4406738281     82.5835647583     -64.0988998413
187 134   -4   44     -0.2107004880     -9.7520809173     0.8236474037     -0.0984079456     0.0098125801     -0.0096607789     57.4406738281     82.5835647583     -64.0988998413
188  86   -1   46     -0.2107004880     -9.7520809173     0.8236474037     -0.0984079456     0.0098125801     -0.0096607789     57.4406738281     82.5835647583     -64.0988998413
189  38    3   44     0.0119716191     -9.7448978424     0.8499849319     -0.1143871545     -0.0889922046     0.0108458733     57.4406738281     82.5835647583     -64.0988998413
189 246    4   43     0.0933786296     -9.7999668121     1.0989946174     -0.1221104383     -0.0471799373     -0.0147208595     57.4406738281     82.5835647583     -64.0988998413
190 199    7   43     0.0933786296     -9.7999668121     1.0989946174     -0.1221104383     -0.0471799373     -0.0147208595     57.4406738281     82.5835647583     -64.0988998413
191 151    9   40     0.1652083396     -9.7401084899     0.9888556480     -0.1167840361     0.0617450141     -0.0365591096     57.4406738281     82.5835647583     -64.0988998413
192 104    9   42     -0.1077445626     -9.8286991119     0.9122373580     -0.1138545155     0.1467011451     -0.0421518373     57.4406738281     82.5835647583     -64.0988998413
193  57   10   43     -0.1077445626     -9.8286991119     0.9122373580     -0.1138545155     0.1467011451     -0.0421518373     57.4406738281     82.5835647583     -64.0988998413
194  10   10   41     -0.0454921483     -9.6610965728     0.6129468917     -0.1018701076     0.1099489574     -0.0365591096     56.7401771545     79.7722091674     -63.4241790771
194 218    7   45     0.0383091812     -9.6587018966     0.7135085105     -0.1442150115     0.1235312938     -0.0546688842     56.7401771545     79.7722091674     -63.4241790771
195 171    6   46     0.0383091812     -9.6587018966     0.7135085105     -0.1442150115     0.1235312938     -0.0546688842     56.7401771545     79.7722091674     -63.4241790771
196 124    7   50     -0.0143659424     -9.7377147674     0.7254800796     -0.1804345607     0.1008940696     -0.0610605716     56.7401771545     79.7722091674     -63.4241790771
197  76    7   53     0.0885899734     -9.7017993927     0.8595622062     -0.2131919384     0.0851811790     -0.0690501785     56.7401771545     79.7722091674     -63.4241790771
198  28    8   53     0.0885899734     -9.7017993927     0.8595622062     -0.2131919384     0.0851811790     -0.0690501785     56.7401771545     79.7722091674     -63.4241790771
198 237    8   53     -0.1245048284     -9.8430643081     0.7446346759     -0.1961474418     0.0580165338     -0.0613268899     56.7401771545     79.7722091674     -63.4241790771
199 189    7   54     -0.0095772953     -9.8358821868     0.7230857849     -0.1836303901     0.0220633077     -0.0517393636     56.7401771545     79.7722091674     -63.4241790771
200 142    7   51     -0.0095772953     -9.8358821868     0.7230857849     -0.1836303901     0.0220633077     -0.0517393636     56.7401771545     79.7722091674     -63.4241790771
201  94    8   50     0.0646467447     -9.7472915649     0.8044927597     -0.1868262290     0.0518911600     -0.0613268899     58.3162918090     81.7050170898     -62.9181327819
202  46    7   48     0.0263375616     -9.7401084899     0.8547736167     -0.1767060756     0.0715988588     -0.0677185726     58.3162918090     81.7050170898     -62.9181327819
202 254    6   45     0.0263375616     -9.7401084899     0.8547736167     -0.1767060756     0.0715988588     -0.0677185726     58.3162918090     81.7050170898     -62.9181327819
203 207    6   47     -0.1197161788     -9.7760238647     0.7925210952     -0.1559330940     0.0167369031     -0.0504077625     58.3162918090     81.7050170898     -62.9181327819
204 159    5   46     0.1388707752     -9.7448978424     0.7326630592     -0.1346274852     -0.0434514522     -0.0400212764     58.3162918090     81.7050170898     -62.9181327819
205 112    4   48     0.1388707752     -9.7448978424     0.7326630592     -0.1346274852     -0.0434514522     -0.0400212764     58.3162918090     81.7050170898     -62.9181327819
206  64    5   51     0.1795742750     -9.7664461135     0.8116757392     -0.1583299732     0.0263244295     -0.0802356147     58.3162918090     81.7050170898     -62.9181327819
207  17    6   52     0.0095772953     -9.7856006622     1.0032216310     -0.1380896453     0.0894423103     -0.0983453941     58.3162918090     81.7050170898     -62.9181327819
207 225    5   49     0.0095772953     -9.7856006622     1.0032216310     -0.1380896453     0.0894423103     -0.0983453941     58.3162918090     81.7050170898     -62.9181327819
208 177    5   50     -0.0766183614     -9.6179981231     0.5339341640     -0.1103923439     0.0460321235     -0.0717133760     56.3899307250     81.1778869628     -62.0747261047
209 129    7   50     0.0095772953     -9.6706733703     0.7494233131     -0.1546015024     0.0082146587     -0.0610605716     56.3899307250     81.1778869628     -62.0747261047
210  81    6   53     0.0095772953     -9.6706733703     0.7494233131     -0.1546015024     0.0082146587     -0.0610605716     56.3899307250     81.1778869628     -62.0747261047
211  33    5   59     -0.0502807998     -9.7856006622     0.8715337753     -0.1884241580     -0.0248090410     -0.0493424844     56.3899307250     81.1778869628     -62.0747261047
211 242    7   59     0.0861956501     -9.8023614883     0.9122373580     -0.1705807209     -0.0090961513     -0.0354938316     56.3899307250     81.1778869628     -62.0747261047
212 194    8   60     0.0861956501     -9.8023614883     0.9122373580     -0.1705807209     -0.0090961513     -0.0354938316     56.3899307250     81.1778869628     -62.0747261047
213 146   11   58     0.0814070034     -9.8095445632     0.9720953941     -0.1306326866     0.0196664257     -0.0283031892     56.3899307250     81.1778869628     -62.0747261047
214  98   12   52     0.0670410633     -9.7448978424     0.6967482089     -0.1093270664     0.0146063432     -0.0370917558     56.3899307250     81.1778869628     -62.0747261047
215  50   12   48     0.0670410633     -9.7448978424     0.6967482089     -0.1093270664     0.0146063432     -0.0370917558     56.3899307250     81.1778869628     -62.0747261047
216   2   12   47     0.1268991470     -9.7592630386     0.9601238250     -0.1327632427     0.0513585281     -0.0674522495     56.9153022766     79.2450790405     -62.9181327819
216 211   10   45     0.0383091812     -9.7975721359     0.9289976119     -0.1338285207     0.1006277561     -0.0924863529     56.9153022766     79.2450790405     -62.9181327819
217 163    8   46     0.0383091812     -9.7975721359     0.9289976119     -0.1338285207     0.1006277561     -0.0924863529     56.9153022766     79.2450790405     -62.9181327819
218 116    7   45     0.0550694465     -9.7903900146     0.9146316528     -0.1149197936     0.0739957380     -0.0802356147     56.9153022766     79.2450790405     -62.9181327819
219  68    6   43     -0.0957729530     -9.7401084899     0.7302687168     -0.0994732284     0.0143400216     -0.0671859312     56.9153022766     79.2450790405     -62.9181327819
220  20    3   41     -0.0957729530     -9.7401084899     0.7302687168     -0.0994732284     0.0143400216     -0.0671859312     56.9153022766     79.2450790405     -62.9181327819
220 228    4   39     0.0215489125     -9.6898279190     0.6728049278     -0.1149197936     -0.0410545730     -0.0645227336     56.9153022766     79.2450790405     -62.9181327819
221 181    6   40     0.1436594247     -9.7640523910     1.0223761796     -0.1428834056     -0.0258743238     -0.0797029781     56.9153022766     79.2450790405     -62.9181327819
222 133    6   39     0.1436594247     -9.7640523910     1.0223761796     -0.1428834056     -0.0258743238     -0.0797029781     56.9153022766     79.2450790405     -62.9181327819
223  86    7   39     0.1532367229     -9.7329254150     0.8787168502     -0.1359590888     0.0052851371     -0.0746428966     56.9153022766     79.2450790405     -62.9181327819
224  38    8   39     0.1580253696     -9.7448978424     0.7182971000     -0.1378233313     0.0367109179     -0.0591963291     59.1919136047     79.7722091674     -63.0868148803
224 246    8   40     0.1580253696     -9.7448978424     0.7182971000     -0.1378233313     0.0367109179     -0.0591963291     59.1919136047     79.7722091674     -63.0868148803
225 198    7   41     -0.0095772953     -9.8358821868     0.8212530136     -0.1404865264     0.0553533315     -0.0634574508     59.1919136047     79.7722091674     -63.0868148803
226 151    6   41     0.1268991470     -9.7736291885     0.8643508911     -0.1290347576     0.0055514578     -0.0557341623     59.1919136047     79.7722091674     -63.0868148803
227 103    5   41     0.1268991470     -9.7736291885     0.8643508911     -0.1290347576     0.0055514578     -0.0557341623     59.1919136047     79.7722091674     -63.0868148803
228  55    4   40     -0.0191545906     -9.7065887451     0.8882941246     -0.1255725860     0.0076820187     -0.0653216886     59.1919136047     79.7722091674     -63.0868148803
229   7    3   41     0.0430978250     -9.6994056701     0.8260416984     -0.1295673961     -0.0072319097     -0.0637237739     59.1919136047     79.7722091674     -63.0868148803
229 215    3   39     0.0430978250     -9.6994056701     0.8260416984     -0.1295673961     -0.0072319097     -0.0637237739     59.1919136047     79.7722091674     -63.0868148803
230 167    5   38     0.1771799468     -9.7233486175     0.7398460388     -0.1372906923     0.0007576947     -0.0509403991     59.1919136047     79.7722091674     -63.0868148803
231 119    5   38     0.0383091812     -9.8334875106     0.7422403812     -0.1511393308     0.0239275479     -0.0506740808     56.3899307250     80.8264694213     -62.0747261047
232  71    5   37     0.0383091812     -9.8334875106     0.7422403812     -0.1511393308     0.0239275479     -0.0506740808     56.3899307250     80.8264694213     -62.0747261047
233  23    5   38     0.0909842967     -9.7377147674     0.8619565010     -0.1463455677     0.0186011457     -0.0442823982     56.3899307250     80.8264694213     -62.0747261047
233 231    6   38     0.1173218607     -9.7353200912     0.8643508911     -0.1506066894     0.0305855536     -0.0437497568     56.3899307250     80.8264694213     -62.0747261047
234 183    6   39     0.1173218607     -9.7353200912     0.8643508911     -0.1506066894     0.0305855536     -0.0437497568     56.3899307250     80.8264694213     -62.0747261047
235 135    5   37     0.0263375616     -9.7927837371     0.9792783737     -0.1511393308     0.0303192329     -0.0514730453     56.3899307250     80.8264694213     -62.0747261047
236  88    5   34     0.0454921483     -9.7640523910     0.8595622062     -0.1354264497     0.0044861769     -0.0560004806     56.3899307250     80.8264694213     -62.0747261047
237  39    4   34     0.0454921483     -9.7640523910     0.8595622062     -0.1354264497     0.0044861769     -0.0560004806     56.3899307250     80.8264694213     -62.0747261047
237 247    3   30     -0.0095772953     -9.7712354660     0.8188587188     -0.1245073199     -0.0077645492     -0.0629248094     56.3899307250     80.8264694213     -62.0747261047
238 199    2   30     0.0622524166     -9.7305316925     0.6871709346     -0.1263715624     -0.0370597696     -0.0509403991     57.0904235839     80.1236267089     -61.4000015258
239 152    2   33     0.0622524166     -9.7305316925     0.6871709346     -0.1263715624     -0.0370597696     -0.0509403991     57.0904235839     80.1236267089     -61.4000015258
240 104    3   32     0.0478864765     -9.7329254150     0.8212530136     -0.1556667804     -0.0442504119     -0.0514730453     57.0904235839     80.1236267089     -61.4000015258
241  56    4   36     0.0478864765     -9.7496862411     0.8978713989     -0.1724449539     -0.0714150667     -0.0472119188     57.0904235839     80.1236267089     -61.4000015258
242   8    4   38     0.0478864765     -9.7496862411     0.8978713989     -0.1724449539     -0.0714150667     -0.0472119188     57.0904235839     80.1236267089     -61.4000015258
242 216    4   36     0.1221105098     -9.8095445632     0.9984330177     -0.1697817420     -0.0722140312     -0.0445487213     57.0904235839     80.1236267089     -61.4000015258
243 169    4   33     0.2154891252     -9.7233486175     0.7542119503     -0.1516719818     -0.0426524877     -0.0400212764     57.0904235839     80.1236267089     -61.4000015258
244 121    4   30     0.2154891252     -9.7233486175     0.7542119503     -0.1516719818     -0.0426524877     -0.0400212764     57.0904235839     80.1236267089     -61.4000015258
245  74    4   29     0.1077445626     -9.7832069396     0.7901268005     -0.1532699012     0.0039535369     -0.0456139993     57.0904235839     80.1236267089     -61.4000015258
246  25    4   28     0.0957729530     -9.7448978424     0.8811111450     -0.1538025379     -0.0037697479     -0.0482771968     56.5650520324     80.6507568359     -64.2675857543
246 234    4   29     0.0957729530     -9.7448978424     0.8811111450     -0.1538025379     -0.0037697479     -0.0482771968     56.5650520324     80.6507568359     -64.2675857543
247 186    4   28     0.0454921483     -9.7113771438     0.7590005874     -0.1474108600     -0.0144225540     -0.0533372831     56.5650520324     80.6507568359     -64.2675857543
248 138    4   27     0.1125332117     -9.7041940689     0.6297071456     -0.1548678159     -0.0415872097     -0.0448150396     56.5650520324     80.6507568359     -64.2675857543
249  91    3   27     0.1125332117     -9.7041940689     0.6297071456     -0.1548678159     -0.0415872097     -0.0448150396     56.5650520324     80.6507568359     -64.2675857543
250  44    4   28     0.1221105098     -9.7927837371     0.9146316528     -0.1889567947     -0.0080308704     -0.0602616071     56.5650520324     80.6507568359     -64.2675857543
250 252    6   30     0.0646467447     -9.8167276382     0.8499849319     -0.1657869577     -0.0019055066     -0.0765071392     56.5650520324     80.6507568359     -64.2675857543
251 204    5   29     0.0646467447     -9.8167276382     0.8499849319     -0.1657869577     -0.0019055066     -0.0765071392     56.5650520324     80.6507568359     -64.2675857543
252 157    5   28     0.0119716191     -9.8382759094     0.8164643287     -0.1287684440     -0.0455820131     -0.0589300107     56.5650520324     80.6507568359     -64.2675857543
253 109    5   26     0.1963345432     -9.7233486175     0.5937922477     -0.1090607528     -0.0810025978     -0.0299011116     56.2148056030     79.5964965820     -63.5928573608
254  62    5   26     0.1963345432     -9.7233486175     0.5937922477     -0.1090607528     -0.0810025978     -0.0299011116     56.2148056030     79.5964965820     -63.5928573608
255  14    6   28     0.2537982940     -9.7472915649     0.8356189727     -0.1338285207     -0.0298691225     -0.0299011116     56.2148056030     79.5964965820     -63.5928573608
255 222    5   30     0.2537982940     -9.7233486175     0.9218146324     -0.1484761333     0.0364445972     -0.0426844787     56.2148056030     79.5964965820     -63.5928573608
  0 175    4   31     0.2537982940     -9.7233486175     0.9218146324     -0.1484761333     0.0364445972     -0.0426844787     56.2148056030     79.5964965820     -63.5928573608
  1 127    4   31     0.1364764571     -9.7472915649     0.6225241661     -0.1348937988     0.0718651771     -0.0413528728     56.2148056030     79.5964965820     -63.5928573608
  2  79    4   31     0.1101388931     -9.7927837371     0.6991425037     -0.1527372598     0.0673377418     -0.0368254327     56.2148056030     79.5964965820     -63.5928573608
  3  32    2   33     0.1101388931     -9.7927837371     0.6991425037     -0.1527372598     0.0673377418     -0.0368254327     56.2148056030     79.5964965820     -63.5928573608
  3 240    1   35     0.1436594247     -9.7760238647     0.8092814445     -0.1546015024     0.0718651771     -0.0426844787     56.2148056030     79.5964965820     -63.5928573608
  4 192    2   36     0.1580253696     -9.6323642730     0.6392844200     -0.1588626146     0.0862464618     -0.0448150396     56.2148056030     79.5964965820     -63.5928573608
  5 144    1   37     0.1580253696     -9.6323642730     0.6392844200     -0.1588626146     0.0862464618     -0.0448150396     56.2148056030     79.5964965820     -63.5928573608
  6  95    0   40     -0.0646467447     -9.8239097595     0.7422403812     -0.1849620056     0.0566849231     -0.0525383234     56.5650520324     79.2450790405     -63.9302215576
  7  47    0   43     0.1460537433     -9.7496862411     0.7925210952     -0.2014738559     0.0140737032     -0.0477445602     56.5650520324     79.2450790405     -63.9302215576
  7 255    0   44     0.1460537433     -9.7496862411     0.7925210952     -0.2014738559     0.0140737032     -0.0477445602     56.5650520324     79.2450790405     -63.9302215576
  8 207    1   44     0.1125332117     -9.8047552108     0.8930827140     -0.1828314304     0.0335150718     -0.0525383234     56.5650520324     79.2450790405     -63.9302215576
  9 159    1   40     0.1316878080     -9.7808122634     0.8475905418     -0.1607268571     0.0319171547     -0.0434834384     56.5650520324     79.2450790405     -63.9302215576
 10 111    1   38     0.1316878080     -9.7808122634     0.8475905418     -0.1607268571     0.0319171547     -0.0434834384     56.5650520324     79.2450790405     -63.9302215576
 11  63    1   37     0.1556310415     -9.7544746398     0.9122373580     -0.1633900642     0.0553533315     -0.0370917558     56.5650520324     79.2450790405     -63.9302215576
 12  15    0   34     0.0215489125     -9.7472915649     0.7733665466     -0.1607268571     0.0537554073     -0.0317653465     56.5650520324     79.2450790405     -63.9302215576
 12 223    1   33     0.0215489125     -9.7472915649     0.7733665466     -0.1607268571     0.0537554073     -0.0317653465     56.5650520324     79.2450790405     -63.9302215576
 13 175    1   31     0.1604196929     -9.7688407897     0.7661836147     -0.1631237411     0.0281886720     -0.0285695075     58.4914169311     78.7179489135     -63.7615394592
 14 128    0   29     0.1053502440     -9.8263044357     0.9816726684     -0.1546015024     0.0494942808     -0.0440160799     58.4914169311     78.7179489135     -63.7615394592
 15  80    0   26     0.1053502440     -9.8263044357     0.9816726684     -0.1546015024     0.0494942808     -0.0440160799     58.4914169311     78.7179489135     -63.7615394592
 16  32    0   23     0.1149275422     -9.7329254150     0.7685779571     -0.1335622072     0.0385751581     -0.0392223148     58.4914169311     78.7179489135     -63.7615394592
 16 241    0   21     0.1221105098     -9.7448978424     0.7278743743     -0.1346274852     0.0473637199     -0.0413528728     58.4914169311     78.7179489135     -63.7615394592
 17 194    0   18     0.1221105098     -9.7448978424     0.7278743743     -0.1346274852     0.0473637199     -0.0413528728     58.4914169311     78.7179489135     -63.7615394592
 18 147   -1   20     0.0742240333     -9.7353200912     0.7685779571     -0.1508730173     0.0233949089     -0.0424181556     58.4914169311     78.7179489135     -63.7615394592
 19  99    0   20     0.0550694465     -9.7616577148     0.8643508911     -0.1519382953     -0.0165531158     -0.0466792821     58.4914169311     78.7179489135     -63.7615394592
 20  52    0   19     0.0550694465     -9.7616577148     0.8643508911     -0.1519382953     -0.0165531158     -0.0466792821     58.4914169311     78.7179489135     -63.7615394592
 21   4    0   19     0.0957729530     -9.7233486175     0.7254800796     -0.1487424468     -0.0530389785     -0.0517393636     57.6157989501     78.8936614990     -63.5928573608
 21 212    0   16     0.1676026582     -9.7664461135     0.9481521606     -0.1607268571     -0.0586317062     -0.0453476810     57.6157989501     78.8936614990     -63.5928573608
 22 165    0   14     0.1676026582     -9.7664461135     0.9481521606     -0.1607268571     -0.0586317062     -0.0453476810     57.6157989501     78.8936614990     -63.5928573608
 23 117    0   12     0.1388707752     -9.7113771438     0.8763224601     -0.1644553422     -0.0098951129     -0.0376243948     57.6157989501     78.8936614990     -63.5928573608
 24  69    0    7     0.0430978250     -9.7065887451     0.5554831027     -0.1498077392     -0.0149551939     -0.0307000684     57.6157989501     78.8936614990     -63.5928573608
 25  21    1    6     0.0430978250     -9.7065887451     0.5554831027     -0.1498077392     -0.0149551939     -0.0307000684     57.6157989501     78.8936614990     -63.5928573608
 25 229    0    7     0.0694353866     -9.6802511215     0.8116757392     -0.1681838274     -0.0525063323     -0.0309663891     57.6157989501     78.8936614990     -63.5928573608
 26 181    0    8     0.0359148550     -9.7712354660     0.7039311408     -0.1737765550     -0.0546368980     -0.0429507970     57.6157989501     78.8936614990     -63.5928573608
 27 133    0   12     0.0359148550     -9.7712354660     0.7039311408     -0.1737765550     -0.0546368980     -0.0429507970     57.6157989501     78.8936614990     -63.5928573608
 28  85    0   12     0.2202777862     -9.7736291885     0.8164643287     -0.1889567947     -0.0607622623     -0.0501414394     56.0396804809     80.8264694213     -61.0626373291
 29  37    0   12     0.1604196929     -9.7664461135     0.7087197780     -0.1841630363     -0.0160204753     -0.0554678440     56.0396804809     80.8264694213     -61.0626373291
 29 245    0    9     0.1604196929     -9.7664461135     0.7087197780     -0.1841630363     -0.0160204753     -0.0554678440     56.0396804809     80.8264694213     -61.0626373291
 30 197    0    6     0.1508424043     -9.8526420593     0.8284359931     -0.1761734390     -0.0029707875     -0.0567994499     56.0396804809     80.8264694213     -61.0626373291
 31 149    0    4     0.1221105098     -9.7760238647     0.6991425037     -0.1612595081     0.0039535369     -0.0517393636     56.0396804809     80.8264694213     -61.0626373291
 32 101    0    2     0.1221105098     -9.7760238647     0.6991425037     -0.1612595081     0.0039535369     -0.0517393636     56.0396804809     80.8264694213     -61.0626373291
 33  53    0    2     0.1436594247     -9.7329254150     0.6943538665     -0.1577973365     0.0135410618     -0.0413528728     56.0396804809     80.8264694213     -61.0626373291
 34   5    0    0     0.1292934894     -9.7448978424     0.6799879074     -0.1820324802     0.0252591490     -0.0269715881     56.0396804809     80.8264694213     -61.0626373291
 34 212    0    0     0.1292934894     -9.7448978424     0.6799879074     -0.1820324802     0.0252591490     -0.0269715881     56.0396804809     80.8264694213     -61.0626373291
 35 164    0    0     0.0933786296     -9.7472915649     0.6584390640     -0.2046696901     0.0313845133     -0.0136555802     56.0396804809     80.8264694213     -61.0626373291
 36 116    0    0     0.0335205316     -9.7568693161     0.6560447216     -0.2081318378     0.0209980273     -0.0237757444     57.0904235839     79.0693664550     -62.4120903015
 37  67    0    0     0.0335205316     -9.7568693161     0.6560447216     -0.2081318378     0.0209980273     -0.0237757444     57.0904235839     79.0693664550     -62.4120903015
 38  19    0    0     0.1005615949     -9.7472915649     0.6057639122     -0.2020064830     0.0068830585     -0.0477445602     57.0904235839     79.0693664550     -62.4120903015
 38 226    0    0     0.0957729530     -9.8071498870     0.6536503314     -0.1897557735     0.0018229753     -0.0613268899     57.0904235839     79.0693664550     -62.4120903015
 39 178    0    0     0.0957729530     -9.8071498870     0.6536503314     -0.1897557735     0.0018229753     -0.0613268899     57.0904235839     79.0693664550     -62.4120903015
 40 129    0    0     0.1268991470     -9.8095445632     0.5818206787     -0.1748418331     0.0010240151     -0.0581310462     57.0904235839     79.0693664550     -62.4120903015
 41  81    0    0     0.1173218607     -9.8263044357     0.6392844200     -0.1487424468     0.0100788998     -0.0440160799     57.0904235839     79.0693664550     -62.4120903015
 42  32    0    0     0.1173218607     -9.8263044357     0.6392844200     -0.1487424468     0.0100788998     -0.0440160799     57.0904235839     79.0693664550     -62.4120903015
 42 239    0    0     0.1125332117     -9.7305316925     0.6321014881     -0.1436823749     0.0241938686     -0.0320316696     57.0904235839     79.0693664550     -62.4120903015
 43 192    0    0     0.0981672668     -9.7137708663     0.6225241661     -0.1530035734     0.0260581111     -0.0200472640     56.9153022766     79.5964965820     -61.9060440063
 44 143    0    0     0.0981672668     -9.7137708663     0.6225241661     -0.1530035734     0.0260581111     -0.0200472640     56.9153022766     79.5964965820     -61.9060440063
 45  95    0    0     0.0838013267     -9.7640523910     0.6105525493     -0.1652543067     0.0228622674     -0.0176503825     56.9153022766     79.5964965820     -61.9060440063
 46  47    0    0     0.1245048284     -9.7664461135     0.5698490142     -0.1583299732     0.0377761960     -0.0373580741     56.9153022766     79.5964965820     -61.9060440063
 46 255    0    0     0.1245048284     -9.7664461135     0.5698490142     -0.1583299732     0.0377761960     -0.0373580741     56.9153022766     79.5964965820     -61.9060440063
 47 207    0    0     0.0526751232     -9.7975721359     0.6464673995     -0.1500740528     0.0324497938     -0.0517393636     56.9153022766     79.5964965820     -61.9060440063
 48 158    0    0     0.0933786296     -9.7616577148     0.5913979530     -0.1484761333     0.0114105010     -0.0512067222     56.9153022766     79.5964965820     -61.9060440063
 49 110    0    0     0.0933786296     -9.7616577148     0.5913979530     -0.1484761333     0.0114105010     -0.0512067222     56.9153022766     79.5964965820     -61.9060440063
 50  62    0    0     0.0957729530     -9.7568693161     0.5890036106     -0.1519382953     0.0079483389     -0.0490761661     56.9153022766     79.5964965820     -61.9060440063
 51  14    0    0     0.0861956501     -9.7808122634     0.5387228012     -0.1434160470     0.0044861769     -0.0520056819     57.7909202575     79.7722091674     -63.4241790771
 51 221    0    0     0.0861956501     -9.7808122634     0.5387228012     -0.1434160470     0.0044861769     -0.0520056819     57.7909202575     79.7722091674     -63.4241790771
 52 173    0    0     0.1029559254     -9.7879953384     0.5890036106     -0.1245073199     0.0044861769     -0.0533372831     57.7909202575     79.7722091674     -63.4241790771
 53 125    0    0     0.1197161788     -9.7137708663     0.6344957828     -0.1271705150     0.0092799396     -0.0512067222     57.7909202575     79.7722091674     -63.4241790771
 54  77    0    0     0.1197161788     -9.7137708663     0.6344957828     -0.1271705150     0.0092799396     -0.0512067222     57.7909202575     79.7722091674     -63.4241790771
 55  29    0    0     0.0598580884     -9.7089824676     0.6177354812     -0.1569983863     0.0194001054     -0.0482771968     57.7909202575     79.7722091674     -63.4241790771
 55 236    0    0     0.0861956501     -9.7808122634     0.5842149734     -0.1724449539     0.0047524971     -0.0610605716     57.7909202575     79.7722091674     -63.4241790771
 56 188    0    0     0.0861956501     -9.7808122634     0.5842149734     -0.1724449539     0.0047524971     -0.0610605716     57.7909202575     79.7722091674     -63.4241790771
 57 140    0    0     0.1436594247     -9.8239097595     0.5818206787     -0.1612595081     -0.0005739061     -0.0658543348     57.7909202575     79.7722091674     -63.4241790771
 58  92    0    0     0.1460537433     -9.7616577148     0.5985808849     -0.1639226913     0.0148726630     -0.0450813579     56.7401771545     78.3665313720     -63.0868148803
 59  44    0    0     0.1460537433     -9.7616577148     0.5985808849     -0.1639226913     0.0148726630     -0.0450813579     56.7401771545     78.3665313720     -63.0868148803
 59 252    0    0     0.0885899734     -9.7233486175     0.5602717399     -0.1777713537     0.0188674659     -0.0259063053     56.7401771545     78.3665313720     -63.0868148803
 60 204    0    0     0.0814070034     -9.8071498870     0.5674547195     -0.1665859127     0.0090136194     -0.0275042295     56.7401771545     78.3665313720     -63.0868148803
 61 155    0    0     0.0814070034     -9.8071498870     0.5674547195     -0.1665859127     0.0090136194     -0.0275042295     56.7401771545     78.3665313720     -63.0868148803
 62 107    0    0     0.0909842967     -9.8047552108     0.5435114860     -0.1532699012     0.0148726630     -0.0307000684     56.7401771545     78.3665313720     -63.0868148803
 63  58    0    0     0.0790126848     -9.8047552108     0.5842149734     -0.1332958936     0.0308518743     -0.0381570339     56.7401771545     78.3665313720     -63.0868148803
 64  10    0    0     0.0790126848     -9.8047552108     0.5842149734     -0.1332958936     0.0308518743     -0.0381570339     56.7401771545     78.3665313720     -63.0868148803
 64 218    0    0     0.0646467447     -9.7592630386     0.5961865901     -0.1351601123     0.0223296284     -0.0426844787     56.7401771545     78.3665313720     -63.0868148803
 65 170    0    0     0.0933786296     -9.7879953384     0.5961865901     -0.1348937988     0.0044861769     -0.0517393636     55.6894340515     81.1778869628     -62.0747261047
 66 122    0    0     0.0933786296     -9.7879953384     0.5961865901     -0.1348937988     0.0044861769     -0.0517393636     55.6894340515     81.1778869628     -62.0747261047
 67  74    0    0     0.1197161788     -9.7736291885     0.5578774452     -0.1420844554     0.0028882562     -0.0474782419     55.6894340515     81.1778869628     -62.0747261047
 68  26    0    0     0.1149275422     -9.7736291885     0.5746376991     -0.1386222839     0.0079483389     -0.0325643110     55.6894340515     81.1778869628     -62.0747261047
 68 234    0    0     0.1149275422     -9.7736291885     0.5746376991     -0.1386222839     0.0079483389     -0.0325643110     55.6894340515     81.1778869628     -62.0747261047
 69 186    0    0     0.1245048284     -9.7353200912     0.5770320415     -0.1383559703     0.0180685052     -0.0152535009     55.6894340515     81.1778869628     -62.0747261047
 70 137    0    0     0.0790126848     -9.7257432937     0.6225241661     -0.1487424468     0.0263244295     -0.0019374937     55.6894340515     81.1778869628     -62.0747261047
 71  90    0    0     0.0790126848     -9.7257432937     0.6225241661     -0.1487424468     0.0263244295     -0.0019374937     55.6894340515     81.1778869628     -62.0747261047
 72  42    0    0     -0.0023943238     -9.7879953384     0.5866093158     -0.1679174995     0.0436352443     -0.0016711726     55.6894340515     81.1778869628     -62.0747261047
 72 250    0    0     0.0526751232     -9.8047552108     0.5866093158     -0.1743091964     0.0289876317     -0.0192483043     55.6894340515     81.1778869628     -62.0747261047
 73 201    0    0     0.0526751232     -9.8047552108     0.5866093158     -0.1743091964     0.0289876317     -0.0192483043     55.6894340515     81.1778869628     -62.0747261047
 74 153    0    0     0.0550694465     -9.7664461135     0.5459058284     -0.1700480699     0.0201990652     -0.0232431077     57.9660453796     79.9479141235     -61.2313194274
 75 105    0    0     0.0718297100     -9.7496862411     0.5674547195     -0.1583299732     0.0215306663     -0.0195146226     57.9660453796     79.9479141235     -61.2313194274
 76  57    0    0     0.0718297100     -9.7496862411     0.5674547195     -0.1583299732     0.0215306663     -0.0195146226     57.9660453796     79.9479141235     -61.2313194274
 77  10    0    0     0.0550694465     -9.7688407897     0.5291455268     -0.1490087747     0.0244601893     -0.0197809457     57.9660453796     79.9479141235     -61.2313194274
 77 217    0    0     0.0359148550     -9.8286991119     0.5171739578     -0.1364917278     0.0188674659     -0.0197809457     57.9660453796     79.9479141235     -61.2313194274
 78 170    0    0     0.0359148550     -9.8286991119     0.5171739578     -0.1364917278     0.0188674659     -0.0197809457     57.9660453796     79.9479141235     -61.2313194274
 79 122    0    0     0.0359148550     -9.7903900146     0.5363285064     -0.1165177106     0.0167369031     -0.0267052674     57.9660453796     79.9479141235     -61.2313194274
 80  74    0    0     0.0622524166     -9.7592630386     0.5818206787     -0.1101260304     0.0140737032     -0.0216451859     57.9660453796     79.9479141235     -61.2313194274
 81  26    0    0     0.0622524166     -9.7592630386     0.5818206787     -0.1101260304     0.0140737032     -0.0216451859     57.9660453796     79.9479141235     -61.2313194274
 81 234    0    0     -0.0095772953     -9.7616577148     0.5770320415     -0.1316979646     0.0178021860     -0.0115250182     57.6157989501     80.2993392944     -62.5807723999
 82 186    0    0     -0.0047886476     -9.7856006622     0.5890036106     -0.1412854909     0.0074156990     -0.0309663891     57.6157989501     80.2993392944     -62.5807723999
 83 138    0    0     -0.0047886476     -9.7856006622     0.5890036106     -0.1412854909     0.0074156990     -0.0309663891     57.6157989501     80.2993392944     -62.5807723999
 84  89    0    0     -0.0023943238     -9.7784175872     0.5818206787     -0.1455466175     -0.0064329500     -0.0687838506     57.6157989501     80.2993392944     -62.5807723999
 85  41    0    0     0.0335205316     -9.7353200912     0.5842149734     -0.1580636596     -0.0130909538     -0.0932853126     57.6157989501     80.2993392944     -62.5807723999
 85 249    0    0     0.0335205316     -9.7353200912     0.5842149734     -0.1580636596     -0.0130909538     -0.0932853126     57.6157989501     80.2993392944     -62.5807723999
 86 201    0    0     0.0383091812     -9.7736291885     0.5530887603     -0.1604605436     -0.0210805606     -0.0954158687     57.6157989501     80.2993392944     -62.5807723999
 87 153    0    0     0.0766183614     -9.7712354660     0.5506944656     -0.1583299732     -0.0181510353     -0.0959485149     57.6157989501     80.2993392944     -62.5807723999
 88 106    0    0     0.0766183614     -9.7712354660     0.5506944656     -0.1583299732     -0.0181510353     -0.0959485149     57.6157989501     80.2993392944     -62.5807723999
 89  58    0    0     0.0981672668     -9.7592630386     0.5411171436     -0.1615258216     -0.0117593514     -0.0887578678     58.1411705017     80.1236267089     -62.7494506835
 90  11    0    0     0.0838013267     -9.7736291885     0.5195682525     -0.1604605436     -0.0056339893     -0.0727786540     58.1411705017     80.1236267089     -62.7494506835
 90 218    0    0     0.0838013267     -9.7736291885     0.5195682525     -0.1604605436     -0.0056339893     -0.0727786540     58.1411705017     80.1236267089     -62.7494506835
 91 170    0    0     0.0814070034     -9.7808122634     0.5554831027     -0.1540688514     0.0031545760     -0.0639900875     58.1411705017     80.1236267089     -62.7494506835
 92 122    0    0     0.0766183614     -9.7137708663     0.5554831027     -0.1575310230     0.0058177781     -0.0679848909     58.1411705017     80.1236267089     -62.7494506835
 93  74    0    0     0.0766183614     -9.7137708663     0.5554831027     -0.1575310230     0.0058177781     -0.0679848909     58.1411705017     80.1236267089     -62.7494506835
 94  25    0    0     0.0861956501     -9.7137708663     0.5722434043     -0.1809671974     0.0018229753     -0.0767734575     58.1411705017     80.1236267089     -62.7494506835
 94 233    0    0     0.1412650966     -9.7544746398     0.5363285064     -0.2052023172     -0.0024381465     -0.0749092149     58.1411705017     80.1236267089     -62.7494506835
 95 185    0    0     0.1412650966     -9.7544746398     0.5363285064     -0.2052023172     -0.0024381465     -0.0749092149     58.1411705017     80.1236267089     -62.7494506835
 96 137    0    0     0.1699969768     -9.7903900146     0.4980193138     -0.2331659555     0.0204653882     -0.0456139993     57.4406738281     79.4207916259     -63.0868148803
 97  89    0    0     0.1412650966     -9.7592630386     0.4525271415     -0.2275732040     0.0891759872     -0.0053996558     57.4406738281     79.4207916259     -63.0868148803
 98  41    0    0     0.1412650966     -9.7592630386     0.4525271415     -0.2275732040     0.0891759872     -0.0053996558     57.4406738281     79.4207916259     -63.0868148803
 98 248    0    0     0.0095772953     -9.8167276382     0.4477385520     -0.1950821685     0.1064867973     0.0257598042     57.4406738281     79.4207916259     -63.0868148803
 99 200    0    0     0.1628140068     -9.7568693161     0.4166123390     -0.1591289281     0.1773279666     -0.0248410272     57.4406738281     79.4207916259     -63.0868148803
100 152    0    0     0.1628140068     -9.7568693161     0.4166123390     -0.1591289281     0.1773279666     -0.0248410272     57.4406738281     79.4207916259     -63.0868148803
101 105    0    0     -0.1173218607     -9.8263044357     0.4333725929     -0.1479434967     0.1933071613     -0.0493424844     57.4406738281     79.4207916259     -63.0868148803
102  57    0    0     0.0311262083     -9.8191213607     0.4573158264     -0.1170503616     0.0289876317     -0.0445487213     57.4406738281     79.4207916259     -63.0868148803
103   9    0    0     0.0311262083     -9.8191213607     0.4573158264     -0.1170503616     0.0289876317     -0.0445487213     57.4406738281     79.4207916259     -63.0868148803
103 217    0    0     0.1101388931     -9.8430643081     0.4836534023     -0.0760370492     0.0068830585     -0.0477445602     57.4406738281     79.4207916259     -63.0868148803
104 169    0    0     0.1053502440     -9.7784175872     0.5099909305     -0.0600578403     0.0241938686     -0.0328306317     57.4406738281     79.4207916259     -61.4000015258
105 120    0    0     0.1053502440     -9.7784175872     0.5099909305     -0.0600578403     0.0241938686     -0.0328306317     57.4406738281     79.4207916259     -61.4000015258
106  72    0    0     0.0526751232     -9.6970109939     0.5626660346     -0.0779012918     0.0604134130     -0.0314990305     57.4406738281     79.4207916259     -61.4000015258
107  23    0    0     -0.0191545906     -9.6922225952     0.5578774452     -0.1058649063     0.1030246257     -0.0570657682     57.4406738281     79.4207916259     -61.4000015258
107 231    0    0     -0.0191545906     -9.6922225952     0.5578774452     -0.1058649063     0.1030246257     -0.0570657682     57.4406738281     79.4207916259     -61.4000015258
108 183    0    0     0.0263375616     -9.7377147674     0.5602717399     -0.1287684440     0.0550870037     -0.0552015256     57.4406738281     79.4207916259     -61.4000015258
109 135    0    0     0.0526751232     -9.7879953384     0.5099909305     -0.1372906923     0.0114105010     -0.0570657682     57.4406738281     79.4207916259     -61.4000015258
110  87    0    0     0.0526751232     -9.7879953384     0.5099909305     -0.1372906923     0.0114105010     -0.0570657682     57.4406738281     79.4207916259     -61.4000015258
111  38    0    0     0.0814070034     -9.8071498870     0.5099909305     -0.1290347576     0.0068830585     -0.0583973646     57.4406738281     79.4207916259     -61.4000015258
111 245    0    0     0.0814070034     -9.8071498870     0.5099909305     -0.1290347576     0.0068830585     -0.0583973646     57.4406738281     79.4207916259     -61.4000015258
112 196    0    0     0.0646467447     -9.7520809173     0.5506944656     -0.1298337221     0.0087473001     -0.0493424844     59.5421600341     79.0693664550     -61.7373657226
113 148    0    0     0.0263375616     -9.7113771438     0.5267512321     -0.1428834056     -0.0011065461     -0.0562668085     59.5421600341     79.0693664550     -61.7373657226
114 101    0    0     0.0263375616     -9.7113771438     0.5267512321     -0.1428834056     -0.0011065461     -0.0562668085     59.5421600341     79.0693664550     -61.7373657226
115  53    0    0     0.0622524166     -9.7568693161     0.5818206787     -0.1580636596     -0.0160204753     -0.0831651401     59.5421600341     79.0693664550     -61.7373657226
116   5    0    0     0.1316878080     -9.7329254150     0.5506944656     -0.1807008743     -0.0138899147     -0.0964811420     59.5421600341     79.0693664550     -61.7373657226
116 213    0    0     0.1316878080     -9.7329254150     0.5506944656     -0.1807008743     -0.0138899147     -0.0964811420     59.5421600341     79.0693664550     -61.7373657226
117 165    0    0     0.1077445626     -9.7664461135     0.5004136562     -0.1996096134     -0.0064329500     -0.0844967460     59.5421600341     79.0693664550     -61.7373657226
118 117    0    0     0.1340821266     -9.7903900146     0.4836534023     -0.1961474418     -0.0064329500     -0.0703817749     59.5421600341     79.0693664550     -61.7373657226
119  69    0    0     0.1340821266     -9.7903900146     0.4836534023     -0.1961474418     -0.0064329500     -0.0703817749     59.5421600341     79.0693664550     -61.7373657226
120  21    0    0     0.1029559254     -9.8167276382     0.4501328468     -0.1729775905     -0.0040360684     -0.0631911277     58.3162918090     79.5964965820     -62.5807723999
120 229    0    0     0.1197161788     -9.8023614883     0.4956250190     -0.1455466175     -0.0029707875     -0.0735776138     58.3162918090     79.5964965820     -62.5807723999
121 181    0    0     0.1197161788     -9.8023614883     0.4956250190     -0.1455466175     -0.0029707875     -0.0735776138     58.3162918090     79.5964965820     -62.5807723999
122 133    0    0     0.1460537433     -9.7568693161     0.4764704227     -0.1343611598     -0.0045687079     -0.0743765783     58.3162918090     79.5964965820     -62.5807723999
123  86    0    0     0.1676026582     -9.7688407897     0.5052022933     -0.1399538755     0.0039535369     -0.0504077625     58.3162918090     79.5964965820     -62.5807723999
124  37    0    0     0.1676026582     -9.7688407897     0.5052022933     -0.1399538755     0.0039535369     -0.0504077625     58.3162918090     79.5964965820     -62.5807723999
124 245    0    0     0.1388707752     -9.7927837371     0.4884420394     -0.1396875619     0.0154053030     -0.0229767847     58.3162918090     79.5964965820     -62.5807723999
125 197    0    0     0.1053502440     -9.7927837371     0.4908363342     -0.1226430892     0.0233949089     -0.0184493436     58.3162918090     79.5964965820     -62.5807723999
126 149    0    0     0.1053502440     -9.7927837371     0.4908363342     -0.1226430892     0.0233949089     -0.0184493436     58.3162918090     79.5964965820     -62.5807723999
127 101    0    0     0.0646467447     -9.7664461135     0.5147795677     -0.1061312198     0.0135410618     -0.0466792821     56.7401771545     80.8264694213     -63.4241790771
128  53    0    0     0.0957729530     -9.7065887451     0.5315398693     -0.1122565984     -0.0082971897     -0.0842304229     56.7401771545     80.8264694213     -63.4241790771
129   5    0    0     0.0957729530     -9.7065887451     0.5315398693     -0.1122565984     -0.0082971897     -0.0842304229     56.7401771545     80.8264694213     -63.4241790771
129 213    0    0     0.1580253696     -9.7281370162     0.5506944656     -0.1436823749     -0.0189499969     -0.0954158687     56.7401771545     80.8264694213     -63.4241790771
130 166    0    0     0.1556310415     -9.7760238647     0.5171739578     -0.1785703182     -0.0120256733     -0.0844967460     56.7401771545     80.8264694213     -63.4241790771
131 118    0    0     0.1556310415     -9.7760238647     0.5171739578     -0.1785703182     -0.0120256733     -0.0844967460     56.7401771545     80.8264694213     -63.4241790771
132  71    0    0     0.1388707752     -9.8047552108     0.5028079986     -0.1998759269     -0.0005739061     -0.0719796943     56.7401771545     80.8264694213     -63.4241790771
133  23    0    0     0.1388707752     -9.7808122634     0.4836534023     -0.1982780075     -0.0019055066     -0.0711807298     56.7401771545     80.8264694213     -63.4241790771
133 231    0    0     0.1388707752     -9.7808122634     0.4836534023     -0.1982780075     -0.0019055066     -0.0711807298     56.7401771545     80.8264694213     -63.4241790771
134 183    0    0     0.1604196929     -9.7951784133     0.4716817855     -0.1764397525     -0.0101614308     -0.0757081794     57.4406738281     80.4750442504     -60.7252769470
135 135    0    0     0.1699969768     -9.7832069396     0.4333725929     -0.1607268571     -0.0080308704     -0.0738439464     57.4406738281     80.4750442504     -60.7252769470
136  87    0    0     0.1699969768     -9.7832069396     0.4333725929     -0.1607268571     -0.0080308704     -0.0738439464     57.4406738281     80.4750442504     -60.7252769470
137  39    0    0     0.1843629074     -9.7664461135     0.4309782505     -0.1439486885     -0.0008402262     -0.0629248094     57.4406738281     80.4750442504     -60.7252769470
137 247    0    0     0.1891515731     -9.7856006622     0.4788647174     -0.1285021305     0.0004913746     -0.0464129590     57.4406738281     80.4750442504     -60.7252769470
138 198    0    0     0.1891515731     -9.7856006622     0.4788647174     -0.1285021305     0.0004913746     -0.0464129590     57.4406738281     80.4750442504     -60.7252769470
139 150    0    0     0.1699969768     -9.7640523910     0.4716817855     -0.1266378760     0.0098125801     -0.0299011116     57.4406738281     80.4750442504     -60.7252769470
140 102    0    0     0.1508424043     -9.7592630386     0.4764704227     -0.1290347576     0.0132747423     -0.0248410272     57.4406738281     80.4750442504     -60.7252769470
141  54    0    0     0.1508424043     -9.7592630386     0.4764704227     -0.1290347576     0.0132747423     -0.0248410272     57.4406738281     80.4750442504     -60.7252769470
142   6    0    0     0.1436594247     -9.7927837371     0.4932306766     -0.1237083554     0.0098125801     -0.0341622304     57.4406738281     80.4750442504     -60.7252769470
142 214    0    0     0.1508424043     -9.7832069396     0.4501328468     -0.1135882019     0.0063504180     -0.0426844787     57.2655487060     79.2450790405     -62.2434082031
143 165    0    0     0.1508424043     -9.7832069396     0.4501328468     -0.1135882019     0.0063504180     -0.0426844787     57.2655487060     79.2450790405     -62.2434082031
144 117    0    0     0.1676026582     -9.8047552108     0.4836534023     -0.0946794605     0.0050188169     -0.0440160799     57.2655487060     79.2450790405     -62.2434082031
145  68    0    0     0.1604196929     -9.7951784133     0.5075965881     -0.0800318622     0.0111441802     -0.0376243948     57.2655487060     79.2450790405     -62.2434082031
146  20   63   -1     0.1604196929     -9.7951784133     0.5075965881     -0.0800318622     0.0111441802     -0.0376243948     57.2655487060     79.2450790405     -62.2434082031
146 228    0    0     0.1795742750     -9.7377147674     0.5483001708     -0.0683137702     0.0201990652     -0.0248410272     57.2655487060     79.2450790405     -62.2434082031
147 179    0  -64     0.1436594247     -9.6802511215     0.5818206787     -0.0888204193     0.0241938686     0.0001930669     57.2655487060     79.2450790405     -62.2434082031
148 131    0    0     0.1436594247     -9.6802511215     0.5818206787     -0.0888204193     0.0241938686     0.0001930669     57.2655487060     79.2450790405     -62.2434082031
149  82    0   31     0.1268991470     -9.6994056701     0.5794263362     -0.1346274852     0.0154053030     0.0137753963     57.2655487060     79.2450790405     -62.2434082031
150  34    0    0     0.0981672668     -9.7544746398     0.5722434043     -0.1844293594     0.0026219363     0.0079163541     57.7909202575     80.1236267089     -62.0747261047
150 241    0    0     0.0981672668     -9.7544746398     0.5722434043     -0.1844293594     0.0026219363     0.0079163541     57.7909202575     80.1236267089     -62.0747261047
151 193    0    0     0.0766183614     -9.7616577148     0.5435114860     -0.2289048194     -0.0077645492     -0.0192483043     57.7909202575     80.1236267089     -62.0747261047
152 145    0    0     0.0766183614     -9.7329254150     0.4932306766     -0.2653906822     -0.0189499969     -0.0589300107     57.7909202575     80.1236267089     -62.0747261047
153  97    0    0     0.0766183614     -9.7329254150     0.4932306766     -0.2653906822     -0.0189499969     -0.0589300107     57.7909202575     80.1236267089     -62.0747261047
154  49    0    0     0.1077445626     -9.6994056701     0.4525271415     -0.2824351787     -0.0277385616     -0.0852957057     57.7909202575     80.1236267089     -62.0747261047
155   1    0    0     0.0694353866     -9.7496862411     0.3830918121     -0.2795056819     -0.0296028041     -0.0828988265     57.7909202575     80.1236267089     -62.0747261047
155 209    0    0     0.0694353866     -9.7496862411     0.3830918121     -0.2795056819     -0.0296028041     -0.0828988265     57.7909202575     80.1236267089     -62.0747261047
156 161    0    0     0.1652083396     -9.8047552108     0.3639371871     -0.2523410081     -0.0173520755     -0.0661206531     57.7909202575     80.1236267089     -62.0747261047
157 113    0    0     0.1843629074     -9.8167276382     0.2801358699     -0.2070665597     -0.0197489566     -0.0653216886     58.6665420532     79.2450790405     -62.5807723999
158  66    0    0     0.1843629074     -9.8167276382     0.2801358699     -0.2070665597     -0.0197489566     -0.0653216886     58.6665420532     79.2450790405     -62.5807723999
159  18    0    0     0.1149275422     -9.8694019317     0.3256280183     -0.1258389234     -0.0375924110     -0.0815672206     58.6665420532     79.2450790405     -62.5807723999
159 226    0    0     0.2537982940     -9.8334875106     0.4405555725     -0.0653842449     -0.0533052968     -0.0823661804     58.6665420532     79.2450790405     -62.5807723999
160 178    0    0     0.2537982940     -9.8334875106     0.4405555725     -0.0653842449     -0.0533052968     -0.0823661804     58.6665420532     79.2450790405     -62.5807723999
161 130    0    0     0.2370380401     -9.7496862411     0.4477385520     -0.0581935977     -0.0024381465     -0.0631911277     58.6665420532     79.2450790405     -62.5807723999
162  82    0    0     0.2322494029     -9.6970109939     0.4621044635     -0.0877551364     0.0292539548     -0.0237757444     58.6665420532     79.2450790405     -62.5807723999
163  34    0    0     0.2322494029     -9.6970109939     0.4621044635     -0.0877551364     0.0292539548     -0.0237757444     58.6665420532     79.2450790405     -62.5807723999
163 242    0    0     0.1891515731     -9.7113771438     0.5147795677     -0.1383559703     0.0529564476     0.0217650008     58.6665420532     79.2450790405     -62.5807723999
164 194    0    0     0.0454921483     -9.7544746398     0.3998520660     -0.1886904811     0.0644082117     0.0398747682     57.7909202575     78.0151138305     -62.0747261047
165 145    0    0     0.0454921483     -9.7544746398     0.3998520660     -0.1886904811     0.0644082117     0.0398747682     57.7909202575     78.0151138305     -62.0747261047
166  97    0    0     -0.0023943238     -9.7664461135     0.3830918121     -0.1799019098     0.0239275479     -0.0075302162     57.7909202575     78.0151138305     -62.0747261047
167  49    0    0     0.0957729530     -9.8406705856     0.3878804397     -0.1258389234     -0.0226784801     -0.0655880069     57.7909202575     78.0151138305     -62.0747261047
168   1    0    0     0.0957729530     -9.8406705856     0.3878804397     -0.1258389234     -0.0226784801     -0.0655880069     57.7909202575     78.0151138305     -62.0747261047
168 208    0    0     0.1819685935     -9.8191213607     0.4309782505     -0.1077291488     -0.0314670443     -0.0986117172     57.7909202575     78.0151138305     -62.0747261047
169 160    0    0     0.1963345432     -9.7784175872     0.4501328468     -0.1170503616     -0.0098951129     -0.0770397758     57.7909202575     78.0151138305     -62.0747261047
170 112    0    0     0.1963345432     -9.7784175872     0.4501328468     -0.1170503616     -0.0098951129     -0.0770397758     57.7909202575     78.0151138305     -62.0747261047
171  65    0    0     0.1580253696     -9.7401084899     0.4597101688     -0.1346274852     0.0170032238     -0.0362927937     57.7909202575     78.0151138305     -62.0747261047
172  16    0    0     0.1101388931     -9.7185602188     0.4381612300     -0.1623247861     0.0252591490     -0.0149871826     57.7909202575     78.0151138305     -62.0747261047
172 225    0    0     0.1101388931     -9.7185602188     0.4381612300     -0.1623247861     0.0252591490     -0.0149871826     57.7909202575     78.0151138305     -62.0747261047
173 177    0    0     0.0861956501     -9.7592630386     0.3998520660     -0.1791029548     0.0143400216     -0.0200472640     55.8645591735     80.2993392944     -61.5686836242
174 129    0    0     0.0502807998     -9.8143329620     0.3806974601     -0.1740428686     -0.0008402262     -0.0485435199     55.8645591735     80.2993392944     -61.5686836242
175  81    0    0     0.0502807998     -9.8143329620     0.3806974601     -0.1740428686     -0.0008402262     -0.0485435199     55.8645591735     80.2993392944     -61.5686836242
176  33    0    0     0.1292934894     -9.8095445632     0.4142179965     -0.1490087747     -0.0138899147     -0.0884915447     55.8645591735     80.2993392944     -61.5686836242
176 241    0    0     0.1628140068     -9.7736291885     0.4214009761     -0.1364917278     -0.0069655895     -0.1034054756     55.8645591735     80.2993392944     -61.5686836242
177 194    0    0     0.1628140068     -9.7736291885     0.4214009761     -0.1364917278     -0.0069655895     -0.1034054756     55.8645591735     80.2993392944     -61.5686836242
178 146    0    0     0.1891515731     -9.7616577148     0.4214009761     -0.1394212484     0.0031545760     -0.0874262619     55.8645591735     80.2993392944     -61.5686836242
179  98    0    0     0.1795742750     -9.7784175872     0.3998520660     -0.1378233313     0.0087473001     -0.0605279254     55.8645591735     80.2993392944     -61.5686836242
180  50    0    0     0.1795742750     -9.7784175872     0.3998520660     -0.1378233313     0.0087473001     -0.0605279254     55.8645591735     80.2993392944     -61.5686836242
181   2    0    0     0.1795742750     -9.8143329620     0.3878804397     -0.1258389234     0.0175358653     -0.0330969524     56.7401771545     79.4207916259     -60.7252769470
181 210    0    0     0.1412650966     -9.8047552108     0.4381612300     -0.1178493261     0.0300529122     -0.0219115042     56.7401771545     79.4207916259     -60.7252769470
182 162    0    0     0.1412650966     -9.8047552108     0.4381612300     -0.1178493261     0.0300529122     -0.0219115042     56.7401771545     79.4207916259     -60.7252769470
183 114    0    0     0.0933786296     -9.7688407897     0.4214009761     -0.1085281133     0.0239275479     -0.0386896753     56.7401771545     79.4207916259     -60.7252769470
184  66    0    0     0.1460537433     -9.7472915649     0.4381612300     -0.0909509754     0.0071493792     -0.0645227336     56.7401771545     79.4207916259     -60.7252769470
185  18    0    0     0.1460537433     -9.7472915649     0.4381612300     -0.0909509754     0.0071493792     -0.0645227336     56.7401771545     79.4207916259     -60.7252769470
185 226    0    0     0.1676026582     -9.7736291885     0.4501328468     -0.0893530654     -0.0005739061     -0.0666532993     56.7401771545     79.4207916259     -60.7252769470
186 178    0    0     0.1676026582     -9.7472915649     0.4812590599     -0.1069301843     0.0063504180     -0.0514730453     56.7401771545     79.4207916259     -60.7252769470
187 130    0    0     0.1676026582     -9.7472915649     0.4812590599     -0.1069301843     0.0063504180     -0.0514730453     56.7401771545     79.4207916259     -60.7252769470
188  82    0    0     0.1173218607     -9.7472915649     0.4908363342     -0.1354264497     0.0135410618     -0.0408202362     57.4406738281     79.7722091674     -61.4000015258
189  34    0    0     0.1029559254     -9.7640523910     0.4597101688     -0.1511393308     0.0071493792     -0.0485435199     57.4406738281     79.7722091674     -61.4000015258
189 242    0    0     0.1029559254     -9.7640523910     0.4597101688     -0.1511393308     0.0071493792     -0.0485435199     57.4406738281     79.7722091674     -61.4000015258
190 194    0    0     0.1508424043     -9.7688407897     0.4644988059     -0.1546015024     -0.0048350281     -0.0751755332     57.4406738281     79.7722091674     -61.4000015258
191 146    0    0     0.1580253696     -9.7592630386     0.4453442096     -0.1628574275     -0.0072319097     -0.0900894737     57.4406738281     79.7722091674     -61.4000015258
