# Supplementary material for: A localization method for wireless capsule endoscopy using side wall cameras and IMU sensor
Source: Sci Rep. 2021 May 27;11:11204. doi: 10.1038/s41598-021-90523-w (PMC8160358; doi:10.1038/s41598-021-90523-w)
Supplement: Supplementary file 1 — Supplementary Information. [file 41598_2021_90523_MOESM1_ESM.zip › data/L_9]

 81 200    0    0     -0.2777415513     -9.7760238647     0.0574637699     -0.1455466175     0.0082146587     -0.0120576608     26.2686004638     77.6636886596     -50.9417610168
 82 152    0    0     -0.3160507440     -9.7856006622     0.0430978250     -0.1511393308     0.0098125801     -0.0131229400     26.2686004638     77.6636886596     -50.9417610168
 83 104    0    0     -0.3160507440     -9.7856006622     0.0430978250     -0.1511393308     0.0098125801     -0.0131229400     26.2686004638     77.6636886596     -50.9417610168
 84  55    0    0     -0.3016848087     -9.7903900146     0.0263375616     -0.1503403759     0.0114105010     -0.0320316696     27.4944686889     78.8936614990     -50.4357147216
 85   7    0    0     -0.2849245071     -9.7856006622     0.0143659424     -0.1458129310     0.0079483389     -0.0413528728     27.4944686889     78.8936614990     -50.4357147216
 85 215    0    0     -0.2849245071     -9.7856006622     0.0143659424     -0.1458129310     0.0079483389     -0.0413528728     27.4944686889     78.8936614990     -50.4357147216
 86 167    0    0     -0.2753472328     -9.8095445632     0.0047886476     -0.1295673961     0.0058177781     -0.0370917558     27.4944686889     78.8936614990     -50.4357147216
 87 119    0    0     -0.2729529142     -9.7808122634     0.0478864765     -0.1085281133     0.0090136194     -0.0272379112     27.4944686889     78.8936614990     -50.4357147216
 88  72    0    0     -0.2729529142     -9.7808122634     0.0478864765     -0.1085281133     0.0090136194     -0.0272379112     27.4944686889     78.8936614990     -50.4357147216
 89  24    0    0     -0.2873188495     -9.7999668121     0.0526751232     -0.0973426628     0.0092799396     -0.0203135824     27.4944686889     78.8936614990     -50.4357147216
 89 232    0    0     -0.3208393812     -9.7592630386     0.1005615949     -0.1008048176     0.0079483389     -0.0187156629     27.4944686889     78.8936614990     -50.4357147216
 90 184    0    0     -0.3208393812     -9.7592630386     0.1005615949     -0.1008048176     0.0079483389     -0.0187156629     27.4944686889     78.8936614990     -50.4357147216
 91 136    0    0     -0.3088677406     -9.7472915649     0.0838013267     -0.1106586694     0.0071493792     -0.0277705478     27.4944686889     78.8936614990     -50.4357147216
 92  88    0    0     -0.3064734458     -9.7688407897     0.1029559254     -0.1226430892     0.0082146587     -0.0349611949     28.0198402404     78.3665313720     -49.9296722412
 93  40    0    0     -0.3064734458     -9.7688407897     0.1029559254     -0.1226430892     0.0082146587     -0.0349611949     28.0198402404     78.3665313720     -49.9296722412
 93 248    0    0     -0.3112620830     -9.7568693161     0.0861956501     -0.1402202129     0.0100788998     -0.0376243948     28.0198402404     78.3665313720     -49.9296722412
 94 200    0    0     -0.3160507440     -9.7856006622     0.0694353866     -0.1655206203     0.0092799396     -0.0344285511     28.0198402404     78.3665313720     -49.9296722412
 95 152    0    0     -0.3160507440     -9.7856006622     0.0694353866     -0.1655206203     0.0092799396     -0.0344285511     28.0198402404     78.3665313720     -49.9296722412
 96 104    0    0     -0.3016848087     -9.7903900146     0.0502807998     -0.1822987937     0.0084809789     -0.0307000684     28.0198402404     78.3665313720     -49.9296722412
 97  55    0    0     -0.3016848087     -9.7832069396     0.0574637699     -0.1817661476     0.0103452205     -0.0256399869     28.0198402404     78.3665313720     -49.9296722412
 98   7    0    0     -0.3016848087     -9.7832069396     0.0574637699     -0.1817661476     0.0103452205     -0.0256399869     28.0198402404     78.3665313720     -49.9296722412
 98 214    0    0     -0.3040791034     -9.7760238647     0.0311262083     -0.1689827919     0.0167369031     -0.0203135824     28.0198402404     78.3665313720     -49.9296722412
 99 166    0    0     -0.3256280183     -9.7760238647     0.0263375616     -0.1514056682     0.0215306663     -0.0195146226     28.5452117919     78.8936614990     -49.4236259460
100 119    0    0     -0.3256280183     -9.7760238647     0.0263375616     -0.1514056682     0.0215306663     -0.0195146226     28.5452117919     78.8936614990     -49.4236259460
101  71    0    0     -0.3256280183     -9.7999668121     0.0119716191     -0.1324969291     0.0178021860     -0.0219115042     28.5452117919     78.8936614990     -49.4236259460
102  24    0    0     -0.3352053165     -9.7975721359     0.0191545906     -0.1087944393     0.0140737032     -0.0280368690     28.5452117919     78.8936614990     -49.4236259460
102 232    0    0     -0.3352053165     -9.7975721359     0.0191545906     -0.1087944393     0.0140737032     -0.0280368690     28.5452117919     78.8936614990     -49.4236259460
103 184    0    0     -0.3447826147     -9.7664461135     0.0454921483     -0.0898857021     0.0130084216     -0.0402875947     28.5452117919     78.8936614990     -49.4236259460
104 136    0    0     -0.3232336997     -9.7640523910     0.0909842967     -0.0856245803     0.0111441802     -0.0549352073     28.5452117919     78.8936614990     -49.4236259460
105  89    0    0     -0.3232336997     -9.7640523910     0.0909842967     -0.0856245803     0.0111441802     -0.0549352073     28.5452117919     78.8936614990     -49.4236259460
106  41    0    0     -0.3136564254     -9.7592630386     0.0933786296     -0.0912173080     0.0098125801     -0.0631911277     28.5452117919     78.8936614990     -49.4236259460
106 249    0    0     -0.3064734458     -9.7664461135     0.0933786296     -0.1087944393     0.0055514578     -0.0610605716     27.4944686889     78.8936614990     -49.4236259460
107 201    0    0     -0.3064734458     -9.7664461135     0.0933786296     -0.1087944393     0.0055514578     -0.0610605716     27.4944686889     78.8936614990     -49.4236259460
108 153    0    0     -0.2897131729     -9.7903900146     0.1173218607     -0.1394212484     0.0036872167     -0.0533372831     27.4944686889     78.8936614990     -49.4236259460
109 106    0    0     -0.2825301933     -9.7712354660     0.0981672668     -0.1641890287     0.0012903354     -0.0352275133     27.4944686889     78.8936614990     -49.4236259460
110  58    0    0     -0.2825301933     -9.7712354660     0.0981672668     -0.1641890287     0.0012903354     -0.0352275133     27.4944686889     78.8936614990     -49.4236259460
111  10    0    0     -0.3160507440     -9.7736291885     0.0957729530     -0.1799019098     0.0036872167     -0.0203135824     27.4944686889     78.8936614990     -49.4236259460
111 218    0    0     -0.3256280183     -9.7616577148     0.0550694465     -0.1822987937     0.0060840978     -0.0141882205     27.4944686889     78.8936614990     -49.4236259460
112 170    0    0     -0.3256280183     -9.7616577148     0.0550694465     -0.1822987937     0.0060840978     -0.0141882205     27.4944686889     78.8936614990     -49.4236259460
113 122    0    0     -0.3352053165     -9.7664461135     0.0574637699     -0.1780376672     0.0076820187     -0.0251073479     27.4944686889     78.8936614990     -49.4236259460
114  74    0    0     -0.3615428924     -9.7760238647     0.0574637699     -0.1825651168     0.0044861769     -0.0474782419     27.3193454742     77.6636886596     -49.9296722412
115  27    0    0     -0.3615428924     -9.7760238647     0.0574637699     -0.1825651168     0.0044861769     -0.0474782419     27.3193454742     77.6636886596     -49.9296722412
115 235    0    0     -0.3160507440     -9.7879953384     0.0478864765     -0.1908210372     0.0020892956     -0.0778387308     27.3193454742     77.6636886596     -49.9296722412
116 188    0    0     -0.2992904472     -9.7951784133     0.0311262083     -0.1865599155     -0.0000412655     -0.0914210700     27.3193454742     77.6636886596     -49.9296722412
117 140    0    0     -0.2992904472     -9.7951784133     0.0311262083     -0.1865599155     -0.0000412655     -0.0914210700     27.3193454742     77.6636886596     -49.9296722412
118  93    0    0     -0.2897131729     -9.7856006622     0.0287318849     -0.1599279022     0.0002250546     -0.0842304229     27.3193454742     77.6636886596     -49.9296722412
119  45    0    0     -0.2801358699     -9.7856006622     0.0311262083     -0.1314316391     0.0018229753     -0.0786377048     27.3193454742     77.6636886596     -49.9296722412
119 253    0    0     -0.2801358699     -9.7856006622     0.0311262083     -0.1314316391     0.0018229753     -0.0786377048     27.3193454742     77.6636886596     -49.9296722412
120 206    0    0     -0.2705585718     -9.7927837371     0.0287318849     -0.1095933914     0.0047524971     -0.0693164920     27.3193454742     77.6636886596     -49.9296722412
121 158    0    0     -0.2657699346     -9.7640523910     0.0526751232     -0.0984079456     0.0063504180     -0.0544025659     28.5452117919     78.5422439575     -50.7730789184
122 110    0    0     -0.2657699346     -9.7640523910     0.0526751232     -0.0984079456     0.0063504180     -0.0544025659     28.5452117919     78.5422439575     -50.7730789184
123  63    0    0     -0.2921074867     -9.7544746398     0.0742240333     -0.0973426628     0.0068830585     -0.0488098430     28.5452117919     78.5422439575     -50.7730789184
124  15    0    0     -0.2921074867     -9.7496862411     0.0885899734     -0.1101260304     0.0034208965     -0.0546688842     28.5452117919     78.5422439575     -50.7730789184
124 223    0    0     -0.2921074867     -9.7496862411     0.0885899734     -0.1101260304     0.0034208965     -0.0546688842     28.5452117919     78.5422439575     -50.7730789184
125 175    0    0     -0.3184450626     -9.7616577148     0.0838013267     -0.1338285207     -0.0011065461     -0.0557341623     28.5452117919     78.5422439575     -50.7730789184
126 128    0    0     -0.2705585718     -9.7712354660     0.0814070034     -0.1519382953     0.0012903354     -0.0671859312     28.5452117919     78.5422439575     -50.7730789184
127  80    0    0     -0.2705585718     -9.7712354660     0.0814070034     -0.1519382953     0.0012903354     -0.0671859312     28.5452117919     78.5422439575     -50.7730789184
128  33    0    0     -0.2394323587     -9.7927837371     0.0574637699     -0.1676511859     0.0012903354     -0.0472119188     28.5452117919     78.5422439575     -50.7730789184
128 241    0    0     -0.2466153383     -9.7616577148     0.0143659424     -0.1687164545     0.0039535369     -0.0155198216     28.5452117919     78.5422439575     -50.7730789184
129 194    0    0     -0.2466153383     -9.7616577148     0.0143659424     -0.1687164545     0.0039535369     -0.0155198216     28.5452117919     78.5422439575     -50.7730789184
130 147    0    0     -0.2681642532     -9.7616577148     0.0335205316     -0.1569983863     0.0108778608     -0.0040680541     28.3700885772     78.3665313720     -50.6043968200
131  99    0    0     -0.3064734458     -9.7664461135     0.0478864765     -0.1479434967     0.0159379425     -0.0181830224     28.3700885772     78.3665313720     -50.6043968200
132  51    0    0     -0.3064734458     -9.7664461135     0.0478864765     -0.1479434967     0.0159379425     -0.0181830224     28.3700885772     78.3665313720     -50.6043968200
133   3    0    0     -0.2873188495     -9.7903900146     0.0119716191     -0.1500740528     0.0140737032     -0.0312327122     28.3700885772     78.3665313720     -50.6043968200
133 210    0    0     -0.2801358699     -9.7999668121     0.0478864765     -0.1447476387     0.0138073825     -0.0360264754     28.3700885772     78.3665313720     -50.6043968200
134 163    0    0     -0.2801358699     -9.7999668121     0.0478864765     -0.1447476387     0.0138073825     -0.0360264754     28.3700885772     78.3665313720     -50.6043968200
135 115    0    0     -0.2849245071     -9.7927837371     0.0550694465     -0.1277031660     0.0098125801     -0.0357601523     28.3700885772     78.3665313720     -50.6043968200
136  67    0    0     -0.2681642532     -9.8143329620     0.0502807998     -0.1069301843     0.0082146587     -0.0293684692     28.3700885772     78.3665313720     -50.6043968200
137  18    0    0     -0.2681642532     -9.8143329620     0.0502807998     -0.1069301843     0.0082146587     -0.0293684692     28.3700885772     78.3665313720     -50.6043968200
137 226    0    0     -0.2992904472     -9.7760238647     0.0383091812     -0.0920162582     0.0119431400     -0.0155198216     27.6695919036     77.6636886596     -50.9417610168
138 178    0    0     -0.3160507440     -9.7616577148     0.0766183614     -0.0890867424     0.0148726630     -0.0147208595     27.6695919036     77.6636886596     -50.9417610168
139 130    0    0     -0.3160507440     -9.7616577148     0.0766183614     -0.0890867424     0.0148726630     -0.0147208595     27.6695919036     77.6636886596     -50.9417610168
140  83    0    0     -0.3136564254     -9.7688407897     0.1340821266     -0.1058649063     0.0138073825     -0.0277705478     27.6695919036     77.6636886596     -50.9417610168
141  35    0    0     -0.3016848087     -9.7736291885     0.1101388931     -0.1383559703     0.0100788998     -0.0357601523     27.6695919036     77.6636886596     -50.9417610168
141 243    0    0     -0.3016848087     -9.7736291885     0.1101388931     -0.1383559703     0.0100788998     -0.0357601523     27.6695919036     77.6636886596     -50.9417610168
142 195    0    0     -0.2968961238     -9.7616577148     0.1029559254     -0.1623247861     0.0066167383     -0.0288358306     27.6695919036     77.6636886596     -50.9417610168
143 147    0    0     -0.3256280183     -9.7544746398     0.1149275422     -0.1820324802     0.0058177781     -0.0283031892     27.6695919036     77.6636886596     -50.9417610168
144 100    0    0     -0.3256280183     -9.7544746398     0.1149275422     -0.1820324802     0.0058177781     -0.0283031892     27.6695919036     77.6636886596     -50.9417610168
145  52    0    0     -0.3256280183     -9.7688407897     0.0646467447     -0.1956148052     0.0058177781     -0.0322979927     28.0198402404     78.3665313720     -49.5923080444
146   4    0    0     -0.3160507440     -9.8119382858     0.0478864765     -0.1993432998     0.0092799396     -0.0381570339     28.0198402404     78.3665313720     -49.5923080444
146 212    0    0     -0.3160507440     -9.8119382858     0.0478864765     -0.1993432998     0.0092799396     -0.0381570339     28.0198402404     78.3665313720     -49.5923080444
147 164    0    0     -0.2825301933     -9.7856006622     0.0215489125     -0.1948158454     0.0143400216     -0.0362927937     28.0198402404     78.3665313720     -49.5923080444
148 115    0    0     -0.3040791034     -9.7927837371     0.0000000000     -0.1721786260     0.0146063432     -0.0219115042     28.0198402404     78.3665313720     -49.5923080444
149  66    0    0     -0.3040791034     -9.7927837371     0.0000000000     -0.1721786260     0.0146063432     -0.0219115042     28.0198402404     78.3665313720     -49.5923080444
150  17    0    0     -0.3160507440     -9.7784175872     0.0143659424     -0.1327632427     0.0170032238     -0.0059322957     28.0198402404     78.3665313720     -49.5923080444
150 225    0    0     -0.3519655704     -9.7975721359     0.0646467447     -0.0949457836     0.0186011457     -0.0067312569     28.0198402404     78.3665313720     -49.5923080444
151 177    0    0     -0.3519655704     -9.7975721359     0.0646467447     -0.0949457836     0.0186011457     -0.0067312569     28.0198402404     78.3665313720     -49.5923080444
152 129    0    0     -0.3591485500     -9.8047552108     0.0694353866     -0.0794992160     0.0154053030     -0.0253736686     27.4944686889     77.4879837036     -51.4478034973
153  81    0    0     -0.3519655704     -9.7712354660     0.0646467447     -0.0771023321     0.0071493792     -0.0450813579     27.4944686889     77.4879837036     -51.4478034973
154  33    0    0     -0.3519655704     -9.7712354660     0.0646467447     -0.0771023321     0.0071493792     -0.0450813579     27.4944686889     77.4879837036     -51.4478034973
154 241    0    0     -0.3088677406     -9.7472915649     0.0742240333     -0.0792328929     -0.0040360684     -0.0496087980     27.4944686889     77.4879837036     -51.4478034973
155 194    0    0     -0.3232336997     -9.7472915649     0.0909842967     -0.0872224903     0.0004913746     -0.0432171201     27.4944686889     77.4879837036     -51.4478034973
156 146    0    0     -0.3232336997     -9.7472915649     0.0909842967     -0.0872224903     0.0004913746     -0.0432171201     27.4944686889     77.4879837036     -51.4478034973
157  98   -1   -2     -0.3040791034     -9.7425031661     0.1101388931     -0.1063975572     0.0090136194     -0.0338959121     27.4944686889     77.4879837036     -51.4478034973
158  50    0    0     -0.3232336997     -9.7736291885     0.0981672668     -0.1322306156     0.0100788998     -0.0157861413     27.4944686889     77.4879837036     -51.4478034973
159   2   15   -1     -0.3232336997     -9.7736291885     0.0981672668     -0.1322306156     0.0100788998     -0.0157861413     27.4944686889     77.4879837036     -51.4478034973
159 210    0    0     -0.3471769332     -9.7736291885     0.1101388931     -0.1466119050     0.0127421021     -0.0016711726     27.4944686889     77.4879837036     -51.4478034973
160 163    0    0     -0.3543598890     -9.8095445632     0.1029559254     -0.1530035734     0.0122094619     0.0004593879     28.8954601287     81.0021743774     -50.4357147216
161 115    0    0     -0.3543598890     -9.8095445632     0.1029559254     -0.1530035734     0.0122094619     0.0004593879     28.8954601287     81.0021743774     -50.4357147216
162  66    0   -2     -0.3806974601     -9.7903900146     0.0957729530     -0.1535362148     0.0114105010     -0.0011385344     28.8954601287     81.0021743774     -50.4357147216
163  18    0    0     -0.3759088277     -9.7856006622     0.0861956501     -0.1458129310     0.0108778608     -0.0083291769     28.8954601287     81.0021743774     -50.4357147216
163 226    0    1     -0.3759088277     -9.7856006622     0.0861956501     -0.1458129310     0.0108778608     -0.0083291769     28.8954601287     81.0021743774     -50.4357147216
164 178    0    0     -0.3830918121     -9.7592630386     0.1029559254     -0.1356927752     0.0119431400     -0.0168514227     28.8954601287     81.0021743774     -50.4357147216
165 130    0    0     -0.3735145092     -9.7185602188     0.1556310415     -0.1370243787     0.0050188169     -0.0344285511     28.8954601287     81.0021743774     -50.4357147216
166  83    0    0     -0.3735145092     -9.7185602188     0.1556310415     -0.1370243787     0.0050188169     -0.0344285511     28.8954601287     81.0021743774     -50.4357147216
167  35    0    0     -0.3998520660     -9.7305316925     0.1101388931     -0.1554004573     0.0020892956     -0.0623921680     28.8954601287     81.0021743774     -50.4357147216
167 243    0    0     -0.3783031463     -9.7568693161     0.0861956501     -0.1751081466     0.0018229753     -0.0842304229     27.1442203521     79.2450790405     -49.4236259460
168 195    0    0     -0.3783031463     -9.7568693161     0.0861956501     -0.1751081466     0.0018229753     -0.0842304229     27.1442203521     79.2450790405     -49.4236259460
169 148    0    0     -0.3375996351     -9.7832069396     0.0981672668     -0.1913536834     -0.0003075856     -0.0924863529     27.1442203521     79.2450790405     -49.4236259460
170 100    0    0     -0.3304166793     -9.8095445632     0.0718297100     -0.1916199874     -0.0013728663     -0.0823661804     27.1442203521     79.2450790405     -49.4236259460
171  52    0    0     -0.3304166793     -9.8095445632     0.0718297100     -0.1916199874     -0.0013728663     -0.0823661804     27.1442203521     79.2450790405     -49.4236259460
172   4    0    0     -0.3112620830     -9.8119382858     0.0430978250     -0.1721786260     0.0028882562     -0.0594626474     27.1442203521     79.2450790405     -49.4236259460
172 212    0    0     -0.3471769332     -9.7760238647     0.0598580884     -0.1479434967     0.0098125801     -0.0312327122     27.1442203521     79.2450790405     -49.4236259460
173 164    0    0     -0.3471769332     -9.7760238647     0.0598580884     -0.1479434967     0.0098125801     -0.0312327122     27.1442203521     79.2450790405     -49.4236259460
174 116    0    0     -0.3998520660     -9.7281370162     0.0766183614     -0.1263715624     0.0095462608     -0.0346948742     27.1442203521     79.2450790405     -49.4236259460
175  68    0    0     -0.3854861259     -9.7640523910     0.0430978250     -0.1165177106     0.0055514578     -0.0701154518     28.5452117919     79.2450790405     -49.0862655639
176  20    0    0     -0.3854861259     -9.7640523910     0.0430978250     -0.1165177106     0.0055514578     -0.0701154518     28.5452117919     79.2450790405     -49.0862655639
176 228    0    0     -0.3519655704     -9.7927837371     0.0478864765     -0.1183819532     -0.0008402262     -0.1055360317     28.5452117919     79.2450790405     -49.0862655639
177 180    0    0     -0.3184450626     -9.7879953384     0.0838013267     -0.1215777993     -0.0040360684     -0.1287058830     28.5452117919     79.2450790405     -49.0862655639
178 133    0    0     -0.3184450626     -9.7879953384     0.0838013267     -0.1215777993     -0.0040360684     -0.1287058830     28.5452117919     79.2450790405     -49.0862655639
179  85    0    0     -0.2729529142     -9.7664461135     0.1029559254     -0.1364917278     -0.0120256733     -0.1244447708     28.5452117919     79.2450790405     -49.0862655639
180  37    0    0     -0.2370380401     -9.7760238647     0.0838013267     -0.1511393308     -0.0122919917     -0.0975464248     28.5452117919     79.2450790405     -49.0862655639
180 246    0    0     -0.2370380401     -9.7760238647     0.0838013267     -0.1511393308     -0.0122919917     -0.0975464248     28.5452117919     79.2450790405     -49.0862655639
181 198    0    0     -0.2466153383     -9.7640523910     0.0933786296     -0.1596615791     -0.0040360684     -0.0607942485     28.5452117919     79.2450790405     -49.0862655639
182 150    0    0     -0.2992904472     -9.8861627578     -0.0311262083     -0.1596615791     0.0028882562     -0.0400212764     27.3193454742     78.7179489135     -50.9417610168
183 103    0    0     -0.2992904472     -9.8861627578     -0.0311262083     -0.1596615791     0.0028882562     -0.0400212764     27.3193454742     78.7179489135     -50.9417610168
184  56    0    0     -0.3088677406     -9.7712354660     0.0718297100     -0.1596615791     0.0050188169     -0.0613268899     27.3193454742     78.7179489135     -50.9417610168
185   8    0    0     -0.2968961238     -9.7616577148     0.0646467447     -0.1633900642     0.0108778608     -0.0823661804     27.3193454742     78.7179489135     -50.9417610168
185 216    0    0     -0.2968961238     -9.7616577148     0.0646467447     -0.1633900642     0.0108778608     -0.0823661804     27.3193454742     78.7179489135     -50.9417610168
186 169    0    0     -0.2466153383     -9.7808122634     0.0550694465     -0.1708470344     0.0074156990     -0.1028728365     27.3193454742     78.7179489135     -50.9417610168
187 121    0    0     -0.2537982940     -9.7999668121     0.0335205316     -0.1716459846     0.0010240151     -0.1076665997     27.3193454742     78.7179489135     -50.9417610168
188  73    0    0     -0.2537982940     -9.7999668121     0.0335205316     -0.1716459846     0.0010240151     -0.1076665997     27.3193454742     78.7179489135     -50.9417610168
189  26    0    0     -0.2130948066     -9.7927837371     0.0263375616     -0.1631237411     -0.0146888732     -0.1148572444     27.3193454742     78.7179489135     -50.9417610168
189 234    0    0     -0.1652083396     -9.8023614883     0.0167602658     -0.1482098102     -0.0218795180     -0.0988780307     26.2686004638     79.0693664550     -51.2791213989
190 186    0    0     -0.1652083396     -9.8023614883     0.0167602658     -0.1482098102     -0.0218795180     -0.0988780307     26.2686004638     79.0693664550     -51.2791213989
191 139    0    0     -0.1819685935     -9.7808122634     0.0047886476     -0.1402202129     -0.0120256733     -0.0794366598     26.2686004638     79.0693664550     -51.2791213989
192  91    0    0     -0.1939402198     -9.7520809173     0.0478864765     -0.1412854909     -0.0061666297     -0.0687838506     26.2686004638     79.0693664550     -51.2791213989
193  43    0    0     -0.1939402198     -9.7520809173     0.0478864765     -0.1412854909     -0.0061666297     -0.0687838506     26.2686004638     79.0693664550     -51.2791213989
193 251    0    0     -0.2107004880     -9.7329254150     0.0598580884     -0.1615258216     -0.0035034275     -0.0613268899     26.2686004638     79.0693664550     -51.2791213989
194 203    0    0     -0.2202777862     -9.7688407897     0.0143659424     -0.1812335109     -0.0106940722     -0.0762408256     26.2686004638     79.0693664550     -51.2791213989
195 155    0    0     -0.2202777862     -9.7688407897     0.0143659424     -0.1812335109     -0.0106940722     -0.0762408256     26.2686004638     79.0693664550     -51.2791213989
196 107    0    0     -0.1819685935     -9.8143329620     0.0454921483     -0.2014738559     -0.0136235940     -0.0842304229     26.2686004638     79.0693664550     -51.2791213989
197  60    0    0     -0.1364764571     -9.8382759094     -0.0071829710     -0.1913536834     -0.0122919917     -0.0895568275     26.2686004638     79.0693664550     -51.2791213989
198  12    0    0     -0.1364764571     -9.8382759094     -0.0071829710     -0.1913536834     -0.0122919917     -0.0895568275     26.2686004638     79.0693664550     -51.2791213989
198 221    0    0     -0.1173218607     -9.7927837371     -0.0574637699     -0.1500740528     0.0020892956     -0.0621258497     26.7939720153     78.5422439575     -49.7609901428
199 174    0    0     -0.1364764571     -9.7664461135     -0.0095772953     -0.1021364212     0.0050188169     -0.0227104640     26.7939720153     78.5422439575     -49.7609901428
200 126    0    0     -0.1364764571     -9.7664461135     -0.0095772953     -0.1021364212     0.0050188169     -0.0227104640     26.7939720153     78.5422439575     -49.7609901428
201  79    0    0     -0.1987288665     -9.8095445632     0.0191545906     -0.0837603378     0.0031545760     -0.0088618173     26.7939720153     78.5422439575     -49.7609901428
202  31    0    0     -0.2083061695     -9.7903900146     0.0646467447     -0.0781676101     -0.0043023881     -0.0277705478     26.7939720153     78.5422439575     -49.7609901428
202 239    0    0     -0.2083061695     -9.7903900146     0.0646467447     -0.0781676101     -0.0043023881     -0.0277705478     26.7939720153     78.5422439575     -49.7609901428
203 191    0    0     -0.2059118509     -9.7879953384     0.0598580884     -0.0864235401     -0.0106940722     -0.0509403991     26.7939720153     78.5422439575     -49.7609901428
204 143    0    0     -0.1460537433     -9.7856006622     0.0622524166     -0.0936141872     -0.0165531158     -0.0642564201     26.7939720153     78.5422439575     -49.7609901428
205  96    0    0     -0.1460537433     -9.7856006622     0.0622524166     -0.0936141872     -0.0165531158     -0.0642564201     26.7939720153     78.5422439575     -49.7609901428
206  49    0    0     -0.1436594247     -9.7975721359     0.0359148550     -0.0912173080     -0.0125583124     -0.0552015256     27.1442203521     79.2450790405     -50.4357147216
207   1    0    0     -0.1747856235     -9.7784175872     0.0574637699     -0.0813634490     -0.0128246331     -0.0344285511     27.1442203521     79.2450790405     -50.4357147216
207 210    0    0     -0.1747856235     -9.7784175872     0.0574637699     -0.0813634490     -0.0128246331     -0.0344285511     27.1442203521     79.2450790405     -50.4357147216
208 163    0    0     -0.1867572593     -9.7951784133     0.0646467447     -0.0794992160     -0.0197489566     -0.0227104640     27.1442203521     79.2450790405     -50.4357147216
209 115    0    0     -0.1604196929     -9.7903900146     0.0957729530     -0.0800318622     -0.0213468790     -0.0197809457     27.1442203521     79.2450790405     -50.4357147216
210  67    0    0     -0.1604196929     -9.7903900146     0.0957729530     -0.0800318622     -0.0213468790     -0.0197809457     27.1442203521     79.2450790405     -50.4357147216
211  19    0    0     -0.2035175085     -9.7137708663     0.1556310415     -0.0829613780     -0.0112267124     -0.0035354139     27.1442203521     79.2450790405     -50.4357147216
211 228    0    0     -0.1723913097     -9.7496862411     0.1891515731     -0.1125229120     -0.0013728663     -0.0133892595     27.1442203521     79.2450790405     -50.4357147216
212 181    0    0     -0.1723913097     -9.7496862411     0.1891515731     -0.1125229120     -0.0013728663     -0.0133892595     27.1442203521     79.2450790405     -50.4357147216
213 134    0    0     -0.1819685935     -9.7856006622     0.1580253696     -0.1561994314     0.0071493792     0.0041878705     26.7939720153     79.2450790405     -51.4478034973
214  85    0    0     -0.2178834438     -9.7784175872     0.1149275422     -0.1910873603     0.0124757814     0.0260261249     26.7939720153     79.2450790405     -51.4478034973
215  37    0    0     -0.2178834438     -9.7784175872     0.1149275422     -0.1910873603     0.0124757814     0.0260261249     26.7939720153     79.2450790405     -51.4478034973
215 245    0    0     -0.1580253696     -9.8071498870     0.0383091812     -0.1894894409     0.0295202713     0.0478643798     26.7939720153     79.2450790405     -51.4478034973
216 197    0    0     -0.2777415513     -9.7808122634     0.0790126848     -0.1530035734     0.0401730775     0.0987315273     26.7939720153     79.2450790405     -51.4478034973
217 149    0    0     -0.2777415513     -9.7808122634     0.0790126848     -0.1530035734     0.0401730775     0.0987315273     26.7939720153     79.2450790405     -51.4478034973
218 101    0    0     -0.2968961238     -9.8598251342     0.0502807998     -0.1157187461     0.0393741178     0.0883450412     26.7939720153     79.2450790405     -51.4478034973
219  53    0    0     -0.3519655704     -9.8167276382     0.0718297100     -0.0504703140     0.0484290075     0.0590498208     26.7939720153     79.2450790405     -51.4478034973
220   4    0    0     -0.3519655704     -9.8167276382     0.0718297100     -0.0504703140     0.0484290075     0.0590498208     26.7939720153     79.2450790405     -51.4478034973
220 211    0    0     -0.3687258243     -9.7616577148     0.1963345432     -0.0073264541     0.0425699615     0.0065847520     28.5452117919     78.1908187866     -50.7730789184
221 163    0    0     -0.3591485500     -9.7903900146     0.1292934894     -0.0169139804     0.0100788998     -0.0381570339     28.5452117919     78.1908187866     -50.7730789184
222 115    0    0     -0.3591485500     -9.7903900146     0.1292934894     -0.0169139804     0.0100788998     -0.0381570339     28.5452117919     78.1908187866     -50.7730789184
223  67    0    0     -0.0502807998     -9.7712354660     0.3040791034     -0.0898857021     -0.1284075851     0.0569192647     28.5452117919     78.1908187866     -50.7730789184
224  19    0    0     -0.3735145092     -9.7927837371     0.2107004880     -0.0749717712     -0.0879269218     0.0627783060     28.5452117919     78.1908187866     -50.7730789184
224 227    0    0     -0.3735145092     -9.7927837371     0.2107004880     -0.0749717712     -0.0879269218     0.0627783060     28.5452117919     78.1908187866     -50.7730789184
225 180    0    0     -0.3591485500     -9.7448978424     0.2178834438     -0.0808308124     -0.0786057090     0.0582508563     28.5452117919     78.1908187866     -50.7730789184
226 132    0    0     -0.3615428924     -9.7161655426     0.2561926364     -0.0976089859     -0.0823341941     0.0635772657     28.5452117919     78.1908187866     -50.7730789184
227  84    0    0     -0.3615428924     -9.7161655426     0.2561926364     -0.0976089859     -0.0823341941     0.0635772657     28.5452117919     78.1908187866     -50.7730789184
228  37    0    1     -0.3854861259     -9.7281370162     0.3136564254     -0.1239746809     -0.0509084177     0.0124437952     28.5452117919     78.1908187866     -50.7730789184
228 245    0    1     -0.4309782505     -9.7377147674     0.2633756160     -0.1633900642     -0.0168194351     -0.0581310462     27.4944686889     79.2450790405     -52.4598922729
229 197    0    1     -0.4309782505     -9.7377147674     0.2633756160     -0.1633900642     -0.0168194351     -0.0581310462     27.4944686889     79.2450790405     -52.4598922729
230 150    0    1     -0.4118237018     -9.7233486175     0.2178834438     -0.2238447427     -0.0168194351     -0.0959485149     27.4944686889     79.2450790405     -52.4598922729
231 103    0    0     -0.3639371871     -9.7688407897     0.1939402198     -0.2637927532     -0.0240100789     -0.1127266764     27.4944686889     79.2450790405     -52.4598922729
232  55    0    0     -0.3639371871     -9.7688407897     0.1939402198     -0.2637927532     -0.0240100789     -0.1127266764     27.4944686889     79.2450790405     -52.4598922729
233   7    0    0     -0.3256280183     -9.7856006622     0.1628140068     -0.2749782085     -0.0114930331     -0.1132593274     27.4944686889     79.2450790405     -52.4598922729
233 215    0    0     -0.3830918121     -9.7209539413     0.1723913097     -0.2824351787     -0.0133572745     -0.1028728365     27.4944686889     79.2450790405     -52.4598922729
234 168    0    0     -0.3830918121     -9.7209539413     0.1723913097     -0.2824351787     -0.0133572745     -0.1028728365     27.4944686889     79.2450790405     -52.4598922729
235 120    0    0     -0.3543598890     -9.8646135330     0.0694353866     -0.2552705049     0.0146063432     -0.0972801113     27.4944686889     79.2450790405     -52.4598922729
236  72    0    0     -0.1747856235     -9.8598251342     0.0119716191     -0.1764397525     0.0188674659     -0.0147208595     27.6695919036     78.7179489135     -50.9417610168
237  25    0    0     -0.1747856235     -9.8598251342     0.0119716191     -0.1764397525     0.0188674659     -0.0147208595     27.6695919036     78.7179489135     -50.9417610168
237 233    0    0     -0.2370380401     -9.9292602539     0.0095772953     -0.0976089859     0.0423036384     0.1269614696     27.6695919036     78.7179489135     -50.9417610168
238 185    0    0     -0.4261896133     -9.7760238647     0.1245048284     0.0001305193     0.0966329479     0.2201735019     27.6695919036     78.7179489135     -50.9417610168
239 137    0    0     -0.4261896133     -9.7760238647     0.1245048284     0.0001305193     0.0966329479     0.2201735019     27.6695919036     78.7179489135     -50.9417610168
240  89    0    0     -0.6249184608     -9.5820837020     0.2514039993     0.0065221934     0.0966329479     0.2009984493     27.6695919036     78.7179489135     -50.9417610168
241  41    0    0     -0.5937922477     -9.7832069396     0.1795742750     -0.0616557598     0.0481626844     0.0981988811     27.6695919036     78.7179489135     -50.9417610168
241 249    0    0     -0.5937922477     -9.7832069396     0.1795742750     -0.0616557598     0.0481626844     0.0981988811     27.6695919036     78.7179489135     -50.9417610168
242 201    0    0     -0.5459058284     -9.8047552108     0.1676026582     -0.0861572170     0.0367109179     -0.0093944578     27.6695919036     78.7179489135     -50.9417610168
243 153    0    0     -0.5842149734     -9.5868721008     0.2585869789     -0.0906846618     0.0292539548     -0.0852957057     28.7203369140     78.7179489135     -51.2791213989
244 105    0    0     -0.5842149734     -9.5868721008     0.2585869789     -0.0906846618     0.0292539548     -0.0852957057     28.7203369140     78.7179489135     -51.2791213989
245  57    0    0     -0.5243568897     -9.7688407897     0.1843629074     -0.1308990120     0.0034208965     -0.1366955041     28.7203369140     78.7179489135     -51.2791213989
246   9    0    0     -0.4908363342     -9.7472915649     0.2154891252     -0.1388886089     -0.0037697479     -0.1537399864     28.7203369140     78.7179489135     -51.2791213989
246 218    0    0     -0.4908363342     -9.7472915649     0.2154891252     -0.1388886089     -0.0037697479     -0.1537399864     28.7203369140     78.7179489135     -51.2791213989
247 170    0    0     -0.4429498672     -9.7832069396     0.2154891252     -0.1524709320     -0.0080308704     -0.1675886154     28.7203369140     78.7179489135     -51.2791213989
248 123    0    0     -0.3998520660     -9.7544746398     0.2274607658     -0.1628574275     -0.0098951129     -0.1548052787     28.7203369140     78.7179489135     -51.2791213989
249  76    0    0     -0.3998520660     -9.7544746398     0.2274607658     -0.1628574275     -0.0098951129     -0.1548052787     28.7203369140     78.7179489135     -51.2791213989
250  28    0    0     -0.3471769332     -9.7927837371     0.2083061695     -0.1846956729     -0.0141562342     -0.1191183567     28.7203369140     78.7179489135     -51.2791213989
250 237    0    0     -0.4046407222     -9.7329254150     0.1867572593     -0.1929516029     -0.0013728663     -0.0653216886     28.0198402404     79.7722091674     -51.9538459777
251 189    0    0     -0.4046407222     -9.7329254150     0.1867572593     -0.1929516029     -0.0013728663     -0.0653216886     28.0198402404     79.7722091674     -51.9538459777
252 142    0    0     -0.3735145092     -9.7664461135     0.1484480619     -0.2001422405     0.0002250546     -0.0368254327     28.0198402404     79.7722091674     -51.9538459777
253  94    0    0     -0.4142179965     -9.7233486175     0.1819685935     -0.2004085540     0.0047524971     -0.0373580741     28.0198402404     79.7722091674     -51.9538459777
254  46    0    0     -0.4142179965     -9.7233486175     0.1819685935     -0.2004085540     0.0047524971     -0.0373580741     28.0198402404     79.7722091674     -51.9538459777
254 254    0    0     -0.4166123390     -9.7688407897     0.1173218607     -0.2097297668     0.0098125801     -0.0661206531     28.0198402404     79.7722091674     -51.9538459777
255 206    0    0     -0.4214009761     -9.7951784133     0.1173218607     -0.2110613822     0.0074156990     -0.0943505859     28.0198402404     79.7722091674     -51.9538459777
  0 158    0    0     -0.4214009761     -9.7951784133     0.1173218607     -0.2110613822     0.0074156990     -0.0943505859     28.0198402404     79.7722091674     -51.9538459777
  1 110    0    0     -0.4309782505     -9.8071498870     0.1268991470     -0.2102624177     -0.0074982299     -0.1366955041     28.0198402404     79.7722091674     -51.9538459777
  2  61    0    0     -0.3184450626     -9.8239097595     0.0981672668     -0.2020064830     -0.0181510353     -0.1697191953     28.7203369140     79.0693664550     -49.9296722412
  3  14    0    0     -0.3184450626     -9.8239097595     0.0981672668     -0.2020064830     -0.0181510353     -0.1697191953     28.7203369140     79.0693664550     -49.9296722412
  3 221    0    0     -0.2705585718     -9.8095445632     0.0861956501     -0.1921526336     -0.0130909538     -0.1476146221     28.7203369140     79.0693664550     -49.9296722412
  4 174    0    0     -0.2753472328     -9.7856006622     0.0909842967     -0.1988106346     -0.0098951129     -0.0996769905     28.7203369140     79.0693664550     -49.9296722412
  5 126    0    0     -0.2753472328     -9.7856006622     0.0909842967     -0.1988106346     -0.0098951129     -0.0996769905     28.7203369140     79.0693664550     -49.9296722412
  6  78    0    0     -0.3160507440     -9.7784175872     0.0646467447     -0.1985443210     -0.0082971897     -0.0570657682     28.7203369140     79.0693664550     -49.9296722412
  7  30    0    0     -0.2945018005     -9.8143329620     0.0383091812     -0.1868262290     -0.0059003090     -0.0504077625     28.7203369140     79.0693664550     -49.9296722412
  7 237    0    0     -0.2945018005     -9.8143329620     0.0383091812     -0.1868262290     -0.0059003090     -0.0504077625     28.7203369140     79.0693664550     -49.9296722412
  8 188    0    0     -0.3208393812     -9.7640523910     0.0239432382     -0.1679174995     -0.0016391863     -0.0602616071     28.7203369140     79.0693664550     -49.9296722412
  9 140    0    0     -0.3112620830     -9.7712354660     0.0526751232     -0.1538025379     -0.0013728663     -0.0855620193     28.7203369140     79.0693664550     -49.9296722412
 10  93    0    0     -0.3112620830     -9.7712354660     0.0526751232     -0.1538025379     -0.0013728663     -0.0855620193     28.7203369140     79.0693664550     -49.9296722412
 11  45    0    0     -0.3064734458     -9.7856006622     0.0335205316     -0.1447476387     -0.0032371077     -0.1063349962     26.9690971374     79.0693664550     -50.9417610168
 11 253    0    0     -0.2921074867     -9.7736291885     0.0574637699     -0.1418181419     -0.0035034275     -0.1281732444     26.9690971374     79.0693664550     -50.9417610168
 12 206    0    0     -0.2921074867     -9.7736291885     0.0574637699     -0.1418181419     -0.0035034275     -0.1281732444     26.9690971374     79.0693664550     -50.9417610168
 13 158    0    0     -0.2154891252     -9.7975721359     0.0311262083     -0.1396875619     -0.0053676681     -0.1420218944     26.9690971374     79.0693664550     -50.9417610168
 14 111    0    0     -0.2059118509     -9.7975721359     0.0191545906     -0.1245073199     -0.0053676681     -0.1191183567     26.9690971374     79.0693664550     -50.9417610168
 15  63    0    0     -0.2059118509     -9.7975721359     0.0191545906     -0.1245073199     -0.0053676681     -0.1191183567     26.9690971374     79.0693664550     -50.9417610168
 16  16    0    0     -0.1915459060     -9.7832069396     0.0526751232     -0.1090607528     -0.0082971897     -0.0810345840     26.9690971374     79.0693664550     -50.9417610168
 16 223    0    0     -0.2035175085     -9.7760238647     0.0861956501     -0.1063975572     -0.0000412655     -0.0506740808     26.9690971374     79.0693664550     -50.9417610168
 17 175    0    0     -0.2035175085     -9.7760238647     0.0861956501     -0.1063975572     -0.0000412655     -0.0506740808     26.9690971374     79.0693664550     -50.9417610168
 18 127    0    0     -0.2394323587     -9.7951784133     0.0766183614     -0.1231757164     0.0055514578     -0.0352275133     28.1949653625     78.8936614990     -50.0983543395
 19  80    0    0     -0.2226721048     -9.7760238647     0.0766183614     -0.1466119050     0.0082146587     -0.0354938316     28.1949653625     78.8936614990     -50.0983543395
 20  32    0    0     -0.2226721048     -9.7760238647     0.0766183614     -0.1466119050     0.0082146587     -0.0354938316     28.1949653625     78.8936614990     -50.0983543395
 20 241    0    0     -0.2083061695     -9.7784175872     0.0359148550     -0.1538025379     0.0055514578     -0.0280368690     28.1949653625     78.8936614990     -50.0983543395
 21 193    0    0     -0.2418267011     -9.7951784133     0.0646467447     -0.1402202129     0.0087473001     -0.0240420675     28.1949653625     78.8936614990     -50.0983543395
 22 145    0    0     -0.2418267011     -9.7951784133     0.0646467447     -0.1402202129     0.0087473001     -0.0240420675     28.1949653625     78.8936614990     -50.0983543395
 23  97    0    0     -0.2490096569     -9.7927837371     0.0670410633     -0.1263715624     0.0116768217     -0.0344285511     28.1949653625     78.8936614990     -50.0983543395
 24  49    0    0     -0.2442210197     -9.8023614883     0.0790126848     -0.1191809177     0.0079483389     -0.0567994499     28.1949653625     78.8936614990     -50.0983543395
 25   1    0    0     -0.2442210197     -9.8023614883     0.0790126848     -0.1191809177     0.0079483389     -0.0567994499     28.1949653625     78.8936614990     -50.0983543395
 25 209    0    0     -0.2346437215     -9.7951784133     0.0742240333     -0.1130555629     -0.0019055066     -0.0682512044     27.4944686889     79.2450790405     -50.4357147216
 26 162    0    0     -0.2346437215     -9.7975721359     0.0574637699     -0.0989405822     -0.0037697479     -0.0674522495     27.4944686889     79.2450790405     -50.4357147216
 27 114    0    0     -0.2346437215     -9.7975721359     0.0574637699     -0.0989405822     -0.0037697479     -0.0674522495     27.4944686889     79.2450790405     -50.4357147216
 28  66    0    0     -0.2154891252     -9.7568693161     0.1005615949     -0.0850919342     -0.0040360684     -0.0658543348     27.4944686889     79.2450790405     -50.4357147216
 29  18    0    0     -0.2130948066     -9.7927837371     0.1101388931     -0.0826950550     -0.0141562342     -0.0645227336     27.4944686889     79.2450790405     -50.4357147216
 29 227    0    0     -0.2130948066     -9.7927837371     0.1101388931     -0.0826950550     -0.0141562342     -0.0645227336     27.4944686889     79.2450790405     -50.4357147216
 30 179    0    0     -0.1987288665     -9.8095445632     0.1364764571     -0.0821624183     -0.0200152778     -0.0562668085     27.4944686889     79.2450790405     -50.4357147216
 31 132    0    0     -0.2945018005     -9.6682786941     -1.2618086338     -0.0898857021     -0.0149551939     -0.0461466360     27.4944686889     79.2450790405     -50.4357147216
 32  84    0    1     -0.2945018005     -9.6682786941     -1.2618086338     -0.0898857021     -0.0149551939     -0.0461466360     27.4944686889     79.2450790405     -50.4357147216
 33  36    0    5     -0.2035175085     -9.6658849716     0.1460537433     -0.2068002462     0.0201990652     -0.0133892595     27.8447170257     77.4879837036     -50.4357147216
 33 244    0    8     -0.1532367229     -9.8095445632     -0.0239432382     -0.1561994314     0.0231285858     -0.0088618173     27.8447170257     77.4879837036     -50.4357147216
 34 197    0   12     -0.1532367229     -9.8095445632     -0.0239432382     -0.1561994314     0.0231285858     -0.0088618173     27.8447170257     77.4879837036     -50.4357147216
 35 150    0   16     -0.2442210197     -9.8215160369     0.0790126848     -0.1577973365     0.0156716241     0.0183028402     27.8447170257     77.4879837036     -50.4357147216
 36 102   -1   16     -0.2274607658     -9.7592630386     0.0670410633     -0.1484761333     -0.0274722385     0.0292219657     27.8447170257     77.4879837036     -50.4357147216
 37  54   -2   20     -0.2274607658     -9.7592630386     0.0670410633     -0.1484761333     -0.0274722385     0.0292219657     27.8447170257     77.4879837036     -50.4357147216
 38   7   -3   20     -0.2753472328     -9.7903900146     -0.0239432382     -0.1207788348     -0.0319996833     0.0220313215     27.8447170257     77.4879837036     -50.4357147216
 38 215   -4   21     -0.1771799468     -9.7664461135     0.1532367229     -0.1205125093     -0.0322660064     0.0121774744     27.8447170257     77.4879837036     -50.4357147216
 39 168   -4   23     -0.1771799468     -9.7664461135     0.1532367229     -0.1205125093     -0.0322660064     0.0121774744     27.8447170257     77.4879837036     -50.4357147216
 40 120   -3   22     -0.2777415513     -9.7879953384     0.0694353866     -0.1077291488     0.0084809789     -0.0171177411     27.8447170257     77.4879837036     -50.4357147216
 41  73   -2   24     -0.2921074867     -9.7856006622     0.0550694465     -0.1194472427     0.0063504180     -0.0176503825     26.2686004638     79.7722091674     -51.6164855957
 42  25   -2   24     -0.2921074867     -9.7856006622     0.0550694465     -0.1194472427     0.0063504180     -0.0176503825     26.2686004638     79.7722091674     -51.6164855957
 42 232   -2   25     -0.2561926364     -9.7305316925     0.1747856235     -0.1287684440     -0.0096287908     -0.0107260584     26.2686004638     79.7722091674     -51.6164855957
 43 185   -3   28     -0.3208393812     -9.8071498870     0.2442210197     -0.1359590888     -0.0354618501     -0.0059322957     26.2686004638     79.7722091674     -51.6164855957
 44 137   -3   29     -0.3208393812     -9.8071498870     0.2442210197     -0.1359590888     -0.0354618501     -0.0059322957     26.2686004638     79.7722091674     -51.6164855957
 45  89   -4   29     -0.2609812974     -9.8215160369     0.2298550844     -0.1348937988     -0.0474462509     -0.0016711726     26.2686004638     79.7722091674     -51.6164855957
 46  42   -4   30     -0.2873188495     -9.7401084899     0.2035175085     -0.1287684440     -0.0272059226     -0.0168514227     26.2686004638     79.7722091674     -51.6164855957
 46 250   -2   28     -0.2873188495     -9.7401084899     0.2035175085     -0.1287684440     -0.0272059226     -0.0168514227     26.2686004638     79.7722091674     -51.6164855957
 47 202   -3   25     -0.3926690864     -9.7879953384     0.2657699346     -0.1375570058     -0.0264069604     -0.0360264754     26.2686004638     79.7722091674     -51.6164855957
 48 154   -2   22     -0.3399939537     -9.8143329620     0.0933786296     -0.1282358055     -0.0330649662     -0.0405539131     26.2686004638     78.3665313720     -51.6164855957
 49 107   -1   22     -0.3399939537     -9.8143329620     0.0933786296     -0.1282358055     -0.0330649662     -0.0405539131     26.2686004638     78.3665313720     -51.6164855957
 50  60   -2   20     -0.3016848087     -9.7568693161     0.1532367229     -0.1324969291     -0.0237437605     -0.0256399869     26.2686004638     78.3665313720     -51.6164855957
 51  12   -2   20     -0.2681642532     -9.7688407897     0.2130948066     -0.1479434967     -0.0122919917     -0.0155198216     26.2686004638     78.3665313720     -51.6164855957
 51 221   -2   20     -0.2681642532     -9.7688407897     0.2130948066     -0.1479434967     -0.0122919917     -0.0155198216     26.2686004638     78.3665313720     -51.6164855957
 52 174   -1   17     -0.2873188495     -9.7951784133     0.2226721048     -0.1495414018     0.0111441802     -0.0221778273     26.2686004638     78.3665313720     -51.6164855957
 53 126    0   17     -0.3447826147     -9.7784175872     0.2035175085     -0.1511393308     0.0223296284     -0.0333632707     26.2686004638     78.3665313720     -51.6164855957
 54  79   -1   18     -0.3447826147     -9.7784175872     0.2035175085     -0.1511393308     0.0223296284     -0.0333632707     26.2686004638     78.3665313720     -51.6164855957
 55  32   -1   17     -0.3447826147     -9.7808122634     0.1556310415     -0.1546015024     0.0106115412     -0.0426844787     26.2686004638     78.3665313720     -51.6164855957
 55 240    0   16     -0.3663315296     -9.7808122634     0.2083061695     -0.1546015024     0.0039535369     -0.0565331268     26.0934772491     79.5964965820     -51.1104393005
 56 192    0   15     -0.3663315296     -9.7808122634     0.2083061695     -0.1546015024     0.0039535369     -0.0565331268     26.0934772491     79.5964965820     -51.1104393005
 57 145    0   14     -0.3136564254     -9.7712354660     0.1221105098     -0.1431497335     -0.0003075856     -0.0663869667     26.0934772491     79.5964965820     -51.1104393005
 58  97    0   14     -0.2968961238     -9.7760238647     0.0909842967     -0.1508730173     -0.0130909538     -0.0466792821     26.0934772491     79.5964965820     -51.1104393005
 59  49    0   13     -0.2968961238     -9.7760238647     0.0909842967     -0.1508730173     -0.0130909538     -0.0466792821     26.0934772491     79.5964965820     -51.1104393005
 60   1    0   13     -0.3088677406     -9.7616577148     0.1197161788     -0.1474108600     0.0044861769     -0.0429507970     26.0934772491     79.5964965820     -51.1104393005
 60 209    0   12     -0.2992904472     -9.8167276382     0.1053502440     -0.1386222839     0.0127421021     -0.0410865545     26.0934772491     79.5964965820     -51.1104393005
 61 161    0   13     -0.2992904472     -9.8167276382     0.1053502440     -0.1386222839     0.0127421021     -0.0410865545     26.0934772491     79.5964965820     -51.1104393005
 62 113    0   14     -0.2897131729     -9.7879953384     0.0861956501     -0.1330295681     -0.0005739061     -0.0243083858     26.0934772491     79.5964965820     -51.1104393005
 63  65    0   14     -0.3112620830     -9.7616577148     0.0311262083     -0.1362254023     -0.0074982299     -0.0200472640     28.0198402404     79.0693664550     -49.5923080444
 64  17    0   16     -0.3112620830     -9.7616577148     0.0311262083     -0.1362254023     -0.0074982299     -0.0200472640     28.0198402404     79.0693664550     -49.5923080444
 64 225    0   16     -0.3615428924     -9.7832069396     0.0478864765     -0.1322306156     -0.0085635108     -0.0301674318     28.0198402404     79.0693664550     -49.5923080444
 65 177    0   16     -0.2968961238     -9.8071498870     0.1364764571     -0.1338285207     -0.0210805606     -0.0376243948     28.0198402404     79.0693664550     -49.5923080444
 66 129    0   16     -0.2968961238     -9.8071498870     0.1364764571     -0.1338285207     -0.0210805606     -0.0376243948     28.0198402404     79.0693664550     -49.5923080444
 67  81    0   16     -0.3375996351     -9.7664461135     0.0215489125     -0.1269042015     -0.0109603929     -0.0336295938     28.0198402404     79.0693664550     -49.5923080444
 68  33    0   18     -0.2945018005     -9.7760238647     0.0646467447     -0.1231757164     -0.0221458387     -0.0136555802     28.0198402404     79.0693664550     -49.5923080444
 68 241    0   18     -0.2945018005     -9.7760238647     0.0646467447     -0.1231757164     -0.0221458387     -0.0136555802     28.0198402404     79.0693664550     -49.5923080444
 69 194    0   19     -0.3016848087     -9.7592630386     0.1053502440     -0.1293010826     -0.0253416800     -0.0024701318     28.0198402404     79.0693664550     -49.5923080444
 70 145    1   21     -0.2777415513     -9.7472915649     0.1149275422     -0.1330295681     0.0007576947     -0.0107260584     28.8954601287     78.5422439575     -49.7609901428
 71  98    1   22     -0.2777415513     -9.7472915649     0.1149275422     -0.1330295681     0.0007576947     -0.0107260584     28.8954601287     78.5422439575     -49.7609901428
 72  50    0   24     -0.3304166793     -9.7425031661     0.0766183614     -0.1388886089     0.0279223489     -0.0267052674     28.8954601287     78.5422439575     -49.7609901428
 73   2    0   26     -0.3232336997     -9.8239097595     0.1268991470     -0.1383559703     0.0241938686     -0.0307000684     28.8954601287     78.5422439575     -49.7609901428
 73 210    0   27     -0.3232336997     -9.8239097595     0.1268991470     -0.1383559703     0.0241938686     -0.0307000684     28.8954601287     78.5422439575     -49.7609901428
 74 162    0   28     -0.3447826147     -9.7760238647     0.1556310415     -0.1396875619     0.0146063432     -0.0277705478     28.8954601287     78.5422439575     -49.7609901428
 75 114    0   28     -0.3495712518     -9.7832069396     0.1676026582     -0.1415518045     0.0055514578     -0.0307000684     28.8954601287     78.5422439575     -49.7609901428
 76  66    0   26     -0.3495712518     -9.7832069396     0.1676026582     -0.1415518045     0.0055514578     -0.0307000684     28.8954601287     78.5422439575     -49.7609901428
 77  18   -1   26     -0.3471769332     -9.7664461135     0.0718297100     -0.1402202129     -0.0008402262     -0.0320316696     28.8954601287     78.5422439575     -49.7609901428
 77 226   -2   25     -0.3184450626     -9.8119382858     0.1747856235     -0.1484761333     -0.0048350281     -0.0285695075     28.8954601287     78.5422439575     -49.7609901428
 78 179   -3   26     -0.3184450626     -9.8119382858     0.1747856235     -0.1484761333     -0.0048350281     -0.0285695075     28.8954601287     78.5422439575     -49.7609901428
 79 131   -2   28     -0.3639371871     -9.7856006622     0.2202777862     -0.1431497335     0.0023556156     -0.0314990305     26.7939720153     78.8936614990     -51.4478034973
 80  83   -1   26     -0.3208393812     -9.7832069396     0.1652083396     -0.1372906923     0.0074156990     -0.0272379112     26.7939720153     78.8936614990     -51.4478034973
 81  35    0   28     -0.3208393812     -9.7832069396     0.1652083396     -0.1372906923     0.0074156990     -0.0272379112     26.7939720153     78.8936614990     -51.4478034973
 81 243    0   27     -0.3328109979     -9.7640523910     0.1699969768     -0.1375570058     0.0100788998     -0.0184493436     26.7939720153     78.8936614990     -51.4478034973
 82 195    0   27     -0.3950634002     -9.7281370162     0.1604196929     -0.1492750883     0.0058177781     -0.0160524616     26.7939720153     78.8936614990     -51.4478034973
 83 147    1   29     -0.3950634002     -9.7281370162     0.1604196929     -0.1492750883     0.0058177781     -0.0160524616     26.7939720153     78.8936614990     -51.4478034973
 84  99    0   28     -0.3806974601     -9.7616577148     0.2178834438     -0.1554004573     -0.0098951129     -0.0181830224     26.7939720153     78.8936614990     -51.4478034973
 85  51   -1   26     -0.4214009761     -9.7808122634     0.1891515731     -0.1500740528     0.0026219363     -0.0304337501     26.7939720153     78.8936614990     -51.4478034973
 86   3   -2   25     -0.4214009761     -9.7808122634     0.1891515731     -0.1500740528     0.0026219363     -0.0304337501     26.7939720153     78.8936614990     -51.4478034973
 86 211   -2   23     -0.4142179965     -9.7832069396     0.1747856235     -0.1471445322     -0.0061666297     -0.0330969524     28.0198402404     81.5293045043     -52.2912101745
 87 164   -3   21     -0.3543598890     -9.7712354660     0.2202777862     -0.1508730173     -0.0152215137     -0.0328306317     28.0198402404     81.5293045043     -52.2912101745
 88 116   -3   22     -0.3543598890     -9.7712354660     0.2202777862     -0.1508730173     -0.0152215137     -0.0328306317     28.0198402404     81.5293045043     -52.2912101745
 89  68   -2   21     -0.3830918121     -9.7520809173     0.1532367229     -0.1434160470     0.0044861769     -0.0402875947     28.0198402404     81.5293045043     -52.2912101745
 90  20   -2   22     -0.3783031463     -9.7640523910     0.1388707752     -0.1428834056     -0.0003075856     -0.0280368690     28.0198402404     81.5293045043     -52.2912101745
 90 228   -1   21     -0.3783031463     -9.7640523910     0.1388707752     -0.1428834056     -0.0003075856     -0.0280368690     28.0198402404     81.5293045043     -52.2912101745
 91 180   -1   21     -0.3998520660     -9.7568693161     0.1747856235     -0.1434160470     -0.0024381465     -0.0291021490     28.0198402404     81.5293045043     -52.2912101745
 92 132   -1   23     -0.4237952709     -9.7616577148     0.1484480619     -0.1500740528     -0.0114930331     -0.0370917558     28.0198402404     81.5293045043     -52.2912101745
 93  84   -1   21     -0.4237952709     -9.7616577148     0.1484480619     -0.1500740528     -0.0114930331     -0.0370917558     28.0198402404     81.5293045043     -52.2912101745
 94  36   -1   20     -0.3495712518     -9.7760238647     0.1699969768     -0.1538025379     -0.0122919917     -0.0477445602     28.0198402404     81.1778869628     -51.2791213989
 94 245   -1   20     -0.3399939537     -9.7999668121     0.1364764571     -0.1479434967     -0.0082971897     -0.0341622304     28.0198402404     81.1778869628     -51.2791213989
 95 197    0   19     -0.3399939537     -9.7999668121     0.1364764571     -0.1479434967     -0.0082971897     -0.0341622304     28.0198402404     81.1778869628     -51.2791213989
 96 150    0   17     -0.3447826147     -9.7520809173     0.1053502440     -0.1482098102     0.0034208965     -0.0245747065     28.0198402404     81.1778869628     -51.2791213989
 97 102    0   17     -0.4237952709     -9.7377147674     0.0407035017     -0.1535362148     0.0084809789     -0.0344285511     28.0198402404     81.1778869628     -51.2791213989
 98  54    0   17     -0.4237952709     -9.7377147674     0.0407035017     -0.1535362148     0.0084809789     -0.0344285511     28.0198402404     81.1778869628     -51.2791213989
 99   6   -1   17     -0.4094293594     -9.7879953384     0.1795742750     -0.1599279022     0.0031545760     -0.0536036014     28.0198402404     81.1778869628     -51.2791213989
 99 214    0   20     -0.4070350170     -9.8023614883     0.1197161788     -0.1546015024     -0.0003075856     -0.0615932083     28.0198402404     81.1778869628     -51.2791213989
100 166   -1   19     -0.4070350170     -9.8023614883     0.1197161788     -0.1546015024     -0.0003075856     -0.0615932083     28.0198402404     81.1778869628     -51.2791213989
101 118    0   19     -0.3878804397     -9.7856006622     0.0885899734     -0.1484761333     0.0020892956     -0.0639900875     28.1949653625     79.9479141235     -50.0983543395
102  70    0   19     -0.3567542552     -9.7856006622     0.0718297100     -0.1396875619     0.0082146587     -0.0573320865     28.1949653625     79.9479141235     -50.0983543395
103  23    0   16     -0.3567542552     -9.7856006622     0.0718297100     -0.1396875619     0.0082146587     -0.0573320865     28.1949653625     79.9479141235     -50.0983543395
103 231    1   18     -0.3735145092     -9.7879953384     0.0694353866     -0.1346274852     0.0124757814     -0.0482771968     28.1949653625     79.9479141235     -50.0983543395
104 184    0   18     -0.3639371871     -9.7736291885     0.0814070034     -0.1359590888     0.0023556156     -0.0344285511     28.1949653625     79.9479141235     -50.0983543395
105 137    1   17     -0.3639371871     -9.7736291885     0.0814070034     -0.1359590888     0.0023556156     -0.0344285511     28.1949653625     79.9479141235     -50.0983543395
106  89    1   20     -0.4214009761     -9.7664461135     0.1053502440     -0.1356927752     -0.0093624706     -0.0288358306     28.1949653625     79.9479141235     -50.0983543395
107  42    1   21     -0.3328109979     -9.7712354660     0.0718297100     -0.1394212484     -0.0197489566     -0.0291021490     28.1949653625     79.9479141235     -50.0983543395
107 250    1   22     -0.3328109979     -9.7712354660     0.0718297100     -0.1394212484     -0.0197489566     -0.0291021490     28.1949653625     79.9479141235     -50.0983543395
108 203    0   23     -0.3783031463     -9.7688407897     0.0838013267     -0.1522046184     -0.0117593514     -0.0376243948     27.8447170257     78.5422439575     -51.4478034973
109 156    0   22     -0.3878804397     -9.7616577148     0.1819685935     -0.1623247861     0.0124757814     -0.0615932083     27.8447170257     78.5422439575     -51.4478034973
110 109    0   20     -0.3878804397     -9.7616577148     0.1819685935     -0.1623247861     0.0124757814     -0.0615932083     27.8447170257     78.5422439575     -51.4478034973
111  62    0   19     -0.4309782505     -9.8334875106     0.1556310415     -0.1487424468     0.0034208965     -0.0687838506     27.8447170257     78.5422439575     -51.4478034973
112  14    0   20     -0.3328109979     -9.7616577148     0.0838013267     -0.1354264497     -0.0213468790     -0.0506740808     27.8447170257     78.5422439575     -51.4478034973
112 222    0   20     -0.3328109979     -9.7616577148     0.0838013267     -0.1354264497     -0.0213468790     -0.0506740808     27.8447170257     78.5422439575     -51.4478034973
113 175    1   19     -0.3352053165     -9.7592630386     0.1340821266     -0.1330295681     -0.0088298311     -0.0293684692     27.8447170257     78.5422439575     -51.4478034973
114 128    1   19     -0.3112620830     -9.7520809173     0.1867572593     -0.1412854909     -0.0003075856     -0.0149871826     27.8447170257     78.5422439575     -51.4478034973
115  80    0   22     -0.3112620830     -9.7520809173     0.1867572593     -0.1412854909     -0.0003075856     -0.0149871826     27.8447170257     78.5422439575     -51.4478034973
116  33    1   21     -0.3878804397     -9.7999668121     0.1412650966     -0.1508730173     0.0087473001     -0.0155198216     27.8447170257     78.5422439575     -51.4478034973
116 241    1   21     -0.4405555725     -9.7472915649     0.1484480619     -0.1530035734     0.0127421021     -0.0291021490     28.3700885772     81.1778869628     -50.2670326232
117 193    0   22     -0.4405555725     -9.7472915649     0.1484480619     -0.1530035734     0.0127421021     -0.0291021490     28.3700885772     81.1778869628     -50.2670326232
118 146    0   21     -0.3974577426     -9.7879953384     0.0814070034     -0.1442150115     0.0052851371     -0.0424181556     28.3700885772     81.1778869628     -50.2670326232
119  98    0   22     -0.3615428924     -9.7951784133     0.0933786296     -0.1444813251     -0.0061666297     -0.0349611949     28.3700885772     81.1778869628     -50.2670326232
120  51    0   21     -0.3615428924     -9.7951784133     0.0933786296     -0.1444813251     -0.0061666297     -0.0349611949     28.3700885772     81.1778869628     -50.2670326232
121   4    0   20     -0.3615428924     -9.7592630386     0.1819685935     -0.1450139760     -0.0024381465     -0.0325643110     28.3700885772     81.1778869628     -50.2670326232
121 212    0   19     -0.3854861259     -9.7927837371     0.0407035017     -0.1319642782     -0.0061666297     -0.0237757444     28.3700885772     81.1778869628     -50.2670326232
122 165    0   21     -0.3854861259     -9.7927837371     0.0407035017     -0.1319642782     -0.0061666297     -0.0237757444     28.3700885772     81.1778869628     -50.2670326232
123 118    0   22     -0.3208393812     -9.7760238647     0.0454921483     -0.1434160470     -0.0008402262     -0.0235094261     28.3700885772     81.1778869628     -50.2670326232
124  70    0   22     -0.4070350170     -9.7640523910     0.0933786296     -0.1386222839     0.0236612272     -0.0336295938     29.0705852508     80.8264694213     -49.9296722412
125  22    0   28     -0.4070350170     -9.7640523910     0.0933786296     -0.1386222839     0.0236612272     -0.0336295938     29.0705852508     80.8264694213     -49.9296722412
125 231   -1   28     -0.4022463798     -9.7832069396     0.0885899734     -0.1383559703     0.0018229753     -0.0267052674     29.0705852508     80.8264694213     -49.9296722412
126 183   -2   26     -0.3663315296     -9.7568693161     0.0670410633     -0.1391549224     -0.0109603929     -0.0251073479     29.0705852508     80.8264694213     -49.9296722412
127 136   -2   27     -0.3663315296     -9.7568693161     0.0670410633     -0.1391549224     -0.0109603929     -0.0251073479     29.0705852508     80.8264694213     -49.9296722412
128  88   -2   26     -0.3806974601     -9.7401084899     0.0981672668     -0.1482098102     -0.0072319097     -0.0434834384     29.0705852508     80.8264694213     -49.9296722412
129  41   -2   28     -0.4429498672     -9.7736291885     0.2729529142     -0.1583299732     -0.0024381465     -0.0647890520     29.0705852508     80.8264694213     -49.9296722412
129 249   -3   29     -0.4429498672     -9.7736291885     0.2729529142     -0.1583299732     -0.0024381465     -0.0647890520     29.0705852508     80.8264694213     -49.9296722412
130 202   -3   29     -0.4237952709     -9.8406705856     0.1053502440     -0.1474108600     -0.0186836776     -0.0575984048     29.0705852508     80.8264694213     -49.9296722412
131 154   -1   28     -0.3423882961     -9.7975721359     0.0598580884     -0.1466119050     -0.0415872097     -0.0208462262     28.0198402404     79.7722091674     -50.2670326232
132 106   -1   25     -0.3423882961     -9.7975721359     0.0598580884     -0.1466119050     -0.0415872097     -0.0208462262     28.0198402404     79.7722091674     -50.2670326232
133  59   -1   23     -0.3447826147     -9.7472915649     0.0119716191     -0.1394212484     -0.0274722385     -0.0083291769     28.0198402404     79.7722091674     -50.2670326232
134  12   -1   26     -0.4190066337     -9.7233486175     0.0622524166     -0.1375570058     -0.0045687079     -0.0208462262     28.0198402404     79.7722091674     -50.2670326232
134 220   -1   29     -0.4190066337     -9.7233486175     0.0622524166     -0.1375570058     -0.0045687079     -0.0208462262     28.0198402404     79.7722091674     -50.2670326232
135 172   -1   29     -0.4166123390     -9.7520809173     0.1771799468     -0.1540688514     -0.0003075856     -0.0357601523     28.0198402404     79.7722091674     -50.2670326232
136 125   -2   31     -0.4142179965     -9.7999668121     0.0981672668     -0.1450139760     -0.0043023881     -0.0386896753     28.0198402404     79.7722091674     -50.2670326232
137  77   -2   29     -0.4142179965     -9.7999668121     0.0981672668     -0.1450139760     -0.0043023881     -0.0386896753     28.0198402404     79.7722091674     -50.2670326232
138  29   -2   28     -0.4142179965     -9.7544746398     0.1388707752     -0.1447476387     -0.0080308704     -0.0296347885     28.0198402404     79.7722091674     -50.2670326232
138 238   -2   29     -0.4022463798     -9.7927837371     0.1604196929     -0.1404865264     -0.0016391863     -0.0360264754     29.2457084655     78.5422439575     -49.7609901428
139 190   -1   27     -0.4022463798     -9.7927837371     0.1604196929     -0.1404865264     -0.0016391863     -0.0360264754     29.2457084655     78.5422439575     -49.7609901428
140 143   -1   28     -0.4142179965     -9.7448978424     0.0981672668     -0.1418181419     -0.0000412655     -0.0370917558     29.2457084655     78.5422439575     -49.7609901428
141  96   -2   28     -0.4022463798     -9.7377147674     0.0885899734     -0.1500740528     0.0031545760     -0.0440160799     29.2457084655     78.5422439575     -49.7609901428
142  48   -2   27     -0.4022463798     -9.7377147674     0.0885899734     -0.1500740528     0.0031545760     -0.0440160799     29.2457084655     78.5422439575     -49.7609901428
143   0   -1   27     -0.4214009761     -9.7568693161     0.1508424043     -0.1522046184     0.0303192329     -0.0631911277     29.2457084655     78.5422439575     -49.7609901428
143 208   -1   26     -0.4357668876     -9.7879953384     0.2178834438     -0.1474108600     0.0359119534     -0.0682512044     29.2457084655     78.5422439575     -49.7609901428
144 161   -1   25     -0.4357668876     -9.7879953384     0.2178834438     -0.1474108600     0.0359119534     -0.0682512044     29.2457084655     78.5422439575     -49.7609901428
145 113    0   26     -0.3878804397     -9.7736291885     0.1891515731     -0.1407528495     0.0276560306     -0.0552015256     29.2457084655     78.5422439575     -49.7609901428
146  66    0   25     -0.4142179965     -9.8095445632     0.1484480619     -0.1380896453     0.0138073825     -0.0418855190     29.2457084655     78.5422439575     -49.7609901428
147  18    0   23     -0.4142179965     -9.8095445632     0.1484480619     -0.1380896453     0.0138073825     -0.0418855190     29.2457084655     78.5422439575     -49.7609901428
147 226    0   23     -0.4166123390     -9.7496862411     0.1101388931     -0.1364917278     -0.0144225540     -0.0237757444     28.5452117919     80.2993392944     -51.1104393005
148 179    0   21     -0.4142179965     -9.7592630386     0.1149275422     -0.1452802896     -0.0314670443     -0.0229767847     28.5452117919     80.2993392944     -51.1104393005
149 132   -1   21     -0.4142179965     -9.7592630386     0.1149275422     -0.1452802896     -0.0314670443     -0.0229767847     28.5452117919     80.2993392944     -51.1104393005
150  85   -2   21     -0.3902747631     -9.7712354660     0.1436594247     -0.1468782186     -0.0202815985     -0.0421518373     28.5452117919     80.2993392944     -51.1104393005
151  37   -2   19     -0.4118237018     -9.7832069396     0.1747856235     -0.1447476387     0.0044861769     -0.0613268899     28.5452117919     80.2993392944     -51.1104393005
151 246   -2   16     -0.4118237018     -9.7832069396     0.1747856235     -0.1447476387     0.0044861769     -0.0613268899     28.5452117919     80.2993392944     -51.1104393005
152 198   -1   16     -0.3806974601     -9.7760238647     0.1795742750     -0.1418181419     -0.0019055066     -0.0482771968     28.5452117919     80.2993392944     -51.1104393005
153 151   -1   16     -0.3687258243     -9.7808122634     0.1364764571     -0.1370243787     -0.0005739061     -0.0333632707     28.5452117919     80.2993392944     -51.1104393005
154 104   -1   17     -0.3687258243     -9.7808122634     0.1364764571     -0.1370243787     -0.0005739061     -0.0333632707     28.5452117919     80.2993392944     -51.1104393005
155  56    0   18     -0.3950634002     -9.7377147674     0.0742240333     -0.1308990120     0.0044861769     -0.0325643110     28.5452117919     80.2993392944     -51.1104393005
156   8    0   17     -0.3878804397     -9.7736291885     0.0742240333     -0.1364917278     -0.0032371077     -0.0354938316     28.5452117919     80.2993392944     -51.1104393005
156 217   -1   18     -0.3878804397     -9.7736291885     0.0742240333     -0.1364917278     -0.0032371077     -0.0354938316     28.5452117919     80.2993392944     -51.1104393005
157 169   -1   16     -0.4237952709     -9.7784175872     0.1484480619     -0.1428834056     0.0007576947     -0.0480108833     28.5452117919     80.2993392944     -51.1104393005
158 121   -1   17     -0.4046407222     -9.7353200912     0.0814070034     -0.1402202129     0.0042198567     -0.0525383234     28.5452117919     80.2993392944     -51.1104393005
159  74   -1   16     -0.4046407222     -9.7353200912     0.0814070034     -0.1402202129     0.0042198567     -0.0525383234     28.5452117919     80.2993392944     -51.1104393005
160  26   -1   19     -0.3687258243     -9.7832069396     0.1268991470     -0.1500740528     0.0023556156     -0.0416191959     28.5452117919     80.2993392944     -51.1104393005
160 234   -1   20     -0.4094293594     -9.7999668121     0.1245048284     -0.1466119050     0.0034208965     -0.0421518373     28.5452117919     80.2993392944     -51.1104393005
161 186    0   19     -0.4094293594     -9.7999668121     0.1245048284     -0.1466119050     0.0034208965     -0.0421518373     28.5452117919     80.2993392944     -51.1104393005
162 139    0   22     -0.3759088277     -9.7760238647     0.1628140068     -0.1439486885     0.0063504180     -0.0432171201     29.9462051391     79.2450790405     -50.7730789184
163  91    0   20     -0.4070350170     -9.7879953384     0.1628140068     -0.1396875619     0.0196664257     -0.0477445602     29.9462051391     79.2450790405     -50.7730789184
164  43    0   22     -0.4070350170     -9.7879953384     0.1628140068     -0.1396875619     0.0196664257     -0.0477445602     29.9462051391     79.2450790405     -50.7730789184
164 251   -1   22     -0.4022463798     -9.7736291885     0.1125332117     -0.1306326866     0.0156716241     -0.0445487213     29.9462051391     79.2450790405     -50.7730789184
165 203   -2   22     -0.3926690864     -9.7856006622     0.0742240333     -0.1343611598     -0.0096287908     -0.0346948742     29.9462051391     79.2450790405     -50.7730789184
166 155   -2   23     -0.3926690864     -9.7856006622     0.0742240333     -0.1343611598     -0.0096287908     -0.0346948742     29.9462051391     79.2450790405     -50.7730789184
167 108   -2   23     -0.3974577426     -9.7616577148     0.0550694465     -0.1356927752     -0.0154878354     -0.0424181556     29.9462051391     79.2450790405     -50.7730789184
168  61   -2   25     -0.3830918121     -9.7736291885     0.0742240333     -0.1396875619     -0.0043023881     -0.0525383234     29.9462051391     79.2450790405     -50.7730789184
169  13   -2   25     -0.3830918121     -9.7736291885     0.0742240333     -0.1396875619     -0.0043023881     -0.0525383234     29.9462051391     79.2450790405     -50.7730789184
169 222   -2   25     -0.3759088277     -9.7879953384     0.0622524166     -0.1367580413     0.0119431400     -0.0530709648     28.1949653625     79.5964965820     -50.7730789184
170 174   -1   24     -0.4094293594     -9.7760238647     0.1149275422     -0.1319642782     -0.0043023881     -0.0336295938     28.1949653625     79.5964965820     -50.7730789184
171 127   -2   26     -0.4094293594     -9.7760238647     0.1149275422     -0.1319642782     -0.0043023881     -0.0336295938     28.1949653625     79.5964965820     -50.7730789184
172  80   -2   26     -0.3783031463     -9.7568693161     0.0454921483     -0.1324969291     -0.0304017639     -0.0157861413     28.1949653625     79.5964965820     -50.7730789184
173  33   -2   25     -0.3902747631     -9.7520809173     0.0790126848     -0.1394212484     -0.0290701627     -0.0251073479     28.1949653625     79.5964965820     -50.7730789184
173 241   -2   26     -0.3902747631     -9.7520809173     0.0790126848     -0.1394212484     -0.0290701627     -0.0251073479     28.1949653625     79.5964965820     -50.7730789184
174 194   -2   25     -0.4166123390     -9.7832069396     0.2107004880     -0.1455466175     -0.0096287908     -0.0445487213     28.1949653625     79.5964965820     -50.7730789184
175 146   -2   24     -0.3783031463     -9.8023614883     0.1699969768     -0.1431497335     -0.0013728663     -0.0485435199     28.1949653625     79.5964965820     -50.7730789184
176  99    0   23     -0.3783031463     -9.8023614883     0.1699969768     -0.1431497335     -0.0013728663     -0.0485435199     28.1949653625     79.5964965820     -50.7730789184
177  51    0   25     -0.3854861259     -9.7640523910     0.1412650966     -0.1452802896     0.0103452205     -0.0493424844     28.8954601287     79.2450790405     -50.0983543395
178   3    0   25     -0.3926690864     -9.7568693161     0.0598580884     -0.1410191631     0.0098125801     -0.0426844787     28.8954601287     79.2450790405     -50.0983543395
178 211    0   25     -0.3926690864     -9.7568693161     0.0598580884     -0.1410191631     0.0098125801     -0.0426844787     28.8954601287     79.2450790405     -50.0983543395
179 163    0   27     -0.3902747631     -9.7592630386     0.0670410633     -0.1439486885     0.0015566554     -0.0314990305     28.8954601287     79.2450790405     -50.0983543395
180 115    0   26     -0.3950634002     -9.7736291885     0.1987288665     -0.1548678159     0.0042198567     -0.0288358306     28.8954601287     79.2450790405     -50.0983543395
181  67   -1   25     -0.3950634002     -9.7736291885     0.1987288665     -0.1548678159     0.0042198567     -0.0288358306     28.8954601287     79.2450790405     -50.0983543395
182  19   -1   27     -0.4549215316     -9.7951784133     0.2202777862     -0.1516719818     0.0111441802     -0.0418855190     28.8954601287     79.2450790405     -50.0983543395
182 228   -1   26     -0.3974577426     -9.7568693161     0.1484480619     -0.1567320585     0.0159379425     -0.0618595314     28.8954601287     79.2450790405     -50.0983543395
183 180   -3   26     -0.3974577426     -9.7568693161     0.1484480619     -0.1567320585     0.0159379425     -0.0618595314     28.8954601287     79.2450790405     -50.0983543395
184 133   -2   28     -0.3950634002     -9.7544746398     0.1125332117     -0.1591289281     0.0127421021     -0.0663869667     28.8954601287     79.2450790405     -50.0983543395
185  85   -2   25     -0.3735145092     -9.7903900146     0.0957729530     -0.1527372598     0.0055514578     -0.0541362476     28.8954601287     80.2993392944     -50.7730789184
186  37   -2   23     -0.3735145092     -9.7903900146     0.0957729530     -0.1527372598     0.0055514578     -0.0541362476     28.8954601287     80.2993392944     -50.7730789184
186 246    0   24     -0.3543598890     -9.7472915649     0.1747856235     -0.1687164545     0.0084809789     -0.0474782419     28.8954601287     80.2993392944     -50.7730789184
187 198    0   24     -0.3830918121     -9.8119382858     0.1412650966     -0.1500740528     0.0244601893     -0.0602616071     28.8954601287     80.2993392944     -50.7730789184
188 150    0   26     -0.3830918121     -9.8119382858     0.1412650966     -0.1500740528     0.0244601893     -0.0602616071     28.8954601287     80.2993392944     -50.7730789184
189 103    0   25     -0.3591485500     -9.7832069396     0.1556310415     -0.1514056682     0.0183348236     -0.0530709648     28.8954601287     80.2993392944     -50.7730789184
190  55    1   24     -0.4022463798     -9.7592630386     0.1053502440     -0.1519382953     0.0095462608     -0.0437497568     28.8954601287     80.2993392944     -50.7730789184
191   7    1   25     -0.4022463798     -9.7592630386     0.1053502440     -0.1519382953     0.0095462608     -0.0437497568     28.8954601287     80.2993392944     -50.7730789184
191 215    0   23     -0.3878804397     -9.7544746398     0.0766183614     -0.1535362148     -0.0056339893     -0.0426844787     28.8954601287     80.2993392944     -50.7730789184
192 168    0   24     -0.4836534023     -9.7736291885     0.0383091812     -0.1516719818     0.0138073825     -0.0581310462     26.4437255859     79.2450790405     -49.0862655639
193 120    0   23     -0.4836534023     -9.7736291885     0.0383091812     -0.1516719818     0.0138073825     -0.0581310462     26.4437255859     79.2450790405     -49.0862655639
194  73    0   21     -0.4070350170     -9.7688407897     -0.0047886476     -0.1423507690     0.0263244295     -0.0674522495     26.4437255859     79.2450790405     -49.0862655639
195  25    0   22     -0.3926690864     -9.7999668121     0.1580253696     -0.1418181419     0.0087473001     -0.0560004806     26.4437255859     79.2450790405     -49.0862655639
195 232    1   21     -0.3926690864     -9.7999668121     0.1580253696     -0.1418181419     0.0087473001     -0.0560004806     26.4437255859     79.2450790405     -49.0862655639
196 184    1   22     -0.3830918121     -9.7640523910     0.0478864765     -0.1354264497     -0.0008402262     -0.0426844787     26.4437255859     79.2450790405     -49.0862655639
197 137    1   23     -0.3711201906     -9.7592630386     -0.0215489125     -0.1428834056     -0.0133572745     -0.0322979927     26.4437255859     79.2450790405     -49.0862655639
198  89    1   26     -0.3711201906     -9.7592630386     -0.0215489125     -0.1428834056     -0.0133572745     -0.0322979927     26.4437255859     79.2450790405     -49.0862655639
199  42    0   27     -0.3591485500     -9.7401084899     -0.0143659424     -0.1546015024     -0.0178847169     -0.0336295938     26.4437255859     79.2450790405     -49.0862655639
199 251    1   28     -0.3615428924     -9.7856006622     0.0430978250     -0.1604605436     -0.0021718266     -0.0373580741     29.0705852508     81.8807220458     -49.9296722412
200 203    1   31     -0.3615428924     -9.7856006622     0.0430978250     -0.1604605436     -0.0021718266     -0.0373580741     29.0705852508     81.8807220458     -49.9296722412
201 155    1   30     -0.3759088277     -9.7951784133     0.0502807998     -0.1585963010     0.0058177781     -0.0362927937     29.0705852508     81.8807220458     -49.9296722412
202 107    1   31     -0.3783031463     -9.7832069396     0.0622524166     -0.1460792541     0.0100788998     -0.0352275133     29.0705852508     81.8807220458     -49.9296722412
203  60    0   32     -0.3783031463     -9.7832069396     0.0622524166     -0.1460792541     0.0100788998     -0.0352275133     29.0705852508     81.8807220458     -49.9296722412
204  12    0   32     -0.4261896133     -9.7496862411     0.0981672668     -0.1386222839     0.0098125801     -0.0373580741     29.0705852508     81.8807220458     -49.9296722412
204 220    1   30     -0.3399939537     -9.7425031661     0.0574637699     -0.1426170921     -0.0066992702     -0.0346948742     29.0705852508     81.8807220458     -49.9296722412
205 172    1   31     -0.3399939537     -9.7425031661     0.0574637699     -0.1426170921     -0.0066992702     -0.0346948742     29.0705852508     81.8807220458     -49.9296722412
206 125    0   29     -0.3926690864     -9.7736291885     0.1221105098     -0.1503403759     0.0050188169     -0.0384233570     29.0705852508     81.8807220458     -49.9296722412
207  77   -1   29     -0.3830918121     -9.7640523910     0.0407035017     -0.1503403759     0.0004913746     -0.0405539131     27.8447170257     79.9479141235     -49.7609901428
208  29   -1   31     -0.3830918121     -9.7640523910     0.0407035017     -0.1503403759     0.0004913746     -0.0405539131     27.8447170257     79.9479141235     -49.7609901428
208 237   -2   31     -0.3711201906     -9.7736291885     0.1173218607     -0.1492750883     -0.0056339893     -0.0376243948     27.8447170257     79.9479141235     -49.7609901428
209 190   -3   32     -0.3423882961     -9.7784175872     0.1173218607     -0.1444813251     -0.0013728663     -0.0370917558     27.8447170257     79.9479141235     -49.7609901428
210 143   -1   29     -0.3423882961     -9.7784175872     0.1173218607     -0.1444813251     -0.0013728663     -0.0370917558     27.8447170257     79.9479141235     -49.7609901428
211  96   -1   26     -0.3735145092     -9.7903900146     0.0790126848     -0.1391549224     0.0114105010     -0.0346948742     27.8447170257     79.9479141235     -49.7609901428
212  48   -1   24     -0.3783031463     -9.7808122634     0.1747856235     -0.1439486885     0.0106115412     -0.0352275133     27.8447170257     79.9479141235     -49.7609901428
213   1    0   22     -0.3783031463     -9.7808122634     0.1747856235     -0.1439486885     0.0106115412     -0.0352275133     27.8447170257     79.9479141235     -49.7609901428
213 209   -1   23     -0.3711201906     -9.8023614883     0.1101388931     -0.1434160470     -0.0013728663     -0.0346948742     27.8447170257     79.9479141235     -49.7609901428
214 162   -1   23     -0.3759088277     -9.7712354660     0.1412650966     -0.1474108600     -0.0064329500     -0.0346948742     27.8447170257     79.9479141235     -49.7609901428
215 114   -1   24     -0.3759088277     -9.7712354660     0.1412650966     -0.1474108600     -0.0064329500     -0.0346948742     27.8447170257     79.9479141235     -49.7609901428
216  66   -1   24     -0.3950634002     -9.7784175872     0.1292934894     -0.1458129310     0.0028882562     -0.0426844787     27.1442203521     82.4078521728     -49.4236259460
217  19    0   23     -0.3711201906     -9.7927837371     0.1412650966     -0.1420844554     0.0119431400     -0.0448150396     27.1442203521     82.4078521728     -49.4236259460
217 227    0   22     -0.3711201906     -9.7927837371     0.1412650966     -0.1420844554     0.0119431400     -0.0448150396     27.1442203521     82.4078521728     -49.4236259460
218 179    0   21     -0.3926690864     -9.7472915649     0.0383091812     -0.1404865264     0.0223296284     -0.0442823982     27.1442203521     82.4078521728     -49.4236259460
219 132    0   24     -0.3639371871     -9.7592630386     0.0287318849     -0.1522046184     0.0215306663     -0.0421518373     27.1442203521     82.4078521728     -49.4236259460
220  85    0   23     -0.3639371871     -9.7592630386     0.0287318849     -0.1522046184     0.0215306663     -0.0421518373     27.1442203521     82.4078521728     -49.4236259460
221  37    0   23     -0.3759088277     -9.7544746398     0.1053502440     -0.1596615791     0.0108778608     -0.0410865545     27.1442203521     82.4078521728     -49.4236259460
221 245    0   24     -0.3783031463     -9.8095445632     0.1556310415     -0.1561994314     0.0079483389     -0.0456139993     27.1442203521     82.4078521728     -49.4236259460
222 198    0   22     -0.3783031463     -9.8095445632     0.1556310415     -0.1561994314     0.0079483389     -0.0456139993     27.1442203521     82.4078521728     -49.4236259460
223 150    0   22     -0.4070350170     -9.7808122634     0.0526751232     -0.1455466175     0.0220633077     -0.0594626474     27.8447170257     80.2993392944     -49.4236259460
224 103    0   21     -0.3735145092     -9.7760238647     0.0646467447     -0.1396875619     0.0252591490     -0.0653216886     27.8447170257     80.2993392944     -49.4236259460
225  55    0   21     -0.3735145092     -9.7760238647     0.0646467447     -0.1396875619     0.0252591490     -0.0653216886     27.8447170257     80.2993392944     -49.4236259460
226   8    1   22     -0.3591485500     -9.7736291885     0.1316878080     -0.1426170921     0.0114105010     -0.0493424844     27.8447170257     80.2993392944     -49.4236259460
226 216    2   19     -0.3280223608     -9.7808122634     0.0191545906     -0.1370243787     -0.0066992702     -0.0261726260     27.8447170257     80.2993392944     -49.4236259460
227 168    1   18     -0.3280223608     -9.7808122634     0.0191545906     -0.1370243787     -0.0066992702     -0.0261726260     27.8447170257     80.2993392944     -49.4236259460
228 121    0   19     -0.3567542552     -9.7281370162     0.1005615949     -0.1444813251     -0.0000412655     -0.0139218997     27.8447170257     80.2993392944     -49.4236259460
229  73    0   19     -0.3495712518     -9.7568693161     0.1245048284     -0.1572646999     0.0092799396     -0.0131229400     27.8447170257     80.2993392944     -49.4236259460
230  26    0   17     -0.3495712518     -9.7568693161     0.1245048284     -0.1572646999     0.0092799396     -0.0131229400     27.8447170257     80.2993392944     -49.4236259460
230 234    0   18     -0.4214009761     -9.7951784133     0.1077445626     -0.1522046184     0.0143400216     -0.0312327122     29.0705852508     81.5293045043     -49.2549476623
231 187    0   18     -0.4094293594     -9.7975721359     0.0790126848     -0.1410191631     0.0076820187     -0.0458803176     29.0705852508     81.5293045043     -49.2549476623
232 139   -1   17     -0.4094293594     -9.7975721359     0.0790126848     -0.1410191631     0.0076820187     -0.0458803176     29.0705852508     81.5293045043     -49.2549476623
233  91   -2   18     -0.4046407222     -9.7425031661     -0.0143659424     -0.1332958936     0.0098125801     -0.0506740808     29.0705852508     81.5293045043     -49.2549476623
234  43   -1   18     -0.3735145092     -9.7305316925     0.1149275422     -0.1463455677     0.0060840978     -0.0477445602     29.0705852508     81.5293045043     -49.2549476623
234 251    0   16     -0.3735145092     -9.7305316925     0.1149275422     -0.1463455677     0.0060840978     -0.0477445602     29.0705852508     81.5293045043     -49.2549476623
235 203    0   17     -0.3998520660     -9.7975721359     0.0550694465     -0.1439486885     0.0004913746     -0.0413528728     29.0705852508     81.5293045043     -49.2549476623
236 156    0   18     -0.4022463798     -9.7544746398     0.0598580884     -0.1372906923     -0.0096287908     -0.0336295938     29.0705852508     81.5293045043     -49.2549476623
237 108    0   17     -0.4022463798     -9.7544746398     0.0598580884     -0.1372906923     -0.0096287908     -0.0336295938     29.0705852508     81.5293045043     -49.2549476623
238  60    0   19     -0.4022463798     -9.7832069396     -0.0143659424     -0.1319642782     -0.0205479168     -0.0288358306     28.0198402404     81.5293045043     -51.2791213989
239  12    0   20     -0.3783031463     -9.7568693161     -0.0095772953     -0.1285021305     -0.0200152778     -0.0314990305     28.0198402404     81.5293045043     -51.2791213989
239 221    0   20     -0.3783031463     -9.7568693161     -0.0095772953     -0.1285021305     -0.0200152778     -0.0314990305     28.0198402404     81.5293045043     -51.2791213989
240 173    0   22     -0.3711201906     -9.7640523910     0.0287318849     -0.1301000356     -0.0074982299     -0.0421518373     28.0198402404     81.5293045043     -51.2791213989
241 126    0   23     -0.3926690864     -9.7616577148     0.0694353866     -0.1404865264     0.0076820187     -0.0514730453     28.0198402404     81.5293045043     -51.2791213989
242  78    0   23     -0.3926690864     -9.7616577148     0.0694353866     -0.1404865264     0.0076820187     -0.0514730453     28.0198402404     81.5293045043     -51.2791213989
243  30    1   25     -0.3998520660     -9.7760238647     0.1316878080     -0.1498077392     0.0090136194     -0.0578647232     28.0198402404     81.5293045043     -51.2791213989
243 238    1   26     -0.3998520660     -9.8382759094     0.1125332117     -0.1420844554     -0.0032371077     -0.0501414394     28.0198402404     81.5293045043     -51.2791213989
244 190    1   26     -0.3998520660     -9.8382759094     0.1125332117     -0.1420844554     -0.0032371077     -0.0501414394     28.0198402404     81.5293045043     -51.2791213989
245 143    2   25     -0.3280223608     -9.7808122634     -0.0790126848     -0.1343611598     -0.0136235940     -0.0314990305     28.1949653625     81.7050170898     -49.0862655639
246  96    2   24     -0.3352053165     -9.7832069396     0.0742240333     -0.1514056682     0.0010240151     -0.0245747065     28.1949653625     81.7050170898     -49.0862655639
247  48    3   25     -0.3352053165     -9.7832069396     0.0742240333     -0.1514056682     0.0010240151     -0.0245747065     28.1949653625     81.7050170898     -49.0862655639
248   0    3   27     -0.3687258243     -9.7808122634     0.1005615949     -0.1506066894     0.0281886720     -0.0349611949     28.1949653625     81.7050170898     -49.0862655639
248 208    2   28     -0.3806974601     -9.7712354660     0.1197161788     -0.1548678159     0.0252591490     -0.0338959121     28.1949653625     81.7050170898     -49.0862655639
249 160    2   28     -0.3806974601     -9.7712354660     0.1197161788     -0.1548678159     0.0252591490     -0.0338959121     28.1949653625     81.7050170898     -49.0862655639
250 113    0   25     -0.4261896133     -9.7664461135     0.0957729530     -0.1548678159     0.0239275479     -0.0416191959     28.1949653625     81.7050170898     -49.0862655639
251  66    0   25     -0.3950634002     -9.7951784133     0.2418267011     -0.1514056682     0.0308518743     -0.0567994499     28.1949653625     81.7050170898     -49.0862655639
252  18    0   24     -0.3950634002     -9.7951784133     0.2418267011     -0.1514056682     0.0308518743     -0.0567994499     28.1949653625     81.7050170898     -49.0862655639
252 226    0   23     -0.3687258243     -9.8143329620     0.1221105098     -0.1388886089     0.0284549922     -0.0615932083     28.1949653625     81.7050170898     -49.0862655639
253 178    0   23     -0.3902747631     -9.7784175872     0.0407035017     -0.1378233313     0.0076820187     -0.0429507970     26.7939720153     80.2993392944     -50.0983543395
254 130    0   20     -0.3902747631     -9.7784175872     0.0407035017     -0.1378233313     0.0076820187     -0.0429507970     26.7939720153     80.2993392944     -50.0983543395
255  83    0   19     -0.4022463798     -9.7712354660     0.0191545906     -0.1303663730     0.0028882562     -0.0432171201     26.7939720153     80.2993392944     -50.0983543395
  0  35    0   17     -0.4142179965     -9.7568693161     0.0287318849     -0.1308990120     0.0007576947     -0.0466792821     26.7939720153     80.2993392944     -50.0983543395
  0 243    0   18     -0.4142179965     -9.7568693161     0.0287318849     -0.1308990120     0.0007576947     -0.0466792821     26.7939720153     80.2993392944     -50.0983543395
  1 195    0   19     -0.3711201906     -9.6994056701     0.0119716191     -0.1431497335     -0.0112267124     -0.0426844787     26.7939720153     80.2993392944     -50.0983543395
  2 147    1   20     -0.3878804397     -9.7688407897     -0.0359148550     -0.1490087747     -0.0200152778     -0.0408202362     26.7939720153     80.2993392944     -50.0983543395
  3  99    1   23     -0.3878804397     -9.7688407897     -0.0359148550     -0.1490087747     -0.0200152778     -0.0408202362     26.7939720153     80.2993392944     -50.0983543395
  4  51    1   23     -0.4261896133     -9.8095445632     0.0646467447     -0.1503403759     -0.0080308704     -0.0557341623     26.7939720153     80.2993392944     -50.0983543395
  5   3    0   23     -0.3806974601     -9.8047552108     0.0095772953     -0.1332958936     -0.0154878354     -0.0565331268     29.5959568023     80.6507568359     -50.0983543395
  5 211    1   23     -0.3806974601     -9.8047552108     0.0095772953     -0.1332958936     -0.0154878354     -0.0565331268     29.5959568023     80.6507568359     -50.0983543395
  6 163    1   24     -0.3591485500     -9.7568693161     -0.0383091812     -0.1314316391     -0.0216131973     -0.0472119188     29.5959568023     80.6507568359     -50.0983543395
  7 116    1   25     -0.3399939537     -9.7472915649     0.0239432382     -0.1362254023     -0.0125583124     -0.0464129590     29.5959568023     80.6507568359     -50.0983543395
  8  69    3   25     -0.3399939537     -9.7472915649     0.0239432382     -0.1362254023     -0.0125583124     -0.0464129590     29.5959568023     80.6507568359     -50.0983543395
  9  21    3   26     -0.3591485500     -9.7568693161     0.0359148550     -0.1423507690     -0.0069655895     -0.0466792821     29.5959568023     80.6507568359     -50.0983543395
  9 229    2   24     -0.3328109979     -9.7927837371     0.0766183614     -0.1458129310     -0.0064329500     -0.0378907155     29.5959568023     80.6507568359     -50.0983543395
 10 181    2   24     -0.3328109979     -9.7927837371     0.0766183614     -0.1458129310     -0.0064329500     -0.0378907155     29.5959568023     80.6507568359     -50.0983543395
 11 133    2   28     -0.3854861259     -9.7832069396     0.0598580884     -0.1354264497     -0.0096287908     -0.0317653465     29.5959568023     80.6507568359     -50.0983543395
 12  86    2   30     -0.3902747631     -9.7951784133     0.0598580884     -0.1359590888     -0.0189499969     -0.0288358306     29.9462051391     82.0564346313     -49.0862655639
 13  38    2   31     -0.3902747631     -9.7951784133     0.0598580884     -0.1359590888     -0.0189499969     -0.0288358306     29.9462051391     82.0564346313     -49.0862655639
 13 246    2   29     -0.3328109979     -9.7903900146     0.0454921483     -0.1372906923     -0.0096287908     -0.0275042295     29.9462051391     82.0564346313     -49.0862655639
 14 198    1   28     -0.3567542552     -9.7425031661     -0.0335205316     -0.1362254023     0.0215306663     -0.0333632707     29.9462051391     82.0564346313     -49.0862655639
 15 151    2   28     -0.3567542552     -9.7425031661     -0.0335205316     -0.1362254023     0.0215306663     -0.0333632707     29.9462051391     82.0564346313     -49.0862655639
 16 103    2   30     -0.3783031463     -9.7903900146     0.0814070034     -0.1492750883     0.0151389837     -0.0394886379     29.9462051391     82.0564346313     -49.0862655639
 17  55    1   31     -0.3735145092     -9.7760238647     0.0861956501     -0.1452802896     0.0084809789     -0.0421518373     29.9462051391     82.0564346313     -49.0862655639
 18   8    1   31     -0.3735145092     -9.7760238647     0.0861956501     -0.1452802896     0.0084809789     -0.0421518373     29.9462051391     82.0564346313     -49.0862655639
 18 216    0   30     -0.3591485500     -9.8310928344     0.0694353866     -0.1372906923     -0.0040360684     -0.0328306317     29.9462051391     82.0564346313     -49.0862655639
 19 168    1   27     -0.3615428924     -9.7736291885     0.0263375616     -0.1354264497     -0.0136235940     -0.0267052674     28.8954601287     81.3535919189     -48.4115409851
 20 121    2   26     -0.3615428924     -9.7736291885     0.0263375616     -0.1354264497     -0.0136235940     -0.0267052674     28.8954601287     81.3535919189     -48.4115409851
 21  73    1   26     -0.3591485500     -9.7568693161     -0.0191545906     -0.1370243787     -0.0024381465     -0.0370917558     28.8954601287     81.3535919189     -48.4115409851
 22  26    0   30     -0.3711201906     -9.7329254150     0.0814070034     -0.1402202129     0.0159379425     -0.0461466360     28.8954601287     81.3535919189     -48.4115409851
 22 234    0   31     -0.3711201906     -9.7329254150     0.0814070034     -0.1402202129     0.0159379425     -0.0461466360     28.8954601287     81.3535919189     -48.4115409851
 23 186   -1   30     -0.3591485500     -9.7592630386     0.0478864765     -0.1364917278     0.0431025981     -0.0599952888     28.8954601287     81.3535919189     -48.4115409851
 24 139   -1   31     -0.4501328468     -9.7568693161     0.1053502440     -0.1436823749     0.0247265100     -0.0501414394     28.8954601287     81.3535919189     -48.4115409851
 25  91    0   29     -0.4501328468     -9.7568693161     0.1053502440     -0.1436823749     0.0247265100     -0.0501414394     28.8954601287     81.3535919189     -48.4115409851
 26  43    0   27     -0.3854861259     -9.7784175872     0.1077445626     -0.1601942157     -0.0128246331     -0.0424181556     28.8954601287     81.3535919189     -48.4115409851
 26 252    1   27     -0.3998520660     -9.7951784133     0.0023943238     -0.1420844554     0.0047524971     -0.0538699245     28.8954601287     81.3535919189     -48.4115409851
 27 204    2   26     -0.3998520660     -9.7951784133     0.0023943238     -0.1420844554     0.0047524971     -0.0538699245     28.8954601287     81.3535919189     -48.4115409851
 28 156    2   27     -0.3711201906     -9.7353200912     0.0287318849     -0.1450139760     0.0194001054     -0.0554678440     29.2457084655     81.0021743774     -49.0862655639
 29 108    1   28     -0.3711201906     -9.7736291885     0.0550694465     -0.1442150115     0.0167369031     -0.0512067222     29.2457084655     81.0021743774     -49.0862655639
 30  60    1   27     -0.3711201906     -9.7736291885     0.0550694465     -0.1442150115     0.0167369031     -0.0512067222     29.2457084655     81.0021743774     -49.0862655639
 31  12    1   26     -0.3447826147     -9.7879953384     0.1149275422     -0.1468782186     0.0063504180     -0.0434834384     29.2457084655     81.0021743774     -49.0862655639
 31 220    1   25     -0.3830918121     -9.7832069396     0.1053502440     -0.1508730173     0.0012903354     -0.0362927937     29.2457084655     81.0021743774     -49.0862655639
 32 173    1   24     -0.3830918121     -9.7832069396     0.1053502440     -0.1508730173     0.0012903354     -0.0362927937     29.2457084655     81.0021743774     -49.0862655639
 33 125    1   23     -0.3375996351     -9.8071498870     0.1436594247     -0.1506066894     -0.0136235940     -0.0365591096     29.2457084655     81.0021743774     -49.0862655639
 34  77    1   22     -0.3974577426     -9.7472915649     0.0167602658     -0.1468782186     0.0012903354     -0.0522720050     29.2457084655     81.0021743774     -49.0862655639
 35  29    1   21     -0.3974577426     -9.7472915649     0.0167602658     -0.1468782186     0.0012903354     -0.0522720050     29.2457084655     81.0021743774     -49.0862655639
 35 237    1   21     -0.3567542552     -9.7592630386     0.1005615949     -0.1601942157     -0.0045687079     -0.0528046417     28.1949653625     82.4078521728     -47.7368164062
 36 189    0   21     -0.3711201906     -9.8167276382     0.1292934894     -0.1548678159     0.0074156990     -0.0541362476     28.1949653625     82.4078521728     -47.7368164062
 37 142    1   20     -0.3711201906     -9.8167276382     0.1292934894     -0.1548678159     0.0074156990     -0.0541362476     28.1949653625     82.4078521728     -47.7368164062
 38  94    2   20     -0.3854861259     -9.7879953384     0.0478864765     -0.1375570058     -0.0013728663     -0.0477445602     28.1949653625     82.4078521728     -47.7368164062
 39  47    1   17     -0.3208393812     -9.7808122634     0.0622524166     -0.1287684440     -0.0208142375     -0.0320316696     28.1949653625     82.4078521728     -47.7368164062
 39 255    0   16     -0.3208393812     -9.7808122634     0.0622524166     -0.1287684440     -0.0208142375     -0.0320316696     28.1949653625     82.4078521728     -47.7368164062
 40 208    1   17     -0.3735145092     -9.7401084899     -0.0646467447     -0.1301000356     -0.0098951129     -0.0344285511     28.1949653625     82.4078521728     -47.7368164062
 41 161    1   17     -0.3232336997     -9.7975721359     0.1316878080     -0.1476771736     0.0012903354     -0.0434834384     28.1949653625     82.4078521728     -47.7368164062
 42 113    1   16     -0.3232336997     -9.7975721359     0.1316878080     -0.1476771736     0.0012903354     -0.0434834384     28.1949653625     82.4078521728     -47.7368164062
 43  66    3   19     -0.3854861259     -9.8143329620     0.0167602658     -0.1439486885     0.0034208965     -0.0552015256     28.1949653625     81.0021743774     -48.7489013671
 44  18    2   18     -0.3591485500     -9.8047552108     0.1268991470     -0.1423507690     -0.0093624706     -0.0480108833     28.1949653625     81.0021743774     -48.7489013671
 44 226    3   18     -0.3591485500     -9.8047552108     0.1268991470     -0.1423507690     -0.0093624706     -0.0480108833     28.1949653625     81.0021743774     -48.7489013671
 45 178    3   18     -0.3423882961     -9.7736291885     -0.0119716191     -0.1269042015     -0.0059003090     -0.0445487213     28.1949653625     81.0021743774     -48.7489013671
 46 130    1   17     -0.3687258243     -9.7568693161     0.0215489125     -0.1375570058     -0.0066992702     -0.0402875947     28.1949653625     81.0021743774     -48.7489013671
 47  83    2   19     -0.3687258243     -9.7568693161     0.0215489125     -0.1375570058     -0.0066992702     -0.0402875947     28.1949653625     81.0021743774     -48.7489013671
 48  35    1   16     -0.3184450626     -9.7808122634     0.0454921483     -0.1447476387     -0.0019055066     -0.0488098430     28.1949653625     81.0021743774     -48.7489013671
 48 243    1   20     -0.3375996351     -9.8095445632     0.1149275422     -0.1500740528     0.0010240151     -0.0533372831     28.1949653625     81.0021743774     -48.7489013671
 49 196    1   20     -0.3375996351     -9.8095445632     0.1149275422     -0.1500740528     0.0010240151     -0.0533372831     28.1949653625     81.0021743774     -48.7489013671
 50 148    0   18     -0.3447826147     -9.8334875106     0.1005615949     -0.1439486885     0.0060840978     -0.0533372831     29.0705852508     81.8807220458     -47.5681343078
 51  99    0   19     -0.3423882961     -9.7616577148     0.0000000000     -0.1290347576     0.0119431400     -0.0544025659     29.0705852508     81.8807220458     -47.5681343078
 52  50    0   18     -0.3423882961     -9.7616577148     0.0000000000     -0.1290347576     0.0119431400     -0.0544025659     29.0705852508     81.8807220458     -47.5681343078
 53   1    0   18     -0.3519655704     -9.7448978424     0.0478864765     -0.1372906923     0.0015566554     -0.0477445602     29.0705852508     81.8807220458     -47.5681343078
 53 209    0   17     -0.3495712518     -9.7688407897     0.1029559254     -0.1407528495     -0.0072319097     -0.0448150396     29.0705852508     81.8807220458     -47.5681343078
 54 160    0   19     -0.3495712518     -9.7688407897     0.1029559254     -0.1407528495     -0.0072319097     -0.0448150396     29.0705852508     81.8807220458     -47.5681343078
 55 113    1   19     -0.3375996351     -9.7808122634     0.0526751232     -0.1396875619     -0.0088298311     -0.0410865545     29.0705852508     81.8807220458     -47.5681343078
 56  65    1   17     -0.3543598890     -9.7664461135     0.0047886476     -0.1319642782     -0.0085635108     -0.0365591096     29.0705852508     81.8807220458     -47.5681343078
 57  17    1   16     -0.3543598890     -9.7664461135     0.0047886476     -0.1319642782     -0.0085635108     -0.0365591096     29.0705852508     81.8807220458     -47.5681343078
 57 225    2   15     -0.3423882961     -9.7377147674     -0.0119716191     -0.1340948462     -0.0027044677     -0.0453476810     28.8954601287     81.0021743774     -47.3994522094
 58 178    2   17     -0.3136564254     -9.7975721359     0.0814070034     -0.1431497335     0.0175358653     -0.0613268899     28.8954601287     81.0021743774     -47.3994522094
 59 130    3   19     -0.3136564254     -9.7975721359     0.0814070034     -0.1431497335     0.0175358653     -0.0613268899     28.8954601287     81.0021743774     -47.3994522094
 60  82    2   23     -0.3352053165     -9.7736291885     0.1101388931     -0.1356927752     0.0287213115     -0.0639900875     28.8954601287     81.0021743774     -47.3994522094
 61  35    2   23     -0.3304166793     -9.7736291885     0.0574637699     -0.1319642782     0.0111441802     -0.0485435199     28.8954601287     81.0021743774     -47.3994522094
 61 243    2   23     -0.3304166793     -9.7736291885     0.0574637699     -0.1319642782     0.0111441802     -0.0485435199     28.8954601287     81.0021743774     -47.3994522094
 62 195    1   23     -0.3447826147     -9.7760238647     0.0742240333     -0.1298337221     -0.0019055066     -0.0370917558     28.8954601287     81.0021743774     -47.3994522094
 63 148    1   21     -0.3423882961     -9.7640523910     0.0359148550     -0.1324969291     -0.0077645492     -0.0376243948     28.8954601287     81.0021743774     -47.3994522094
 64 100    0   21     -0.3423882961     -9.7640523910     0.0359148550     -0.1324969291     -0.0077645492     -0.0376243948     28.8954601287     81.0021743774     -47.3994522094
 65  52    1   23     -0.3639371871     -9.7377147674     0.0023943238     -0.1346274852     -0.0048350281     -0.0381570339     28.8954601287     81.0021743774     -47.3994522094
 66   5    1   23     -0.3136564254     -9.7640523910     0.1316878080     -0.1375570058     -0.0101614308     -0.0304337501     27.3193454742     81.1778869628     -47.2307701110
 66 212    0   21     -0.3136564254     -9.7640523910     0.1316878080     -0.1375570058     -0.0101614308     -0.0304337501     27.3193454742     81.1778869628     -47.2307701110
 67 165    0   23     -0.3088677406     -9.7544746398     0.1412650966     -0.1386222839     -0.0008402262     -0.0357601523     27.3193454742     81.1778869628     -47.2307701110
 68 117    0   24     -0.3256280183     -9.7712354660     0.1340821266     -0.1458129310     0.0138073825     -0.0456139993     27.3193454742     81.1778869628     -47.2307701110
 69  69   -1   21     -0.3256280183     -9.7712354660     0.1340821266     -0.1458129310     0.0138073825     -0.0456139993     27.3193454742     81.1778869628     -47.2307701110
 70  22   -1   24     -0.3495712518     -9.7999668121     0.1005615949     -0.1519382953     0.0156716241     -0.0512067222     27.3193454742     81.1778869628     -47.2307701110
 70 230   -1   24     -0.3423882961     -9.7736291885     0.0143659424     -0.1484761333     -0.0040360684     -0.0373580741     27.3193454742     81.1778869628     -47.2307701110
 71 183   -1   22     -0.3423882961     -9.7736291885     0.0143659424     -0.1484761333     -0.0040360684     -0.0373580741     27.3193454742     81.1778869628     -47.2307701110
 72 136    0   24     -0.3040791034     -9.7784175872     0.0861956501     -0.1503403759     -0.0090961513     -0.0320316696     27.3193454742     81.1778869628     -47.2307701110
 73  88    0   21     -0.3423882961     -9.7736291885     0.0191545906     -0.1506066894     0.0108778608     -0.0440160799     29.0705852508     81.1778869628     -45.8813209533
 74  40   -1   22     -0.3423882961     -9.7736291885     0.0191545906     -0.1506066894     0.0108778608     -0.0440160799     29.0705852508     81.1778869628     -45.8813209533
 74 247    0   21     -0.3232336997     -9.7712354660     0.0622524166     -0.1474108600     0.0244601893     -0.0493424844     29.0705852508     81.1778869628     -45.8813209533
 75 200    0   21     -0.3519655704     -9.7856006622     0.0622524166     -0.1484761333     0.0247265100     -0.0554678440     29.0705852508     81.1778869628     -45.8813209533
 76 152    0   21     -0.3519655704     -9.7856006622     0.0622524166     -0.1484761333     0.0247265100     -0.0554678440     29.0705852508     81.1778869628     -45.8813209533
 77 104    2   22     -0.3447826147     -9.7712354660     0.0215489125     -0.1444813251     0.0068830585     -0.0418855190     29.0705852508     81.1778869628     -45.8813209533
 78  56    1   24     -0.3639371871     -9.7784175872     0.0742240333     -0.1580636596     -0.0077645492     -0.0370917558     29.0705852508     81.1778869628     -45.8813209533
 79   8    1   24     -0.3639371871     -9.7784175872     0.0742240333     -0.1580636596     -0.0077645492     -0.0370917558     29.0705852508     81.1778869628     -45.8813209533
 79 216    1   25     -0.3519655704     -9.8071498870     0.1101388931     -0.1484761333     -0.0032371077     -0.0498751211     29.0705852508     81.1778869628     -45.8813209533
 80 169    0   22     -0.3256280183     -9.8023614883     -0.0167602658     -0.1356927752     -0.0043023881     -0.0456139993     29.7710800170     80.8264694213     -47.5681343078
 81 121    0   18     -0.3256280183     -9.8023614883     -0.0167602658     -0.1356927752     -0.0043023881     -0.0456139993     29.7710800170     80.8264694213     -47.5681343078
 82  74    0   19     -0.3160507440     -9.7544746398     -0.0215489125     -0.1314316391     -0.0114930331     -0.0392223148     29.7710800170     80.8264694213     -47.5681343078
 83  26    0   21     -0.3447826147     -9.7568693161     0.0143659424     -0.1420844554     0.0042198567     -0.0442823982     29.7710800170     80.8264694213     -47.5681343078
 83 234    0   23     -0.3447826147     -9.7568693161     0.0143659424     -0.1420844554     0.0042198567     -0.0442823982     29.7710800170     80.8264694213     -47.5681343078
 84 187    0   24     -0.3471769332     -9.7712354660     0.0407035017     -0.1532699012     0.0047524971     -0.0485435199     29.7710800170     80.8264694213     -47.5681343078
 85 139    1   24     -0.3615428924     -9.8215160369     0.0454921483     -0.1476771736     0.0007576947     -0.0533372831     29.7710800170     80.8264694213     -47.5681343078
 86  91    1   25     -0.3615428924     -9.8215160369     0.0454921483     -0.1476771736     0.0007576947     -0.0533372831     29.7710800170     80.8264694213     -47.5681343078
 87  43    1   24     -0.3280223608     -9.7999668121     0.0622524166     -0.1423507690     -0.0224121594     -0.0408202362     29.7710800170     80.8264694213     -47.5681343078
 87 251    1   24     -0.3040791034     -9.7520809173     0.0000000000     -0.1364917278     -0.0322660064     -0.0272379112     27.4944686889     79.5964965820     -47.7368164062
 88 202    0   24     -0.3040791034     -9.7520809173     0.0000000000     -0.1364917278     -0.0322660064     -0.0272379112     27.4944686889     79.5964965820     -47.7368164062
 89 154    1   25     -0.2992904472     -9.7472915649     0.0430978250     -0.1468782186     -0.0224121594     -0.0296347885     27.4944686889     79.5964965820     -47.7368164062
 90 106    1   23     -0.3232336997     -9.7712354660     0.0263375616     -0.1420844554     0.0076820187     -0.0509403991     27.4944686889     79.5964965820     -47.7368164062
 91  58    2   25     -0.3232336997     -9.7712354660     0.0263375616     -0.1420844554     0.0076820187     -0.0509403991     27.4944686889     79.5964965820     -47.7368164062
 92  10    3   28     -0.3447826147     -9.8119382858     0.0646467447     -0.1466119050     0.0103452205     -0.0517393636     27.4944686889     79.5964965820     -47.7368164062
 92 218    3   28     -0.3375996351     -9.7784175872     0.0359148550     -0.1364917278     -0.0066992702     -0.0354938316     27.4944686889     79.5964965820     -47.7368164062
 93 171    3   30     -0.3375996351     -9.7784175872     0.0359148550     -0.1364917278     -0.0066992702     -0.0354938316     27.4944686889     79.5964965820     -47.7368164062
 94 123    2   27     -0.3423882961     -9.7640523910     0.0000000000     -0.1356927752     -0.0205479168     -0.0251073479     27.4944686889     79.5964965820     -47.7368164062
 95  75    1   28     -0.3064734458     -9.7784175872     0.0814070034     -0.1410191631     -0.0378587245     -0.0195146226     27.4944686889     79.5964965820     -47.7368164062
 96  27    0   28     -0.3064734458     -9.7784175872     0.0814070034     -0.1410191631     -0.0378587245     -0.0195146226     27.4944686889     79.5964965820     -47.7368164062
 96 235    0   29     -0.3256280183     -9.7760238647     0.0383091812     -0.1458129310     -0.0117593514     -0.0378907155     28.0198402404     81.5293045043     -44.8692321777
 97 188    0   34     -0.3423882961     -9.8023614883     0.0335205316     -0.1474108600     0.0098125801     -0.0514730453     28.0198402404     81.5293045043     -44.8692321777
 98 140    0   32     -0.3423882961     -9.8023614883     0.0335205316     -0.1474108600     0.0098125801     -0.0514730453     28.0198402404     81.5293045043     -44.8692321777
 99  92    0   36     -0.3208393812     -9.7664461135     0.0790126848     -0.1439486885     0.0151389837     -0.0578647232     28.0198402404     81.5293045043     -44.8692321777
100  44    0   35     -0.3256280183     -9.7808122634     0.0119716191     -0.1444813251     0.0167369031     -0.0552015256     28.0198402404     81.5293045043     -44.8692321777
100 252    0   30     -0.3256280183     -9.7808122634     0.0119716191     -0.1444813251     0.0167369031     -0.0552015256     28.0198402404     81.5293045043     -44.8692321777
101 205    0   31     -0.3208393812     -9.7640523910     0.0263375616     -0.1402202129     0.0098125801     -0.0405539131     28.0198402404     81.5293045043     -44.8692321777
102 157    1   31     -0.3256280183     -9.7808122634     0.0454921483     -0.1388886089     -0.0008402262     -0.0296347885     28.0198402404     81.5293045043     -44.8692321777
103 109    1   29     -0.3256280183     -9.7808122634     0.0454921483     -0.1388886089     -0.0008402262     -0.0296347885     28.0198402404     81.5293045043     -44.8692321777
104  61    1   30     -0.3280223608     -9.7377147674     0.0095772953     -0.1391549224     -0.0053676681     -0.0285695075     27.1442203521     80.2993392944     -47.7368164062
105  14    2   32     -0.3304166793     -9.8023614883     0.0023943238     -0.1351601123     -0.0043023881     -0.0291021490     27.1442203521     80.2993392944     -47.7368164062
105 223    1   30     -0.3304166793     -9.8023614883     0.0023943238     -0.1351601123     -0.0043023881     -0.0291021490     27.1442203521     80.2993392944     -47.7368164062
106 175    1   35     -0.3854861259     -9.7760238647     0.0383091812     -0.1322306156     -0.0109603929     -0.0267052674     27.1442203521     80.2993392944     -47.7368164062
107 128    1   34     -0.3375996351     -9.7760238647     0.0359148550     -0.1391549224     -0.0258743238     -0.0291021490     27.1442203521     80.2993392944     -47.7368164062
108  81    0   32     -0.3375996351     -9.7760238647     0.0359148550     -0.1391549224     -0.0258743238     -0.0291021490     27.1442203521     80.2993392944     -47.7368164062
109  34    0   34     -0.3256280183     -9.7736291885     0.0909842967     -0.1356927752     -0.0016391863     -0.0418855190     27.1442203521     80.2993392944     -47.7368164062
109 242    1   30     -0.3232336997     -9.7688407897     0.0742240333     -0.1375570058     0.0023556156     -0.0416191959     27.1442203521     80.2993392944     -47.7368164062
110 195    2   29     -0.3232336997     -9.7688407897     0.0742240333     -0.1375570058     0.0023556156     -0.0416191959     27.1442203521     80.2993392944     -47.7368164062
111 147    2   29     -0.3471769332     -9.7999668121     0.0838013267     -0.1447476387     -0.0093624706     -0.0354938316     28.5452117919     80.2993392944     -45.7126388549
112 100    2   29     -0.3040791034     -9.7760238647     0.1149275422     -0.1407528495     -0.0272059226     -0.0277705478     28.5452117919     80.2993392944     -45.7126388549
113  53    2   30     -0.3040791034     -9.7760238647     0.1149275422     -0.1407528495     -0.0272059226     -0.0277705478     28.5452117919     80.2993392944     -45.7126388549
114   6    1   28     -0.3399939537     -9.7592630386     0.0550694465     -0.1351601123     -0.0216131973     -0.0235094261     28.5452117919     80.2993392944     -45.7126388549
114 214    0   28     -0.3160507440     -9.7903900146     0.1484480619     -0.1447476387     -0.0357281637     -0.0176503825     28.5452117919     80.2993392944     -45.7126388549
115 167    0   28     -0.3160507440     -9.7903900146     0.1484480619     -0.1447476387     -0.0357281637     -0.0176503825     28.5452117919     80.2993392944     -45.7126388549
116 120    1   27     -0.3495712518     -9.7544746398     0.0478864765     -0.1439486885     -0.0165531158     -0.0328306317     28.5452117919     80.2993392944     -45.7126388549
117  73    1   27     -0.3423882961     -9.7784175872     0.0502807998     -0.1476771736     0.0015566554     -0.0410865545     28.5452117919     80.2993392944     -45.7126388549
118  25    0   28     -0.3423882961     -9.7784175872     0.0502807998     -0.1476771736     0.0015566554     -0.0410865545     28.5452117919     80.2993392944     -45.7126388549
118 234    0   27     -0.3352053165     -9.7664461135     -0.0478864765     -0.1447476387     0.0074156990     -0.0381570339     28.3700885772     80.4750442504     -47.2307701110
119 186   -1   26     -0.3711201906     -9.7329254150     -0.0047886476     -0.1460792541     0.0122094619     -0.0381570339     28.3700885772     80.4750442504     -47.2307701110
120 139   -2   25     -0.3711201906     -9.7329254150     -0.0047886476     -0.1460792541     0.0122094619     -0.0381570339     28.3700885772     80.4750442504     -47.2307701110
121  91    0   23     -0.3878804397     -9.7472915649     0.1460537433     -0.1607268571     0.0108778608     -0.0520056819     28.3700885772     80.4750442504     -47.2307701110
122  43    0   24     -0.3495712518     -9.7736291885     0.1556310415     -0.1575310230     0.0164705848     -0.0730449676     28.3700885772     80.4750442504     -47.2307701110
122 251    0   22     -0.3495712518     -9.7736291885     0.1556310415     -0.1575310230     0.0164705848     -0.0730449676     28.3700885772     80.4750442504     -47.2307701110
123 203    1   22     -0.3567542552     -9.8239097595     0.0885899734     -0.1609931945     0.0127421021     -0.0743765783     28.3700885772     80.4750442504     -47.2307701110
124 155    1   23     -0.3184450626     -9.7472915649     0.0550694465     -0.1500740528     0.0050188169     -0.0631911277     28.3700885772     80.4750442504     -47.2307701110
125 107    2   20     -0.3184450626     -9.7472915649     0.0550694465     -0.1500740528     0.0050188169     -0.0631911277     28.3700885772     80.4750442504     -47.2307701110
126  59    1   19     -0.3399939537     -9.7688407897     0.0095772953     -0.1415518045     0.0084809789     -0.0512067222     27.6695919036     79.0693664550     -45.8813209533
127  11    0   21     -0.3040791034     -9.7401084899     -0.0047886476     -0.1474108600     0.0186011457     -0.0581310462     27.6695919036     79.0693664550     -45.8813209533
127 219    0   22     -0.3040791034     -9.7401084899     -0.0047886476     -0.1474108600     0.0186011457     -0.0581310462     27.6695919036     79.0693664550     -45.8813209533
128 170    1   22     -0.3495712518     -9.7448978424     0.0790126848     -0.1511393308     0.0260581111     -0.0645227336     27.6695919036     79.0693664550     -45.8813209533
129 123    1   22     -0.3759088277     -9.7736291885     -0.0143659424     -0.1428834056     0.0071493792     -0.0583973646     27.6695919036     79.0693664550     -45.8813209533
130  76    1   21     -0.3759088277     -9.7736291885     -0.0143659424     -0.1428834056     0.0071493792     -0.0583973646     27.6695919036     79.0693664550     -45.8813209533
131  28    1   20     -0.3495712518     -9.7448978424     0.0143659424     -0.1367580413     0.0015566554     -0.0634574508     27.6695919036     79.0693664550     -45.8813209533
131 236    0   20     -0.3088677406     -9.7137708663     -0.0454921483     -0.1439486885     -0.0074982299     -0.0626584911     27.6695919036     79.0693664550     -45.8813209533
132 189    0   22     -0.3088677406     -9.7137708663     -0.0454921483     -0.1439486885     -0.0074982299     -0.0626584911     27.6695919036     79.0693664550     -45.8813209533
133 142    1   23     -0.2633756160     -9.8119382858     -0.0095772953     -0.1450139760     -0.0048350281     -0.0594626474     27.6695919036     79.0693664550     -45.8813209533
134  95    2   22     -0.2992904472     -9.7496862411     0.0191545906     -0.1423507690     0.0138073825     -0.0615932083     26.2686004638     79.7722091674     -46.8934097290
135  46    2   25     -0.2992904472     -9.7496862411     0.0191545906     -0.1423507690     0.0138073825     -0.0615932083     26.2686004638     79.7722091674     -46.8934097290
135 255    3   27     -0.3136564254     -9.7927837371     0.0119716191     -0.1404865264     0.0116768217     -0.0586636924     26.2686004638     79.7722091674     -46.8934097290
136 207    3   25     -0.2873188495     -9.7999668121     0.0407035017     -0.1330295681     0.0026219363     -0.0533372831     26.2686004638     79.7722091674     -46.8934097290
137 159    2   29     -0.2873188495     -9.7999668121     0.0407035017     -0.1330295681     0.0026219363     -0.0533372831     26.2686004638     79.7722091674     -46.8934097290
138 112    2   29     -0.2466153383     -9.7951784133     0.0167602658     -0.1308990120     -0.0061666297     -0.0381570339     26.2686004638     79.7722091674     -46.8934097290
139  64    2   27     -0.2921074867     -9.7736291885     -0.0119716191     -0.1343611598     -0.0104277515     -0.0317653465     26.2686004638     79.7722091674     -46.8934097290
140  17    2   31     -0.2921074867     -9.7736291885     -0.0119716191     -0.1343611598     -0.0104277515     -0.0317653465     26.2686004638     79.7722091674     -46.8934097290
140 226    2   33     -0.2729529142     -9.7401084899     0.0670410633     -0.1492750883     -0.0208142375     -0.0285695075     26.2686004638     79.7722091674     -46.8934097290
141 178    1   33     -0.3016848087     -9.7927837371     0.0167602658     -0.1343611598     -0.0093624706     -0.0400212764     27.1442203521     78.5422439575     -46.3873634338
142 131    1   33     -0.3016848087     -9.7927837371     0.0167602658     -0.1343611598     -0.0093624706     -0.0400212764     27.1442203521     78.5422439575     -46.3873634338
143  84    2   34     -0.2921074867     -9.7927837371     0.0454921483     -0.1375570058     -0.0080308704     -0.0426844787     27.1442203521     78.5422439575     -46.3873634338
144  36    1   31     -0.3016848087     -9.7784175872     0.0981672668     -0.1327632427     -0.0077645492     -0.0448150396     27.1442203521     78.5422439575     -46.3873634338
144 245    1   31     -0.3016848087     -9.7784175872     0.0981672668     -0.1327632427     -0.0077645492     -0.0448150396     27.1442203521     78.5422439575     -46.3873634338
145 198    2   32     -0.2873188495     -9.7592630386     0.0718297100     -0.1301000356     -0.0120256733     -0.0426844787     27.1442203521     78.5422439575     -46.3873634338
146 150    2   31     -0.2945018005     -9.7664461135     0.0550694465     -0.1205125093     -0.0101614308     -0.0416191959     27.1442203521     78.5422439575     -46.3873634338
147 103    2   29     -0.2945018005     -9.7664461135     0.0550694465     -0.1205125093     -0.0101614308     -0.0416191959     27.1442203521     78.5422439575     -46.3873634338
148  56    3   29     -0.2753472328     -9.7401084899     0.0191545906     -0.1394212484     -0.0176183948     -0.0307000684     27.1442203521     78.5422439575     -46.3873634338
149   8    2   28     -0.2849245071     -9.7760238647     -0.0454921483     -0.1396875619     0.0004913746     -0.0378907155     27.4944686889     79.2450790405     -46.7247276306
149 216    2   26     -0.2849245071     -9.7760238647     -0.0454921483     -0.1396875619     0.0004913746     -0.0378907155     27.4944686889     79.2450790405     -46.7247276306
150 169    2   29     -0.2992904472     -9.7688407897     0.0646467447     -0.1540688514     0.0143400216     -0.0480108833     27.4944686889     79.2450790405     -46.7247276306
151 121    1   29     -0.2968961238     -9.8143329620     0.1173218607     -0.1487424468     0.0215306663     -0.0533372831     27.4944686889     79.2450790405     -46.7247276306
152  73    2   28     -0.2968961238     -9.8143329620     0.1173218607     -0.1487424468     0.0215306663     -0.0533372831     27.4944686889     79.2450790405     -46.7247276306
153  25    2   28     -0.3352053165     -9.8167276382     0.2059118509     -0.1330295681     0.0127421021     -0.0589300107     27.4944686889     79.2450790405     -46.7247276306
153 234    2   25     -0.2777415513     -9.7879953384     0.1628140068     -0.1378233313     -0.0120256733     -0.0546688842     27.4944686889     79.2450790405     -46.7247276306
154 186    1   23     -0.2777415513     -9.7879953384     0.1628140068     -0.1378233313     -0.0120256733     -0.0546688842     27.4944686889     79.2450790405     -46.7247276306
155 139    0   23     -0.2657699346     -9.7808122634     0.0742240333     -0.1356927752     -0.0184173574     -0.0432171201     27.4944686889     79.2450790405     -46.7247276306
156  92    1   22     -0.3064734458     -9.7640523910     0.1149275422     -0.1351601123     -0.0242763996     -0.0293684692     27.6695919036     78.7179489135     -49.2549476623
157  45    1   22     -0.3064734458     -9.7640523910     0.1149275422     -0.1351601123     -0.0242763996     -0.0293684692     27.6695919036     78.7179489135     -49.2549476623
157 254    0   21     -0.2849245071     -9.7808122634     0.1077445626     -0.1431497335     -0.0192163171     -0.0325643110     27.6695919036     78.7179489135     -49.2549476623
158 207    1   20     -0.2968961238     -9.7784175872     0.0598580884     -0.1458129310     0.0122094619     -0.0520056819     27.6695919036     78.7179489135     -49.2549476623
159 159    1   21     -0.2968961238     -9.7784175872     0.0598580884     -0.1458129310     0.0122094619     -0.0520056819     27.6695919036     78.7179489135     -49.2549476623
160 112    1   21     -0.3064734458     -9.7616577148     0.1580253696     -0.1535362148     0.0316508340     -0.0669196128     27.6695919036     78.7179489135     -49.2549476623
161  64    2   21     -0.2897131729     -9.7999668121     0.0478864765     -0.1380896453     0.0132747423     -0.0615932083     27.6695919036     78.7179489135     -49.2549476623
162  17    2   20     -0.2897131729     -9.7999668121     0.0478864765     -0.1380896453     0.0132747423     -0.0615932083     27.6695919036     78.7179489135     -49.2549476623
162 226    2   18     -0.2753472328     -9.7688407897     0.0981672668     -0.1394212484     -0.0019055066     -0.0496087980     27.6695919036     78.7179489135     -49.2549476623
163 178    2   17     -0.2514039993     -9.7401084899     -0.1053502440     -0.1410191631     -0.0035034275     -0.0461466360     27.6695919036     78.7179489135     -49.2549476623
164 131    2   17     -0.2514039993     -9.7401084899     -0.1053502440     -0.1410191631     -0.0035034275     -0.0461466360     27.6695919036     78.7179489135     -49.2549476623
165  84    2   19     -0.2825301933     -9.7760238647     0.0239432382     -0.1559330940     0.0146063432     -0.0597289657     25.7432289123     78.1908187866     -48.0741767883
166  36    2   20     -0.2298550844     -9.7951784133     0.0239432382     -0.1543351650     0.0404393959     -0.0805019474     25.7432289123     78.1908187866     -48.0741767883
166 244    3   23     -0.2298550844     -9.7951784133     0.0239432382     -0.1543351650     0.0404393959     -0.0805019474     25.7432289123     78.1908187866     -48.0741767883
167 197    3   23     -0.2561926364     -9.8310928344     0.0790126848     -0.1511393308     0.0380425167     -0.0701154518     25.7432289123     78.1908187866     -48.0741767883
168 149    2   21     -0.2657699346     -9.8095445632     0.0407035017     -0.1316979646     0.0084809789     -0.0418855190     25.7432289123     78.1908187866     -48.0741767883
169 102    3   21     -0.2657699346     -9.8095445632     0.0407035017     -0.1316979646     0.0084809789     -0.0418855190     25.7432289123     78.1908187866     -48.0741767883
170  54    3   22     -0.2609812974     -9.7401084899     -0.0574637699     -0.1263715624     -0.0186836776     -0.0205799055     25.7432289123     78.1908187866     -48.0741767883
171   6    3   24     -0.2370380401     -9.7496862411     -0.0814070034     -0.1301000356     -0.0152215137     -0.0224441456     25.7432289123     78.1908187866     -48.0741767883
171 215    3   25     -0.2370380401     -9.7496862411     -0.0814070034     -0.1301000356     -0.0152215137     -0.0224441456     25.7432289123     78.1908187866     -48.0741767883
172 167    3   28     -0.2897131729     -9.7688407897     -0.0622524166     -0.1450139760     0.0100788998     -0.0442823982     27.4944686889     78.5422439575     -45.7126388549
173 120    3   30     -0.2633756160     -9.7688407897     0.0000000000     -0.1508730173     0.0068830585     -0.0538699245     27.4944686889     78.5422439575     -45.7126388549
174  71    3   31     -0.2633756160     -9.7688407897     0.0000000000     -0.1508730173     0.0068830585     -0.0538699245     27.4944686889     78.5422439575     -45.7126388549
175  22    4   32     -0.2537982940     -9.7903900146     -0.0383091812     -0.1466119050     -0.0008402262     -0.0573320865     27.4944686889     78.5422439575     -45.7126388549
175 230    4   32     -0.2561926364     -9.7903900146     0.0119716191     -0.1428834056     -0.0144225540     -0.0464129590     27.4944686889     78.5422439575     -45.7126388549
176 183    4   33     -0.2561926364     -9.7903900146     0.0119716191     -0.1428834056     -0.0144225540     -0.0464129590     27.4944686889     78.5422439575     -45.7126388549
177 136    4   34     -0.2394323587     -9.7640523910     0.0742240333     -0.1356927752     -0.0106940722     -0.0472119188     27.4944686889     78.5422439575     -45.7126388549
178  89    3   33     -0.2322494029     -9.7520809173     0.0790126848     -0.1423507690     0.0026219363     -0.0474782419     27.4944686889     78.5422439575     -45.7126388549
179  41    3   35     -0.2322494029     -9.7520809173     0.0790126848     -0.1423507690     0.0026219363     -0.0474782419     27.4944686889     78.5422439575     -45.7126388549
179 249    3   35     -0.2083061695     -9.7903900146     0.0526751232     -0.1543351650     0.0066167383     -0.0402875947     26.6188488006     79.0693664550     -48.9175834655
180 201    4   34     -0.2011231899     -9.8095445632     0.1101388931     -0.1639226913     0.0023556156     -0.0352275133     26.6188488006     79.0693664550     -48.9175834655
181 154    4   35     -0.2011231899     -9.8095445632     0.1101388931     -0.1639226913     0.0023556156     -0.0352275133     26.6188488006     79.0693664550     -48.9175834655
182 107    3   34     -0.2466153383     -9.7951784133     0.1340821266     -0.1503403759     0.0175358653     -0.0477445602     26.6188488006     79.0693664550     -48.9175834655
183  59    4   34     -0.2514039993     -9.7760238647     0.1149275422     -0.1359590888     0.0186011457     -0.0474782419     26.6188488006     79.0693664550     -48.9175834655
184  12    3   32     -0.2514039993     -9.7760238647     0.1149275422     -0.1359590888     0.0186011457     -0.0474782419     26.6188488006     79.0693664550     -48.9175834655
184 220    2   30     -0.2346437215     -9.7568693161     0.0047886476     -0.1388886089     0.0071493792     -0.0386896753     26.6188488006     79.0693664550     -48.9175834655
185 173    2   31     -0.2777415513     -9.7448978424     0.0598580884     -0.1575310230     0.0002250546     -0.0384233570     26.6188488006     79.0693664550     -48.9175834655
186 125    2   31     -0.2777415513     -9.7448978424     0.0598580884     -0.1575310230     0.0002250546     -0.0384233570     26.6188488006     79.0693664550     -48.9175834655
187  77    2   31     -0.2514039993     -9.7879953384     0.1436594247     -0.1604605436     0.0108778608     -0.0546688842     26.6188488006     78.0151138305     -45.8813209533
188  29    2   30     -0.2561926364     -9.8215160369     0.0694353866     -0.1482098102     0.0159379425     -0.0586636924     26.6188488006     78.0151138305     -45.8813209533
188 237    1   28     -0.2561926364     -9.8215160369     0.0694353866     -0.1482098102     0.0159379425     -0.0586636924     26.6188488006     78.0151138305     -45.8813209533
189 190    2   28     -0.2394323587     -9.7688407897     0.0718297100     -0.1415518045     0.0007576947     -0.0450813579     26.6188488006     78.0151138305     -45.8813209533
190 142    2   29     -0.2561926364     -9.7472915649     0.0047886476     -0.1338285207     -0.0122919917     -0.0408202362     26.6188488006     78.0151138305     -45.8813209533
191  94    1   28     -0.2561926364     -9.7472915649     0.0047886476     -0.1338285207     -0.0122919917     -0.0408202362     26.6188488006     78.0151138305     -45.8813209533
192  47    1   26     -0.2322494029     -9.7616577148     0.0287318849     -0.1442150115     -0.0216131973     -0.0349611949     26.6188488006     78.0151138305     -45.8813209533
193   0    0   28     -0.2442210197     -9.7616577148     0.0550694465     -0.1524709320     -0.0152215137     -0.0365591096     26.6188488006     78.0151138305     -45.8813209533
193 208    1   28     -0.2442210197     -9.7616577148     0.0550694465     -0.1524709320     -0.0152215137     -0.0365591096     26.6188488006     78.0151138305     -45.8813209533
194 161    1   28     -0.2514039993     -9.7927837371     0.0838013267     -0.1551341438     -0.0130909538     -0.0394886379     26.0934772491     76.7851409912     -47.7368164062
195 114    2   26     -0.2298550844     -9.7568693161     0.0550694465     -0.1482098102     -0.0133572745     -0.0426844787     26.0934772491     76.7851409912     -47.7368164062
196  66    3   24     -0.2298550844     -9.7568693161     0.0550694465     -0.1482098102     -0.0133572745     -0.0426844787     26.0934772491     76.7851409912     -47.7368164062
197  19    2   24     -0.2274607658     -9.7401084899     0.0622524166     -0.1482098102     -0.0008402262     -0.0488098430     26.0934772491     76.7851409912     -47.7368164062
197 227    2   26     -0.2274607658     -9.7856006622     0.0694353866     -0.1530035734     0.0140737032     -0.0546688842     26.0934772491     76.7851409912     -47.7368164062
198 179    2   25     -0.2274607658     -9.7856006622     0.0694353866     -0.1530035734     0.0140737032     -0.0546688842     26.0934772491     76.7851409912     -47.7368164062
199 131    3   24     -0.2202777862     -9.7975721359     0.0718297100     -0.1530035734     0.0236612272     -0.0602616071     26.0934772491     76.7851409912     -47.7368164062
200  84    3   23     -0.2322494029     -9.8215160369     0.1292934894     -0.1479434967     0.0183348236     -0.0541362476     26.0934772491     76.7851409912     -47.7368164062
201  36    3   21     -0.2322494029     -9.8215160369     0.1292934894     -0.1479434967     0.0183348236     -0.0541362476     26.0934772491     76.7851409912     -47.7368164062
201 245    3   20     -0.2298550844     -9.7568693161     0.0215489125     -0.1394212484     0.0004913746     -0.0421518373     26.0934772491     76.7851409912     -47.7368164062
202 198    1   18     -0.2298550844     -9.7616577148     -0.0167602658     -0.1370243787     -0.0112267124     -0.0301674318     26.6188488006     78.0151138305     -48.5802230834
203 151    1   19     -0.2298550844     -9.7616577148     -0.0167602658     -0.1370243787     -0.0112267124     -0.0301674318     26.6188488006     78.0151138305     -48.5802230834
204 104    2   19     -0.2226721048     -9.7472915649     0.0071829710     -0.1396875619     0.0004913746     -0.0333632707     26.6188488006     78.0151138305     -48.5802230834
205  56    1   20     -0.2178834438     -9.7760238647     0.0646467447     -0.1495414018     0.0108778608     -0.0336295938     26.6188488006     78.0151138305     -48.5802230834
206   8    1   20     -0.2178834438     -9.7760238647     0.0646467447     -0.1495414018     0.0108778608     -0.0336295938     26.6188488006     78.0151138305     -48.5802230834
206 216    2   22     -0.2537982940     -9.8143329620     -0.0095772953     -0.1532699012     0.0162042641     -0.0424181556     26.6188488006     78.0151138305     -48.5802230834
207 168    1   21     -0.2298550844     -9.8143329620     -0.0287318849     -0.1442150115     0.0103452205     -0.0506740808     26.6188488006     78.0151138305     -48.5802230834
208 120    0   18     -0.2298550844     -9.8143329620     -0.0287318849     -0.1442150115     0.0103452205     -0.0506740808     26.6188488006     78.0151138305     -48.5802230834
209  73    0   20     -0.2298550844     -9.7856006622     0.0095772953     -0.1412854909     -0.0005739061     -0.0464129590     26.6188488006     78.0151138305     -48.5802230834
210  24    1   19     -0.2083061695     -9.7879953384     -0.0478864765     -0.1364917278     -0.0128246331     -0.0378907155     25.2178573608     79.0693664550     -48.2428588867
210 233    1   21     -0.2083061695     -9.7879953384     -0.0478864765     -0.1364917278     -0.0128246331     -0.0378907155     25.2178573608     79.0693664550     -48.2428588867
211 186    0   25     -0.2298550844     -9.7975721359     0.0239432382     -0.1423507690     -0.0128246331     -0.0370917558     25.2178573608     79.0693664550     -48.2428588867
212 139    0   26     -0.2011231899     -9.7999668121     -0.0023943238     -0.1346274852     -0.0056339893     -0.0392223148     25.2178573608     79.0693664550     -48.2428588867
213  92    0   28     -0.2011231899     -9.7999668121     -0.0023943238     -0.1346274852     -0.0056339893     -0.0392223148     25.2178573608     79.0693664550     -48.2428588867
214  45    0   28     -0.2298550844     -9.7496862411     -0.0574637699     -0.1364917278     -0.0059003090     -0.0304337501     25.2178573608     79.0693664550     -48.2428588867
214 253    0   27     -0.2083061695     -9.8119382858     0.0000000000     -0.1402202129     -0.0192163171     -0.0243083858     25.2178573608     79.0693664550     -48.2428588867
215 205    1   25     -0.2083061695     -9.8119382858     0.0000000000     -0.1402202129     -0.0192163171     -0.0243083858     25.2178573608     79.0693664550     -48.2428588867
216 156    1   23     -0.2107004880     -9.8071498870     0.1101388931     -0.1503403759     -0.0043023881     -0.0352275133     25.2178573608     79.0693664550     -48.2428588867
217 109    1   23     -0.2466153383     -9.7736291885     0.0311262083     -0.1463455677     0.0076820187     -0.0421518373     25.5681037902     77.3122711181     -48.2428588867
218  62    2   25     -0.2466153383     -9.7736291885     0.0311262083     -0.1463455677     0.0076820187     -0.0421518373     25.5681037902     77.3122711181     -48.2428588867
219  15    2   27     -0.1771799468     -9.8239097595     0.0598580884     -0.1500740528     0.0068830585     -0.0405539131     25.5681037902     77.3122711181     -48.2428588867
219 223    2   27     -0.2537982940     -9.7640523910     0.1005615949     -0.1482098102     0.0132747423     -0.0408202362     25.5681037902     77.3122711181     -48.2428588867
220 175    1   26     -0.2537982940     -9.7640523910     0.1005615949     -0.1482098102     0.0132747423     -0.0408202362     25.5681037902     77.3122711181     -48.2428588867
221 127    0   26     -0.2537982940     -9.7808122634     0.1221105098     -0.1490087747     0.0092799396     -0.0472119188     25.5681037902     77.3122711181     -48.2428588867
222  80    0   24     -0.2154891252     -9.7760238647     0.0909842967     -0.1428834056     0.0082146587     -0.0421518373     25.5681037902     77.3122711181     -48.2428588867
223  33    0   21     -0.2154891252     -9.7760238647     0.0909842967     -0.1428834056     0.0082146587     -0.0421518373     25.5681037902     77.3122711181     -48.2428588867
223 241    0   21     -0.1795742750     -9.7520809173     -0.0359148550     -0.1447476387     0.0079483389     -0.0291021490     25.5681037902     77.3122711181     -48.2428588867
224 194    0   19     -0.2442210197     -9.7712354660     0.0407035017     -0.1580636596     0.0156716241     -0.0195146226     26.6188488006     78.7179489135     -46.2186813354
225 146    1   19     -0.2442210197     -9.7712354660     0.0407035017     -0.1580636596     0.0156716241     -0.0195146226     26.6188488006     78.7179489135     -46.2186813354
226  99    1   21     -0.2705585718     -9.7448978424     -0.0287318849     -0.1609931945     0.0297865915     -0.0381570339     26.6188488006     78.7179489135     -46.2186813354
227  52    1   21     -0.2968961238     -9.8143329620     0.0191545906     -0.1604605436     0.0452331590     -0.0607942485     26.6188488006     78.7179489135     -46.2186813354
228   4    2   22     -0.2968961238     -9.8143329620     0.0191545906     -0.1604605436     0.0452331590     -0.0607942485     26.6188488006     78.7179489135     -46.2186813354
228 212    1   20     -0.2585869789     -9.8143329620     0.0143659424     -0.1447476387     0.0425699615     -0.0805019474     26.6188488006     78.7179489135     -46.2186813354
229 164    1   21     -0.2585869789     -9.8119382858     -0.0263375616     -0.1423507690     0.0207317066     -0.0685175371     26.6188488006     78.7179489135     -46.2186813354
230 117    1   21     -0.2585869789     -9.8119382858     -0.0263375616     -0.1423507690     0.0207317066     -0.0685175371     26.6188488006     78.7179489135     -46.2186813354
231  70    1   20     -0.2226721048     -9.7784175872     -0.0047886476     -0.1466119050     -0.0013728663     -0.0549352073     26.6188488006     78.7179489135     -46.2186813354
232  23    1   19     -0.2083061695     -9.7879953384     0.0071829710     -0.1410191631     -0.0154878354     -0.0378907155     26.2686004638     79.4207916259     -46.5560455322
232 231    1   20     -0.2083061695     -9.7879953384     0.0071829710     -0.1410191631     -0.0154878354     -0.0378907155     26.2686004638     79.4207916259     -46.5560455322
233 184    1   21     -0.2466153383     -9.7784175872     -0.0694353866     -0.1322306156     -0.0194826364     -0.0267052674     26.2686004638     79.4207916259     -46.5560455322
234 137    0   21     -0.2442210197     -9.7592630386     -0.0574637699     -0.1303663730     -0.0128246331     -0.0288358306     26.2686004638     79.4207916259     -46.5560455322
235  90    0   21     -0.2442210197     -9.7592630386     -0.0574637699     -0.1303663730     -0.0128246331     -0.0288358306     26.2686004638     79.4207916259     -46.5560455322
236  42    1   23     -0.2011231899     -9.7832069396     -0.0119716191     -0.1346274852     -0.0178847169     -0.0307000684     26.2686004638     79.4207916259     -46.5560455322
236 251    2   24     -0.2346437215     -9.7856006622     0.0215489125     -0.1364917278     -0.0144225540     -0.0349611949     26.2686004638     79.4207916259     -46.5560455322
237 204    2   25     -0.2346437215     -9.7856006622     0.0215489125     -0.1364917278     -0.0144225540     -0.0349611949     26.2686004638     79.4207916259     -46.5560455322
238 157    1   26     -0.2466153383     -9.8023614883     0.0646467447     -0.1391549224     -0.0351955294     -0.0235094261     26.2686004638     79.4207916259     -46.5560455322
239 110    0   24     -0.2107004880     -9.7879953384     0.1125332117     -0.1340948462     -0.0479788923     -0.0152535009     26.2686004638     79.4207916259     -46.5560455322
240  62    0   23     -0.2107004880     -9.7879953384     0.1125332117     -0.1340948462     -0.0479788923     -0.0152535009     26.2686004638     79.4207916259     -46.5560455322
241  15    0   22     -0.1987288665     -9.7425031661     -0.0383091812     -0.1274368524     -0.0325323295     -0.0208462262     26.2686004638     78.3665313720     -47.2307701110
241 224    0   24     -0.2226721048     -9.7688407897     -0.0287318849     -0.1348937988     -0.0069655895     -0.0317653465     26.2686004638     78.3665313720     -47.2307701110
242 176    1   25     -0.2226721048     -9.7688407897     -0.0287318849     -0.1348937988     -0.0069655895     -0.0317653465     26.2686004638     78.3665313720     -47.2307701110
243 129    1   26     -0.2418267011     -9.7640523910     0.0239432382     -0.1356927752     0.0087473001     -0.0389559936     26.2686004638     78.3665313720     -47.2307701110
244  82    1   26     -0.2681642532     -9.7927837371     0.0766183614     -0.1383559703     -0.0021718266     -0.0344285511     26.2686004638     78.3665313720     -47.2307701110
245  34    1   26     -0.2681642532     -9.7927837371     0.0766183614     -0.1383559703     -0.0021718266     -0.0344285511     26.2686004638     78.3665313720     -47.2307701110
245 243    0   26     -0.2370380401     -9.7784175872     0.0335205316     -0.1375570058     -0.0152215137     -0.0346948742     26.2686004638     78.3665313720     -47.2307701110
246 195    0   27     -0.2107004880     -9.7712354660     0.0430978250     -0.1316979646     0.0012903354     -0.0442823982     26.2686004638     78.3665313720     -47.2307701110
247 147    1   27     -0.2107004880     -9.7712354660     0.0430978250     -0.1316979646     0.0012903354     -0.0442823982     26.2686004638     78.3665313720     -47.2307701110
248  99    1   26     -0.2418267011     -9.7712354660     0.0957729530     -0.1324969291     0.0186011457     -0.0496087980     24.6924839019     79.5964965820     -48.4115409851
249  51    0   26     -0.2490096569     -9.7903900146     0.0335205316     -0.1311653256     0.0130084216     -0.0512067222     24.6924839019     79.5964965820     -48.4115409851
250   3    0   26     -0.2490096569     -9.7903900146     0.0335205316     -0.1311653256     0.0130084216     -0.0512067222     24.6924839019     79.5964965820     -48.4115409851
250 211    0   26     -0.2466153383     -9.7784175872     0.0143659424     -0.1242409944     -0.0146888732     -0.0373580741     24.6924839019     79.5964965820     -48.4115409851
251 164    0   27     -0.2178834438     -9.7808122634     -0.0023943238     -0.1213114738     -0.0074982299     -0.0416191959     24.6924839019     79.5964965820     -48.4115409851
252 117    0   29     -0.2178834438     -9.7808122634     -0.0023943238     -0.1213114738     -0.0074982299     -0.0416191959     24.6924839019     79.5964965820     -48.4115409851
253  70    0   29     -0.2346437215     -9.7688407897     0.0191545906     -0.1295673961     0.0076820187     -0.0493424844     24.6924839019     79.5964965820     -48.4115409851
254  22    0   30     -0.2537982940     -9.7856006622     -0.0047886476     -0.1367580413     0.0042198567     -0.0477445602     24.6924839019     79.5964965820     -48.4115409851
254 230   -1   31     -0.2537982940     -9.7856006622     -0.0047886476     -0.1367580413     0.0042198567     -0.0477445602     24.6924839019     79.5964965820     -48.4115409851
255 182   -1   31     -0.2609812974     -9.7903900146     -0.0047886476     -0.1338285207     -0.0074982299     -0.0477445602     26.9690971374     78.3665313720     -46.8934097290
  0 135    0   34     -0.2585869789     -9.8215160369     0.0646467447     -0.1237083554     -0.0069655895     -0.0496087980     26.9690971374     78.3665313720     -46.8934097290
  1  87    0   34     -0.2585869789     -9.8215160369     0.0646467447     -0.1237083554     -0.0069655895     -0.0496087980     26.9690971374     78.3665313720     -46.8934097290
  2  39    0   33     -0.2346437215     -9.7520809173     0.0478864765     -0.1367580413     -0.0093624706     -0.0445487213     26.9690971374     78.3665313720     -46.8934097290
  2 247    0   34     -0.2514039993     -9.7592630386     -0.0119716191     -0.1356927752     -0.0059003090     -0.0477445602     26.9690971374     78.3665313720     -46.8934097290
  3 199    1   34     -0.2514039993     -9.7592630386     -0.0119716191     -0.1356927752     -0.0059003090     -0.0477445602     26.9690971374     78.3665313720     -46.8934097290
  4 151    2   34     -0.2322494029     -9.7832069396     0.1029559254     -0.1354264497     -0.0037697479     -0.0541362476     26.9690971374     78.3665313720     -46.8934097290
  5 103    2   33     -0.2418267011     -9.7736291885     0.0981672668     -0.1338285207     -0.0098951129     -0.0496087980     26.9690971374     78.3665313720     -46.8934097290
  6  56    2   33     -0.2418267011     -9.7736291885     0.0981672668     -0.1338285207     -0.0098951129     -0.0496087980     26.9690971374     78.3665313720     -46.8934097290
  7   8    2   31     -0.2298550844     -9.7784175872     0.0981672668     -0.1335622072     -0.0261406397     -0.0384233570     27.4944686889     77.8394012451     -47.7368164062
  7 216    1   30     -0.2250664234     -9.7879953384     0.0957729530     -0.1308990120     -0.0221458387     -0.0336295938     27.4944686889     77.8394012451     -47.7368164062
  8 168    1   31     -0.2250664234     -9.7879953384     0.0957729530     -0.1308990120     -0.0221458387     -0.0336295938     27.4944686889     77.8394012451     -47.7368164062
  9 120    1   30     -0.2011231899     -9.7688407897     0.0311262083     -0.1319642782     -0.0128246331     -0.0293684692     27.4944686889     77.8394012451     -47.7368164062
 10  73    1   30     -0.2298550844     -9.7712354660     0.0957729530     -0.1372906923     0.0079483389     -0.0408202362     27.4944686889     77.8394012451     -47.7368164062
 11  25    2   30     -0.2298550844     -9.7712354660     0.0957729530     -0.1372906923     0.0079483389     -0.0408202362     27.4944686889     77.8394012451     -47.7368164062
 11 233    1   31     -0.2346437215     -9.7856006622     0.1699969768     -0.1412854909     0.0071493792     -0.0490761661     27.4944686889     77.8394012451     -47.7368164062
 12 185    1   29     -0.2226721048     -9.7832069396     0.1005615949     -0.1386222839     -0.0082971897     -0.0482771968     27.4944686889     77.8394012451     -47.7368164062
 13 138    2   27     -0.2226721048     -9.7832069396     0.1005615949     -0.1386222839     -0.0082971897     -0.0482771968     27.4944686889     77.8394012451     -47.7368164062
 14  90    2   27     -0.2154891252     -9.8023614883     0.1484480619     -0.1466119050     -0.0216131973     -0.0424181556     27.4944686889     77.8394012451     -47.7368164062
 15  43    1   25     -0.2250664234     -9.7760238647     0.0933786296     -0.1367580413     -0.0162867965     -0.0466792821     26.7939720153     77.1365661621     -48.7489013671
 15 251    0   24     -0.2250664234     -9.7760238647     0.0933786296     -0.1367580413     -0.0162867965     -0.0466792821     26.7939720153     77.1365661621     -48.7489013671
 16 204    0   23     -0.2322494029     -9.7472915649     0.0550694465     -0.1324969291     -0.0104277515     -0.0512067222     26.7939720153     77.1365661621     -48.7489013671
 17 157    1   22     -0.2466153383     -9.7664461135     0.0957729530     -0.1468782186     -0.0181510353     -0.0501414394     26.7939720153     77.1365661621     -48.7489013671
 18 110    2   22     -0.2466153383     -9.7664461135     0.0957729530     -0.1468782186     -0.0181510353     -0.0501414394     26.7939720153     77.1365661621     -48.7489013671
 19  63    2   22     -0.2274607658     -9.7879953384     0.0359148550     -0.1546015024     -0.0194826364     -0.0554678440     26.7939720153     77.1365661621     -48.7489013671
 20  16    3   22     -0.2130948066     -9.8215160369     0.1628140068     -0.1524709320     -0.0245427203     -0.0477445602     26.7939720153     77.1365661621     -48.7489013671
 20 224    2   21     -0.2130948066     -9.8215160369     0.1628140068     -0.1524709320     -0.0245427203     -0.0477445602     26.7939720153     77.1365661621     -48.7489013671
 21 177    1   20     -0.1699969768     -9.7712354660     0.1292934894     -0.1330295681     -0.0154878354     -0.0352275133     26.7939720153     77.1365661621     -48.7489013671
 22 130    2   20     -0.1819685935     -9.7736291885     0.0478864765     -0.1250399589     0.0004913746     -0.0336295938     27.3193454742     78.0151138305     -47.9054946899
 23  82    2   19     -0.1819685935     -9.7736291885     0.0478864765     -0.1250399589     0.0004913746     -0.0336295938     27.3193454742     78.0151138305     -47.9054946899
 24  34    1   19     -0.2011231899     -9.7927837371     0.1388707752     -0.1319642782     0.0004913746     -0.0232431077     27.3193454742     78.0151138305     -47.9054946899
 24 243    1   18     -0.2130948066     -9.7712354660     0.1268991470     -0.1258389234     0.0066167383     -0.0197809457     27.3193454742     78.0151138305     -47.9054946899
 25 195    1   16     -0.2130948066     -9.7712354660     0.1268991470     -0.1258389234     0.0066167383     -0.0197809457     27.3193454742     78.0151138305     -47.9054946899
 26 147    1   16     -0.2274607658     -9.8023614883     0.1867572593     -0.1383559703     0.0084809789     -0.0176503825     27.3193454742     78.0151138305     -47.9054946899
 27  99    1   14     -0.2226721048     -9.7975721359     0.1388707752     -0.1356927752     0.0138073825     -0.0267052674     27.3193454742     78.0151138305     -47.9054946899
 28  52    1   11     -0.2226721048     -9.7975721359     0.1388707752     -0.1356927752     0.0138073825     -0.0267052674     27.3193454742     78.0151138305     -47.9054946899
 29   4    1   10     -0.2202777862     -9.7879953384     0.0933786296     -0.1324969291     0.0183348236     -0.0304337501     27.3193454742     78.0151138305     -47.9054946899
 29 212    0    9     -0.2537982940     -9.7903900146     0.1197161788     -0.1407528495     0.0172695446     -0.0309663891     26.2686004638     76.2580108642     -49.2549476623
 30 164    0    7     -0.2537982940     -9.7903900146     0.1197161788     -0.1407528495     0.0172695446     -0.0309663891     26.2686004638     76.2580108642     -49.2549476623
 31 116    0    6     -0.2442210197     -9.7999668121     0.1388707752     -0.1386222839     0.0138073825     -0.0384233570     26.2686004638     76.2580108642     -49.2549476623
 32  68    0    5     -0.2418267011     -9.7808122634     0.1364764571     -0.1351601123     0.0151389837     -0.0400212764     26.2686004638     76.2580108642     -49.2549476623
 33  20    0    3     -0.2418267011     -9.7808122634     0.1364764571     -0.1351601123     0.0151389837     -0.0400212764     26.2686004638     76.2580108642     -49.2549476623
 33 228    0    1     -0.2490096569     -9.7712354660     0.1125332117     -0.1404865264     0.0106115412     -0.0373580741     26.2686004638     76.2580108642     -49.2549476623
 34 181    0    0     -0.2178834438     -9.7832069396     0.0670410633     -0.1516719818     0.0015566554     -0.0392223148     26.2686004638     76.2580108642     -49.2549476623
 35 133    0    0     -0.2178834438     -9.7832069396     0.0670410633     -0.1516719818     0.0015566554     -0.0392223148     26.2686004638     76.2580108642     -49.2549476623
 36  85    0    0     -0.2226721048     -9.7688407897     0.0909842967     -0.1575310230     -0.0043023881     -0.0394886379     26.2686004638     76.2580108642     -49.2549476623
 37  37    0    0     -0.2370380401     -9.7975721359     0.0454921483     -0.1514056682     -0.0066992702     -0.0357601523     26.9690971374     78.7179489135     -48.9175834655
 37 245    0    0     -0.2370380401     -9.7975721359     0.0454921483     -0.1514056682     -0.0066992702     -0.0357601523     26.9690971374     78.7179489135     -48.9175834655
 38 197    0    0     -0.2250664234     -9.7808122634     0.0526751232     -0.1434160470     -0.0021718266     -0.0285695075     26.9690971374     78.7179489135     -48.9175834655
 39 150    0    0     -0.2226721048     -9.7832069396     0.0718297100     -0.1399538755     0.0063504180     -0.0189819831     26.9690971374     78.7179489135     -48.9175834655
 40 102    0    0     -0.2226721048     -9.7832069396     0.0718297100     -0.1399538755     0.0063504180     -0.0189819831     26.9690971374     78.7179489135     -48.9175834655
 41  54    0    0     -0.2154891252     -9.7568693161     0.0694353866     -0.1332958936     0.0039535369     -0.0000732504     26.9690971374     78.7179489135     -48.9175834655
 42   6    0    0     -0.2561926364     -9.7736291885     0.0430978250     -0.1332958936     0.0103452205     0.0079163541     26.9690971374     78.7179489135     -48.9175834655
 42 214    0    0     -0.2561926364     -9.7736291885     0.0430978250     -0.1332958936     0.0103452205     0.0079163541     26.9690971374     78.7179489135     -48.9175834655
 43 165    0    0     -0.2346437215     -9.7856006622     0.0670410633     -0.1322306156     0.0020892956     0.0087153129     26.9690971374     78.7179489135     -48.9175834655
 44 117    0    0     -0.2537982940     -9.7927837371     0.1532367229     -0.1522046184     -0.0173520755     0.0015246682     25.9183521270     78.7179489135     -50.2670326232
 45  70    0    0     -0.2537982940     -9.7927837371     0.1532367229     -0.1522046184     -0.0173520755     0.0015246682     25.9183521270     78.7179489135     -50.2670326232
 46  22    0    0     -0.3471769332     -9.7209539413     0.1005615949     -0.1756407976     -0.0120256733     -0.0043343753     25.9183521270     78.7179489135     -50.2670326232
 46 230    0    0     -0.3040791034     -9.8119382858     0.0263375616     -0.1878915023     -0.0130909538     -0.0120576608     25.9183521270     78.7179489135     -50.2670326232
 47 182    0    0     -0.3040791034     -9.8119382858     0.0263375616     -0.1878915023     -0.0130909538     -0.0120576608     25.9183521270     78.7179489135     -50.2670326232
 48 135    0    0     -0.3160507440     -9.7401084899     0.0718297100     -0.1809671974     -0.0165531158     -0.0147208595     25.9183521270     78.7179489135     -50.2670326232
 49  87    0    0     -0.2490096569     -9.7975721359     0.0407035017     -0.1942831993     -0.0152215137     -0.0117913389     25.9183521270     78.7179489135     -50.2670326232
 50  39    0    0     -0.2490096569     -9.7975721359     0.0407035017     -0.1942831993     -0.0152215137     -0.0117913389     25.9183521270     78.7179489135     -50.2670326232
 50 248    0    0     -0.6344957828     -9.7568693161     0.0359148550     -0.0763033676     0.0633429288     0.0007257089     25.9183521270     78.7179489135     -50.2670326232
 51 200    0    0     -0.2298550844     -9.8310928344     0.0742240333     0.0126475691     0.0731967735     -0.0101934182     25.9183521270     78.7179489135     -50.2670326232
 52 152    0    0     -0.2298550844     -9.8310928344     0.0742240333     0.0126475691     0.0731967735     -0.0101934182     25.9183521270     78.7179489135     -50.2670326232
 53 104    0    0     -0.3687258243     -9.6730680465     0.1292934894     -0.0829613780     0.0484290075     0.0036552286     27.3193454742     79.4207916259     -48.5802230834
 54  55    0    0     -0.3783031463     -9.8071498870     0.0933786296     -0.1157187461     0.0255254697     -0.0426844787     27.3193454742     79.4207916259     -48.5802230834
 55   7    0    0     -0.3783031463     -9.8071498870     0.0933786296     -0.1157187461     0.0255254697     -0.0426844787     27.3193454742     79.4207916259     -48.5802230834
 55 215    0    0     -0.2657699346     -9.6754617691     0.1364764571     -0.1511393308     0.0082146587     -0.0767734575     27.3193454742     79.4207916259     -48.5802230834
 56 168    0    0     -0.3160507440     -9.7664461135     0.1005615949     -0.1945495414     -0.0032371077     -0.0525383234     27.3193454742     79.4207916259     -48.5802230834
 57 120    0    0     -0.3160507440     -9.7664461135     0.1005615949     -0.1945495414     -0.0032371077     -0.0525383234     27.3193454742     79.4207916259     -48.5802230834
 58  72    0    0     -0.4118237018     -9.9508094787     -0.0550694465     -0.2097297668     0.0036872167     -0.0477445602     27.3193454742     79.4207916259     -48.5802230834
 59  24    0    0     -0.2873188495     -9.8837680816     0.0502807998     -0.1548678159     0.0183348236     -0.0892905044     27.3193454742     79.4207916259     -48.5802230834
 59 232    0    0     -0.2873188495     -9.8837680816     0.0502807998     -0.1548678159     0.0183348236     -0.0892905044     27.3193454742     79.4207916259     -48.5802230834
 60 184    0    0     -0.3352053165     -9.7592630386     0.0885899734     -0.1623247861     0.0159379425     -0.0930189895     28.5452117919     78.5422439575     -48.7489013671
 61 136    0    0     -0.2681642532     -9.7353200912     0.0670410633     -0.1583299732     0.0015566554     -0.1239121198     28.5452117919     78.5422439575     -48.7489013671
 62  89    0    0     -0.2681642532     -9.7353200912     0.0670410633     -0.1583299732     0.0015566554     -0.1239121198     28.5452117919     78.5422439575     -48.7489013671
 63  41    0    0     -0.1771799468     -9.8095445632     0.0143659424     -0.1599279022     -0.0072319097     -0.1060686826     28.5452117919     78.5422439575     -48.7489013671
 63 249    0    0     -0.1939402198     -9.7688407897     0.0526751232     -0.1255725860     0.0034208965     -0.0272379112     28.5452117919     78.5422439575     -48.7489013671
 64 202    0    0     -0.1939402198     -9.7688407897     0.0526751232     -0.1255725860     0.0034208965     -0.0272379112     28.5452117919     78.5422439575     -48.7489013671
 65 154    0    0     -0.3040791034     -9.7688407897     0.0909842967     -0.1221104383     0.0108778608     0.0241618824     28.5452117919     78.5422439575     -48.7489013671
 66 106    0    0     -0.3591485500     -9.7808122634     0.0526751232     -0.1343611598     0.0010240151     -0.0221778273     28.5452117919     78.5422439575     -48.7489013671
 67  58    0    0     -0.3591485500     -9.7808122634     0.0526751232     -0.1343611598     0.0010240151     -0.0221778273     28.5452117919     78.5422439575     -48.7489013671
 68  10    0    0     -0.2322494029     -9.7856006622     0.0095772953     -0.1476771736     -0.0051013479     -0.0746428966     26.4437255859     79.2450790405     -48.4115409851
 68 218    0    0     -0.2537982940     -9.7520809173     0.0622524166     -0.1293010826     -0.0098951129     -0.0725123357     26.4437255859     79.2450790405     -48.4115409851
 69 170    0    0     -0.2537982940     -9.7520809173     0.0622524166     -0.1293010826     -0.0098951129     -0.0725123357     26.4437255859     79.2450790405     -48.4115409851
 70 123    0    0     -0.2968961238     -9.8191213607     0.0574637699     -0.1127892255     -0.0114930331     -0.0552015256     26.4437255859     79.2450790405     -48.4115409851
 71  75    0    0     -0.3112620830     -9.7568693161     0.1005615949     -0.1218441247     -0.0397229719     -0.0637237739     26.4437255859     79.2450790405     -48.4115409851
 72  28    0    0     -0.3112620830     -9.7568693161     0.1005615949     -0.1218441247     -0.0397229719     -0.0637237739     26.4437255859     79.2450790405     -48.4115409851
 72 236    0    0     -0.1747856235     -9.7568693161     0.0981672668     -0.1229094028     -0.0333312797     -0.0914210700     26.4437255859     79.2450790405     -48.4115409851
 73 189    0    0     -0.2107004880     -9.7975721359     0.0957729530     -0.1221104383     -0.0064329500     -0.0285695075     26.4437255859     79.2450790405     -48.4115409851
 74 141    0    0     -0.2107004880     -9.7975721359     0.0957729530     -0.1221104383     -0.0064329500     -0.0285695075     26.4437255859     79.2450790405     -48.4115409851
 75  93    0    0     -0.2298550844     -9.7712354660     0.1292934894     -0.1186482791     0.0188674659     0.0124437952     25.3929805755     77.4879837036     -49.0862655639
 76  45    0    0     -0.2777415513     -9.7592630386     0.1149275422     -0.1306326866     0.0265907502     0.0478643798     25.3929805755     77.4879837036     -49.0862655639
 76 252    0    0     -0.2777415513     -9.7592630386     0.1149275422     -0.1306326866     0.0265907502     0.0478643798     25.3929805755     77.4879837036     -49.0862655639
 77 204    0    0     -0.2322494029     -9.8167276382     0.0742240333     -0.1559330940     0.0220633077     0.0659741449     25.3929805755     77.4879837036     -49.0862655639
 78 156    0    0     -0.3471769332     -9.7472915649     0.0885899734     -0.1431497335     0.0257917904     0.1027263283     25.3929805755     77.4879837036     -49.0862655639
 79 108    0    0     -0.3471769332     -9.7472915649     0.0885899734     -0.1431497335     0.0257917904     0.1027263283     25.3929805755     77.4879837036     -49.0862655639
 80  60    0    0     -0.4070350170     -9.7736291885     0.1029559254     -0.1412854909     0.0194001054     0.1072537660     25.3929805755     77.4879837036     -49.0862655639
 81  12    0    0     -0.4621044635     -9.7712354660     0.0909842967     -0.1340948462     0.0244601893     0.0888776779     25.3929805755     77.4879837036     -49.0862655639
 81 219    0    0     -0.4621044635     -9.7712354660     0.0909842967     -0.1340948462     0.0244601893     0.0888776779     25.3929805755     77.4879837036     -49.0862655639
 82 171    0    0     -0.5052022933     -9.7879953384     0.0670410633     -0.1282358055     0.0180685052     0.0281566829     25.3929805755     77.4879837036     -49.0862655639
 83 122    0    0     -0.4357668876     -9.7520809173     0.0718297100     -0.1165177106     0.0127421021     -0.0623921680     27.1442203521     79.2450790405     -50.7730789184
 84  74    0    0     -0.4357668876     -9.7520809173     0.0718297100     -0.1165177106     0.0127421021     -0.0623921680     27.1442203521     79.2450790405     -50.7730789184
 85  26    0    0     -0.3064734458     -9.7616577148     0.1053502440     -0.1077291488     0.0196664257     -0.0815672206     27.1442203521     79.2450790405     -50.7730789184
 85 234    0    0     -0.4573158264     -9.7808122634     0.1245048284     -0.1143871545     0.0289876317     -0.0317653465     27.1442203521     79.2450790405     -50.7730789184
 86 186    0    0     -0.4573158264     -9.7808122634     0.1245048284     -0.1143871545     0.0289876317     -0.0317653465     27.1442203521     79.2450790405     -50.7730789184
 87 138    0    0     -0.3423882961     -9.7281370162     0.1316878080     -0.1298337221     0.0140737032     -0.0530709648     27.1442203521     79.2450790405     -50.7730789184
 88  90    0    0     -0.3759088277     -9.7496862411     0.1364764571     -0.1410191631     0.0087473001     -0.0344285511     27.1442203521     79.2450790405     -50.7730789184
 89  43    0    0     -0.3759088277     -9.7496862411     0.1364764571     -0.1410191631     0.0087473001     -0.0344285511     27.1442203521     79.2450790405     -50.7730789184
 89 251    0    0     -0.3687258243     -9.7879953384     0.1005615949     -0.1708470344     -0.0027044677     -0.0466792821     27.1442203521     79.2450790405     -50.7730789184
 90 203    0    0     -0.4166123390     -9.7903900146     0.0550694465     -0.1591289281     0.0010240151     -0.0477445602     27.1442203521     78.5422439575     -49.7609901428
 91 154    0    0     -0.4166123390     -9.7903900146     0.0550694465     -0.1591289281     0.0010240151     -0.0477445602     27.1442203521     78.5422439575     -49.7609901428
 92 106    0    0     -0.4309782505     -9.7520809173     0.0909842967     -0.1327632427     0.0116768217     -0.0490761661     27.1442203521     78.5422439575     -49.7609901428
 93  58    0    0     -0.3423882961     -9.7592630386     0.1197161788     -0.1311653256     0.0082146587     -0.0621258497     27.1442203521     78.5422439575     -49.7609901428
 94  11    0    0     -0.3423882961     -9.7592630386     0.1197161788     -0.1311653256     0.0082146587     -0.0621258497     27.1442203521     78.5422439575     -49.7609901428
 94 219    0    0     -0.3735145092     -9.7520809173     0.1245048284     -0.1484761333     0.0079483389     -0.0272379112     27.1442203521     78.5422439575     -49.7609901428
 95 172    0    0     -0.3998520660     -9.8143329620     0.0814070034     -0.1585963010     0.0066167383     -0.0038017349     27.1442203521     78.5422439575     -49.7609901428
 96 124    0    0     -0.3998520660     -9.8143329620     0.0814070034     -0.1585963010     0.0066167383     -0.0038017349     27.1442203521     78.5422439575     -49.7609901428
 97  75    0    0     -0.3926690864     -9.7832069396     0.1005615949     -0.1383559703     0.0116768217     -0.0019374937     27.1442203521     78.5422439575     -49.7609901428
 98  27    0    0     -0.4022463798     -9.7688407897     0.0526751232     -0.1303663730     0.0183348236     0.0025899484     26.6188488006     78.0151138305     -49.2549476623
 98 235    0    0     -0.4022463798     -9.7688407897     0.0526751232     -0.1303663730     0.0183348236     0.0025899484     26.6188488006     78.0151138305     -49.2549476623
 99 186    0    0     -0.4118237018     -9.7520809173     0.1101388931     -0.1255725860     0.0241938686     0.0015246682     26.6188488006     78.0151138305     -49.2549476623
100 138    0    0     -0.4453442096     -9.5701122283     0.0957729530     -0.1508730173     0.0452331590     -0.0112586987     26.6188488006     78.0151138305     -49.2549476623
101  90    0    0     -0.4453442096     -9.5701122283     0.0957729530     -0.1508730173     0.0452331590     -0.0112586987     26.6188488006     78.0151138305     -49.2549476623
102  42    0    0     -0.3902747631     -9.7760238647     0.0957729530     -0.1665859127     0.0292539548     0.0044541921     26.6188488006     78.0151138305     -49.2549476623
102 250    0    0     -0.4740760803     -9.7592630386     0.0909842967     -0.1556667804     0.0417710018     0.0305535650     26.6188488006     78.0151138305     -49.2549476623
103 201    0    0     -0.4740760803     -9.7592630386     0.0909842967     -0.1556667804     0.0417710018     0.0305535650     26.6188488006     78.0151138305     -49.2549476623
104 153    0    0     -0.5147795677     -9.7640523910     0.0790126848     -0.1412854909     0.0223296284     -0.0147208595     26.6188488006     78.0151138305     -49.2549476623
105 105    0    0     -0.4094293594     -9.7760238647     0.1029559254     -0.1346274852     0.0060840978     -0.0589300107     27.1442203521     78.8936614990     -47.7368164062
106  57    0    0     -0.4094293594     -9.7760238647     0.1029559254     -0.1346274852     0.0060840978     -0.0589300107     27.1442203521     78.8936614990     -47.7368164062
107   9    0    0     -0.4501328468     -9.7832069396     0.0909842967     -0.1495414018     0.0098125801     -0.0477445602     27.1442203521     78.8936614990     -47.7368164062
107 217    0    0     -0.4285839557     -9.7568693161     0.0885899734     -0.1700480699     0.0119431400     -0.0450813579     27.1442203521     78.8936614990     -47.7368164062
108 169    0    0     -0.4285839557     -9.7568693161     0.0885899734     -0.1700480699     0.0119431400     -0.0450813579     27.1442203521     78.8936614990     -47.7368164062
109 121    0    0     -0.4764704227     -9.7712354660     0.0646467447     -0.1569983863     0.0300529122     -0.0336295938     27.1442203521     78.8936614990     -47.7368164062
110  73    0    0     -0.4381612300     -9.7640523910     0.0694353866     -0.1420844554     0.0329824328     -0.0389559936     27.1442203521     78.8936614990     -47.7368164062
111  25    0    0     -0.4381612300     -9.7640523910     0.0694353866     -0.1420844554     0.0329824328     -0.0389559936     27.1442203521     78.8936614990     -47.7368164062
111 233    0    0     -0.4477385520     -9.7951784133     0.1053502440     -0.1383559703     0.0348466753     -0.0469456005     27.1442203521     78.8936614990     -47.7368164062
112 186    0    0     -0.4309782505     -9.7927837371     0.0814070034     -0.1383559703     0.0343140363     -0.0453476810     26.4437255859     78.5422439575     -48.4115409851
113 138    0    0     -0.4309782505     -9.7927837371     0.0814070034     -0.1383559703     0.0343140363     -0.0453476810     26.4437255859     78.5422439575     -48.4115409851
114  90    0    0     -0.4453442096     -9.7472915649     0.0909842967     -0.1468782186     0.0468310785     -0.0275042295     26.4437255859     78.5422439575     -48.4115409851
115  42    0    0     -0.5147795677     -9.6682786941     0.1723913097     -0.1567320585     0.0660061311     -0.0384233570     26.4437255859     78.5422439575     -48.4115409851
115 251    0    0     -0.5147795677     -9.6682786941     0.1723913097     -0.1567320585     0.0660061311     -0.0384233570     26.4437255859     78.5422439575     -48.4115409851
116 204    0    0     -0.4549215316     -9.7185602188     0.1340821266     -0.1615258216     0.0731967735     -0.0541362476     26.4437255859     78.5422439575     -48.4115409851
117 157    0    0     -0.4381612300     -9.7879953384     0.0502807998     -0.1820324802     0.0782568550     -0.0490761661     26.4437255859     78.5422439575     -48.4115409851
118 109    0    0     -0.4381612300     -9.7879953384     0.0502807998     -0.1820324802     0.0782568550     -0.0490761661     26.4437255859     78.5422439575     -48.4115409851
119  61    0    0     -0.4166123390     -9.7736291885     0.0502807998     -0.1780376672     0.1014267086     -0.0394886379     26.4437255859     78.5422439575     -48.4115409851
120  14    0    0     -0.4477385520     -9.7448978424     0.0694353866     -0.1660532712     0.1083510398     -0.0117913389     26.4437255859     78.5422439575     -48.4115409851
120 222    0    0     -0.4477385520     -9.7448978424     0.0694353866     -0.1660532712     0.1083510398     -0.0117913389     26.4437255859     78.5422439575     -48.4115409851
121 175    0    0     -0.4118237018     -9.8382759094     -0.0023943238     -0.1591289281     0.1227323293     0.0124437952     27.4944686889     78.8936614990     -49.0862655639
122 128    0    0     -0.5267512321     -9.7879953384     -0.0167602658     -0.1111913204     0.1443042659     0.0454674959     27.4944686889     78.8936614990     -49.0862655639
123  80    0    0     -0.5267512321     -9.7879953384     -0.0167602658     -0.1111913204     0.1443042659     0.0454674959     27.4944686889     78.8936614990     -49.0862655639
124  33    0    0     -0.5291455268     -9.7520809173     0.0814070034     -0.0968100166     0.1006277561     0.0206997203     27.4944686889     78.8936614990     -49.0862655639
124 240    0    0     -0.5147795677     -9.8215160369     0.0861956501     -0.1103923439     0.0739957380     -0.0168514227     27.4944686889     78.8936614990     -49.0862655639
125 193    0    0     -0.5147795677     -9.8215160369     0.0861956501     -0.1103923439     0.0739957380     -0.0168514227     27.4944686889     78.8936614990     -49.0862655639
126 145    0    0     -0.5387228012     -9.7401084899     0.0838013267     -0.1093270664     0.0524238061     -0.0291021490     27.4944686889     78.8936614990     -49.0862655639
127  97    0    0     0.5075965881     -9.7664461135     -0.3112620830     -0.1250399589     0.0633429288     -0.0623921680     27.4944686889     78.8936614990     -49.0862655639
128  49    0    0     0.5075965881     -9.7664461135     -0.3112620830     -0.1250399589     0.0633429288     -0.0623921680     27.4944686889     78.8936614990     -49.0862655639
129   1    0    0     -0.6943538665     -9.7784175872     0.2178834438     -0.1575310230     0.7666944980     -0.2016776084     27.6695919036     79.4207916259     -48.9175834655
129 210    0    0     -0.3830918121     -9.8047552108     -0.0191545906     -0.1282358055     0.5983801364     -0.0120576608     27.6695919036     79.4207916259     -48.9175834655
130 162    1    1     -0.3830918121     -9.8047552108     -0.0191545906     -0.1282358055     0.5983801364     -0.0120576608     27.6695919036     79.4207916259     -48.9175834655
131 114    4    2     -0.3902747631     -9.7544746398     -0.0407035017     -0.1042669892     0.6425892829     -0.0200472640     27.6695919036     79.4207916259     -48.9175834655
132  67    6    3     -0.7590005874     -9.7353200912     0.1676026582     -0.1085281133     0.6053044795     -0.0570657682     27.6695919036     79.4207916259     -48.9175834655
133  19    7    5     -0.7590005874     -9.7353200912     0.1676026582     -0.1085281133     0.6053044795     -0.0570657682     27.6695919036     79.4207916259     -48.9175834655
133 227    8    5     -0.5937922477     -9.7353200912     0.1197161788     -0.1314316391     0.3586919784     -0.0730449676     27.6695919036     79.4207916259     -48.9175834655
134 179    6    3     -0.2394323587     -9.8334875106     -0.0023943238     -0.1660532712     0.2798612356     -0.0866273021     27.6695919036     79.4207916259     -48.9175834655
135 132    4    3     -0.2394323587     -9.8334875106     -0.0023943238     -0.1660532712     0.2798612356     -0.0866273021     27.6695919036     79.4207916259     -48.9175834655
136  85    7    3     -0.2202777862     -9.7161655426     0.0167602658     -0.1745755100     0.5190167427     -0.0791703414     26.0934772491     79.5964965820     -47.7368164062
137  37   10    4     -0.3806974601     -9.7065887451     0.0311262083     -0.1894894409     0.8167627334     -0.0591963291     26.0934772491     79.5964965820     -47.7368164062
137 245   12    6     -0.3806974601     -9.7065887451     0.0311262083     -0.1894894409     0.8167627334     -0.0591963291     26.0934772491     79.5964965820     -47.7368164062
138 198   14    7     -0.6033696174     -9.7616577148     0.0407035017     -0.2020064830     0.8191596031     -0.0179167032     26.0934772491     79.5964965820     -47.7368164062
139 150   14    8     -0.3352053165     -9.7592630386     -0.1197161788     -0.2182520151     0.7669608116     -0.0389559936     26.0934772491     79.5964965820     -47.7368164062
140 103   15    7     -0.3352053165     -9.7592630386     -0.1197161788     -0.2182520151     0.7669608116     -0.0389559936     26.0934772491     79.5964965820     -47.7368164062
141  56   15    7     -0.5770320415     -9.7401084899     -0.0263375616     -0.2342312335     0.8042456626     -0.0759744930     26.0934772491     79.5964965820     -47.7368164062
142   8   16    7     -0.4501328468     -9.8239097595     -0.1053502440     -0.2366281032     0.6825373172     -0.1052697181     26.0934772491     79.5964965820     -47.7368164062
142 217   17    6     -0.4501328468     -9.8239097595     -0.1053502440     -0.2366281032     0.6825373172     -0.1052697181     26.0934772491     79.5964965820     -47.7368164062
143 169   17    6     0.3375996351     -9.9939069747     -0.3711201906     -0.1862936019     0.8069087982     -0.1039381146     26.7939720153     77.8394012451     -51.1104393005
144 122   22    6     -0.3806974601     -9.7137708663     -0.1532367229     -0.0448775959     1.2881493568     -0.0322979927     26.7939720153     77.8394012451     -51.1104393005
145  75   27    9     -0.3806974601     -9.7137708663     -0.1532367229     -0.0448775959     1.2881493568     -0.0322979927     26.7939720153     77.8394012451     -51.1104393005
146  27   28   10     -0.4549215316     -9.8239097595     0.0239432382     -0.0379532623     1.3802961158     -0.0307000684     26.7939720153     77.8394012451     -51.1104393005
146 236   29   10     -0.4573158264     -9.7329254150     -0.0790126848     -0.0486060714     1.2058563232     0.0438695812     26.7939720153     77.8394012451     -51.1104393005
147 188   28   11     -0.4573158264     -9.7329254150     -0.0790126848     -0.0486060714     1.2058563232     0.0438695812     26.7939720153     77.8394012451     -51.1104393005
148 141   24   10     -0.6775936126     -9.6419420242     0.1771799468     -0.0653842449     1.1166391372     0.0358799695     26.7939720153     77.8394012451     -51.1104393005
149  94   20   10     -0.6057639122     -9.7520809173     -0.0742240333     -0.1721786260     0.8524496078     0.0212323594     26.7939720153     77.8394012451     -51.1104393005
150  46   18    9     -0.6057639122     -9.7520809173     -0.0742240333     -0.1721786260     0.8524496078     0.0212323594     26.7939720153     77.8394012451     -51.1104393005
150 255   15    7     -0.4980193138     -9.8574304580     -0.0478864765     -0.2342312335     0.7022449970     0.0049868302     26.7939720153     77.8394012451     -51.1104393005
151 207   13    5     -0.4549215316     -9.6730680465     -0.1532367229     -0.2166540861     0.6846678733     0.0726321458     26.6188488006     78.7179489135     -52.9659347534
152 159   14    6     -0.4549215316     -9.6730680465     -0.1532367229     -0.2166540861     0.6846678733     0.0726321458     26.6188488006     78.7179489135     -52.9659347534
153 112   13    6     -0.4621044635     -9.8502473831     -0.2059118509     -0.1990769577     0.7073050498     0.0302872419     26.6188488006     78.7179489135     -52.9659347534
154  64   14    4     -0.6201298236     -9.5916604995     -0.0574637699     -0.1271705150     0.6665580749     0.1586535549     26.6188488006     78.7179489135     -52.9659347534
155  17   15    6     -0.6201298236     -9.5916604995     -0.0574637699     -0.1271705150     0.6665580749     0.1586535549     26.6188488006     78.7179489135     -52.9659347534
155 225   13    5     -0.6775936126     -9.8430643081     -0.1412650966     -0.1761734390     0.5677533149     0.0960683250     26.6188488006     78.7179489135     -52.9659347534
156 178   10    3     -0.5147795677     -9.7999668121     -0.2178834438     -0.1311653256     0.3834597778     0.1549250841     26.6188488006     78.7179489135     -52.9659347534
157 131    8    3     -0.5147795677     -9.7999668121     -0.2178834438     -0.1311653256     0.3834597778     0.1549250841     26.6188488006     78.7179489135     -52.9659347534
158  84    6    1     -0.6416787624     -9.8286991119     -0.2083061695     -0.1178493261     0.3791986465     0.0436032581     26.6188488006     78.7179489135     -52.9659347534
159  36    6    1     -0.0095772953     -9.8406705856     -0.3375996351     -0.0941468238     0.4119560241     0.0193681192     25.5681037902     78.7179489135     -53.3032989501
159 244    7    2     -0.0095772953     -9.8406705856     -0.3375996351     -0.0941468238     0.4119560241     0.0193681192     25.5681037902     78.7179489135     -53.3032989501
160 196    8    3     -0.7877325057     -9.6682786941     -0.1316878080     -0.0424807119     0.7187568664     0.0846165561     25.5681037902     78.7179489135     -53.3032989501
161 149   11    3     -0.1364764571     -9.8765850067     -0.2083061695     -0.0739064884     0.8077077865     -0.0251073479     25.5681037902     78.7179489135     -53.3032989501
162 101   14    5     -0.1364764571     -9.8765850067     -0.2083061695     -0.0739064884     0.8077077865     -0.0251073479     25.5681037902     78.7179489135     -53.3032989501
163  53   19    6     -0.5913979530     -9.6778564453     -0.0311262083     -0.0651179265     1.1382110118     0.0127101171     25.5681037902     78.7179489135     -53.3032989501
164   6   21    5     -0.8380132675     -9.8358821868     -0.1699969768     -0.0906846618     1.0575160980     0.0550550222     25.5681037902     78.7179489135     -53.3032989501
164 214   19    4     -0.8380132675     -9.8358821868     -0.1699969768     -0.0906846618     1.0575160980     0.0550550222     25.5681037902     78.7179489135     -53.3032989501
165 166   19    2     -0.6536503314     -9.7520809173     -0.1221105098     -0.0731075286     0.8740215301     0.0420053291     25.5681037902     78.7179489135     -53.3032989501
166 118   17    1     -0.1388707752     -9.6754617691     -0.1412650966     -0.0153160548     1.1861486434     0.0156396365     28.0198402404     79.0693664550     -56.0022010803
167  70   17    1     -0.1388707752     -9.6754617691     -0.1412650966     -0.0153160548     1.1861486434     0.0156396365     28.0198402404     79.0693664550     -56.0022010803
168  23   20    1     -0.7781552314     -9.6563072204     -0.1029559254     0.0403448629     1.6066682338     0.0238955616     28.0198402404     79.0693664550     -56.0022010803
168 230   22    0     -0.9242089271     -9.6874332427     -0.2130948066     0.0171750044     1.3672463893     -0.0346948742     28.0198402404     79.0693664550     -56.0022010803
169 182   21    0     -0.9242089271     -9.6874332427     -0.2130948066     0.0171750044     1.3672463893     -0.0346948742     28.0198402404     79.0693664550     -56.0022010803
170 134   18   -1     -0.7230857849     -9.7927837371     -0.1029559254     -0.0467418384     1.1230307817     -0.0887578678     28.0198402404     79.0693664550     -56.0022010803
171  86   16    0     -0.6273128509     -9.7137708663     -0.1508424043     -0.0531335163     1.0668371915     -0.0237757444     28.0198402404     79.0693664550     -56.0022010803
172  38   14    1     -0.6273128509     -9.7137708663     -0.1508424043     -0.0531335163     1.0668371915     -0.0237757444     28.0198402404     79.0693664550     -56.0022010803
172 247   13    1     -0.3160507440     -9.9029226303     -0.1771799468     -0.0478071117     0.9975940704     0.0385431718     28.0198402404     79.0693664550     -56.0022010803
173 198   11    1     -0.6033696174     -9.8502473831     -0.2753472328     0.0203708410     1.1970678520     0.0302872419     27.6695919036     78.3665313720     -58.0263748168
174 150   10    1     -0.6033696174     -9.8502473831     -0.2753472328     0.0203708410     1.1970678520     0.0302872419     27.6695919036     78.3665313720     -58.0263748168
175 102   10    3     -0.8236474037     -9.6682786941     -0.1436594247     0.0517966270     1.3611210584     -0.0887578678     27.6695919036     78.3665313720     -58.0263748168
176  55   10    4     -0.7326630592     -9.7017993927     -0.0861956501     -0.0041306018     1.2516634464     -0.0831651401     27.6695919036     78.3665313720     -58.0263748168
177   8    9    4     -0.7326630592     -9.7017993927     -0.0861956501     -0.0041306018     1.2516634464     -0.0831651401     27.6695919036     78.3665313720     -58.0263748168
177 216    9    5     -0.7733665466     -9.7664461135     -0.0909842967     -0.0387522268     1.1147748231     -0.0578647232     27.6695919036     78.3665313720     -58.0263748168
178 169    8    5     -0.5890036106     -9.7951784133     -0.1580253696     -0.0323605394     1.0535212755     -0.0440160799     27.6695919036     78.3665313720     -58.0263748168
179 121    7    6     -0.5890036106     -9.7951784133     -0.1580253696     -0.0323605394     1.0535212755     -0.0440160799     27.6695919036     78.3665313720     -58.0263748168
180  74    7    7     -0.3902747631     -9.8909511566     -0.0957729530     -0.0166476511     1.1600493192     -0.0493424844     27.6695919036     78.3665313720     -58.0263748168
181  26    6    8     -0.6751992702     -9.7305316925     -0.0047886476     0.0326215767     1.3728390932     0.0004593879     27.4944686889     78.8936614990     -61.5686836242
181 234    7    9     -0.6751992702     -9.7305316925     -0.0047886476     0.0326215767     1.3728390932     0.0004593879     27.4944686889     78.8936614990     -61.5686836242
182 186    6    8     -0.9984330177     -9.7448978424     -0.0885899734     0.0422091054     1.2673763036     -0.0434834384     27.4944686889     78.8936614990     -61.5686836242
183 139    4    8     -0.5698490142     -9.6682786941     0.0335205316     0.0094517173     0.9267529487     0.0095142726     27.4944686889     78.8936614990     -61.5686836242
184  90    3    8     -0.5698490142     -9.6682786941     0.0335205316     0.0094517173     0.9267529487     0.0095142726     27.4944686889     78.8936614990     -61.5686836242
185  42    1    8     -0.6081582069     -9.7209539413     -0.0287318849     -0.0736401653     0.8886691093     -0.0488098430     27.4944686889     78.8936614990     -61.5686836242
185 250    0   10     -0.4261896133     -9.9077110290     -0.1101388931     -0.1141208291     1.0018551349     -0.1430871725     27.4944686889     78.8936614990     -61.5686836242
186 203    1   11     -0.4261896133     -9.9077110290     -0.1101388931     -0.1141208291     1.0018551349     -0.1430871725     27.4944686889     78.8936614990     -61.5686836242
187 156    1   12     -0.3160507440     -9.7377147674     -0.1340821266     -0.1061312198     1.2844208526     -0.1707844734     27.4944686889     78.8936614990     -61.5686836242
188 109    4   13     -0.7877325057     -9.4144811630     0.1628140068     -0.1154524326     1.5185161590     -0.0727786540     27.4944686889     78.8936614990     -61.5686836242
189  62    7   11     -0.7877325057     -9.4144811630     0.1628140068     -0.1154524326     1.5185161590     -0.0727786540     27.4944686889     78.8936614990     -61.5686836242
190  15    8   11     -0.7949154853     -9.8095445632     -0.2059118509     -0.1924189567     1.3009326457     0.0356136512     27.3193454742     78.7179489135     -62.4120903015
190 223   10   10     -0.6273128509     -9.3641996383     0.0909842967     -0.1588626146     0.8923975944     0.1248309135     27.3193454742     78.7179489135     -62.4120903015
191 176    7    7     -0.6273128509     -9.3641996383     0.0909842967     -0.1588626146     0.8923975944     0.1248309135     27.3193454742     78.7179489135     -62.4120903015
192 129    5    7     -0.6512560367     -9.6251811981     -0.2178834438     -0.1093270664     0.6282079696     0.1892803955     27.3193454742     78.7179489135     -62.4120903015
193  81    3    8     -0.6991425037     -9.8598251342     -0.3280223608     -0.0510029554     0.7525794982     -0.0288358306     27.3193454742     78.7179489135     -62.4120903015
194  34    0    9     -0.6991425037     -9.8598251342     -0.3280223608     -0.0510029554     0.7525794982     -0.0288358306     27.3193454742     78.7179489135     -62.4120903015
194 242    0   11     -0.5411171436     -9.9603862762     -0.1340821266     0.0123812413     0.8982566833     -0.1761108636     27.3193454742     78.7179489135     -62.4120903015
195 195    0   14     -0.7925210952     -9.2540607452     0.2154891252     0.0230340504     0.9246223449     -0.2608006954     27.3193454742     78.7179489135     -62.4120903015
196 147    0   15     -0.7925210952     -9.2540607452     0.2154891252     0.0230340504     0.9246223449     -0.2608006954     27.3193454742     78.7179489135     -62.4120903015
197  99    0   15     -0.7374516487     -9.6610965728     -0.0454921483     -0.0720422506     0.6889290332     -0.1241784453     30.1213283538     77.6636886596     -64.4362640380
198  52    0   15     -0.6991425037     -9.6898279190     -0.0095772953     -0.1370243787     0.6407250881     -0.0938179492     30.1213283538     77.6636886596     -64.4362640380
199   4    0   13     -0.6991425037     -9.6898279190     -0.0095772953     -0.1370243787     0.6407250881     -0.0938179492     30.1213283538     77.6636886596     -64.4362640380
199 213    0   12     -0.6368901252     -9.7065887451     -0.0167602658     -0.1769723892     0.5674870014     -0.0336295938     30.1213283538     77.6636886596     -64.4362640380
200 165    0   11     -0.5985808849     -9.8382759094     -0.1939402198     -0.1942831993     0.4809329509     0.0390758152     30.1213283538     77.6636886596     -64.4362640380
201 118    1    9     -0.5985808849     -9.8382759094     -0.1939402198     -0.1942831993     0.4809329509     0.0390758152     30.1213283538     77.6636886596     -64.4362640380
202  70    1    6     -0.9744897842     -9.4958877563     0.1029559254     -0.1633900642     0.4447134017     0.0246945190     30.1213283538     77.6636886596     -64.4362640380
203  22    0    5     -0.4477385520     -10.0393991470     -0.2657699346     -0.1141208291     0.2340541362     0.1594525337     30.1213283538     77.6636886596     -64.4362640380
203 231    0    4     -0.4477385520     -10.0393991470     -0.2657699346     -0.1141208291     0.2340541362     0.1594525337     30.1213283538     77.6636886596     -64.4362640380
204 184    0    3     -0.5674547195     -9.7448978424     -0.1173218607     -0.0017337203     0.3256683111     -0.0408202362     31.3471965789     79.2450790405     -65.9543991088
205 137    0    3     -0.6177354812     -9.7065887451     0.0215489125     0.0310236501     0.3847913742     -0.0852957057     31.3471965789     79.2450790405     -65.9543991088
206  88    0    3     -0.6177354812     -9.7065887451     0.0215489125     0.0310236501     0.3847913742     -0.0852957057     31.3471965789     79.2450790405     -65.9543991088
207  40   -1    4     -0.1604196929     -9.6323642730     0.0861956501     0.0153107643     0.4798676490     -0.1888942527     31.3471965789     79.2450790405     -65.9543991088
207 248   -2    5     -0.1245048284     -9.6132097244     0.1723913097     -0.0225066995     0.6729497909     -0.2610670089     31.3471965789     79.2450790405     -65.9543991088
208 200   -2    6     -0.1245048284     -9.6132097244     0.1723913097     -0.0225066995     0.6729497909     -0.2610670089     31.3471965789     79.2450790405     -65.9543991088
209 152   -1    6     -0.3998520660     -9.6922225952     0.0383091812     -0.0643189620     0.7872011661     -0.2650618314     31.3471965789     79.2450790405     -65.9543991088
210 104    0    7     -0.4860476970     -9.7856006622     0.0095772953     -0.0712432861     0.7275454521     -0.1518757343     31.3471965789     79.2450790405     -65.9543991088
211  56    0    7     -0.4860476970     -9.7856006622     0.0095772953     -0.0712432861     0.7275454521     -0.1518757343     31.3471965789     79.2450790405     -65.9543991088
212   8    0    5     -0.4214009761     -9.7520809173     0.0742240333     -0.0699116897     0.6460514545     -0.0834314727     30.4715766906     78.3665313720     -68.8219833374
212 217    0    6     -0.3064734458     -9.8047552108     0.0407035017     -0.1290347576     0.7424593448     -0.1156562089     30.4715766906     78.3665313720     -68.8219833374
213 169    1    7     -0.3064734458     -9.8047552108     0.0407035017     -0.1290347576     0.7424593448     -0.1156562089     30.4715766906     78.3665313720     -68.8219833374
214 121    3    7     -0.3663315296     -9.7305316925     0.0885899734     -0.1908210372     0.8844079971     -0.0962148284     30.4715766906     78.3665313720     -68.8219833374
215  74    4    7     -0.4597101688     -9.7401084899     0.0430978250     -0.2257089853     1.0314166545     -0.0666532993     30.4715766906     78.3665313720     -68.8219833374
216  26    6    6     -0.4597101688     -9.7401084899     0.0430978250     -0.2257089853     1.0314166545     -0.0666532993     30.4715766906     78.3665313720     -68.8219833374
216 234    8    6     -0.5171739578     -9.8239097595     -0.0095772953     -0.2017401695     1.0838817405     -0.0229767847     30.4715766906     78.3665313720     -68.8219833374
217 187    9    6     -0.5147795677     -9.8741912841     -0.1676026582     -0.1303663730     1.0383410453     -0.0072638978     30.4715766906     78.3665313720     -68.8219833374
218 139   10    6     -0.5147795677     -9.8741912841     -0.1676026582     -0.1303663730     1.0383410453     -0.0072638978     30.4715766906     78.3665313720     -68.8219833374
219  92   10    5     -0.4381612300     -9.7065887451     -0.0454921483     -0.0531335163     0.9837453842     -0.0653216886     30.4715766906     78.3665313720     -68.8219833374
220  45    9    4     -0.3759088277     -9.8023614883     -0.1005615949     -0.0699116897     0.9366067886     -0.0786377048     32.3979415893     79.9479141235     -70.0027465820
220 254    7    5     -0.3759088277     -9.8023614883     -0.1005615949     -0.0699116897     0.9366067886     -0.0786377048     32.3979415893     79.9479141235     -70.0027465820
221 206    8    7     -0.4549215316     -9.7065887451     0.0095772953     -0.0699116897     0.9943982124     -0.1342986226     32.3979415893     79.9479141235     -70.0027465820
222 159    8    7     -0.6081582069     -9.7568693161     -0.0095772953     -0.1308990120     1.0479285717     -0.1753119230     32.3979415893     79.9479141235     -70.0027465820
223 111   10    8     -0.6081582069     -9.7568693161     -0.0095772953     -0.1308990120     1.0479285717     -0.1753119230     32.3979415893     79.9479141235     -70.0027465820
224  64   12    8     -0.5123852729     -9.7329254150     0.0670410633     -0.1527372598     0.9254213333     -0.1095308303     32.3979415893     79.9479141235     -70.0027465820
225  16   12    6     -0.6057639122     -9.7425031661     0.0957729530     -0.1934842491     0.6894616603     -0.0221778273     32.3979415893     79.9479141235     -70.0027465820
225 225   12    5     -0.6057639122     -9.7425031661     0.0957729530     -0.1934842491     0.6894616603     -0.0221778273     32.3979415893     79.9479141235     -70.0027465820
226 178    9    3     -0.4405555725     -9.8239097595     -0.0909842967     -0.2105287313     0.3709427356     0.0662404632     32.3979415893     79.9479141235     -70.0027465820
227 130    8    2     -0.3136564254     -9.8478536605     -0.1747856235     -0.1516719818     0.3344568729     0.0385431718     34.4994277954     78.8936614990     -68.9906616210
228  82    6    2     -0.3136564254     -9.8478536605     -0.1747856235     -0.1516719818     0.3344568729     0.0385431718     34.4994277954     78.8936614990     -68.9906616210
229  35    7    2     -0.2537982940     -9.7377147674     -0.1436594247     -0.1074628353     0.5618943214     -0.0922200202     34.4994277954     78.8936614990     -68.9906616210
229 243   10    2     -0.4692874431     -9.7329254150     0.0191545906     -0.1338285207     0.8684288024     -0.2152599334     34.4994277954     78.8936614990     -68.9906616210
230 196   13    2     -0.4692874431     -9.7329254150     0.0191545906     -0.1338285207     0.8684288024     -0.2152599334     34.4994277954     78.8936614990     -68.9906616210
231 148   14    3     -0.5339341640     -9.7975721359     -0.0287318849     -0.1580636596     0.7168926239     -0.1454840660     34.4994277954     78.8936614990     -68.9906616210
232 101   12    3     -0.4118237018     -9.7592630386     -0.0502807998     -0.1229094028     0.3160807847     -0.0109923780     34.4994277954     78.8936614990     -68.9906616210
233  53    9    2     -0.4118237018     -9.7592630386     -0.0502807998     -0.1229094028     0.3160807847     -0.0109923780     34.4994277954     78.8936614990     -68.9906616210
234   5    5    1     -0.3735145092     -9.7041940689     0.0023943238     -0.1101260304     0.0873117446     0.0705015897     34.4994277954     78.8936614990     -68.9906616210
234 213    2    0     -0.4046407222     -9.7688407897     -0.0478864765     -0.1668522262     0.0050188169     0.1035252928     33.2735595703     78.7179489135     -71.5208816528
235 165    0    0     -0.4046407222     -9.7688407897     -0.0478864765     -0.1668522262     0.0050188169     0.1035252928     33.2735595703     78.7179489135     -71.5208816528
236 117    0    0     -0.4357668876     -9.7592630386     -0.1029559254     -0.2254426717     -0.0192163171     0.0987315273     33.2735595703     78.7179489135     -71.5208816528
237  70    0    0     -0.4908363342     -9.8215160369     -0.1484480619     -0.2302364349     -0.0293364858     0.0686373472     33.2735595703     78.7179489135     -71.5208816528
238  22    0    0     -0.4908363342     -9.8215160369     -0.1484480619     -0.2302364349     -0.0293364858     0.0686373472     33.2735595703     78.7179489135     -71.5208816528
238 231    0    0     -0.5028079986     -9.8023614883     -0.1484480619     -0.1791029548     -0.0442504119     0.0206997203     33.2735595703     78.7179489135     -71.5208816528
239 183    0    0     -0.5195682525     -9.8263044357     -0.1652083396     -0.1303663730     -0.0588980245     -0.0402875947     33.2735595703     78.7179489135     -71.5208816528
240 136    0    0     -0.5195682525     -9.8263044357     -0.1652083396     -0.1303663730     -0.0588980245     -0.0402875947     33.2735595703     78.7179489135     -71.5208816528
241  88    0    0     -0.4956250190     -9.7927837371     -0.1197161788     -0.0565956830     -0.1198853378     -0.0962148284     33.2735595703     78.7179489135     -71.5208816528
242  41    0    0     -0.4405555725     -9.7017993927     0.0143659424     -0.0358227038     -0.1611649751     -0.1374944448     34.3243064880     79.0693664550     -69.8340682983
242 250    0    0     -0.4405555725     -9.7017993927     0.0143659424     -0.0358227038     -0.1611649751     -0.1374944448     34.3243064880     79.0693664550     -69.8340682983
243 202    0    0     -0.4022463798     -9.7688407897     -0.0454921483     -0.1077291488     -0.1302718162     -0.1710507869     34.3243064880     79.0693664550     -69.8340682983
244 155    0    0     -0.3687258243     -9.7927837371     -0.0933786296     -0.1386222839     -0.0999113273     -0.1862310409     34.3243064880     79.0693664550     -69.8340682983
245 108    0    0     -0.3687258243     -9.7927837371     -0.0933786296     -0.1386222839     -0.0999113273     -0.1862310409     34.3243064880     79.0693664550     -69.8340682983
246  61    0    0     -0.3375996351     -9.8023614883     -0.0574637699     -0.1221104383     -0.0756761980     -0.1894268989     34.3243064880     79.0693664550     -69.8340682983
247  13    0    0     -0.2921074867     -9.7209539413     -0.0047886476     -0.1085281133     -0.0810025978     -0.1835678577     34.3243064880     79.0693664550     -69.8340682983
247 222    0    0     -0.2921074867     -9.7209539413     -0.0047886476     -0.1085281133     -0.0810025978     -0.1835678577     34.3243064880     79.0693664550     -69.8340682983
248 174    0    0     -0.2514039993     -9.7592630386     -0.0167602658     -0.1354264497     -0.0847310829     -0.1595990419     34.3243064880     79.0693664550     -69.8340682983
249 127    0    0     -0.2585869789     -9.8023614883     -0.0335205316     -0.1625910997     -0.0551695346     -0.1409566164     32.2228164672     79.0693664550     -70.8461532592
250  80    0    0     -0.2585869789     -9.8023614883     -0.0335205316     -0.1625910997     -0.0551695346     -0.1409566164     32.2228164672     79.0693664550     -70.8461532592
251  33    0    0     -0.2274607658     -9.7999668121     -0.0718297100     -0.1748418331     -0.0242763996     -0.1311027765     32.2228164672     79.0693664550     -70.8461532592
251 242    0    0     -0.2035175085     -9.7640523910     -0.0359148550     -0.1753744840     -0.0074982299     -0.1143245935     32.2228164672     79.0693664550     -70.8461532592
252 195    0    0     -0.2035175085     -9.7640523910     -0.0359148550     -0.1753744840     -0.0074982299     -0.1143245935     32.2228164672     79.0693664550     -70.8461532592
253 147    0    0     -0.1915459060     -9.7353200912     -0.0694353866     -0.1830977439     -0.0128246331     -0.0797029781     32.2228164672     79.0693664550     -70.8461532592
254 100    0    0     -0.2059118509     -9.7448978424     -0.0454921483     -0.1993432998     -0.0304017639     -0.0392223148     32.2228164672     79.0693664550     -70.8461532592
255  53    0    0     -0.2059118509     -9.7448978424     -0.0454921483     -0.1993432998     -0.0304017639     -0.0392223148     32.2228164672     79.0693664550     -70.8461532592
  0   5    0    0     -0.2346437215     -9.8382759094     -0.1388707752     -0.1921526336     -0.0218795180     -0.0147208595     32.2228164672     79.0693664550     -70.8461532592
  0 214    0    0     -0.2490096569     -9.8071498870     -0.0861956501     -0.1316979646     0.0071493792     -0.0123239791     32.2228164672     79.0693664550     -70.8461532592
  1 166    0    0     -0.2490096569     -9.8071498870     -0.0861956501     -0.1316979646     0.0071493792     -0.0123239791     32.2228164672     79.0693664550     -70.8461532592
  2 118    0    0     -0.2418267011     -9.7520809173     -0.0838013267     -0.1021364212     0.0162042641     -0.0117913389     33.4486846923     78.1908187866     -69.3280258178
  3  70    0    0     -0.2466153383     -9.7975721359     -0.0359148550     -0.0904183387     0.0201990652     -0.0176503825     33.4486846923     78.1908187866     -69.3280258178
  4  22    0    0     -0.2466153383     -9.7975721359     -0.0359148550     -0.0904183387     0.0201990652     -0.0176503825     33.4486846923     78.1908187866     -69.3280258178
  4 230    0    0     -0.2561926364     -9.8119382858     -0.0670410633     -0.0893530654     0.0122094619     -0.0221778273     33.4486846923     78.1908187866     -69.3280258178
  5 183    0    0     -0.2681642532     -9.7688407897     -0.0191545906     -0.0680474519     0.0055514578     -0.0325643110     33.4486846923     78.1908187866     -69.3280258178
  6 135    0    0     -0.2681642532     -9.7688407897     -0.0191545906     -0.0680474519     0.0055514578     -0.0325643110     33.4486846923     78.1908187866     -69.3280258178
  7  87    0    0     -0.2537982940     -9.7233486175     0.0239432382     -0.0794992160     -0.0064329500     -0.0362927937     33.4486846923     78.1908187866     -69.3280258178
  8  39    0    0     -0.2585869789     -9.7856006622     -0.0191545906     -0.1205125093     -0.0037697479     -0.0301674318     33.4486846923     78.1908187866     -69.3280258178
  8 247    0    0     -0.2585869789     -9.7856006622     -0.0191545906     -0.1205125093     -0.0037697479     -0.0301674318     33.4486846923     78.1908187866     -69.3280258178
  9 199    0    0     -0.2585869789     -9.8023614883     -0.0335205316     -0.1197135562     0.0140737032     -0.0330969524     33.0984382629     77.8394012451     -70.0027465820
 10 151    0    0     -0.2442210197     -9.7879953384     -0.0359148550     -0.0989405822     0.0231285858     -0.0283031892     33.0984382629     77.8394012451     -70.0027465820
 11 103    0    0     -0.2442210197     -9.7879953384     -0.0359148550     -0.0989405822     0.0231285858     -0.0283031892     33.0984382629     77.8394012451     -70.0027465820
 12  55    0    0     -0.2825301933     -9.7975721359     -0.0574637699     -0.0789665699     0.0303192329     -0.0189819831     33.0984382629     77.8394012451     -70.0027465820
 13   7    0    0     -0.2681642532     -9.7520809173     0.0478864765     -0.0462091922     0.0154053030     -0.0224441456     33.0984382629     77.8394012451     -70.0027465820
 13 215    0    0     -0.2681642532     -9.7520809173     0.0478864765     -0.0462091922     0.0154053030     -0.0224441456     33.0984382629     77.8394012451     -70.0027465820
 14 167    0    0     -0.2801358699     -9.7927837371     0.0526751232     -0.0621883964     0.0002250546     -0.0184493436     33.0984382629     77.8394012451     -70.0027465820
 15 118    0    0     -0.2514039993     -9.7616577148     0.0646467447     -0.0813634490     0.0055514578     -0.0128566193     33.0984382629     77.8394012451     -70.0027465820
 16  70    0    0     -0.2514039993     -9.7616577148     0.0646467447     -0.0813634490     0.0055514578     -0.0128566193     33.0984382629     77.8394012451     -70.0027465820
 17  22    0    0     -0.2968961238     -9.8143329620     0.0000000000     -0.0949457836     0.0100788998     0.0007257089     31.8725681304     78.3665313720     -69.1593399047
 17 228    0    0     -0.3184450626     -9.7903900146     0.0742240333     -0.0571283149     0.0132747423     -0.0040680541     31.8725681304     78.3665313720     -69.1593399047
 18 180    0    0     -0.3184450626     -9.7903900146     0.0742240333     -0.0571283149     0.0132747423     -0.0040680541     31.8725681304     78.3665313720     -69.1593399047
 19 132    0    0     -0.3352053165     -9.7903900146     0.0550694465     -0.0286320590     0.0130084216     -0.0171177411     31.8725681304     78.3665313720     -69.1593399047
 20  84    0    0     -1.1205434799     -9.5629291534     -0.2968961238     -0.0201098179     -0.0077645492     -0.0144545412     31.8725681304     78.3665313720     -69.1593399047
 21  36    0    1     -1.1205434799     -9.5629291534     -0.2968961238     -0.0201098179     -0.0077645492     -0.0144545412     31.8725681304     78.3665313720     -69.1593399047
 21 245    0    4     -0.2609812974     -9.8191213607     0.1101388931     -0.1130555629     -0.2320061206     0.1187055349     31.8725681304     78.3665313720     -69.1593399047
 22 197    0    5     -0.3328109979     -9.7472915649     0.0814070034     -0.1183819532     -0.2024445772     0.0713005542     31.8725681304     78.3665313720     -69.1593399047
 23 149   -1    8     -0.3328109979     -9.7472915649     0.0814070034     -0.1183819532     -0.2024445772     0.0713005542     31.8725681304     78.3665313720     -69.1593399047
 24 101   -1   11     -0.3352053165     -9.8095445632     0.0694353866     -0.1261052489     -0.1758125782     0.0486633396     33.7989311218     78.5422439575     -71.3522033691
 25  54   -2   11     -0.3399939537     -9.7592630386     0.0694353866     -0.1127892255     -0.1422562360     0.0230966043     33.7989311218     78.5422439575     -71.3522033691
 26   7   -2   12     -0.3399939537     -9.7592630386     0.0694353866     -0.1127892255     -0.1422562360     0.0230966043     33.7989311218     78.5422439575     -71.3522033691
 26 215   -1   13     -0.3423882961     -9.7640523910     0.0670410633     -0.1133218765     -0.1007102847     0.0047205090     33.7989311218     78.5422439575     -71.3522033691
 27 167   -1   14     -0.4166123390     -9.7401084899     0.0909842967     -0.1157187461     -0.0570337820     -0.0133892595     33.7989311218     78.5422439575     -71.3522033691
 28 120   -1   14     -0.4166123390     -9.7401084899     0.0909842967     -0.1157187461     -0.0570337820     -0.0133892595     33.7989311218     78.5422439575     -71.3522033691
 29  73   -1   16     -0.4237952709     -9.7592630386     0.2178834438     -0.1391549224     -0.0458483314     -0.0362927937     33.7989311218     78.5422439575     -71.3522033691
 30  25    0   16     -0.4022463798     -9.7784175872     0.1436594247     -0.1569983863     -0.0338639259     -0.0549352073     33.7989311218     78.5422439575     -71.3522033691
 30 234    0   15     -0.4022463798     -9.7784175872     0.1436594247     -0.1569983863     -0.0338639259     -0.0549352073     33.7989311218     78.5422439575     -71.3522033691
 31 187   -1   16     -0.3711201906     -9.7496862411     0.1436594247     -0.1671185493     -0.0298691225     -0.0671859312     33.7989311218     78.5422439575     -71.3522033691
 32 140    0   17     -0.3926690864     -9.7951784133     0.1723913097     -0.1780376672     -0.0301354432     -0.0554678440     33.2735595703     79.4207916259     -70.5087966918
 33  93    0   16     -0.3926690864     -9.7951784133     0.1723913097     -0.1780376672     -0.0301354432     -0.0554678440     33.2735595703     79.4207916259     -70.5087966918
 34  45    0   17     -0.4190066337     -9.7856006622     -0.0430978250     -0.1484761333     -0.0277385616     -0.0389559936     33.2735595703     79.4207916259     -70.5087966918
 34 254    0   20     -0.3783031463     -9.7401084899     0.0622524166     -0.1540688514     -0.0221458387     -0.0589300107     33.2735595703     79.4207916259     -70.5087966918
 35 206    0   21     -0.3783031463     -9.7401084899     0.0622524166     -0.1540688514     -0.0221458387     -0.0589300107     33.2735595703     79.4207916259     -70.5087966918
 36 158    1   22     -0.3759088277     -9.7520809173     0.1939402198     -0.1615258216     -0.0141562342     -0.0581310462     33.2735595703     79.4207916259     -70.5087966918
 37 111    0   22     -0.3926690864     -9.7879953384     0.1149275422     -0.1402202129     -0.0141562342     -0.0277705478     33.2735595703     79.4207916259     -70.5087966918
 38  63    0   22     -0.3926690864     -9.7879953384     0.1149275422     -0.1402202129     -0.0141562342     -0.0277705478     33.2735595703     79.4207916259     -70.5087966918
 39  16    0   21     -0.4237952709     -9.7903900146     0.0598580884     -0.1303663730     -0.0019055066     -0.0317653465     33.2735595703     79.4207916259     -70.5087966918
 39 224    0   21     -0.4357668876     -9.7353200912     0.0167602658     -0.1378233313     0.0023556156     -0.0575984048     33.0984382629     78.1908187866     -70.6774749755
 40 176    0   23     -0.4357668876     -9.7353200912     0.0167602658     -0.1378233313     0.0023556156     -0.0575984048     33.0984382629     78.1908187866     -70.6774749755
 41 128    0   25     -0.4190066337     -9.7664461135     0.1532367229     -0.1548678159     -0.0152215137     -0.0573320865     33.0984382629     78.1908187866     -70.6774749755
 42  81    0   25     -0.3615428924     -9.8095445632     0.1316878080     -0.1455466175     -0.0133572745     -0.0378907155     33.0984382629     78.1908187866     -70.6774749755
 43  34    0   26     -0.3615428924     -9.8095445632     0.1316878080     -0.1455466175     -0.0133572745     -0.0378907155     33.0984382629     78.1908187866     -70.6774749755
 43 242    1   27     -0.4070350170     -9.7377147674     -0.0287318849     -0.1247736334     0.0122094619     -0.0488098430     33.0984382629     78.1908187866     -70.6774749755
 44 194    2   28     -0.4261896133     -9.7472915649     0.0790126848     -0.1633900642     0.0188674659     -0.0679848909     33.0984382629     78.1908187866     -70.6774749755
 45 147    2   30     -0.4261896133     -9.7472915649     0.0790126848     -0.1633900642     0.0188674659     -0.0679848909     33.0984382629     78.1908187866     -70.6774749755
 46  99    2   30     -0.4046407222     -9.7520809173     0.1364764571     -0.1554004573     -0.0056339893     -0.0496087980     33.0984382629     78.1908187866     -70.6774749755
 47  51    1   32     -0.3112620830     -9.7425031661     0.1364764571     -0.1450139760     -0.0197489566     -0.0317653465     32.9233131408     77.6636886596     -71.5208816528
 48   3    1   31     -0.3112620830     -9.7425031661     0.1364764571     -0.1450139760     -0.0197489566     -0.0317653465     32.9233131408     77.6636886596     -71.5208816528
 48 212    2   32     -0.3304166793     -9.8119382858     0.2657699346     -0.1460792541     -0.0152215137     -0.0336295938     32.9233131408     77.6636886596     -71.5208816528
 49 164    1   32     -0.3878804397     -9.7808122634     0.1604196929     -0.1258389234     0.0180685052     -0.0453476810     32.9233131408     77.6636886596     -71.5208816528
 50 116    2   29     -0.3878804397     -9.7808122634     0.1604196929     -0.1258389234     0.0180685052     -0.0453476810     32.9233131408     77.6636886596     -71.5208816528
 51  69    2   29     -0.3735145092     -9.6850395202     0.1388707752     -0.1354264497     0.0284549922     -0.0562668085     32.9233131408     77.6636886596     -71.5208816528
 52  21    2   28     -0.3687258243     -9.7975721359     0.1460537433     -0.1492750883     0.0151389837     -0.0378907155     32.9233131408     77.6636886596     -71.5208816528
 52 229    3   27     -0.3687258243     -9.7975721359     0.1460537433     -0.1492750883     0.0151389837     -0.0378907155     32.9233131408     77.6636886596     -71.5208816528
 53 182    3   25     -0.3735145092     -9.8143329620     0.1867572593     -0.1287684440     0.0170032238     -0.0309663891     32.9233131408     77.6636886596     -71.5208816528
 54 134    3   25     -0.3759088277     -9.7329254150     0.1149275422     -0.1269042015     0.0114105010     -0.0264389491     33.9740562438     79.4207916259     -71.5208816528
 55  86    2   25     -0.3759088277     -9.7329254150     0.1149275422     -0.1269042015     0.0114105010     -0.0264389491     33.9740562438     79.4207916259     -71.5208816528
 56  38    1   25     -0.3375996351     -9.8430643081     0.2753472328     -0.1415518045     0.0042198567     -0.0205799055     33.9740562438     79.4207916259     -71.5208816528
 56 246    1   27     -0.3854861259     -9.8143329620     0.2346437215     -0.1351601123     0.0220633077     -0.0283031892     33.9740562438     79.4207916259     -71.5208816528
 57 198    1   28     -0.3854861259     -9.8143329620     0.2346437215     -0.1351601123     0.0220633077     -0.0283031892     33.9740562438     79.4207916259     -71.5208816528
 58 151    0   27     -0.4501328468     -9.7568693161     0.0359148550     -0.1324969291     0.0340477180     -0.0493424844     33.9740562438     79.4207916259     -71.5208816528
 59 103    0   26     -0.4094293594     -9.8191213607     0.1963345432     -0.1253062725     0.0324497938     -0.0634574508     33.9740562438     79.4207916259     -71.5208816528
 60  55    0   27     -0.4094293594     -9.8191213607     0.1963345432     -0.1253062725     0.0324497938     -0.0634574508     33.9740562438     79.4207916259     -71.5208816528
 61   8    1   27     -0.4190066337     -9.7425031661     0.0335205316     -0.1045333027     0.0367109179     -0.0671859312     33.9740562438     79.4207916259     -71.5208816528
 61 216    1   28     -0.4046407222     -9.7808122634     0.0909842967     -0.1002721905     0.0388414812     -0.0844967460     33.4486846923     77.8394012451     -70.6774749755
 62 167    0   29     -0.4046407222     -9.7808122634     0.0909842967     -0.1002721905     0.0388414812     -0.0844967460     33.4486846923     77.8394012451     -70.6774749755
 63 120    1   30     -0.3759088277     -9.7688407897     0.0335205316     -0.0968100166     0.0257917904     -0.0874262619     33.4486846923     77.8394012451     -70.6774749755
 64  72    1   31     -0.3735145092     -9.8023614883     0.1149275422     -0.0941468238     0.0178021860     -0.0797029781     33.4486846923     77.8394012451     -70.6774749755
 65  24    1   33     -0.3735145092     -9.8023614883     0.1149275422     -0.0941468238     0.0178021860     -0.0797029781     33.4486846923     77.8394012451     -70.6774749755
 65 232    2   35     -0.3423882961     -9.7113771438     0.1699969768     -0.1008048176     0.0265907502     -0.0911547470     33.4486846923     77.8394012451     -70.6774749755
 66 184    2   36     -0.3160507440     -9.7712354660     0.3136564254     -0.1167840361     0.0513585281     -0.0986117172     33.4486846923     77.8394012451     -70.6774749755
 67 137    3   37     -0.3160507440     -9.7712354660     0.3136564254     -0.1167840361     0.0513585281     -0.0986117172     33.4486846923     77.8394012451     -70.6774749755
 68  89    4   35     -0.3016848087     -9.7736291885     0.2442210197     -0.1210451602     0.0473637199     -0.0655880069     33.4486846923     77.8394012451     -70.6774749755
 69  42    3   33     -0.3136564254     -9.7736291885     0.2059118509     -0.1125229120     0.0428362798     -0.0440160799     33.4486846923     77.8394012451     -70.6774749755
 69 250    3   31     -0.3136564254     -9.7736291885     0.2059118509     -0.1125229120     0.0428362798     -0.0440160799     33.4486846923     77.8394012451     -70.6774749755
 70 202    4   30     -0.3016848087     -9.8023614883     0.2992904472     -0.1045333027     0.0454994773     -0.0442823982     33.6238098144     77.6636886596     -70.5087966918
 71 154    3   28     -0.3711201906     -9.7520809173     0.2537982940     -0.1042669892     0.0449668407     -0.0389559936     33.6238098144     77.6636886596     -70.5087966918
 72 106    2   29     -0.3711201906     -9.7520809173     0.2537982940     -0.1042669892     0.0449668407     -0.0389559936     33.6238098144     77.6636886596     -70.5087966918
 73  58    2   31     -0.3735145092     -9.7736291885     0.2968961238     -0.1087944393     0.0236612272     -0.0240420675     33.6238098144     77.6636886596     -70.5087966918
 74  10    1   30     -0.3352053165     -9.7401084899     0.1867572593     -0.1322306156     0.0119431400     -0.0104597377     33.6238098144     77.6636886596     -70.5087966918
 74 218    1   30     -0.3352053165     -9.7401084899     0.1867572593     -0.1322306156     0.0119431400     -0.0104597377     33.6238098144     77.6636886596     -70.5087966918
 75 170    2   30     -0.3591485500     -9.7784175872     0.2825301933     -0.1362254023     0.0138073825     -0.0147208595     33.6238098144     77.6636886596     -70.5087966918
 76 123    2   30     -0.3567542552     -9.7760238647     0.1628140068     -0.1181156396     0.0143400216     -0.0227104640     33.6238098144     77.6636886596     -70.5087966918
 77  75    1   29     -0.3567542552     -9.7760238647     0.1628140068     -0.1181156396     0.0143400216     -0.0227104640     33.6238098144     77.6636886596     -70.5087966918
 78  27    0   30     -0.3615428924     -9.7544746398     0.0790126848     -0.1098597164     0.0183348236     -0.0525383234     35.1999244689     77.4879837036     -71.6895599365
 78 235    1   31     -0.3830918121     -9.7401084899     0.1053502440     -0.1226430892     0.0223296284     -0.0786377048     35.1999244689     77.4879837036     -71.6895599365
 79 188    2   31     -0.3830918121     -9.7401084899     0.1053502440     -0.1226430892     0.0223296284     -0.0786377048     35.1999244689     77.4879837036     -71.6895599365
 80 140    2   33     -0.3352053165     -9.7784175872     0.2681642532     -0.1335622072     0.0132747423     -0.0741102600     35.1999244689     77.4879837036     -71.6895599365
 81  92    3   34     -0.3088677406     -9.7808122634     0.3471769332     -0.1199798698     0.0265907502     -0.0642564201     35.1999244689     77.4879837036     -71.6895599365
 82  44    3   33     -0.3088677406     -9.7808122634     0.3471769332     -0.1199798698     0.0265907502     -0.0642564201     35.1999244689     77.4879837036     -71.6895599365
 82 252    2   33     -0.3447826147     -9.7544746398     0.2035175085     -0.1218441247     0.0532227706     -0.0714470624     35.1999244689     77.4879837036     -71.6895599365
 83 205    3   34     -0.3232336997     -9.7856006622     0.3878804397     -0.1324969291     0.0513585281     -0.0671859312     35.1999244689     77.4879837036     -71.6895599365
 84 157    3   33     -0.3232336997     -9.7856006622     0.3878804397     -0.1324969291     0.0513585281     -0.0671859312     35.1999244689     77.4879837036     -71.6895599365
 85 110    2   33     -0.3399939537     -9.8167276382     0.3902747631     -0.1210451602     0.0329824328     -0.0461466360     34.6745529174     78.0151138305     -70.8461532592
 86  62    2   31     -0.3423882961     -9.7448978424     0.2178834438     -0.1087944393     0.0100788998     -0.0354938316     34.6745529174     78.0151138305     -70.8461532592
 87  15    2   30     -0.3423882961     -9.7448978424     0.2178834438     -0.1087944393     0.0100788998     -0.0354938316     34.6745529174     78.0151138305     -70.8461532592
 87 223    1   30     -0.3399939537     -9.7736291885     0.3280223608     -0.1282358055     0.0127421021     -0.0477445602     34.6745529174     78.0151138305     -70.8461532592
 88 176    0   30     -0.3064734458     -9.7592630386     0.3878804397     -0.1199798698     0.0289876317     -0.0528046417     34.6745529174     78.0151138305     -70.8461532592
 89 128    1   28     -0.3064734458     -9.7592630386     0.3878804397     -0.1199798698     0.0289876317     -0.0528046417     34.6745529174     78.0151138305     -70.8461532592
 90  80    2   26     -0.3639371871     -9.7520809173     0.2849245071     -0.1290347576     0.0332487535     -0.0562668085     34.6745529174     78.0151138305     -70.8461532592
 91  33    1   25     -0.3208393812     -9.7784175872     0.3854861259     -0.1428834056     0.0164705848     -0.0456139993     34.6745529174     78.0151138305     -70.8461532592
 91 241    1   22     -0.3208393812     -9.7784175872     0.3854861259     -0.1428834056     0.0164705848     -0.0456139993     34.6745529174     78.0151138305     -70.8461532592
 92 193    1   22     -0.3423882961     -9.7688407897     0.2681642532     -0.1466119050     0.0044861769     -0.0272379112     32.7481880187     78.5422439575     -72.0269241333
 93 146    0   20     -0.3471769332     -9.7712354660     0.2154891252     -0.1484761333     0.0018229753     -0.0320316696     32.7481880187     78.5422439575     -72.0269241333
 94  99    0   19     -0.3471769332     -9.7712354660     0.2154891252     -0.1484761333     0.0018229753     -0.0320316696     32.7481880187     78.5422439575     -72.0269241333
 95  51    0   19     -0.3328109979     -9.8071498870     0.2035175085     -0.1343611598     0.0082146587     -0.0488098430     32.7481880187     78.5422439575     -72.0269241333
 96   3    0   19     -0.3328109979     -9.7616577148     0.2729529142     -0.1332958936     0.0244601893     -0.0775724172     32.7481880187     78.5422439575     -72.0269241333
 96 211    0   19     -0.3328109979     -9.7616577148     0.2729529142     -0.1332958936     0.0244601893     -0.0775724172     32.7481880187     78.5422439575     -72.0269241333
 97 164    1   18     -0.3232336997     -9.7808122634     0.3399939537     -0.1394212484     0.0204653882     -0.0743765783     32.7481880187     78.5422439575     -72.0269241333
 98 117    1   18     -0.3040791034     -9.7951784133     0.3136564254     -0.1364917278     0.0050188169     -0.0546688842     32.7481880187     78.5422439575     -72.0269241333
 99  69    1   17     -0.3040791034     -9.7951784133     0.3136564254     -0.1364917278     0.0050188169     -0.0546688842     32.7481880187     78.5422439575     -72.0269241333
100  21    1   18     -0.3208393812     -9.7353200912     0.2107004880     -0.1266378760     -0.0011065461     -0.0434834384     33.2735595703     78.7179489135     -70.8461532592
100 229    0   20     -0.3184450626     -9.7927837371     0.1987288665     -0.1364917278     -0.0074982299     -0.0466792821     33.2735595703     78.7179489135     -70.8461532592
101 182    0   21     -0.3184450626     -9.7927837371     0.1987288665     -0.1364917278     -0.0074982299     -0.0466792821     33.2735595703     78.7179489135     -70.8461532592
102 135    0   23     -0.3016848087     -9.8119382858     0.2633756160     -0.1460792541     -0.0117593514     -0.0552015256     33.2735595703     78.7179489135     -70.8461532592
103  88    1   24     -0.2705585718     -9.7784175872     0.2609812974     -0.1508730173     -0.0213468790     -0.0493424844     33.2735595703     78.7179489135     -70.8461532592
104  40    1   24     -0.2705585718     -9.7784175872     0.2609812974     -0.1508730173     -0.0213468790     -0.0493424844     33.2735595703     78.7179489135     -70.8461532592
104 249    1   25     -0.2992904472     -9.7041940689     0.1053502440     -0.1468782186     -0.0194826364     -0.0352275133     33.2735595703     78.7179489135     -70.8461532592
105 202    1   26     -0.2992904472     -9.7975721359     0.2705585718     -0.1756407976     -0.0194826364     -0.0426844787     33.2735595703     78.7179489135     -70.8461532592
106 155    1   27     -0.2992904472     -9.7975721359     0.2705585718     -0.1756407976     -0.0194826364     -0.0426844787     33.2735595703     78.7179489135     -70.8461532592
107 107    0   27     -0.2897131729     -9.8023614883     0.3974577426     -0.1799019098     -0.0197489566     -0.0538699245     33.2735595703     78.7179489135     -70.8461532592
108  60    0   26     -0.2921074867     -9.7856006622     0.3232336997     -0.1628574275     -0.0200152778     -0.0458803176     32.9233131408     78.3665313720     -70.5087966918
109  13    1   25     -0.2921074867     -9.7856006622     0.3232336997     -0.1628574275     -0.0200152778     -0.0458803176     32.9233131408     78.3665313720     -70.5087966918
109 221    1   23     -0.2801358699     -9.8263044357     0.2202777862     -0.1380896453     -0.0096287908     -0.0370917558     32.9233131408     78.3665313720     -70.5087966918
110 174    2   23     -0.2992904472     -9.7472915649     0.1723913097     -0.1197135562     0.0148726630     -0.0498751211     32.9233131408     78.3665313720     -70.5087966918
111 126    1   24     -0.2992904472     -9.7472915649     0.1723913097     -0.1197135562     0.0148726630     -0.0498751211     32.9233131408     78.3665313720     -70.5087966918
112  79    1   25     -0.2992904472     -9.7233486175     0.2298550844     -0.1223767518     0.0239275479     -0.0602616071     32.9233131408     78.3665313720     -70.5087966918
113  32    1   28     -0.2705585718     -9.7664461135     0.3352053165     -0.1362254023     0.0252591490     -0.0557341623     32.9233131408     78.3665313720     -70.5087966918
113 240    1   28     -0.2705585718     -9.7664461135     0.3352053165     -0.1362254023     0.0252591490     -0.0557341623     32.9233131408     78.3665313720     -70.5087966918
114 193    2   28     -0.2873188495     -9.7544746398     0.2681642532     -0.1322306156     0.0305855536     -0.0546688842     32.9233131408     78.3665313720     -70.5087966918
115 146    2   28     -0.2921074867     -9.7448978424     0.1580253696     -0.1367580413     0.0257917904     -0.0570657682     34.3243064880     78.0151138305     -70.5087966918
116  98    2   26     -0.2921074867     -9.7448978424     0.1580253696     -0.1367580413     0.0257917904     -0.0570657682     34.3243064880     78.0151138305     -70.5087966918
117  50    2   27     -0.2897131729     -9.7879953384     0.3759088277     -0.1567320585     0.0164705848     -0.0578647232     34.3243064880     78.0151138305     -70.5087966918
118   2    1   28     -0.2609812974     -9.8143329620     0.2992904472     -0.1423507690     0.0162042641     -0.0418855190     34.3243064880     78.0151138305     -70.5087966918
118 210    1   27     -0.2609812974     -9.8143329620     0.2992904472     -0.1423507690     0.0162042641     -0.0418855190     34.3243064880     78.0151138305     -70.5087966918
119 162    1   26     -0.2370380401     -9.8143329620     0.3040791034     -0.1175829887     0.0345803546     -0.0320316696     34.3243064880     78.0151138305     -70.5087966918
120 114    0   24     -0.3112620830     -9.7472915649     0.2921074867     -0.0930815410     0.0550870037     -0.0416191959     34.3243064880     78.0151138305     -70.5087966918
121  66    0   23     -0.3112620830     -9.7472915649     0.2921074867     -0.0930815410     0.0550870037     -0.0416191959     34.3243064880     78.0151138305     -70.5087966918
122  18    0   24     -0.3399939537     -9.7185602188     0.2585869789     -0.1250399589     0.0300529122     -0.0549352073     34.3243064880     78.0151138305     -70.5087966918
122 226    0   25     -0.3112620830     -9.7784175872     0.3328109979     -0.1700480699     -0.0194826364     -0.0560004806     33.4486846923     79.2450790405     -71.0148391723
123 178    0   26     -0.3112620830     -9.7784175872     0.3328109979     -0.1700480699     -0.0194826364     -0.0560004806     33.4486846923     79.2450790405     -71.0148391723
124 130    0   25     -0.2657699346     -9.7951784133     0.3735145092     -0.1729775905     -0.0365271282     -0.0583973646     33.4486846923     79.2450790405     -71.0148391723
125  83    0   23     -0.2585869789     -9.7903900146     0.3136564254     -0.1452802896     -0.0234774374     -0.0586636924     33.4486846923     79.2450790405     -71.0148391723
126  35    0   22     -0.2585869789     -9.7903900146     0.3136564254     -0.1452802896     -0.0234774374     -0.0586636924     33.4486846923     79.2450790405     -71.0148391723
126 243    0   21     -0.2657699346     -9.7784175872     0.2681642532     -0.1301000356     0.0031545760     -0.0714470624     33.4486846923     79.2450790405     -71.0148391723
127 195    0   21     -0.2609812974     -9.7425031661     0.1987288665     -0.1386222839     0.0143400216     -0.0714470624     33.4486846923     79.2450790405     -71.0148391723
128 147    0   20     -0.2609812974     -9.7425031661     0.1987288665     -0.1386222839     0.0143400216     -0.0714470624     33.4486846923     79.2450790405     -71.0148391723
129 100    0   20     -0.2514039993     -9.7688407897     0.2657699346     -0.1556667804     0.0164705848     -0.0607942485     33.4486846923     79.2450790405     -71.0148391723
130  52    1   22     -0.2585869789     -9.7999668121     0.2729529142     -0.1372906923     0.0162042641     -0.0488098430     32.3979415893     77.1365661621     -71.0148391723
131   4    2   21     -0.2585869789     -9.7999668121     0.2729529142     -0.1372906923     0.0162042641     -0.0488098430     32.3979415893     77.1365661621     -71.0148391723
131 213    2   21     -0.2466153383     -9.7856006622     0.1915459060     -0.1274368524     0.0106115412     -0.0426844787     32.3979415893     77.1365661621     -71.0148391723
132 165    2   21     -0.2394323587     -9.7832069396     0.1795742750     -0.1162513971     0.0194001054     -0.0477445602     32.3979415893     77.1365661621     -71.0148391723
133 118    1   21     -0.2394323587     -9.7832069396     0.1795742750     -0.1162513971     0.0194001054     -0.0477445602     32.3979415893     77.1365661621     -71.0148391723
134  71    0   24     -0.2609812974     -9.7664461135     0.2107004880     -0.1173166751     0.0337813949     -0.0578647232     32.3979415893     77.1365661621     -71.0148391723
135  23    0   24     -0.2537982940     -9.7520809173     0.3208393812     -0.1362254023     0.0356456327     -0.0506740808     32.3979415893     77.1365661621     -71.0148391723
135 231    1   24     -0.2537982940     -9.7520809173     0.3208393812     -0.1362254023     0.0356456327     -0.0506740808     32.3979415893     77.1365661621     -71.0148391723
136 184    2   25     -0.2298550844     -9.7808122634     0.4118237018     -0.1322306156     0.0305855536     -0.0307000684     32.3979415893     77.1365661621     -71.0148391723
137 136    3   24     -0.2442210197     -9.7736291885     0.3064734458     -0.1218441247     0.0220633077     -0.0227104640     32.3979415893     77.1365661621     -71.0148391723
138  89    3   22     -0.2442210197     -9.7736291885     0.3064734458     -0.1218441247     0.0220633077     -0.0227104640     32.3979415893     77.1365661621     -71.0148391723
139  42    2   21     -0.2753472328     -9.7712354660     0.2777415513     -0.1250399589     0.0244601893     -0.0333632707     34.1491813659     78.8936614990     -71.0148391723
139 250    1   23     -0.2753472328     -9.7736291885     0.2873188495     -0.1407528495     0.0228622674     -0.0440160799     34.1491813659     78.8936614990     -71.0148391723
140 203    0   23     -0.2753472328     -9.7736291885     0.2873188495     -0.1407528495     0.0228622674     -0.0440160799     34.1491813659     78.8936614990     -71.0148391723
141 155    0   23     -0.2801358699     -9.7592630386     0.2346437215     -0.1468782186     0.0313845133     -0.0544025659     34.1491813659     78.8936614990     -71.0148391723
142 108    0   24     -0.2394323587     -9.7903900146     0.3711201906     -0.1383559703     0.0236612272     -0.0426844787     34.1491813659     78.8936614990     -71.0148391723
143  61    0   24     -0.2394323587     -9.7903900146     0.3711201906     -0.1383559703     0.0236612272     -0.0426844787     34.1491813659     78.8936614990     -71.0148391723
144  13    0   24     -0.2633756160     -9.7329254150     0.2011231899     -0.1306326866     0.0167369031     -0.0344285511     34.1491813659     78.8936614990     -71.0148391723
144 222    0   25     -0.2705585718     -9.8239097595     0.4166123390     -0.1522046184     0.0143400216     -0.0522720050     34.1491813659     78.8936614990     -71.0148391723
145 174    0   25     -0.2705585718     -9.8239097595     0.4166123390     -0.1522046184     0.0143400216     -0.0522720050     34.1491813659     78.8936614990     -71.0148391723
146 126    0   23     -0.2561926364     -9.7879953384     0.3088677406     -0.1322306156     0.0196664257     -0.0307000684     32.7481880187     78.5422439575     -72.7016525268
147  79    0   21     -0.3088677406     -9.8861627578     0.5195682525     -0.1175829887     0.0164705848     -0.0216451859     32.7481880187     78.5422439575     -72.7016525268
148  31   -1   19     -0.3088677406     -9.8861627578     0.5195682525     -0.1175829887     0.0164705848     -0.0216451859     32.7481880187     78.5422439575     -72.7016525268
148 240   -1   21     -0.2609812974     -9.7448978424     0.2154891252     -0.1127892255     0.0108778608     -0.0283031892     32.7481880187     78.5422439575     -72.7016525268
149 192   -2   22     -0.2561926364     -9.7760238647     0.3184450626     -0.1383559703     0.0215306663     -0.0528046417     32.7481880187     78.5422439575     -72.7016525268
150 145   -2   22     -0.2561926364     -9.7760238647     0.3184450626     -0.1383559703     0.0215306663     -0.0528046417     32.7481880187     78.5422439575     -72.7016525268
151  97   -1   23     -0.2442210197     -9.7688407897     0.3280223608     -0.1402202129     0.0212643480     -0.0546688842     32.7481880187     78.5422439575     -72.7016525268
152  50   -1   23     -0.3016848087     -9.7856006622     0.3232336997     -0.1362254023     0.0223296284     -0.0512067222     32.7481880187     78.5422439575     -72.7016525268
153   2    0   25     -0.3016848087     -9.7856006622     0.3232336997     -0.1362254023     0.0223296284     -0.0512067222     32.7481880187     78.5422439575     -72.7016525268
153 210    0   26     -0.2514039993     -9.7832069396     0.2921074867     -0.1322306156     0.0196664257     -0.0629248094     32.0476913452     77.8394012451     -72.3642883300
154 162    0   27     -0.2274607658     -9.7496862411     0.3304166793     -0.1442150115     0.0217969870     -0.0690501785     32.0476913452     77.8394012451     -72.3642883300
155 115    0   28     -0.2274607658     -9.7496862411     0.3304166793     -0.1442150115     0.0217969870     -0.0690501785     32.0476913452     77.8394012451     -72.3642883300
156  67    0   26     -0.2561926364     -9.7951784133     0.4094293594     -0.1567320585     0.0236612272     -0.0581310462     32.0476913452     77.8394012451     -72.3642883300
157  20    0   25     -0.2011231899     -9.7999668121     0.3543598890     -0.1383559703     0.0209980273     -0.0373580741     32.0476913452     77.8394012451     -72.3642883300
157 228    0   24     -0.2011231899     -9.7999668121     0.3543598890     -0.1383559703     0.0209980273     -0.0373580741     32.0476913452     77.8394012451     -72.3642883300
158 180    0   24     -0.2585869789     -9.7640523910     0.2394323587     -0.1239746809     0.0393741178     -0.0437497568     32.0476913452     77.8394012451     -72.3642883300
159 132    0   24     -0.3040791034     -9.7496862411     0.2322494029     -0.1370243787     0.0468310785     -0.0778387308     32.0476913452     77.8394012451     -72.3642883300
160  85    0   24     -0.3040791034     -9.7496862411     0.2322494029     -0.1370243787     0.0468310785     -0.0778387308     32.0476913452     77.8394012451     -72.3642883300
161  37    0   25     -0.2370380401     -9.7712354660     0.3256280183     -0.1356927752     0.0159379425     -0.0661206531     33.6238098144     78.7179489135     -72.8703308105
161 245   -1   25     -0.2514039993     -9.8478536605     0.5770320415     -0.1335622072     0.0090136194     -0.0538699245     33.6238098144     78.7179489135     -72.8703308105
162 197   -1   23     -0.2514039993     -9.8478536605     0.5770320415     -0.1335622072     0.0090136194     -0.0538699245     33.6238098144     78.7179489135     -72.8703308105
163 149    0   22     -0.2777415513     -9.7017993927     0.0335205316     -0.1343611598     -0.0088298311     -0.0354938316     33.6238098144     78.7179489135     -72.8703308105
164 102   -1   24     -0.2729529142     -9.7664461135     0.3304166793     -0.1870925521     -0.0210805606     -0.0663869667     33.6238098144     78.7179489135     -72.8703308105
165  55   -1   26     -0.2729529142     -9.7664461135     0.3304166793     -0.1870925521     -0.0210805606     -0.0663869667     33.6238098144     78.7179489135     -72.8703308105
166   7    0   27     -0.2202777862     -9.8478536605     0.3735145092     -0.1809671974     -0.0327986478     -0.0477445602     33.6238098144     78.7179489135     -72.8703308105
166 215    0   26     -0.2178834438     -9.7688407897     0.3184450626     -0.1434160470     -0.0146888732     -0.0514730453     33.6238098144     78.7179489135     -72.8703308105
167 168    0   25     -0.2178834438     -9.7688407897     0.3184450626     -0.1434160470     -0.0146888732     -0.0514730453     33.6238098144     78.7179489135     -72.8703308105
168 120    0   23     -0.2609812974     -9.8191213607     0.2059118509     -0.1335622072     0.0063504180     -0.0626584911     32.3979415893     77.8394012451     -71.6895599365
169  72    1   22     -0.2059118509     -9.7879953384     0.2322494029     -0.1274368524     0.0124757814     -0.0895568275     32.3979415893     77.8394012451     -71.6895599365
170  25    2   24     -0.2059118509     -9.7879953384     0.2322494029     -0.1274368524     0.0124757814     -0.0895568275     32.3979415893     77.8394012451     -71.6895599365
170 233    2   26     -0.1747856235     -9.7425031661     0.2777415513     -0.1343611598     0.0260581111     -0.1020738720     32.3979415893     77.8394012451     -71.6895599365
171 186    2   27     -0.1771799468     -9.7951784133     0.4285839557     -0.1340948462     0.0425699615     -0.0911547470     32.3979415893     77.8394012451     -71.6895599365
172 139    1   27     -0.1771799468     -9.7951784133     0.4285839557     -0.1340948462     0.0425699615     -0.0911547470     32.3979415893     77.8394012451     -71.6895599365
173  92    1   27     -0.1939402198     -9.7688407897     0.2753472328     -0.1229094028     0.0462984466     -0.0666532993     32.3979415893     77.8394012451     -71.6895599365
174  44    2   26     -0.1699969768     -9.7712354660     0.2705585718     -0.1082617998     0.0508258867     -0.0549352073     32.3979415893     77.8394012451     -71.6895599365
174 252    3   26     -0.1699969768     -9.7712354660     0.2705585718     -0.1082617998     0.0508258867     -0.0549352073     32.3979415893     77.8394012451     -71.6895599365
175 205    3   27     -0.1915459060     -9.7353200912     0.2178834438     -0.1194472427     0.0449668407     -0.0525383234     32.3979415893     77.8394012451     -71.6895599365
176 158    2   28     -0.1843629074     -9.7712354660     0.4740760803     -0.1487424468     0.0335150718     -0.0450813579     32.3979415893     78.5422439575     -70.6774749755
177 110    2   27     -0.1843629074     -9.7712354660     0.4740760803     -0.1487424468     0.0335150718     -0.0450813579     32.3979415893     78.5422439575     -70.6774749755
178  63    3   27     -0.1915459060     -9.7233486175     0.2537982940     -0.1463455677     0.0127421021     -0.0107260584     32.3979415893     78.5422439575     -70.6774749755
179  15    3   27     -0.1628140068     -9.8382759094     0.4022463798     -0.1561994314     -0.0101614308     0.0007257089     32.3979415893     78.5422439575     -70.6774749755
179 223    2   24     -0.1628140068     -9.8382759094     0.4022463798     -0.1561994314     -0.0101614308     0.0007257089     32.3979415893     78.5422439575     -70.6774749755
180 176    0   25     -0.2226721048     -9.7927837371     0.2897131729     -0.1223767518     -0.0040360684     -0.0003395714     32.3979415893     78.5422439575     -70.6774749755
181 129    0   23     -0.2346437215     -9.8550367355     0.4525271415     -0.1271705150     -0.0189499969     -0.0133892595     32.3979415893     78.5422439575     -70.6774749755
182  82    0   22     -0.2346437215     -9.8550367355     0.4525271415     -0.1271705150     -0.0189499969     -0.0133892595     32.3979415893     78.5422439575     -70.6774749755
183  34   -1   22     -0.2394323587     -9.7568693161     0.3304166793     -0.1303663730     -0.0351955294     -0.0253736686     32.3979415893     78.5422439575     -70.6774749755
183 243   -1   21     -0.2154891252     -9.7664461135     0.1987288665     -0.1266378760     -0.0293364858     -0.0591963291     32.9233131408     78.3665313720     -70.8461532592
184 196   -1   24     -0.2154891252     -9.7664461135     0.1987288665     -0.1266378760     -0.0293364858     -0.0591963291     32.9233131408     78.3665313720     -70.8461532592
185 150    0   24     -0.2394323587     -9.7520809173     0.2873188495     -0.1391549224     -0.0128246331     -0.1020738720     32.9233131408     78.3665313720     -70.8461532592
186 103    0   24     -0.2178834438     -9.7209539413     0.3352053165     -0.1468782186     -0.0208142375     -0.1071339607     32.9233131408     78.3665313720     -70.8461532592
187  56   -1   25     -0.1819685935     -9.7760238647     0.3399939537     -0.1788366317     -0.0333312797     -0.0988780307     32.9233131408     78.3665313720     -70.8461532592
188   8   -1   25     -0.1819685935     -9.7760238647     0.3399939537     -0.1788366317     -0.0333312797     -0.0988780307     32.9233131408     78.3665313720     -70.8461532592
188 217    0   26     -0.1699969768     -9.7808122634     0.3926690864     -0.1785703182     -0.0317333650     -0.0850293731     32.9233131408     78.3665313720     -70.8461532592
189 170    0   26     -0.1556310415     -9.7927837371     0.3280223608     -0.1735102176     -0.0280048828     -0.0613268899     32.9233131408     78.3665313720     -70.8461532592
190 123    0   26     -0.1556310415     -9.7927837371     0.3280223608     -0.1735102176     -0.0280048828     -0.0613268899     32.9233131408     78.3665313720     -70.8461532592
191  75    1   26     -0.1412650966     -9.8191213607     0.3088677406     -0.1567320585     -0.0189499969     -0.0525383234     32.0476913452     79.5964965820     -71.0148391723
192  28    2   25     -0.1819685935     -9.7209539413     0.1005615949     -0.1324969291     0.0159379425     -0.0639900875     32.0476913452     79.5964965820     -71.0148391723
192 237    2   26     -0.1819685935     -9.7209539413     0.1005615949     -0.1324969291     0.0159379425     -0.0639900875     32.0476913452     79.5964965820     -71.0148391723
193 189    3   26     -0.1987288665     -9.7736291885     0.3232336997     -0.1724449539     0.0233949089     -0.0765071392     32.0476913452     79.5964965820     -71.0148391723
194 142    3   27     -0.1197161788     -9.8047552108     0.4597101688     -0.1780376672     -0.0043023881     -0.0421518373     32.0476913452     79.5964965820     -71.0148391723
195  94    3   29     -0.1197161788     -9.8047552108     0.4597101688     -0.1780376672     -0.0043023881     -0.0421518373     32.0476913452     79.5964965820     -71.0148391723
196  47    3   28     -0.1388707752     -9.8023614883     0.4357668876     -0.1372906923     -0.0040360684     -0.0181830224     32.0476913452     79.5964965820     -71.0148391723
196 255    3   25     -0.1340821266     -9.7425031661     0.2537982940     -0.1122565984     0.0204653882     -0.0187156629     32.0476913452     79.5964965820     -71.0148391723
197 208    3   23     -0.1340821266     -9.7425031661     0.2537982940     -0.1122565984     0.0204653882     -0.0187156629     32.0476913452     79.5964965820     -71.0148391723
198 161    2   23     -0.1149275422     -9.7951784133     0.4190066337     -0.1412854909     0.0268570709     -0.0251073479     32.7481880187     79.5964965820     -70.3401107788
199 113    2   23     -0.1508424043     -9.7448978424     0.2657699346     -0.1370243787     0.0316508340     -0.0030027742     32.7481880187     79.5964965820     -70.3401107788
200  65    2   23     -0.1508424043     -9.7448978424     0.2657699346     -0.1370243787     0.0316508340     -0.0030027742     32.7481880187     79.5964965820     -70.3401107788
201  17    2   24     -0.1843629074     -9.7712354660     0.2945018005     -0.1551341438     0.0084809789     0.0132427549     32.7481880187     79.5964965820     -70.3401107788
201 225    1   25     -0.1891515731     -9.8047552108     0.3902747631     -0.1575310230     -0.0146888732     0.0063184313     32.7481880187     79.5964965820     -70.3401107788
202 177    0   23     -0.1891515731     -9.8047552108     0.3902747631     -0.1575310230     -0.0146888732     0.0063184313     32.7481880187     79.5964965820     -70.3401107788
203 129    0   23     -0.1915459060     -9.7688407897     0.3543598890     -0.1452802896     -0.0128246331     -0.0104597377     32.7481880187     79.5964965820     -70.3401107788
204  82    0   22     -0.1699969768     -9.7879953384     0.3064734458     -0.1460792541     -0.0029707875     -0.0187156629     32.7481880187     79.5964965820     -70.3401107788
205  34    1   20     -0.1699969768     -9.7879953384     0.3064734458     -0.1460792541     -0.0029707875     -0.0187156629     32.7481880187     79.5964965820     -70.3401107788
205 242    1   20     -0.1771799468     -9.7903900146     0.3447826147     -0.1420844554     0.0007576947     -0.0139218997     32.7481880187     79.5964965820     -70.3401107788
206 194    0   20     -0.2250664234     -9.7568693161     0.1292934894     -0.1282358055     -0.0029707875     -0.0123239791     33.7989311218     77.8394012451     -71.3522033691
207 147    0   19     -0.2250664234     -9.7568693161     0.1292934894     -0.1282358055     -0.0029707875     -0.0123239791     33.7989311218     77.8394012451     -71.3522033691
208 100    0   19     -0.2346437215     -9.7856006622     0.1939402198     -0.1468782186     -0.0130909538     -0.0424181556     33.7989311218     77.8394012451     -71.3522033691
209  53    0   22     -0.2178834438     -9.7879953384     0.2035175085     -0.1623247861     -0.0051013479     -0.0714470624     33.7989311218     77.8394012451     -71.3522033691
210   5   -1   25     -0.2178834438     -9.7879953384     0.2035175085     -0.1623247861     -0.0051013479     -0.0714470624     33.7989311218     77.8394012451     -71.3522033691
210 214   -2   26     -0.2226721048     -9.7760238647     0.2322494029     -0.1538025379     -0.0011065461     -0.0948832321     33.7989311218     77.8394012451     -71.3522033691
211 167   -1   28     -0.2322494029     -9.7568693161     0.2130948066     -0.1498077392     0.0058177781     -0.1169878005     33.7989311218     77.8394012451     -71.3522033691
212 119    0   29     -0.2322494029     -9.7568693161     0.2130948066     -0.1498077392     0.0058177781     -0.1169878005     33.7989311218     77.8394012451     -71.3522033691
213  72    1   28     -0.1915459060     -9.7856006622     0.2753472328     -0.1596615791     0.0095462608     -0.1265753269     33.7989311218     77.8394012451     -71.3522033691
214  25    2   28     -0.1268991470     -9.7808122634     0.3208393812     -0.1607268571     0.0156716241     -0.1116613984     31.6974449157     77.4879837036     -71.3522033691
214 233    4   28     -0.1268991470     -9.7808122634     0.3208393812     -0.1607268571     0.0156716241     -0.1116613984     31.6974449157     77.4879837036     -71.3522033691
215 186    3   28     -0.1053502440     -9.7975721359     0.4237952709     -0.1492750883     0.0244601893     -0.0890241813     31.6974449157     77.4879837036     -71.3522033691
216 139    2   28     -0.1029559254     -9.7832069396     0.3735145092     -0.1181156396     0.0241938686     -0.0629248094     31.6974449157     77.4879837036     -71.3522033691
217  91    2   26     -0.1029559254     -9.7832069396     0.3735145092     -0.1181156396     0.0241938686     -0.0629248094     31.6974449157     77.4879837036     -71.3522033691
218  44    2   25     -0.1628140068     -9.7664461135     0.2442210197     -0.1436823749     0.0058177781     -0.0381570339     31.6974449157     77.4879837036     -71.3522033691
218 252    3   24     -0.0981672668     -9.7856006622     0.3902747631     -0.1567320585     -0.0162867965     -0.0245747065     31.6974449157     77.4879837036     -71.3522033691
219 205    3   22     -0.0981672668     -9.7856006622     0.3902747631     -0.1567320585     -0.0162867965     -0.0245747065     31.6974449157     77.4879837036     -71.3522033691
220 158    4   23     -0.1149275422     -9.7736291885     0.2849245071     -0.1335622072     -0.0077645492     -0.0117913389     31.6974449157     77.4879837036     -71.3522033691
221 111    3   21     -0.1221105098     -9.7856006622     0.2849245071     -0.1263715624     0.0111441802     -0.0173840618     31.8725681304     77.6636886596     -70.8461532592
222  64    3   19     -0.1221105098     -9.7856006622     0.2849245071     -0.1263715624     0.0111441802     -0.0173840618     31.8725681304     77.6636886596     -70.8461532592
223  16    3   20     -0.0981672668     -9.7856006622     0.3256280183     -0.1277031660     0.0175358653     -0.0179167032     31.8725681304     77.6636886596     -70.8461532592
223 224    2   20     -0.1819685935     -9.7520809173     0.3543598890     -0.1327632427     0.0255254697     -0.0251073479     31.8725681304     77.6636886596     -70.8461532592
224 177    2   20     -0.1819685935     -9.7520809173     0.3543598890     -0.1327632427     0.0255254697     -0.0251073479     31.8725681304     77.6636886596     -70.8461532592
225 130    2   19     -0.1795742750     -9.7903900146     0.3112620830     -0.1551341438     0.0052851371     -0.0402875947     31.8725681304     77.6636886596     -70.8461532592
226  82    1   18     -0.1723913097     -9.7999668121     0.3136564254     -0.1551341438     -0.0109603929     -0.0634574508     31.8725681304     77.6636886596     -70.8461532592
227  35    0   17     -0.1723913097     -9.7999668121     0.3136564254     -0.1551341438     -0.0109603929     -0.0634574508     31.8725681304     77.6636886596     -70.8461532592
227 243    0   18     -0.1676026582     -9.7927837371     0.2035175085     -0.1372906923     -0.0048350281     -0.0818335437     31.8725681304     77.6636886596     -70.8461532592
228 196    1   18     -0.1532367229     -9.7736291885     0.2154891252     -0.1287684440     0.0180685052     -0.1108624458     32.3979415893     78.5422439575     -70.0027465820
229 149    2   19     -0.1532367229     -9.7736291885     0.2154891252     -0.1287684440     0.0180685052     -0.1108624458     32.3979415893     78.5422439575     -70.0027465820
230 101    1   21     -0.1029559254     -9.8023614883     0.3854861259     -0.1386222839     0.0276560306     -0.1167214870     32.3979415893     78.5422439575     -70.0027465820
231  54    2   20     -0.0885899734     -9.7041940689     0.2514039993     -0.1298337221     0.0247265100     -0.0892905044     32.3979415893     78.5422439575     -70.0027465820
232   6    3   19     -0.0885899734     -9.7041940689     0.2514039993     -0.1298337221     0.0247265100     -0.0892905044     32.3979415893     78.5422439575     -70.0027465820
232 214    2   18     -0.1005615949     -9.7688407897     0.3184450626     -0.1354264497     0.0063504180     -0.0613268899     32.3979415893     78.5422439575     -70.0027465820
233 166    2   19     -0.0933786296     -9.7784175872     0.2418267011     -0.1423507690     -0.0008402262     -0.0445487213     32.3979415893     78.5422439575     -70.0027465820
234 118    1   18     -0.0933786296     -9.7784175872     0.2418267011     -0.1423507690     -0.0008402262     -0.0445487213     32.3979415893     78.5422439575     -70.0027465820
235  71    1   18     -0.0885899734     -9.7879953384     0.2298550844     -0.1404865264     0.0100788998     -0.0416191959     32.3979415893     78.5422439575     -70.0027465820
236  23    2   19     -0.0407035017     -9.7927837371     0.3208393812     -0.1303663730     0.0066167383     -0.0277705478     31.3471965789     79.5964965820     -72.0269241333
236 231    2   18     -0.0407035017     -9.7927837371     0.3208393812     -0.1303663730     0.0066167383     -0.0277705478     31.3471965789     79.5964965820     -72.0269241333
237 183    2   19     -0.0933786296     -9.7520809173     0.2801358699     -0.1279694795     0.0111441802     -0.0139218997     31.3471965789     79.5964965820     -72.0269241333
238 136    2   20     -0.1005615949     -9.7784175872     0.2825301933     -0.1450139760     0.0034208965     0.0031225905     31.3471965789     79.5964965820     -72.0269241333
239  88    2   20     -0.1005615949     -9.7784175872     0.2825301933     -0.1450139760     0.0034208965     0.0031225905     31.3471965789     79.5964965820     -72.0269241333
240  40    2   20     -0.0909842967     -9.8358821868     0.3304166793     -0.1487424468     0.0026219363     0.0159059581     31.3471965789     79.5964965820     -72.0269241333
240 248    1   19     -0.1580253696     -9.7161655426     0.1053502440     -0.1021364212     0.0212643480     0.0004593879     31.3471965789     79.5964965820     -72.0269241333
241 200    1   19     -0.1580253696     -9.7161655426     0.1053502440     -0.1021364212     0.0212643480     0.0004593879     31.3471965789     79.5964965820     -72.0269241333
242 152    2   20     -0.1676026582     -9.7832069396     0.2657699346     -0.1242409944     0.0212643480     -0.0394886379     31.3471965789     79.5964965820     -72.0269241333
243 105    1   22     -0.1676026582     -9.7688407897     0.3256280183     -0.1620584583     0.0106115412     -0.0453476810     31.3471965789     79.5964965820     -72.0269241333
244  57    1   24     -0.1676026582     -9.7688407897     0.3256280183     -0.1620584583     0.0106115412     -0.0453476810     31.3471965789     79.5964965820     -72.0269241333
245  10    0   26     -0.1101388931     -9.7856006622     0.3687258243     -0.1612595081     -0.0000412655     -0.0309663891     32.7481880187     78.5422439575     -72.7016525268
245 218    0   25     -0.1604196929     -9.7832069396     0.2537982940     -0.1527372598     0.0159379425     -0.0299011116     32.7481880187     78.5422439575     -72.7016525268
246 171    1   24     -0.1604196929     -9.7832069396     0.2537982940     -0.1527372598     0.0159379425     -0.0299011116     32.7481880187     78.5422439575     -72.7016525268
247 123    1   24     -0.1771799468     -9.7568693161     0.2346437215     -0.1423507690     0.0220633077     -0.0314990305     32.7481880187     78.5422439575     -72.7016525268
248  76    2   23     -0.1245048284     -9.8406705856     0.4022463798     -0.1644553422     0.0071493792     -0.0280368690     32.7481880187     78.5422439575     -72.7016525268
249  28    1   24     -0.1245048284     -9.8406705856     0.4022463798     -0.1644553422     0.0071493792     -0.0280368690     32.7481880187     78.5422439575     -72.7016525268
249 236    2   22     -0.1460537433     -9.7688407897     0.2992904472     -0.1324969291     0.0175358653     -0.0179167032     32.7481880187     78.5422439575     -72.7016525268
250 189    2   22     -0.1556310415     -9.7736291885     0.2418267011     -0.1279694795     0.0233949089     -0.0203135824     32.7481880187     78.5422439575     -72.7016525268
251 141    2   23     -0.1556310415     -9.7736291885     0.2418267011     -0.1279694795     0.0233949089     -0.0203135824     32.7481880187     78.5422439575     -72.7016525268
252  94    2   22     -0.1723913097     -9.7975721359     0.2011231899     -0.1452802896     0.0257917904     -0.0296347885     31.1720733642     78.7179489135     -71.1835174560
253  47    1   23     -0.1723913097     -9.7425031661     0.2059118509     -0.1514056682     0.0316508340     -0.0301674318     31.1720733642     78.7179489135     -71.1835174560
253 255    2   24     -0.1723913097     -9.7425031661     0.2059118509     -0.1514056682     0.0316508340     -0.0301674318     31.1720733642     78.7179489135     -71.1835174560
254 208    1   24     -0.1460537433     -9.7592630386     0.1819685935     -0.1423507690     0.0263244295     -0.0192483043     31.1720733642     78.7179489135     -71.1835174560
255 161    1   25     -0.1676026582     -9.7664461135     0.2609812974     -0.1290347576     0.0295202713     -0.0195146226     31.1720733642     78.7179489135     -71.1835174560
  0 113    2   25     -0.1676026582     -9.7664461135     0.2609812974     -0.1290347576     0.0295202713     -0.0195146226     31.1720733642     78.7179489135     -71.1835174560
  1  66    1   25     -0.1747856235     -9.7712354660     0.2274607658     -0.1205125093     0.0308518743     -0.0235094261     31.1720733642     78.7179489135     -71.1835174560
  2  18    0   26     -0.2178834438     -9.7544746398     0.2083061695     -0.1311653256     0.0209980273     -0.0291021490     31.1720733642     78.7179489135     -71.1835174560
  2 226    1   26     -0.2178834438     -9.7544746398     0.2083061695     -0.1311653256     0.0209980273     -0.0291021490     31.1720733642     78.7179489135     -71.1835174560
  3 179    1   26     -0.1747856235     -9.7784175872     0.1795742750     -0.1463455677     0.0026219363     -0.0349611949     31.8725681304     77.6636886596     -70.1714324951
  4 131    1   26     -0.1819685935     -9.8023614883     0.1771799468     -0.1524709320     0.0071493792     -0.0434834384     31.8725681304     77.6636886596     -70.1714324951
  5  84    0   27     -0.1819685935     -9.8023614883     0.1771799468     -0.1524709320     0.0071493792     -0.0434834384     31.8725681304     77.6636886596     -70.1714324951
  6  36    0   30     -0.1101388931     -9.8526420593     0.5099909305     -0.1583299732     0.0148726630     -0.0520056819     31.8725681304     77.6636886596     -70.1714324951
  6 244    0   29     -0.1747856235     -9.8454589843     0.4309782505     -0.1255725860     0.0303192329     -0.0400212764     31.8725681304     77.6636886596     -70.1714324951
  7 196    0   28     -0.1747856235     -9.8454589843     0.4309782505     -0.1255725860     0.0303192329     -0.0400212764     31.8725681304     77.6636886596     -70.1714324951
  8 148    1   28     -0.2130948066     -9.7784175872     0.3184450626     -0.1308990120     0.0263244295     -0.0493424844     31.8725681304     77.6636886596     -70.1714324951
  9 100    0   27     -0.1340821266     -9.8167276382     0.3447826147     -0.1612595081     -0.0021718266     -0.0623921680     31.8725681304     77.6636886596     -70.1714324951
 10  53    1   29     -0.1340821266     -9.8167276382     0.3447826147     -0.1612595081     -0.0021718266     -0.0623921680     31.8725681304     77.6636886596     -70.1714324951
 11   6    1   30     -0.1460537433     -9.7879953384     0.3184450626     -0.1519382953     0.0090136194     -0.0605279254     31.5223217010     77.3122711181     -71.1835174560
 11 214    0   32     -0.1149275422     -9.7856006622     0.3639371871     -0.1314316391     0.0196664257     -0.0421518373     31.5223217010     77.3122711181     -71.1835174560
 12 167    1   32     -0.1149275422     -9.7856006622     0.3639371871     -0.1314316391     0.0196664257     -0.0421518373     31.5223217010     77.3122711181     -71.1835174560
 13 120    1   29     -0.1580253696     -9.7353200912     0.2537982940     -0.1175829887     0.0228622674     -0.0187156629     31.5223217010     77.3122711181     -71.1835174560
 14  72    2   28     -0.1987288665     -9.7281370162     0.2561926364     -0.1261052489     0.0204653882     0.0009920299     31.5223217010     77.3122711181     -71.1835174560
 15  24    1   28     -0.1987288665     -9.7281370162     0.2561926364     -0.1261052489     0.0204653882     0.0009920299     31.5223217010     77.3122711181     -71.1835174560
 15 232    1   27     -0.1532367229     -9.8191213607     0.3543598890     -0.1332958936     0.0079483389     0.0092479553     31.5223217010     77.3122711181     -71.1835174560
 16 184    1   24     -0.1771799468     -9.7640523910     0.3447826147     -0.0981416225     0.0130084216     0.0095142726     31.5223217010     77.3122711181     -71.1835174560
 17 137    0   22     -0.1771799468     -9.7640523910     0.3447826147     -0.0981416225     0.0130084216     0.0095142726     31.5223217010     77.3122711181     -71.1835174560
 18  89    0   23     -0.2490096569     -9.7999668121     0.1556310415     -0.1205125093     0.0196664257     0.0055194721     31.5223217010     77.3122711181     -71.1835174560
 19  41    0   24     -0.1963345432     -9.8406705856     0.5028079986     -0.1476771736     0.0170032238     -0.0197809457     34.4994277954     78.8936614990     -71.0148391723
 19 249    0   26     -0.1963345432     -9.8406705856     0.5028079986     -0.1476771736     0.0170032238     -0.0197809457     34.4994277954     78.8936614990     -71.0148391723
 20 201    0   26     -0.2777415513     -9.7520809173     0.3423882961     -0.0960110664     0.0343140363     -0.0189819831     34.4994277954     78.8936614990     -71.0148391723
 21 153    0   23     -0.2585869789     -9.7401084899     0.2394323587     -0.1316979646     0.0063504180     -0.0227104640     34.4994277954     78.8936614990     -71.0148391723
 22 105   -1   22     -0.2585869789     -9.7401084899     0.2394323587     -0.1316979646     0.0063504180     -0.0227104640     34.4994277954     78.8936614990     -71.0148391723
 23  57    0   22     -0.2178834438     -9.7760238647     0.2921074867     -0.1684501409     -0.0133572745     -0.0253736686     34.4994277954     78.8936614990     -71.0148391723
 24  10    0   24     -0.2322494029     -9.8071498870     0.3423882961     -0.1825651168     -0.0114930331     -0.0344285511     34.4994277954     78.8936614990     -71.0148391723
 24 219    0   26     -0.2322494029     -9.8071498870     0.3423882961     -0.1825651168     -0.0114930331     -0.0344285511     34.4994277954     78.8936614990     -71.0148391723
 25 171    0   27     -0.2154891252     -9.8334875106     0.3926690864     -0.1684501409     0.0087473001     -0.0496087980     34.4994277954     78.8936614990     -71.0148391723
 26 123    0   27     -0.2801358699     -9.7544746398     0.2107004880     -0.1351601123     0.0297865915     -0.0560004806     33.7989311218     77.4879837036     -71.3522033691
 27  75    0   27     -0.2801358699     -9.7544746398     0.2107004880     -0.1351601123     0.0297865915     -0.0560004806     33.7989311218     77.4879837036     -71.3522033691
 28  27    0   27     -0.2322494029     -9.7640523910     0.3112620830     -0.1330295681     0.0284549922     -0.0618595314     33.7989311218     77.4879837036     -71.3522033691
 28 235   -1   25     -0.2154891252     -9.7951784133     0.3040791034     -0.1591289281     0.0092799396     -0.0570657682     33.7989311218     77.4879837036     -71.3522033691
 29 188   -2   25     -0.2154891252     -9.7951784133     0.3040791034     -0.1591289281     0.0092799396     -0.0570657682     33.7989311218     77.4879837036     -71.3522033691
 30 140   -1   29     -0.2011231899     -9.7401084899     0.2561926364     -0.1652543067     -0.0011065461     -0.0562668085     33.7989311218     77.4879837036     -71.3522033691
 31  92   -1   28     -0.1915459060     -9.7425031661     0.2322494029     -0.1655206203     -0.0056339893     -0.0477445602     33.7989311218     77.4879837036     -71.3522033691
 32  45   -1   30     -0.1915459060     -9.7425031661     0.2322494029     -0.1655206203     -0.0056339893     -0.0477445602     33.7989311218     77.4879837036     -71.3522033691
 32 253    0   30     -0.1915459060     -9.8047552108     0.3040791034     -0.1487424468     -0.0032371077     -0.0490761661     33.7989311218     77.4879837036     -71.3522033691
 33 205   -1   27     -0.1915459060     -9.8023614883     0.2873188495     -0.1474108600     0.0087473001     -0.0594626474     32.7481880187     79.5964965820     -70.6774749755
 34 157   -2   27     -0.1915459060     -9.8023614883     0.2873188495     -0.1474108600     0.0087473001     -0.0594626474     32.7481880187     79.5964965820     -70.6774749755
 35 109   -1   25     -0.2442210197     -9.7353200912     0.2035175085     -0.1415518045     0.0220633077     -0.0655880069     32.7481880187     79.5964965820     -70.6774749755
 36  61   -1   27     -0.1699969768     -9.7927837371     0.3591485500     -0.1700480699     0.0018229753     -0.0698491334     32.7481880187     79.5964965820     -70.6774749755
 37  13   -1   27     -0.1699969768     -9.7927837371     0.3591485500     -0.1700480699     0.0018229753     -0.0698491334     32.7481880187     79.5964965820     -70.6774749755
 37 221    0   28     -0.2250664234     -9.7592630386     0.2107004880     -0.1479434967     0.0042198567     -0.0653216886     32.7481880187     79.5964965820     -70.6774749755
 38 173    0   29     -0.1604196929     -9.8430643081     0.3830918121     -0.1575310230     0.0058177781     -0.0669196128     32.7481880187     79.5964965820     -70.6774749755
 39 125    0   30     -0.1604196929     -9.8430643081     0.3830918121     -0.1575310230     0.0058177781     -0.0669196128     32.7481880187     79.5964965820     -70.6774749755
 40  78    0   28     -0.2107004880     -9.7736291885     0.3687258243     -0.1319642782     0.0209980273     -0.0623921680     32.7481880187     79.5964965820     -70.6774749755
 41  30    0   26     -0.1747856235     -9.8167276382     0.4405555725     -0.1303663730     0.0106115412     -0.0517393636     32.7481880187     78.1908187866     -70.0027465820
 41 238    1   25     -0.1747856235     -9.8167276382     0.4405555725     -0.1303663730     0.0106115412     -0.0517393636     32.7481880187     78.1908187866     -70.0027465820
 42 190    1   22     -0.1556310415     -9.7808122634     0.2825301933     -0.1082617998     0.0135410618     -0.0432171201     32.7481880187     78.1908187866     -70.0027465820
 43 142    1   21     -0.1795742750     -9.7856006622     0.3352053165     -0.1178493261     0.0209980273     -0.0485435199     32.7481880187     78.1908187866     -70.0027465820
 44  94    1   21     -0.1795742750     -9.7856006622     0.3352053165     -0.1178493261     0.0209980273     -0.0485435199     32.7481880187     78.1908187866     -70.0027465820
 45  46    1   21     -0.1963345432     -9.7377147674     0.2777415513     -0.1332958936     0.0295202713     -0.0623921680     32.7481880187     78.1908187866     -70.0027465820
 45 255    0   21     -0.1747856235     -9.7664461135     0.3112620830     -0.1588626146     0.0154053030     -0.0605279254     32.7481880187     78.1908187866     -70.0027465820
 46 207    0   23     -0.1747856235     -9.7664461135     0.3112620830     -0.1588626146     0.0154053030     -0.0605279254     32.7481880187     78.1908187866     -70.0027465820
 47 159    1   24     -0.1532367229     -9.7927837371     0.3423882961     -0.1745755100     -0.0045687079     -0.0482771968     32.7481880187     78.1908187866     -70.0027465820
 48 112    0   24     -0.1364764571     -9.8813743591     0.3998520660     -0.1575310230     0.0052851371     -0.0456139993     32.9233131408     78.3665313720     -71.1835174560
 49  64    0   23     -0.1364764571     -9.8813743591     0.3998520660     -0.1575310230     0.0052851371     -0.0456139993     32.9233131408     78.3665313720     -71.1835174560
 50  17    0   23     -0.2083061695     -9.7616577148     0.0790126848     -0.1354264497     0.0252591490     -0.0575984048     32.9233131408     78.3665313720     -71.1835174560
 50 225    1   24     -0.0909842967     -9.8334875106     0.4668931484     -0.1687164545     0.0311181926     -0.0879588985     32.9233131408     78.3665313720     -71.1835174560
 51 177    1   24     -0.0909842967     -9.8334875106     0.4668931484     -0.1687164545     0.0311181926     -0.0879588985     32.9233131408     78.3665313720     -71.1835174560
 52 130    1   24     -0.1484480619     -9.7903900146     0.3926690864     -0.1367580413     0.0404393959     -0.0778387308     32.9233131408     78.3665313720     -71.1835174560
 53  82    1   24     -0.1580253696     -9.7712354660     0.2825301933     -0.1301000356     0.0289876317     -0.0544025659     32.9233131408     78.3665313720     -71.1835174560
 54  34    1   23     -0.1580253696     -9.7712354660     0.2825301933     -0.1301000356     0.0289876317     -0.0544025659     32.9233131408     78.3665313720     -71.1835174560
 54 242    2   22     -0.1436594247     -9.7832069396     0.3663315296     -0.1404865264     0.0159379425     -0.0394886379     32.9233131408     78.3665313720     -71.1835174560
 55 194    1   23     -0.1843629074     -9.7448978424     0.2801358699     -0.1370243787     0.0151389837     -0.0299011116     32.9233131408     78.3665313720     -71.1835174560
 56 147    1   23     -0.1843629074     -9.7448978424     0.2801358699     -0.1370243787     0.0151389837     -0.0299011116     32.9233131408     78.3665313720     -71.1835174560
 57  99    1   21     -0.1388707752     -9.7592630386     0.3064734458     -0.1572646999     0.0106115412     -0.0397549581     31.3471965789     77.4879837036     -69.3280258178
 58  52    1   21     -0.1508424043     -9.7808122634     0.2466153383     -0.1428834056     0.0098125801     -0.0280368690     31.3471965789     77.4879837036     -69.3280258178
 59   4    2   21     -0.1508424043     -9.7808122634     0.2466153383     -0.1428834056     0.0098125801     -0.0280368690     31.3471965789     77.4879837036     -69.3280258178
 59 211    2   20     -0.0694353866     -9.7999668121     0.2250664234     -0.1346274852     0.0127421021     -0.0314990305     31.3471965789     77.4879837036     -69.3280258178
 60 164    1   20     -0.1723913097     -9.6970109939     0.0957729530     -0.1271705150     0.0247265100     -0.0370917558     31.3471965789     77.4879837036     -69.3280258178
 61 116    1   20     -0.1723913097     -9.6970109939     0.0957729530     -0.1271705150     0.0247265100     -0.0370917558     31.3471965789     77.4879837036     -69.3280258178
 62  68    1   21     -0.1101388931     -9.7903900146     0.3280223608     -0.1522046184     0.0241938686     -0.0469456005     31.3471965789     77.4879837036     -69.3280258178
 63  20    1   21     -0.1699969768     -9.8095445632     0.4046407222     -0.1535362148     0.0180685052     -0.0384233570     31.3471965789     77.4879837036     -69.3280258178
 63 228    2   21     -0.1699969768     -9.8095445632     0.4046407222     -0.1535362148     0.0180685052     -0.0384233570     31.3471965789     77.4879837036     -69.3280258178
 64 180    2   22     -0.1795742750     -9.7472915649     0.1843629074     -0.1484761333     0.0031545760     -0.0243083858     32.9233131408     77.3122711181     -70.8461532592
 65 133    3   22     -0.1412650966     -9.7879953384     0.3136564254     -0.1620584583     0.0146063432     -0.0458803176     32.9233131408     77.3122711181     -70.8461532592
 66  85    3   23     -0.1412650966     -9.7879953384     0.3136564254     -0.1620584583     0.0146063432     -0.0458803176     32.9233131408     77.3122711181     -70.8461532592
 67  38    2   25     -0.1628140068     -9.8119382858     0.3375996351     -0.1631237411     0.0148726630     -0.0605279254     32.9233131408     77.3122711181     -70.8461532592
 67 246    1   27     -0.1699969768     -9.7592630386     0.2825301933     -0.1402202129     0.0194001054     -0.0698491334     32.9233131408     77.3122711181     -70.8461532592
 68 199    1   27     -0.1699969768     -9.7592630386     0.2825301933     -0.1402202129     0.0194001054     -0.0698491334     32.9233131408     77.3122711181     -70.8461532592
 69 151    1   27     -0.2107004880     -9.7879953384     0.2274607658     -0.1607268571     0.0028882562     -0.0695828151     32.9233131408     77.3122711181     -70.8461532592
 70 103    0   29     -0.1101388931     -9.8047552108     0.3926690864     -0.1817661476     0.0034208965     -0.0855620193     32.9233131408     77.3122711181     -70.8461532592
 71  56    1   29     -0.1101388931     -9.8047552108     0.3926690864     -0.1817661476     0.0034208965     -0.0855620193     32.9233131408     77.3122711181     -70.8461532592
 72   8    1   30     -0.0622524166     -9.7999668121     0.3447826147     -0.1636563777     0.0063504180     -0.0711807298     32.3979415893     78.8936614990     -71.3522033691
 72 216    2   30     -0.0838013267     -9.7616577148     0.3806974601     -0.1426170921     0.0055514578     -0.0538699245     32.3979415893     78.8936614990     -71.3522033691
 73 169    3   28     -0.0838013267     -9.7616577148     0.3806974601     -0.1426170921     0.0055514578     -0.0538699245     32.3979415893     78.8936614990     -71.3522033691
 74 121    2   27     -0.1412650966     -9.7856006622     0.4525271415     -0.1399538755     -0.0011065461     -0.0554678440     32.3979415893     78.8936614990     -71.3522033691
 75  73    2   24     -0.0957729530     -9.7951784133     0.4501328468     -0.1258389234     -0.0024381465     -0.0613268899     32.3979415893     78.8936614990     -71.3522033691
 76  26    2   22     -0.0957729530     -9.7951784133     0.4501328468     -0.1258389234     -0.0024381465     -0.0613268899     32.3979415893     78.8936614990     -71.3522033691
 76 234    1   18     -0.1101388931     -9.7520809173     0.3328109979     -0.1343611598     0.0042198567     -0.0655880069     32.3979415893     78.8936614990     -71.3522033691
 77 187    0   14     -0.1053502440     -9.7616577148     0.2945018005     -0.1631237411     -0.0029707875     -0.0512067222     32.3979415893     78.8936614990     -71.3522033691
 78 139    0   14     -0.1053502440     -9.7616577148     0.2945018005     -0.1631237411     -0.0029707875     -0.0512067222     32.3979415893     78.8936614990     -71.3522033691
 79  91    0   15     -0.1125332117     -9.7879953384     0.2777415513     -0.1748418331     -0.0160204753     -0.0309663891     33.0984382629     78.5422439575     -72.0269241333
 80  44    0   15     -0.1316878080     -9.7927837371     0.2274607658     -0.1599279022     -0.0138899147     -0.0336295938     33.0984382629     78.5422439575     -72.0269241333
 80 253    0   13     -0.1316878080     -9.7927837371     0.2274607658     -0.1599279022     -0.0138899147     -0.0336295938     33.0984382629     78.5422439575     -72.0269241333
 81 206    0   13     -0.0933786296     -9.8071498870     0.1484480619     -0.1420844554     0.0010240151     -0.0602616071     33.0984382629     78.5422439575     -72.0269241333
 82 158    0   14     -0.1125332117     -9.7951784133     0.1125332117     -0.1327632427     0.0201990652     -0.0887578678     33.0984382629     78.5422439575     -72.0269241333
 83 111    1   14     -0.1125332117     -9.7951784133     0.1125332117     -0.1327632427     0.0201990652     -0.0887578678     33.0984382629     78.5422439575     -72.0269241333
 84  64    0   16     -0.0526751232     -9.7903900146     0.3806974601     -0.1319642782     0.0319171547     -0.0996769905     33.0984382629     78.5422439575     -72.0269241333
 85  17    1   16     -0.1125332117     -9.7616577148     0.2130948066     -0.1143871545     0.0319171547     -0.0727786540     33.0984382629     78.5422439575     -72.0269241333
 85 225    2   16     -0.1125332117     -9.7616577148     0.2130948066     -0.1143871545     0.0319171547     -0.0727786540     33.0984382629     78.5422439575     -72.0269241333
 86 178    2   16     -0.1292934894     -9.6227865219     -0.1388707752     -0.1332958936     0.0220633077     -0.0634574508     33.0984382629     78.5422439575     -72.0269241333
 87 131    2   17     0.0000000000     -9.9891185760     0.3112620830     -0.1500740528     0.0276560306     -0.0871599388     31.6974449157     78.5422439575     -71.0148391723
 88  82    2   19     0.0000000000     -9.9891185760     0.3112620830     -0.1500740528     0.0276560306     -0.0871599388     31.6974449157     78.5422439575     -71.0148391723
 89  32    3   20     -0.0239432382     -9.7879953384     0.3950634002     -0.1130555629     0.0401730775     -0.0610605716     31.6974449157     78.5422439575     -71.0148391723
 89 241    3   21     -0.0670410633     -9.7760238647     0.2968961238     -0.1013374567     0.0412383604     -0.0445487213     31.6974449157     78.5422439575     -71.0148391723
 90 193    3   19     -0.0670410633     -9.7760238647     0.2968961238     -0.1013374567     0.0412383604     -0.0445487213     31.6974449157     78.5422439575     -71.0148391723
 91 146    3   19     -0.0766183614     -9.7233486175     0.4525271415     -0.1415518045     0.0284549922     -0.0314990305     31.6974449157     78.5422439575     -71.0148391723
 92  98    3   20     -0.0383091812     -9.8047552108     0.5602717399     -0.1854946327     0.0034208965     -0.0096607789     31.6974449157     78.5422439575     -71.0148391723
 93  50    2   19     -0.0383091812     -9.8047552108     0.5602717399     -0.1854946327     0.0034208965     -0.0096607789     31.6974449157     78.5422439575     -71.0148391723
 94   2    2   16     -0.0766183614     -9.7520809173     0.4525271415     -0.1926852703     -0.0016391863     0.0065847520     31.6974449157     78.5422439575     -71.0148391723
 94 210    1   13     -0.0885899734     -9.7879953384     0.3567542552     -0.1865599155     -0.0040360684     0.0068510732     32.3979415893     77.8394012451     -71.3522033691
 95 162    1    9     -0.0885899734     -9.7879953384     0.3567542552     -0.1865599155     -0.0040360684     0.0068510732     32.3979415893     77.8394012451     -71.3522033691
 96 114    1    6     -0.1005615949     -9.8167276382     0.3136564254     -0.1759071111     -0.0045687079     -0.0077965373     32.3979415893     77.8394012451     -71.3522033691
 97  67    0    4     -0.1268991470     -9.8167276382     0.2466153383     -0.1554004573     0.0063504180     -0.0309663891     32.3979415893     77.8394012451     -71.3522033691
 98  18    0    2     -0.1268991470     -9.8167276382     0.2466153383     -0.1554004573     0.0063504180     -0.0309663891     32.3979415893     77.8394012451     -71.3522033691
 98 226    0    1     -0.1580253696     -9.7544746398     0.1245048284     -0.1522046184     0.0119431400     -0.0655880069     32.3979415893     77.8394012451     -71.3522033691
 99 179    0    0     -0.0646467447     -9.7760238647     0.3256280183     -0.1793692684     -0.0000412655     -0.0943505859     32.3979415893     77.8394012451     -71.3522033691
100 131    0    0     -0.0646467447     -9.7760238647     0.3256280183     -0.1793692684     -0.0000412655     -0.0943505859     32.3979415893     77.8394012451     -71.3522033691
101  83    0    0     -0.0526751232     -9.7856006622     0.2729529142     -0.1684501409     -0.0003075856     -0.0887578678     32.3979415893     77.8394012451     -71.3522033691
102  35    0    0     -0.0598580884     -9.7999668121     0.2011231899     -0.1554004573     0.0047524971     -0.0786377048     32.0476913452     78.1908187866     -71.3522033691
102 243    0    0     -0.0598580884     -9.7999668121     0.2011231899     -0.1554004573     0.0047524971     -0.0786377048     32.0476913452     78.1908187866     -71.3522033691
103 195    0    0     -0.0694353866     -9.7856006622     0.2394323587     -0.1444813251     0.0143400216     -0.0797029781     32.0476913452     78.1908187866     -71.3522033691
104 148    0    0     -0.0383091812     -9.7544746398     0.2250664234     -0.1420844554     0.0151389837     -0.0770397758     32.0476913452     78.1908187866     -71.3522033691
105 100    0    0     -0.0383091812     -9.7544746398     0.2250664234     -0.1420844554     0.0151389837     -0.0770397758     32.0476913452     78.1908187866     -71.3522033691
106  52    0    0     -0.0263375616     -9.7951784133     0.2298550844     -0.1436823749     0.0114105010     -0.0674522495     32.0476913452     78.1908187866     -71.3522033691
107   5    0    0     -0.0550694465     -9.7472915649     0.2681642532     -0.1412854909     0.0066167383     -0.0562668085     32.0476913452     78.1908187866     -71.3522033691
107 213    0    0     -0.0550694465     -9.7472915649     0.2681642532     -0.1412854909     0.0066167383     -0.0562668085     32.0476913452     78.1908187866     -71.3522033691
108 165    0    0     -0.0287318849     -9.7664461135     0.2466153383     -0.1636563777     -0.0016391863     -0.0490761661     32.0476913452     78.1908187866     -71.3522033691
109 118    0    0     -0.0239432382     -9.7832069396     0.1915459060     -0.1735102176     0.0015566554     -0.0320316696     31.5223217010     79.4207916259     -72.1956100463
110  70    0    0     -0.0239432382     -9.7832069396     0.1915459060     -0.1735102176     0.0015566554     -0.0320316696     31.5223217010     79.4207916259     -72.1956100463
111  22    0    0     -0.0454921483     -9.8215160369     0.1939402198     -0.1617921447     0.0039535369     -0.0173840618     31.5223217010     79.4207916259     -72.1956100463
111 230    0    0     -0.0622524166     -9.7999668121     0.2274607658     -0.1348937988     0.0092799396     -0.0069975762     31.5223217010     79.4207916259     -72.1956100463
112 182    0    0     -0.0622524166     -9.7999668121     0.2274607658     -0.1348937988     0.0092799396     -0.0069975762     31.5223217010     79.4207916259     -72.1956100463
113 135    0    0     -0.0742240333     -9.7640523910     0.2370380401     -0.1191809177     0.0108778608     0.0001930669     31.5223217010     79.4207916259     -72.1956100463
114  86    0    0     -0.0838013267     -9.7616577148     0.2202777862     -0.1319642782     0.0111441802     0.0041878705     31.5223217010     79.4207916259     -72.1956100463
115  38    0    0     -0.0838013267     -9.7616577148     0.2202777862     -0.1319642782     0.0111441802     0.0041878705     31.5223217010     79.4207916259     -72.1956100463
115 246    0    0     -0.0861956501     -9.7688407897     0.2298550844     -0.1479434967     0.0108778608     0.0052531509     31.5223217010     79.4207916259     -72.1956100463
116 197    0    0     -0.0957729530     -9.7927837371     0.2011231899     -0.1620584583     0.0098125801     0.0047205090     33.2735595703     78.7179489135     -71.1835174560
117 149    0    0     -0.0957729530     -9.7927837371     0.2011231899     -0.1620584583     0.0098125801     0.0047205090     33.2735595703     78.7179489135     -71.1835174560
118 101    0    0     -0.1101388931     -9.7784175872     0.2346437215     -0.1607268571     0.0095462608     -0.0179167032     33.2735595703     78.7179489135     -71.1835174560
119  54    0    0     -0.0957729530     -9.7832069396     0.1915459060     -0.1628574275     0.0058177781     -0.0376243948     33.2735595703     78.7179489135     -71.1835174560
120   6    0    0     -0.0957729530     -9.7832069396     0.1915459060     -0.1628574275     0.0058177781     -0.0376243948     33.2735595703     78.7179489135     -71.1835174560
120 214    0    0     -0.1029559254     -9.7856006622     0.1915459060     -0.1695154285     0.0082146587     -0.0416191959     33.2735595703     78.7179489135     -71.1835174560
121 166    0    0     -0.1125332117     -9.8215160369     0.1891515731     -0.1615258216     0.0068830585     -0.0421518373     33.2735595703     78.7179489135     -71.1835174560
122 119    0    0     -0.1125332117     -9.8215160369     0.1891515731     -0.1615258216     0.0068830585     -0.0421518373     33.2735595703     78.7179489135     -71.1835174560
123  72    0    0     -0.1245048284     -9.7712354660     0.1843629074     -0.1514056682     0.0084809789     -0.0424181556     33.2735595703     78.7179489135     -71.1835174560
124  24    0    0     -0.1077445626     -9.7712354660     0.2011231899     -0.1676511859     0.0034208965     -0.0450813579     33.2735595703     78.7179489135     -71.1835174560
124 233    0    0     -0.1077445626     -9.7712354660     0.2011231899     -0.1676511859     0.0034208965     -0.0450813579     33.2735595703     78.7179489135     -71.1835174560
125 185    0    0     -0.0861956501     -9.7975721359     0.1676026582     -0.1748418331     -0.0061666297     -0.0477445602     31.8725681304     79.4207916259     -72.1956100463
126 138    0    0     -0.0957729530     -9.7951784133     0.1891515731     -0.1631237411     -0.0043023881     -0.0528046417     31.8725681304     79.4207916259     -72.1956100463
127  91    0    0     -0.0957729530     -9.7951784133     0.1891515731     -0.1631237411     -0.0043023881     -0.0528046417     31.8725681304     79.4207916259     -72.1956100463
128  43    0    0     -0.0790126848     -9.7544746398     0.1963345432     -0.1601942157     -0.0000412655     -0.0591963291     31.8725681304     79.4207916259     -72.1956100463
128 251    0    0     -0.0861956501     -9.7640523910     0.1508424043     -0.1769723892     0.0044861769     -0.0560004806     31.8725681304     79.4207916259     -72.1956100463
129 203    0    0     -0.0861956501     -9.7640523910     0.1508424043     -0.1769723892     0.0044861769     -0.0560004806     31.8725681304     79.4207916259     -72.1956100463
130 155    0    0     -0.0957729530     -9.7879953384     0.1364764571     -0.1870925521     0.0036872167     -0.0544025659     31.8725681304     79.4207916259     -72.1956100463
131 107    0    0     -0.0790126848     -9.8023614883     0.1340821266     -0.1841630363     0.0036872167     -0.0546688842     31.8725681304     79.4207916259     -72.1956100463
132  59    0    0     -0.0790126848     -9.8023614883     0.1340821266     -0.1841630363     0.0036872167     -0.0546688842     31.8725681304     79.4207916259     -72.1956100463
133  11    0    0     -0.1005615949     -9.7592630386     0.1723913097     -0.1737765550     0.0082146587     -0.0554678440     32.9233131408     78.7179489135     -71.5208816528
133 220    0    0     -0.0742240333     -9.7664461135     0.1388707752     -0.1780376672     0.0052851371     -0.0567994499     32.9233131408     78.7179489135     -71.5208816528
134 172    0    0     -0.0742240333     -9.7664461135     0.1388707752     -0.1780376672     0.0052851371     -0.0567994499     32.9233131408     78.7179489135     -71.5208816528
135 125    0    0     -0.0646467447     -9.7688407897     0.1604196929     -0.1932179260     0.0026219363     -0.0509403991     32.9233131408     78.7179489135     -71.5208816528
136  77    0    0     -0.0885899734     -9.7927837371     0.1101388931     -0.1993432998     0.0119431400     -0.0485435199     32.9233131408     78.7179489135     -71.5208816528
137  29    0    0     -0.0885899734     -9.7927837371     0.1101388931     -0.1993432998     0.0119431400     -0.0485435199     32.9233131408     78.7179489135     -71.5208816528
137 238    0    0     -0.1005615949     -9.8095445632     0.0933786296     -0.1870925521     0.0167369031     -0.0562668085     32.9233131408     78.7179489135     -71.5208816528
138 190    0    0     0.0119716191     -9.8358821868     0.0670410633     -0.1668522262     0.0199327468     -0.0858283424     32.9233131408     78.7179489135     -71.5208816528
139 143    0    0     0.0119716191     -9.8358821868     0.0670410633     -0.1668522262     0.0199327468     -0.0858283424     32.9233131408     78.7179489135     -71.5208816528
140  95    0    0     -0.1077445626     -9.7544746398     0.1197161788     -0.1407528495     0.0201990652     -0.1034054756     32.5730667114     79.4207916259     -70.1714324951
141  48    0    0     -0.0430978250     -9.7975721359     0.1197161788     -0.1556667804     0.0031545760     -0.1420218944     32.5730667114     79.4207916259     -70.1714324951
142   0    0    0     -0.0430978250     -9.7975721359     0.1197161788     -0.1556667804     0.0031545760     -0.1420218944     32.5730667114     79.4207916259     -70.1714324951
142 208    0    0     -0.0047886476     -9.7496862411     0.1245048284     -0.1663195848     0.0004913746     -0.1398913269     32.5730667114     79.4207916259     -70.1714324951
143 161    0    0     0.1221105098     -9.7879953384     0.1268991470     -0.1945495414     -0.0013728663     -0.1215152502     32.5730667114     79.4207916259     -70.1714324951
144 114    0    0     0.1221105098     -9.7879953384     0.1268991470     -0.1945495414     -0.0013728663     -0.1215152502     32.5730667114     79.4207916259     -70.1714324951
145  66    0    0     0.0287318849     -9.7233486175     0.1149275422     -0.1881578445     -0.0011065461     -0.0658543348     32.5730667114     79.4207916259     -70.1714324951
146  19    0    0     0.0814070034     -9.8813743591     -0.0263375616     -0.1751081466     -0.0072319097     -0.0181830224     32.5730667114     79.4207916259     -70.1714324951
146 227    0    0     0.0814070034     -9.8813743591     -0.0263375616     -0.1751081466     -0.0072319097     -0.0181830224     32.5730667114     79.4207916259     -70.1714324951
147 180    0    0     -0.0167602658     -9.8550367355     -0.0143659424     -0.1018701076     0.0188674659     0.0460001373     31.8725681304     78.0151138305     -69.8340682983
148 132    0    0     -0.0430978250     -9.7712354660     0.1221105098     -0.0382195854     0.0236612272     0.0569192647     31.8725681304     78.0151138305     -69.8340682983
149  84    0    0     -0.0430978250     -9.7712354660     0.1221105098     -0.0382195854     0.0236612272     0.0569192647     31.8725681304     78.0151138305     -69.8340682983
150  36    0    0     -0.0526751232     -9.7329254150     0.1532367229     -0.0515356016     0.0188674659     0.0462664604     31.8725681304     78.0151138305     -69.8340682983
150 244    0    0     -0.0574637699     -9.7161655426     0.1580253696     -0.1165177106     0.0100788998     0.0444022130     31.8725681304     78.0151138305     -69.8340682983
151 196    0    0     -0.0574637699     -9.7161655426     0.1580253696     -0.1165177106     0.0100788998     0.0444022130     31.8725681304     78.0151138305     -69.8340682983
152 148    0    0     -0.0622524166     -9.7544746398     0.1388707752     -0.1620584583     0.0066167383     0.0566529369     31.8725681304     78.0151138305     -69.8340682983
153 100    0    0     -0.1029559254     -9.7688407897     0.1053502440     -0.1833640861     0.0066167383     0.0670394325     31.8725681304     78.0151138305     -69.8340682983
154  52    0    0     -0.1029559254     -9.7688407897     0.1053502440     -0.1833640861     0.0066167383     0.0670394325     31.8725681304     78.0151138305     -69.8340682983
155   4    0    0     -0.1652083396     -9.8286991119     0.0478864765     -0.1852283287     0.0076820187     0.0582508563     31.8725681304     78.0151138305     -69.8340682983
155 212    0    0     -0.1939402198     -9.8526420593     0.0598580884     -0.1524709320     0.0188674659     0.0212323594     30.6466999053     78.5422439575     -69.6653900146
156 163    0    0     -0.1939402198     -9.8526420593     0.0598580884     -0.1524709320     0.0188674659     0.0212323594     30.6466999053     78.5422439575     -69.6653900146
157 115    0    0     -0.1723913097     -9.8263044357     0.0861956501     -0.1127892255     0.0375098752     -0.0328306317     30.6466999053     78.5422439575     -69.6653900146
158  68    0    0     -0.1508424043     -9.7688407897     0.1053502440     -0.1042669892     0.0399067544     -0.0695828151     30.6466999053     78.5422439575     -69.6653900146
159  19    0    0     -0.1508424043     -9.7688407897     0.1053502440     -0.1042669892     0.0399067544     -0.0695828151     30.6466999053     78.5422439575     -69.6653900146
159 227    0    0     -0.1412650966     -9.7209539413     0.1556310415     -0.1183819532     0.0236612272     -0.0820998573     30.6466999053     78.5422439575     -69.6653900146
160 180    0    0     -0.1125332117     -9.7544746398     0.1652083396     -0.1636563777     0.0044861769     -0.0874262619     30.6466999053     78.5422439575     -69.6653900146
161 132    0    0     -0.1125332117     -9.7544746398     0.1652083396     -0.1636563777     0.0044861769     -0.0874262619     30.6466999053     78.5422439575     -69.6653900146
162  85    0    0     -0.1029559254     -9.7640523910     0.1508424043     -0.2158551454     -0.0011065461     -0.0938179492     30.6466999053     78.5422439575     -69.6653900146
163  37    0    0     -0.1125332117     -9.8215160369     -0.0023943238     -0.2531399726     0.0026219363     -0.0946168994     31.5223217010     77.6636886596     -70.8461532592
163 246    0    0     -0.1125332117     -9.8215160369     -0.0023943238     -0.2531399726     0.0026219363     -0.0946168994     31.5223217010     77.6636886596     -70.8461532592
164 199    0    0     -0.0981672668     -9.8119382858     0.0263375616     -0.2169204235     0.0071493792     -0.1068676352     31.5223217010     77.6636886596     -70.8461532592
165 152    0    0     -0.1149275422     -9.8047552108     0.0095772953     -0.1759071111     0.0146063432     -0.1353638887     31.5223217010     77.6636886596     -70.8461532592
166 104    0    0     -0.1149275422     -9.8047552108     0.0095772953     -0.1759071111     0.0146063432     -0.1353638887     31.5223217010     77.6636886596     -70.8461532592
167  57    0    0     -0.0718297100     -9.7999668121     0.0430978250     -0.1452802896     -0.0000412655     -0.1697191953     31.5223217010     77.6636886596     -70.8461532592
168   9    0    0     -0.0287318849     -9.7592630386     0.0933786296     -0.1391549224     -0.0146888732     -0.1926227188     31.5223217010     77.6636886596     -70.8461532592
168 217    0    0     -0.0287318849     -9.7592630386     0.0933786296     -0.1391549224     -0.0146888732     -0.1926227188     31.5223217010     77.6636886596     -70.8461532592
169 170    0    0     0.0287318849     -9.7808122634     0.0502807998     -0.1506066894     -0.0112267124     -0.2008786439     31.5223217010     77.6636886596     -70.8461532592
170 122    0    0     0.0766183614     -9.7832069396     0.0526751232     -0.1554004573     -0.0192163171     -0.1878289604     32.2228164672     78.7179489135     -69.1593399047
171  75    0    0     0.0766183614     -9.7832069396     0.0526751232     -0.1554004573     -0.0192163171     -0.1878289604     32.2228164672     78.7179489135     -69.1593399047
172  28    0    0     0.0933786296     -9.7496862411     0.0454921483     -0.1652543067     -0.0160204753     -0.1702518463     32.2228164672     78.7179489135     -69.1593399047
172 236    0    0     0.1292934894     -9.7856006622     0.0478864765     -0.1588626146     -0.0248090410     -0.1486799144     32.2228164672     78.7179489135     -69.1593399047
173 189    0    0     0.1292934894     -9.7856006622     0.0478864765     -0.1588626146     -0.0248090410     -0.1486799144     32.2228164672     78.7179489135     -69.1593399047
174 141    0    0     0.1149275422     -9.7951784133     0.0143659424     -0.1364917278     -0.0370597696     -0.1215152502     32.2228164672     78.7179489135     -69.1593399047
175  94    0    0     0.1340821266     -9.8239097595     0.0383091812     -0.0970763397     -0.0362608075     -0.1145909190     32.2228164672     78.7179489135     -69.1593399047
176  46    0    0     0.1340821266     -9.8239097595     0.0383091812     -0.0970763397     -0.0362608075     -0.1145909190     32.2228164672     78.7179489135     -69.1593399047
176 255    0    0     0.1412650966     -9.8071498870     0.0838013267     -0.0755044078     -0.0192163171     -0.1172541260     32.2228164672     78.7179489135     -69.1593399047
177 207    0    0     0.2059118509     -9.7425031661     0.1101388931     -0.0691127252     -0.0059003090     -0.1135256409     29.9462051391     78.1908187866     -68.9906616210
178 159    0    0     0.2059118509     -9.7425031661     0.1101388931     -0.0691127252     -0.0059003090     -0.1135256409     29.9462051391     78.1908187866     -68.9906616210
179 111    0    0     0.2178834438     -9.7305316925     0.0861956501     -0.1205125093     -0.0109603929     -0.0637237739     29.9462051391     78.1908187866     -68.9906616210
180  64    0    0     0.1963345432     -9.7377147674     0.0957729530     -0.1474108600     -0.0085635108     -0.0043343753     29.9462051391     78.1908187866     -68.9906616210
181  16    0    0     0.1963345432     -9.7377147674     0.0957729530     -0.1474108600     -0.0085635108     -0.0043343753     29.9462051391     78.1908187866     -68.9906616210
181 224    0    0     0.1436594247     -9.8143329620     0.0742240333     -0.1431497335     -0.0066992702     0.0321514892     29.9462051391     78.1908187866     -68.9906616210
182 176    0    0     0.1005615949     -9.7927837371     0.1149275422     -0.1218441247     -0.0021718266     0.0321514892     29.9462051391     78.1908187866     -68.9906616210
183 128    0    0     0.1005615949     -9.7927837371     0.1149275422     -0.1218441247     -0.0021718266     0.0321514892     29.9462051391     78.1908187866     -68.9906616210
184  81    0    0     0.0933786296     -9.7832069396     0.1101388931     -0.1239746809     -0.0016391863     0.0119111537     29.9462051391     78.1908187866     -68.9906616210
185  33    0    0     0.1173218607     -9.7640523910     0.1197161788     -0.1460792541     -0.0074982299     -0.0024701318     31.3471965789     78.8936614990     -68.3159332275
185 241    0    0     0.1173218607     -9.7640523910     0.1197161788     -0.1460792541     -0.0074982299     -0.0024701318     31.3471965789     78.8936614990     -68.3159332275
186 193    0    0     0.0981672668     -9.8095445632     0.0718297100     -0.1551341438     -0.0122919917     -0.0038017349     31.3471965789     78.8936614990     -68.3159332275
187 146    0    0     0.0909842967     -9.8215160369     0.0766183614     -0.1362254023     -0.0072319097     -0.0040680541     31.3471965789     78.8936614990     -68.3159332275
188  98    0    0     0.0909842967     -9.8215160369     0.0766183614     -0.1362254023     -0.0072319097     -0.0040680541     31.3471965789     78.8936614990     -68.3159332275
189  50    0    0     0.0766183614     -9.7712354660     0.1029559254     -0.1167840361     0.0039535369     -0.0099270973     31.3471965789     78.8936614990     -68.3159332275
190   2    0    0     0.0933786296     -9.7664461135     0.1125332117     -0.1183819532     0.0090136194     -0.0061986150     31.3471965789     78.8936614990     -68.3159332275
190 210    0    0     0.0933786296     -9.7664461135     0.1125332117     -0.1183819532     0.0090136194     -0.0061986150     31.3471965789     78.8936614990     -68.3159332275
191 163    0    0     0.0574637699     -9.7927837371     0.1149275422     -0.1295673961     0.0052851371     0.0039215497     31.3471965789     78.8936614990     -68.3159332275
192 115    0    0     0.0335205316     -9.8239097595     0.1029559254     -0.1327632427     0.0015566554     0.0020573101     31.3471965789     78.8936614990     -68.3159332275
193  67    0    0     0.0335205316     -9.8239097595     0.1029559254     -0.1327632427     0.0015566554     0.0020573101     31.3471965789     78.8936614990     -68.3159332275
194  19    0    0     0.0167602658     -9.7975721359     0.0838013267     -0.1234420418     -0.0016391863     -0.0176503825     31.1720733642     79.0693664550     -69.8340682983
194 227    0    0     0.0430978250     -9.7903900146     0.1077445626     -0.1183819532     -0.0021718266     -0.0474782419     31.1720733642     79.0693664550     -69.8340682983
195 179    0    0     0.0430978250     -9.7903900146     0.1077445626     -0.1183819532     -0.0021718266     -0.0474782419     31.1720733642     79.0693664550     -69.8340682983
196 131    0    0     0.0550694465     -9.7879953384     0.1484480619     -0.1330295681     0.0044861769     -0.0709144163     31.1720733642     79.0693664550     -69.8340682983
197  83    0    0     0.0622524166     -9.7712354660     0.0981672668     -0.1463455677     0.0010240151     -0.0735776138     31.1720733642     79.0693664550     -69.8340682983
198  34    0    0     0.0622524166     -9.7712354660     0.0981672668     -0.1463455677     0.0010240151     -0.0735776138     31.1720733642     79.0693664550     -69.8340682983
198 243    0    0     0.0478864765     -9.8358821868     0.0814070034     -0.1364917278     -0.0125583124     -0.0762408256     31.1720733642     79.0693664550     -69.8340682983
199 195    0    0     0.0838013267     -9.7975721359     0.1125332117     -0.1119902729     -0.0037697479     -0.1042044281     31.1720733642     79.0693664550     -69.8340682983
200 147    0    0     0.0838013267     -9.7975721359     0.1125332117     -0.1119902729     -0.0037697479     -0.1042044281     31.1720733642     79.0693664550     -69.8340682983
201 100    0    0     0.1412650966     -9.7209539413     0.1628140068     -0.1186482791     0.0026219363     -0.1108624458     31.6974449157     79.2450790405     -70.0027465820
202  52    0    0     0.1508424043     -9.7401084899     0.1340821266     -0.1556667804     -0.0027044677     -0.0847630596     31.6974449157     79.2450790405     -70.0027465820
203   3    0    0     0.1508424043     -9.7401084899     0.1340821266     -0.1556667804     -0.0027044677     -0.0847630596     31.6974449157     79.2450790405     -70.0027465820
203 210    0    0     0.1077445626     -9.8023614883     0.0766183614     -0.1825651168     -0.0130909538     -0.0522720050     31.6974449157     79.2450790405     -70.0027465820
204 162    0    0     0.1149275422     -9.8119382858     0.1173218607     -0.1671185493     -0.0053676681     -0.0405539131     31.6974449157     79.2450790405     -70.0027465820
205 115    0    0     0.1149275422     -9.8119382858     0.1173218607     -0.1671185493     -0.0053676681     -0.0405539131     31.6974449157     79.2450790405     -70.0027465820
206  67    0    0     0.1197161788     -9.7520809173     0.1077445626     -0.1514056682     0.0079483389     -0.0386896753     31.6974449157     79.2450790405     -70.0027465820
207  19    0    0     0.1340821266     -9.7784175872     0.0909842967     -0.1519382953     0.0071493792     -0.0293684692     31.6974449157     79.2450790405     -70.0027465820
207 226    0    0     0.1340821266     -9.7784175872     0.0909842967     -0.1519382953     0.0071493792     -0.0293684692     31.6974449157     79.2450790405     -70.0027465820
208 178    0    0     0.1316878080     -9.8071498870     0.0742240333     -0.1346274852     0.0095462608     -0.0096607789     32.9233131408     78.0151138305     -69.4967041015
209 130    0    0     0.1005615949     -9.7951784133     0.1245048284     -0.1114576339     0.0143400216     0.0097805929     32.9233131408     78.0151138305     -69.4967041015
210  82    0    0     0.1005615949     -9.7951784133     0.1245048284     -0.1114576339     0.0143400216     0.0097805929     32.9233131408     78.0151138305     -69.4967041015
211  33    0    0     0.0861956501     -9.7664461135     0.1364764571     -0.1098597164     0.0103452205     0.0172375583     32.9233131408     78.0151138305     -69.4967041015
211 241    0    0     0.0670410633     -9.7472915649     0.1245048284     -0.1386222839     0.0052851371     0.0214986801     32.9233131408     78.0151138305     -69.4967041015
212 193    0    0     0.0670410633     -9.7472915649     0.1245048284     -0.1386222839     0.0052851371     0.0214986801     32.9233131408     78.0151138305     -69.4967041015
213 145    0    0     0.0263375616     -9.7999668121     0.1125332117     -0.1655206203     0.0044861769     0.0108458733     32.9233131408     78.0151138305     -69.4967041015
214  97    0    0     0.0287318849     -9.8047552108     0.0861956501     -0.1668522262     0.0111441802     -0.0147208595     32.9233131408     78.0151138305     -69.4967041015
215  49    0    0     0.0287318849     -9.8047552108     0.0861956501     -0.1668522262     0.0111441802     -0.0147208595     32.9233131408     78.0151138305     -69.4967041015
216   1    0    0     0.0287318849     -9.7832069396     0.1221105098     -0.1588626146     0.0154053030     -0.0458803176     32.0476913452     77.4879837036     -69.3280258178
216 208    0    0     0.0526751232     -9.7832069396     0.1053502440     -0.1593952655     0.0111441802     -0.0714470624     32.0476913452     77.4879837036     -69.3280258178
217 161    0    0     0.0526751232     -9.7832069396     0.1053502440     -0.1593952655     0.0111441802     -0.0714470624     32.0476913452     77.4879837036     -69.3280258178
218 113    0    0     0.0143659424     -9.7999668121     0.0885899734     -0.1687164545     -0.0008402262     -0.0868936252     32.0476913452     77.4879837036     -69.3280258178
219  65    0    0     0.0933786296     -9.8215160369     0.0885899734     -0.1647216701     -0.0122919917     -0.0962148284     32.0476913452     77.4879837036     -69.3280258178
220  18    0    0     0.0933786296     -9.8215160369     0.0885899734     -0.1647216701     -0.0122919917     -0.0962148284     32.0476913452     77.4879837036     -69.3280258178
220 226    0    0     0.0981672668     -9.8694019317     0.0167602658     -0.1442150115     -0.0162867965     -0.0831651401     32.0476913452     77.4879837036     -69.3280258178
221 178    0    0     0.0957729530     -9.8526420593     0.0885899734     -0.0997395420     -0.0154878354     -0.0746428966     32.0476913452     77.4879837036     -69.3280258178
222 130    0    0     0.0957729530     -9.8526420593     0.0885899734     -0.0997395420     -0.0154878354     -0.0746428966     32.0476913452     77.4879837036     -69.3280258178
223  82    0    0     0.1101388931     -9.8071498870     0.0981672668     -0.0944131374     -0.0136235940     -0.0695828151     32.0476913452     77.4879837036     -69.3280258178
224  34    0    0     0.1460537433     -9.7616577148     0.1532367229     -0.1063975572     -0.0154878354     -0.0434834384     32.2228164672     77.3122711181     -69.8340682983
224 243    0    0     0.1460537433     -9.7616577148     0.1532367229     -0.1063975572     -0.0154878354     -0.0434834384     32.2228164672     77.3122711181     -69.8340682983
225 196    0    0     0.1316878080     -9.7688407897     0.1388707752     -0.1298337221     -0.0242763996     -0.0099270973     32.2228164672     77.3122711181     -69.8340682983
226 148    0    0     0.0838013267     -9.7903900146     0.1125332117     -0.1375570058     -0.0306680870     0.0044541921     32.2228164672     77.3122711181     -69.8340682983
227 100    0    0     0.0838013267     -9.7903900146     0.1125332117     -0.1375570058     -0.0306680870     0.0044541921     32.2228164672     77.3122711181     -69.8340682983
228  52    0    0     0.3304166793     -9.7401084899     0.0838013267     -0.1364917278     -0.1185537452     0.0715668725     32.2228164672     77.3122711181     -69.8340682983
229   5    0    0     0.1077445626     -9.8191213607     0.0885899734     -0.1463455677     -0.0900574874     0.0475980567     32.2228164672     77.3122711181     -69.8340682983
229 213    0    0     0.1077445626     -9.8191213607     0.0885899734     -0.1463455677     -0.0900574874     0.0475980567     32.2228164672     77.3122711181     -69.8340682983
230 165    0    0     -0.0526751232     -9.8143329620     0.1053502440     -0.1327632427     -0.0501094532     0.0009920299     32.2228164672     77.3122711181     -69.8340682983
231 117    0    0     0.0694353866     -9.7808122634     0.1149275422     -0.1106586694     -0.0756761980     -0.0203135824     31.5223217010     76.6094360351     -69.8340682983
232  70    0    0     0.0694353866     -9.7808122634     0.1149275422     -0.1106586694     -0.0756761980     -0.0203135824     31.5223217010     76.6094360351     -69.8340682983
233  22    0    0     0.0383091812     -9.7712354660     0.1436594247     -0.1005385041     -0.0429188060     -0.0773060989     31.5223217010     76.6094360351     -69.8340682983
233 230    0    0     0.0670410633     -9.7784175872     0.1747856235     -0.1071965098     -0.0407882499     -0.0935516262     31.5223217010     76.6094360351     -69.8340682983
234 182    0    0     0.0670410633     -9.7784175872     0.1747856235     -0.1071965098     -0.0407882499     -0.0935516262     31.5223217010     76.6094360351     -69.8340682983
235 134    0    0     0.0718297100     -9.7688407897     0.1604196929     -0.1218441247     -0.0378587245     -0.0946168994     31.5223217010     76.6094360351     -69.8340682983
236  86    0    0     0.0790126848     -9.7903900146     0.1316878080     -0.1308990120     -0.0160204753     -0.1042044281     31.5223217010     76.6094360351     -69.8340682983
237  38    0    0     0.0790126848     -9.7903900146     0.1316878080     -0.1308990120     -0.0160204753     -0.1042044281     31.5223217010     76.6094360351     -69.8340682983
237 245    0    0     0.1053502440     -9.7616577148     0.1580253696     -0.1194472427     0.0026219363     -0.1215152502     31.5223217010     76.6094360351     -69.8340682983
238 198    0    0     0.1292934894     -9.7592630386     0.1556310415     -0.1274368524     0.0010240151     -0.1209825992     31.3471965789     77.4879837036     -70.0027465820
239 149    0    0     0.1292934894     -9.7592630386     0.1556310415     -0.1274368524     0.0010240151     -0.1209825992     31.3471965789     77.4879837036     -70.0027465820
240 101    0    0     0.1484480619     -9.7664461135     0.1412650966     -0.1444813251     -0.0072319097     -0.1018075466     31.3471965789     77.4879837036     -70.0027465820
241  54    0    0     0.1077445626     -9.8382759094     0.0694353866     -0.1628574275     -0.0152215137     -0.0770397758     31.3471965789     77.4879837036     -70.0027465820
242   6    0    0     0.1077445626     -9.8382759094     0.0694353866     -0.1628574275     -0.0152215137     -0.0770397758     31.3471965789     77.4879837036     -70.0027465820
242 214    0    0     0.1173218607     -9.8286991119     0.1412650966     -0.1247736334     -0.0090961513     -0.0852957057     31.3471965789     77.4879837036     -70.0027465820
243 166    0    0     0.1604196929     -9.8047552108     0.1484480619     -0.0981416225     0.0026219363     -0.1023401975     31.3471965789     77.4879837036     -70.0027465820
244 118    0    0     0.1604196929     -9.8047552108     0.1484480619     -0.0981416225     0.0026219363     -0.1023401975     31.3471965789     77.4879837036     -70.0027465820
245  70    0    0     0.1747856235     -9.7784175872     0.1843629074     -0.0896193695     0.0114105010     -0.0900894737     31.3471965789     77.4879837036     -70.0027465820
246  22    0    0     0.1987288665     -9.7832069396     0.1580253696     -0.0856245803     0.0060840978     -0.0575984048     30.4715766906     78.3665313720     -71.1835174560
246 229    0    0     0.1987288665     -9.7832069396     0.1580253696     -0.0856245803     0.0060840978     -0.0575984048     30.4715766906     78.3665313720     -71.1835174560
247 181    0    0     0.1819685935     -9.7736291885     0.2011231899     -0.0805644893     -0.0069655895     -0.0179167032     30.4715766906     78.3665313720     -71.1835174560
248 133    0    0     0.1652083396     -9.7664461135     0.2250664234     -0.0896193695     -0.0114930331     0.0153733158     30.4715766906     78.3665313720     -71.1835174560
249  86    0    0     0.1652083396     -9.7664461135     0.2250664234     -0.0896193695     -0.0114930331     0.0153733158     30.4715766906     78.3665313720     -71.1835174560
250  38    0    0     0.3328109979     -9.7616577148     0.2011231899     -0.1053322672     -0.0602296257     0.0918072128     30.4715766906     78.3665313720     -71.1835174560
250 246    0    0     0.1245048284     -9.7736291885     0.2202777862     -0.1269042015     -0.0407882499     0.1024600028     30.4715766906     78.3665313720     -71.1835174560
251 198    0    0     0.1245048284     -9.7736291885     0.2202777862     -0.1269042015     -0.0407882499     0.1024600028     30.4715766906     78.3665313720     -71.1835174560
252 150    0    0     0.0119716191     -9.7592630386     0.2418267011     -0.1343611598     -0.0117593514     0.0835512828     30.4715766906     78.3665313720     -71.1835174560
253 102    0    0     0.0407035017     -9.7999668121     0.2442210197     -0.1394212484     -0.0242763996     0.0553213405     32.3979415893     79.2450790405     -71.0148391723
254  54    0    0     0.0407035017     -9.7999668121     0.2442210197     -0.1394212484     -0.0242763996     0.0553213405     32.3979415893     79.2450790405     -71.0148391723
255   6    0    0     0.0287318849     -9.7808122634     0.2107004880     -0.1434160470     -0.0218795180     0.0140417194     32.3979415893     79.2450790405     -71.0148391723
255 213    0    0     0.0239432382     -9.7712354660     0.1867572593     -0.1503403759     -0.0117593514     -0.0128566193     32.3979415893     79.2450790405     -71.0148391723
  0 166    0    0     0.0239432382     -9.7712354660     0.1867572593     -0.1503403759     -0.0117593514     -0.0128566193     32.3979415893     79.2450790405     -71.0148391723
  1 118    0    0     0.0143659424     -9.7999668121     0.1819685935     -0.1564657449     -0.0029707875     -0.0277705478     32.3979415893     79.2450790405     -71.0148391723
  2  70    0    0     0.0095772953     -9.8239097595     0.1652083396     -0.1468782186     0.0034208965     -0.0442823982     32.3979415893     79.2450790405     -71.0148391723
  3  21    0    0     0.0095772953     -9.8239097595     0.1652083396     -0.1468782186     0.0034208965     -0.0442823982     32.3979415893     79.2450790405     -71.0148391723
  3 229    0    0     0.0239432382     -9.7736291885     0.2154891252     -0.1245073199     0.0100788998     -0.0477445602     32.3979415893     79.2450790405     -71.0148391723
  4 180    0    0     0.0383091812     -9.7688407897     0.2130948066     -0.1231757164     0.0114105010     -0.0378907155     32.3979415893     79.2450790405     -71.0148391723
  5 132    0    0     0.0383091812     -9.7688407897     0.2130948066     -0.1231757164     0.0114105010     -0.0378907155     32.3979415893     79.2450790405     -71.0148391723
  6  84    0    0     0.0263375616     -9.7472915649     0.2442210197     -0.1410191631     0.0052851371     -0.0245747065     31.1720733642     78.3665313720     -72.1956100463
  7  35    0    0     0.0119716191     -9.8095445632     0.1891515731     -0.1585963010     -0.0045687079     -0.0203135824     31.1720733642     78.3665313720     -72.1956100463
  7 243    0    0     0.0119716191     -9.8095445632     0.1891515731     -0.1585963010     -0.0045687079     -0.0203135824     31.1720733642     78.3665313720     -72.1956100463
  8 195    0    0     -0.0047886476     -9.8047552108     0.1987288665     -0.1543351650     -0.0027044677     -0.0333632707     31.1720733642     78.3665313720     -72.1956100463
  9 147    0    0     0.0023943238     -9.7856006622     0.2178834438     -0.1375570058     0.0050188169     -0.0514730453     31.1720733642     78.3665313720     -72.1956100463
 10  99    0    0     0.0023943238     -9.7856006622     0.2178834438     -0.1375570058     0.0050188169     -0.0514730453     31.1720733642     78.3665313720     -72.1956100463
 11  50    0    0     0.0335205316     -9.7784175872     0.2011231899     -0.1285021305     0.0055514578     -0.0610605716     31.1720733642     78.3665313720     -72.1956100463
