# Supplementary material for: A localization method for wireless capsule endoscopy using side wall cameras and IMU sensor
Source: Sci Rep. 2021 May 27;11:11204. doi: 10.1038/s41598-021-90523-w (PMC8160358; doi:10.1038/s41598-021-90523-w)
Supplement: Supplementary file 1 — Supplementary Information. [file 41598_2021_90523_MOESM1_ESM.zip › data/N_1]

0.0886885547     25.2178573608     76.9608535766     -50.6043968200
 37 119    0    0     -0.1939402198     -9.8382759094     0.1676026582     0.3291637420     -0.1087039585     0.0886885547     25.2178573608     76.9608535766     -50.6043968200
 38  71    0    0     -0.1580253696     -9.7041940689     0.2537982940     0.3368870258     -0.0959205913     0.1014719128     25.2178573608     76.9608535766     -50.6043968200
 39  22    0    0     -0.2466153383     -9.8574304580     0.1412650966     0.2988032341     -0.0850014686     0.1289029006     25.2178573608     76.9608535766     -50.6043968200
 39 230    0    0     -0.2466153383     -9.8574304580     0.1412650966     0.2988032341     -0.0850014686     0.1289029006     25.2178573608     76.9608535766     -50.6043968200
 40 182    0    0     -0.2442210197     -9.7568693161     0.1771799468     0.3368870258     -0.0770118618     0.1017382383     25.2178573608     76.9608535766     -50.6043968200
 41 134    0    0     -0.2873188495     -9.8095445632     0.1484480619     0.3342237949     -0.0751476240     0.0822968578     24.3422374725     78.1908187866     -51.4478034973
 42  86    0    0     -0.2873188495     -9.8095445632     0.1484480619     0.3342237949     -0.0751476240     0.0822968578     24.3422374725     78.1908187866     -51.4478034973
 43  38    0    0     -0.1676026582     -9.7377147674     0.2346437215     0.3454092741     -0.0852677917     0.0426151657     24.3422374725     78.1908187866     -51.4478034973
 43 246    0    0     -0.1795742750     -9.7640523910     0.2274607658     0.3161140441     -0.1079050064     0.0692471790     24.3422374725     78.1908187866     -51.4478034973
 44 198    0    0     -0.1795742750     -9.7640523910     0.2274607658     0.3161140441     -0.1079050064     0.0692471790     24.3422374725     78.1908187866     -51.4478034973
 45 150    0    0     -0.2130948066     -9.7903900146     0.2059118509     0.2849545955     -0.1252158164     0.1065320014     24.3422374725     78.1908187866     -51.4478034973
 46 102    0    0     -0.2370380401     -9.8670082092     0.1364764571     0.2764323234     -0.1196230888     0.1145216107     24.3422374725     78.1908187866     -51.4478034973
 47  54    0    0     -0.2370380401     -9.8670082092     0.1364764571     0.2764323234     -0.1196230888     0.1145216107     24.3422374725     78.1908187866     -51.4478034973
 48   6    0    0     -0.2298550844     -9.7832069396     0.1436594247     0.3219730854     -0.1103018760     0.1089288825     24.3422374725     78.1908187866     -51.4478034973
 48 214    0    0     -0.3663315296     -9.7377147674     0.1939402198     0.3419471025     -0.1230852484     0.0940149497     25.2178573608     79.0693664550     -50.9417610168
 49 166    0    0     -0.3663315296     -9.7377147674     0.1939402198     0.3419471025     -0.1230852484     0.0940149497     25.2178573608     79.0693664550     -50.9417610168
 50 118    0    0     -0.4022463798     -9.6539134979     0.3016848087     0.2790955543     -0.1385318164     -0.0287586402     25.2178573608     79.0693664550     -50.9417610168
 51  70    0    0     -0.0861956501     -9.7640523910     0.1340821266     0.1589851474     -0.1031112432     -0.1944097709     25.2178573608     79.0693664550     -50.9417610168
 52  23    0    0     -0.0861956501     -9.7640523910     0.1340821266     0.1589851474     -0.1031112432     -0.1944097709     25.2178573608     79.0693664550     -50.9417610168
 52 231    0    0     0.2274607658     -10.0178499221     -0.1484480619     0.2141134262     -0.0871320343     -0.1243675827     25.2178573608     79.0693664550     -50.9417610168
 53 184    0    0     0.1364764571     -10.0154561996     -0.0478864765     0.4961464881     -0.0860667514     0.1824332427     25.2178573608     79.0693664550     -50.9417610168
 54 137    0    0     0.1364764571     -10.0154561996     -0.0478864765     0.4961464881     -0.0860667514     0.1824332427     25.2178573608     79.0693664550     -50.9417610168
 55  89    0    0     -0.1771799468     -9.7640523910     0.2561926364     0.6799073696     -0.0442544841     0.4013484001     25.2178573608     79.0693664550     -50.9417610168
 56  41    0    0     -0.4214009761     -9.6706733703     0.4094293594     0.6117293834     -0.0296068716     0.4231866836     24.6924839019     78.8936614990     -51.7851676940
 56 249    0    0     -0.4214009761     -9.6706733703     0.4094293594     0.6117293834     -0.0296068716     0.4231866836     24.6924839019     78.8936614990     -51.7851676940
 57 200    0    0     -0.2849245071     -9.4767332077     0.4214009761     0.4191799640     -0.0349332761     0.2756453037     24.6924839019     78.8936614990     -51.7851676940
 58 152    0    0     -0.5052022933     -9.7448978424     0.3375996351     0.2037269592     0.0146022739     0.0207769131     24.6924839019     78.8936614990     -51.7851676940
 59 104    0    0     -0.5052022933     -9.7448978424     0.3375996351     0.2037269592     0.0146022739     0.0207769131     24.6924839019     78.8936614990     -51.7851676940
 60  55    0    0     -0.2609812974     -9.7975721359     0.2322494029     0.1523271560     -0.0599673748     -0.0154426326     24.6924839019     78.8936614990     -51.7851676940
 61   8    0    0     -0.2059118509     -9.8789796829     0.1221105098     0.1765622997     -0.1009806752     0.0255706763     24.6924839019     78.8936614990     -51.7851676940
 61 215    0    0     -0.2059118509     -9.8789796829     0.1221105098     0.1765622997     -0.1009806752     0.0255706763     24.6924839019     78.8936614990     -51.7851676940
 62 167    0    0     -0.2322494029     -9.8765850067     0.1268991470     0.2684427499     -0.1244168519     0.0926833534     24.6924839019     78.8936614990     -51.7851676940
 63 119    0    0     -0.2945018005     -9.8215160369     0.2011231899     0.3486051082     -0.1297432422     0.1278376102     24.6924839019     78.8936614990     -51.7851676940
 64  71    0    0     -0.2945018005     -9.8215160369     0.2011231899     0.3486051082     -0.1297432422     0.1278376102     24.6924839019     78.8936614990     -51.7851676940
 65  23    0    0     -0.2992904472     -9.7089824676     0.2537982940     0.3624537467     -0.1260147690     0.1107931256     25.2178573608     79.0693664550     -50.9417610168
 65 230    0    0     -0.3615428924     -9.7425031661     0.2466153383     0.3067928552     -0.1161609292     0.0713777446     25.2178573608     79.0693664550     -50.9417610168
 66 183    0    0     -0.3615428924     -9.7425031661     0.2466153383     0.3067928552     -0.1161609292     0.0713777446     25.2178573608     79.0693664550     -50.9417610168
 67 135    0    0     -0.3016848087     -9.7448978424     0.2059118509     0.2572572708     -0.1113671660     -0.0098499059     25.2178573608     79.0693664550     -50.9417610168
 68  87    0    0     -0.1053502440     -9.8119382858     0.1628140068     0.2215703964     -0.1031112432     -0.0388787984     25.2178573608     79.0693664550     -50.9417610168
 69  39    0    0     -0.1053502440     -9.8119382858     0.1628140068     0.2215703964     -0.1031112432     -0.0388787984     25.2178573608     79.0693664550     -50.9417610168
 69 248    0    0     -0.1316878080     -9.8837680816     0.1005615949     0.2327558517     -0.1004480361     0.0583280563     25.2178573608     79.0693664550     -50.9417610168
 70 199    0    0     -0.1292934894     -9.8454589843     0.1268991470     0.3059938907     -0.1004480361     0.1632581949     25.2178573608     79.0693664550     -50.9417610168
 71 151  -32  -19     -0.1292934894     -9.8454589843     0.1268991470     0.3059938907     -0.1004480361     0.1632581949     25.2178573608     79.0693664550     -50.9417610168
 72 104    0    0     -0.3112620830     -9.7784175872     0.1747856235     0.3494040727     -0.0943226718     0.2479480028     25.3929805755     77.8394012451     -49.0862655639
 73  55   -1   -4     -0.4094293594     -9.7856006622     0.1699969768     0.3549968004     -0.0865993881     0.2093315601     25.3929805755     77.8394012451     -49.0862655639
 74   7    0    0     -0.4094293594     -9.7856006622     0.1699969768     0.3549968004     -0.0865993881     0.2093315601     25.3929805755     77.8394012451     -49.0862655639
 74 214   15   -1     -0.3830918121     -9.7448978424     0.1819685935     0.3520672559     -0.0956542778     0.1091952085     25.3929805755     77.8394012451     -49.0862655639
 75 167    0    0     -0.3759088277     -9.7903900146     0.1771799468     0.3347564697     -0.1126987695     0.0266359519     25.3929805755     77.8394012451     -49.0862655639
 76 119    7   -1     -0.3759088277     -9.7903900146     0.1771799468     0.3347564697     -0.1126987695     0.0266359519     25.3929805755     77.8394012451     -49.0862655639
 77  71    0    0     -0.2681642532     -9.7281370162     0.2178834438     0.3299627065     -0.1118998050     -0.0569885826     25.3929805755     77.8394012451     -49.0862655639
 78  23    0    0     -0.2011231899     -9.8406705856     0.1412650966     0.2969389915     -0.1177588462     -0.0537927246     25.3929805755     77.8394012451     -49.0862655639
 78 231    0    0     -0.2011231899     -9.8406705856     0.1412650966     0.2969389915     -0.1177588462     -0.0537927246     25.3929805755     77.8394012451     -49.0862655639
 79 184    0    0     -0.1795742750     -9.8095445632     0.1245048284     0.3249026298     -0.1204220533     -0.0055887846     25.2178573608     76.6094360351     -51.2791213989
 80 136    0    0     -0.2059118509     -9.8430643081     0.1699969768     0.3589915990     -0.1068397283     0.0322286796     25.2178573608     76.6094360351     -51.2791213989
 81  88    0  -64     -0.2059118509     -9.8430643081     0.1699969768     0.3589915990     -0.1068397283     0.0322286796     25.2178573608     76.6094360351     -51.2791213989
 82  40    0    0     -0.2011231899     -9.7856006622     0.1915459060     0.3856235980     -0.0961869144     0.0391530036     25.2178573608     76.6094360351     -51.2791213989
 82 247    0   -1     -0.1604196929     -9.7017993927     0.2657699346     0.3637853622     -0.0858004188     0.0476752471     25.2178573608     76.6094360351     -51.2791213989
 83 199    0    0     -0.1604196929     -9.7017993927     0.2657699346     0.3637853622     -0.0858004188     0.0476752471     25.2178573608     76.6094360351     -51.2791213989
 84 151    0   -2     -0.1843629074     -9.7951784133     0.1963345432     0.2961400508     -0.0647611331     0.0777694225     25.2178573608     76.6094360351     -51.2791213989
 85 104    0    0     -0.2011231899     -9.7951784133     0.1412650966     0.2902810096     -0.0623642539     0.1020045518     25.2178573608     76.6094360351     -51.2791213989
 86  56    0   -1     -0.2011231899     -9.7951784133     0.1412650966     0.2902810096     -0.0623642539     0.1020045518     25.2178573608     76.6094360351     -51.2791213989
 87   8    0    0     -0.2442210197     -9.7233486175     0.2633756160     0.3161140441     -0.0815393066     0.1294355392     25.9183521270     78.3665313720     -49.5923080444
 87 216    0   15     -0.2394323587     -9.5892667770     0.4573158264     0.3957437992     -0.0778108215     0.2524754524     25.9183521270     78.3665313720     -49.5923080444
 88 168    0    0     -0.2394323587     -9.5892667770     0.4573158264     0.3957437992     -0.0778108215     0.2524754524     25.9183521270     78.3665313720     -49.5923080444
 89 120    0   15     -0.4190066337     -9.5222253799     0.4357668876     0.3930805969     -0.0823382663     0.2508775234     25.9183521270     78.3665313720     -49.5923080444
 90  72    0    0     -0.5171739578     -9.8598251342     0.1053502440     0.2577899456     -0.1063070774     0.0828295040     25.9183521270     78.3665313720     -49.5923080444
 91  24    0    0     -0.5171739578     -9.8598251342     0.1053502440     0.2577899456     -0.1063070774     0.0828295040     25.9183521270     78.3665313720     -49.5923080444
 91 231    0    0     -0.3352053165     -9.8167276382     0.1915459060     0.3081244468     -0.1310748577     -0.0655108213     25.9183521270     78.3665313720     -49.5923080444
 92 184    0    0     -0.1963345432     -9.7616577148     0.2107004880     0.2663121700     -0.1308085322     -0.1166442871     25.9183521270     78.3665313720     -49.5923080444
 93 136    0    0     -0.1963345432     -9.7616577148     0.2107004880     0.2663121700     -0.1308085322     -0.1166442871     25.9183521270     78.3665313720     -49.5923080444
 94  88    0    0     -0.0502807998     -9.8023614883     0.1077445626     0.2250325441     -0.1172262072     -0.0868164253     26.2686004638     77.6636886596     -50.2670326232
 95  40    0    0     -0.0694353866     -9.8406705856     0.0957729530     0.2436749696     -0.1020459651     0.0415498828     26.2686004638     77.6636886596     -50.2670326232
 95 248    0    0     -0.0694353866     -9.8406705856     0.0957729530     0.2436749696     -0.1020459651     0.0415498828     26.2686004638     77.6636886596     -50.2670326232
 96 200    0    0     -0.1173218607     -9.8310928344     0.1077445626     0.2980042648     -0.0850014686     0.1459473848     26.2686004638     77.6636886596     -50.2670326232
 97 152    0    0     -0.1652083396     -9.7520809173     0.1723913097     0.3270331621     -0.0706201791     0.2122611045     26.2686004638     77.6636886596     -50.2670326232
 98 104    0    0     -0.1652083396     -9.7520809173     0.1723913097     0.3270331621     -0.0706201791     0.2122611045     26.2686004638     77.6636886596     -50.2670326232
 99  56    0    0     -0.3136564254     -9.7927837371     0.1077445626     0.3158477306     -0.0708864974     0.2428879261     26.2686004638     77.6636886596     -50.2670326232
100   8    0    0     -0.3950634002     -9.8023614883     0.0646467447     0.3238373279     -0.0916594696     0.1872270107     26.2686004638     77.6636886596     -50.2670326232
100 216    0    0     -0.3950634002     -9.8023614883     0.0646467447     0.3238373279     -0.0916594696     0.1872270107     26.2686004638     77.6636886596     -50.2670326232
101 168    0    0     -0.3447826147     -9.8095445632     0.0550694465     0.3837593841     -0.1340043783     0.1118584036     26.2686004638     77.6636886596     -50.2670326232
102 120    0    0     -0.2801358699     -9.7496862411     0.1867572593     0.3608558416     -0.1348033428     0.0418162012     25.5681037902     78.0151138305     -49.5923080444
103  72    0    0     -0.2801358699     -9.7496862411     0.1867572593     0.3608558416     -0.1348033428     0.0418162012     25.5681037902     78.0151138305     -49.5923080444
104  24    0    0     -0.2753472328     -9.8191213607     0.0981672668     0.2748344182     -0.1025785923     0.0127873051     25.5681037902     78.0151138305     -49.5923080444
104 232    0    0     -0.1580253696     -9.8334875106     0.0694353866     0.2966726779     -0.1049754738     0.0087925043     25.5681037902     78.0151138305     -49.5923080444
105 184    0    0     -0.1580253696     -9.8334875106     0.0694353866     0.2966726779     -0.1049754738     0.0087925043     25.5681037902     78.0151138305     -49.5923080444
106 136    0    0     -0.1963345432     -9.7688407897     0.1652083396     0.3520672559     -0.1076386809     0.0223748302     25.5681037902     78.0151138305     -49.5923080444
107  88    0    0     -0.2107004880     -9.7856006622     0.1508424043     0.3624537467     -0.1031112432     0.0396856403     25.5681037902     78.0151138305     -49.5923080444
108  39    0    0     -0.2107004880     -9.7856006622     0.1508424043     0.3624537467     -0.1031112432     0.0396856403     25.5681037902     78.0151138305     -49.5923080444
108 247    0    0     -0.1268991470     -9.6778564453     0.2514039993     0.3600568771     -0.0959205913     0.0418162012     25.5681037902     78.0151138305     -49.5923080444
109 199    0    0     -0.2681642532     -9.8358821868     0.1245048284     0.3227720499     -0.0911268329     0.0732419776     25.9183521270     77.3122711181     -50.2670326232
110 151    0    0     -0.2681642532     -9.8358821868     0.1245048284     0.3227720499     -0.0911268329     0.0732419776     25.9183521270     77.3122711181     -50.2670326232
111 104    0    0     -0.1388707752     -9.7233486175     0.2250664234     0.3408818244     -0.0991164398     0.0663176536     25.9183521270     77.3122711181     -50.2670326232
112  57    0    0     -0.1987288665     -9.8310928344     0.1292934894     0.3014664411     -0.0980511569     0.1041351199     25.9183521270     77.3122711181     -50.2670326232
113   9    0    0     -0.1987288665     -9.8310928344     0.1292934894     0.3014664411     -0.0980511569     0.1041351199     25.9183521270     77.3122711181     -50.2670326232
113 218    0    0     -0.2059118509     -9.8478536605     0.1460537433     0.3784329652     -0.1172262072     0.1081299190     25.9183521270     77.3122711181     -50.2670326232
114 170    0    0     -0.1987288665     -9.8095445632     0.1652083396     0.4617911338     -0.1340043783     0.1219785690     25.9183521270     77.3122711181     -50.2670326232
115 122    0    0     -0.1987288665     -9.8095445632     0.1652083396     0.4617911338     -0.1340043783     0.1219785690     25.9183521270     77.3122711181     -50.2670326232
116  75    0    0     -0.9768840789     -9.7951784133     -0.0287318849     0.4772377490     -0.1281453371     0.1414199447     25.9183521270     77.3122711181     -50.2670326232
117  28    0    0     -0.1173218607     -9.6443357467     0.4261896133     0.4924180030     -0.2554463863     0.2703188896     25.3929805755     77.4879837036     -51.4478034973
117 235    0    0     -0.1173218607     -9.6443357467     0.4261896133     0.4924180030     -0.2554463863     0.2703188896     25.3929805755     77.4879837036     -51.4478034973
118 188    0    0     -0.1580253696     -9.5437746047     0.4716817855     0.4055976390     -0.1752840042     0.1914881324     25.3929805755     77.4879837036     -51.4478034973
119 140    0    0     -0.3783031463     -9.7784175872     0.3040791034     0.2599205017     -0.0868657112     0.1472790002     25.3929805755     77.4879837036     -51.4478034973
120  91    0    0     -0.3783031463     -9.7784175872     0.3040791034     0.2599205017     -0.0868657112     0.1472790002     25.3929805755     77.4879837036     -51.4478034973
121  43    0    0     -0.3208393812     -9.7592630386     0.2753472328     0.2340874433     -0.0876646709     0.0825631904     25.3929805755     77.4879837036     -51.4478034973
121 251    0    0     -0.2849245071     -9.8717966079     0.1484480619     0.2556593656     -0.0929910659     0.0756388616     25.3929805755     77.4879837036     -51.4478034973
122 203    0    0     -0.2849245071     -9.8717966079     0.1484480619     0.2556593656     -0.0929910659     0.0756388616     25.3929805755     77.4879837036     -51.4478034973
123 155    0    0     -0.0718297100     -10.2333393096     0.5099909305     0.3043959617     -0.1260147690     0.1235764980     25.3929805755     77.4879837036     -51.4478034973
124 107    0    0     -0.3687258243     -9.8526420593     0.2226721048     0.3009338140     -0.1126987695     0.1669866800     26.0934772491     78.5422439575     -50.4357147216
125  59    0    0     -0.3687258243     -9.8526420593     0.2226721048     0.3009338140     -0.1126987695     0.1669866800     26.0934772491     78.5422439575     -50.4357147216
126  11    0    0     -0.2897131729     -9.7353200912     0.2226721048     0.3573936939     -0.1148293256     0.1312997817     26.0934772491     78.5422439575     -50.4357147216
126 220    0    0     -0.5099909305     -9.8909511566     0.1197161788     0.4058639526     -0.1316075086     0.1004066348     26.0934772491     78.5422439575     -50.4357147216
127 172    0    0     -0.5099909305     -9.8909511566     0.1197161788     0.4058639526     -0.1316075086     0.1004066348     26.0934772491     78.5422439575     -50.4357147216
128 124    0    0     -0.6775936126     -9.9771471023     0.1364764571     0.4884232044     -0.2629033327     0.0434141206     26.0934772491     78.5422439575     -50.4357147216
129  77    0    0     -0.3040791034     -9.6778564453     0.4261896133     0.5496768474     -0.3457288980     -0.0577875375     26.0934772491     78.5422439575     -50.4357147216
130  29    0    0     -0.3040791034     -9.6778564453     0.4261896133     0.5496768474     -0.3457288980     -0.0577875375     26.0934772491     78.5422439575     -50.4357147216
130 237    0    0     -0.0742240333     -9.4408187866     0.5985808849     0.4303653717     -0.2916659164     -0.0798921108     26.0934772491     78.5422439575     -50.4357147216
131 190    0    0     -0.2035175085     -9.9675693511     0.2466153383     0.2537951469     -0.2389345169     0.0447457265     24.6924839019     78.5422439575     -50.0983543395
132 142    0    0     -0.2035175085     -9.9675693511     0.2466153383     0.2537951469     -0.2389345169     0.0447457265     24.6924839019     78.5422439575     -50.0983543395
133  95    0    0     -0.1077445626     -9.4695501327     0.5291455268     0.3235710144     -0.2266838073     0.1366261839     24.6924839019     78.5422439575     -50.0983543395
134  47    0    0     -0.1532367229     -9.7401084899     0.3806974601     0.2031943082     -0.1822083282     0.2460837602     24.6924839019     78.5422439575     -50.0983543395
134 255    0    0     -0.1532367229     -9.7401084899     0.3806974601     0.2031943082     -0.1822083282     0.2460837602     24.6924839019     78.5422439575     -50.0983543395
135 207    0    0     -0.3328109979     -9.8574304580     0.2633756160     0.1960036659     -0.0834035491     0.1890912532     24.6924839019     78.5422439575     -50.0983543395
136 159    0    0     -0.3280223608     -9.7257432937     0.3543598890     0.2415444135     -0.0700875377     0.1539369821     24.6924839019     78.5422439575     -50.0983543395
137 111    0    0     -0.3280223608     -9.7257432937     0.3543598890     0.2415444135     -0.0700875377     0.1539369821     24.6924839019     78.5422439575     -50.0983543395
138  63    0    0     -0.3902747631     -9.7353200912     0.2753472328     0.2109175920     -0.0676906585     0.1297018527     24.6924839019     78.5422439575     -50.0983543395
139  15    0    0     -0.3136564254     -9.7472915649     0.2609812974     0.1762959718     -0.0684896183     0.0990750312     24.6924839019     78.5422439575     -50.0983543395
139 223    0    0     -0.3136564254     -9.7472915649     0.2609812974     0.1762959718     -0.0684896183     0.0990750312     24.6924839019     78.5422439575     -50.0983543395
140 175    0    0     -0.3256280183     -9.7856006622     0.1867572593     0.1438049077     -0.0684896183     0.1230438470     26.4437255859     77.8394012451     -51.1104393005
141 127    0    0     -0.4621044635     -9.6395473480     0.2897131729     0.1547240257     -0.0692885828     0.1376914739     26.4437255859     77.8394012451     -51.1104393005
142  79    0    0     -0.4621044635     -9.6395473480     0.2897131729     0.1547240257     -0.0692885828     0.1376914739     26.4437255859     77.8394012451     -51.1104393005
143  32    0    0     -0.4094293594     -9.8813743591     0.0167602658     0.0756269407     -0.0921921157     0.0615238904     26.4437255859     77.8394012451     -51.1104393005
143 240    0    0     -0.3328109979     -9.7185602188     0.1436594247     0.0705668640     -0.1241505265     0.0245053911     26.4437255859     77.8394012451     -51.1104393005
144 192    0    0     -0.3328109979     -9.7185602188     0.1436594247     0.0705668640     -0.1241505265     0.0245053911     26.4437255859     77.8394012451     -51.1104393005
145 144    0    0     -0.3950634002     -9.9244718551     -0.1891515731     -0.0138566196     -0.1731534242     -0.0263617563     26.4437255859     77.8394012451     -51.1104393005
146  97    0    0     -0.1316878080     -9.5341968536     -0.0766183614     0.1672410869     -0.1353359818     -0.0633802509     26.4437255859     77.8394012451     -51.1104393005
147  49    0    0     -0.1316878080     -9.5341968536     -0.0766183614     0.1672410869     -0.1353359818     -0.0633802509     26.4437255859     77.8394012451     -51.1104393005
148   2    0    0     -0.2107004880     -9.9172887802     -0.1484480619     0.3438113212     -0.0764792251     0.0945475959     24.5173606872     78.3665313720     -49.5923080444
148 210    0    0     -0.2633756160     -9.7760238647     0.0861956501     0.4476762294     -0.0453197669     0.1800363636     24.5173606872     78.3665313720     -49.5923080444
149 162    0    0     -0.2633756160     -9.7760238647     0.0861956501     0.4476762294     -0.0453197669     0.1800363636     24.5173606872     78.3665313720     -49.5923080444
150 114    0    0     -0.3639371871     -9.8239097595     0.0263375616     0.3962764263     -0.0607663345     0.2114621400     24.5173606872     78.3665313720     -49.5923080444
151  67    0    0     -0.4381612300     -9.7592630386     0.0191545906     0.3755034446     -0.0703538608     0.2026735782     24.5173606872     78.3665313720     -49.5923080444
152  18    0    0     -0.4381612300     -9.7592630386     0.0191545906     0.3755034446     -0.0703538608     0.2026735782     24.5173606872     78.3665313720     -49.5923080444
152 226    0    0     -0.4501328468     -9.5701122283     0.1508424043     0.3589915990     -0.1049754738     0.1531380271     24.5173606872     78.3665313720     -49.5923080444
153 178    0    0     -0.6201298236     -9.8933458328     0.0000000000     0.2782965898     -0.1374665379     0.0697798204     24.5173606872     78.3665313720     -49.5923080444
154 129    0    0     -0.6201298236     -9.8933458328     0.0000000000     0.2782965898     -0.1374665379     0.0697798204     24.5173606872     78.3665313720     -49.5923080444
155  80    0    0     -0.3232336997     -9.8095445632     -0.0023943238     0.2660458564     -0.1321401357     -0.0242311954     25.9183521270     77.3122711181     -49.2549476623
156  32    0    0     -0.4836534023     -10.0537652969     -0.0981672668     0.2447402477     -0.1577068710     -0.0279596805     25.9183521270     77.3122711181     -49.2549476623
156 242    0    0     -0.4836534023     -10.0537652969     -0.0981672668     0.2447402477     -0.1577068710     -0.0279596805     25.9183521270     77.3122711181     -49.2549476623
157 195    0    0     -0.0478864765     -9.5054655075     0.0670410633     0.2641816139     -0.0743486595     -0.0969365978     25.9183521270     77.3122711181     -49.2549476623
158 148    0    0     -0.2753472328     -9.5725059509     -0.4261896133     0.2010637521     -0.1156282901     0.0085261831     25.9183521270     77.3122711181     -49.2549476623
159 101    0    0     -0.2753472328     -9.5725059509     -0.4261896133     0.2010637521     -0.1156282901     0.0085261831     25.9183521270     77.3122711181     -49.2549476623
160  53    0    0     -0.9912500381     -9.9939069747     -0.6033696174     0.3949448108     -0.3348097801     0.0426151657     25.9183521270     77.3122711181     -49.2549476623
161   6    0    1     -0.0335205316     -9.5198307037     0.3495712518     0.5890922546     -0.8908863067     -0.0146436691     25.9183521270     77.3122711181     -49.2549476623
161 214   -5    3     -0.0335205316     -9.5198307037     0.3495712518     0.5890922546     -0.8908863067     -0.0146436691     25.9183521270     77.3122711181     -49.2549476623
162 167   -8    4     -0.0095772953     -9.7496862411     0.2992904472     0.5006738662     -0.5422731399     -0.0095835857     27.3193454742     78.7179489135     -50.2670326232
163 119   -8    4     -0.0263375616     -9.6108150482     0.2466153383     0.4106576919     -0.1537120580     -0.0154426326     27.3193454742     78.7179489135     -50.2670326232
164  72   -6    2     -0.0263375616     -9.6108150482     0.2466153383     0.4106576919     -0.1537120580     -0.0154426326     27.3193454742     78.7179489135     -50.2670326232
165  24   -1    0     -0.2274607658     -9.7832069396     0.0383091812     0.2617847442     -0.1209546923     0.1001403212     27.3193454742     78.7179489135     -50.2670326232
165 233    0    0     -0.1556310415     -9.8670082092     0.0478864765     0.2628500223     -0.1276126980     0.1206469655     27.3193454742     78.7179489135     -50.2670326232
166 185    0    0     -0.1556310415     -9.8670082092     0.0478864765     0.2628500223     -0.1276126980     0.1206469655     27.3193454742     78.7179489135     -50.2670326232
167 137    0    0     -0.1532367229     -9.7879953384     0.0814070034     0.3661822319     -0.0490482425     0.0878895854     27.3193454742     78.7179489135     -50.2670326232
168  89    0    0     -0.1771799468     -9.7401084899     0.1101388931     0.4181146621     -0.0216172719     0.1448821067     27.3193454742     78.7179489135     -50.2670326232
169  42    0    0     -0.1771799468     -9.7401084899     0.1101388931     0.4181146621     -0.0216172719     0.1448821067     27.3193454742     78.7179489135     -50.2670326232
169 250    0    0     -0.2897131729     -9.7784175872     0.0909842967     0.3736392021     -0.0429228830     0.2026735782     25.0427322387     78.1908187866     -49.7609901428
170 203    0    0     -0.3998520660     -9.8478536605     0.0622524166     0.3986732959     -0.0232151889     0.1488769054     25.0427322387     78.1908187866     -49.7609901428
171 155    0    0     -0.3998520660     -9.8478536605     0.0622524166     0.3986732959     -0.0232151889     0.1488769054     25.0427322387     78.1908187866     -49.7609901428
172 106    0    0     -0.2514039993     -9.6922225952     0.0430978250     0.4250390052     0.0699968624     -0.0146436691     25.0427322387     78.1908187866     -49.7609901428
173  58    0    2     -0.2202777862     -9.8023614883     -0.0143659424     0.3254352569     0.1253914594     -0.0745657062     25.0427322387     78.1908187866     -49.7609901428
174  10   -1    5     -0.2202777862     -9.8023614883     -0.0143659424     0.3254352569     0.1253914594     -0.0745657062     25.0427322387     78.1908187866     -49.7609901428
174 219   -1   11     -0.1987288665     -9.7760238647     -0.0047886476     0.3113202810     0.1424359560     -0.0719025039     25.0427322387     78.1908187866     -49.7609901428
175 171    0   15     -0.2514039993     -9.7472915649     -0.0430978250     0.3278321266     0.1528224229     -0.0774952316     25.0427322387     78.1908187866     -49.7609901428
176 124    0   18     -0.2514039993     -9.7472915649     -0.0430978250     0.3278321266     0.1528224229     -0.0774952316     25.0427322387     78.1908187866     -49.7609901428
177  76    0   21     -0.1771799468     -9.7879953384     -0.0454921483     0.3134508371     0.0694642162     -0.0223669552     25.0427322387     78.1908187866     -49.7609901428
178  29    0   22     -0.1173218607     -9.8430643081     0.0311262083     0.3118529319     0.0481586170     0.0074608993     25.5681037902     77.6636886596     -47.9054946899
178 236    0   25     -0.1173218607     -9.8430643081     0.0311262083     0.3118529319     0.0481586170     0.0074608993     25.5681037902     77.6636886596     -47.9054946899
179 188    0   26     -0.1580253696     -9.7592630386     -0.1388707752     0.3187772750     0.0279182791     0.0506047677     25.5681037902     77.6636886596     -47.9054946899
180 140    0   29     -0.1556310415     -9.7448978424     -0.1484480619     0.2878841209     -0.0652937793     0.0924170303     25.5681037902     77.6636886596     -47.9054946899
181  93    1   35     -0.1556310415     -9.7448978424     -0.1484480619     0.2878841209     -0.0652937793     0.0924170303     25.5681037902     77.6636886596     -47.9054946899
182  45    1   41     -0.0981672668     -9.8023614883     -0.0167602658     0.2617847442     -0.1494509458     0.1291692142     25.5681037902     77.6636886596     -47.9054946899
182 253    0   48     -0.0981672668     -9.8574304580     -0.0407035017     0.2529961824     -0.2067097663     0.1685845947     25.5681037902     77.6636886596     -47.9054946899
183 205    0   54     -0.0981672668     -9.8574304580     -0.0407035017     0.2529961824     -0.2067097663     0.1685845947     25.5681037902     77.6636886596     -47.9054946899
184 157    0   58     -0.1245048284     -9.7161655426     0.1843629074     0.2809597969     -0.1768819236     0.1488769054     25.5681037902     77.6636886596     -47.9054946899
185 109    0   59     -0.0670410633     -9.8263044357     0.2322494029     0.2873514938     -0.1385318164     0.1440831422     23.2914924621     78.8936614990     -49.4236259460
186  62   -1   60     -0.0670410633     -9.8263044357     0.2322494029     0.2873514938     -0.1385318164     0.1440831422     23.2914924621     78.8936614990     -49.4236259460
187  14   -2   57     -0.1652083396     -9.8071498870     0.1101388931     0.3392839193     -0.0463850450     0.0985423946     23.2914924621     78.8936614990     -49.4236259460
187 222   -2   51     -0.2825301933     -9.7544746398     0.1197161788     0.3374196529     -0.0336016774     0.0580617332     23.2914924621     78.8936614990     -49.4236259460
188 175   -3   50     -0.2825301933     -9.7544746398     0.1197161788     0.3374196529     -0.0336016774     0.0580617332     23.2914924621     78.8936614990     -49.4236259460
189 127   -3   49     -0.2226721048     -9.8263044357     0.1436594247     0.3158477306     -0.0818056201     0.0585943698     23.2914924621     78.8936614990     -49.4236259460
190  80   -2   49     -0.1819685935     -9.7209539413     0.2442210197     0.3299627065     -0.0668916988     0.0543332529     23.2914924621     78.8936614990     -49.4236259460
191  32   -2   49     -0.1819685935     -9.7209539413     0.2442210197     0.3299627065     -0.0668916988     0.0543332529     23.2914924621     78.8936614990     -49.4236259460
191 240   -1   48     -0.2370380401     -9.7257432937     0.0670410633     0.3198425292     -0.1134977221     0.0961455154     23.2914924621     78.8936614990     -49.4236259460
192 193   -1   46     -0.2202777862     -9.8167276382     0.2442210197     0.3288974285     -0.1041765213     0.0588606929     24.6924839019     78.1908187866     -48.4115409851
193 146   -1   43     -0.2202777862     -9.8167276382     0.2442210197     0.3288974285     -0.1041765213     0.0588606929     24.6924839019     78.1908187866     -48.4115409851
194  98   -1   39     -0.1676026582     -9.7808122634     0.2035175085     0.3488714456     -0.0530430507     0.0154505071     24.6924839019     78.1908187866     -48.4115409851
195  50   -1   36     -0.1891515731     -9.7568693161     0.0981672668     0.3315606117     -0.0727507400     0.0229074740     24.6924839019     78.1908187866     -48.4115409851
196   2    0   33     -0.1891515731     -9.7568693161     0.0981672668     0.3315606117     -0.0727507400     0.0229074740     24.6924839019     78.1908187866     -48.4115409851
196 210    1   32     -0.1676026582     -9.7784175872     0.0502807998     0.2993358612     -0.1332054138     0.0564638137     24.6924839019     78.1908187866     -48.4115409851
197 162    2   33     -0.0598580884     -9.8502473831     0.1676026582     0.3019990921     -0.1230852484     0.0530016469     24.6924839019     78.1908187866     -48.4115409851
198 114    2   32     -0.0598580884     -9.8502473831     0.1676026582     0.3019990921     -0.1230852484     0.0530016469     24.6924839019     78.1908187866     -48.4115409851
199  66    2   30     -0.0574637699     -9.8047552108     0.2442210197     0.3504693508     -0.0120297443     0.0050640177     24.6924839019     78.1908187866     -48.4115409851
200  18    2   27     -0.1029559254     -9.7712354660     0.1005615949     0.3688454389     0.0044821052     0.0247717118     24.8676090240     79.0693664550     -48.5802230834
200 225    4   26     -0.1029559254     -9.7712354660     0.1005615949     0.3688454389     0.0044821052     0.0247717118     24.8676090240     79.0693664550     -48.5802230834
201 177    5   27     -0.1388707752     -9.7784175872     -0.0598580884     0.3816287994     -0.0386617612     0.0466099643     24.8676090240     79.0693664550     -48.5802230834
202 129    4   29     -0.1245048284     -9.7879953384     0.0239432382     0.3752371311     -0.0567715263     0.0231737947     24.8676090240     79.0693664550     -48.5802230834
203  81    3   29     -0.1245048284     -9.7879953384     0.0239432382     0.3752371311     -0.0567715263     0.0231737947     24.8676090240     79.0693664550     -48.5802230834
204  33    2   31     -0.1747856235     -9.7664461135     0.0119716191     0.3581926345     -0.0764792251     0.0277012324     24.8676090240     79.0693664550     -48.5802230834
204 241    2   34     0.0454921483     -9.8143329620     0.2705585718     0.3528662204     -0.1550436592     0.0460773277     24.8676090240     79.0693664550     -48.5802230834
205 192    2   33     0.0454921483     -9.8143329620     0.2705585718     0.3528662204     -0.1550436592     0.0460773277     24.8676090240     79.0693664550     -48.5802230834
206 144    2   33     0.2322494029     -9.8382759094     -0.2083061695     0.4000049114     -0.2461251735     0.0972107982     24.8676090240     79.0693664550     -48.5802230834
207  96    2   33     0.0430978250     -9.8717966079     0.0742240333     0.3909500122     -0.1217536449     0.1246417760     24.8676090240     79.0693664550     -48.5802230834
208  47    2   31     0.0430978250     -9.8717966079     0.0742240333     0.3909500122     -0.1217536449     0.1246417760     23.9919891357     78.1908187866     -49.7609901428
208 255    3   31     0.0215489125     -9.8430643081     0.1436594247     0.3784329652     0.0494902133     0.0194453067     23.9919891357     78.1908187866     -49.7609901428
209 207    4   33     0.0215489125     -9.8430643081     0.1436594247     0.3784329652     0.0494902133     0.0194453067     23.9919891357     78.1908187866     -49.7609901428
210 159    4   36     -0.0622524166     -9.7017993927     -0.1508424043     0.3760360717     0.2076843738     -0.0516621780     23.9919891357     78.1908187866     -49.7609901428
211 111    6   40     -0.1125332117     -9.6539134979     0.3112620830     0.3408818244     0.2950373840     -0.0900122833     23.9919891357     78.1908187866     -49.7609901428
212  63    8   41     -0.1125332117     -9.6539134979     0.3112620830     0.3408818244     0.2950373840     -0.0900122833     23.9919891357     78.1908187866     -49.7609901428
213  16    8   44     -0.0215489125     -9.7712354660     0.1580253696     0.3259679079     0.2633452892     -0.0125131082     23.9919891357     78.1908187866     -49.7609901428
213 224    9   45     0.0598580884     -9.8478536605     0.5411171436     0.2862862110     0.1664047718     0.1568665266     23.9919891357     78.1908187866     -49.7609901428
214 176    8   42     0.0598580884     -9.8478536605     0.5411171436     0.2862862110     0.1664047718     0.1568665266     23.9919891357     78.1908187866     -49.7609901428
215 128    7   43     -0.0670410633     -9.8574304580     0.1676026582     0.3129182100     0.0433648538     0.2322351217     23.9919891357     78.1908187866     -49.7609901428
216  80    6   43     -0.0718297100     -9.8071498870     0.1580253696     0.3201088666     0.0401690006     0.1534043550     24.6924839019     78.1908187866     -51.1104393005
217  31    3   42     -0.0718297100     -9.8071498870     0.1580253696     0.3201088666     0.0401690006     0.1534043550     24.6924839019     78.1908187866     -51.1104393005
217 238    2   44     -0.1316878080     -9.7472915649     0.0095772953     0.3382186412     0.0721274328     0.0785683870     24.6924839019     78.1908187866     -51.1104393005
218 190    2   46     -0.0359148550     -9.8286991119     0.0239432382     0.3201088666     0.0625399065     0.0777694225     24.6924839019     78.1908187866     -51.1104393005
219 142    2   46     -0.0359148550     -9.8286991119     0.0239432382     0.3201088666     0.0625399065     0.0777694225     24.6924839019     78.1908187866     -51.1104393005
220  94    4   47     -0.0526751232     -9.7951784133     0.2777415513     0.3155814170     0.0625399065     0.0948139095     24.6924839019     78.1908187866     -51.1104393005
221  45    5   47     -0.0694353866     -9.7688407897     0.3040791034     0.3323595762     0.0012862608     0.1534043550     24.6924839019     78.1908187866     -51.1104393005
221 253    4   47     -0.0694353866     -9.7688407897     0.3040791034     0.3323595762     0.0012862608     0.1534043550     24.6924839019     78.1908187866     -51.1104393005
222 204    4   45     -0.1723913097     -9.7951784133     0.0287318849     0.3209078073     -0.0754139423     0.1720467567     24.6924839019     78.1908187866     -51.1104393005
223 156    3   42     -0.0814070034     -9.8263044357     0.0909842967     0.2950747489     -0.1057744383     0.1217122554     25.2178573608     76.9608535766     -48.2428588867
224 108    2   43     -0.0814070034     -9.8263044357     0.0909842967     0.2950747489     -0.1057744383     0.1217122554     25.2178573608     76.9608535766     -48.2428588867
225  61    2   42     -0.0143659424     -9.8263044357     0.3926690864     0.3155814170     -0.0426565647     0.0687145328     25.2178573608     76.9608535766     -48.2428588867
226  13    2   42     -0.0095772953     -9.8310928344     0.3375996351     0.3699107170     0.0345762825     0.0705787849     25.2178573608     76.9608535766     -48.2428588867
226 221    2   41     -0.0095772953     -9.8310928344     0.3375996351     0.3699107170     0.0345762825     0.0705787849     25.2178573608     76.9608535766     -48.2428588867
227 173    3   36     -0.0023943238     -9.8598251342     0.1939402198     0.3941458511     0.0774538421     0.0748399019     25.2178573608     76.9608535766     -48.2428588867
228 125    2   33     0.0430978250     -9.7903900146     0.3423882961     0.4226421356     0.1797207736     0.0127873051     25.2178573608     76.9608535766     -48.2428588867
229  77    2   32     0.0430978250     -9.7903900146     0.3423882961     0.4226421356     0.1797207736     0.0127873051     25.2178573608     76.9608535766     -48.2428588867
230  28    3   32     0.1005615949     -9.7999668121     0.2729529142     0.4308980464     0.2785255432     -0.0170405507     25.2178573608     76.9608535766     -48.2428588867
230 236    2   32     0.1077445626     -9.8095445632     0.3399939537     0.4327622413     0.3384475708     0.0039987416     24.3422374725     78.8936614990     -52.1225280761
231 188    2   29     0.1077445626     -9.8095445632     0.3399939537     0.4327622413     0.3384475708     0.0039987416     24.3422374725     78.8936614990     -52.1225280761
232 140    1   25     0.0694353866     -9.7760238647     0.4333725929     0.4218431472     0.4170120239     0.0103904235     24.3422374725     78.8936614990     -52.1225280761
233  92    0   24     0.0239432382     -9.7353200912     0.2801358699     0.4218431472     0.4532315731     0.0261033153     24.3422374725     78.8936614990     -52.1225280761
234  44    0   24     0.0239432382     -9.7353200912     0.2801358699     0.4218431472     0.4532315731     0.0261033153     24.3422374725     78.8936614990     -52.1225280761
234 252   -1   24     0.1029559254     -9.7329254150     0.0335205316     0.4154514789     0.4963754653     0.0103904235     24.3422374725     78.8936614990     -52.1225280761
235 204   -3   28     0.0622524166     -9.6922225952     0.2992904472     0.3818951129     0.6276712417     -0.0814900302     24.3422374725     78.8936614990     -52.1225280761
236 156   -3   30     0.0622524166     -9.6922225952     0.2992904472     0.3818951129     0.6276712417     -0.0814900302     24.3422374725     78.8936614990     -52.1225280761
237 109   -2   26     0.1077445626     -9.7664461135     0.7230857849     0.3318269252     0.5925169944     0.0111893868     24.3422374725     78.8936614990     -52.1225280761
238  61   -1   23     0.1819685935     -9.8526420593     0.1795742750     0.3483387947     0.5056966781     0.1536706686     23.6417407989     78.5422439575     -52.1225280761
239  13   -2   19     0.1819685935     -9.8526420593     0.1795742750     0.3483387947     0.5056966781     0.1536706686     23.6417407989     78.5422439575     -52.1225280761
239 221   -2   17     0.0502807998     -9.7927837371     -0.1508424043     0.3741718530     0.6244754314     0.0588606929     23.6417407989     78.5422439575     -52.1225280761
240 172   -1   23     -0.1364764571     -9.8071498870     0.1268991470     0.3589915990     0.7160895347     -0.0553906536     23.6417407989     78.5422439575     -52.1225280761
241 125   -1   27     -0.1364764571     -9.8071498870     0.1268991470     0.3589915990     0.7160895347     -0.0553906536     23.6417407989     78.5422439575     -52.1225280761
242  77    0   33     0.0383091812     -9.7616577148     0.3064734458     0.3278321266     0.6742773056     -0.0058551063     23.6417407989     78.5422439575     -52.1225280761
243  29    0   39     0.2178834438     -9.9555978775     0.2992904472     0.3608558416     0.7368625640     0.0170484256     23.6417407989     78.5422439575     -52.1225280761
243 237    2   42     0.2178834438     -9.9555978775     0.2992904472     0.3608558416     0.7368625640     0.0170484256     23.6417407989     78.5422439575     -52.1225280761
244 189    2   46     -0.2537982940     -9.7161655426     0.6464673995     0.3965427398     0.8116985321     0.0021345019     23.6417407989     78.5422439575     -52.1225280761
245 141    2   45     0.2681642532     -9.7185602188     0.7925210952     0.3259679079     0.5610912322     0.2293056011     25.0427322387     77.4879837036     -53.1346168518
246  93    3   41     0.2681642532     -9.7185602188     0.7925210952     0.3259679079     0.5610912322     0.2293056011     25.0427322387     77.4879837036     -53.1346168518
247  45    1   37     0.0000000000     -9.7664461135     0.2226721048     0.2934768486     0.5288664817     0.2972172546     25.0427322387     77.4879837036     -53.1346168518
247 252    0   32     -0.0502807998     -9.7927837371     0.2322494029     0.2785629034     0.6202142715     0.1600623369     25.0427322387     77.4879837036     -53.1346168518
248 204    0   32     -0.0502807998     -9.7927837371     0.2322494029     0.2785629034     0.6202142715     0.1600623369     25.0427322387     77.4879837036     -53.1346168518
249 156   -2   39     -0.1604196929     -9.7472915649     0.1197161788     0.2956073760     0.6529716968     0.0444794034     25.0427322387     77.4879837036     -53.1346168518
250 108   -2   40     -0.2537982940     -9.7951784133     0.3663315296     0.2801608562     0.6287365436     0.0013355388     25.0427322387     77.4879837036     -53.1346168518
251  60   -1   40     -0.2537982940     -9.7951784133     0.3663315296     0.2801608562     0.6287365436     0.0013355388     25.0427322387     77.4879837036     -53.1346168518
252  12   -2   37     0.0598580884     -9.8286991119     0.9289976119     0.2665784835     0.5230074405     0.0759051799     25.0427322387     77.4879837036     -53.1346168518
252 220   -1   27     -0.0383091812     -9.7784175872     0.4309782505     0.2972053337     0.4393829345     0.1781721210     25.0427322387     77.4879837036     -53.1346168518
253 172   -1   21     -0.0383091812     -9.7784175872     0.4309782505     0.2972053337     0.4393829345     0.1781721210     25.0427322387     77.4879837036     -53.1346168518
254 125   -2   17     0.0430978250     -9.8550367355     0.2466153383     0.3057275772     0.4441766738     0.1526053905     22.9412441253     77.4879837036     -56.5082435607
255  76   -3   15     -0.1484480619     -9.7209539413     -0.0502807998     0.3565947055     0.5174146652     0.0519363689     22.9412441253     77.4879837036     -56.5082435607
  0  28   -3   18     -0.1484480619     -9.7209539413     -0.0502807998     0.3565947055     0.5174146652     0.0519363689     22.9412441253     77.4879837036     -56.5082435607
  0 236   -2   21     -0.0047886476     -9.8119382858     0.2801358699     0.3459419012     0.5672165870     -0.0513958454     22.9412441253     77.4879837036     -56.5082435607
  1 188    0   21     -0.0622524166     -9.7377147674     0.7973098278     0.2988032341     0.5544332504     -0.0050561428     22.9412441253     77.4879837036     -56.5082435607
  2 140    0   21     -0.0622524166     -9.7377147674     0.7973098278     0.2988032341     0.5544332504     -0.0050561428     22.9412441253     77.4879837036     -56.5082435607
  3  92    1   20     0.1484480619     -9.7951784133     0.3328109979     0.2790955543     0.4005002021     0.1752426052     22.9412441253     77.4879837036     -56.5082435607
  4  43    1   16     0.0287318849     -9.8382759094     0.1771799468     0.3099886894     0.4479051589     0.1589970684     22.9412441253     77.4879837036     -56.5082435607
  4 251    0   14     0.0287318849     -9.8382759094     0.1771799468     0.3099886894     0.4479051589     0.1589970684     22.9412441253     77.4879837036     -56.5082435607
  5 202    0   13     -0.1628140068     -9.7640523910     -0.0167602658     0.3544641494     0.5248717308     0.0878895854     23.2914924621     77.8394012451     -57.1829681396
  6 154    0   16     -0.1053502440     -9.7544746398     0.1556310415     0.3525999069     0.5626891136     0.0569964504     23.2914924621     77.8394012451     -57.1829681396
  7 106    3   20     -0.1053502440     -9.7544746398     0.1556310415     0.3525999069     0.5626891136     0.0569964504     23.2914924621     77.8394012451     -57.1829681396
  8  58    3   21     0.1221105098     -9.7856006622     0.6799879074     0.3046622753     0.5352581977     0.1435505008     23.2914924621     77.8394012451     -57.1829681396
  9   9    3   21     -0.0167602658     -9.8789796829     0.3974577426     0.2985369205     0.4700097560     0.2420889616     23.2914924621     77.8394012451     -57.1829681396
  9 217    3   17     -0.0167602658     -9.8789796829     0.3974577426     0.2985369205     0.4700097560     0.2420889616     23.2914924621     77.8394012451     -57.1829681396
 10 168    1   12     -0.1197161788     -9.8741912841     0.1101388931     0.3403491973     0.4854562759     0.1973471736     23.2914924621     77.8394012451     -57.1829681396
 11 121    0   12     -0.1628140068     -9.8239097595     -0.1316878080     0.4263705730     0.5389866352     0.0937486362     23.2914924621     77.8394012451     -57.1829681396
 12  73    0   15     -0.1628140068     -9.8239097595     -0.1316878080     0.4263705730     0.5389866352     0.0937486362     23.2914924621     77.8394012451     -57.1829681396
 13  25    0   22     -0.3232336997     -9.6658849716     -0.1029559254     0.4396865844     0.5821304798     0.0167821049     23.6417407989     78.8936614990     -58.8697814941
 13 233    3   28     -0.0383091812     -9.7041940689     0.6201298236     0.3464745521     0.5653523445     0.0370224428     23.6417407989     78.8936614990     -58.8697814941
 14 185    4   32     -0.0383091812     -9.7041940689     0.6201298236     0.3464745521     0.5653523445     0.0370224428     23.6417407989     78.8936614990     -58.8697814941
 15 137    6   36     -0.1460537433     -9.7760238647     0.4908363342     0.2908136367     0.5286001682     0.1177174448     23.6417407989     78.8936614990     -58.8697814941
 16  89    7   33     -0.1723913097     -9.7856006622     0.2705585718     0.2572572708     0.4772004127     0.1550022602     23.6417407989     78.8936614990     -58.8697814941
 17  40    4   29     -0.1723913097     -9.7856006622     0.2705585718     0.2572572708     0.4772004127     0.1550022602     23.6417407989     78.8936614990     -58.8697814941
 17 248    4   27     -0.2202777862     -9.8478536605     0.2178834438     0.2772313117     0.5134199142     0.0751062154     23.6417407989     78.8936614990     -58.8697814941
 18 200    4   26     -0.3352053165     -9.7425031661     0.0047886476     0.3169130086     0.5496394634     -0.0109151899     23.6417407989     78.8936614990     -58.8697814941
 19 152    5   27     -0.3352053165     -9.7425031661     0.0047886476     0.3169130086     0.5496394634     -0.0109151899     23.6417407989     78.8936614990     -58.8697814941
 20 104    6   31     -0.0335205316     -9.7592630386     0.5554831027     0.2998685359     0.5309970378     -0.0205027151     24.6924839019     78.1908187866     -59.8818702697
 21  56    6   32     -0.0263375616     -9.8263044357     0.4453442096     0.2745681047     0.4606885433     0.0836284732     24.6924839019     78.1908187866     -59.8818702697
 22   8    7   33     -0.0263375616     -9.8263044357     0.4453442096     0.2745681047     0.4606885433     0.0836284732     24.6924839019     78.1908187866     -59.8818702697
 22 215    7   30     -0.0718297100     -9.8215160369     0.2514039993     0.2785629034     0.4516336441     0.1270386576     24.6924839019     78.1908187866     -59.8818702697
 23 167    6   26     -0.2130948066     -9.7808122634     0.1628140068     0.2977379608     0.4891848087     0.0929496765     24.6924839019     78.1908187866     -59.8818702697
 24 119    6   26     -0.2130948066     -9.7808122634     0.1628140068     0.2977379608     0.4891848087     0.0929496765     24.6924839019     78.1908187866     -59.8818702697
 25  70    5   28     -0.2035175085     -9.7903900146     0.3280223608     0.2900146961     0.4676128387     0.0708450984     24.6924839019     78.1908187866     -59.8818702697
 26  22    6   28     0.0407035017     -9.8143329620     0.4070350170     0.2689753770     0.4196752548     0.1049340844     24.6924839019     78.1908187866     -59.8818702697
 26 229    7   28     0.0407035017     -9.8143329620     0.4070350170     0.2689753770     0.4196752548     0.1049340844     24.6924839019     78.1908187866     -59.8818702697
 27 180    5   29     -0.1197161788     -9.8406705856     0.3112620830     0.2940094757     0.4388503074     0.1267723321     26.4437255859     77.4879837036     -59.5445060729
 28 132    5   24     -0.1747856235     -9.8358821868     0.1197161788     0.3233046770     0.4479051589     0.1265060186     26.4437255859     77.4879837036     -59.5445060729
 29  84    4   24     -0.1747856235     -9.8358821868     0.1197161788     0.3233046770     0.4479051589     0.1265060186     26.4437255859     77.4879837036     -59.5445060729
 30  36    4   24     -0.0550694465     -9.8406705856     0.1915459060     0.3403491973     0.4969080924     0.0830958271     26.4437255859     77.4879837036     -59.5445060729
 30 243    6   23     -0.1939402198     -9.7257432937     0.5291455268     0.3853572845     0.5395193099     0.0628554916     26.4437255859     77.4879837036     -59.5445060729
 31 195    5   24     -0.1939402198     -9.7257432937     0.5291455268     0.3853572845     0.5395193099     0.0628554916     26.4437255859     77.4879837036     -59.5445060729
 32 147    5   21     -0.2226721048     -9.7903900146     0.1795742750     0.4159841060     0.4220721244     0.1249080896     26.4437255859     77.4879837036     -59.5445060729
 33  99    5   18     -0.2897131729     -9.7472915649     0.2705585718     0.4173157215     0.3728029251     0.0969444751     26.4437255859     77.4879837036     -59.5445060729
 34  51    4   18     -0.2897131729     -9.7472915649     0.2705585718     0.4173157215     0.3728029251     0.0969444751     26.4437255859     77.4879837036     -59.5445060729
 35   3    5   15     -0.1484480619     -9.8430643081     0.3615428924     0.3866888999     0.2878467559     0.0902864646     26.4437255859     77.4879837036     -59.5445060729
 35 210    6   13     -0.2561926364     -9.7927837371     0.5650603771     0.3837593841     0.1874440383     0.1850964450     25.0427322387     78.1908187866     -62.2434082031
 36 162    4   12     -0.2561926364     -9.7927837371     0.5650603771     0.3837593841     0.1874440383     0.1850964450     25.0427322387     78.1908187866     -62.2434082031
 37 114    3    8     -0.2178834438     -9.7999668121     0.3471769332     0.3981406688     0.0532186937     0.3097342967     25.0427322387     78.1908187866     -62.2434082031
 38  66    1    5     -0.3447826147     -9.6874332427     0.4166123390     0.3997385787     0.0630725479     0.3171912431     25.0427322387     78.1908187866     -62.2434082031
 39  18    0    3     -0.3447826147     -9.6874332427     0.4166123390     0.3997385787     0.0630725479     0.3171912431     25.0427322387     78.1908187866     -62.2434082031
 39 226    0    1     -0.1747856235     -9.3187074661     0.6225241661     0.3310279846     0.0138033103     0.3030762672     25.0427322387     78.1908187866     -62.2434082031
 40 177    0    0     -0.2705585718     -9.6874332427     0.3543598890     0.1299562568     0.0239234781     0.3475517749     25.0427322387     78.1908187866     -62.2434082031
 41 129    0    0     -0.2705585718     -9.6874332427     0.3543598890     0.1299562568     0.0239234781     0.3475517749     25.0427322387     78.1908187866     -62.2434082031
 42  81    0    0     0.5746376991     -9.8837680816     0.4597101688     0.0452664470     0.1933030986     0.3094679832     25.0427322387     78.1908187866     -62.2434082031
 43  32    0    0     0.1915459060     -10.0872859954     0.2274607658     0.1496639490     0.8923934936     0.0833621501     26.2686004638     78.3665313720     -63.0868148803
 43 240   -1   -2     0.1915459060     -10.0872859954     0.2274607658     0.1496639490     0.8923934936     0.0833621501     26.2686004638     78.3665313720     -63.0868148803
 44 192    0   -3     -0.6704106330     -9.7017993927     0.0191545906     0.3004011631     0.8354009628     -0.1443415880     26.2686004638     78.3665313720     -63.0868148803
 45 143    0   -6     -0.6991425037     -9.5078592300     0.0407035017     0.2860198497     0.3293926715     0.0740409421     26.2686004638     78.3665313720     -63.0868148803
 46  94    0   -7     -0.6991425037     -9.5078592300     0.0407035017     0.2860198497     0.3293926715     0.0740409421     26.2686004638     78.3665313720     -63.0868148803
 47  45    0   -5     -0.4573158264     -9.7808122634     0.1556310415     -0.0016058981     -0.1505162239     0.2492795944     26.2686004638     78.3665313720     -63.0868148803
 47 253    0   -3     -0.7422403812     -9.9220771789     -0.3064734458     -0.0061333475     -0.2139004230     0.2530080795     26.2686004638     78.3665313720     -63.0868148803
 48 205    0    0     -0.7422403812     -9.9220771789     -0.3064734458     -0.0061333475     -0.2139004230     0.2530080795     26.2686004638     78.3665313720     -63.0868148803
 49 157    0    0     -0.8044927597     -9.6970109939     -0.0023943238     0.3342237949     -0.1553099870     0.0551322078     26.2686004638     78.3665313720     -63.0868148803
 50 109    0    0     -0.3687258243     -9.8837680816     0.0359148550     0.5075983047     -0.1510488748     -0.1938771438     25.7432289123     78.5422439575     -62.2434082031
 51  61    0    0     -0.3687258243     -9.8837680816     0.0359148550     0.5075983047     -0.1510488748     -0.1938771438     25.7432289123     78.5422439575     -62.2434082031
 52  13    0    0     -0.0885899734     -9.6610965728     0.3639371871     0.5044023990     -0.1289442901     -0.1933444881     25.7432289123     78.5422439575     -62.2434082031
 52 221    0    0     -0.6273128509     -9.4240579605     0.3208393812     0.3829604148     -0.1963232994     0.0314297151     25.7432289123     78.5422439575     -62.2434082031
 53 173    0    0     -0.6273128509     -9.4240579605     0.3208393812     0.3829604148     -0.1963232994     0.0314297151     25.7432289123     78.5422439575     -62.2434082031
 54 126    0    0     -0.2202777862     -9.8717966079     0.0526751232     0.2394138336     -0.3489247560     0.0490068483     25.7432289123     78.5422439575     -62.2434082031
 55  78    1    0     -0.2609812974     -9.7017993927     0.1747856235     0.3384849548     -0.2471904516     -0.0972029304     25.7432289123     78.5422439575     -62.2434082031
 56  30    1    0     -0.2609812974     -9.7017993927     0.1747856235     0.3384849548     -0.2471904516     -0.0972029304     25.7432289123     78.5422439575     -62.2434082031
 56 238    1    1     -0.3280223608     -9.7065887451     0.1005615949     0.3739055395     -0.3103083372     0.0503384494     25.7432289123     78.5422439575     -62.2434082031
 57 190    2    1     -0.3375996351     -9.7664461135     0.1316878080     0.2908136367     -0.4416041374     0.2479480028     25.3929805755     78.5422439575     -62.2434082031
 58 142    3    2     -0.3375996351     -9.7664461135     0.1316878080     0.2908136367     -0.4416041374     0.2479480028     25.3929805755     78.5422439575     -62.2434082031
 59  94    2    3     -0.2921074867     -9.8981342315     0.0502807998     0.1675074005     -0.5156411647     0.2548723220     25.3929805755     78.5422439575     -62.2434082031
 60  45    2    3     -0.2561926364     -9.8813743591     0.0574637699     0.2697743415     -0.4176353454     0.1696498632     25.3929805755     78.5422439575     -62.2434082031
 60 254    3    3     -0.2561926364     -9.8813743591     0.0574637699     0.2697743415     -0.4176353454     0.1696498632     25.3929805755     78.5422439575     -62.2434082031
 61 206    1    3     -0.3064734458     -9.7496862411     0.0814070034     0.3560620784     -0.2879374313     0.1195816879     25.3929805755     78.5422439575     -62.2434082031
 62 158    1    3     -0.2394323587     -9.8765850067     0.1101388931     0.3560620784     -0.2248195648     0.1161195278     25.3929805755     78.5422439575     -62.2434082031
 63 110    2    3     -0.2394323587     -9.8765850067     0.1101388931     0.3560620784     -0.2248195648     0.1161195278     25.3929805755     78.5422439575     -62.2434082031
 64  62    1    2     -0.3926690864     -9.7353200912     0.1963345432     0.3720412731     -0.1672943973     0.0796336650     25.3929805755     78.5422439575     -62.2434082031
 65  14    1    1     -0.4716817855     -9.9148941040     0.1197161788     0.3366206884     -0.2109709024     0.0559311676     25.5681037902     78.0151138305     -59.0384635925
 65 222    1    1     -0.4716817855     -9.9148941040     0.1197161788     0.3366206884     -0.2109709024     0.0559311676     25.5681037902     78.0151138305     -59.0384635925
 66 174    1    1     -0.3759088277     -9.6994056701     0.1963345432     0.3344901561     -0.2280153989     -0.0095835857     25.5681037902     78.0151138305     -59.0384635925
 67 126    1    2     -0.2394323587     -9.7688407897     0.1556310415     0.3424797296     -0.1598374271     -0.0860174751     25.5681037902     78.0151138305     -59.0384635925
 68  78    0    1     -0.2394323587     -9.7688407897     0.1556310415     0.3424797296     -0.1598374271     -0.0860174751     25.5681037902     78.0151138305     -59.0384635925
 69  30    0    0     -0.1652083396     -9.7568693161     0.0383091812     0.3683128118     -0.1103018760     -0.1304929375     25.5681037902     78.0151138305     -59.0384635925
 69 238    0    0     -0.3064734458     -9.6347589492     0.1699969768     0.3890857696     -0.0908605098     0.0127873051     25.5681037902     78.0151138305     -59.0384635925
 70 190    2    1     -0.3064734458     -9.6347589492     0.1699969768     0.3890857696     -0.0908605098     0.0127873051     25.5681037902     78.0151138305     -59.0384635925
 71 141    4    3     -0.2681642532     -9.7592630386     0.3112620830     0.2319568634     -0.0985837936     0.1685845947     25.5681037902     78.0151138305     -59.0384635925
 72  93    6    3     -0.2681642532     -9.8574304580     0.0047886476     0.1454028367     -0.0349332761     0.1408873081     25.5681037902     78.0151138305     -59.0384635925
 73  45   11    5     -0.2681642532     -9.8574304580     0.0047886476     0.1454028367     -0.0349332761     0.1408873081     25.5681037902     78.0151138305     -59.0384635925
 73 253   13    7     -0.2729529142     -9.8550367355     0.0071829710     0.1896119689     0.0958299160     0.1826995658     25.5681037902     78.7179489135     -61.4000015258
 74 204   15    6     -0.2921074867     -9.8382759094     -0.0215489125     0.2766986846     0.0345762825     0.1456810712     25.5681037902     78.7179489135     -61.4000015258
 75 156   17    6     -0.2921074867     -9.8382759094     -0.0215489125     0.2766986846     0.0345762825     0.1456810712     25.5681037902     78.7179489135     -61.4000015258
 76 108   15    5     -0.1747856235     -9.7041940689     0.2226721048     0.2276957511     0.0039494633     0.2942877006     25.5681037902     78.7179489135     -61.4000015258
 77  60   12    3     -0.1556310415     -9.8789796829     0.0550694465     0.1768286132     -0.0626305818     0.2087989330     25.5681037902     78.7179489135     -61.4000015258
 78  12   10    2     -0.1556310415     -9.8789796829     0.0550694465     0.1768286132     -0.0626305818     0.2087989330     25.5681037902     78.7179489135     -61.4000015258
 78 219    8    1     -0.4429498672     -9.9029226303     -0.0909842967     0.2540614604     -0.1459887981     0.2847001838     25.5681037902     78.7179489135     -61.4000015258
 79 171    3    0     -0.4573158264     -9.7496862411     0.0215489125     0.3581926345     -0.1555763244     0.2980161857     25.5681037902     78.7179489135     -61.4000015258
 80 123    1    1     -0.4573158264     -9.7496862411     0.0215489125     0.3581926345     -0.1555763244     0.2980161857     25.5681037902     78.7179489135     -61.4000015258
 81  75    1    1     -0.6057639122     -9.7975721359     -0.1005615949     0.3760360717     -0.1142966866     0.2487469673     25.5681037902     78.0151138305     -59.7131881713
 82  27    0    0     -0.4932306766     -9.6179981231     0.1197161788     0.3944121551     -0.1491846323     0.2799064159     25.5681037902     78.0151138305     -59.7131881713
 82 236    0    0     -0.4932306766     -9.6179981231     0.1197161788     0.3944121551     -0.1491846323     0.2799064159     25.5681037902     78.0151138305     -59.7131881713
 83 188    0    0     -0.6632276535     -9.5844774246     0.1436594247     0.3707096815     -0.0892625904     0.1880259704     25.5681037902     78.0151138305     -59.7131881713
 84 140    0    0     -0.5291455268     -9.9843301773     -0.1340821266     0.3278321266     -0.0636958551     0.0657850217     25.5681037902     78.0151138305     -59.7131881713
 85  92    0    0     -0.5291455268     -9.9843301773     -0.1340821266     0.3278321266     -0.0636958551     0.0657850217     25.5681037902     78.0151138305     -59.7131881713
 86  45    0    0     -0.6464673995     -9.6179981231     0.2083061695     0.4617911338     -0.1182914848     0.1118584036     25.5681037902     78.0151138305     -59.7131881713
 86 253    0    0     -0.7566062927     -9.6850395202     0.1580253696     0.3406155109     -0.1049754738     0.0410172414     25.5681037902     78.0151138305     -59.7131881713
 87 205    0    0     -0.7566062927     -9.6850395202     0.1580253696     0.3406155109     -0.1049754738     0.0410172414     25.5681037902     78.0151138305     -59.7131881713
 88 157    0    0     -0.5602717399     -9.7305316925     -0.0311262083     0.1917425346     -0.0288079147     -0.2165143728     26.7939720153     78.8936614990     -60.8939590454
 89 109    0    0     -0.2178834438     -10.3913650512     -0.3399939537     0.2508656024     -0.0687559366     -0.2458095788     26.7939720153     78.8936614990     -60.8939590454
 90  62    0    0     -0.2178834438     -10.3913650512     -0.3399939537     0.2508656024     -0.0687559366     -0.2458095788     26.7939720153     78.8936614990     -60.8939590454
 91  15    0    0     -0.6512560367     -9.8263044357     -0.0287318849     0.4769714355     -0.1441245317     -0.0998661231     26.7939720153     78.8936614990     -60.8939590454
 91 223    0    0     -1.2426539659     -9.8406705856     -0.1388707752     0.5004076004     -0.3057808876     -0.1688430404     26.7939720153     78.8936614990     -60.8939590454
 92 175    0    0     -1.2426539659     -9.8406705856     -0.1388707752     0.5004076004     -0.3057808876     -0.1688430404     26.7939720153     78.8936614990     -60.8939590454
 93 127    1    1     0.5554831027     -9.6443357467     0.4980193138     0.4431487560     -0.6229681968     -0.1568586349     26.7939720153     78.8936614990     -60.8939590454
 94  79    1    1     0.0095772953     -9.7832069396     0.1268991470     0.3667149066     -0.2386682033     -0.1318245410     26.7939720153     78.8936614990     -60.8939590454
 95  31    1    1     0.0095772953     -9.7832069396     0.1268991470     0.3667149066     -0.2386682033     -0.1318245410     26.7939720153     78.8936614990     -60.8939590454
 95 238    1    1     -0.1580253696     -9.7832069396     0.0574637699     0.3970753860     -0.0631632137     -0.0330197572     25.9183521270     78.3665313720     -60.7252769470
 96 191    0    0     -0.2537982940     -9.8239097595     0.1340821266     0.4609922409     -0.0551736116     0.0141189026     25.9183521270     78.3665313720     -60.7252769470
 97 143    0    0     -0.2537982940     -9.8239097595     0.1340821266     0.4609922409     -0.0551736116     0.0141189026     25.9183521270     78.3665313720     -60.7252769470
 98  94    0    0     -0.2657699346     -9.5796890258     -0.9218146324     0.4727103233     -0.1220199704     0.0292991542     25.9183521270     78.3665313720     -60.7252769470
 99  47    0    4     -0.2035175085     -9.6826448440     0.2729529142     0.3784329652     -0.2248195648     0.0924170303     25.9183521270     78.3665313720     -60.7252769470
 99 255    1   10     -0.2035175085     -9.6826448440     0.2729529142     0.3784329652     -0.2248195648     0.0924170303     25.9183521270     78.3665313720     -60.7252769470
100 207    1   16     -0.2298550844     -9.6347589492     0.6129468917     0.2252988815     -0.2999218463     0.1542033100     25.9183521270     78.3665313720     -60.7252769470
101 159    1   17     -0.0670410633     -9.7856006622     0.4405555725     0.1219666600     -0.2562453269     0.1379577875     25.9183521270     78.3665313720     -60.7252769470
102 112    1   13     -0.0670410633     -9.7856006622     0.4405555725     0.1219666600     -0.2562453269     0.1379577875     25.9183521270     78.3665313720     -60.7252769470
103  64    0    8     0.0023943238     -9.7233486175     -0.0814070034     0.1611157178     -0.0937900352     0.1475453138     25.2178573608     78.0151138305     -60.7252769470
104  16    0    6     0.1987288665     -9.8765850067     -0.4046407222     0.1427396297     0.0894382286     0.1475453138     25.2178573608     78.0151138305     -60.7252769470
104 224    0   10     0.1987288665     -9.8765850067     -0.4046407222     0.1427396297     0.0894382286     0.1475453138     25.2178573608     78.0151138305     -60.7252769470
105 176   -2   15     -0.4094293594     -9.7520809173     0.3304166793     0.1941394233     0.2614810466     0.1342293024     25.2178573608     78.0151138305     -60.7252769470
106 128   -3   18     -0.5554831027     -9.8382759094     0.2418267011     0.2058575153     0.2383112192     0.1044014453     25.2178573608     78.0151138305     -60.7252769470
107  80   -3   17     -0.5554831027     -9.8382759094     0.2418267011     0.2058575153     0.2383112192     0.1044014453     25.2178573608     78.0151138305     -60.7252769470
108  33   -3   13     -0.2753472328     -9.8765850067     -0.0670410633     0.2535288095     0.1435012245     0.0575290918     25.2178573608     78.0151138305     -60.7252769470
108 241   -2   10     -0.3328109979     -9.8095445632     0.0359148550     0.3118529319     0.1237935423     0.0330276370     25.2178573608     78.0151138305     -60.7252769470
109 193   -2    8     -0.3328109979     -9.8095445632     0.0359148550     0.3118529319     0.1237935423     0.0330276370     25.2178573608     78.0151138305     -60.7252769470
110 145   -1    8     0.1987288665     -9.9532032012     -0.4357668876     0.3392839193     0.1706658744     -0.0037245452     25.2178573608     78.0151138305     -60.7252769470
111  97    0   10     -0.2873188495     -9.7353200912     0.0047886476     0.4154514789     0.4151477813     -0.0711035442     26.0934772491     78.8936614990     -61.5686836242
112  49    0   12     -0.2873188495     -9.7353200912     0.0047886476     0.4154514789     0.4151477813     -0.0711035442     26.0934772491     78.8936614990     -61.5686836242
113   1    0   14     -0.2753472328     -9.7592630386     0.0861956501     0.4055976390     0.3309906005     -0.0197037525     26.0934772491     78.8936614990     -61.5686836242
113 209    0   14     0.0885899734     -9.8286991119     -0.3806974601     0.3922816276     0.2830529689     0.0508710861     26.0934772491     78.8936614990     -61.5686836242
114 160    2   14     0.0885899734     -9.8286991119     -0.3806974601     0.3922816276     0.2830529689     0.0508710861     26.0934772491     78.8936614990     -61.5686836242
115 112    3   19     -0.1676026582     -9.7664461135     -0.2657699346     0.3837593841     0.4649496555     0.1086625576     26.0934772491     78.8936614990     -61.5686836242
116  65    6   25     -0.2561926364     -9.7975721359     -0.1747856235     0.3616547822     0.5184800148     0.1211796045     26.0934772491     78.8936614990     -61.5686836242
117  17    9   32     -0.2561926364     -9.7975721359     -0.1747856235     0.3616547822     0.5184800148     0.1211796045     26.0934772491     78.8936614990     -61.5686836242
117 226    8   41     -0.0359148550     -9.8358821868     -0.0598580884     0.3597905635     0.4929132461     0.1059993624     26.0934772491     78.8936614990     -61.5686836242
118 178    9   45     -0.2753472328     -9.7520809173     -0.0215489125     0.3672475337     0.6108930587     0.0830958271     25.3929805755     78.8936614990     -64.2675857543
119 130    8   47     -0.2753472328     -9.7520809173     -0.0215489125     0.3672475337     0.6108930587     0.0830958271     25.3929805755     78.8936614990     -64.2675857543
120  82    8   51     -0.5028079986     -9.8047552108     0.1699969768     0.3560620784     0.6284702301     0.0548658895     25.3929805755     78.8936614990     -64.2675857543
121  34    9   53     -0.2992904472     -9.7640523910     0.1029559254     0.3459419012     0.4367197036     0.0767041444     25.3929805755     78.8936614990     -64.2675857543
121 242    9   52     -0.2992904472     -9.7640523910     0.1029559254     0.3459419012     0.4367197036     0.0767041444     25.3929805755     78.8936614990     -64.2675857543
122 193   10   51     0.0047886476     -9.8286991119     0.3375996351     0.3379523277     0.3736018657     0.0974771118     25.3929805755     78.8936614990     -64.2675857543
123 146   10   49     -0.0071829710     -9.8454589843     0.3687258243     0.3222393989     0.5048976421     0.0996076774     25.3929805755     78.8936614990     -64.2675857543
124  98   10   44     -0.0071829710     -9.8454589843     0.3687258243     0.3222393989     0.5048976421     0.0996076774     25.3929805755     78.8936614990     -64.2675857543
125  49    8   40     -0.0694353866     -9.7832069396     0.3088677406     0.3334248542     0.6348618984     0.0886885547     25.3929805755     78.8936614990     -64.2675857543
126   1    7   35     -0.3639371871     -9.7688407897     0.4142179965     0.3110539674     0.6987787246     0.0841611099     25.9183521270     78.7179489135     -64.0988998413
126 209    6   29     -0.3639371871     -9.7688407897     0.4142179965     0.3110539674     0.6987787246     0.0841611099     25.9183521270     78.7179489135     -64.0988998413
127 162    4   25     -0.1340821266     -9.8239097595     0.1652083396     0.2777639627     0.6263396739     0.0889548683     25.9183521270     78.7179489135     -64.0988998413
128 114    4   20     -0.2921074867     -9.7832069396     0.0838013267     0.2838893127     0.6186163902     0.1030698418     25.9183521270     78.7179489135     -64.0988998413
129  66    4   17     -0.2921074867     -9.7832069396     0.0838013267     0.2838893127     0.6186163902     0.1030698418     25.9183521270     78.7179489135     -64.0988998413
130  18    3   15     -0.2083061695     -9.8263044357     -0.0335205316     0.3270331621     0.5914516925     0.1158532023     25.9183521270     78.7179489135     -64.0988998413
130 226    3   13     -0.5052022933     -9.7999668121     0.0861956501     0.3648506402     0.5469762802     0.1025372028     25.9183521270     78.7179489135     -64.0988998413
131 178    3   12     -0.5052022933     -9.7999668121     0.0861956501     0.3648506402     0.5469762802     0.1025372028     25.9183521270     78.7179489135     -64.0988998413
132 130    2   12     -0.1412650966     -9.8119382858     -0.0814070034     0.3688454389     0.3999675559     0.0732419776     25.9183521270     78.7179489135     -64.0988998413
133  82    3   14     -0.1604196929     -9.8119382858     -0.1340821266     0.3707096815     0.4745371818     0.0503384494     27.6695919036     79.7722091674     -64.7736282348
134  34    4   15     -0.1604196929     -9.8119382858     -0.1340821266     0.3707096815     0.4745371818     0.0503384494     27.6695919036     79.7722091674     -64.7736282348
134 243    5   17     -0.1053502440     -9.7496862411     -0.2154891252     0.3912163257     0.6021045684     0.0412835645     27.6695919036     79.7722091674     -64.7736282348
135 195    7   20     -0.0407035017     -9.6850395202     -0.1221105098     0.3624537467     0.7365962028     0.0532679653     27.6695919036     79.7722091674     -64.7736282348
136 147    9   23     -0.0407035017     -9.6850395202     -0.1221105098     0.3624537467     0.7365962028     0.0532679653     27.6695919036     79.7722091674     -64.7736282348
137 100    9   27     -0.3280223608     -9.7664461135     0.1843629074     0.3222393989     0.8154270172     0.0524690103     27.6695919036     79.7722091674     -64.7736282348
138  52   10   27     -0.2705585718     -9.8071498870     0.0167602658     0.3299627065     0.7496459007     0.0511374044     27.6695919036     79.7722091674     -64.7736282348
139   3   11   27     -0.2705585718     -9.8071498870     0.0167602658     0.3299627065     0.7496459007     0.0511374044     27.6695919036     79.7722091674     -64.7736282348
139 211   10   27     -0.0981672668     -9.7712354660     -0.0359148550     0.3435450077     0.7765441894     0.0548658895     27.6695919036     79.7722091674     -64.7736282348
140 163   12   26     0.1268991470     -9.7927837371     -0.1819685935     0.3438113212     0.9421954154     0.0649860572     28.0198402404     79.0693664550     -66.1230773925
141 116   15   28     0.1268991470     -9.7927837371     -0.1819685935     0.3438113212     0.9421954154     0.0649860572     28.0198402404     79.0693664550     -66.1230773925
142  68   18   31     -0.2490096569     -9.7951784133     0.0143659424     0.3648506402     1.1605778932     0.0814979076     28.0198402404     79.0693664550     -66.1230773925
143  20   20   33     -0.2537982940     -9.7305316925     0.1245048284     0.3752371311     1.0934652137     0.0806989479     28.0198402404     79.0693664550     -66.1230773925
143 228   19   34     -0.2537982940     -9.7305316925     0.1245048284     0.3752371311     1.0934652137     0.0806989479     28.0198402404     79.0693664550     -66.1230773925
144 180   18   36     -0.1484480619     -9.8095445632     0.1604196929     0.3496703863     1.0231566429     0.0846937370     28.0198402404     79.0693664550     -66.1230773925
145 132   18   33     -0.3280223608     -9.6946163177     0.1819685935     0.3696444034     1.0101070404     0.0868243122     28.0198402404     79.0693664550     -66.1230773925
146  84   18   33     -0.3280223608     -9.6946163177     0.1819685935     0.3696444034     1.0101070404     0.0868243122     28.0198402404     79.0693664550     -66.1230773925
147  36   17   33     -0.2825301933     -9.8071498870     0.1245048284     0.3451429605     0.9027799606     0.0639207744     28.0198402404     79.0693664550     -66.1230773925
147 243   16   31     -0.2370380401     -9.8310928344     0.0957729530     0.3360880613     0.8079699516     0.0535342884     28.0198402404     79.0693664550     -66.1230773925
148 195   16   30     -0.2370380401     -9.8310928344     0.0957729530     0.3360880613     0.8079699516     0.0535342884     28.0198402404     79.0693664550     -66.1230773925
149 147   13   26     -0.1604196929     -9.7879953384     0.0191545906     0.3448766231     0.7427215576     0.0703124523     29.9462051391     80.2993392944     -67.6412124633
150  99   13   26     -0.1723913097     -9.7329254150     0.0335205316     0.3627200603     0.6995777130     0.1115920782     29.9462051391     80.2993392944     -67.6412124633
151  52   13   24     -0.1723913097     -9.7329254150     0.0335205316     0.3627200603     0.6995777130     0.1115920782     29.9462051391     80.2993392944     -67.6412124633
152   4   12   25     -0.0885899734     -9.8286991119     0.0670410633     0.3563283920     0.7440531730     0.0980097579     29.9462051391     80.2993392944     -67.6412124633
152 212   14   25     -0.1891515731     -9.8406705856     0.0454921483     0.3448766231     0.8844038963     0.0836284732     29.9462051391     80.2993392944     -67.6412124633
153 164   14   25     -0.1891515731     -9.8406705856     0.0454921483     0.3448766231     0.8844038963     0.0836284732     29.9462051391     80.2993392944     -67.6412124633
154 117   14   27     -0.2083061695     -9.8550367355     0.0407035017     0.3518009424     0.9467228889     0.0886885547     29.9462051391     80.2993392944     -67.6412124633
155  69   14   27     -0.1556310415     -9.6898279190     -0.0167602658     0.3667149066     0.9126338005     0.0849600696     29.9462051391     80.2993392944     -67.6412124633
156  22   14   27     -0.1556310415     -9.6898279190     -0.0167602658     0.3667149066     0.9126338005     0.0849600696     29.9462051391     80.2993392944     -67.6412124633
156 230   14   27     -0.2202777862     -9.8741912841     0.1316878080     0.3494040727     0.9496522903     0.0844274330     32.0476913452     78.5422439575     -70.0027465820
157 182   13   28     -0.4597101688     -9.8071498870     0.1867572593     0.3741718530     0.8761480331     0.0916180706     32.0476913452     78.5422439575     -70.0027465820
158 134   13   27     -0.4597101688     -9.8071498870     0.1867572593     0.3741718530     0.8761480331     0.0916180706     32.0476913452     78.5422439575     -70.0027465820
159  86   12   25     -0.1652083396     -9.7856006622     0.0766183614     0.3757697582     0.6953166007     0.0814979076     32.0476913452     78.5422439575     -70.0027465820
160  38   11   24     -0.3232336997     -9.8167276382     0.1747856235     0.3661822319     0.6148879051     0.1155868887     32.0476913452     78.5422439575     -70.0027465820
160 247   10   23     -0.3232336997     -9.8167276382     0.1747856235     0.3661822319     0.6148879051     0.1155868887     32.0476913452     78.5422439575     -70.0027465820
161 199    9   21     -0.1245048284     -9.7712354660     0.1101388931     0.3470071792     0.5941148757     0.0926833534     32.0476913452     78.5422439575     -70.0027465820
162 151    9   21     0.0023943238     -9.8717966079     0.0215489125     0.3075917959     0.7073010444     0.0420825195     32.0476913452     78.5422439575     -70.0027465820
163 103    8   22     0.0023943238     -9.8717966079     0.0215489125     0.3075917959     0.7073010444     0.0420825195     32.0476913452     78.5422439575     -70.0027465820
164  54    8   23     -0.0981672668     -9.7329254150     -0.0598580884     0.3440776824     0.8010457038     0.0420825195     33.0984382629     79.2450790405     -70.0027465820
165   6    9   26     -0.2777415513     -9.7999668121     0.0311262083     0.3161140441     0.9019809722     0.0700461387     33.0984382629     79.2450790405     -70.0027465820
165 213    9   28     -0.2777415513     -9.7999668121     0.0311262083     0.3161140441     0.9019809722     0.0700461387     33.0984382629     79.2450790405     -70.0027465820
166 165    8   28     -0.4860476970     -9.7544746398     0.2801358699     0.3414144515     0.8231502532     0.0458110046     33.0984382629     79.2450790405     -70.0027465820
167 116    8   27     -0.1268991470     -9.7760238647     0.1292934894     0.3214404582     0.6527053833     0.0428814840     33.0984382629     79.2450790405     -70.0027465820
168  68    8   25     -0.1268991470     -9.7760238647     0.1292934894     0.3214404582     0.6527053833     0.0428814840     33.0984382629     79.2450790405     -70.0027465820
169  20    7   23     0.1292934894     -9.8406705856     -0.0239432382     0.3126518964     0.7275413513     0.0500721263     33.0984382629     79.2450790405     -70.0027465820
169 227    7   24     -0.1245048284     -9.7616577148     -0.0622524166     0.3422134160     0.9049105644     0.0559311676     33.0984382629     79.2450790405     -70.0027465820
170 180    8   27     -0.1245048284     -9.7616577148     -0.0622524166     0.3422134160     0.9049105644     0.0559311676     33.0984382629     79.2450790405     -70.0027465820
171 132    8   30     -0.0838013267     -9.7377147674     -0.0311262083     0.3680464982     0.9190255165     0.0812315845     34.4994277954     78.1908187866     -71.0148391723
172  84   10   31     -0.1388707752     -9.6658849716     -0.0311262083     0.3464745521     0.9475217819     0.0985423946     34.4994277954     78.1908187866     -71.0148391723
173  37   10   30     -0.1388707752     -9.6658849716     -0.0311262083     0.3464745521     0.9475217819     0.0985423946     34.4994277954     78.1908187866     -71.0148391723
173 245   10   31     -0.0335205316     -9.7856006622     -0.0478864765     0.3259679079     1.0457938909     0.0615238904     34.4994277954     78.1908187866     -71.0148391723
174 198   14   34     0.0167602658     -9.9555978775     -0.2705585718     0.3419471025     1.4031956195     0.0173147463     34.4994277954     78.1908187866     -71.0148391723
175 150   19   37     0.0167602658     -9.9555978775     -0.2705585718     0.3419471025     1.4031956195     0.0173147463     34.4994277954     78.1908187866     -71.0148391723
176 102   24   40     -0.5339341640     -9.8023614883     0.1268991470     0.4066628932     1.6175832748     0.0498058080     34.4994277954     78.1908187866     -71.0148391723
177  55   28   43     -0.3208393812     -9.7927837371     0.2418267011     0.4242400646     1.3059886693     0.0913517570     34.4994277954     78.1908187866     -71.0148391723
178   7   28   40     -0.3208393812     -9.7927837371     0.2418267011     0.4242400646     1.3059886693     0.0913517570     34.4994277954     78.1908187866     -71.0148391723
178 215   24   38     -0.3064734458     -9.6682786941     0.2514039993     0.3842920112     1.0210261344     0.1195816879     36.0755462646     77.6636886596     -71.5208816528
179 167   17   35     -0.2897131729     -9.7472915649     0.3663315296     0.3270331621     0.8553750038     0.1083962440     36.0755462646     77.6636886596     -71.5208816528
180 120   13   30     -0.2897131729     -9.7472915649     0.3663315296     0.3270331621     0.8553750038     0.1083962440     36.0755462646     77.6636886596     -71.5208816528
181  72   11   27     -0.6057639122     -9.7401084899     0.4381612300     0.3062602043     0.7086325645     0.0506047677     36.0755462646     77.6636886596     -71.5208816528
182  24    9   21     -0.1412650966     -9.7185602188     0.1819685935     0.2367506265     0.5544332504     -0.0069203901     36.0755462646     77.6636886596     -71.5208816528
182 232    9   17     -0.1412650966     -9.7185602188     0.1819685935     0.2367506265     0.5544332504     -0.0069203901     36.0755462646     77.6636886596     -71.5208816528
183 184   10   13     -0.2250664234     -9.8478536605     0.0670410633     0.2109175920     0.6172847747     0.0095914602     36.0755462646     77.6636886596     -71.5208816528
184 136   12   11     0.0407035017     -9.8071498870     0.0023943238     0.2721712350     0.5975770950     -0.0183721551     36.0755462646     77.6636886596     -71.5208816528
185  88   12   11     0.0407035017     -9.8071498870     0.0023943238     0.2721712350     0.5975770950     -0.0183721551     36.0755462646     77.6636886596     -71.5208816528
186  40   13   10     0.0574637699     -9.8310928344     -0.0143659424     0.2945421028     0.5882558822     -0.0069203901     36.0755462646     77.6636886596     -71.5208816528
186 248   10   11     -0.1867572593     -9.7640523910     0.0119716191     0.2881504249     0.6673529624     -0.0529937744     38.5272827148     79.7722091674     -71.1835174560
187 200    8   11     -0.1867572593     -9.7640523910     0.0119716191     0.2881504249     0.6673529624     -0.0529937744     38.5272827148     79.7722091674     -71.1835174560
188 153   10   11     0.2322494029     -9.7975721359     -0.1029559254     0.2498003244     0.7475152969     -0.0612497043     38.5272827148     79.7722091674     -71.1835174560
189 105   12   13     0.0311262083     -9.8933458328     -0.1245048284     0.2769649982     0.9413963317     0.0306307554     38.5272827148     79.7722091674     -71.1835174560
190  58   15   13     0.0311262083     -9.8933458328     -0.1245048284     0.2769649982     0.9413963317     0.0306307554     38.5272827148     79.7722091674     -71.1835174560
191  10   17   14     0.2968961238     -9.8933458328     -0.2130948066     0.3656496047     0.9645662307     0.1139889717     38.5272827148     79.7722091674     -71.1835174560
191 218   20   15     0.3064734458     -9.7736291885     -0.2609812974     0.3984069824     1.1214288473     0.1850964450     38.5272827148     79.7722091674     -71.1835174560
192 170   20   18     0.3064734458     -9.7736291885     -0.2609812974     0.3984069824     1.1214288473     0.1850964450     38.5272827148     79.7722091674     -71.1835174560
193 123   20   23     -0.1364764571     -9.6970109939     0.0383091812     0.3677801609     1.3126467466     0.1619266033     38.5272827148     79.7722091674     -71.1835174560
194  75   19   25     0.0838013267     -9.8310928344     -0.0478864765     0.3153151035     1.3334196805     0.1299681663     40.1033973693     79.2450790405     -72.7016525268
195  27   18   26     0.0838013267     -9.8310928344     -0.0478864765     0.3153151035     1.3334196805     0.1299681663     40.1033973693     79.2450790405     -72.7016525268
195 235   16   26     -0.1939402198     -9.7951784133     0.0502807998     0.3416807889     1.3589863777     0.1499421834     40.1033973693     79.2450790405     -72.7016525268
196 187   13   24     -0.6584390640     -9.7951784133     0.1436594247     0.3568610191     1.2703018188     0.1542033100     40.1033973693     79.2450790405     -72.7016525268
197 139   14   21     -0.6584390640     -9.7951784133     0.1436594247     0.3568610191     1.2703018188     0.1542033100     40.1033973693     79.2450790405     -72.7016525268
198  91   14   21     -0.0646467447     -9.7975721359     -0.0622524166     0.3629863739     1.0591099262     0.1134563207     40.1033973693     79.2450790405     -72.7016525268
199  44   13   20     -0.2873188495     -9.7999668121     -0.0095772953     0.3587252855     1.0934652137     0.1086625576     40.1033973693     79.2450790405     -72.7016525268
199 252   15   19     -0.2873188495     -9.7999668121     -0.0095772953     0.3587252855     1.0934652137     0.1086625576     40.1033973693     79.2450790405     -72.7016525268
200 205   16   20     -0.1987288665     -9.7281370162     0.2035175085     0.3464745521     1.0239557027     0.0743072605     40.1033973693     79.2450790405     -72.7016525268
201 157   15   18     0.0047886476     -9.7736291885     0.1173218607     0.2929441928     0.9184928894     0.0607249355     43.7810020446     79.4207916259     -72.8703308105
202 108   16   18     0.0047886476     -9.7736291885     0.1173218607     0.2929441928     0.9184928894     0.0607249355     43.7810020446     79.4207916259     -72.8703308105
203  60   15   16     0.2083061695     -9.8143329620     -0.0191545906     0.2868188381     0.9421954154     0.0783020591     43.7810020446     79.4207916259     -72.8703308105
204  12   13   12     0.1197161788     -9.8167276382     -0.0383091812     0.3075917959     1.0931988906     0.0780357408     43.7810020446     79.4207916259     -72.8703308105
204 219   12   13     0.1197161788     -9.8167276382     -0.0383091812     0.3075917959     1.0931988906     0.0780357408     43.7810020446     79.4207916259     -72.8703308105
205 171    9   12     -0.1939402198     -9.8095445632     -0.0694353866     0.3217067718     1.3123804330     0.0623228549     43.7810020446     79.4207916259     -72.8703308105
206 123   11   12     -0.3352053165     -9.7712354660     0.0023943238     0.3139834880     1.4087882995     0.0141189026     43.7810020446     79.4207916259     -72.8703308105
207  75   14   13     -0.3352053165     -9.7712354660     0.0023943238     0.3139834880     1.4087882995     0.0141189026     43.7810020446     79.4207916259     -72.8703308105
208  27   15   11     0.2418267011     -9.8382759094     -0.1340821266     0.3134508371     1.3773624897     0.0021345019     43.7810020446     79.4207916259     -72.8703308105
208 235   21   12     -0.0814070034     -9.8694019317     -0.1149275422     0.3709759950     1.3493988513     0.0974771118     45.3571166992     79.2450790405     -70.6774749755
209 187   21   12     -0.0814070034     -9.8694019317     -0.1149275422     0.3709759950     1.3493988513     0.0974771118     45.3571166992     79.2450790405     -70.6774749755
210 139   18   12     0.1652083396     -9.8550367355     -0.1723913097     0.4290338039     1.1683012247     0.1542033100     45.3571166992     79.2450790405     -70.6774749755
211  92   15   15     -0.0814070034     -9.6706733703     -0.1268991470     0.4386213302     1.2343485355     0.1166521668     45.3571166992     79.2450790405     -70.6774749755
212  44   10   15     -0.0814070034     -9.6706733703     -0.1268991470     0.4386213302     1.2343485355     0.1166521668     45.3571166992     79.2450790405     -70.6774749755
212 252    9   17     -0.2729529142     -9.7353200912     0.0143659424     0.3672475337     1.3957386016     0.0519363689     45.3571166992     79.2450790405     -70.6774749755
213 205   12   19     -0.2083061695     -9.7975721359     0.1292934894     0.3214404582     1.4615197181     0.0324949955     45.3571166992     79.2450790405     -70.6774749755
214 157   15   20     -0.2083061695     -9.7975721359     0.1292934894     0.3214404582     1.4615197181     0.0324949955     45.3571166992     79.2450790405     -70.6774749755
215 110   16   20     -0.1101388931     -9.8358821868     0.0598580884     0.3491377592     1.3043907880     0.0798999786     45.3571166992     79.2450790405     -70.6774749755
216  62   16   18     0.3423882961     -9.8957395553     -0.0933786296     0.3629863739     1.0782849788     0.1312997817     48.8595962524     78.8936614990     -70.6774749755
217  14   14   16     0.3423882961     -9.8957395553     -0.0933786296     0.3629863739     1.0782849788     0.1312997817     48.8595962524     78.8936614990     -70.6774749755
217 223    9   14     0.2346437215     -9.8143329620     -0.2107004880     0.3776340246     1.2077165842     0.1693835496     48.8595962524     78.8936614990     -70.6774749755
218 175    6   16     -0.2585869789     -9.7640523910     -0.2130948066     0.3826941013     1.4860211372     0.1067983150     48.8595962524     78.8936614990     -70.6774749755
219 127    7   20     -0.2585869789     -9.7640523910     -0.2130948066     0.3826941013     1.4860211372     0.1067983150     48.8595962524     78.8936614990     -70.6774749755
220  80    9   24     -0.4046407222     -9.8215160369     0.0023943238     0.3520672559     1.6719125747     0.0071945786     48.8595962524     78.8936614990     -70.6774749755
221  32   12   26     -0.4381612300     -9.7161655426     0.1412650966     0.3185109138     1.5973429679     0.0149178647     48.8595962524     78.8936614990     -70.6774749755
221 240   14   25     -0.4381612300     -9.7161655426     0.1412650966     0.3185109138     1.5973429679     0.0149178647     48.8595962524     78.8936614990     -70.6774749755
222 192   15   22     -0.1747856235     -9.8454589843     0.1005615949     0.3392839193     1.2199672460     0.0585943698     48.8595962524     78.8936614990     -70.6774749755
223 145   15   20     -0.1460537433     -9.8574304580     -0.1173218607     0.3592579126     1.0037152767     0.0852263832     48.8595962524     78.8936614990     -70.6774749755
224  98   12   17     -0.1460537433     -9.8574304580     -0.1173218607     0.3592579126     1.0037152767     0.0852263832     48.8595962524     78.8936614990     -70.6774749755
225  50   13   17     0.0981672668     -9.8574304580     -0.3016848087     0.3643180131     1.0809482383     0.0561974906     50.9610862731     79.9479141235     -68.6532974243
226   2   14   21     0.3399939537     -9.8454589843     -0.3591485500     0.3592579126     1.3651118278     0.0330276370     50.9610862731     79.9479141235     -68.6532974243
226 210   14   26     0.3399939537     -9.8454589843     -0.3591485500     0.3592579126     1.3651118278     0.0330276370     50.9610862731     79.9479141235     -68.6532974243
227 163   17   33     -0.5674547195     -9.8095445632     0.0047886476     0.3382186412     1.5715099334     0.0620565366     50.9610862731     79.9479141235     -68.6532974243
228 116   18   37     -0.5866093158     -9.8215160369     0.3016848087     0.3371533393     1.3059886693     0.0047976970     50.9610862731     79.9479141235     -68.6532974243
229  68   17   38     -0.5866093158     -9.8215160369     0.3016848087     0.3371533393     1.3059886693     0.0047976970     50.9610862731     79.9479141235     -68.6532974243
230  20   18   36     0.0454921483     -9.7161655426     0.0838013267     0.3352890968     0.9587072372     -0.0263617563     50.9610862731     79.9479141235     -68.6532974243
230 228   18   32     0.1221105098     -10.0274276733     -0.3280223608     0.3046622753     0.9637672424     0.0042650623     50.9610862731     79.9479141235     -68.6532974243
231 181   17   30     0.1221105098     -10.0274276733     -0.3280223608     0.3046622753     0.9637672424     0.0042650623     50.9610862731     79.9479141235     -68.6532974243
232 134   18   30     0.3040791034     -9.8334875106     -0.2585869789     0.3310279846     1.2002595663     0.0127873051     53.2376976013     79.4207916259     -68.8219833374
233  87   19   31     -0.2178834438     -9.8143329620     -0.0359148550     0.3312942981     1.4476710319     0.0069282650     53.2376976013     79.4207916259     -68.8219833374
234  39   21   36     -0.2178834438     -9.8143329620     -0.0359148550     0.3312942981     1.4476710319     0.0069282650     53.2376976013     79.4207916259     -68.8219833374
234 248   23   39     -0.5052022933     -9.7999668121     0.5315398693     0.3280984401     1.2711007595     0.0034660995     53.2376976013     79.4207916259     -68.8219833374
235 200   24   36     0.0335205316     -9.7832069396     0.2921074867     0.3097223758     0.7685546398     0.0498058080     53.2376976013     79.4207916259     -68.8219833374
236 152   21   32     0.0335205316     -9.7832069396     0.2921074867     0.3097223758     0.7685546398     0.0498058080     53.2376976013     79.4207916259     -68.8219833374
237 104   16   25     0.4429498672     -9.8430643081     -0.1580253696     0.3161140441     0.6178174018     0.0854927062     53.2376976013     79.4207916259     -68.8219833374
238  56   13   20     0.1364764571     -9.9963016510     -0.0502807998     0.3145161151     0.7709515094     0.0596596527     53.2376976013     79.4207916259     -68.8219833374
239   8   12   19     0.1364764571     -9.9963016510     -0.0502807998     0.3145161151     0.7709515094     0.0596596527     53.2376976013     79.4207916259     -68.8219833374
239 216   11   19     -0.1316878080     -9.9268665313     -0.0191545906     0.3302290201     0.8367325782     0.0093251466     52.8874511718     80.1236267089     -66.7978057861
240 169   11   21     -0.1867572593     -9.9029226303     0.0383091812     0.3368870258     0.7597660541     -0.0284923171     52.8874511718     80.1236267089     -66.7978057861
241 121   11   20     -0.1867572593     -9.9029226303     0.0383091812     0.3368870258     0.7597660541     -0.0284923171     52.8874511718     80.1236267089     -66.7978057861
242  74   10   19     0.0622524166     -9.7975721359     0.1795742750     0.3286311149     0.5901201248     -0.0250301599     52.8874511718     80.1236267089     -66.7978057861
243  26    9   18     0.2130948066     -9.7305316925     0.0885899734     0.3382186412     0.4652159690     0.0423488426     52.8874511718     80.1236267089     -66.7978057861
243 234    8   15     0.2130948066     -9.7305316925     0.0885899734     0.3382186412     0.4652159690     0.0423488426     52.8874511718     80.1236267089     -66.7978057861
244 186    8   14     0.3423882961     -9.8095445632     -0.1053502440     0.3278321266     0.4681454658     0.0862916755     52.8874511718     80.1236267089     -66.7978057861
245 138    9   14     0.5243568897     -9.8454589843     -0.3328109979     0.3382186412     0.7065020084     0.1036024808     52.8874511718     80.1236267089     -66.7978057861
246  89   10   17     0.5243568897     -9.8454589843     -0.3328109979     0.3382186412     0.7065020084     0.1036024808     52.8874511718     80.1236267089     -66.7978057861
247  41   10   23     -0.0023943238     -9.7856006622     -0.0383091812     0.3350227832     0.9664305686     0.1041351199     54.8138122558     80.2993392944     -64.6049499511
247 250   10   25     -0.0215489125     -9.8023614883     -0.0478864765     0.3198425292     0.9826760292     0.0447457265     54.8138122558     80.2993392944     -64.6049499511
248 202   10   29     -0.0215489125     -9.8023614883     -0.0478864765     0.3198425292     0.9826760292     0.0447457265     54.8138122558     80.2993392944     -64.6049499511
249 155    9   37     -1.7981370925     -9.4767332077     1.7717995643     0.3382186412     1.3584537506     -0.0636465835     54.8138122558     80.2993392944     -64.6049499511
250 108    8   34     -0.0502807998     -9.9005289077     0.1795742750     0.3062602043     0.8681583404     -0.0007950217     54.8138122558     80.2993392944     -64.6049499511
251  60    9   33     -0.0502807998     -9.9005289077     0.1795742750     0.3062602043     0.8681583404     -0.0007950217     54.8138122558     80.2993392944     -64.6049499511
252  11   10   29     0.3423882961     -9.6539134979     -0.0933786296     0.3105213403     0.7605650424     0.0111893868     54.8138122558     80.2993392944     -64.6049499511
252 219   12   22     0.4022463798     -9.8047552108     -0.6368901252     0.3014664411     0.9741537094     0.0399519634     54.8138122558     80.2993392944     -64.6049499511
253 172   17   27     0.4022463798     -9.8047552108     -0.6368901252     0.3014664411     0.9741537094     0.0399519634     54.8138122558     80.2993392944     -64.6049499511
254 124   19   35     -0.2226721048     -9.8334875106     -0.1412650966     0.3081244468     1.1752254962     0.0364897990     54.6386909484     78.3665313720     -64.0988998413
255  76   20   42     0.0574637699     -9.7832069396     0.3950634002     0.2969389915     0.9179602622     0.0063956232     54.6386909484     78.3665313720     -64.0988998413
  0  28   20   46     0.0574637699     -9.7832069396     0.3950634002     0.2969389915     0.9179602622     0.0063956232     54.6386909484     78.3665313720     -64.0988998413
  0 235   16   48     -0.0861956501     -9.8215160369     0.4525271415     0.3027980327     0.6050340652     0.0695135021     54.6386909484     78.3665313720     -64.0988998413
  1 187   12   41     -0.0885899734     -9.8502473831     0.4908363342     0.3304953336     0.2076843738     0.1041351199     54.6386909484     78.3665313720     -64.0988998413
  2 139    7   33     -0.0885899734     -9.8502473831     0.4908363342     0.3304953336     0.2076843738     0.1041351199     54.6386909484     78.3665313720     -64.0988998413
  3  90    2   26     0.1867572593     -9.7927837371     0.0263375616     0.3424797296     -0.0554399299     0.0724430179     54.6386909484     78.3665313720     -64.0988998413
  4  42    1   18     0.2418267011     -9.7640523910     -0.1077445626     0.3254352569     -0.0091002216     0.0274349164     54.6386909484     78.3665313720     -64.0988998413
  4 250    1   16     0.2418267011     -9.7640523910     -0.1077445626     0.3254352569     -0.0091002216     0.0274349164     54.6386909484     78.3665313720     -64.0988998413
  5 202    0   17     0.0670410633     -9.8837680816     0.0909842967     0.3049285888     0.0691979026     0.0223748302     54.6386909484     78.3665313720     -64.0988998413
  6 153    1   18     0.2777415513     -9.7784175872     0.0502807998     0.3193099021     -0.0261447143     0.0548658895     55.1640625000     79.2450790405     -63.9302215576
  7 104    1   17     0.2777415513     -9.7784175872     0.0502807998     0.3193099021     -0.0261447143     0.0548658895     55.1640625000     79.2450790405     -63.9302215576
  8  55    1   16     0.1723913097     -9.8215160369     -0.0335205316     0.3155814170     -0.0740823459     0.0902864646     55.1640625000     79.2450790405     -63.9302215576
  9   6    1   16     0.2777415513     -9.7592630386     -0.0239432382     0.3227720499     -0.0751476240     0.0916180706     55.1640625000     79.2450790405     -63.9302215576
  9 213    1   18     0.2777415513     -9.7592630386     -0.0239432382     0.3227720499     -0.0751476240     0.0916180706     55.1640625000     79.2450790405     -63.9302215576
 10 165    2   19     0.2585869789     -9.7879953384     -0.1460537433     0.3203751802     -0.0445208024     0.1230438470     55.1640625000     79.2450790405     -63.9302215576
 11 116    2   22     0.2250664234     -9.7712354660     -0.1987288665     0.3086570739     -0.0098991842     0.1243754506     55.1640625000     79.2450790405     -63.9302215576
 12  68    2   25     0.2250664234     -9.7712354660     -0.1987288665     0.3086570739     -0.0098991842     0.1243754506     55.1640625000     79.2450790405     -63.9302215576
 13  19    0   29     0.0742240333     -9.8310928344     0.0359148550     0.3115866184     -0.0160245442     0.1062656760     55.1640625000     79.2450790405     -63.9302215576
 13 226    0   32     0.1268991470     -9.7903900146     -0.2011231899     0.3201088666     -0.0759465789     0.0870906257     55.1640625000     79.2450790405     -63.9302215576
 14 177    0   35     0.1268991470     -9.7903900146     -0.2011231899     0.3201088666     -0.0759465789     0.0870906257     55.1640625000     79.9479141235     -62.9181327819
 15 129   -1   37     0.0861956501     -9.8263044357     -0.1484480619     0.3243699550     -0.1204220533     0.0567301321     55.1640625000     79.9479141235     -62.9181327819
 16  80    0   40     0.0861956501     -9.8263044357     -0.1484480619     0.3243699550     -0.1204220533     0.0567301321     55.1640625000     79.9479141235     -62.9181327819
 17  32    0   45     0.3016848087     -9.8310928344     -0.1436594247     0.3110539674     -0.1172262072     0.0625891733     55.1640625000     79.9479141235     -62.9181327819
 17 240    0   48     0.2490096569     -9.8023614883     0.1173218607     0.2969389915     -0.0586357688     0.0969444751     55.1640625000     79.9479141235     -62.9181327819
 18 192   -1   52     0.2490096569     -9.8023614883     0.1173218607     0.2969389915     -0.0586357688     0.0969444751     55.1640625000     79.9479141235     -62.9181327819
 19 143   -2   52     0.1245048284     -9.8430643081     0.1149275422     0.2894820213     -0.0762129068     0.1110594391     55.1640625000     79.9479141235     -62.9181327819
 20  95   -1   50     0.1245048284     -9.7472915649     0.0838013267     0.3304953336     -0.1278790116     0.1030698418     55.1640625000     79.9479141235     -62.9181327819
 21  47   -3   48     0.1245048284     -9.7472915649     0.0838013267     0.3304953336     -0.1278790116     0.1030698418     55.1640625000     79.9479141235     -62.9181327819
 21 254   -3   47     0.3160507440     -9.7903900146     -0.1436594247     0.3304953336     -0.1238842129     0.1155868887     54.8138122558     80.2993392944     -62.9181327819
 22 207   -1   47     0.0502807998     -9.8095445632     -0.1987288665     0.3219730854     -0.0541083288     0.1030698418     54.8138122558     80.2993392944     -62.9181327819
 23 159   -1   52     0.0502807998     -9.8095445632     -0.1987288665     0.3219730854     -0.0541083288     0.1030698418     54.8138122558     80.2993392944     -62.9181327819
 24 111   -1   57     0.0718297100     -9.7808122634     -0.1676026582     0.3246362686     -0.0884636306     0.0814979076     54.8138122558     80.2993392944     -62.9181327819
 25  63   -2   62     0.0502807998     -9.7496862411     -0.1484480619     0.3304953336     -0.1345370054     0.0860253524     54.8138122558     80.2993392944     -62.9181327819
 26  15   -2   67     0.0502807998     -9.7496862411     -0.1484480619     0.3304953336     -0.1345370054     0.0860253524     54.8138122558     80.2993392944     -62.9181327819
 26 223   -2   69     0.1005615949     -9.7712354660     -0.1340821266     0.3368870258     -0.2075087547     0.0894875049     54.8138122558     80.2993392944     -62.9181327819
 27 176   -1   69     0.2442210197     -9.8358821868     0.1125332117     0.3440776824     -0.2487883806     0.0711114168     54.8138122558     80.2993392944     -62.9181327819
 28 128    0   69     0.2442210197     -9.8358821868     0.1125332117     0.3440776824     -0.2487883806     0.0711114168     54.8138122558     80.2993392944     -62.9181327819
 29  81    0   69     0.2537982940     -9.8526420593     0.1819685935     0.3382186412     -0.1465214252     0.0620565366     54.2884407043     80.1236267089     -63.4241790771
 30  33    0   67     0.0742240333     -9.7999668121     0.2346437215     0.3435450077     -0.0240141534     0.0649860572     54.2884407043     80.1236267089     -63.4241790771
 30 240    0   70     0.0742240333     -9.7999668121     0.2346437215     0.3435450077     -0.0240141534     0.0649860572     54.2884407043     80.1236267089     -63.4241790771
 31 192    0   70     0.1388707752     -9.7856006622     0.0359148550     0.3507356643     -0.0317374420     0.0841611099     54.2884407043     80.1236267089     -63.4241790771
 32 144    0   64     -0.0311262083     -9.8191213607     -0.0909842967     0.3568610191     -0.1052417993     0.0553985309     54.2884407043     80.1236267089     -63.4241790771
 33  96    1   64     -0.0311262083     -9.8191213607     -0.0909842967     0.3568610191     -0.1052417993     0.0553985309     54.2884407043     80.1236267089     -63.4241790771
 34  48    3   63     0.1364764571     -9.7760238647     -0.0670410633     0.3528662204     -0.1870020866     0.0362234783     54.2884407043     80.1236267089     -63.4241790771
 35   0    5   62     -0.0287318849     -9.7856006622     0.0215489125     0.3169130086     -0.1382654905     0.0290328311     54.2884407043     80.1236267089     -63.4241790771
 35 208    7   66     -0.0287318849     -9.7856006622     0.0215489125     0.3169130086     -0.1382654905     0.0290328311     54.2884407043     80.1236267089     -63.4241790771
 36 159    9   64     0.3280223608     -9.7616577148     0.1580253696     0.3073254823     -0.0908605098     0.0199779500     55.1640625000     79.5964965820     -62.5807723999
 37 110   10   66     0.2083061695     -9.8286991119     0.0718297100     0.3150487899     -0.0312047958     0.0868243122     55.1640625000     79.5964965820     -62.5807723999
 38  62   10   69     0.2083061695     -9.8286991119     0.0718297100     0.3150487899     -0.0312047958     0.0868243122     55.1640625000     79.5964965820     -62.5807723999
 39  13   10   66     0.2130948066     -9.8071498870     -0.0454921483     0.3161140441     -0.0341343212     0.0950802326     55.1640625000     79.5964965820     -62.5807723999
 39 220    8   68     0.1699969768     -9.8382759094     0.0694353866     0.3057275772     -0.0341343212     0.0745735836     55.1640625000     79.5964965820     -62.5807723999
 40 172    7   69     0.1699969768     -9.8382759094     0.0694353866     0.3057275772     -0.0341343212     0.0745735836     55.1640625000     79.5964965820     -62.5807723999
 41 124    7   66     0.2011231899     -9.8119382858     0.1005615949     0.3081244468     -0.0754139423     0.0551322078     55.1640625000     79.5964965820     -62.5807723999
 42  75    5   64     0.2466153383     -9.7329254150     -0.0430978250     0.3089233875     -0.0628968954     0.0548658895     55.1640625000     79.5964965820     -62.5807723999
 43  26    5   64     0.2466153383     -9.7329254150     -0.0430978250     0.3089233875     -0.0628968954     0.0548658895     55.1640625000     79.5964965820     -62.5807723999
 43 234    5   64     0.1867572593     -9.7951784133     -0.0071829710     0.2990695476     -0.0429228830     0.0583280563     55.1640625000     79.5964965820     -62.5807723999
 44 185    5   67     0.1723913097     -9.8167276382     0.1077445626     0.2998685359     -0.0929910659     0.0551322078     54.2884407043     79.4207916259     -61.7373657226
 45 137    5   68     0.1723913097     -9.8167276382     0.1077445626     0.2998685359     -0.0929910659     0.0551322078     54.2884407043     79.4207916259     -61.7373657226
 46  89    2   69     0.1771799468     -9.8430643081     0.1532367229     0.3051949024     -0.1545110321     0.0599259757     54.2884407043     79.4207916259     -61.7373657226
 47  41    1   69     0.1676026582     -9.7879953384     0.1460537433     0.3198425292     -0.1675607204     0.0748399019     54.2884407043     79.4207916259     -61.7373657226
 47 249    1   64     0.1676026582     -9.7879953384     0.1460537433     0.3198425292     -0.1675607204     0.0748399019     54.2884407043     79.4207916259     -61.7373657226
 48 201    0   58     0.1580253696     -9.7951784133     0.1268991470     0.3296963930     -0.1579731941     0.0844274330     54.2884407043     79.4207916259     -61.7373657226
 49 153    0   55     0.3399939537     -9.7760238647     0.0047886476     0.3382186412     -0.1627669572     0.0956128787     54.2884407043     79.4207916259     -61.7373657226
 50 105    0   52     0.3399939537     -9.7760238647     0.0047886476     0.3382186412     -0.1627669572     0.0956128787     54.2884407043     79.4207916259     -61.7373657226
 51  57   -1   53     0.1125332117     -9.8670082092     0.0646467447     0.3275658130     -0.1214873313     0.0966781520     54.2884407043     79.4207916259     -61.7373657226
 52   9   -1   56     -0.0119716191     -9.8406705856     0.1197161788     0.3310279846     -0.2075087547     0.0697798204     55.3391838073     79.7722091674     -62.0747261047
 52 217   -2   54     -0.0119716191     -9.8406705856     0.1197161788     0.3310279846     -0.2075087547     0.0697798204     55.3391838073     79.7722091674     -62.0747261047
 53 169   -3   55     0.0766183614     -9.8382759094     0.2466153383     0.3443439960     -0.3497236967     0.0431478023     55.3391838073     79.7722091674     -62.0747261047
 54 121   -3   51     0.0023943238     -9.8095445632     0.3088677406     0.3510019779     -0.4250923156     0.0340929174     55.3391838073     79.7722091674     -62.0747261047
 55  73   -5   46     0.0023943238     -9.8095445632     0.3088677406     0.3510019779     -0.4250923156     0.0340929174     55.3391838073     79.7722091674     -62.0747261047
 56  24   -6   43     -0.2490096569     -9.7999668121     0.1556310415     0.3675138473     -0.5894118309     0.0498058080     55.3391838073     79.7722091674     -62.0747261047
 56 232   -6   39     -0.1771799468     -9.8047552108     0.2035175085     0.3784329652     -0.9926205635     0.0852263832     55.3391838073     79.7722091674     -62.0747261047
 57 184   -5   34     -0.1771799468     -9.8047552108     0.2035175085     0.3784329652     -0.9926205635     0.0852263832     55.3391838073     79.7722091674     -62.0747261047
 58 136   -2   31     0.1053502440     -9.7903900146     0.2322494029     0.3515346288     -1.4648061752     0.1006729602     55.3391838073     79.7722091674     -62.0747261047
 59  88   -2   27     0.1364764571     -9.7472915649     0.1676026582     0.3451429605     -1.7207399368     0.1299681663     55.3391838073     80.4750442504     -62.0747261047
 60  40   -7   24     0.1364764571     -9.7472915649     0.1676026582     0.3451429605     -1.7207399368     0.1299681663     55.3391838073     80.4750442504     -62.0747261047
 60 248  -13   23     0.6512560367     -9.7951784133     -0.0191545906     0.3488714456     -1.7130166053     0.1347619295     55.3391838073     80.4750442504     -62.0747261047
 61 200  -18   24     -0.1628140068     -9.7161655426     -0.2154891252     0.3547304868     -1.4682683944     0.1515400981     55.3391838073     80.4750442504     -62.0747261047
 62 153  -19   28     -0.1628140068     -9.7161655426     -0.2154891252     0.3547304868     -1.4682683944     0.1515400981     55.3391838073     80.4750442504     -62.0747261047
 63 105  -17   29     -0.3495712518     -9.8023614883     0.1173218607     0.2924115657     -1.6943741798     0.1222448945     55.3391838073     80.4750442504     -62.0747261047
 64  58  -17   31     0.0742240333     -9.7832069396     0.1484480619     0.2540614604     -2.0978491306     0.1052003979     55.3391838073     80.4750442504     -62.0747261047
 65  10  -19   30     0.0742240333     -9.7832069396     0.1484480619     0.2540614604     -2.0978491306     0.1052003979     55.3391838073     80.4750442504     -62.0747261047
 65 217  -19   25     1.0008273124     -9.7808122634     0.1604196929     0.2644479274     -2.0669560432     0.1454147338     55.3391838073     80.4750442504     -62.0747261047
 66 169  -18   22     0.2274607658     -9.7209539413     0.0502807998     0.2559256792     -1.5556213855     0.2559376001     52.3620758056     79.2450790405     -64.6049499511
 67 121  -16   19     0.2274607658     -9.7209539413     0.0502807998     0.2559256792     -1.5556213855     0.2559376001     52.3620758056     79.2450790405     -64.6049499511
 68  73  -14   17     0.1388707752     -9.8741912841     0.1436594247     0.2479360818     -1.3990252017     0.2000103712     52.3620758056     79.2450790405     -64.6049499511
 69  24  -14   17     0.2490096569     -9.8119382858     0.0790126848     0.2572572708     -1.2861053943     0.1105268001     52.3620758056     79.2450790405     -64.6049499511
 69 232  -14   15     0.2490096569     -9.8119382858     0.0790126848     0.2572572708     -1.2861053943     0.1105268001     52.3620758056     79.2450790405     -64.6049499511
 70 184  -14   13     0.0143659424     -9.7616577148     -0.0430978250     0.2697743415     -1.1113994121     0.1121247291     52.3620758056     79.2450790405     -64.6049499511
 71 136  -14   14     0.0311262083     -9.7856006622     -0.0430978250     0.2466044902     -1.0951538085     0.1014719128     52.3620758056     79.2450790405     -64.6049499511
 72  88  -13   13     0.0311262083     -9.7856006622     -0.0430978250     0.2466044902     -1.0951538085     0.1014719128     52.3620758056     79.2450790405     -64.6049499511
 73  40  -14   14     0.1388707752     -9.8478536605     0.0095772953     0.2527298688     -1.1039423942     0.0775030994     52.3620758056     79.2450790405     -64.6049499511
 73 247  -14   14     0.1652083396     -9.8478536605     -0.0407035017     0.2988032341     -0.9912889480     0.0798999786     52.5372009277     78.0151138305     -65.4483566284
 74 199  -12   12     0.1652083396     -9.8478536605     -0.0407035017     0.2988032341     -0.9912889480     0.0798999786     52.5372009277     78.0151138305     -65.4483566284
 75 151  -12   11     0.0047886476     -9.8023614883     -0.0550694465     0.3217067718     -0.9223120689     0.0969444751     52.5372009277     78.0151138305     -65.4483566284
 76 104  -12    9     -0.0885899734     -9.7257432937     -0.1316878080     0.3318269252     -0.8514708518     0.0324949955     52.5372009277     78.0151138305     -65.4483566284
 77  56  -11   10     -0.0885899734     -9.7257432937     -0.1316878080     0.3318269252     -0.8514708518     0.0324949955     52.5372009277     78.0151138305     -65.4483566284
 78   8  -10   10     -0.2250664234     -9.7975721359     -0.1771799468     0.3272994995     -0.8908863067     0.0290328311     52.5372009277     78.0151138305     -65.4483566284
 78 217   -9   11     0.3615428924     -9.8382759094     -0.0191545906     0.3190435886     -1.0133935213     0.0314297151     52.5372009277     78.0151138305     -65.4483566284
 79 169   -6   11     0.3615428924     -9.8382759094     -0.0191545906     0.3190435886     -1.0133935213     0.0314297151     52.5372009277     78.0151138305     -65.4483566284
 80 121   -5   10     0.2250664234     -9.7808122634     0.0119716191     0.3257015705     -0.8053975105     0.1241091370     52.5372009277     78.0151138305     -65.4483566284
 81  73   -5   11     -0.2657699346     -9.7472915649     -0.1268991470     0.2980042648     -0.7111201763     0.1736446857     52.5372009277     78.0151138305     -65.4483566284
 82  26   -5   10     -0.2657699346     -9.7472915649     -0.1268991470     0.2980042648     -0.7111201763     0.1736446857     52.5372009277     78.0151138305     -65.4483566284
 82 234   -6    9     -0.1245048284     -9.8574304580     -0.1484480619     0.2599205017     -0.9212467193     0.1147879242     51.1362075805     79.0693664550     -68.1472549438
 83 186   -6   11     0.0933786296     -9.9172887802     -0.1795742750     0.2729701995     -1.1265796422     0.0796336650     51.1362075805     79.0693664550     -68.1472549438
 84 138   -8   13     0.0933786296     -9.9172887802     -0.1795742750     0.2729701995     -1.1265796422     0.0796336650     51.1362075805     79.0693664550     -68.1472549438
 85  91   -9   14     0.2154891252     -9.8143329620     -0.1604196929     0.3150487899     -1.0661249160     0.0972107982     51.1362075805     79.0693664550     -68.1472549438
 86  43   -9   14     0.0718297100     -9.7951784133     -0.0239432382     0.3198425292     -0.9050012588     0.1406209707     51.1362075805     79.0693664550     -68.1472549438
 86 250   -9   15     0.0718297100     -9.7951784133     -0.0239432382     0.3198425292     -0.9050012588     0.1406209707     51.1362075805     79.0693664550     -68.1472549438
 87 202   -8   17     0.0287318849     -9.8310928344     -0.0143659424     0.2846882629     -0.8759723663     0.1350282549     51.1362075805     79.0693664550     -68.1472549438
 88 154   -7   17     -0.0383091812     -9.8191213607     -0.0454921483     0.2695080280     -0.8285674095     0.1398220176     51.1362075805     79.0693664550     -68.1472549438
 89 106   -7   17     -0.0383091812     -9.8191213607     -0.0454921483     0.2695080280     -0.8285674095     0.1398220176     51.1362075805     79.0693664550     -68.1472549438
 90  58   -7   16     0.0454921483     -9.8047552108     -0.1412650966     0.2729701995     -0.7992721557     0.1342293024     49.0347213745     79.0693664550     -69.1593399047
 91  10   -7   16     -0.1747856235     -9.8023614883     -0.3543598890     0.2820250701     -0.8288336753     0.1422188997     49.0347213745     79.0693664550     -69.1593399047
 91 218   -8   18     -0.1747856235     -9.8023614883     -0.3543598890     0.2820250701     -0.8288336753     0.1422188997     49.0347213745     79.0693664550     -69.1593399047
 92 170   -9   21     -0.1221105098     -9.7544746398     -0.2059118509     0.2721712350     -0.9587979316     0.1376914739     49.0347213745     79.0693664550     -69.1593399047
 93 123   -9   24     0.0742240333     -9.7856006622     -0.1101388931     0.2564583301     -0.9984796524     0.1350282549     49.0347213745     79.0693664550     -69.1593399047
 94  75   -8   24     0.0742240333     -9.7856006622     -0.1101388931     0.2564583301     -0.9984796524     0.1350282549     49.0347213745     79.0693664550     -69.1593399047
 95  27   -8   24     -0.3783031463     -9.5964498519     -0.3639371871     0.2505992889     -0.9614611625     0.1605949974     49.0347213745     79.0693664550     -69.1593399047
 95 235  -11   26     -0.2777415513     -9.8119382858     -0.2178834438     0.1856171798     -1.2094051837     0.1427515506     49.0347213745     79.0693664550     -69.1593399047
 96 188  -15   30     -0.2777415513     -9.8119382858     -0.2178834438     0.1856171798     -1.2094051837     0.1427515506     49.0347213745     79.0693664550     -69.1593399047
 97 141  -16   32     -0.1292934894     -9.8263044357     -0.1891515731     0.1613820314     -1.3723931312     0.1070646405     50.6108360290     79.9479141235     -68.9906616210
 98  94  -18   33     0.2298550844     -9.8837680816     -0.0981672668     0.1949383735     -1.3183301687     0.0998740005     50.6108360290     79.9479141235     -68.9906616210
 99  46  -17   30     0.2298550844     -9.8837680816     -0.0981672668     0.1949383735     -1.3183301687     0.0998740005     50.6108360290     79.9479141235     -68.9906616210
 99 254  -13   25     -0.0526751232     -9.7688407897     -0.2202777862     0.2599205017     -0.9665211677     0.1725794076     50.6108360290     79.9479141235     -68.9906616210
100 206  -11   24     -0.4525271415     -9.7257432937     -0.4429498672     0.2519309043     -0.8629226684     0.2021409511     50.6108360290     79.9479141235     -68.9906616210
101 159   -8   25     -0.4525271415     -9.7257432937     -0.4429498672     0.2519309043     -0.8629226684     0.2021409511     50.6108360290     79.9479141235     -68.9906616210
102 111   -8   25     -0.3663315296     -9.8406705856     -0.3112620830     0.2298263072     -1.0429550409     0.1560675525     50.6108360290     79.9479141235     -68.9906616210
103  63   -9   26     -0.1316878080     -9.8071498870     -0.2633756160     0.2452728986     -1.0855662822     0.1278376102     50.6108360290     79.9479141235     -68.9906616210
104  15   -8   26     -0.1316878080     -9.8071498870     -0.2633756160     0.2452728986     -1.0855662822     0.1278376102     50.6108360290     79.9479141235     -68.9906616210
104 224   -7   27     -0.0502807998     -9.7568693161     -0.3543598890     0.2521972179     -1.0008764266     0.1193153743     47.6337280273     78.3665313720     -69.1593399047
105 176   -7   29     -0.1580253696     -9.7736291885     -0.2130948066     0.2681764364     -0.8565309524     0.0905527973     47.6337280273     78.3665313720     -69.1593399047
106 129   -8   29     -0.1580253696     -9.7736291885     -0.2130948066     0.2681764364     -0.8565309524     0.0905527973     47.6337280273     78.3665313720     -69.1593399047
107  82   -8   30     -0.2992904472     -9.7808122634     -0.1843629074     0.2673774719     -0.7286972999     0.0511374044     47.6337280273     78.3665313720     -69.1593399047
108  34   -8   29     -0.2418267011     -9.7520809173     -0.2035175085     0.2649805784     -0.6898145675     0.0434141206     47.6337280273     78.3665313720     -69.1593399047
108 242   -6   28     -0.2418267011     -9.7520809173     -0.2035175085     0.2649805784     -0.6898145675     0.0434141206     47.6337280273     78.3665313720     -69.1593399047
109 195   -6   27     -0.3926690864     -9.7568693161     -0.3495712518     0.2679100990     -0.7063264369     0.0759051799     47.6337280273     78.3665313720     -69.1593399047
110 147   -6   27     -0.3567542552     -9.7927837371     -0.3663315296     0.2543277740     -0.8314969062     0.0783020591     47.6337280273     78.3665313720     -69.1593399047
111 100   -5   28     -0.3567542552     -9.7927837371     -0.3663315296     0.2543277740     -0.8314969062     0.0783020591     47.6337280273     78.3665313720     -69.1593399047
112  53   -6   31     -0.1436594247     -9.8430643081     -0.2705585718     0.2649805784     -0.8655858993     0.0788347053     46.7581100463     77.1365661621     -68.6532974243
113   5   -5   32     -0.3208393812     -9.7161655426     -0.3615428924     0.2790955543     -0.8085933685     0.0956128787     46.7581100463     77.1365661621     -68.6532974243
113 214   -6   33     -0.3208393812     -9.7161655426     -0.3615428924     0.2790955543     -0.8085933685     0.0956128787     46.7581100463     77.1365661621     -68.6532974243
114 167   -6   32     -0.2777415513     -9.7520809173     -0.2968961238     0.2764323234     -0.8251051902     0.0671166181     46.7581100463     77.1365661621     -68.6532974243
115 120   -5   30     -0.3591485500     -9.7951784133     -0.2681642532     0.2561920166     -0.8613246917     0.0641870975     46.7581100463     77.1365661621     -68.6532974243
116  73   -6   31     -0.3591485500     -9.7951784133     -0.2681642532     0.2561920166     -0.8613246917     0.0641870975     46.7581100463     77.1365661621     -68.6532974243
117  25   -8   29     -0.4357668876     -9.7712354660     -0.3567542552     0.2391475200     -1.0011428594     0.0676492595     46.7581100463     77.1365661621     -68.6532974243
117 234  -11   31     -0.4836534023     -9.7544746398     -0.3974577426     0.2351527214     -1.1707887649     0.0511374044     46.7581100463     77.1365661621     -68.6532974243
118 187  -13   32     -0.4836534023     -9.7544746398     -0.3974577426     0.2351527214     -1.1707887649     0.0511374044     46.7581100463     77.1365661621     -68.6532974243
119 140  -13   31     -0.0550694465     -9.8406705856     -0.1292934894     0.2356853723     -1.2165958881     0.0114557075     46.7581100463     77.1365661621     -68.6532974243
120  93  -12   28     -0.0814070034     -9.8406705856     -0.2466153383     0.2705733299     -0.9995449066     0.0277012324     46.2327384948     79.4207916259     -69.4967041015
121  45  -10   25     -0.0814070034     -9.8406705856     -0.2466153383     0.2705733299     -0.9995449066     0.0277012324     46.2327384948     79.4207916259     -69.4967041015
121 254   -8   23     -0.3663315296     -9.7616577148     -0.4070350170     0.2894820213     -0.8538677215     0.0631218194     46.2327384948     79.4207916259     -69.4967041015
122 206   -8   22     -0.3352053165     -9.7927837371     -0.3280223608     0.2846882629     -0.9050012588     0.0524690103     46.2327384948     79.4207916259     -69.4967041015
123 158   -7   23     -0.3352053165     -9.7927837371     -0.3280223608     0.2846882629     -0.9050012588     0.0524690103     46.2327384948     79.4207916259     -69.4967041015
124 111   -7   22     -0.2801358699     -9.7664461135     -0.2992904472     0.2825577259     -0.9332311630     0.0194453067     46.2327384948     79.4207916259     -69.4967041015
125  63   -7   22     -0.3663315296     -9.8095445632     -0.5004136562     0.2812261104     -0.9540041923     0.0194453067     46.2327384948     79.4207916259     -69.4967041015
126  15   -7   20     -0.3663315296     -9.8095445632     -0.5004136562     0.2812261104     -0.9540041923     0.0194453067     46.2327384948     79.4207916259     -69.4967041015
126 224   -9   21     -0.2945018005     -9.7903900146     -0.4190066337     0.3027980327     -1.0384275913     0.0300981140     46.2327384948     79.4207916259     -69.4967041015
127 175   -8   22     -0.3711201906     -9.7113771438     -0.4046407222     0.2945421028     -1.0333675146     0.0412835645     43.9561233520     79.9479141235     -69.6653900146
128 128   -9   22     -0.3711201906     -9.7113771438     -0.4046407222     0.2945421028     -1.0333675146     0.0412835645     43.9561233520     79.9479141235     -69.6653900146
129  81   -8   23     -0.3016848087     -9.7879953384     -0.4046407222     0.2756333827     -1.0876969146     0.0271685957     43.9561233520     79.9479141235     -69.6653900146
130  33   -8   21     -0.2777415513     -9.7808122634     -0.3735145092     0.3001348495     -1.0956864356     -0.0031919031     43.9561233520     79.9479141235     -69.6653900146
130 242   -9   21     -0.2777415513     -9.7808122634     -0.3735145092     0.3001348495     -1.0956864356     -0.0031919031     43.9561233520     79.9479141235     -69.6653900146
131 194   -9   22     -0.2370380401     -9.7712354660     -0.2370380401     0.2844219398     -1.0773103237     0.0034660995     43.9561233520     79.9479141235     -69.6653900146
132 147   -9   21     -0.1699969768     -9.7664461135     -0.2945018005     0.2588552236     -1.0584015846     0.0199779500     43.9561233520     79.9479141235     -69.6653900146
133  99  -10   23     -0.1699969768     -9.7664461135     -0.2945018005     0.2588552236     -1.0584015846     0.0199779500     43.9561233520     79.9479141235     -69.6653900146
134  51  -12   22     -0.2298550844     -9.7688407897     -0.4525271415     0.2527298688     -1.0520099401     0.0391530036     43.9561233520     79.9479141235     -69.6653900146
135   4  -13   22     -0.1436594247     -9.7664461135     -0.2059118509     0.2639153003     -1.0730491876     0.0575290918     40.6287689208     80.4750442504     -68.8219833374
135 212  -13   21     -0.1436594247     -9.7664461135     -0.2059118509     0.2639153003     -1.0730491876     0.0575290918     40.6287689208     80.4750442504     -68.8219833374
136 165  -13   18     -0.3328109979     -9.7832069396     -0.3759088277     0.2231683254     -1.0482814311     0.0599259757     40.6287689208     80.4750442504     -68.8219833374
137 117  -15   17     -0.5099909305     -9.6610965728     -0.6728049278     0.2383485794     -1.1798436641     0.0551322078     40.6287689208     80.4750442504     -68.8219833374
138  70  -16   17     -0.5099909305     -9.6610965728     -0.6728049278     0.2383485794     -1.1798436641     0.0551322078     40.6287689208     80.4750442504     -68.8219833374
139  23  -19   20     -0.3328109979     -9.7879953384     -0.6799879074     0.3320932626     -1.3593434095     0.0532679653     40.6287689208     80.4750442504     -68.8219833374
139 231  -18   22     -0.2274607658     -9.7664461135     -0.3423882961     0.3451429605     -1.3811817169     0.0452783632     40.6287689208     80.4750442504     -68.8219833374
140 184  -16   24     -0.2274607658     -9.7664461135     -0.3423882961     0.3451429605     -1.3811817169     0.0452783632     40.6287689208     80.4750442504     -68.8219833374
141 137  -13   25     -0.2130948066     -9.7329254150     -0.2466153383     0.3081244468     -1.2538806200     0.0111893868     40.6287689208     80.4750442504     -68.8219833374
142  90  -12   25     -0.5195682525     -9.7472915649     -0.4022463798     0.2798944950     -1.1934260177     0.0394193191     38.3521575927     79.9479141235     -68.6532974243
143  43  -12   22     -0.5195682525     -9.7472915649     -0.4022463798     0.2798944950     -1.1934260177     0.0394193191     38.3521575927     79.9479141235     -68.6532974243
143 252  -10   22     -0.2298550844     -9.7760238647     -0.3304166793     0.3070591688     -1.1896975040     0.0050640177     38.3521575927     79.9479141235     -68.6532974243
144 204   -9   21     -0.0167602658     -9.8143329620     -0.2968961238     0.3278321266     -1.0767776966     0.0229074740     38.3521575927     79.9479141235     -68.6532974243
145 157   -7   19     -0.0167602658     -9.8143329620     -0.2968961238     0.3278321266     -1.0767776966     0.0229074740     38.3521575927     79.9479141235     -68.6532974243
146 109   -5   20     -0.5243568897     -9.8622188568     -0.5890036106     0.3267668485     -1.0022081136     0.0538006067     38.3521575927     79.9479141235     -68.6532974243
147  62   -5   20     -0.8164643287     -9.7760238647     -0.7302687168     0.3443439960     -1.2482879161     0.0207769131     38.3521575927     79.9479141235     -68.6532974243
148  15   -6   24     -0.8164643287     -9.7760238647     -0.7302687168     0.3443439960     -1.2482879161     0.0207769131     38.3521575927     79.9479141235     -68.6532974243
148 224   -5   29     -0.1891515731     -9.8071498870     -0.2968961238     0.3392839193     -1.5822534561     0.0000039339     38.3521575927     79.9479141235     -68.6532974243
149 176   -5   29     -0.0239432382     -9.7401084899     -0.1747856235     0.3182446002     -1.5036889076     0.0324949955     38.3521575927     79.9479141235     -68.6532974243
150 129   -5   29     -0.0239432382     -9.7401084899     -0.1747856235     0.3182446002     -1.5036889076     0.0324949955     38.3521575927     79.9479141235     -68.6532974243
151  82   -3   28     -0.3711201906     -9.7688407897     -0.4333725929     0.3126518964     -1.3279176950     0.0266359519     35.1999244689     77.8394012451     -68.9906616210
152  34   -3   27     -0.4453442096     -9.7999668121     -0.5554831027     0.3022654056     -1.4714642524     0.0245053911     35.1999244689     77.8394012451     -68.9906616210
152 242   -4   29     -0.4453442096     -9.7999668121     -0.5554831027     0.3022654056     -1.4714642524     0.0245053911     35.1999244689     77.8394012451     -68.9906616210
153 195   -4   31     -0.4190066337     -9.6012382507     -0.4166123390     0.3352890968     -1.5992979049     0.0237064290     35.1999244689     77.8394012451     -68.9906616210
154 147   -5   33     -0.3064734458     -9.7640523910     -0.4812590599     0.3051949024     -1.7108860015     0.0697798204     35.1999244689     77.8394012451     -68.9906616210
155  99   -5   34     -0.3064734458     -9.7640523910     -0.4812590599     0.3051949024     -1.7108860015     0.0697798204     35.1999244689     77.8394012451     -68.9906616210
156  51   -4   36     -0.0790126848     -9.7113771438     -0.1915459060     0.2974716377     -1.7678785324     0.0583280563     35.1999244689     77.8394012451     -68.9906616210
157   4   -6   37     -0.0119716191     -9.6395473480     0.2609812974     0.1720348453     -1.7359201908     0.0862916755     35.1999244689     77.8394012451     -68.9906616210
157 212  -13   36     -0.0119716191     -9.6395473480     0.2609812974     0.1720348453     -1.7359201908     0.0862916755     35.1999244689     77.8394012451     -68.9906616210
158 164  -22   34     -0.1532367229     -10.0585536956     -0.5147795677     0.0753606271     -2.0243449211     0.0972107982     34.1491813659     78.5422439575     -68.6532974243
159 118  -27   28     0.0215489125     -9.7760238647     -0.3495712518     0.4186473369     -1.6858519554     -0.1017303586     34.1491813659     78.5422439575     -68.6532974243
160  72  -26   24     0.0215489125     -9.7760238647     -0.3495712518     0.4186473369     -1.6858519554     -0.1017303586     34.1491813659     78.5422439575     -68.6532974243
161  25  -20   23     -0.7949154853     -9.7808122634     -0.4956250190     0.4508720397     -1.1846374320     -0.0471347284     34.1491813659     78.5422439575     -68.6532974243
161 233  -12   23     -0.4501328468     -9.5533514022     -0.1915459060     0.3448766231     -1.3782521486     -0.0247638368     34.1491813659     78.5422439575     -68.6532974243
162 187   -7   25     -0.4501328468     -9.5533514022     -0.1915459060     0.3448766231     -1.3782521486     -0.0247638368     34.1491813659     78.5422439575     -68.6532974243
163 140   -5   25     -0.1197161788     -9.6730680465     0.0311262083     0.2266304731     -1.4775896072     0.0423488426     34.1491813659     78.5422439575     -68.6532974243
164  93   -3   23     0.3232336997     -9.9460210800     -0.1939402198     0.2359516859     -1.2919644165     0.0396856403     34.1491813659     78.5422439575     -68.6532974243
165  45   -2   18     0.3232336997     -9.9460210800     -0.1939402198     0.2359516859     -1.2919644165     0.0396856403     34.1491813659     78.5422439575     -68.6532974243
165 253   -2   15     -0.3902747631     -9.7879953384     -0.3878804397     0.3592579126     -0.9063328742     0.0399519634     32.0476913452     78.5422439575     -66.9664840698
166 206   -2   13     -0.8164643287     -9.7712354660     -0.6321014881     0.3749707937     -0.9899574279     0.0551322078     32.0476913452     78.5422439575     -66.9664840698
167 159   -1   15     -0.8164643287     -9.7712354660     -0.6321014881     0.3749707937     -0.9899574279     0.0551322078     32.0476913452     78.5422439575     -66.9664840698
168 111    0   19     -0.6009752750     -9.7065887451     -0.3543598890     0.3589915990     -1.3590770959     0.0825631904     32.0476913452     78.5422439575     -66.9664840698
169  63    0   20     -0.2657699346     -9.8622188568     -0.4501328468     0.3121192455     -1.6224677562     0.1126573681     32.0476913452     78.5422439575     -66.9664840698
170  16    0   24     -0.2657699346     -9.8622188568     -0.4501328468     0.3121192455     -1.6224677562     0.1126573681     32.0476913452     78.5422439575     -66.9664840698
170 225    1   25     0.2514039993     -9.6874332427     0.0838013267     0.3563283920     -1.5327178001     0.0785683870     32.0476913452     78.5422439575     -66.9664840698
171 177    2   22     0.2394323587     -9.7640523910     0.1029559254     0.3187772750     -1.1753162145     0.1086625576     32.0476913452     78.5422439575     -66.9664840698
172 129    2   22     0.2394323587     -9.7640523910     0.1029559254     0.3187772750     -1.1753162145     0.1086625576     32.0476913452     78.5422439575     -66.9664840698
173  82    2   22     -0.9122373580     -9.7017993927     -0.5028079986     0.2942757797     -0.9316332817     0.1230438470     29.0705852508     78.7179489135     -64.7736282348
174  34    1   21     -1.1349093914     -9.8382759094     -0.6823822021     0.2476697683     -1.4269886970     0.1709814786     29.0705852508     78.7179489135     -64.7736282348
174 243    0   25     -1.1349093914     -9.8382759094     -0.6823822021     0.2476697683     -1.4269886970     0.1709814786     29.0705852508     78.7179489135     -64.7736282348
175 195    1   30     -0.4836534023     -9.7879953384     -0.4716817855     0.2793618679     -1.9460467338     0.1771068477     29.0705852508     78.7179489135     -64.7736282348
176 148    0   33     -0.3112620830     -9.7089824676     -0.2897131729     0.2700406551     -2.0845332145     0.1936186790     29.0705852508     78.7179489135     -64.7736282348
177 101    0   37     -0.3112620830     -9.7089824676     -0.2897131729     0.2700406551     -2.0845332145     0.1936186790     29.0705852508     78.7179489135     -64.7736282348
178  53   -1   39     -0.4908363342     -9.7257432937     -0.1604196929     0.1981342124     -2.1300737857     0.1741773128     29.0705852508     78.7179489135     -64.7736282348
179   6   -5   37     -0.2466153383     -9.9699640274     -0.2083061695     0.1339510679     -2.2286124229     0.1608613109     29.0705852508     78.7179489135     -64.7736282348
179 214   -7   35     -0.2466153383     -9.9699640274     -0.2083061695     0.1339510679     -2.2286124229     0.1608613109     29.0705852508     78.7179489135     -64.7736282348
180 167   -8   30     -0.4309782505     -9.8095445632     -0.3375996351     0.2529961824     -1.9867937088     0.0841611099     27.8447170257     79.5964965820     -61.9060440063
181 119   -5   27     -0.3998520660     -9.5772943496     -0.4190066337     0.2985369205     -1.8786677360     0.1065320014     27.8447170257     79.5964965820     -61.9060440063
182  71    0   30     -0.3998520660     -9.5772943496     -0.4190066337     0.2985369205     -1.8786677360     0.1065320014     27.8447170257     79.5964965820     -61.9060440063
183  23    1   34     -0.3304166793     -9.7425031661     -0.3926690864     0.1736327648     -1.9087619781     0.1725794076     27.8447170257     79.5964965820     -61.9060440063
183 232    0   42     -0.3399939537     -9.7999668121     -0.4381612300     0.0367442083     -2.1551079750     0.2652588129     27.8447170257     79.5964965820     -61.9060440063
184 184   -6   50     -0.3399939537     -9.7999668121     -0.4381612300     0.0367442083     -2.1551079750     0.2652588129     27.8447170257     79.5964965820     -61.9060440063
185 136  -15   55     -0.5794263362     -9.5413799285     -0.5890036106     -0.0034701526     -2.5703010559     0.1981461334     27.8447170257     79.5964965820     -61.9060440063
186  89  -20   58     -0.0143659424     -9.9699640274     0.0095772953     0.1099822521     -2.2214217185     -0.0434062480     27.8447170257     79.5964965820     -61.9060440063
187  41  -19   56     -0.0143659424     -9.9699640274     0.0095772953     0.1099822521     -2.2214217185     -0.0434062480     27.8447170257     79.5964965820     -61.9060440063
187 249  -13   52     -0.1460537433     -9.7544746398     0.0478864765     0.1922751617     -1.6618831157     0.0090588264     27.8447170257     79.5964965820     -61.9060440063
188 202   -7   47     -0.6895652294     -9.7784175872     -0.3471769332     0.2050585508     -1.4435006141     0.0498058080     26.9690971374     78.7179489135     -57.6890144348
189 154   -7   42     -0.6895652294     -9.7784175872     -0.3471769332     0.2050585508     -1.4435006141     0.0498058080     26.9690971374     78.7179489135     -57.6890144348
190 106  -10   40     -1.0582910776     -9.8430643081     -0.5291455268     0.1696379661     -1.7114187240     0.1422188997     26.9690971374     78.7179489135     -57.6890144348
191  59  -10   40     -0.4094293594     -9.6179981231     -0.2442210197     0.2197061538     -1.9292686462     0.2016083002     26.9690971374     78.7179489135     -57.6890144348
192  12  -10   38     -0.4094293594     -9.6179981231     -0.2442210197     0.2197061538     -1.9292686462     0.2016083002     26.9690971374     78.7179489135     -57.6890144348
192 220   -7   38     -0.2729529142     -9.7568693161     -0.2681642532     0.2793618679     -1.6989016532     0.2056030988     26.9690971374     78.7179489135     -57.6890144348
193 173   -4   39     -0.4094293594     -9.7640523910     -0.1652083396     0.3129182100     -1.3641371726     0.1944176578     26.9690971374     78.7179489135     -57.6890144348
194 126   -5   38     -0.4094293594     -9.7640523910     -0.1652083396     0.3129182100     -1.3641371726     0.1944176578     26.9690971374     78.7179489135     -57.6890144348
195  78   -3   37     -0.5315398693     -9.8406705856     -0.0454921483     0.2764323234     -1.1657286882     0.1680519580     26.9690971374     78.7179489135     -57.6890144348
196  31   -2   33     -0.5913979530     -9.8239097595     -0.3184450626     0.3142498016     -0.9545368194     0.0735083007     27.6695919036     80.8264694213     -55.6648368835
196 239   -3   31     -0.8308303833     -9.7113771438     -0.3591485500     0.2993358612     -0.9526725769     0.0572627735     27.6695919036     80.8264694213     -55.6648368835
197 192   -2   32     -0.8308303833     -9.7113771438     -0.3591485500     0.2993358612     -0.9526725769     0.0572627735     27.6695919036     80.8264694213     -55.6648368835
198 145   -4   33     -0.6608333587     -9.7879953384     -0.3040791034     0.2255651950     -1.2030135393     0.1089288825     27.6695919036     80.8264694213     -55.6648368835
199  97   -5   37     -0.4812590599     -9.6634902954     -0.0981672668     0.2924115657     -1.0695871114     0.0793673467     27.6695919036     80.8264694213     -55.6648368835
200  50   -5   41     -0.4812590599     -9.6634902954     -0.0981672668     0.2924115657     -1.0695871114     0.0793673467     27.6695919036     80.8264694213     -55.6648368835
201   3   -5   39     -0.6895652294     -9.8071498870     -0.0335205316     0.3009338140     -0.8634552955     0.0508710861     27.6695919036     80.8264694213     -55.6648368835
201 211   -3   38     -0.7422403812     -9.7640523910     -0.0335205316     0.3267668485     -0.7609220504     -0.0005287007     27.6695919036     80.8264694213     -55.6648368835
202 163   -2   35     -0.7422403812     -9.7640523910     -0.0335205316     0.3267668485     -0.7609220504     -0.0005287007     27.6695919036     80.8264694213     -55.6648368835
203 115   -2   30     -0.9840670585     -9.8215160369     -0.6488616943     0.2961400508     -0.7944784164     -0.0127794289     26.7939720153     81.0021743774     -54.1467056274
204  68   -2   31     -0.7637892246     -9.7616577148     -0.5961865901     0.2125154972     -1.1106004714     0.0676492595     26.7939720153     81.0021743774     -54.1467056274
205  21   -1   35     -0.7637892246     -9.7616577148     -0.5961865901     0.2125154972     -1.1106004714     0.0676492595     26.7939720153     81.0021743774     -54.1467056274
205 229   -1   41     -0.6416787624     -9.6802511215     0.1795742750     0.2561920166     -1.1718540191     0.0785683870     26.7939720153     81.0021743774     -54.1467056274
206 182   -2   45     -0.8523792266     -9.8047552108     -0.0526751232     0.3134508371     -1.1473525762     0.0948139095     26.7939720153     81.0021743774     -54.1467056274
207 135   -1   46     -0.8523792266     -9.8047552108     -0.0526751232     0.3134508371     -1.1473525762     0.0948139095     26.7939720153     81.0021743774     -54.1467056274
208  87   -1   44     -0.8954771041     -9.8406705856     -0.5483001708     0.3802972030     -1.1574727296     0.0910854339     26.7939720153     81.0021743774     -54.1467056274
209  39   -1   41     -0.5267512321     -9.6036319732     -0.5004136562     0.3704433679     -1.0778429508     0.1115920782     26.7939720153     81.0021743774     -54.1467056274
209 248    1   44     -0.5267512321     -9.6036319732     -0.5004136562     0.3704433679     -1.0778429508     0.1115920782     26.7939720153     81.0021743774     -54.1467056274
210 200    4   47     -0.7206914424     -9.8382759094     0.0311262083     0.2684427499     -0.9188498497     0.1312997817     27.4944686889     77.4879837036     -51.4478034973
211 153    7   50     -0.5842149734     -9.7640523910     0.0718297100     0.2407454490     -0.9521399497     0.1430178642     27.4944686889     77.4879837036     -51.4478034973
212 105    7   51     -0.5842149734     -9.7640523910     0.0718297100     0.2407454490     -0.9521399497     0.1430178642     27.4944686889     77.4879837036     -51.4478034973
213  57    5   49     -0.5219625949     -9.9484148025     -0.3040791034     0.2988032341     -0.8224419593     0.0237064290     27.4944686889     77.4879837036     -51.4478034973
214   9    4   46     -0.7015368461     -9.7544746398     -0.1771799468     0.3448766231     -0.5811558723     -0.0399440813     27.4944686889     77.4879837036     -51.4478034973
214 217    5   44     -0.7015368461     -9.7544746398     -0.1771799468     0.3448766231     -0.5811558723     -0.0399440813     27.4944686889     77.4879837036     -51.4478034973
215 170   10   47     -0.9601238250     -9.7137708663     -0.0071829710     0.3374196529     -0.4349461555     -0.0034582242     27.4944686889     77.4879837036     -51.4478034973
216 123   14   48     -0.7350573539     -9.7472915649     0.0311262083     0.2948084354     -0.6184407234     0.1488769054     27.4944686889     77.4879837036     -51.4478034973
217  75   16   50     -0.7350573539     -9.7472915649     0.0311262083     0.2948084354     -0.6184407234     0.1488769054     27.4944686889     77.4879837036     -51.4478034973
218  27   17   50     -0.5985808849     -9.7879953384     -0.3423882961     0.2950747489     -0.7065927505     0.1989451026     28.5452117919     79.9479141235     -51.4478034973
218 236   16   47     -0.5674547195     -9.6778564453     -0.0430978250     0.3107876539     -0.6043257713     0.1842974853     28.5452117919     79.9479141235     -51.4478034973
219 188   16   49     -0.5674547195     -9.6778564453     -0.0430978250     0.3107876539     -0.6043257713     0.1842974853     28.5452117919     79.9479141235     -51.4478034973
220 141   15   53     -0.6680163383     -9.7616577148     -0.1101388931     0.3390175819     -0.4626434326     0.1283702611     28.5452117919     79.9479141235     -51.4478034973
221  94   16   52     -0.8715337753     -9.7401084899     -0.1053502440     0.3398165464     -0.3947318077     0.0692471790     28.5452117919     79.9479141235     -51.4478034973
222  47   17   55     -0.8715337753     -9.7401084899     -0.1053502440     0.3398165464     -0.3947318077     0.0692471790     28.5452117919     79.9479141235     -51.4478034973
223   0   17   53     -0.8428019523     -9.7448978424     0.1268991470     0.3102550268     -0.4583823204     0.1038687944     28.5452117919     79.9479141235     -51.4478034973
223 208   16   48     -0.6632276535     -9.7041940689     -0.0430978250     0.2985369205     -0.5148422241     0.1185164089     28.5452117919     79.9479141235     -51.4478034973
224 161   15   49     -0.6632276535     -9.7041940689     -0.0430978250     0.2985369205     -0.5148422241     0.1185164089     28.5452117919     79.9479141235     -51.4478034973
225 114   14   50     -0.8380132675     -9.7951784133     0.0694353866     0.3171793222     -0.4511916637     0.0767041444     28.5452117919     79.9479141235     -51.4478034973
226  67   13   50     -0.8715337753     -9.8382759094     0.0861956501     0.3483387947     -0.4674372196     0.0721766996     28.8954601287     79.9479141235     -50.7730789184
227  19   15   51     -0.8715337753     -9.8382759094     0.0861956501     0.3483387947     -0.4674372196     0.0721766996     28.8954601287     79.9479141235     -50.7730789184
227 228   14   51     -0.5985808849     -9.6610965728     -0.2945018005     0.3749707937     -0.4858133316     0.0631218194     28.8954601287     79.9479141235     -50.7730789184
228 181   18   49     -0.7877325057     -9.7329254150     -0.0885899734     0.2972053337     -0.2399997949     0.0271685957     28.8954601287     79.9479141235     -50.7730789184
229 133   22   51     -0.7877325057     -9.7329254150     -0.0885899734     0.2972053337     -0.2399997949     0.0271685957     28.8954601287     79.9479141235     -50.7730789184
230  86   24   55     -0.7111141681     -9.8334875106     0.2370380401     0.2684427499     -0.1292106151     0.0295654773     28.8954601287     79.9479141235     -50.7730789184
231  39   25   56     -0.6081582069     -9.7975721359     0.1005615949     0.2737691402     -0.2399997949     0.0751062154     28.8954601287     79.9479141235     -50.7730789184
231 247   20   54     -0.6081582069     -9.7975721359     0.1005615949     0.2737691402     -0.2399997949     0.0751062154     28.8954601287     79.9479141235     -50.7730789184
232 199   16   52     -0.6129468917     -9.7353200912     -0.0526751232     0.2809597969     -0.2940628051     0.0740409421     28.8954601287     79.9479141235     -50.7730789184
233 152   12   47     -0.9146316528     -9.6970109939     -0.1245048284     0.2876177978     -0.2458588600     0.0335602760     27.8447170257     79.2450790405     -49.4236259460
234 104   11   46     -0.9146316528     -9.6970109939     -0.1245048284     0.2876177978     -0.2458588600     0.0335602760     27.8447170257     79.2450790405     -49.4236259460
235  56   12   50     -0.6177354812     -9.7305316925     -0.0742240333     0.2908136367     -0.2277490854     0.0316960358     27.8447170257     79.2450790405     -49.4236259460
236   9   14   50     -0.6799879074     -9.8502473831     0.1628140068     0.2974716377     -0.0714191436     0.0173147463     27.8447170257     79.2450790405     -49.4236259460
236 217   16   49     -0.6799879074     -9.8502473831     0.1628140068     0.2974716377     -0.0714191436     0.0173147463     27.8447170257     79.2450790405     -49.4236259460
237 169   17   49     -0.6680163383     -9.7927837371     -0.1508424043     0.2897483348     -0.1510488748     0.0671166181     27.8447170257     79.2450790405     -49.4236259460
238 122   16   48     -0.5770320415     -9.6563072204     -0.2250664234     0.2412780761     -0.2884700775     0.1193153743     27.8447170257     79.2450790405     -49.4236259460
239  75   11   48     -0.5770320415     -9.6563072204     -0.2250664234     0.2412780761     -0.2884700775     0.1193153743     27.8447170257     79.2450790405     -49.4236259460
240  27    7   52     -0.6297071456     -9.6778564453     0.0383091812     0.2330221652     -0.1827409553     0.0719103813     27.8447170257     79.2450790405     -49.4236259460
240 235    5   51     -0.6823822021     -9.8095445632     0.1795742750     0.2607194423     -0.0980511569     0.0466099643     27.6695919036     78.7179489135     -50.2670326232
241 187    5   50     -0.6823822021     -9.8095445632     0.1795742750     0.2607194423     -0.0980511569     0.0466099643     27.6695919036     78.7179489135     -50.2670326232
242 139    3   48     -0.5483001708     -9.8095445632     -0.0383091812     0.3089233875     -0.1310748577     0.0625891733     27.6695919036     78.7179489135     -50.2670326232
243  92    1   44     -0.7063254833     -9.8143329620     -0.0957729530     0.3272994995     -0.0463850450     0.0500721263     27.6695919036     78.7179489135     -50.2670326232
244  44    0   44     -0.7063254833     -9.8143329620     -0.0957729530     0.3272994995     -0.0463850450     0.0500721263     27.6695919036     78.7179489135     -50.2670326232
244 252   -1   42     -0.6751992702     -9.7520809173     -0.2729529142     0.3225057363     -0.0929910659     0.0716440629     27.6695919036     78.7179489135     -50.2670326232
245 205   -2   43     -0.7590005874     -9.6826448440     -0.3280223608     0.3275658130     -0.1124324440     0.0561974906     27.6695919036     78.7179489135     -50.2670326232
246 157   -4   47     -0.7590005874     -9.6826448440     -0.3280223608     0.3275658130     -0.1124324440     0.0561974906     27.6695919036     78.7179489135     -50.2670326232
247 109   -4   51     -0.9218146324     -9.6898279190     -0.1987288665     0.3147824287     -0.1214873313     0.0306307554     27.6695919036     78.7179489135     -50.2670326232
248  62   -3   55     -0.8260416984     -9.7736291885     0.0143659424     0.3099886894     -0.1920621681     0.0708450984     27.1442203521     79.2450790405     -49.7609901428
249  14   -2   56     -0.8260416984     -9.7736291885     0.0143659424     0.3099886894     -0.1920621681     0.0708450984     27.1442203521     79.2450790405     -49.7609901428
249 222   -2   54     -0.6847765922     -9.8143329620     -0.2490096569     0.3291637420     -0.2621043920     0.1318324208     27.1442203521     79.2450790405     -49.7609901428
250 174   -1   53     -0.5674547195     -9.7448978424     -0.2250664234     0.3012001276     -0.2602401256     0.1558012390     27.1442203521     79.2450790405     -49.7609901428
251 126   -1   54     -0.5674547195     -9.7448978424     -0.2250664234     0.3012001276     -0.2602401256     0.1558012390     27.1442203521     79.2450790405     -49.7609901428
252  78   -2   56     -0.7087197780     -9.7017993927     0.0287318849     0.2852209091     -0.2575769424     0.1486105918     27.1442203521     79.2450790405     -49.7609901428
253  30   -3   59     -0.7733665466     -9.7209539413     0.0000000000     0.3038633108     -0.2831436634     0.1312997817     27.1442203521     79.2450790405     -49.7609901428
253 237   -6   61     -0.7733665466     -9.7209539413     0.0000000000     0.3038633108     -0.2831436634     0.1312997817     27.1442203521     79.2450790405     -49.7609901428
254 188   -6   61     -0.7087197780     -9.7975721359     -0.0311262083     0.3185109138     -0.2274827480     0.0937486362     27.1442203521     79.2450790405     -49.7609901428
255 140   -7   58     -0.7733665466     -9.7832069396     -0.1987288665     0.3251689434     -0.1278790116     0.0508710861     28.0198402404     80.1236267089     -49.5923080444
  0  93   -7   59     -0.7733665466     -9.7832069396     -0.1987288665     0.3251689434     -0.1278790116     0.0508710861     28.0198402404     80.1236267089     -49.5923080444
  1  45   -4   57     -0.9098430633     -9.8023614883     -0.2083061695     0.3270331621     -0.0735496997     0.0141189026     28.0198402404     80.1236267089     -49.5923080444
  1 252   -4   55     -0.8523792266     -9.7017993927     0.1580253696     0.3288974285     -0.0937900352     0.0407509231     28.0198402404     80.1236267089     -49.5923080444
  2 204   -2   54     -0.8523792266     -9.7017993927     0.1580253696     0.3288974285     -0.0937900352     0.0407509231     28.0198402404     80.1236267089     -49.5923080444
  3 156    0   52     -0.6464673995     -9.6922225952     -0.0861956501     0.3241036415     -0.1888663291     0.0647197341     28.0198402404     80.1236267089     -49.5923080444
  4 108   -1   51     -0.6799879074     -9.7544746398     -0.1125332117     0.3174456596     -0.1521141529     0.0407509231     28.0198402404     80.1236267089     -49.5923080444
  5  60    0   48     -0.6799879074     -9.7544746398     -0.1125332117     0.3174456596     -0.1521141529     0.0407509231     28.0198402404     80.1236267089     -49.5923080444
  6  12    1   50     -0.7757608890     -9.7592630386     -0.1795742750     0.3217067718     -0.0692885828     0.0090588264     28.0198402404     80.1236267089     -49.5923080444
  6 220    1   50     -0.8715337753     -9.7305316925     -0.1460537433     0.3217067718     -0.0245467948     -0.0143773484     28.0198402404     80.1236267089     -49.5923080444
  7 172    2   51     -0.8715337753     -9.7305316925     -0.1460537433     0.3217067718     -0.0245467948     -0.0143773484     28.0198402404     80.1236267089     -49.5923080444
  8 125    3   51     -0.8499849319     -9.6922225952     0.0407035017     0.3182446002     -0.0573041677     0.0226411533     27.6695919036     77.6636886596     -48.2428588867
  9  77    3   50     -0.6680163383     -9.7736291885     -0.0670410633     0.3062602043     -0.1656964778     0.0865579891     27.6695919036     77.6636886596     -48.2428588867
 10  29    4   50     -0.6680163383     -9.7736291885     -0.0670410633     0.3062602043     -0.1656964778     0.0865579891     27.6695919036     77.6636886596     -48.2428588867
 10 237    5   49     -0.6584390640     -9.7808122634     -0.1412650966     0.3137171506     -0.2040465831     0.1025372028     27.6695919036     77.6636886596     -48.2428588867
 11 189    3   46     -0.7015368461     -9.6802511215     -0.2250664234     0.3355554342     -0.1609027147     0.0820305442     27.6695919036     77.6636886596     -48.2428588867
 12 141    3   44     -0.7015368461     -9.6802511215     -0.2250664234     0.3355554342     -0.1609027147     0.0820305442     27.6695919036     77.6636886596     -48.2428588867
 13  94    3   45     -0.6560447216     -9.7760238647     -0.1484480619     0.3307616710     -0.1145630002     0.0567301321     27.6695919036     77.6636886596     -48.2428588867
 14  46    4   44     -0.8308303833     -9.7688407897     -0.0287318849     0.3091897487     -0.0850014686     0.0561974906     27.6695919036     77.6636886596     -48.2428588867
 14 254    6   47     -0.8308303833     -9.7688407897     -0.0287318849     0.3091897487     -0.0850014686     0.0561974906     27.6695919036     77.6636886596     -48.2428588867
 15 206    7   49     -0.6680163383     -9.7760238647     0.0071829710     0.3051949024     -0.1531794309     0.0844274330     28.1949653625     80.2993392944     -49.0862655639
 16 158    7   46     -0.5123852729     -9.7185602188     -0.0957729530     0.3193099021     -0.1949916934     0.1049340844     28.1949653625     80.2993392944     -49.0862655639
 17 110    5   44     -0.5123852729     -9.7185602188     -0.0957729530     0.3193099021     -0.1949916934     0.1049340844     28.1949653625     80.2993392944     -49.0862655639
 18  63    4   41     -0.5913979530     -9.9651756286     -0.1556310415     0.3145161151     -0.1142966866     0.0745735836     28.1949653625     80.2993392944     -49.0862655639
 19  16    4   43     -0.7111141681     -9.7616577148     -0.0287318849     0.3195762157     -0.0533093690     0.0436804437     28.1949653625     80.2993392944     -49.0862655639
 19 224    3   43     -0.7111141681     -9.7616577148     -0.0287318849     0.3195762157     -0.0533093690     0.0436804437     28.1949653625     80.2993392944     -49.0862655639
 20 176    2   43     -0.7111141681     -9.7664461135     0.1101388931     0.3161140441     -0.0578368139     0.0237064290     28.1949653625     80.2993392944     -49.0862655639
 21 129    3   42     -0.7039311408     -9.9412317276     0.0933786296     0.3355554342     -0.0940563583     0.0346255588     28.1949653625     80.2993392944     -49.0862655639
 22  81    3   35     -0.7039311408     -9.9412317276     0.0933786296     0.3355554342     -0.0940563583     0.0346255588     28.1949653625     80.2993392944     -49.0862655639
 23  34    2   30     -0.5674547195     -9.7616577148     0.0023943238     0.3475398540     -0.1587721586     0.0753725481     28.0198402404     78.0151138305     -48.9175834655
 23 242    3   28     -0.6751992702     -9.7760238647     0.0933786296     0.3265005350     -0.1233515739     0.0900201511     28.0198402404     78.0151138305     -48.9175834655
 24 194    3   25     -0.6751992702     -9.7760238647     0.0933786296     0.3265005350     -0.1233515739     0.0900201511     28.0198402404     78.0151138305     -48.9175834655
 25 146    3   25     -0.7278743743     -9.7448978424     -0.1173218607     0.3280984401     -0.1265474081     0.0905527973     28.0198402404     78.0151138305     -48.9175834655
 26  98    3   26     -0.6560447216     -9.7329254150     -0.1412650966     0.3233046770     -0.1699576139     0.0671166181     28.0198402404     78.0151138305     -48.9175834655
 27  50    2   23     -0.6560447216     -9.7329254150     -0.1412650966     0.3233046770     -0.1699576139     0.0671166181     28.0198402404     78.0151138305     -48.9175834655
 28   3    1   22     -0.5842149734     -9.6874332427     -0.1292934894     0.3272994995     -0.1265474081     0.0146515440     28.0198402404     78.0151138305     -48.9175834655
 28 211    0   23     -0.7182971000     -9.8023614883     -0.1987288665     0.3131845235     -0.0671580123     -0.0236985540     28.0198402404     78.0151138305     -48.9175834655
 29 163    0   23     -0.7182971000     -9.8023614883     -0.1987288665     0.3131845235     -0.0671580123     -0.0236985540     28.0198402404     78.0151138305     -48.9175834655
 30 115    2   26     -0.6344957828     -9.7975721359     0.0000000000     0.3134508371     -0.0783434629     -0.0415420103     26.4437255859     79.5964965820     -49.4236259460
 31  67    2   27     -0.5339341640     -9.8143329620     0.1819685935     0.3022654056     -0.0591684103     -0.0314218401     26.4437255859     79.5964965820     -49.4236259460
 32  19    2   25     -0.5339341640     -9.8143329620     0.1819685935     0.3022654056     -0.0591684103     -0.0314218401     26.4437255859     79.5964965820     -49.4236259460
 32 227    3   22     -0.4812590599     -9.8191213607     -0.0981672668     0.3139834880     -0.0445208024     0.0074608993     26.4437255859     79.5964965820     -49.4236259460
 33 179    3   16     -0.4788647174     -9.7688407897     -0.0478864765     0.3115866184     -0.0522440910     0.0508710861     26.4437255859     79.5964965820     -49.4236259460
 34 131    4   14     -0.4788647174     -9.7688407897     -0.0478864765     0.3115866184     -0.0522440910     0.0508710861     26.4437255859     79.5964965820     -49.4236259460
 35  84    3   12     -0.6129468917     -9.6946163177     -0.0095772953     0.3155814170     -0.1028449177     0.1012055993     26.4437255859     79.5964965820     -49.4236259460
 36  36    2   11     -0.6057639122     -9.7760238647     -0.2274607658     0.3190435886     -0.2123024940     0.1387567405     26.4437255859     79.5964965820     -49.4236259460
 36 244    1   13     -0.6057639122     -9.7760238647     -0.2274607658     0.3190435886     -0.2123024940     0.1387567405     26.4437255859     79.5964965820     -49.4236259460
 37 197    0   13     -0.5243568897     -9.8023614883     -0.3064734458     0.3312942981     -0.2517178535     0.1235764980     27.8447170257     78.8936614990     -49.7609901428
 38 149    0   16     -0.5052022933     -9.7640523910     -0.3471769332     0.3366206884     -0.1614353561     0.0474089241     27.8447170257     78.8936614990     -49.7609901428
 39 101    0   18     -0.5052022933     -9.7640523910     -0.3471769332     0.3366206884     -0.1614353561     0.0474089241     27.8447170257     78.8936614990     -49.7609901428
 40  54    1   21     -0.5650603771     -9.7592630386     0.0023943238     0.3121192455     -0.0162908658     -0.0175731921     27.8447170257     78.8936614990     -49.7609901428
 41   6    2   23     -0.4812590599     -9.7856006622     0.0981672668     0.3027980327     0.0529523801     -0.0079856662     27.8447170257     78.8936614990     -49.7609901428
 41 213    3   21     -0.4812590599     -9.7856006622     0.0981672668     0.3027980327     0.0529523801     -0.0079856662     27.8447170257     78.8936614990     -49.7609901428
 42 165    3   20     -0.5315398693     -9.7568693161     0.0742240333     0.3035969972     0.0092758684     0.0724430179     27.8447170257     78.8936614990     -49.7609901428
 43 117    3   15     -0.5794263362     -9.7425031661     -0.1412650966     0.3179782867     -0.0698212146     0.1195816879     27.8447170257     78.8936614990     -49.7609901428
 44  69    2   11     -0.5794263362     -9.7425031661     -0.1412650966     0.3179782867     -0.0698212146     0.1195816879     27.8447170257     78.8936614990     -49.7609901428
 45  22    1   10     -0.6225241661     -9.7233486175     -0.2801358699     0.3347564697     -0.1169598817     0.1028035163     27.8447170257     78.8936614990     -49.7609901428
 45 230    1    9     -0.5818206787     -9.7472915649     -0.2945018005     0.3456755876     -0.1435919046     0.0404846048     28.5452117919     78.5422439575     -49.0862655639
 46 182    1    9     -0.5818206787     -9.7472915649     -0.2945018005     0.3456755876     -0.1435919046     0.0404846048     28.5452117919     78.5422439575     -49.0862655639
 47 134    1   12     -0.5602717399     -9.8167276382     -0.2394323587     0.3478061676     -0.1031112432     -0.0202363944     28.5452117919     78.5422439575     -49.0862655639
 48  88    2   14     -0.3495712518     -9.8143329620     0.1053502440     0.3366206884     -0.0684896183     0.0034660995     28.5452117919     78.5422439575     -49.0862655639
 49  40    4   16     -0.3495712518     -9.8143329620     0.1053502440     0.3366206884     -0.0684896183     0.0034660995     28.5452117919     78.5422439575     -49.0862655639
 49 248    4   16     -0.3711201906     -9.7856006622     0.1077445626     0.3384849548     -0.0690222644     0.1020045518     28.5452117919     78.5422439575     -49.0862655639
 50 200    5   15     -0.5075965881     -9.8143329620     -0.1987288665     0.3424797296     -0.1174925327     0.2026735782     28.5452117919     78.5422439575     -49.0862655639
 51 152    3   14     -0.5075965881     -9.8143329620     -0.1987288665     0.3424797296     -0.1174925327     0.2026735782     28.5452117919     78.5422439575     -49.0862655639
 52 105    1   11     -0.5243568897     -9.7281370162     -0.2873188495     0.3398165464     -0.1814093589     0.2466164112     28.5452117919     78.5422439575     -49.0862655639
 53  58    0   11     -0.5363285064     -9.7520809173     -0.1388707752     0.3331585407     -0.1973885726     0.2159895896     27.4944686889     79.2450790405     -49.4236259460
 54  10   -1   14     -0.5363285064     -9.7520809173     -0.1388707752     0.3331585407     -0.1973885726     0.2159895896     27.4944686889     79.2450790405     -49.4236259460
 54 218    0   15     -0.6632276535     -9.7712354660     0.2514039993     0.3145161151     -0.1835399246     0.1837648391     27.4944686889     79.2450790405     -49.4236259460
 55 170   -1   16     -0.6177354812     -9.8239097595     0.1412650966     0.3198425292     -0.1587721586     0.1595297098     27.4944686889     79.2450790405     -49.4236259460
 56 123   -2   13     -0.6177354812     -9.8239097595     0.1412650966     0.3198425292     -0.1587721586     0.1595297098     27.4944686889     79.2450790405     -49.4236259460
 57  75   -1    8     -0.6129468917     -9.7808122634     0.0047886476     0.3384849548     -0.0924584293     0.1400883436     27.4944686889     79.2450790405     -49.4236259460
 58  26    0    4     -0.5937922477     -9.6610965728     -0.0191545906     0.3243699550     -0.0493145656     0.1486105918     27.4944686889     79.2450790405     -49.4236259460
 58 234   -1    1     -0.5937922477     -9.6610965728     -0.0191545906     0.3243699550     -0.0493145656     0.1486105918     27.4944686889     79.2450790405     -49.4236259460
 59 186   -1    1     -0.3806974601     -9.7089824676     -0.1053502440     0.2695080280     -0.0349332761     0.1744436264     27.4944686889     79.2450790405     -49.4236259460
 60 138    0    0     -0.8092814445     -9.7927837371     -0.1628140068     0.2242336034     0.0188633937     0.1763078927     28.3700885772     78.3665313720     -50.2670326232
 61  90    0    0     -0.8092814445     -9.7927837371     -0.1628140068     0.2242336034     0.0188633937     0.1763078927     28.3700885772     78.3665313720     -50.2670326232
 62  42    0    0     -0.7757608890     -9.7760238647     -0.2035175085     0.2537951469     -0.0538420104     0.1765742063     28.3700885772     78.3665313720     -50.2670326232
 62 250    0    0     -0.7949154853     -9.8286991119     -0.2346437215     0.3169130086     -0.0772781848     0.1214459300     28.3700885772     78.3665313720     -50.2670326232
 63 202    0    0     -0.7949154853     -9.8286991119     -0.2346437215     0.3169130086     -0.0772781848     0.1214459300     28.3700885772     78.3665313720     -50.2670326232
 64 154    0    0     -0.7063254833     -9.7544746398     -0.1747856235     0.4037333488     -0.0913931465     0.0466099643     28.3700885772     78.3665313720     -50.2670326232
 65 107    0    0     -0.7757608890     -9.7999668121     -0.0861956501     0.4162504196     0.0138033103     -0.0295576000     28.3700885772     78.3665313720     -50.2670326232
 66  59    0    0     -0.7757608890     -9.7999668121     -0.0861956501     0.4162504196     0.0138033103     -0.0295576000     28.3700885772     78.3665313720     -50.2670326232
 67  10    0    0     -0.6728049278     -9.7496862411     -0.0287318849     0.3861562728     -0.0106981396     0.0383540391     28.3700885772     78.3665313720     -50.2670326232
 67 218    0    0     -0.6704106330     -9.7736291885     -0.1053502440     0.3715086460     -0.0687559366     0.1270386576     28.3700885772     78.3665313720     -50.2670326232
 68 170    0    0     -0.6704106330     -9.7736291885     -0.1053502440     0.3715086460     -0.0687559366     0.1270386576     27.6695919036     78.7179489135     -49.2549476623
 69 122    0    0     -0.3926690864     -9.7856006622     -0.3352053165     0.3890857696     -0.0780771446     0.1448821067     27.6695919036     78.7179489135     -49.2549476623
 70  74    0    0     -0.6225241661     -9.7425031661     -0.3639371871     0.3669812202     0.1269893765     0.0263696336     27.6695919036     78.7179489135     -49.2549476623
 71  26    0    3     -0.6225241661     -9.7425031661     -0.3639371871     0.3669812202     0.1269893765     0.0263696336     27.6695919036     78.7179489135     -49.2549476623
 71 235    0    9     -0.7374516487     -9.7305316925     0.0071829710     0.3355554342     0.2425723314     -0.0236985540     27.6695919036     78.7179489135     -49.2549476623
 72 187    0   11     -0.7254800796     -9.7568693161     0.1508424043     0.3456755876     0.2199351072     -0.0338187217     27.6695919036     78.7179489135     -49.2549476623
 73 139    0   14     -0.7254800796     -9.7568693161     0.1508424043     0.3456755876     0.2199351072     -0.0338187217     27.6695919036     78.7179489135     -49.2549476623
 74  91    1   13     -0.5937922477     -9.7856006622     -0.0766183614     0.3403491973     0.1586814641     -0.0274270415     27.6695919036     78.7179489135     -49.2549476623
 75  44    1    9     -0.6632276535     -9.7736291885     0.0383091812     0.3073254823     0.1658721065     -0.0047898216     27.6695919036     78.7179489135     -49.2549476623
 75 252    1    8     -0.6632276535     -9.7736291885     0.0383091812     0.3073254823     0.1658721065     -0.0047898216     26.0934772491     79.2450790405     -49.7609901428
 76 204    2    6     -0.6512560367     -9.7281370162     0.0598580884     0.2972053337     0.0446964502     0.0894875049     26.0934772491     79.2450790405     -49.7609901428
 77 155    2    5     -0.6512560367     -9.7281370162     0.0598580884     0.2972053337     0.0446964502     0.0894875049     26.0934772491     79.2450790405     -49.7609901428
 78 107    1    3     -0.6464673995     -9.7856006622     -0.0981672668     0.2974716377     -0.0884636306     0.1568665266     26.0934772491     79.2450790405     -49.7609901428
 79  59    0    1     -0.6249184608     -9.7736291885     -0.1029559254     0.3099886894     -0.0993827629     0.1480779552     26.0934772491     79.2450790405     -49.7609901428
 80  11    0    0     -0.6249184608     -9.7736291885     -0.1029559254     0.3099886894     -0.0993827629     0.1480779552     26.0934772491     79.2450790405     -49.7609901428
 80 218    0    0     -0.7135085105     -9.7640523910     -0.0981672668     0.3115866184     -0.0964532375     0.1201143264     26.0934772491     79.2450790405     -49.7609901428
 81 170    0    0     -0.6895652294     -9.7496862411     -0.1077445626     0.3139834880     -0.1145630002     0.0793673467     26.0934772491     79.2450790405     -49.7609901428
 82 122    0    0     -0.6895652294     -9.7496862411     -0.1077445626     0.3139834880     -0.1145630002     0.0793673467     26.0934772491     79.2450790405     -49.7609901428
 83  74    0    0     -0.6153411865     -9.7377147674     -0.0814070034     0.3206414937     -0.1252158164     0.0514037227     26.0934772491     79.2450790405     -49.7609901428
 84  26    0    0     -0.6656219959     -9.7448978424     -0.0861956501     0.3107876539     -0.1201557278     0.0490068483     27.6695919036     80.1236267089     -49.9296722412
 84 235    0    0     -0.6656219959     -9.7448978424     -0.0861956501     0.3107876539     -0.1201557278     0.0490068483     27.6695919036     80.1236267089     -49.9296722412
 85 187    0    0     -0.6081582069     -9.7520809173     -0.1101388931     0.2966726779     -0.1238842129     0.0375550794     27.6695919036     80.1236267089     -49.9296722412
 86 139    0    0     -0.5746376991     -9.7544746398     -0.1292934894     0.2908136367     -0.1140303611     0.0386203575     27.6695919036     80.1236267089     -49.9296722412
 87  91    0    0     -0.5746376991     -9.7544746398     -0.1292934894     0.2908136367     -0.1140303611     0.0386203575     27.6695919036     80.1236267089     -49.9296722412
 88  44    0    0     -0.5746376991     -9.7640523910     -0.1268991470     0.2788292169     -0.1033775568     0.0503384494     27.6695919036     80.1236267089     -49.9296722412
 88 252    0    0     -0.5890036106     -9.7736291885     -0.1316878080     0.2732365131     -0.1118998050     0.0628554916     27.6695919036     80.1236267089     -49.9296722412
 89 204    0    0     -0.5890036106     -9.7736291885     -0.1316878080     0.2732365131     -0.1118998050     0.0628554916     27.6695919036     80.1236267089     -49.9296722412
 90 156    0    0     -0.5506944656     -9.7616577148     -0.1316878080     0.2854872226     -0.1180251712     0.0687145328     27.6695919036     80.1236267089     -49.9296722412
 91 109    0    0     -0.5961865901     -9.7640523910     -0.1268991470     0.2876177978     -0.1052417993     0.0820305442     26.4437255859     78.1908187866     -50.4357147216
 92  61    0    0     -0.5961865901     -9.7640523910     -0.1268991470     0.2876177978     -0.1052417993     0.0820305442     26.4437255859     78.1908187866     -50.4357147216
 93  13    0    0     -0.5913979530     -9.7736291885     -0.1604196929     0.2833566665     -0.0975185203     0.0772367858     26.4437255859     78.1908187866     -50.4357147216
 93 221    0    0     -0.5602717399     -9.7640523910     -0.1508424043     0.2932105064     -0.0956542778     0.0644534158     26.4437255859     78.1908187866     -50.4357147216
 94 174    0    0     -0.5602717399     -9.7640523910     -0.1508424043     0.2932105064     -0.0956542778     0.0644534158     26.4437255859     78.1908187866     -50.4357147216
 95 126    0    0     -0.5818206787     -9.7879953384     -0.1939402198     0.2964063644     -0.0889962673     0.0639207744     26.4437255859     78.1908187866     -50.4357147216
 96  78    0    0     -0.5698490142     -9.7927837371     -0.1867572593     0.3059938907     -0.0919257926     0.0735083007     26.4437255859     78.1908187866     -50.4357147216
 97  30    0    0     -0.5698490142     -9.7927837371     -0.1867572593     0.3059938907     -0.0919257926     0.0735083007     26.4437255859     78.1908187866     -50.4357147216
 97 238    0    0     -0.5818206787     -9.7616577148     -0.1819685935     0.3278321266     -0.0940563583     0.0740409421     26.4437255859     78.1908187866     -50.4357147216
 98 191    0    0     -0.5722434043     -9.7377147674     -0.1556310415     0.3312942981     -0.1009806752     0.0756388616     26.4437255859     78.1908187866     -50.7730789184
 99 143    0    0     -0.5722434043     -9.7377147674     -0.1556310415     0.3312942981     -0.1009806752     0.0756388616     26.4437255859     78.1908187866     -50.7730789184
100  96    0    0     -0.5674547195     -9.7999668121     -0.1867572593     0.3142498016     -0.0993827629     0.0838947868     26.4437255859     78.1908187866     -50.7730789184
101  48    0    0     -0.5961865901     -9.7736291885     -0.1676026582     0.3235710144     -0.0959205913     0.0822968578     26.4437255859     78.1908187866     -50.7730789184
102   0    0    0     -0.5961865901     -9.7736291885     -0.1676026582     0.3235710144     -0.0959205913     0.0822968578     26.4437255859     78.1908187866     -50.7730789184
102 208    0    0     -0.5961865901     -9.7592630386     -0.1556310415     0.3438113212     -0.0948553180     0.0652523756     26.4437255859     78.1908187866     -50.7730789184
103 161    0    0     -0.5722434043     -9.7712354660     -0.1676026582     0.3459419012     -0.0988501167     0.0487405300     26.4437255859     78.1908187866     -50.7730789184
104 113    0    0     -0.5722434043     -9.7712354660     -0.1676026582     0.3459419012     -0.0988501167     0.0487405300     26.4437255859     78.1908187866     -50.7730789184
105  65    0    0     -0.5315398693     -9.7425031661     -0.1245048284     0.3358217477     -0.0961869144     0.0476752471     26.4437255859     78.1908187866     -50.7730789184
106  18    0    0     -0.5411171436     -9.7832069396     -0.1723913097     0.3102550268     -0.0935237121     0.0649860572     27.3193454742     78.7179489135     -49.5923080444
106 226    0    0     -0.5411171436     -9.7832069396     -0.1723913097     0.3102550268     -0.0935237121     0.0649860572     27.3193454742     78.7179489135     -49.5923080444
107 179    0    0     -0.5626660346     -9.7784175872     -0.1652083396     0.3059938907     -0.0887299442     0.0759051799     27.3193454742     78.7179489135     -49.5923080444
108 131    0    0     -0.5435114860     -9.7568693161     -0.1819685935     0.3155814170     -0.0908605098     0.0772367858     27.3193454742     78.7179489135     -49.5923080444
109  83    0    0     -0.5435114860     -9.7568693161     -0.1819685935     0.3155814170     -0.0908605098     0.0772367858     27.3193454742     78.7179489135     -49.5923080444
110  36    0    0     -0.5339341640     -9.7592630386     -0.1604196929     0.3278321266     -0.0956542778     0.0753725481     27.3193454742     78.7179489135     -49.5923080444
110 244    0    0     -0.5530887603     -9.7760238647     -0.1699969768     0.3299627065     -0.1039101958     0.0865579891     27.3193454742     78.7179489135     -49.5923080444
111 197    0    0     -0.5530887603     -9.7760238647     -0.1699969768     0.3299627065     -0.1039101958     0.0865579891     27.3193454742     78.7179489135     -49.5923080444
112 149    0    0     -0.5794263362     -9.7832069396     -0.1676026582     0.3331585407     -0.1047091603     0.0897538280     27.3193454742     78.7179489135     -49.5923080444
113 101    0    0     -0.5435114860     -9.7808122634     -0.1891515731     0.3446103096     -0.1001817107     0.0647197341     26.9690971374     78.7179489135     -49.9296722412
114  54    0    0     -0.5435114860     -9.7808122634     -0.1891515731     0.3446103096     -0.1001817107     0.0647197341     26.9690971374     78.7179489135     -49.9296722412
115   7    0    0     -0.5052022933     -9.7544746398     -0.1053502440     0.3440776824     -0.0956542778     0.0567301321     26.9690971374     78.7179489135     -49.9296722412
115 215    0    0     -0.5315398693     -9.7305316925     -0.1316878080     0.3129182100     -0.0948553180     0.0881559181     26.9690971374     78.7179489135     -49.9296722412
116 167    0    0     -0.5315398693     -9.7305316925     -0.1316878080     0.3129182100     -0.0948553180     0.0881559181     26.9690971374     78.7179489135     -49.9296722412
117 120    0    0     -0.5674547195     -9.7592630386     -0.1699969768     0.2881504249     -0.0964532375     0.1033361554     26.9690971374     78.7179489135     -49.9296722412
118  72    0    0     -0.5363285064     -9.7808122634     -0.1556310415     0.2854872226     -0.0932573890     0.0913517570     26.9690971374     78.7179489135     -49.9296722412
119  25    0    0     -0.5363285064     -9.7808122634     -0.1556310415     0.2854872226     -0.0932573890     0.0913517570     26.9690971374     78.7179489135     -49.9296722412
119 233    0    0     -0.5530887603     -9.7808122634     -0.1556310415     0.2745681047     -0.0799413871     0.0974771118     26.9690971374     78.7179489135     -49.9296722412
120 186    0    0     -0.5770320415     -9.7951784133     -0.2107004880     0.2780302762     -0.0788761091     0.0950802326     26.9690971374     78.7179489135     -49.9296722412
121 138    0    0     -0.5770320415     -9.7951784133     -0.2107004880     0.2780302762     -0.0788761091     0.0950802326     26.9690971374     78.7179489135     -49.9296722412
122  90    0    0     -0.5961865901     -9.7640523910     -0.2202777862     0.3163803815     -0.0881973075     0.0724430179     26.7939720153     78.8936614990     -48.7489013671
123  42    0    0     -0.5339341640     -9.7712354660     -0.2083061695     0.3499367237     -0.1039101958     0.0506047677     26.7939720153     78.8936614990     -48.7489013671
123 250    0    0     -0.5339341640     -9.7712354660     -0.2083061695     0.3499367237     -0.1039101958     0.0506047677     26.7939720153     78.8936614990     -48.7489013671
124 202    0    0     -0.5147795677     -9.7784175872     -0.1747856235     0.3581926345     -0.1124324440     0.0649860572     26.7939720153     78.8936614990     -48.7489013671
125 154    0    0     -0.5315398693     -9.7640523910     -0.1460537433     0.3555294275     -0.1166935682     0.0937486362     26.7939720153     78.8936614990     -48.7489013671
126 107    0    0     -0.5315398693     -9.7640523910     -0.1460537433     0.3555294275     -0.1166935682     0.0937486362     26.7939720153     78.8936614990     -48.7489013671
127  60    0    0     -0.5794263362     -9.7520809173     -0.1723913097     0.3398165464     -0.1121661186     0.1094615221     26.7939720153     78.8936614990     -48.7489013671
128  12    0    0     -0.6177354812     -9.7879953384     -0.1843629074     0.3307616710     -0.1057744383     0.0868243122     26.7939720153     78.8936614990     -48.7489013671
128 221    0    0     -0.6177354812     -9.7879953384     -0.1843629074     0.3307616710     -0.1057744383     0.0868243122     26.7939720153     78.8936614990     -48.7489013671
129 173    0    0     -0.5722434043     -9.7616577148     -0.1795742750     0.3390175819     -0.1004480361     0.0404846048     29.0705852508     78.7179489135     -49.9296722412
130 125    0    0     -0.5123852729     -9.7425031661     -0.1532367229     0.3320932626     -0.1049754738     0.0285001964     29.0705852508     78.7179489135     -49.9296722412
131  78    0    0     -0.5123852729     -9.7425031661     -0.1532367229     0.3320932626     -0.1049754738     0.0285001964     29.0705852508     78.7179489135     -49.9296722412
132  30    0    0     -0.4956250190     -9.7856006622     -0.1580253696     0.3102550268     -0.1020459651     0.0506047677     29.0705852508     78.7179489135     -49.9296722412
132 238    0    0     -0.5435114860     -9.7784175872     -0.1723913097     0.3073254823     -0.0865993881     0.0777694225     29.0705852508     78.7179489135     -49.9296722412
133 190    0    0     -0.5435114860     -9.7784175872     -0.1723913097     0.3073254823     -0.0865993881     0.0777694225     29.0705852508     78.7179489135     -49.9296722412
134 143    0    0     -0.4884420394     -9.7520809173     -0.1484480619     0.3185109138     -0.0932573890     0.0924170303     29.0705852508     78.7179489135     -49.9296722412
135  95    0    0     -0.5123852729     -9.7688407897     -0.1436594247     0.3222393989     -0.0975185203     0.1219785690     29.0705852508     78.7179489135     -49.9296722412
136  47    0    0     -0.5123852729     -9.7688407897     -0.1436594247     0.3222393989     -0.0975185203     0.1219785690     29.0705852508     78.7179489135     -49.9296722412
136 255    0    0     -0.5890036106     -9.7999668121     -0.1891515731     0.3217067718     -0.1009806752     0.1342293024     26.9690971374     78.3665313720     -48.5802230834
137 208    0    0     -0.5866093158     -9.7568693161     -0.1556310415     0.3278321266     -0.0993827629     0.1177174448     26.9690971374     78.3665313720     -48.5802230834
138 160    0    0     -0.5866093158     -9.7568693161     -0.1556310415     0.3278321266     -0.0993827629     0.1177174448     26.9690971374     78.3665313720     -48.5802230834
139 113    0    0     -0.5554831027     -9.7592630386     -0.1173218607     0.3230383634     -0.0999153995     0.0942812728     26.9690971374     78.3665313720     -48.5802230834
140  66    0    0     -0.5483001708     -9.7448978424     -0.1029559254     0.2961400508     -0.0897952270     0.0844274330     26.9690971374     78.3665313720     -48.5802230834
141  18    0    0     -0.5483001708     -9.7448978424     -0.1029559254     0.2961400508     -0.0897952270     0.0844274330     26.9690971374     78.3665313720     -48.5802230834
141 225    0    0     -0.5794263362     -9.7568693161     -0.1460537433     0.2460718393     -0.0692885828     0.0844274330     26.9690971374     78.3665313720     -48.5802230834
142 178    0    0     -0.6033696174     -9.7712354660     -0.2490096569     0.2276957511     -0.0570378541     0.0724430179     26.9690971374     78.3665313720     -48.5802230834
143 130    0    0     -0.6033696174     -9.7712354660     -0.2490096569     0.2276957511     -0.0570378541     0.0724430179     26.9690971374     78.3665313720     -48.5802230834
144  83    0    0     -0.5602717399     -9.7688407897     -0.2466153383     0.2615184307     -0.0786097764     0.0476752471     26.9690971374     79.4207916259     -49.5923080444
145  35    0    0     -0.5052022933     -9.8071498870     -0.2490096569     0.2998685359     -0.1105682015     0.0458110046     26.9690971374     79.4207916259     -49.5923080444
145 243    0    0     -0.5052022933     -9.8071498870     -0.2490096569     0.2998685359     -0.1105682015     0.0458110046     26.9690971374     79.4207916259     -49.5923080444
146 194    0    0     -0.5004136562     -9.8239097595     -0.2202777862     0.3275658130     -0.1225526094     0.0828295040     26.9690971374     79.4207916259     -49.5923080444
147 146    0    0     -0.5459058284     -9.8023614883     -0.2346437215     0.3525999069     -0.1228189349     0.1235764980     26.9690971374     79.4207916259     -49.5923080444
148  99    0    0     -0.5459058284     -9.8023614883     -0.2346437215     0.3525999069     -0.1228189349     0.1235764980     26.9690971374     79.4207916259     -49.5923080444
149  51    0    0     -0.5937922477     -9.7209539413     -0.2011231899     0.3794982433     -0.1321401357     0.1222448945     26.9690971374     79.4207916259     -49.5923080444
150   3    0    0     -0.5650603771     -9.7448978424     -0.1723913097     0.3858899593     -0.1377328634     0.0985423946     26.9690971374     79.4207916259     -49.5923080444
150 212    0    0     -0.5650603771     -9.7448978424     -0.1723913097     0.3858899593     -0.1377328634     0.0985423946     26.9690971374     79.4207916259     -49.5923080444
151 164    0    0     -0.5866093158     -9.7401084899     -0.1723913097     0.3704433679     -0.1209546923     0.0804326248     28.3700885772     79.0693664550     -51.2791213989
152 116    0    0     -0.5722434043     -9.7664461135     -0.1747856235     0.3395502328     -0.1097692375     0.0663176536     28.3700885772     79.0693664550     -51.2791213989
153  69    0    0     -0.5722434043     -9.7664461135     -0.1747856235     0.3395502328     -0.1097692375     0.0663176536     28.3700885772     79.0693664550     -51.2791213989
154  21    0    0     -0.5746376991     -9.7808122634     -0.2083061695     0.3203751802     -0.1193567638     0.0708450984     28.3700885772     79.0693664550     -51.2791213989
154 229    0    0     -0.5554831027     -9.8286991119     -0.2083061695     0.3262342214     -0.1188241243     0.0846937370     28.3700885772     79.0693664550     -51.2791213989
155 182    0    0     -0.5554831027     -9.8286991119     -0.2083061695     0.3262342214     -0.1188241243     0.0846937370     28.3700885772     79.0693664550     -51.2791213989
156 134    0    0     -0.5722434043     -9.8047552108     -0.2130948066     0.3560620784     -0.1049754738     0.1001403212     28.3700885772     79.0693664550     -51.2791213989
157  86    0    0     -0.6847765922     -9.7760238647     -0.3926690864     0.3552631139     -0.1593048000     0.1502084970     28.3700885772     79.0693664550     -51.2791213989
158  38    0    0     -0.6847765922     -9.7760238647     -0.3926690864     0.3552631139     -0.1593048000     0.1502084970     28.3700885772     79.0693664550     -51.2791213989
158 246    0    0     -0.5459058284     -9.7065887451     -0.1125332117     0.3318269252     -0.2948617458     0.2008093357     28.3700885772     79.0693664550     -51.2791213989
159 198    0    0     -0.5722434043     -9.8334875106     -0.1795742750     0.3286311149     -0.2935301780     0.2010756492     26.6188488006     78.0151138305     -51.2791213989
160 150    0    2     -0.5722434043     -9.8334875106     -0.1795742750     0.3286311149     -0.2935301780     0.2010756492     26.6188488006     78.0151138305     -51.2791213989
161 103    0    6     -0.5770320415     -9.8023614883     -0.1508424043     0.3424797296     -0.2506525993     0.1986787796     26.6188488006     78.0151138305     -51.2791213989
162  55   -2    8     -0.6033696174     -9.7137708663     -0.2609812974     0.3467408657     -0.2053781747     0.1920207786     26.6188488006     78.0151138305     -51.2791213989
163   7   -3    9     -0.6033696174     -9.7137708663     -0.2609812974     0.3467408657     -0.2053781747     0.1920207786     26.6188488006     78.0151138305     -51.2791213989
163 215   -3   12     -0.6775936126     -9.7401084899     -0.1987288665     0.3358217477     -0.1768819236     0.1507411479     26.6188488006     78.0151138305     -51.2791213989
164 168   -4   12     -0.7111141681     -9.7520809173     -0.1723913097     0.3355554342     -0.1590384721     0.0958791923     26.6188488006     78.0151138305     -51.2791213989
165 120   -4   14     -0.7111141681     -9.7520809173     -0.1723913097     0.3355554342     -0.1590384721     0.0958791923     26.6188488006     78.0151138305     -51.2791213989
166  73   -4   15     -0.6751992702     -9.7736291885     -0.0814070034     0.3315606117     -0.1246831655     0.0647197341     26.6188488006     78.0151138305     -51.2791213989
167  25   -4   14     -0.7135085105     -9.7209539413     -0.0119716191     0.3336911678     -0.0679569768     0.0655187034     29.0705852508     80.1236267089     -51.2791213989
167 234   -3   16     -0.7135085105     -9.7209539413     -0.0119716191     0.3336911678     -0.0679569768     0.0655187034     29.0705852508     80.1236267089     -51.2791213989
168 186   -2   13     -0.7015368461     -9.7257432937     -0.0909842967     0.3334248542     -0.0482492876     0.0695135021     29.0705852508     80.1236267089     -51.2791213989
169 139   -2   13     -0.6344957828     -9.7736291885     -0.1819685935     0.3307616710     -0.0533093690     0.0641870975     29.0705852508     80.1236267089     -51.2791213989
170  91   -2   12     -0.6344957828     -9.7736291885     -0.1819685935     0.3307616710     -0.0533093690     0.0641870975     29.0705852508     80.1236267089     -51.2791213989
171  43   -2   11     -0.6608333587     -9.7329254150     -0.2011231899     0.3222393989     -0.0407923173     0.0567301321     29.0705852508     80.1236267089     -51.2791213989
171 252   -2   13     -0.7159028053     -9.7592630386     -0.1053502440     0.3198425292     -0.0455860805     0.0439467668     29.0705852508     80.1236267089     -51.2791213989
172 204   -2   13     -0.7159028053     -9.7592630386     -0.1053502440     0.3198425292     -0.0455860805     0.0439467668     29.0705852508     80.1236267089     -51.2791213989
173 156   -2   12     -0.6536503314     -9.7760238647     -0.0933786296     0.3190435886     -0.0868657112     0.0599259757     29.0705852508     80.1236267089     -51.2791213989
174 108   -2   11     -0.5890036106     -9.7281370162     -0.1436594247     0.3249026298     -0.0940563583     0.0641870975     27.3193454742     78.0151138305     -48.5802230834
175  60   -2   11     -0.5890036106     -9.7281370162     -0.1436594247     0.3249026298     -0.0940563583     0.0641870975     27.3193454742     78.0151138305     -48.5802230834
176  13   -2   11     -0.6464673995     -9.7640523910     -0.0502807998     0.3105213403     -0.0730170631     0.0671166181     27.3193454742     78.0151138305     -48.5802230834
176 221   -2   11     -0.7326630592     -9.7712354660     0.1149275422     0.2966726779     -0.0748813056     0.0785683870     27.3193454742     78.0151138305     -48.5802230834
177 173   -2    8     -0.7326630592     -9.7712354660     0.1149275422     0.2966726779     -0.0748813056     0.0785683870     27.3193454742     78.0151138305     -48.5802230834
178 125   -1    5     -0.6943538665     -9.7784175872     -0.0766183614     0.2966726779     -0.0871320343     0.1046677589     27.3193454742     78.0151138305     -48.5802230834
179  78   -1    2     -0.6823822021     -9.7425031661     -0.1484480619     0.2790955543     -0.0783434629     0.1193153743     27.3193454742     78.0151138305     -48.5802230834
180  30   -1    0     -0.6823822021     -9.7425031661     -0.1484480619     0.2790955543     -0.0783434629     0.1193153743     27.3193454742     78.0151138305     -48.5802230834
180 239    0    0     -0.7087197780     -9.7353200912     -0.1508424043     0.2676437854     -0.0732833814     0.1107931256     27.3193454742     78.0151138305     -48.5802230834
181 191    0    0     -0.6656219959     -9.7760238647     -0.1843629074     0.2532624959     -0.0700875377     0.0913517570     28.0198402404     79.7722091674     -48.9175834655
182 143    0    0     -0.6656219959     -9.7760238647     -0.1843629074     0.2532624959     -0.0700875377     0.0913517570     28.0198402404     79.7722091674     -48.9175834655
183  96    0    0     -0.6512560367     -9.7688407897     -0.2035175085     0.2452728986     -0.0655600976     0.0889548683     28.0198402404     79.7722091674     -48.9175834655
184  48    0    0     -0.8475905418     -9.7544746398     -0.2777415513     0.2471371173     0.0196623573     0.0641870975     28.0198402404     79.7722091674     -48.9175834655
184 255    0    0     -0.8475905418     -9.7544746398     -0.2777415513     0.2471371173     0.0196623573     0.0641870975     28.0198402404     79.7722091674     -48.9175834655
185 208    0    0     -0.7063254833     -9.7592630386     -0.2753472328     0.2692416906     0.00101
