# Supplementary material for: A localization method for wireless capsule endoscopy using side wall cameras and IMU sensor
Source: Sci Rep. 2021 May 27;11:11204. doi: 10.1038/s41598-021-90523-w (PMC8160358; doi:10.1038/s41598-021-90523-w)
Supplement: Supplementary file 1 — Supplementary Information. [file 41598_2021_90523_MOESM1_ESM.zip › data/N_2]

20     -50.7730789184
  9  39    0    0     -0.6895652294     -9.7065887451     0.2011231899     0.3139834880     -0.0972521972     0.1427515506     27.1442203521     79.5964965820     -50.7730789184
  9 247    0    0     -0.7949154853     -9.6802511215     0.1747856235     0.2695080280     -0.1009806752     0.0846937370     27.1442203521     79.5964965820     -50.7730789184
 10 199    0    0     -0.7949154853     -9.6802511215     0.1747856235     0.2695080280     -0.1009806752     0.0846937370     27.1442203521     79.5964965820     -50.7730789184
 11 151    0    0     -0.7661836147     -9.6706733703     0.1867572593     0.2442075967     -0.1182914848     -0.0553906536     27.1442203521     79.5964965820     -50.7730789184
 12 103    0    0     -0.5626660346     -9.7832069396     0.1580253696     0.2101186275     -0.1294769287     -0.1968066596     27.1442203521     79.5964965820     -50.7730789184
 13  56    0    0     -0.5626660346     -9.7832069396     0.1580253696     0.2101186275     -0.1294769287     -0.1968066596     27.1442203521     79.5964965820     -50.7730789184
 14   8    0    0     -0.3639371871     -9.8430643081     0.0143659424     0.2037269592     -0.1321401357     -0.1925455474     27.1442203521     79.5964965820     -50.7730789184
 14 216    0    0     -0.6871709346     -9.8550367355     -0.2130948066     0.3057275772     -0.1470540618     -0.0580538511     27.1442203521     79.5964965820     -50.7730789184
 15 168    0    0     -0.6871709346     -9.8550367355     -0.2130948066     0.3057275772     -0.1470540618     -0.0580538511     27.1442203521     79.5964965820     -50.7730789184
 16 121    0    0     -0.3926690864     -9.9148941040     -0.0814070034     0.4514046669     -0.3364076852     0.1757752418     27.3193454742     77.3122711181     -50.9417610168
 17  73    0    0     -0.1676026582     -9.6563072204     0.4549215316     0.5249090194     -0.3491910696     0.2828359603     27.3193454742     77.3122711181     -50.9417610168
 18  25    0    0     -0.1676026582     -9.6563072204     0.4549215316     0.5249090194     -0.3491910696     0.2828359603     27.3193454742     77.3122711181     -50.9417610168
 18 233    0    0     -0.4812590599     -9.6491241455     0.4261896133     0.4063965797     -0.1337380528     0.3009457111     27.3193454742     77.3122711181     -50.9417610168
 19 185    0    0     -0.6680163383     -9.6826448440     0.2992904472     0.2764323234     0.0345762825     0.2586008310     27.3193454742     77.3122711181     -50.9417610168
 20 137    0    0     -0.6680163383     -9.6826448440     0.2992904472     0.2764323234     0.0345762825     0.2586008310     27.3193454742     77.3122711181     -50.9417610168
 21  89    0    0     -0.7087197780     -9.6826448440     0.2394323587     0.2111839056     0.1365769028     0.1616602897     27.3193454742     77.3122711181     -50.9417610168
 22  41    0    0     -0.9026599884     -9.8095445632     0.0191545906     0.1973352527     0.1189997787     0.1052003979     27.3193454742     77.3122711181     -50.9417610168
 22 249    0    0     -0.9026599884     -9.8095445632     0.0191545906     0.1973352527     0.1189997787     0.1052003979     27.3193454742     77.3122711181     -50.9417610168
 23 201    0    0     -0.8188587188     -9.7975721359     0.0502807998     0.2721712350     -0.0224162340     0.0404846048     26.7939720153     78.1908187866     -51.1104393005
 24 153    0    0     -0.6704106330     -9.7377147674     0.0861956501     0.3350227832     -0.1206883668     -0.0628476142     26.7939720153     78.1908187866     -51.1104393005
 25 105    0    0     -0.6704106330     -9.7377147674     0.0861956501     0.3350227832     -0.1206883668     -0.0628476142     26.7939720153     78.1908187866     -51.1104393005
 26  57    0    0     -0.5028079986     -9.7592630386     0.1963345432     0.3512683153     -0.1374665379     -0.1315582275     26.7939720153     78.1908187866     -51.1104393005
 27   9    0    0     -0.4118237018     -9.7496862411     0.1963345432     0.3006675004     -0.1118998050     -0.1025293111     26.7939720153     78.1908187866     -51.1104393005
 27 217    0    0     -0.4118237018     -9.7496862411     0.1963345432     0.3006675004     -0.1118998050     -0.1025293111     26.7939720153     78.1908187866     -51.1104393005
 28 169    0    0     -0.4070350170     -9.8430643081     0.1005615949     0.2687090635     -0.0935237121     -0.0191711120     26.7939720153     78.1908187866     -51.1104393005
 29 121    0    0     -0.3304166793     -9.7832069396     0.1077445626     0.2974716377     -0.0810066604     0.0705787849     26.7939720153     78.1908187866     -51.1104393005
 30  72    0    0     -0.3304166793     -9.7832069396     0.1077445626     0.2974716377     -0.0810066604     0.0705787849     26.7939720153     78.1908187866     -51.1104393005
 31  24    0    0     -0.4692874431     -9.7975721359     0.0550694465     0.3094560623     -0.0698212146     0.1909554958     28.0198402404     79.0693664550     -50.9417610168
 31 231    0    0     -0.5195682525     -9.8143329620     0.0574637699     0.3643180131     -0.0791424226     0.2354309558     28.0198402404     79.0693664550     -50.9417610168
 32 183    0    0     -0.5195682525     -9.8143329620     0.0574637699     0.3643180131     -0.0791424226     0.2354309558     28.0198402404     79.0693664550     -50.9417610168
 33 135    0    0     -0.6057639122     -9.7832069396     0.0790126848     0.4242400646     -0.1033775568     0.2556712865     28.0198402404     79.0693664550     -50.9417610168
 34  87    0    0     -0.6728049278     -9.7161655426     0.2657699346     0.4431487560     -0.1182914848     0.2154569387     28.0198402404     79.0693664550     -50.9417610168
 35  39    0    0     -0.6728049278     -9.7161655426     0.2657699346     0.4431487560     -0.1182914848     0.2154569387     28.0198402404     79.0693664550     -50.9417610168
 35 247    0    0     -0.6823822021     -9.7425031661     0.2250664234     0.3808298301     -0.1017796397     0.1331640243     28.0198402404     79.0693664550     -50.9417610168
 36 199    0    0     -0.6081582069     -9.7784175872     0.1987288665     0.3280984401     -0.0940563583     0.0660513353     28.0198402404     79.0693664550     -50.9417610168
 37 150    0    0     -0.6081582069     -9.7784175872     0.1987288665     0.3280984401     -0.0940563583     0.0660513353     28.0198402404     79.0693664550     -50.9417610168
 38 102    0    0     -0.5770320415     -9.7736291885     0.1460537433     0.3046622753     -0.0937900352     0.0601922941     26.2686004638     78.7179489135     -50.6043968200
 39  54    0    0     -0.6057639122     -9.7041940689     0.1436594247     0.3035969972     -0.0927247524     0.0841611099     26.2686004638     78.7179489135     -50.6043968200
 40   5    0    0     -0.6057639122     -9.7041940689     0.1436594247     0.3035969972     -0.0927247524     0.0841611099     26.2686004638     78.7179489135     -50.6043968200
 40 213    0    0     -0.6153411865     -9.7472915649     0.1412650966     0.3115866184     -0.0991164398     0.0801663017     26.2686004638     78.7179489135     -50.6043968200
 41 165    0    0     -0.5794263362     -9.7760238647     0.1771799468     0.3267668485     -0.1028449177     0.0812315845     26.2686004638     78.7179489135     -50.6043968200
 42 117    0    0     -0.5794263362     -9.7760238647     0.1771799468     0.3267668485     -0.1028449177     0.0812315845     26.2686004638     78.7179489135     -50.6043968200
 43  69    0    0     -0.5985808849     -9.7520809173     0.1843629074     0.3272994995     -0.0975185203     0.0988087177     26.2686004638     78.7179489135     -50.6043968200
 44  21    0    0     -0.6560447216     -9.7712354660     0.1843629074     0.3097223758     -0.0924584293     0.0958791923     26.2686004638     78.7179489135     -50.6043968200
 44 228    0    0     -0.6560447216     -9.7712354660     0.1843629074     0.3097223758     -0.0924584293     0.0958791923     26.2686004638     78.7179489135     -50.6043968200
 45 180    0    0     -0.6344957828     -9.7712354660     0.1676026582     0.3158477306     -0.1036438822     0.0588606929     28.1949653625     78.8936614990     -51.1104393005
 46 132    0    0     -0.6177354812     -9.7712354660     0.1699969768     0.3270331621     -0.1145630002     0.0175810680     28.1949653625     78.8936614990     -51.1104393005
 47  84    0    0     -0.6177354812     -9.7712354660     0.1699969768     0.3270331621     -0.1145630002     0.0175810680     28.1949653625     78.8936614990     -51.1104393005
 48  37    0    0     -0.5698490142     -9.7640523910     0.1604196929     0.3169130086     -0.1073723554     0.0058629808     28.1949653625     78.8936614990     -51.1104393005
 48 244    0    0     -0.5602717399     -9.7832069396     0.1460537433     0.3169130086     -0.1044428467     0.0103904235     28.1949653625     78.8936614990     -51.1104393005
 49 196    0    0     -0.5602717399     -9.7832069396     0.1460537433     0.3169130086     -0.1044428467     0.0103904235     28.1949653625     78.8936614990     -51.1104393005
 50 148    0    0     -0.5123852729     -9.7808122634     0.1747856235     0.3315606117     -0.1041765213     0.0306307554     28.1949653625     78.8936614990     -51.1104393005
 51 100    0    0     -0.4692874431     -9.7975721359     0.1747856235     0.3280984401     -0.0799413871     0.0892211914     28.1949653625     78.8936614990     -51.1104393005
 52  52    0    0     -0.4692874431     -9.7975721359     0.1747856235     0.3280984401     -0.0799413871     0.0892211914     28.1949653625     78.8936614990     -51.1104393005
 53   4    0    0     -0.5674547195     -9.7856006622     0.1340821266     0.3153151035     -0.0482492876     0.1515400981     28.1949653625     78.8936614990     -51.1104393005
 53 212    0    0     -0.6081582069     -9.8071498870     0.0718297100     0.3203751802     0.0462943744     0.0868243122     27.3193454742     78.0151138305     -49.9296722412
 54 164    0    0     -0.6081582069     -9.8071498870     0.0718297100     0.3203751802     0.0462943744     0.0868243122     27.3193454742     78.0151138305     -49.9296722412
 55 115    0    0     -0.6440730571     -9.7784175872     0.1508424043     0.3571273803     -0.0037738158     0.0772367858     27.3193454742     78.0151138305     -49.9296722412
 56  67    0    0     -0.5650603771     -9.6730680465     0.2298550844     0.3640516757     -0.0415912818     0.0506047677     27.3193454742     78.0151138305     -49.9296722412
 57  19    0    0     -0.5650603771     -9.6730680465     0.2298550844     0.3640516757     -0.0415912818     0.0506047677     27.3193454742     78.0151138305     -49.9296722412
 57 227    0    0     -0.5770320415     -9.7736291885     0.2083061695     0.3214404582     -0.0716854619     0.0663176536     27.3193454742     78.0151138305     -49.9296722412
 58 179    0    0     -0.5483001708     -9.7832069396     0.1556310415     0.3139834880     -0.1023122787     0.0929496765     27.3193454742     78.0151138305     -49.9296722412
 59 131    0    0     -0.5483001708     -9.7832069396     0.1556310415     0.3139834880     -0.1023122787     0.0929496765     27.3193454742     78.0151138305     -49.9296722412
 60  83    0    0     -0.5339341640     -9.8071498870     0.1460537433     0.3203751802     -0.1103018760     0.1174511313     27.3193454742     78.0151138305     -49.9296722412
 61  36    0    0     -0.5937922477     -9.7712354660     0.1388707752     0.3366206884     -0.1084376449     0.1406209707     28.0198402404     79.0693664550     -50.9417610168
 61 243    0    0     -0.5937922477     -9.7712354660     0.1388707752     0.3366206884     -0.1084376449     0.1406209707     28.0198402404     79.0693664550     -50.9417610168
 62 195    0    0     -0.6488616943     -9.6874332427     0.2107004880     0.3275658130     -0.1156282901     0.1352945804     28.0198402404     79.0693664550     -50.9417610168
 63 147    0    0     -0.6728049278     -9.6587018966     0.2537982940     0.2836229801     -0.1220199704     0.0806989479     28.0198402404     79.0693664550     -50.9417610168
 64  98    0    0     -0.6728049278     -9.6587018966     0.2537982940     0.2836229801     -0.1220199704     0.0806989479     28.0198402404     79.0693664550     -50.9417610168
 65  50    0    0     -0.6321014881     -9.6658849716     0.2178834438     0.2015963792     -0.1188241243     0.0016018599     28.0198402404     79.0693664550     -50.9417610168
 66   1    0    0     -0.5435114860     -9.8263044357     0.0574637699     0.1283583402     -0.1204220533     -0.0468684148     28.0198402404     79.0693664550     -50.9417610168
 66 209    0    0     -0.5435114860     -9.8263044357     0.0574637699     0.1283583402     -0.1204220533     -0.0468684148     28.0198402404     79.0693664550     -50.9417610168
 67 161    0    0     -0.4764704227     -9.8885564804     -0.0119716191     0.1709695577     -0.1241505265     -0.0298239231     28.0198402404     79.0693664550     -50.9417610168
 68 113    0    0     -0.4118237018     -9.8813743591     -0.0119716191     0.2766986846     -0.1177588462     0.0351582002     27.3193454742     78.0151138305     -50.6043968200
 69  66    0    0     -0.4118237018     -9.8813743591     -0.0119716191     0.2766986846     -0.1177588462     0.0351582002     27.3193454742     78.0151138305     -50.6043968200
 70  18    0    0     -0.4764704227     -9.8502473831     0.0095772953     0.3733728885     -0.0996490764     0.1278376102     27.3193454742     78.0151138305     -50.6043968200
 70 225    0    0     -0.5506944656     -9.7544746398     0.1173218607     0.4380887031     -0.0964532375     0.1808353424     27.3193454742     78.0151138305     -50.6043968200
 71 177    0    0     -0.5506944656     -9.7544746398     0.1173218607     0.4380887031     -0.0964532375     0.1808353424     27.3193454742     78.0151138305     -50.6043968200
 72 129    0    0     -0.5985808849     -9.6754617691     0.1771799468     0.4151851654     -0.0945889949     0.1731120347     27.3193454742     78.0151138305     -50.6043968200
 73  82    0    0     -0.6201298236     -9.7233486175     0.1628140068     0.3414144515     -0.0929910659     0.1273049712     27.3193454742     78.0151138305     -50.6043968200
 74  33    0    0     -0.6201298236     -9.7233486175     0.1628140068     0.3414144515     -0.0929910659     0.1273049712     27.3193454742     78.0151138305     -50.6043968200
 74 242    0    0     -0.5698490142     -9.7808122634     0.1268991470     0.3113202810     -0.1007143497     0.0769704627     27.3193454742     78.0151138305     -50.6043968200
 75 193    0    0     -1.1708242893     -9.8191213607     -0.4501328468     0.4820315361     -0.1395971059     0.0010692179     26.4437255859     78.5422439575     -50.7730789184
 76 146    0    0     -1.1708242893     -9.8191213607     -0.4501328468     0.4820315361     -0.1395971059     0.0010692179     26.4437255859     78.5422439575     -50.7730789184
 77  98    0    0     -0.3663315296     -9.6299695968     0.2418267011     0.5882932662     -0.3310812950     0.0636544513     26.4437255859     78.5422439575     -50.7730789184
 78  50    0    3     -0.3759088277     -9.8694019317     0.3136564254     0.4412845611     -0.2653002262     0.1725794076     26.4437255859     78.5422439575     -50.7730789184
 79   2    0    3     -0.3759088277     -9.8694019317     0.3136564254     0.4412845611     -0.2653002262     0.1725794076     26.4437255859     78.5422439575     -50.7730789184
 79 210   -1    5     -0.5722434043     -9.6682786941     0.4285839557     0.4061302661     -0.1619679927     0.2335667133     26.4437255859     78.5422439575     -50.7730789184
 80 162   -1    5     -0.6656219959     -9.5916604995     0.3615428924     0.3075917959     -0.1382654905     0.1856291007     26.4437255859     78.5422439575     -50.7730789184
 81 114    0    2     -0.6656219959     -9.5916604995     0.3615428924     0.3075917959     -0.1382654905     0.1856291007     26.4437255859     78.5422439575     -50.7730789184
 82  67    0    2     -0.7087197780     -9.8909511566     0.1292934894     0.2439412832     -0.1372002243     0.0878895854     26.4437255859     78.5422439575     -50.7730789184
 83  19    0    0     -0.5483001708     -9.6922225952     0.3088677406     0.3478061676     -0.1238842129     0.0141189026     25.7432289123     80.2993392944     -51.1104393005
 83 226    0    0     -0.5483001708     -9.6922225952     0.3088677406     0.3478061676     -0.1238842129     0.0141189026     25.7432289123     80.2993392944     -51.1104393005
 84 178    0    0     -0.5123852729     -9.7209539413     0.2968961238     0.2921452331     -0.1012470006     0.0580617332     25.7432289123     80.2993392944     -51.1104393005
 85 130    0    0     -0.6249184608     -9.8454589843     0.1915459060     0.2428760051     -0.0802077102     0.1211796045     25.7432289123     80.2993392944     -51.1104393005
 86  82    0    0     -0.6249184608     -9.8454589843     0.1915459060     0.2428760051     -0.0802077102     0.1211796045     25.7432289123     80.2993392944     -51.1104393005
 87  33    0    0     -0.6512560367     -9.9125003814     0.1771799468     0.2814924430     -0.0879309844     0.1089288825     25.7432289123     80.2993392944     -51.1104393005
 87 241    0    0     -0.5483001708     -9.6730680465     0.2154891252     0.3283648014     -0.0983174705     0.0727093458     25.7432289123     80.2993392944     -51.1104393005
 88 193    0    0     -0.5483001708     -9.6730680465     0.2154891252     0.3283648014     -0.0983174705     0.0727093458     25.7432289123     80.2993392944     -51.1104393005
 89 145    0    0     -0.6033696174     -9.4288463592     0.4429498672     0.3115866184     -0.0956542778     0.0884222316     25.7432289123     80.2993392944     -51.1104393005
 90  97    0    0     -0.6273128509     -9.9723577499     -0.0981672668     0.0740290260     -0.0612989711     0.1438168287     25.7432289123     80.2993392944     -51.1104393005
 91  49    0    0     -0.6273128509     -9.9723577499     -0.0981672668     0.0740290260     -0.0612989711     0.1438168287     25.7432289123     80.2993392944     -51.1104393005
 92   1    0    0     -0.4621044635     -9.7879953384     -0.1532367229     0.2415444135     -0.0708864974     0.2540733814     26.4437255859     78.5422439575     -51.1104393005
 92 209    0    0     -0.9170259475     -9.6946163177     0.1939402198     0.4697808265     -0.1113671660     0.2439532041     26.4437255859     78.5422439575     -51.1104393005
 93 161    0    0     -0.9170259475     -9.6946163177     0.1939402198     0.4697808265     -0.1113671660     0.2439532041     26.4437255859     78.5422439575     -51.1104393005
 94 114    0    0     -0.6584390640     -9.6179981231     0.3136564254     0.4154514789     -0.1009806752     0.0564638137     26.4437255859     78.5422439575     -51.1104393005
 95  66    0    0     -0.6847765922     -9.8406705856     0.1819685935     0.2564583301     -0.0929910659     0.0460773277     26.4437255859     78.5422439575     -51.1104393005
 96  17    0    0     -0.6847765922     -9.8406705856     0.1819685935     0.2564583301     -0.0929910659     0.0460773277     26.4437255859     78.5422439575     -51.1104393005
 96 225    0    0     -0.6704106330     -9.6275758743     0.2298550844     0.2396801710     -0.1036438822     0.0631218194     26.4437255859     78.5422439575     -51.1104393005
 97 177    0    0     -0.7230857849     -9.6156044006     0.0359148550     0.1960036659     -0.1047091603     0.1009392738     26.4437255859     78.5422439575     -51.1104393005
 98 129    0    0     -0.7230857849     -9.6156044006     0.0359148550     0.1960036659     -0.1047091603     0.1009392738     26.4437255859     78.5422439575     -51.1104393005
 99  80    0    0     -0.7829438209     -9.8143329620     0.0407035017     0.1704369163     -0.1886000061     0.0692471790     27.6695919036     78.3665313720     -49.2549476623
100  32    0    0     -0.7111141681     -9.8789796829     0.0622524166     0.2354190349     -0.2059108257     -0.0287586402     27.6695919036     78.3665313720     -49.2549476623
100 241   -2    0     -0.7111141681     -9.8789796829     0.0622524166     0.2354190349     -0.2059108257     -0.0287586402     27.6695919036     78.3665313720     -49.2549476623
101 193   -3    1     -0.5243568897     -9.8191213607     0.1867572593     0.2591215372     -0.2288143396     -0.0735004234     27.6695919036     78.3665313720     -49.2549476623
102 146   -2    2     -0.5387228012     -9.8741912841     0.0311262083     0.2202387809     -0.1995191383     -0.0021266267     27.6695919036     78.3665313720     -49.2549476623
103  99   -2    2     -0.5387228012     -9.8741912841     0.0311262083     0.2202387809     -0.1995191383     -0.0021266267     27.6695919036     78.3665313720     -49.2549476623
104  51   -2    2     -0.6751992702     -9.8191213607     -0.0957729530     0.2913462829     -0.2466578006     0.0474089241     27.6695919036     78.3665313720     -49.2549476623
105   4   -3    2     -0.8116757392     -9.6443357467     -0.2346437215     0.3824277400     -0.3995255947     0.0061293020     27.6695919036     78.3665313720     -49.2549476623
105 212   -6    5     -0.8116757392     -9.6443357467     -0.2346437215     0.3824277400     -0.3995255947     0.0061293020     27.6695919036     78.3665313720     -49.2549476623
106 164  -11    7     -0.5147795677     -9.7448978424     0.1628140068     0.3627200603     -0.6903471946     -0.0162415957     27.3193454742     78.7179489135     -49.5923080444
107 117  -15   10     -0.5435114860     -9.8167276382     0.0838013267     0.3235710144     -0.8045986175     -0.0543253707     27.3193454742     78.7179489135     -49.5923080444
108  70  -17   13     -0.5435114860     -9.8167276382     0.0838013267     0.3235710144     -0.8045986175     -0.0543253707     27.3193454742     78.7179489135     -49.5923080444
109  22  -20   13     -0.2801358699     -9.7520809173     0.2490096569     0.2772313117     -0.7713085174     -0.1917465782     27.3193454742     78.7179489135     -49.5923080444
109 231  -18   13     -0.2035175085     -9.9412317276     -0.0430978250     0.2748344182     -0.3433320283     -0.3347604751     27.3193454742     78.7179489135     -49.5923080444
110 184  -14   14     -0.2035175085     -9.9412317276     -0.0430978250     0.2748344182     -0.3433320283     -0.3347604751     27.3193454742     78.7179489135     -49.5923080444
111 137  -10   15     -0.0143659424     -9.6419420242     0.0119716191     0.3174456596     -0.0581031322     -0.3198465824     27.3193454742     78.7179489135     -49.5923080444
112  90   -5   15     -0.2202777862     -9.5054655075     0.6680163383     0.3067928552     0.1387074584     -0.1992035388     27.3193454742     78.7179489135     -49.5923080444
113  42   -2   14     -0.2202777862     -9.5054655075     0.6680163383     0.3067928552     0.1387074584     -0.1992035388     27.3193454742     78.7179489135     -49.5923080444
113 250   -1   12     0.1125332117     -9.4168748855     0.4405555725     0.1307552099     0.2761286497     0.0636544513     25.5681037902     78.0151138305     -49.2549476623
114 202   -1   10     -0.2681642532     -10.0657367706     -0.1963345432     -0.1102645158     0.4979733467     0.1901565361     25.5681037902     78.0151138305     -49.2549476623
115 156    1    5     -0.2681642532     -10.0657367706     -0.1963345432     -0.1102645158     0.4979733467     0.1901565361     25.5681037902     78.0151138305     -49.2549476623
116 109    6    4     -0.4046407222     -9.9747524261     -0.1987288665     0.0758932685     0.7328677177     0.1342293024     25.5681037902     78.0151138305     -49.2549476623
117  61   12    2     -0.5195682525     -9.9986953735     -0.4956250190     0.2756333827     0.7272749900     0.1909554958     25.5681037902     78.0151138305     -49.2549476623
118  13   15    0     -0.5195682525     -9.9986953735     -0.4956250190     0.2756333827     0.7272749900     0.1909554958     25.5681037902     78.0151138305     -49.2549476623
118 221   13    0     -0.7494233131     -9.5318031311     0.2585869789     0.4037333488     0.1813186836     0.3499486446     25.5681037902     78.0151138305     -49.2549476623
119 173    8    0     -0.3615428924     -9.6371526718     -0.1053502440     0.1760296583     -0.0850014686     0.2356972932     25.5681037902     78.0151138305     -49.2549476623
120 126    3    0     -0.3615428924     -9.6371526718     -0.1053502440     0.1760296583     -0.0850014686     0.2356972932     25.5681037902     78.0151138305     -49.2549476623
121  78    0   -1     -0.2322494029     -9.7568693161     -0.2370380401     0.1661757946     -0.0306721568     0.2601987123     26.4437255859     77.1365661621     -49.4236259460
122  31    1    0     -0.6632276535     -10.0513706207     -0.5387228012     0.2966726779     0.0465606880     0.3424916744     26.4437255859     77.1365661621     -49.4236259460
122 240    1    0     -0.6632276535     -10.0513706207     -0.5387228012     0.2966726779     0.0465606880     0.3424916744     26.4437255859     77.1365661621     -49.4236259460
123 192    1    0     -0.4812590599     -9.3594112396     -0.1556310415     0.6103978157     -0.0519777679     0.1765742063     26.4437255859     77.1365661621     -49.4236259460
124 145    1    0     -0.3639371871     -9.5916604995     -0.0766183614     0.6623302459     -0.1390644550     -0.0077193450     26.4437255859     77.1365661621     -49.4236259460
125  98    0    0     -0.3639371871     -9.5916604995     -0.0766183614     0.6623302459     -0.1390644550     -0.0077193450     26.4437255859     77.1365661621     -49.4236259460
126  51    0    0     -0.4716817855     -9.9244718551     -0.0430978250     0.6005439758     -0.1497172737     0.0386203575     26.4437255859     77.1365661621     -49.4236259460
127   3    0    0     -0.4190066337     -9.6778564453     0.1963345432     0.6135936737     -0.1614353561     0.0676492595     26.4437255859     77.1365661621     -49.4236259460
127 211    0    0     -0.4190066337     -9.6778564453     0.1963345432     0.6135936737     -0.1614353561     0.0676492595     26.4437255859     77.1365661621     -49.4236259460
128 164    0    0     -0.6871709346     -9.5844774246     0.1053502440     0.4804335594     -0.1569079160     0.0961455154     26.4437255859     77.1365661621     -49.4236259460
129 117    0    0     -0.4381612300     -9.8047552108     -0.0359148550     0.3347564697     -0.1694249534     0.0916180706     25.5681037902     79.0693664550     -51.9538459777
130  69    0    0     -0.4381612300     -9.8047552108     -0.0359148550     0.3347564697     -0.1694249534     0.0916180706     25.5681037902     79.0693664550     -51.9538459777
131  21    0    0     -0.7159028053     -9.7209539413     -0.0263375616     0.4133209228     -0.1507825613     0.0306307554     25.5681037902     79.0693664550     -51.9538459777
131 229    0    0     -0.3950634002     -9.6778564453     0.1197161788     0.3342237949     -0.2988565444     0.0657850217     25.5681037902     79.0693664550     -51.9538459777
132 181    0    0     -0.3950634002     -9.6778564453     0.1197161788     0.3342237949     -0.2988565444     0.0657850217     25.5681037902     79.0693664550     -51.9538459777
133 133    0    2     -0.3735145092     -9.8789796829     0.1628140068     0.2559256792     -0.2929975032     0.1336966633     25.5681037902     79.0693664550     -51.9538459777
134  85    0    4     -0.5674547195     -9.8933458328     -0.0359148550     0.2985369205     -0.2357386827     0.1328977108     25.5681037902     79.0693664550     -51.9538459777
135  38    0    3     -0.5674547195     -9.8933458328     -0.0359148550     0.2985369205     -0.2357386827     0.1328977108     25.5681037902     79.0693664550     -51.9538459777
135 246    0    3     -0.5674547195     -9.7688407897     -0.0335205316     0.3792319297     -0.3097756862     0.1315660953     25.5681037902     79.0693664550     -51.9538459777
136 198    0    4     -0.5626660346     -9.7496862411     -0.0119716191     0.4221095085     -0.4117763042     0.1550022602     27.6695919036     78.0151138305     -49.2549476623
137 151    0    6     -0.5626660346     -9.7496862411     -0.0119716191     0.4221095085     -0.4117763042     0.1550022602     27.6695919036     78.0151138305     -49.2549476623
138 103    0    8     -0.5219625949     -9.8191213607     -0.0478864765     0.4436814308     -0.4479958534     0.1430178642     27.6695919036     78.0151138305     -49.2549476623
139  56   -2   11     -0.8236474037     -9.5916604995     -0.5099909305     0.4165167331     -0.5297561168     0.1395556926     27.6695919036     78.0151138305     -49.2549476623
140   8   -3   18     -0.8236474037     -9.5916604995     -0.5099909305     0.4165167331     -0.5297561168     0.1395556926     27.6695919036     78.0151138305     -49.2549476623
140 216   -5   26     -0.1460537433     -9.7927837371     0.4046407222     0.1901446151     -0.8030006408     0.1073309659     27.6695919036     78.0151138305     -49.2549476623
141 168   -8   34     -0.3806974601     -9.8286991119     0.1221105098     0.1051884889     -0.8128544807     0.2383604764     27.6695919036     78.0151138305     -49.2549476623
142 120  -11   42     -0.3806974601     -9.8286991119     0.1221105098     0.1051884889     -0.8128544807     0.2383604764     27.6695919036     78.0151138305     -49.2549476623
143  72  -12   41     -0.3088677406     -9.6203927993     0.3471769332     0.1294236183     -0.5388110160     0.2026735782     27.6695919036     78.0151138305     -49.2549476623
144  25  -12   37     -0.5339341640     -10.0034847259     0.4094293594     0.1869487762     -0.4519906520     0.2988151550     28.0198402404     78.3665313720     -48.9175834655
144 233  -12   33     -0.5339341640     -10.0034847259     0.4094293594     0.1869487762     -0.4519906520     0.2988151550     28.0198402404     78.3665313720     -48.9175834655
145 186  -10   26     -0.7781552314     -9.7472915649     0.4285839557     0.3155814170     -0.3790189027     0.3382305622     28.0198402404     78.3665313720     -48.9175834655
146 138   -8   18     -0.8643508911     -9.8622188568     0.1747856235     0.3446103096     -0.2309449195     0.2434205532     28.0198402404     78.3665313720     -48.9175834655
147  91   -6   10     -0.8643508911     -9.8622188568     0.1747856235     0.3446103096     -0.2309449195     0.2434205532     28.0198402404     78.3665313720     -48.9175834655
148  43   -4    4     -0.8068870544     -9.8334875106     0.0526751232     0.4492741107     -0.0671580123     0.0455446815     28.0198402404     78.3665313720     -48.9175834655
148 251   -1    0     -0.5698490142     -9.7377147674     -0.1723913097     0.5198489189     0.1376421928     -0.2577939510     28.0198402404     78.3665313720     -48.9175834655
149 203    0    2     -0.5698490142     -9.7377147674     -0.1723913097     0.5198489189     0.1376421928     -0.2577939510     28.0198402404     78.3665313720     -48.9175834655
150 156    0    7     -0.4621044635     -9.5461683273     -0.7206914424     0.5166531085     0.3139461278     -0.4713827133     28.0198402404     78.3665313720     -48.9175834655
151 108    0   18     -0.2394323587     -9.2492723464     0.2849245071     0.1331521034     0.5379213809     -0.3653873205     25.2178573608     78.0151138305     -51.6164855957
152  61    6   37     -0.2394323587     -9.2492723464     0.2849245071     0.1331521034     0.5379213809     -0.3653873205     25.2178573608     78.0151138305     -51.6164855957
153  13   12   43     -0.2561926364     -10.1016521453     0.8787168502     -0.1464840793     0.7555049896     0.0407509231     25.2178573608     78.0151138305     -51.6164855957
153 222   17   42     -0.5698490142     -9.6060266494     -0.2202777862     0.1363479495     0.7360635280     0.2873634147     25.2178573608     78.0151138305     -51.6164855957
154 174   20   35     -0.5698490142     -9.6060266494     -0.2202777862     0.1363479495     0.7360635280     0.2873634147     25.2178573608     78.0151138305     -51.6164855957
155 127   19   21     -0.6201298236     -9.9579925537     -0.2107004880     0.1616483688     0.6870606422     0.2878960418     25.2178573608     78.0151138305     -51.6164855957
156  79   18   18     -0.8164643287     -9.8741912841     -0.2585869789     0.2561920166     0.4798635959     0.2918908309     25.2178573608     78.0151138305     -51.6164855957
157  31   14   18     -0.8164643287     -9.8741912841     -0.2585869789     0.2561920166     0.4798635959     0.2918908309     25.2178573608     78.0151138305     -51.6164855957
157 240   10   19     -0.7518176555     -9.7927837371     -0.0263375616     0.3829604148     0.1094122524     0.2636609077     25.2178573608     78.0151138305     -51.6164855957
158 192    7   17     -0.7542119503     -9.7736291885     -0.1340821266     0.4290338039     -0.1324064612     0.2058694124     25.5681037902     79.7722091674     -50.2670326232
159 145    3   17     -0.7542119503     -9.7736291885     -0.1340821266     0.4290338039     -0.1324064612     0.2058694124     25.5681037902     79.7722091674     -50.2670326232
160  98    1   17     -0.6728049278     -9.7856006622     -0.0047886476     0.4916190624     -0.2285480260     0.1054667234     25.5681037902     79.7722091674     -50.2670326232
161  50    1   15     -0.6392844200     -9.7784175872     -0.4381612300     0.5249090194     -0.2123024940     -0.0029255821     25.5681037902     79.7722091674     -50.2670326232
162   2    0   19     -0.6392844200     -9.7784175872     -0.4381612300     0.5249090194     -0.2123024940     -0.0029255821     25.5681037902     79.7722091674     -50.2670326232
162 210    0   23     -0.6153411865     -9.7281370162     -0.2561926364     0.4775040626     -0.3052482604     -0.0809574031     25.5681037902     79.7722091674     -50.2670326232
163 163    0   30     -0.3711201906     -9.5964498519     0.3639371871     0.3773676872     -0.4224290847     -0.0234322404     25.5681037902     79.7722091674     -50.2670326232
164 115   -2   35     -0.3711201906     -9.5964498519     0.3639371871     0.3773676872     -0.4224290847     -0.0234322404     25.5681037902     79.7722091674     -50.2670326232
165  68   -3   36     -0.4549215316     -9.8095445632     0.1819685935     0.3145161151     -0.4085804939     0.1038687944     25.5681037902     79.7722091674     -50.2670326232
166  20   -4   35     -0.7805495262     -9.8478536605     -0.0430978250     0.3150487899     -0.4274892330     0.1267723321     25.5681037902     79.7722091674     -50.2670326232
166 228   -6   31     -0.7805495262     -9.8478536605     -0.0430978250     0.3150487899     -0.4274892330     0.1267723321     25.5681037902     79.7722091674     -50.2670326232
167 181   -7   29     -0.7063254833     -9.8167276382     -0.0191545906     0.3145161151     -0.5526597023     0.0106567442     26.9690971374     78.7179489135     -49.9296722412
168 134   -7   29     0.0143659424     -9.6179981231     0.0885899734     0.3621874332     -0.4357451438     -0.1390151863     26.9690971374     78.7179489135     -49.9296722412
169  87   -5   29     0.0143659424     -9.6179981231     0.0885899734     0.3621874332     -0.4357451438     -0.1390151863     26.9690971374     78.7179489135     -49.9296722412
170  39    3   31     -0.4477385520     -9.8861627578     0.5195682525     0.3257015705     0.5325949668     -0.4420875549     26.9690971374     78.7179489135     -49.9296722412
170 248    7   26     -0.3567542552     -9.7520809173     0.3639371871     0.4761724472     0.2303215980     -0.0753646612     26.9690971374     78.7179489135     -49.9296722412
171 200    9   20     -0.3567542552     -9.7520809173     0.3639371871     0.4761724472     0.2303215980     -0.0753646612     26.9690971374     78.7179489135     -49.9296722412
172 153    9   15     -0.3352053165     -9.9125003814     -0.1268991470     0.5062666416     0.0252550792     0.0956128787     26.9690971374     78.7179489135     -49.9296722412
173 105    4   11     -0.3926690864     -9.7425031661     -0.2968961238     0.5275722503     0.0638715028     0.0269022727     26.9690971374     78.7179489135     -49.9296722412
174  58    3   15     -0.3926690864     -9.7425031661     -0.2968961238     0.5275722503     0.0638715028     0.0269022727     26.9690971374     78.7179489135     -49.9296722412
175  10    3   20     -0.2537982940     -9.7185602188     0.2442210197     0.4705797195     0.1205976963     -0.0798921108     26.0934772491     79.2450790405     -51.1104393005
175 218    4   25     -0.1939402198     -9.7951784133     0.2945018005     0.4695144653     0.2532251358     -0.1462058305     26.0934772491     79.2450790405     -51.1104393005
176 170    5   26     -0.1939402198     -9.7951784133     0.2945018005     0.4695144653     0.2532251358     -0.1462058305     26.0934772491     79.2450790405     -51.1104393005
177 122    5   27     -0.3375996351     -9.6419420242     -0.0718297100     0.4791019916     0.3064891815     -0.1352867007     26.0934772491     79.2450790405     -51.1104393005
178  74    5   28     -0.2537982940     -9.6922225952     0.1604196929     0.4005375385     0.2020916461     -0.0447378444     26.0934772491     79.2450790405     -51.1104393005
179  25    6   34     -0.2537982940     -9.6922225952     0.1604196929     0.4005375385     0.2020916461     -0.0447378444     26.0934772491     79.2450790405     -51.1104393005
179 233    6   40     -0.2490096569     -9.7736291885     0.3399939537     0.3563283920     0.1272556900     0.0055966606     26.0934772491     79.2450790405     -51.1104393005
180 185    7   45     -0.3639371871     -9.7041940689     0.2466153383     0.3536652088     -0.0085675792     0.0836284732     26.0934772491     79.2450790405     -51.1104393005
181 137    6   48     -0.3639371871     -9.7041940689     0.2466153383     0.3536652088     -0.0085675792     0.0836284732     26.0934772491     79.2450790405     -51.1104393005
182  89    6   48     -0.2585869789     -9.8622188568     0.2322494029     0.2980042648     -0.1433255767     0.0916180706     24.6924839019     78.5422439575     -52.4598922729
183  41    5   48     -0.2322494029     -9.7472915649     0.1532367229     0.3033306837     -0.1278790116     0.0410172414     24.6924839019     78.5422439575     -52.4598922729
183 249    4   49     -0.2322494029     -9.7472915649     0.1532367229     0.3033306837     -0.1278790116     0.0410172414     24.6924839019     78.5422439575     -52.4598922729
184 202    5   50     -0.1340821266     -9.7329254150     0.4357668876     0.2918789100     -0.0663590526     0.0186463527     24.6924839019     78.5422439575     -52.4598922729
185 154    5   50     -0.0981672668     -9.7353200912     0.3950634002     0.2836229801     -0.0586357688     0.0910854339     24.6924839019     78.5422439575     -52.4598922729
186 106    5   50     -0.0981672668     -9.7353200912     0.3950634002     0.2836229801     -0.0586357688     0.0910854339     24.6924839019     78.5422439575     -52.4598922729
187  58    5   47     -0.2849245071     -9.7425031661     0.4022463798     0.2777639627     -0.0943226718     0.1520727634     24.6924839019     78.5422439575     -52.4598922729
188  11    5   41     -0.3040791034     -9.8334875106     0.3112620830     0.2780302762     -0.1923284721     0.1566001892     24.6924839019     78.5422439575     -52.4598922729
188 219    3   37     -0.3040791034     -9.8334875106     0.3112620830     0.2780302762     -0.1923284721     0.1566001892     24.6924839019     78.5422439575     -52.4598922729
189 171    2   36     -0.1316878080     -9.8454589843     0.2992904472     0.2937431526     -0.2692950248     0.1427515506     25.0427322387     78.8936614990     -53.1346168518
190 123    1   36     -0.1364764571     -9.7664461135     0.2585869789     0.3374196529     -0.1486519813     0.0705787849     25.0427322387     78.8936614990     -53.1346168518
191  76    0   35     -0.1364764571     -9.7664461135     0.2585869789     0.3374196529     -0.1486519813     0.0705787849     25.0427322387     78.8936614990     -53.1346168518
192  28    0   34     -0.2825301933     -9.7281370162     0.2418267011     0.3475398540     -0.0764792251     0.0647197341     25.0427322387     78.8936614990     -53.1346168518
192 236    0   33     -0.1843629074     -9.8286991119     0.3926690864     0.3398165464     -0.0895289134     0.0673829364     25.0427322387     78.8936614990     -53.1346168518
193 189    1   33     -0.1843629074     -9.8286991119     0.3926690864     0.3398165464     -0.0895289134     0.0673829364     25.0427322387     78.8936614990     -53.1346168518
194 141    2   32     -0.1843629074     -9.8430643081     0.3304166793     0.3715086460     -0.0383954381     0.0490068483     25.0427322387     78.8936614990     -53.1346168518
195  93    3   31     -0.1939402198     -9.7544746398     0.2466153383     0.3864225864     0.0364405202     0.0039987416     25.0427322387     78.8936614990     -53.1346168518
196  46    4   31     -0.1939402198     -9.7544746398     0.2466153383     0.3864225864     0.0364405202     0.0039987416     25.0427322387     78.8936614990     -53.1346168518
196 254    4   29     -0.2705585718     -9.8310928344     0.3447826147     0.3728402614     0.0657357454     -0.0114478325     23.8168640136     78.7179489135     -53.3032989501
197 206    4   29     0.0454921483     -9.8310928344     0.1771799468     0.3640516757     0.1104775190     -0.0737667560     23.8168640136     78.7179489135     -53.3032989501
198 158    4   30     0.0454921483     -9.8310928344     0.1771799468     0.3640516757     0.1104775190     -0.0737667560     23.8168640136     78.7179489135     -53.3032989501
199 110    4   32     0.0574637699     -9.7927837371     0.2897131729     0.3715086460     0.2210003852     0.0031997785     23.8168640136     78.7179489135     -53.3032989501
200  62    4   32     0.0383091812     -9.7568693161     0.4261896133     0.3810961723     0.3413770675     0.0516700506     23.8168640136     78.7179489135     -53.3032989501
201  13    5   30     0.0383091812     -9.7568693161     0.4261896133     0.3810961723     0.3413770675     0.0516700506     23.8168640136     78.7179489135     -53.3032989501
201 221    4   31     0.0790126848     -9.8143329620     0.2873188495     0.3957437992     0.4391165733     0.0950802326     23.8168640136     78.7179489135     -53.3032989501
202 173    3   30     -0.1245048284     -9.7353200912     0.3112620830     0.4213105201     0.5544332504     0.0700461387     23.8168640136     78.7179489135     -53.3032989501
203 125    3   31     -0.1245048284     -9.7353200912     0.3112620830     0.4213105201     0.5544332504     0.0700461387     23.8168640136     78.7179489135     -53.3032989501
204  77    2   34     -0.0239432382     -9.9340486526     0.3830918121     0.4133209228     0.6154205322     0.0199779500     23.8168640136     78.7179489135     -53.3032989501
205  28    2   35     -0.2322494029     -9.7951784133     0.1628140068     0.4833631038     0.6788047790     -0.0263617563     23.9919891357     79.9479141235     -54.8214302062
205 236    1   37     -0.2322494029     -9.7951784133     0.1628140068     0.4833631038     0.6788047790     -0.0263617563     23.9919891357     79.9479141235     -54.8214302062
206 189    1   39     -0.3232336997     -9.6060266494     0.0000000000     0.4649870395     0.5738745689     0.0356908416     23.9919891357     79.9479141235     -54.8214302062
207 140    1   42     -0.4357668876     -9.7688407897     0.2777415513     0.3645843267     0.4598896026     0.0538006067     23.9919891357     79.9479141235     -54.8214302062
208  91    1   49     -0.4357668876     -9.7688407897     0.2777415513     0.3645843267     0.4598896026     0.0538006067     23.9919891357     79.9479141235     -54.8214302062
209  43    3   55     -0.3639371871     -9.6323642730     0.4692874431     0.3057275772     0.3331211805     0.0641870975     23.9919891357     79.9479141235     -54.8214302062
209 251    4   58     -0.0095772953     -9.8813743591     0.4333725929     0.2548604011     0.2305879116     0.0892211914     23.9919891357     79.9479141235     -54.8214302062
210 204    5   60     -0.0095772953     -9.8813743591     0.4333725929     0.2548604011     0.2305879116     0.0892211914     23.9919891357     79.9479141235     -54.8214302062
211 156    6   53     -0.0885899734     -9.8502473831     0.4668931484     0.2833566665     0.3088860511     0.0466099643     23.9919891357     79.9479141235     -54.8214302062
212 108    5   52     -0.2490096569     -9.8071498870     0.3328109979     0.3118529319     0.3480350971     0.0436804437     23.4666156768     78.7179489135     -56.3395614624
213  60    6   51     -0.2490096569     -9.8071498870     0.3328109979     0.3118529319     0.3480350971     0.0436804437     23.4666156768     78.7179489135     -56.3395614624
214  12    8   53     -0.3567542552     -9.7113771438     0.3232336997     0.2977379608     0.2633452892     0.0849600696     23.4666156768     78.7179489135     -56.3395614624
214 220    8   54     0.1388707752     -9.8598251342     0.7494233131     0.2788292169     0.2162066221     0.1078636050     23.4666156768     78.7179489135     -56.3395614624
215 173    9   53     0.1388707752     -9.8598251342     0.7494233131     0.2788292169     0.2162066221     0.1078636050     23.4666156768     78.7179489135     -56.3395614624
216 125    8   49     0.0095772953     -9.8694019317     0.2849245071     0.3645843267     0.3253979206     0.0732419776     23.4666156768     78.7179489135     -56.3395614624
217  77    7   43     -0.2130948066     -9.8119382858     0.1819685935     0.4285011768     0.4196752548     -0.0055887846     23.4666156768     78.7179489135     -56.3395614624
218  29    6   44     -0.2130948066     -9.8119382858     0.1819685935     0.4285011768     0.4196752548     -0.0055887846     23.4666156768     78.7179489135     -56.3395614624
218 238    4   46     -0.1173218607     -9.8670082092     0.0598580884     0.3872215270     0.4218058109     -0.0151763105     23.4666156768     78.7179489135     -56.3395614624
219 190    6   51     -0.0215489125     -9.8119382858     0.7015368461     0.3781666517     0.4404481887     0.0548658895     23.6417407989     77.8394012451     -58.5324211120
220 142    8   51     -0.0215489125     -9.8119382858     0.7015368461     0.3781666517     0.4404481887     0.0548658895     23.6417407989     77.8394012451     -58.5324211120
221  94    8   51     -0.1292934894     -9.7233486175     0.4884420394     0.4671175956     0.4015654563     0.1534043550     23.6417407989     77.8394012451     -58.5324211120
222  46    7   48     -0.0191545906     -9.8023614883     0.2657699346     0.4825641632     0.3533614873     0.1078636050     23.6417407989     77.8394012451     -58.5324211120
222 254    5   44     -0.0191545906     -9.8023614883     0.2657699346     0.4825641632     0.3533614873     0.1078636050     23.6417407989     77.8394012451     -58.5324211120
223 206    5   45     -0.0838013267     -9.7951784133     0.4860476970     0.4897547721     0.3680091381     0.1147879242     23.6417407989     77.8394012451     -58.5324211120
224 159    5   43     -0.4214009761     -9.5940551757     0.3878804397     0.4868252754     0.4031633853     0.0870906257     23.6417407989     77.8394012451     -58.5324211120
225 110    1   44     -0.4214009761     -9.5940551757     0.3878804397     0.4868252754     0.4031633853     0.0870906257     23.6417407989     77.8394012451     -58.5324211120
226  62    1   46     -0.2154891252     -9.8789796829     0.2442210197     0.3834930610     0.3592205524     0.0575290918     23.6417407989     77.8394012451     -58.5324211120
227  14    1   50     0.0550694465     -9.7568693161     0.9194203376     0.4356917858     0.3762650489     0.0628554916     22.2407493591     79.5964965820     -59.5445060729
227 222    1   56     0.0550694465     -9.7568693161     0.9194203376     0.4356917858     0.3762650489     0.0628554916     22.2407493591     79.5964965820     -59.5445060729
228 173    3   53     0.0790126848     -9.8550367355     1.1851902008     0.5203816413     0.4503020763     0.0745735836     22.2407493591     79.5964965820     -59.5445060729
229 125    2   48     -0.5075965881     -9.7688407897     0.4237952709     0.5052013397     0.5746735572     0.0884222316     22.2407493591     79.5964965820     -59.5445060729
230  77    1   41     -0.5075965881     -9.7688407897     0.4237952709     0.5052013397     0.5746735572     0.0884222316     22.2407493591     79.5964965820     -59.5445060729
231  28    0   34     -0.0766183614     -9.6419420242     1.0223761796     0.4127882957     0.5062293052     0.1214459300     22.2407493591     79.5964965820     -59.5445060729
231 236    0   31     -0.3639371871     -9.7425031661     0.7350573539     0.3661822319     0.5317959785     0.1382241010     22.2407493591     79.5964965820     -59.5445060729
232 188    0   28     -0.3639371871     -9.7425031661     0.7350573539     0.3661822319     0.5317959785     0.1382241010     22.2407493591     79.5964965820     -59.5445060729
233 140    0   25     -0.4405555725     -9.7425031661     0.3974577426     0.3416807889     0.4593568801     0.1355608940     22.2407493591     79.5964965820     -59.5445060729
234  92    0   26     -0.2394323587     -9.5389852523     0.7949154853     0.2796281814     0.3704060316     0.1110594391     25.0427322387     78.5422439575     -61.2313194274
235  45   -1   29     -0.2394323587     -9.5389852523     0.7949154853     0.2796281814     0.3704060316     0.1110594391     25.0427322387     78.5422439575     -61.2313194274
235 253   -2   31     -0.1245048284     -9.8143329620     0.6416787624     0.1882803726     0.4484377861     0.0609912490     25.0427322387     78.5422439575     -61.2313194274
236 205   -1   31     -0.4333725929     -9.8239097595     0.7015368461     0.2082543849     0.5360570907     -0.0186384773     25.0427322387     78.5422439575     -61.2313194274
237 158   -1   27     -0.4333725929     -9.8239097595     0.7015368461     0.2082543849     0.5360570907     -0.0186384773     25.0427322387     78.5422439575     -61.2313194274
238 110   -2   25     -0.4309782505     -9.7784175872     0.3950634002     0.2487350463     0.4990386486     -0.0399440813     25.0427322387     78.5422439575     -61.2313194274
239  62   -2   25     -0.2537982940     -9.7520809173     0.5985808849     0.2508656024     0.4524325847     -0.0101162266     25.0427322387     78.5422439575     -61.2313194274
240  14   -1   26     -0.2537982940     -9.7520809173     0.5985808849     0.2508656024     0.4524325847     -0.0101162266     25.0427322387     78.5422439575     -61.2313194274
240 222   -1   26     -0.1915459060     -9.8981342315     0.7039311408     0.2604531288     0.4740045070     -0.0492652940     25.0427322387     78.5422439575     -61.2313194274
241 174   -2   27     -0.0694353866     -9.8310928344     0.2849245071     0.2990695476     0.5142188549     -0.0580538511     25.0427322387     78.5422439575     -61.2313194274
242 127   -1   26     -0.0694353866     -9.8310928344     0.2849245071     0.2990695476     0.5142188549     -0.0580538511     25.0427322387     78.5422439575     -61.2313194274
243  79    0   23     -0.2083061695     -9.7856006622     0.4309782505     0.3099886894     0.6143552780     -0.0772289037     24.3422374725     78.1908187866     -61.9060440063
244  31    0   26     -0.2298550844     -9.7832069396     0.4237952709     0.3225057363     0.6252743721     -0.0426072931     24.3422374725     78.1908187866     -61.9060440063
244 239    2   29     -0.2298550844     -9.7832069396     0.4237952709     0.3225057363     0.6252743721     -0.0426072931     24.3422374725     78.1908187866     -61.9060440063
245 191    4   31     -0.1604196929     -9.5940551757     0.4740760803     0.3315606117     0.6076972484     -0.0804247570     24.3422374725     78.1908187866     -61.9060440063
246 143    6   32     -0.0622524166     -9.7544746398     0.7518176555     0.2886830806     0.5331275939     -0.0023929402     24.3422374725     78.1908187866     -61.9060440063
247  95    6   30     -0.0622524166     -9.7544746398     0.7518176555     0.2886830806     0.5331275939     -0.0023929402     24.3422374725     78.1908187866     -61.9060440063
248  47    5   27     -0.0143659424     -9.7736291885     0.4908363342     0.3094560623     0.4665475368     0.0809652709     24.3422374725     78.1908187866     -61.9060440063
248 254    5   24     -0.1221105098     -9.8286991119     0.5746376991     0.3099886894     0.5200779438     0.0444794034     24.3422374725     78.1908187866     -61.9060440063
249 206    4   20     -0.1221105098     -9.8286991119     0.5746376991     0.3099886894     0.5200779438     0.0444794034     24.3422374725     78.1908187866     -61.9060440063
250 158    4   20     -0.1292934894     -9.7065887451     0.7422403812     0.2948084354     0.5134199142     0.0444794034     23.8168640136     80.1236267089     -64.0988998413
251 110    3   18     0.0023943238     -9.7257432937     0.5435114860     0.2274294376     0.4745371818     0.0878895854     23.8168640136     80.1236267089     -64.0988998413
252  62    2   17     0.0023943238     -9.7257432937     0.5435114860     0.2274294376     0.4745371818     0.0878895854     23.8168640136     80.1236267089     -64.0988998413
253  14    2   15     -0.0861956501     -9.8574304580     0.4621044635     0.2034606456     0.5219421386     0.0266359519     23.8168640136     80.1236267089     -64.0988998413
253 221    1    9     -0.0694353866     -9.7832069396     0.2753472328     0.2822913932     0.5483078479     0.0426151657     23.8168640136     80.1236267089     -64.0988998413
254 173    0   10     -0.0694353866     -9.7832069396     0.2753472328     0.2822913932     0.5483078479     0.0426151657     23.8168640136     80.1236267089     -64.0988998413
255 125    0   10     0.0143659424     -10.0010900497     0.3304166793     0.3448766231     0.6258070468     0.0106567442     23.8168640136     80.1236267089     -64.0988998413
  0  77    1   13     -0.2873188495     -9.7736291885     0.5123852729     0.3254352569     0.7166221618     -0.0884143638     23.8168640136     80.1236267089     -64.0988998413
  1  29    2   15     -0.2873188495     -9.7736291885     0.5123852729     0.3254352569     0.7166221618     -0.0884143638     23.8168640136     80.1236267089     -64.0988998413
  1 237    3   15     -0.0574637699     -9.8143329620     0.2753472328     0.2956073760     0.5685482025     0.0828295040     24.5173606872     79.0693664550     -64.7736282348
  2 189    4   17     -0.1292934894     -9.8574304580     0.3735145092     0.3230383634     0.5618901729     0.1022708773     24.5173606872     79.0693664550     -64.7736282348
  3 141    4   16     -0.1292934894     -9.8574304580     0.3735145092     0.3230383634     0.5618901729     0.1022708773     24.5173606872     79.0693664550     -64.7736282348
  4  92    5   17     -0.1676026582     -9.7544746398     0.4381612300     0.3291637420     0.5355244636     0.0793673467     24.5173606872     79.0693664550     -64.7736282348
  5  44    5   16     -0.1173218607     -9.7472915649     0.3759088277     0.3272994995     0.4814615249     0.0780357408     24.5173606872     79.0693664550     -64.7736282348
  5 252    4   17     -0.1173218607     -9.7472915649     0.3759088277     0.3272994995     0.4814615249     0.0780357408     24.5173606872     79.0693664550     -64.7736282348
  6 203    5   19     -0.0790126848     -9.7496862411     0.3783031463     0.3161140441     0.5128872871     0.0388866806     24.5173606872     79.0693664550     -64.7736282348
  7 155    6   19     -0.2298550844     -9.7688407897     0.4812590599     0.2929441928     0.5680155754     -0.0439388895     24.5173606872     79.0693664550     -64.7736282348
  8 107    6   20     -0.2298550844     -9.7688407897     0.4812590599     0.2929441928     0.5680155754     -0.0439388895     24.5173606872     79.0693664550     -64.7736282348
  9  59    6   20     -0.0598580884     -9.7688407897     0.4860476970     0.2567246437     0.5006365776     0.0229074740     25.0427322387     79.2450790405     -64.9423065185
 10  10    8   19     -0.0407035017     -9.7568693161     0.3783031463     0.2229020118     0.4244689941     0.1640571594     25.0427322387     79.2450790405     -64.9423065185
 10 217    9   17     -0.0407035017     -9.7568693161     0.3783031463     0.2229020118     0.4244689941     0.1640571594     25.0427322387     79.2450790405     -64.9423065185
 11 169    8   17     -0.1388707752     -9.8406705856     0.2202777862     0.1920088577     0.4862552642     0.1475453138     25.0427322387     79.2450790405     -64.9423065185
 12 121    8   19     -0.1867572593     -9.9053173065     0.2322494029     0.2229020118     0.5650859832     0.1065320014     25.0427322387     79.2450790405     -64.9423065185
 13  72    8   19     -0.1867572593     -9.9053173065     0.2322494029     0.2229020118     0.5650859832     0.1065320014     25.0427322387     79.2450790405     -64.9423065185
 14  24    8   17     -0.0311262083     -9.4384241104     0.3375996351     0.3459419012     0.4811951637     -0.1198401336     25.0427322387     79.2450790405     -64.9423065185
 14 232   10   18     0.1268991470     -9.7448978424     0.7087197780     0.2852209091     0.5048976421     -0.2836270332     25.0427322387     79.2450790405     -64.9423065185
 15 184   10   16     0.1268991470     -9.7448978424     0.7087197780     0.2852209091     0.5048976421     -0.2836270332     25.0427322387     79.2450790405     -64.9423065185
 16 135   10   12     0.5052022933     -9.4767332077     0.1652083396     0.2830903530     0.3736018657     0.0367561221     25.3929805755     78.8936614990     -66.2917633056
 17  87   12   11     -0.0311262083     -9.7951784133     0.2514039993     0.3014664411     0.4724066257     0.3147943496     25.3929805755     78.8936614990     -66.2917633056
 18  39   10    9     -0.0311262083     -9.7951784133     0.2514039993     0.3014664411     0.4724066257     0.3147943496     25.3929805755     78.8936614990     -66.2917633056
 18 247   10    8     -0.1723913097     -9.8191213607     0.3399939537     0.3249026298     0.4513673305     0.2484806537     25.3929805755     78.8936614990     -66.2917633056
 19 199   10    8     -0.0981672668     -9.8334875106     0.1939402198     0.3185109138     0.3994349288     0.1755089187     25.3929805755     78.8936614990     -66.2917633056
 20 151    8    9     -0.0981672668     -9.8334875106     0.1939402198     0.3185109138     0.3994349288     0.1755089187     25.3929805755     78.8936614990     -66.2917633056
 21 103    8   10     -0.1436594247     -9.8071498870     0.1915459060     0.3376859664     0.4620201110     0.1286365747     25.3929805755     78.8936614990     -66.2917633056
 22  55   10   11     -0.1005615949     -9.6970109939     0.3375996351     0.3576600074     0.4931795597     0.1363598585     25.3929805755     78.8936614990     -66.2917633056
 23   6   10   14     -0.1005615949     -9.6970109939     0.3375996351     0.3576600074     0.4931795597     0.1363598585     25.3929805755     78.8936614990     -66.2917633056
 23 214    9   16     -0.2202777862     -9.7712354660     0.3759088277     0.3419471025     0.4649496555     0.1659213924     25.3929805755     78.8936614990     -66.2917633056
 24 166    8   16     -0.3280223608     -9.8215160369     0.3471769332     0.3502030372     0.3325885534     0.1779057979     26.7939720153     79.5964965820     -66.6291198730
 25 118    6   14     -0.3280223608     -9.8215160369     0.3471769332     0.3502030372     0.3325885534     0.1779057979     26.7939720153     79.5964965820     -66.6291198730
 26  70    5   13     -0.1915459060     -9.8334875106     0.2107004880     0.3749707937     0.2108802318     0.1656550788     26.7939720153     79.5964965820     -66.6291198730
 27  21    5   11     -0.2322494029     -9.6922225952     0.1556310415     0.3792319297     0.2319195032     0.1195816879     26.7939720153     79.5964965820     -66.6291198730
 27 229    5   12     -0.2322494029     -9.6922225952     0.1556310415     0.3792319297     0.2319195032     0.1195816879     26.7939720153     79.5964965820     -66.6291198730
 28 182    4   17     -0.2083061695     -9.7377147674     0.2322494029     0.3249026298     0.3027606487     0.0783020591     26.7939720153     79.5964965820     -66.6291198730
 29 133    7   19     0.0191545906     -9.7137708663     0.4812590599     0.2854872226     0.4226047515     0.0434141206     26.7939720153     79.5964965820     -66.6291198730
 30  85    9   24     0.0191545906     -9.7137708663     0.4812590599     0.2854872226     0.4226047515     0.0434141206     26.7939720153     79.5964965820     -66.6291198730
 31  37    8   22     0.0095772953     -9.7041940689     0.4405555725     0.2258315086     0.6239428043     0.0277012324     26.7939720153     79.5964965820     -66.6291198730
 31 244   10   21     -0.2394323587     -9.9053173065     0.0694353866     0.1824213218     0.7381940841     0.0551322078     28.0198402404     80.1236267089     -66.4604415893
 32 196   12   22     -0.2394323587     -9.9053173065     0.0694353866     0.1824213218     0.7381940841     0.0551322078     28.0198402404     80.1236267089     -66.4604415893
 33 148   13   20     -0.1460537433     -9.8286991119     0.0478864765     0.2708396434     0.8665604591     0.0295654773     28.0198402404     80.1236267089     -66.4604415893
 34 100   15   22     0.0311262083     -9.6946163177     0.0981672668     0.2892157077     1.0649689435     0.0282338733     28.0198402404     80.1236267089     -66.4604415893
 35  52   18   24     0.0311262083     -9.6946163177     0.0981672668     0.2892157077     1.0649689435     0.0282338733     28.0198402404     80.1236267089     -66.4604415893
 36   4   21   29     -0.0622524166     -9.7305316925     0.2585869789     0.1880140495     1.3912111473     0.0396856403     28.0198402404     80.1236267089     -66.4604415893
 36 212   26   32     -0.9912500381     -9.4432125091     0.2585869789     0.2327558517     1.5352903366     0.1065320014     28.0198402404     80.1236267089     -66.4604415893
 37 164   31   28     -0.9912500381     -9.4432125091     0.2585869789     0.2327558517     1.5352903366     0.1065320014     28.0198402404     80.1236267089     -66.4604415893
 38 116   33   23     -0.1819685935     -9.7353200912     0.3591485500     0.4617911338     1.0868072509     0.0287665157     28.0198402404     80.1236267089     -66.4604415893
 39  68   32   16     -0.1412650966     -9.7903900146     0.1508424043     0.4727103233     0.7275413513     0.1704488372     28.1949653625     77.1365661621     -68.6532974243
 40  20   28   10     -0.1412650966     -9.7903900146     0.1508424043     0.4727103233     0.7275413513     0.1704488372     28.1949653625     77.1365661621     -68.6532974243
 40 228   24    9     -0.4477385520     -9.9771471023     0.2849245071     0.5014729022     0.5855926990     0.1904228401     28.1949653625     77.1365661621     -68.6532974243
 41 180   19    9     -0.2705585718     -9.6994056701     0.2609812974     0.5512747764     0.3072881221     0.1797700500     28.1949653625     77.1365661621     -68.6532974243
 42 132   14    9     -0.2705585718     -9.6994056701     0.2609812974     0.5512747764     0.3072881221     0.1797700500     28.1949653625     77.1365661621     -68.6532974243
 43  84   13   11     -0.4070350170     -9.5629291534     0.5243568897     0.4631227970     0.2425723314     0.1464800262     28.1949653625     77.1365661621     -68.6532974243
 44  36   12   11     -0.3088677406     -9.7113771438     0.6584390640     0.2833566665     0.1504255533     0.1099941616     28.1949653625     77.1365661621     -68.6532974243
 44 245   10   11     -0.3088677406     -9.7113771438     0.6584390640     0.2833566665     0.1504255533     0.1099941616     28.1949653625     77.1365661621     -68.6532974243
 45 197    8   11     -0.2322494029     -9.7089824676     0.4788647174     0.1864161396     0.0268529939     0.1110594391     28.1949653625     77.1365661621     -68.6532974243
 46 150    4    7     -0.2154891252     -9.8502473831     0.2466153383     0.1802907562     -0.0274763107     0.1781721210     29.4208335876     77.3122711181     -68.4846191406
 47 102    1    4     -0.2154891252     -9.8502473831     0.2466153383     0.1802907562     -0.0274763107     0.1781721210     29.4208335876     77.3122711181     -68.4846191406
 48  55    0    1     -0.2394323587     -9.8167276382     0.0981672668     0.1944057369     0.0508218097     0.1880259704     29.4208335876     77.3122711181     -68.4846191406
 49   7    0    0     -0.3830918121     -9.9172887802     -0.0119716191     0.2505992889     0.2100812673     0.0772367858     29.4208335876     77.3122711181     -68.4846191406
 49 215    2    2     -0.3830918121     -9.9172887802     -0.0119716191     0.2505992889     0.2100812673     0.0772367858     29.4208335876     77.3122711181     -68.4846191406
 50 167    3    3     -0.6225241661     -9.5389852523     0.1843629074     0.3499367237     0.2047548770     0.0356908416     29.4208335876     77.3122711181     -68.4846191406
 51 119    4    5     -0.1436594247     -9.8143329620     0.2777415513     0.3576600074     0.1919714927     0.0042650623     29.4208335876     77.3122711181     -68.4846191406
 52  71    6    9     -0.1436594247     -9.8143329620     0.2777415513     0.3576600074     0.1919714927     0.0042650623     29.4208335876     77.3122711181     -68.4846191406
 53  23    6    9     -0.2083061695     -9.7353200912     0.1652083396     0.2913462829     0.2992985248     0.0530016469     29.4208335876     77.3122711181     -68.4846191406
 53 231    6    9     -0.0933786296     -9.7305316925     0.0191545906     0.2985369205     0.4194088935     0.0482078838     28.7203369140     79.4207916259     -67.8098907470
 54 182    8   11     -0.0933786296     -9.7305316925     0.0191545906     0.2985369205     0.4194088935     0.0482078838     28.7203369140     79.4207916259     -67.8098907470
 55 133   10   14     -0.0502807998     -9.7448978424     0.1652083396     0.2468708038     0.6652224063     0.0303644371     28.7203369140     79.4207916259     -67.8098907470
 56  85   13   16     -0.0311262083     -9.8478536605     0.0814070034     0.1789591550     1.0047806501     0.0319623589     28.7203369140     79.4207916259     -67.8098907470
 57  37   16   20     -0.0311262083     -9.8478536605     0.0814070034     0.1789591550     1.0047806501     0.0319623589     28.7203369140     79.4207916259     -67.8098907470
 57 244   21   21     -0.3998520660     -9.9244718551     -0.2322494029     0.2476697683     1.3147772550     0.0434141206     28.7203369140     79.4207916259     -67.8098907470
 58 196   23   22     -0.3974577426     -9.7856006622     0.0909842967     0.3928142547     1.1443324089     0.0673829364     28.7203369140     79.4207916259     -67.8098907470
 59 148   24   25     -0.3974577426     -9.7856006622     0.0909842967     0.3928142547     1.1443324089     0.0673829364     28.7203369140     79.4207916259     -67.8098907470
 60 100   24   25     -0.3854861259     -9.7065887451     0.1101388931     0.3672475337     0.9062421798     0.0745735836     28.7203369140     79.4207916259     -67.8098907470
 61  52   18   28     -0.3854861259     -9.7065887451     0.1101388931     0.3672475337     0.9062421798     0.0745735836     28.7203369140     79.4207916259     -67.8098907470
 62   4   16   29     -0.3495712518     -9.7305316925     0.4429498672     0.2777639627     0.7587007999     0.1025372028     28.7203369140     79.4207916259     -67.8098907470
 62 211   13   28     -0.3543598890     -9.6778564453     0.5075965881     0.1922751617     0.6527053833     0.1214459300     31.5223217010     79.0693664550     -69.4967041015
 63 163   11   22     -0.3543598890     -9.6778564453     0.5075965881     0.1922751617     0.6527053833     0.1214459300     31.5223217010     79.0693664550     -69.4967041015
 64 115   10   19     -0.3112620830     -9.8430643081     0.1580253696     0.1097159271     0.6084961891     0.1323650479     31.5223217010     79.0693664550     -69.4967041015
 65  67    8   14     -0.4453442096     -9.9029226303     -0.0526751232     0.1834866046     0.5749398231     0.1456810712     31.5223217010     79.0693664550     -69.4967041015
 66  19   10   10     -0.4453442096     -9.9029226303     -0.0526751232     0.1834866046     0.5749398231     0.1456810712     31.5223217010     79.0693664550     -69.4967041015
 66 227    8    9     -0.4381612300     -9.7975721359     -0.1340821266     0.2950747489     0.3999675559     0.1566001892     31.5223217010     79.0693664550     -69.4967041015
 67 179    9    9     -0.2442210197     -9.9029226303     -0.2226721048     0.3565947055     0.6979798316     -0.1075894117     31.5223217010     79.0693664550     -69.4967041015
 68 131   14   12     -0.2442210197     -9.9029226303     -0.2226721048     0.3565947055     0.6979798316     -0.1075894117     31.5223217010     79.0693664550     -69.4967041015
 69  84   17   15     -0.2585869789     -9.7592630386     0.0095772953     0.4205115318     0.9254171371     -0.0788268327     31.5223217010     79.0693664550     -69.4967041015
 70  36   21   20     -0.2609812974     -9.7113771438     0.2059118509     0.3768350601     0.8958557128     0.0348918771     31.8725681304     79.4207916259     -67.4725265502
 70 244   23   19     -0.2609812974     -9.7113771438     0.2059118509     0.3768350601     0.8958557128     0.0348918771     31.8725681304     79.4207916259     -67.4725265502
 71 196   21   16     -0.3423882961     -9.7832069396     0.1843629074     0.2809597969     0.7504448413     0.1238428115     31.8725681304     79.4207916259     -67.4725265502
 72 148   17   13     -0.1412650966     -9.8670082092     -0.2561926364     0.2921452331     0.5246053218     0.1760415792     31.8725681304     79.4207916259     -67.4725265502
 73 101   15   11     -0.1412650966     -9.8670082092     -0.2561926364     0.2921452331     0.5246053218     0.1760415792     31.8725681304     79.4207916259     -67.4725265502
 74  53   12   13     -0.0023943238     -9.8071498870     -0.3974577426     0.3672475337     0.5815978527     0.1605949974     31.8725681304     79.4207916259     -67.4725265502
 75   5   11   20     -0.1364764571     -9.6946163177     -0.3375996351     0.3771013736     0.7954529762     0.1201143264     31.8725681304     79.4207916259     -67.4725265502
 75 214   13   27     -0.1364764571     -9.6946163177     -0.3375996351     0.3771013736     0.7954529762     0.1201143264     31.8725681304     79.4207916259     -67.4725265502
 76 166   14   31     -0.4309782505     -9.7161655426     0.1771799468     0.3336911678     0.9672294616     0.0631218194     31.8725681304     79.4207916259     -67.4725265502
 77 119   15   35     -0.4094293594     -9.7975721359     0.2035175085     0.2703069686     0.8721531867     0.0838947868     36.2506675720     78.8936614990     -69.6653900146
 78  71   14   33     -0.4094293594     -9.7975721359     0.2035175085     0.2703069686     0.8721531867     0.0838947868     36.2506675720     78.8936614990     -69.6653900146
 79  22   13   28     -0.1460537433     -9.8502473831     -0.1652083396     0.2700406551     0.7906591892     0.1185164089     36.2506675720     78.8936614990     -69.6653900146
 79 230   13   27     -0.5123852729     -9.7377147674     0.1699969768     0.3267668485     0.9134328842     0.1094615221     36.2506675720     78.8936614990     -69.6653900146
 80 182   12   24     -0.5123852729     -9.7377147674     0.1699969768     0.3267668485     0.9134328842     0.1094615221     36.2506675720     78.8936614990     -69.6653900146
 81 135   14   21     -0.4764704227     -9.8765850067     0.1005615949     0.3621874332     0.9477881431     0.0921507072     36.2506675720     78.8936614990     -69.6653900146
 82  87   17   18     -0.3663315296     -9.8765850067     -0.1053502440     0.4210442066     0.8934587478     0.0897538280     36.2506675720     78.8936614990     -69.6653900146
 83  39   17   12     -0.3663315296     -9.8765850067     -0.1053502440     0.4210442066     0.8934587478     0.0897538280     36.2506675720     78.8936614990     -69.6653900146
 83 246   18    9     -0.2873188495     -9.8502473831     -0.1149275422     0.5145225524     0.8732184410     0.0836284732     36.2506675720     78.8936614990     -69.6653900146
 84 199   19   11     -0.2346437215     -9.7377147674     -0.1915459060     0.5313007354     0.8282103538     0.1097278480     37.1262893676     79.0693664550     -71.1835174560
 85 151   19   13     -0.2346437215     -9.7377147674     -0.1915459060     0.5313007354     0.8282103538     0.1097278480     37.1262893676     79.0693664550     -71.1835174560
 86 103   19   17     -0.1987288665     -9.7281370162     -0.1149275422     0.4540678977     0.9081064224     0.1150542497     37.1262893676     79.0693664550     -71.1835174560
 87  56   19   22     -0.2011231899     -9.7472915649     -0.0167602658     0.3515346288     0.9821434020     0.1273049712     37.1262893676     79.0693664550     -71.1835174560
 88   8   20   29     -0.2011231899     -9.7472915649     -0.0167602658     0.3515346288     0.9821434020     0.1273049712     37.1262893676     79.0693664550     -71.1835174560
 88 216   20   30     -0.4549215316     -9.7448978424     0.4190066337     0.3057275772     1.0135691165     0.1539369821     37.1262893676     79.0693664550     -71.1835174560
 89 168   19   29     -0.4956250190     -9.7664461135     0.3591485500     0.2796281814     0.8700225830     0.1760415792     37.1262893676     79.0693664550     -71.1835174560
 90 120   16   26     -0.4956250190     -9.7664461135     0.3591485500     0.2796281814     0.8700225830     0.1760415792     37.1262893676     79.0693664550     -71.1835174560
 91  72   15   17     -0.3735145092     -9.7927837371     0.0742240333     0.2617847442     0.7264760017     0.2005430221     37.1262893676     79.0693664550     -71.1835174560
 92  24   13   13     -0.4070350170     -9.7568693161     -0.0383091812     0.2705733299     0.6969144821     0.1989451026     38.7024040222     78.8936614990     -71.0148391723
 92 232   11   10     -0.4070350170     -9.7568693161     -0.0383091812     0.2705733299     0.6969144821     0.1989451026     38.7024040222     78.8936614990     -71.0148391723
 93 184   13    8     -0.3806974601     -9.8071498870     -0.0742240333     0.2657795429     0.7168885231     0.1504748344     38.7024040222     78.8936614990     -71.0148391723
 94 136   15   10     -0.4214009761     -9.7808122634     -0.1053502440     0.2841556358     0.8673593521     0.0977434349     38.7024040222     78.8936614990     -71.0148391723
 95  88   17   10     -0.4214009761     -9.7808122634     -0.1053502440     0.2841556358     0.8673593521     0.0977434349     38.7024040222     78.8936614990     -71.0148391723
 96  40   23   10     -0.4070350170     -9.8047552108     -0.1197161788     0.3118529319     1.1605778932     0.0420825195     38.7024040222     78.8936614990     -71.0148391723
 96 248   28   11     -0.3304166793     -9.7544746398     -0.1101388931     0.3094560623     1.3379471302     0.0647197341     38.7024040222     78.8936614990     -71.0148391723
 97 200   28   10     -0.3304166793     -9.7544746398     -0.1101388931     0.3094560623     1.3379471302     0.0647197341     38.7024040222     78.8936614990     -71.0148391723
 98 152   30   10     -0.5602717399     -9.7496862411     0.0718297100     0.2703069686     1.2284895181     0.2016083002     38.7024040222     78.8936614990     -71.0148391723
 99 104   30    9     -0.5818206787     -9.7975721359     -0.0454921483     0.2442075967     0.9059758186     0.2823033142     38.7024040222     78.8936614990     -71.0148391723
100  56   23    7     -0.5818206787     -9.7975721359     -0.0454921483     0.2442075967     0.9059758186     0.2823033142     38.7024040222     78.8936614990     -71.0148391723
101   8   19    8     -0.4381612300     -9.8478536605     -0.2059118509     0.2479360818     0.6977134704     0.2633945941     42.2048835754     78.8936614990     -71.0148391723
101 216   15    6     -0.4022463798     -9.8334875106     -0.2657699346     0.3225057363     0.8886650085     0.1994777297     42.2048835754     78.8936614990     -71.0148391723
102 168   14    4     -0.4022463798     -9.8334875106     -0.2657699346     0.3225057363     0.8886650085     0.1994777297     42.2048835754     78.8936614990     -71.0148391723
103 120   16    6     -0.6129468917     -9.7975721359     -0.1173218607     0.3648506402     1.0143681764     0.2143916606     42.2048835754     78.8936614990     -71.0148391723
104  72   15    7     -0.5842149734     -9.7616577148     -0.1364764571     0.3342237949     0.7328677177     0.2918908309     42.2048835754     78.8936614990     -71.0148391723
105  24   15    8     -0.5842149734     -9.7616577148     -0.1364764571     0.3342237949     0.7328677177     0.2918908309     42.2048835754     78.8936614990     -71.0148391723
105 233   13    8     -0.5411171436     -9.7688407897     -0.1963345432     0.3174456596     0.5523026466     0.3635309219     42.2048835754     78.8936614990     -71.0148391723
106 185    9    7     -0.7063254833     -9.8191213607     -0.1388707752     0.3070591688     0.4159467220     0.4684610843     42.2048835754     78.8936614990     -71.0148391723
107 137    5    6     -0.7063254833     -9.8191213607     -0.1388707752     0.3070591688     0.4159467220     0.4684610843     42.2048835754     78.8936614990     -71.0148391723
108  89    5    5     -0.8835054397     -9.7448978424     -0.2681642532     0.3241036415     0.3320559263     0.4961584091     46.0576133728     79.2450790405     -71.3522033691
109  41    4    6     -0.7709722518     -9.7353200912     -0.4070350170     0.3635190486     0.4055602550     0.3390295028     46.0576133728     79.2450790405     -71.3522033691
109 248    3    5     -0.7709722518     -9.7353200912     -0.4070350170     0.3635190486     0.4055602550     0.3390295028     46.0576133728     79.2450790405     -71.3522033691
110 200    3    7     -0.8356189727     -9.7185602188     -0.3352053165     0.3709759950     0.5293991088     0.2309035301     46.0576133728     79.2450790405     -71.3522033691
111 152    2   10     -1.0127989053     -9.7353200912     -0.1436594247     0.3198425292     0.4292627334     0.2929561138     46.0576133728     79.2450790405     -71.3522033691
112 104    1   11     -1.0127989053     -9.7353200912     -0.1436594247     0.3198425292     0.4292627334     0.2929561138     46.0576133728     79.2450790405     -71.3522033691
113  57    1   14     -0.9960386276     -9.7305316925     -0.1388707752     0.3051949024     0.2449692010     0.3403611183     46.0576133728     79.2450790405     -71.3522033691
114   9    2   12     -1.0080102682     -9.6850395202     -0.3615428924     0.3102550268     0.2175382137     0.3012120485     46.0576133728     79.2450790405     -71.3522033691
114 217    1   13     -1.0080102682     -9.6850395202     -0.3615428924     0.3102550268     0.2175382137     0.3012120485     46.0576133728     79.2450790405     -71.3522033691
115 169    1   12     -1.2139221429     -9.7520809173     -0.0909842967     0.3219730854     0.2865151882     0.1558012390     47.4586067199     79.9479141235     -72.0269241333
116 121    1    9     -0.8236474037     -9.8143329620     -0.3447826147     0.3616547822     0.3269958019     0.0444794034     47.4586067199     79.9479141235     -72.0269241333
117  73    0   10     -0.8236474037     -9.8143329620     -0.3447826147     0.3616547822     0.3269958019     0.0444794034     47.4586067199     79.9479141235     -72.0269241333
118  26    2    8     -0.8691394805     -9.7544746398     -0.5267512321     0.4266369342     0.4606885433     0.0447457265     47.4586067199     79.9479141235     -72.0269241333
118 234    3    9     -1.1516697406     -9.7209539413     -0.1723913097     0.4119893074     0.4005002021     0.1086625576     47.4586067199     79.9479141235     -72.0269241333
119 186    3   13     -1.1516697406     -9.7209539413     -0.1723913097     0.4119893074     0.4005002021     0.1086625576     47.4586067199     79.9479141235     -72.0269241333
120 139    0   11     -1.0966002941     -9.7760238647     -0.0646467447     0.3645843267     0.2380448818     0.1456810712     47.4586067199     79.9479141235     -72.0269241333
121  91   -1   10     -0.8643508911     -9.6730680465     -0.5028079986     0.3675138473     0.2116791725     0.1147879242     47.4586067199     79.9479141235     -72.0269241333
122  44   -1   10     -0.8643508911     -9.6730680465     -0.5028079986     0.3675138473     0.2116791725     0.1147879242     47.4586067199     79.9479141235     -72.0269241333
122 252   -2   11     -1.1564583778     -9.7113771438     -0.2418267011     0.3637853622     0.3509645938     -0.0026592612     47.9839782714     78.7179489135     -71.8582458496
123 205    0   14     -0.9625181198     -9.7089824676     -0.3016848087     0.3933469009     0.3935758590     -0.1256991744     47.9839782714     78.7179489135     -71.8582458496
124 158    0   19     -0.9625181198     -9.7089824676     -0.3016848087     0.3933469009     0.3935758590     -0.1256991744     47.9839782714     78.7179489135     -71.8582458496
125 110    0   19     -0.8835054397     -9.7305316925     -0.2873188495     0.4122556686     0.4561610698     -0.2175796270     47.9839782714     78.7179489135     -71.8582458496
126  63    0   23     -0.7853381633     -9.7137708663     -0.3232336997     0.3893520832     0.5328612804     -0.2620551109     47.9839782714     78.7179489135     -71.8582458496
127  15    5   26     -0.7853381633     -9.7137708663     -0.3232336997     0.3893520832     0.5328612804     -0.2620551109     47.9839782714     78.7179489135     -71.8582458496
127 224    9   26     -0.5961865901     -9.8215160369     -0.2490096569     0.3528662204     0.5855926990     -0.2583265781     47.9839782714     78.7179489135     -71.8582458496
128 176   11   30     -0.6321014881     -9.7472915649     -0.3352053165     0.3696444034     0.6697498321     -0.1733704948     47.9839782714     78.7179489135     -71.8582458496
129 129   11   34     -0.6321014881     -9.7472915649     -0.3352053165     0.3696444034     0.6697498321     -0.1733704948     47.9839782714     78.7179489135     -71.8582458496
130  83   13   36     -0.5961865901     -9.8358821868     -0.0909842967     0.3834930610     0.7946539878     -0.1765663146     46.0576133728     78.5422439575     -70.3401107788
131  35   14   35     -0.4956250190     -9.7089824676     -0.3639371871     0.3850909709     0.8212860107     -0.1145137310     46.0576133728     78.5422439575     -70.3401107788
131 243   15   39     -0.4956250190     -9.7089824676     -0.3639371871     0.3850909709     0.8212860107     -0.1145137310     46.0576133728     78.5422439575     -70.3401107788
132 196   17   34     -0.6488616943     -9.7903900146     -0.1412650966     0.3520672559     0.8678920745     -0.0894796371     46.0576133728     78.5422439575     -70.3401107788
133 149   16   32     -0.4261896133     -9.7688407897     -0.2777415513     0.3621874332     0.8700225830     -0.0825553035     46.0576133728     78.5422439575     -70.3401107788
134 101   16   32     -0.4261896133     -9.7688407897     -0.2777415513     0.3621874332     0.8700225830     -0.0825553035     46.0576133728     78.5422439575     -70.3401107788
135  54   15   28     -0.3902747631     -9.7856006622     -0.2059118509     0.3315606117     0.8700225830     -0.0175731921     46.0576133728     78.5422439575     -70.3401107788
136   7   15   29     -0.3950634002     -9.7640523910     -0.2059118509     0.3286311149     1.0010521411     -0.0228995990     46.0576133728     78.5422439575     -70.3401107788
136 215   15   30     -0.3950634002     -9.7640523910     -0.2059118509     0.3286311149     1.0010521411     -0.0228995990     46.0576133728     78.5422439575     -70.3401107788
137 168   16   30     -0.5770320415     -9.7568693161     -0.1005615949     0.3392839193     1.0447286367     -0.0050561428     46.0576133728     78.5422439575     -70.3401107788
138 120   16   29     -0.4621044635     -9.7808122634     -0.1364764571     0.3246362686     0.8716205596     0.0125209832     49.2098464965     79.2450790405     -70.6774749755
139  73   17   27     -0.4621044635     -9.7808122634     -0.1364764571     0.3246362686     0.8716205596     0.0125209832     49.2098464965     79.2450790405     -70.6774749755
140  25   15   23     -0.2490096569     -9.8047552108     -0.3040791034     0.3195762157     0.8407274246     0.0463436508     49.2098464965     79.2450790405     -70.6774749755
140 233   14   20     -0.4070350170     -9.8119382858     -0.2705585718     0.3254352569     1.0180965662     0.0793673467     49.2098464965     79.2450790405     -70.6774749755
141 185   15   19     -0.4070350170     -9.8119382858     -0.2705585718     0.3254352569     1.0180965662     0.0793673467     49.2098464965     79.2450790405     -70.6774749755
142 137   11   14     -0.2873188495     -9.7999668121     -0.3495712518     0.3605895042     1.1222277879     0.1091952085     49.2098464965     79.2450790405     -70.6774749755
143  89   18   17     -0.3878804397     -9.7712354660     -0.2609812974     0.3520672559     1.1083791255     0.1680519580     49.2098464965     79.2450790405     -70.6774749755
144  41   19   17     -0.3878804397     -9.7712354660     -0.2609812974     0.3520672559     1.1083791255     0.1680519580     49.2098464965     79.2450790405     -70.6774749755
144 249   17   17     -0.4214009761     -9.7664461135     -0.3663315296     0.3310279846     1.0135691165     0.2098642349     49.2098464965     79.2450790405     -70.6774749755
145 202   19   19     -0.5028079986     -9.7975721359     -0.3519655704     0.3241036415     0.9328742027     0.1789710760     49.7352180480     78.7179489135     -69.4967041015
146 154   15   17     -0.5028079986     -9.7975721359     -0.3519655704     0.3241036415     0.9328742027     0.1789710760     49.7352180480     78.7179489135     -69.4967041015
147 106   15   18     -0.3352053165     -9.7784175872     -0.3591485500     0.3326258897     0.9286130905     0.1387567405     49.7352180480     78.7179489135     -69.4967041015
148  58   17   18     -0.5913979530     -9.7664461135     -0.2514039993     0.3342237949     1.0553814172     0.1475453138     49.7352180480     78.7179489135     -69.4967041015
149  11   18   19     -0.5913979530     -9.7664461135     -0.2514039993     0.3342237949     1.0553814172     0.1475453138     49.7352180480     78.7179489135     -69.4967041015
149 219   18   15     -0.8068870544     -9.7185602188     -0.1723913097     0.3568610191     0.9155633926     0.1488769054     49.7352180480     78.7179489135     -69.4967041015
150 172   16   12     -0.4381612300     -9.8263044357     -0.3375996351     0.3821614265     0.5363234519     0.1531380271     49.7352180480     78.7179489135     -69.4967041015
151 124   12   10     -0.4381612300     -9.8263044357     -0.3375996351     0.3821614265     0.5363234519     0.1531380271     49.7352180480     78.7179489135     -69.4967041015
152  77    9    8     -0.2466153383     -9.7808122634     -0.5506944656     0.4141198635     0.5488405227     0.1696498632     49.7352180480     78.7179489135     -69.4967041015
153  29    8    8     -0.4237952709     -9.7353200912     -0.4429498672     0.3930805969     0.7592334270     0.1523390769     52.1869544982     80.1236267089     -68.4846191406
153 237   11   11     -0.4237952709     -9.7353200912     -0.4429498672     0.3930805969     0.7592334270     0.1523390769     52.1869544982     80.1236267089     -68.4846191406
154 189   12   13     -0.6009752750     -9.7688407897     -0.2585869789     0.3438113212     0.7658914566     0.0988087177     52.1869544982     80.1236267089     -68.4846191406
155 141   12   14     -0.4956250190     -9.7951784133     -0.2250664234     0.3376859664     0.6827995300     0.0551322078     52.1869544982     80.1236267089     -68.4846191406
156  93   12   13     -0.4956250190     -9.7951784133     -0.2250664234     0.3376859664     0.6827995300     0.0551322078     52.1869544982     80.1236267089     -68.4846191406
157  46   12   12     -0.4453442096     -9.7903900146     -0.3232336997     0.3512683153     0.6452484130     0.0838947868     52.1869544982     80.1236267089     -68.4846191406
157 254   11   11     -0.4980193138     -9.7616577148     -0.3280223608     0.3491377592     0.6545696258     0.1017382383     52.1869544982     80.1236267089     -68.4846191406
158 206   11   10     -0.4980193138     -9.7616577148     -0.3280223608     0.3491377592     0.6545696258     0.1017382383     52.1869544982     80.1236267089     -68.4846191406
159 159   14   12     -0.3878804397     -9.8143329620     -0.3783031463     0.3661822319     0.6529716968     0.0857590293     52.1869544982     80.1236267089     -68.4846191406
160 112   13   12     -0.3878804397     -9.7688407897     -0.4644988059     0.3944121551     0.7344656467     0.1059993624     53.9381942749     78.7179489135     -66.7978057861
161  64   14   11     -0.3878804397     -9.7688407897     -0.4644988059     0.3944121551     0.7344656467     0.1059993624     53.9381942749     78.7179489135     -66.7978057861
162  16   16   10     -0.3160507440     -9.7975721359     -0.5028079986     0.3784329652     0.8061058044     0.1121247291     53.9381942749     78.7179489135     -66.7978057861
162 224   13    9     -0.4094293594     -9.7592630386     -0.5411171436     0.3430123805     0.8700225830     0.1062656760     53.9381942749     78.7179489135     -66.7978057861
163 176   14   10     -0.4094293594     -9.7592630386     -0.5411171436     0.3430123805     0.8700225830     0.1062656760     53.9381942749     78.7179489135     -66.7978057861
164 129   12   15     -0.5147795677     -9.7329254150     -0.4429498672     0.3312942981     0.9033126831     0.0753725481     53.9381942749     78.7179489135     -66.7978057861
165  82    8   16     -0.5650603771     -9.7784175872     -0.3519655704     0.3158477306     0.8103668212     0.0593933343     53.9381942749     78.7179489135     -66.7978057861
166  34    7   21     -0.5650603771     -9.7784175872     -0.3519655704     0.3158477306     0.8103668212     0.0593933343     53.9381942749     78.7179489135     -66.7978057861
166 242   10   23     -0.5267512321     -9.7832069396     -0.4453442096     0.3502030372     0.6372587680     0.0106567442     53.9381942749     78.7179489135     -66.7978057861
167 195   13   23     -0.1652083396     -9.8167276382     -0.5674547195     0.3922816276     0.6138226509     -0.0428736066     52.7123260498     79.5964965820     -64.2675857543
168 148   16   25     -0.1652083396     -9.8167276382     -0.5674547195     0.3922816276     0.6138226509     -0.0428736066     52.7123260498     79.5964965820     -64.2675857543
169 101   20   24     -0.2873188495     -9.7113771438     -0.5554831027     0.4436814308     0.9456575393     0.0071945786     52.7123260498     79.5964965820     -64.2675857543
170  53   19   25     -0.4836534023     -9.8167276382     -0.3112620830     0.3874878692     0.9874697685     0.0623228549     52.7123260498     79.5964965820     -64.2675857543
171   6   18   26     -0.4836534023     -9.8167276382     -0.3112620830     0.3874878692     0.9874697685     0.0623228549     52.7123260498     79.5964965820     -64.2675857543
171 214   15   24     -0.4788647174     -9.8382759094     -0.1676026582     0.3486051082     0.7919908046     0.0503384494     52.7123260498     79.5964965820     -64.2675857543
172 166   11   22     -0.3399939537     -9.8071498870     -0.2585869789     0.3723075866     0.5997076511     0.0561974906     52.7123260498     79.5964965820     -64.2675857543
173 118   11   23     -0.3399939537     -9.8071498870     -0.2585869789     0.3723075866     0.5997076511     0.0561974906     52.7123260498     79.5964965820     -64.2675857543
174  71   10   23     -0.4621044635     -9.7903900146     -0.2059118509     0.3781666517     0.5272686004     0.0434141206     52.7123260498     79.5964965820     -64.2675857543
175  23   11   24     -0.2370380401     -9.7616577148     -0.3735145092     0.4253053188     0.4673465728     0.0101241016     52.7123260498     79.5964965820     -64.2675857543
175 231   13   28     -0.2370380401     -9.7616577148     -0.3735145092     0.4253053188     0.4673465728     0.0101241016     52.7123260498     79.5964965820     -64.2675857543
176 184   11   28     -0.0550694465     -9.7903900146     -0.3759088277     0.4021354675     0.5592269897     0.0442130851     54.4635658264     79.9479141235     -65.6170349121
177 136   14   24     -0.3160507440     -9.7592630386     -0.2849245071     0.3688454389     0.7312697887     0.1193153743     54.4635658264     79.9479141235     -65.6170349121
178  89   15   29     -0.3160507440     -9.7592630386     -0.2849245071     0.3688454389     0.7312697887     0.1193153743     54.4635658264     79.9479141235     -65.6170349121
179  41   13   27     -0.5243568897     -9.8191213607     -0.0239432382     0.3520672559     0.6159531593     0.1550022602     54.4635658264     79.9479141235     -65.6170349121
179 250   13   24     -0.2346437215     -9.7496862411     -0.2490096569     0.3422134160     0.3568236827     0.1427515506     54.4635658264     79.9479141235     -65.6170349121
180 203    9   24     -0.2346437215     -9.7496862411     -0.2490096569     0.3422134160     0.3568236827     0.1427515506     54.4635658264     79.9479141235     -65.6170349121
181 156    6   25     -0.0478864765     -9.7999668121     -0.5099909305     0.3113202810     0.3823904514     0.1416862583     54.4635658264     79.9479141235     -65.6170349121
182 108    9   26     -0.2514039993     -9.8239097595     -0.4333725929     0.3219730854     0.7432541847     0.1150542497     54.4635658264     79.9479141235     -65.6170349121
183  61   11   29     -0.2514039993     -9.7688407897     -0.3447826147     0.2988032341     0.9754854202     0.1390230655     54.4635658264     79.9479141235     -65.6170349121
184  13   15   29     -0.2514039993     -9.7688407897     -0.3447826147     0.2988032341     0.9754854202     0.1390230655     56.2148056030     79.2450790405     -63.9302215576
184 221   17   24     -0.5818206787     -9.7688407897     -0.2107004880     0.2274294376     0.9224877357     0.2074673414     56.2148056030     79.2450790405     -63.9302215576
185 173   16   28     -0.5818206787     -9.7688407897     -0.2107004880     0.2274294376     0.9224877357     0.2074673414     56.2148056030     79.2450790405     -63.9302215576
186 125   13   23     -0.6775936126     -9.8406705856     -0.1029559254     0.2508656024     0.5834621429     0.1680519580     56.2148056030     79.2450790405     -63.9302215576
187  77    9   21     -0.5147795677     -9.7951784133     -0.3088677406     0.3302290201     0.2063527822     0.0902864646     56.2148056030     79.2450790405     -63.9302215576
188  29    6   19     -0.5147795677     -9.7951784133     -0.3088677406     0.3302290201     0.2063527822     0.0902864646     56.2148056030     79.2450790405     -63.9302215576
188 237    3   16     -0.2968961238     -9.7784175872     -0.3998520660     0.3712423086     0.0401690006     0.0308970785     56.2148056030     79.2450790405     -63.9302215576
189 188    2   16     -0.2921074867     -9.7664461135     -0.3950634002     0.3512683153     0.1016889691     0.0356908416     56.2148056030     79.2450790405     -63.9302215576
190 140    1   15     -0.2921074867     -9.7664461135     -0.3950634002     0.3512683153     0.1016889691     0.0356908416     56.2148056030     79.2450790405     -63.9302215576
191  92    2   15     -0.3447826147     -9.8310928344     -0.3256280183     0.3214404582     0.1269893765     0.0524690103     56.3899307250     78.7179489135     -62.4120903015
192  44    2   17     -0.4166123390     -9.7879953384     -0.3471769332     0.3155814170     0.0407016420     0.0476752471     56.3899307250     78.7179489135     -62.4120903015
192 252    1   19     -0.4166123390     -9.7879953384     -0.3471769332     0.3155814170     0.0407016420     0.0476752471     56.3899307250     78.7179489135     -62.4120903015
193 204    0   19     -0.3998520660     -9.7832069396     -0.3399939537     0.3384849548     -0.0692885828     0.0253043532     56.3899307250     78.7179489135     -62.4120903015
194 156   -1   19     -0.2585869789     -9.7496862411     -0.4573158264     0.3589915990     -0.1081713199     0.0031997785     56.3899307250     78.7179489135     -62.4120903015
195 109   -4   15     -0.2585869789     -9.7496862411     -0.4573158264     0.3589915990     -0.1081713199     0.0031997785     56.3899307250     78.7179489135     -62.4120903015
196  61   -5   15     -0.1939402198     -9.7544746398     -0.4716817855     0.3757697582     -0.0618316125     -0.0170405507     56.3899307250     78.7179489135     -62.4120903015
197  14   -5   20     -0.2873188495     -9.7975721359     -0.3878804397     0.3739055395     -0.0035075023     -0.0079856662     56.3899307250     78.7179489135     -62.4120903015
197 222   -4   22     -0.2873188495     -9.7975721359     -0.3878804397     0.3739055395     -0.0035075023     -0.0079856662     56.3899307250     78.7179489135     -62.4120903015
198 174   -1   23     -0.2657699346     -9.8191213607     -0.3328109979     0.3797645568     -0.0032411813     0.0117220282     56.2148056030     78.8936614990     -61.5686836242
199 126    0   26     -0.1819685935     -9.7161655426     -0.4908363342     0.4008038520     -0.0104318261     0.0314297151     56.2148056030     78.8936614990     -61.5686836242
200  79    1   24     -0.1819685935     -9.7161655426     -0.4908363342     0.4008038520     -0.0104318261     0.0314297151     56.2148056030     78.8936614990     -61.5686836242
201  31    1   27     -0.1747856235     -9.7856006622     -0.3950634002     0.3563283920     -0.0043064579     0.0580617332     56.2148056030     78.8936614990     -61.5686836242
201 239    2   29     -0.2418267011     -9.7472915649     -0.3064734458     0.3312942981     0.0172654762     0.0652523756     56.2148056030     78.8936614990     -61.5686836242
202 191    3   28     -0.2418267011     -9.7472915649     -0.3064734458     0.3312942981     0.0172654762     0.0652523756     56.2148056030     78.8936614990     -61.5686836242
203 144    1   28     -0.3711201906     -9.8382759094     -0.2873188495     0.3579263210     0.0199286708     0.0330276370     56.2148056030     78.8936614990     -61.5686836242
204  96    1   26     -0.1484480619     -9.7736291885     -0.3687258243     0.3898847389     0.0265866804     -0.0194374322     56.2148056030     78.8936614990     -61.5686836242
205  48    2   30     -0.1484480619     -9.7736291885     -0.3687258243     0.3898847389     0.0265866804     -0.0194374322     56.2148056030     78.8936614990     -61.5686836242
206   0    4   33     -0.2657699346     -9.7903900146     -0.3232336997     0.3472734928     0.1139396905     -0.0125131082     56.2148056030     79.2450790405     -62.2434082031
206 208    7   34     -0.2753472328     -9.8717966079     -0.1652083396     0.3390175819     0.1112764954     -0.0247638368     56.2148056030     79.2450790405     -62.2434082031
207 160    7   37     -0.2753472328     -9.8717966079     -0.1652083396     0.3390175819     0.1112764954     -0.0247638368     56.2148056030     79.2450790405     -62.2434082031
208 113    8   35     -0.0335205316     -9.7520809173     -0.2490096569     0.3701770305     0.0361742067     -0.0266280770     56.2148056030     79.2450790405     -62.2434082031
209  64    8   38     -0.0191545906     -9.7496862411     -0.2921074867     0.3419471025     0.0966288757     0.0474089241     56.2148056030     79.2450790405     -62.2434082031
210  16    8   38     -0.0191545906     -9.7496862411     -0.2921074867     0.3419471025     0.0966288757     0.0474089241     56.2148056030     79.2450790405     -62.2434082031
210 224    9   34     -0.1101388931     -9.7712354660     -0.2753472328     0.3374196529     0.1403053855     0.1028035163     56.2148056030     79.2450790405     -62.2434082031
211 176    8   36     -0.1292934894     -9.8215160369     -0.1556310415     0.3603231906     0.1062164068     0.0950802326     56.2148056030     79.2450790405     -62.2434082031
212 128    9   33     -0.1292934894     -9.8215160369     -0.1556310415     0.3603231906     0.1062164068     0.0950802326     56.2148056030     79.2450790405     -62.2434082031
213  80    9   32     -0.1316878080     -9.8215160369     -0.2035175085     0.3613884687     0.0457617330     0.0761715030     56.2148056030     79.2450790405     -62.2434082031
214  32    8   33     -0.1604196929     -9.7712354660     -0.3040791034     0.3541978359     0.0100748312     0.0806989479     56.0396804809     79.4207916259     -61.0626373291
214 239    7   31     -0.1604196929     -9.7712354660     -0.3040791034     0.3541978359     0.0100748312     0.0806989479     56.0396804809     79.4207916259     -61.0626373291
215 191    6   30     -0.0646467447     -9.8502473831     -0.1221105098     0.3323595762     -0.0232151889     0.0910854339     56.0396804809     79.4207916259     -61.0626373291
216 144    6   29     -0.1412650966     -9.7520809173     -0.3256280183     0.3438113212     -0.0162908658     0.1089288825     56.0396804809     79.4207916259     -61.0626373291
217  96    6   26     -0.1412650966     -9.7520809173     -0.3256280183     0.3438113212     -0.0162908658     0.1089288825     56.0396804809     79.4207916259     -61.0626373291
218  48    5   23     -0.2130948066     -9.8430643081     -0.1125332117     0.3320932626     -0.0085675792     0.1081299190     56.0396804809     79.4207916259     -61.0626373291
219   0    4   22     -0.1723913097     -9.7903900146     -0.2609812974     0.3422134160     -0.0836698722     0.0908191108     56.0396804809     79.4207916259     -61.0626373291
219 208    4   22     -0.1723913097     -9.7903900146     -0.2609812974     0.3422134160     -0.0836698722     0.0908191108     56.0396804809     79.4207916259     -61.0626373291
220 160    4   23     -0.1149275422     -9.8143329620     -0.2011231899     0.3291637420     -0.1121661186     0.0825631904     56.0396804809     79.4207916259     -61.0626373291
221 114    4   26     -0.1436594247     -9.7879953384     -0.3423882961     0.3131845235     -0.1001817107     0.0844274330     54.8138122558     78.5422439575     -62.2434082031
222  67    4   26     -0.1436594247     -9.7879953384     -0.3423882961     0.3131845235     -0.1001817107     0.0844274330     54.8138122558     78.5422439575     -62.2434082031
223  20    4   28     -0.2011231899     -9.7520809173     -0.2825301933     0.3142498016     -0.0980511569     0.0665839767     54.8138122558     78.5422439575     -62.2434082031
223 228    4   29     -0.1388707752     -9.8143329620     -0.2154891252     0.3134508371     -0.1622343063     0.0479415655     54.8138122558     78.5422439575     -62.2434082031
224 181    3   26     -0.1388707752     -9.8143329620     -0.2154891252     0.3134508371     -0.1622343063     0.0479415655     54.8138122558     78.5422439575     -62.2434082031
225 134    3   29     -0.1125332117     -9.7832069396     -0.2537982940     0.3107876539     -0.1686259984     0.0559311676     54.8138122558     78.5422439575     -62.2434082031
226  87    2   31     -0.0885899734     -9.8047552108     -0.2849245071     0.2950747489     -0.1555763244     0.0561974906     54.8138122558     78.5422439575     -62.2434082031
227  39    3   32     -0.0885899734     -9.8047552108     -0.2849245071     0.2950747489     -0.1555763244     0.0561974906     54.8138122558     78.5422439575     -62.2434082031
227 248    5   34     -0.1676026582     -9.8023614883     -0.2466153383     0.2977379608     -0.1063070774     0.0495394897     54.8138122558     78.5422439575     -62.2434082031
228 201    6   33     -0.0766183614     -9.7975721359     -0.2633756160     0.3030643701     -0.1164272427     0.0700461387     54.8138122558     79.5964965820     -61.5686836242
229 153    7   32     -0.0766183614     -9.7975721359     -0.2633756160     0.3030643701     -0.1164272427     0.0700461387     54.8138122558     79.5964965820     -61.5686836242
230 106    4   33     -0.0670410633     -9.8382759094     -0.2322494029     0.3070591688     -0.1441245317     0.1107931256     54.8138122558     79.5964965820     -61.5686836242
231  59    2   31     -0.0718297100     -9.8095445632     -0.2825301933     0.3030643701     -0.1832736110     0.1190490484     54.8138122558     79.5964965820     -61.5686836242
232  11    1   31     -0.0718297100     -9.8095445632     -0.2825301933     0.3030643701     -0.1832736110     0.1190490484     54.8138122558     79.5964965820     -61.5686836242
232 219    0   32     -0.1340821266     -9.7832069396     -0.3399939537     0.2929441928     -0.1688923263     0.1089288825     54.8138122558     79.5964965820     -61.5686836242
233 172    0   31     -0.2514039993     -9.7975721359     -0.2490096569     0.2854872226     -0.1262810945     0.0852263832     54.8138122558     79.5964965820     -61.5686836242
234 125    0   30     -0.2514039993     -9.7975721359     -0.2490096569     0.2854872226     -0.1262810945     0.0852263832     54.8138122558     79.5964965820     -61.5686836242
235  77    0   32     -0.2346437215     -9.7640523910     -0.2705585718     0.3179782867     -0.1622343063     0.0460773277     54.8138122558     79.5964965820     -61.5686836242
236  30    0   34     -0.0790126848     -9.7640523910     -0.3328109979     0.3233046770     -0.1774145603     0.0506047677     55.3391838073     79.7722091674     -62.0747261047
236 238    0   34     -0.0790126848     -9.7640523910     -0.3328109979     0.3233046770     -0.1774145603     0.0506047677     55.3391838073     79.7722091674     -62.0747261047
237 190   -1   34     -0.1077445626     -9.7951784133     -0.2777415513     0.3302290201     -0.1446571826     0.0836284732     55.3391838073     79.7722091674     -62.0747261047
238 143   -1   34     -0.2130948066     -9.8191213607     -0.1508424043     0.3363543748     -0.1531794309     0.0833621501     55.3391838073     79.7722091674     -62.0747261047
239  95    0   33     -0.2394323587     -9.8119382858     -0.1819685935     0.3510019779     -0.2248195648     0.0444794034     55.3391838073     79.7722091674     -62.0747261047
240  48    0   31     -0.2394323587     -9.8119382858     -0.1819685935     0.3510019779     -0.2248195648     0.0444794034     55.3391838073     79.7722091674     -62.0747261047
241   0   -1   32     -0.1245048284     -9.7760238647     -0.2657699346     0.3510019779     -0.2642349243     0.0231737947     55.3391838073     79.7722091674     -62.0747261047
241 208   -1   32     -0.1747856235     -9.8358821868     -0.1101388931     0.3398165464     -0.2945954322     0.0372887587     55.3391838073     79.7722091674     -62.0747261047
242 161   -1   30     -0.1747856235     -9.8358821868     -0.1101388931     0.3398165464     -0.2945954322     0.0372887587     55.3391838073     79.7722091674     -62.0747261047
243 114   -2   28     -0.1939402198     -9.8023614883     -0.1388707752     0.3645843267     -0.3731598854     0.0311633944     55.3391838073     78.3665313720     -61.7373657226
244  67   -3   27     -0.0550694465     -9.8286991119     -0.0981672668     0.3810961723     -0.4669045925     0.0146515440     55.3391838073     78.3665313720     -61.7373657226
245  20   -4   24     -0.0550694465     -9.8286991119     -0.0981672668     0.3810961723     -0.4669045925     0.0146515440     55.3391838073     78.3665313720     -61.7373657226
245 228   -5   22     -0.0766183614     -9.7664461135     -0.2394323587     0.3962764263     -0.5177717208     0.0548658895     55.3391838073     78.3665313720     -61.7373657226
246 181   -6   22     -0.1053502440     -9.7688407897     -0.2825301933     0.3818951129     -0.5201685905     0.0764378261     55.3391838073     78.3665313720     -61.7373657226
247 134   -6   21     -0.1053502440     -9.7688407897     -0.2825301933     0.3818951129     -0.5201685905     0.0764378261     55.3391838073     78.3665313720     -61.7373657226
248  86   -6   22     -0.1340821266     -9.7951784133     -0.0838013267     0.3446103096     -0.4762258052     0.0479415655     55.3391838073     78.3665313720     -61.7373657226
249  39   -5   23     -0.0861956501     -9.8478536605     -0.1819685935     0.3211741447     -0.5177717208     0.0343592405     55.3391838073     78.3665313720     -61.7373657226
249 248   -5   22     -0.0861956501     -9.8478536605     -0.1819685935     0.3211741447     -0.5177717208     0.0343592405     55.3391838073     78.3665313720     -61.7373657226
250 201   -6   21     -0.0335205316     -9.7832069396     -0.1652083396     0.3241036415     -0.5041893959     0.0479415655     55.3391838073     78.3665313720     -61.7373657226
251 153   -6   23     -0.0742240333     -9.8023614883     -0.1245048284     0.3278321266     -0.4890091419     0.0676492595     54.2884407043     78.0151138305     -62.7494506835
252 106   -6   23     -0.0742240333     -9.8023614883     -0.1245048284     0.3278321266     -0.4890091419     0.0676492595     54.2884407043     78.0151138305     -62.7494506835
253  58   -6   22     -0.1652083396     -9.8334875106     -0.1268991470     0.3520672559     -0.5116463661     0.0777694225     54.2884407043     78.0151138305     -62.7494506835
254  10   -6   21     -0.1005615949     -9.8430643081     -0.2011231899     0.3749707937     -0.5886129379     0.0679155731     54.2884407043     78.0151138305     -62.7494506835
254 219   -7   18     -0.1005615949     -9.8430643081     -0.2011231899     0.3749707937     -0.5886129379     0.0679155731     54.2884407043     78.0151138305     -62.7494506835
255 171   -8   19     -0.0909842967     -9.8119382858     -0.2418267011     0.3709759950     -0.5385447025     0.0479415655     54.2884407043     78.0151138305     -62.7494506835
  0 123   -7   19     -0.1197161788     -9.7592630386     -0.1747856235     0.3510019779     -0.4991292953     0.0322286796     54.2884407043     78.0151138305     -62.7494506835
  1  76   -6   21     -0.1197161788     -9.7592630386     -0.1747856235     0.3510019779     -0.4991292953     0.0322286796     54.2884407043     78.0151138305     -62.7494506835
  2  28   -6   24     -0.2083061695     -9.7760238647     -0.2274607658     0.3344901561     -0.5539912700     0.0311633944     54.2884407043     78.0151138305     -62.7494506835
  2 235   -5   26     -0.0335205316     -9.7975721359     -0.1532367229     0.3342237949     -0.6242998123     0.0553985309     54.6386909484     78.7179489135     -65.1109924316
  3 188   -5   27     -0.0335205316     -9.7975721359     -0.1532367229     0.3342237949     -0.6242998123     0.0553985309     54.6386909484     78.7179489135     -65.1109924316
  4 140   -5   27     -0.0574637699     -9.8119382858     -0.1843629074     0.3411481380     -0.6663784027     0.1041351199     54.6386909484     78.7179489135     -65.1109924316
  5  93   -5   26     -0.2035175085     -9.7879953384     -0.1388707752     0.3579263210     -0.6898145675     0.1185164089     54.6386909484     78.7179489135     -65.1109924316
  6  45   -7   26     -0.2035175085     -9.7879953384     -0.1388707752     0.3579263210     -0.6898145675     0.1185164089     54.6386909484     78.7179489135     -65.1109924316
  6 253  -10   27     -0.1077445626     -9.8957395553     -0.1173218607     0.3134508371     -0.9116592407     0.0993413543     54.6386909484     78.7179489135     -65.1109924316
  7 206  -12   26     -0.0790126848     -9.7472915649     -0.2035175085     0.3395502328     -0.9297690391     0.0205105924     54.6386909484     78.7179489135     -65.1109924316
  8 158  -13   27     -0.0790126848     -9.7472915649     -0.2035175085     0.3395502328     -0.9297690391     0.0205105924     54.6386909484     78.7179489135     -65.1109924316
  9 110  -12   26     -0.1292934894     -9.8191213607     -0.1245048284     0.3419471025     -0.8671837806     0.0055966606     54.6386909484     78.7179489135     -65.1109924316
 10  63  -11   25     -0.0742240333     -9.8167276382     -0.0598580884     0.3427460670     -0.9052676200     -0.0082519874     52.5372009277     78.3665313720     -65.7857131958
 11  15  -12   26     -0.0742240333     -9.8167276382     -0.0598580884     0.3427460670     -0.9052676200     -0.0082519874     52.5372009277     78.3665313720     -65.7857131958
 11 223  -13   27     -0.1316878080     -9.7161655426     -0.1699969768     0.3555294275     -0.9055338859     0.0066619443     52.5372009277     78.3665313720     -65.7857131958
 12 176  -14   27     -0.0215489125     -9.8406705856     -0.1388707752     0.3459419012     -0.9540041923     0.0420825195     52.5372009277     78.3665313720     -65.7857131958
 13 128  -13   25     -0.0215489125     -9.8406705856     -0.1388707752     0.3459419012     -0.9540041923     0.0420825195     52.5372009277     78.3665313720     -65.7857131958
 14  81  -11   25     -0.0023943238     -9.7808122634     -0.2083061695     0.3739055395     -0.9353617668     0.0684482145     52.5372009277     78.3665313720     -65.7857131958
 15  33  -10   24     -0.0598580884     -9.7616577148     -0.1412650966     0.3480724811     -0.9081971168     0.0942812728     52.5372009277     78.3665313720     -65.7857131958
 15 242   -7   22     -0.0598580884     -9.7616577148     -0.1412650966     0.3480724811     -0.9081971168     0.0942812728     52.5372009277     78.3665313720     -65.7857131958
 16 194   -4   22     -0.1029559254     -9.7832069396     -0.0909842967     0.3206414937     -0.8882230758     0.0591270065     52.5372009277     78.3665313720     -65.7857131958
 17 146   -5   22     0.0047886476     -9.8023614883     -0.0861956501     0.3142498016     -0.8650532722     0.0127873051     53.4128227233     78.5422439575     -68.9906616210
 18  99   -5   24     0.0047886476     -9.8023614883     -0.0861956501     0.3142498016     -0.8650532722     0.0127873051     53.4128227233     78.5422439575     -68.9906616210
 19  51   -5   25     -0.0909842967     -9.8334875106     -0.0766183614     0.3219730854     -0.8027342796     0.0375550794     53.4128227233     78.5422439575     -68.9906616210
 20   3   -5   27     -0.0742240333     -9.7760238647     -0.1149275422     0.3379523277     -0.7816949844     0.0508710861     53.4128227233     78.5422439575     -68.9906616210
 20 212   -4   28     -0.0742240333     -9.7760238647     -0.1149275422     0.3379523277     -0.7816949844     0.0508710861     53.4128227233     78.5422439575     -68.9906616210
 21 164   -3   28     0.1029559254     -9.7712354660     -0.1364764571     0.3384849548     -0.7886193275     0.0940149497     53.4128227233     78.5422439575     -68.9906616210
 22 117   -2   31     -0.0670410633     -9.7784175872     -0.1795742750     0.3422134160     -0.7814287185     0.1816342830     53.4128227233     78.5422439575     -68.9906616210
 23  70   -1   32     -0.0670410633     -9.7784175872     -0.1795742750     0.3422134160     -0.7814287185     0.1816342830     53.4128227233     78.5422439575     -68.9906616210
 24  22   -3   35     -0.0359148550     -9.8047552108     -0.1125332117     0.3302290201     -0.7705096244     0.1717804431     53.4128227233     78.5422439575     -68.9906616210
 24 231   -3   35     0.1221105098     -9.7903900146     -0.0622524166     0.3118529319     -0.7334910392     0.1368924975     53.4128227233     78.5422439575     -68.9906616210
 25 183   -2   34     0.1221105098     -9.7903900146     -0.0622524166     0.3118529319     -0.7334910392     0.1368924975     53.4128227233     78.5422439575     -68.9906616210
 26 136   -4   34     -0.0742240333     -9.7712354660     -0.0933786296     0.2993358612     -0.6645141124     0.1581981182     52.1869544982     79.4207916259     -68.4846191406
 27  88   -4   34     -0.2083061695     -9.7903900146     0.0287318849     0.3019990921     -0.6615846157     0.1233101725     52.1869544982     79.4207916259     -68.4846191406
 28  40   -5   35     -0.2083061695     -9.7903900146     0.0287318849     0.3019990921     -0.6615846157     0.1233101725     52.1869544982     79.4207916259     -68.4846191406
 28 248   -5   32     -0.0335205316     -9.7832069396     -0.0215489125     0.3073254823     -0.6954072952     0.1038687944     52.1869544982     79.4207916259     -68.4846191406
 29 201   -5   29     -0.1005615949     -9.7975721359     0.0119716191     0.3086570739     -0.6711721420     0.1488769054     52.1869544982     79.4207916259     -68.4846191406
 30 153   -5   26     -0.1005615949     -9.7975721359     0.0119716191     0.3086570739     -0.6711721420     0.1488769054     52.1869544982     79.4207916259     -68.4846191406
 31 105   -6   24     -0.1795742750     -9.7975721359     -0.0526751232     0.3110539674     -0.6711721420     0.1515400981     52.1869544982     79.4207916259     -68.4846191406
 32  58   -7   25     -0.2083061695     -9.7856006622     -0.0502807998     0.2964063644     -0.6922114372     0.1150542497     52.1869544982     79.4207916259     -68.4846191406
 33  10   -7   27     -0.2083061695     -9.7856006622     -0.0502807998     0.2964063644     -0.6922114372     0.1150542497     52.1869544982     79.4207916259     -68.4846191406
 33 218   -8   28     -0.1891515731     -9.7808122634     -0.0766183614     0.2870851516     -0.7611884117     0.1174511313     52.1869544982     80.1236267089     -68.8219833374
 34 171  -10   27     -0.2921074867     -9.8215160369     -0.0191545906     0.2932105064     -0.8144523620     0.1225112080     52.1869544982     80.1236267089     -68.8219833374
 35 124  -11   26     -0.2921074867     -9.8215160369     -0.0191545906     0.2932105064     -0.8144523620     0.1225112080     52.1869544982     80.1236267089     -68.8219833374
 36  76  -10   24     -0.2514039993     -9.7856006622     0.0071829710     0.3115866184     -0.8536014556     0.0785683870     52.1869544982     80.1236267089     -68.8219833374
 37  28  -11   22     -0.2514039993     -9.7736291885     -0.0335205316     0.3012001276     -0.8727765083     0.0458110046     52.1869544982     80.1236267089     -68.8219833374
 37 237  -10   21     -0.2514039993     -9.7736291885     -0.0335205316     0.3012001276     -0.8727765083     0.0458110046     52.1869544982     80.1236267089     -68.8219833374
 38 189  -10   20     -0.2346437215     -9.7760238647     -0.0191545906     0.2964063644     -0.8991421699     0.0495394897     52.1869544982     80.1236267089     -68.8219833374
 39 142  -12   18     -0.1340821266     -9.7951784133     -0.0670410633     0.2836229801     -0.9803698539     0.0727093458     52.1869544982     80.1236267089     -68.8219833374
 40  94  -11   17     -0.1340821266     -9.7951784133     -0.0670410633     0.2836229801     -0.9803698539     0.0727093458     52.1869544982     80.1236267089     -68.8219833374
 41  47  -13   18     -0.1149275422     -9.8119382858     -0.1580253696     0.2998685359     -0.9665211677     0.0852263832     49.2098464965     79.2450790405     -70.3401107788
 41 255  -13   17     -0.2561926364     -9.7832069396     -0.0885899734     0.3030643701     -0.9273721694     0.0844274330     49.2098464965     79.2450790405     -70.3401107788
 42 208  -12   19     -0.2561926364     -9.7832069396     -0.0885899734     0.3030643701     -0.9273721694     0.0844274330     49.2098464965     79.2450790405     -70.3401107788
 43 160  -13   19     -0.2107004880     -9.8167276382     -0.0598580884     0.3030643701     -0.9452156066     0.0572627735     49.2098464965     79.2450790405     -70.3401107788
 44 112  -12   18     -0.1915459060     -9.8239097595     -0.0670410633     0.3041296243     -0.9718476295     0.0633881378     49.2098464965     79.2450790405     -70.3401107788
 45  64  -13   19     -0.1915459060     -9.8239097595     -0.0670410633     0.3041296243     -0.9718476295     0.0633881378     49.2098464965     79.2450790405     -70.3401107788
 46  16  -13   18     -0.1292934894     -9.7832069396     -0.1316878080     0.3019990921     -1.0016754865     0.0817642307     49.2098464965     79.2450790405     -70.3401107788
 46 224  -11   18     -0.1484480619     -9.7640523910     -0.0622524166     0.2985369205     -0.9843647003     0.1185164089     49.2098464965     79.2450790405     -70.3401107788
 47 176  -12   18     -0.1484480619     -9.7640523910     -0.0622524166     0.2985369205     -0.9843647003     0.1185164089     49.2098464965     79.2450790405     -70.3401107788
 48 128  -12   18     -0.2059118509     -9.7903900146     -0.0646467447     0.2804271697     -0.9348291397     0.1326313734     47.1083564758     79.9479141235     -70.0027465820
 49  80  -10   17     -0.2107004880     -9.7951784133     -0.0263375616     0.2721712350     -0.8735754013     0.0910854339     47.1083564758     79.9479141235     -70.0027465820
 50  33   -9   16     -0.2107004880     -9.7951784133     -0.0263375616     0.2721712350     -0.8735754013     0.0910854339     47.1083564758     79.9479141235     -70.0027465820
 50 241   -9   15     -0.1101388931     -9.7975721359     -0.0383091812     0.2519309043     -0.8301652908     0.0561974906     47.1083564758     79.9479141235     -70.0027465820
 51 193   -9   14     -0.2322494029     -9.7903900146     -0.1604196929     0.2652468919     -0.7798307418     0.0852263832     47.1083564758     79.9479141235     -70.0027465820
 52 145   -9   15     -0.2322494029     -9.7903900146     -0.1604196929     0.2652468919     -0.7798307418     0.0852263832     47.1083564758     79.9479141235     -70.0027465820
 53  98   -9   14     -0.3471769332     -9.7688407897     -0.1771799468     0.2713722705     -0.8498729705     0.1344956159     47.1083564758     79.9479141235     -70.0027465820
 54  50   -9   15     -0.1508424043     -9.8502473831     -0.0909842967     0.2521972179     -0.9878268241     0.1528717041     47.1083564758     79.9479141235     -70.0027465820
 55   2  -12   18     -0.1508424043     -9.8502473831     -0.0909842967     0.2521972179     -0.9878268241     0.1528717041     47.1083564758     79.9479141235     -70.0027465820
 55 210  -14   19     -0.1891515731     -9.8143329620     -0.1652083396     0.2716385841     -0.9446829795     0.1715141296     47.8088531494     78.1908187866     -69.6653900146
 56 163  -14   19     -0.3615428924     -9.7472915649     -0.2035175085     0.2900146961     -0.8525362014     0.1739109992     47.8088531494     78.1908187866     -69.6653900146
 57 115  -15   20     -0.3615428924     -9.7472915649     -0.2035175085     0.2900146961     -0.8525362014     0.1739109992     47.8088531494     78.1908187866     -69.6653900146
 58  68  -13   18     -0.3663315296     -9.7329254150     -0.1771799468     0.2822913932     -0.8501393318     0.1438168287     47.8088531494     78.1908187866     -69.6653900146
 59  21  -11   17     -0.3471769332     -9.7592630386     -0.0861956501     0.2655132055     -0.8898209571     0.1342293024     47.8088531494     78.1908187866     -69.6653900146
 59 229  -14   21     -0.3471769332     -9.7592630386     -0.0861956501     0.2655132055     -0.8898209571     0.1342293024     47.8088531494     78.1908187866     -69.6653900146
 60 182  -13   19     -0.4118237018     -9.7448978424     -0.1316878080     0.2641816139     -0.9159203529     0.1147879242     47.8088531494     78.1908187866     -69.6653900146
 61 134  -13   19     -0.3878804397     -9.8023614883     -0.1915459060     0.2663121700     -0.9577325820     0.1150542497     47.8088531494     78.1908187866     -69.6653900146
 62  87  -15   21     -0.3878804397     -9.8023614883     -0.1915459060     0.2663121700     -0.9577325820     0.1150542497     47.8088531494     78.1908187866     -69.6653900146
 63  39  -15   18     -0.3806974601     -9.8502473831     -0.1987288665     0.2860198497     -0.9670537948     0.1091952085     47.8088531494     78.1908187866     -69.6653900146
 63 247  -15   18     -0.4333725929     -9.7472915649     -0.2585869789     0.3091897487     -0.9316332817     0.1001403212     45.3571166992     78.8936614990     -71.3522033691
 64 200  -15   20     -0.4333725929     -9.7472915649     -0.2585869789     0.3091897487     -0.9316332817     0.1001403212     45.3571166992     78.8936614990     -71.3522033691
 65 152  -16   21     -0.4549215316     -9.7353200912     -0.1963345432     0.2814924430     -0.9891584396     0.0716440629     45.3571166992     78.8936614990     -71.3522033691
 66 105  -16   25     -0.3998520660     -9.7879953384     -0.1604196929     0.2468708038     -1.1169921159     0.0423488426     45.3571166992     78.8936614990     -71.3522033691
 67  58  -16   27     -0.3998520660     -9.7879953384     -0.1604196929     0.2468708038     -1.1169921159     0.0423488426     45.3571166992     78.8936614990     -71.3522033691
 68  10  -17   29     -0.3495712518     -9.7832069396     -0.1556310415     0.2609858036     -1.1398956775     0.0476752471     45.3571166992     78.8936614990     -71.3522033691
 68 219  -13   22     -0.3998520660     -9.7281370162     -0.1556310415     0.2756333827     -1.0874304771     0.0380877227     45.3571166992     78.8936614990     -71.3522033691
 69 172  -10   17     -0.3998520660     -9.7281370162     -0.1556310415     0.2756333827     -1.0874304771     0.0380877227     45.3571166992     78.8936614990     -71.3522033691
 70 124   -6   11     -0.3806974601     -9.7520809173     -0.1747856235     0.2681764364     -1.0464172363     0.0308970785     45.3571166992     78.8936614990     -71.3522033691
 71  77   -1    3     -0.3232336997     -9.7688407897     -0.1173218607     0.2423433780     -1.0978170585     0.0271685957     43.9561233520     78.1908187866     -70.6774749755
 72  29   -1    3     -0.3232336997     -9.7688407897     -0.1173218607     0.2423433780     -1.0978170585     0.0271685957     43.9561233520     78.1908187866     -70.6774749755
 72 237    0    0     -0.1723913097     -9.8454589843     -0.1316878080     0.2532624959     -1.0584015846     0.0077272205     43.9561233520     78.1908187866     -70.6774749755
 73 189   -3    4     -0.3543598890     -9.7616577148     -0.2083061695     0.2908136367     -0.9332311630     0.0167821049     43.9561233520     78.1908187866     -70.6774749755
 74 141   -3    4     -0.3543598890     -9.7616577148     -0.2083061695     0.2908136367     -0.9332311630     0.0167821049     43.9561233520     78.1908187866     -70.6774749755
 75  94   -8   12     -0.3759088277     -9.7472915649     -0.1580253696     0.2599205017     -0.9542704582     0.0029334573     43.9561233520     78.1908187866     -70.6774749755
 76  46  -14   17     -0.2897131729     -9.7808122634     -0.0646467447     0.2303589582     -1.0525425672     0.0221085095     43.9561233520     78.1908187866     -70.6774749755
 76 254  -14   17     -0.2897131729     -9.7808122634     -0.0646467447     0.2303589582     -1.0525425672     0.0221085095     43.9561233520     78.1908187866     -70.6774749755
 77 207  -19   20     -0.1580253696     -9.8071498870     -0.0957729530     0.2258315086     -1.1068719625     0.0607249355     43.9561233520     78.1908187866     -70.6774749755
 78 159  -20   14     -0.3352053165     -9.7927837371     -0.2657699346     0.2679100990     -0.9990122795     0.0844274330     41.6795120239     78.7179489135     -71.1835174560
 79 112  -18   13     -0.3352053165     -9.7927837371     -0.2657699346     0.2679100990     -0.9990122795     0.0844274330     41.6795120239     78.7179489135     -71.1835174560
 80  64  -18   13     -0.2849245071     -9.7999668121     -0.2059118509     0.2849545955     -0.9478787422     0.0721766996     41.6795120239     78.7179489135     -71.1835174560
 81  16  -16   12     -0.3567542552     -9.7664461135     -0.2178834438     0.2854872226     -0.9430850028     0.0468762826     41.6795120239     78.7179489135     -71.1835174560
 81 225  -17   13     -0.3567542552     -9.7664461135     -0.2178834438     0.2854872226     -0.9430850028     0.0468762826     41.6795120239     78.7179489135     -71.1835174560
 82 177  -17   12     -0.2083061695     -9.8239097595     -0.2035175085     0.2716385841     -0.9838319778     0.0575290918     41.6795120239     78.7179489135     -71.1835174560
 83 130  -18   12     -0.2298550844     -9.8239097595     -0.2035175085     0.2982706069     -0.9137898445     0.1326313734     41.6795120239     78.7179489135     -71.1835174560
 84  83  -17   12     -0.2298550844     -9.8239097595     -0.2035175085     0.2982706069     -0.9137898445     0.1326313734     41.6795120239     78.7179489135     -71.1835174560
 85  35  -13   12     -0.4070350170     -9.7712354660     -0.3447826147     0.3675138473     -0.7641179084     0.1621929168     41.6795120239     78.7179489135     -71.1835174560
 85 244  -15   12     -0.4405555725     -9.7640523910     -0.2466153383     0.3946784973     -0.7563946247     0.1573991537     41.8546371459     79.2450790405     -70.0027465820
 86 196  -12   11     -0.4405555725     -9.7640523910     -0.2466153383     0.3946784973     -0.7563946247     0.1573991537     41.8546371459     79.2450790405     -70.0027465820
 87 149   -9   13     -0.3783031463     -9.7664461135     -0.2178834438     0.3752371311     -0.7385511398     0.1198480129     41.8546371459     79.2450790405     -70.0027465820
 88 101  -10   13     -0.3615428924     -9.7879953384     -0.1867572593     0.3483387947     -0.7260341167     0.1366261839     41.8546371459     79.2450790405     -70.0027465820
 89  54   -8   15     -0.3615428924     -9.7879953384     -0.1867572593     0.3483387947     -0.7260341167     0.1366261839     41.8546371459     79.2450790405     -70.0027465820
 90   6   -8   18     -0.4908363342     -9.7137708663     -0.2322494029     0.3270331621     -0.7116528034     0.1560675525     41.8546371459     79.2450790405     -70.0027465820
 90 214   -9   21     -0.5243568897     -9.7496862411     -0.1364764571     0.2969389915     -0.7665147781     0.1334303379     41.8546371459     79.2450790405     -70.0027465820
 91 167   -9   24     -0.5243568897     -9.7496862411     -0.1364764571     0.2969389915     -0.7665147781     0.1334303379     41.8546371459     79.2450790405     -70.0027465820
 92 119  -10   23     -0.4022463798     -9.7879953384     -0.1029559254     0.2929441928     -0.7683790206     0.0623228549     41.8546371459     79.2450790405     -70.0027465820
 93  71   -9   23     -0.3112620830     -9.7879953384     -0.1915459060     0.2932105064     -0.7105875492     0.0655187034     40.1033973693     80.2993392944     -70.6774749755
 94  24   -9   21     -0.3112620830     -9.7879953384     -0.1915459060     0.2932105064     -0.7105875492     0.0655187034     40.1033973693     80.2993392944     -70.6774749755
 94 232   -6   19     -0.4261896133     -9.7496862411     -0.2274607658     0.2774976253     -0.7137833595     0.1454147338     40.1033973693     80.2993392944     -70.6774749755
 95 185   -4   21     -0.4190066337     -9.7856006622     -0.1795742750     0.2729701995     -0.7630525588     0.1837648391     40.1033973693     80.2993392944     -70.6774749755
 96 137   -5   22     -0.4190066337     -9.7856006622     -0.1795742750     0.2729701995     -0.7630525588     0.1837648391     40.1033973693     80.2993392944     -70.6774749755
 97  89   -5   22     -0.5267512321     -9.7736291885     -0.1005615949     0.2822913932     -0.7878203868     0.1816342830     40.1033973693     80.2993392944     -70.6774749755
 98  42   -6   23     -0.5506944656     -9.8023614883     -0.1053502440     0.2780302762     -0.8658521652     0.1733783626     40.1033973693     80.2993392944     -70.6774749755
 98 250   -7   24     -0.5506944656     -9.8023614883     -0.1053502440     0.2780302762     -0.8658521652     0.1733783626     40.1033973693     80.2993392944     -70.6774749755
 99 202   -9   25     -0.6728049278     -9.7592630386     -0.0909842967     0.2679100990     -0.9843647003     0.1896238899     40.1033973693     80.2993392944     -70.6774749755
100 154  -10   25     -0.5866093158     -9.7736291885     -0.2777415513     0.2636489868     -1.0807725143     0.1563338661     40.1033973693     80.2993392944     -70.6774749755
101 107  -10   25     -0.5866093158     -9.7736291885     -0.2777415513     0.2636489868     -1.0807725143     0.1563338661     40.1033973693     80.2993392944     -70.6774749755
102  60  -12   27     -0.5674547195     -9.7879953384     -0.1987288665     0.2668447971     -1.1641308069     0.1978798103     40.1033973693     79.5964965820     -70.3401107788
103  13  -13   26     -0.6512560367     -9.7520809173     -0.1125332117     0.2535288095     -1.2453584671     0.2359636068     40.1033973693     79.5964965820     -70.3401107788
103 222  -13   26     -0.6512560367     -9.7520809173     -0.1125332117     0.2535288095     -1.2453584671     0.2359636068     40.1033973693     79.5964965820     -70.3401107788
104 174  -14   27     -0.7781552314     -9.6706733703     -0.0478864765     0.1994658088     -1.3303145170     0.2466164112     40.1033973693     79.5964965820     -70.3401107788
105 127  -15   28     -0.6775936126     -9.7927837371     -0.3328109979     0.1584525108     -1.4778559207     0.2226475954     40.1033973693     79.5964965820     -70.3401107788
106  80  -18   28     -0.6775936126     -9.7927837371     -0.3328109979     0.1584525108     -1.4778559207     0.2226475954     40.1033973693     79.5964965820     -70.3401107788
107  33  -19   26     -0.6799879074     -9.7520809173     -0.3591485500     0.2649805784     -1.2762515544     0.0969444751     40.1033973693     79.5964965820     -70.3401107788
107 241  -17   26     -0.6392844200     -9.7544746398     -0.1580253696     0.2862862110     -1.1374987363     0.0330276370     40.1033973693     79.5964965820     -70.3401107788
108 194  -15   27     -0.6392844200     -9.7544746398     -0.1580253696     0.2862862110     -1.1374987363     0.0330276370     40.1033973693     79.5964965820     -70.3401107788
109 147  -13   28     -0.6991425037     -9.7832069396     -0.1556310415     0.2431423187     -1.1633318662     0.1115920782     36.7760391235     78.7179489135     -68.8219833374
110 100  -11   30     -0.8811111450     -9.7017993927     -0.2633756160     0.1840192604     -1.3793174028     0.2591334581     36.7760391235     78.7179489135     -68.8219833374
111  53  -13   32     -0.8811111450     -9.7017993927     -0.2633756160     0.1840192604     -1.3793174028     0.2591334581     36.7760391235     78.7179489135     -68.8219833374
112   7  -16   35     -0.6536503314     -9.7568693161     -0.3519655704     0.1195697784     -1.6163424491     0.2873634147     36.7760391235     78.7179489135     -68.8219833374
112 216  -19   39     -0.7159028053     -9.7329254150     -0.1723913097     0.1893456554     -1.4941014289     0.2042715072     36.7760391235     78.7179489135     -68.8219833374
113 169  -20   39     -0.7159028053     -9.7329254150     -0.1723913097     0.1893456554     -1.4941014289     0.2042715072     36.7760391235     78.7179489135     -68.8219833374
114 122  -19   41     -0.7350573539     -9.7496862411     -0.0454921483     0.2130481719     -1.3489569425     0.1901565361     36.7760391235     78.7179489135     -68.8219833374
115  75  -16   38     -0.8164643287     -9.7448978424     0.0814070034     0.2141134262     -1.2477552890     0.1688509225     36.7760391235     78.7179489135     -68.8219833374
116  28  -13   33     -0.8164643287     -9.7448978424     0.0814070034     0.2141134262     -1.2477552890     0.1688509225     36.7760391235     78.7179489135     -68.8219833374
116 236   -8   30     -0.8619565010     -9.7065887451     0.0502807998     0.2122491836     -1.1982197761     0.1470126628     35.0247993469     77.6636886596     -67.4725265502
117 189   -9   26     -0.9122373580     -9.7137708663     -0.0957729530     0.1669747734     -1.3241891860     0.1877596473     35.0247993469     77.6636886596     -67.4725265502
118 142  -13   29     -0.9122373580     -9.7137708663     -0.0957729530     0.1669747734     -1.3241891860     0.1877596473     35.0247993469     77.6636886596     -67.4725265502
119  94  -11   25     -0.7159028053     -9.8334875106     -0.1867572593     0.1792254924     -1.3441631793     0.1374251365     35.0247993469     77.6636886596     -67.4725265502
120  47  -17   26     -1.0582910776     -9.7137708663     -0.2777415513     0.2687090635     -1.1132636070     0.0958791923     35.0247993469     77.6636886596     -67.4725265502
121   0  -17   29     -1.0582910776     -9.7137708663     -0.2777415513     0.2687090635     -1.1132636070     0.0958791923     35.0247993469     77.6636886596     -67.4725265502
121 208  -17   27     -0.9505464553     -9.6970109939     -0.0407035017     0.2420770645     -1.1952902030     0.0918843841     35.0247993469     77.6636886596     -67.4725265502
122 161  -19   31     -0.9577294349     -9.7377147674     -0.2394323587     0.2037269592     -1.2522827386     0.0852263832     35.0247993469     77.6636886596     -67.4725265502
123 114  -18   30     -0.9577294349     -9.7377147674     -0.2394323587     0.2037269592     -1.2522827386     0.0852263832     35.0247993469     77.6636886596     -67.4725265502
124  67  -16   25     -1.0415308475     -9.7113771438     -0.2226721048     0.1957373428     -1.2996877479     0.0900201511     33.9740562438     78.7179489135     -65.1109924316
125  20  -14   22     -1.0630797147     -9.6539134979     -0.2130948066     0.1877477264     -1.3415000438     0.0798999786     33.9740562438     78.7179489135     -65.1109924316
125 229  -17   21     -1.0630797147     -9.6539134979     -0.2130948066     0.1877477264     -1.3415000438     0.0798999786     33.9740562438     78.7179489135     -65.1109924316
126 182  -14   21     -1.0151932239     -9.7137708663     -0.2322494029     0.1874814033     -1.3295155763     0.0178473892     33.9740562438     78.7179489135     -65.1109924316
127 135  -14   23     -0.8978713989     -9.7688407897     -0.2418267011     0.2402127981     -1.2538806200     -0.0700382614     33.9740562438     78.7179489135     -65.1109924316
128  88  -16   26     -0.8978713989     -9.7688407897     -0.2418267011     0.2402127981     -1.2538806200     -0.0700382614     33.9740562438     78.7179489135     -65.1109924316
129  40  -14   29     -0.9050542831     -9.7688407897     -0.2154891252     0.3099886894     -1.1364334821     -0.0721688270     33.9740562438     78.7179489135     -65.1109924316
129 249  -13   29     -0.8643508911     -9.7592630386     -0.0215489125     0.3342237949     -1.0730491876     -0.0295576000     33.9740562438     78.7179489135     -65.1109924316
130 202  -12   28     -0.8643508911     -9.7592630386     -0.0215489125     0.3342237949     -1.0730491876     -0.0295576000     33.9740562438     78.7179489135     -65.1109924316
131 155  -10   28     -0.9266032218     -9.7616577148     -0.1412650966     0.2743017911     -1.0826367187     0.0215758681     30.6466999053     79.5964965820     -64.9423065185
132 108   -9   27     -0.8667451858     -9.7544746398     -0.0478864765     0.2671111583     -1.1180573701     0.0471426057     30.6466999053     79.5964965820     -64.9423065185
133  60   -8   25     -0.8667451858     -9.7544746398     -0.0478864765     0.2671111583     -1.1180573701     0.0471426057     30.6466999053     79.5964965820     -64.9423065185
134  13   -8   27     -0.9385748863     -9.6658849716     -0.3208393812     0.2966726779     -1.0874304771     0.0913517570     30.6466999053     79.5964965820     -64.9423065185
134 221   -8   28     -0.8547736167     -9.7401084899     -0.2202777862     0.3225057363     -1.0871641635     0.0274349164     30.6466999053     79.5964965820     -64.9423065185
135 173   -7   30     -0.8547736167     -9.7401084899     -0.2202777862     0.3225057363     -1.0871641635     0.0274349164     30.6466999053     79.5964965820     -64.9423065185
136 126   -7   32     -0.6799879074     -9.7472915649     -0.0574637699     0.3779003381     -1.0195188522     -0.0609833717     30.6466999053     79.5964965820     -64.9423065185
137  79   -6   35     -0.6847765922     -9.7592630386     0.0478864765     0.3038633108     -0.9899574279     0.0197116279     30.6466999053     79.5964965820     -64.9423065185
138  31   -5   37     -0.6847765922     -9.7592630386     0.0478864765     0.3038633108     -0.9899574279     0.0197116279     30.6466999053     79.5964965820     -64.9423065185
138 239   -3   37     -0.7135085105     -9.7401084899     0.1843629074     0.2117165565     -1.0155241489     0.1677856445     30.6466999053     79.5964965820     -64.9423065185
139 191   -3   37     -0.9577294349     -9.7377147674     -0.1053502440     0.1778938865     -1.0722502470     0.2575355052     30.8218250274     79.4207916259     -63.4241790771
140 144   -4   32     -0.9577294349     -9.7377147674     -0.1053502440     0.1778938865     -1.0722502470     0.2575355052     30.8218250274     79.4207916259     -63.4241790771
141  96   -5   33     -0.9337862968     -9.7832069396     -0.0718297100     0.2319568634     -1.1071382761     0.1536706686     30.8218250274     79.4207916259     -63.4241790771
142  49   -7   33     -0.9888556480     -9.7448978424     -0.2346437215     0.2956073760     -1.0448193550     -0.0010613427     30.8218250274     79.4207916259     -63.4241790771
143   2   -7   34     -0.9888556480     -9.7448978424     -0.2346437215     0.2956073760     -1.0448193550     -0.0010613427     30.8218250274     79.4207916259     -63.4241790771
143 210   -6   38     -0.9697010993     -9.7113771438     -0.0933786296     0.2756333827     -1.1188563108     -0.0244975161     30.8218250274     79.4207916259     -63.4241790771
144 163   -7   40     -0.8284359931     -9.7975721359     0.0239432382     0.2284947156     -1.2506848573     0.0692471790     30.8218250274     79.4207916259     -63.4241790771
145 116   -7   40     -0.8284359931     -9.7975721359     0.0239432382     0.2284947156     -1.2506848573     0.0692471790     30.8218250274     79.4207916259     -63.4241790771
146  69   -7   41     -0.8835054397     -9.6802511215     0.0047886476     0.2130481719     -1.3196617364     0.1536706686     30.8218250274     79.4207916259     -63.4241790771
147  21   -9   43     -0.8284359931     -9.7544746398     0.0550694465     0.1810897350     -1.3590770959     0.1494095420     29.4208335876     80.8264694213     -62.7494506835
147 229   -9   42     -0.8284359931     -9.7544746398     0.0550694465     0.1810897350     -1.3590770959     0.1494095420     29.4208335876     80.8264694213     -62.7494506835
148 181  -10   43     -0.9218146324     -9.7640523910     0.1628140068     0.1677737236     -1.3952966880     0.1416862583     29.4208335876     80.8264694213     -62.7494506835
149 134  -10   41     -1.0439251661     -9.7903900146     -0.0095772953     0.1826876449     -1.4158033370     0.1091952085     29.4208335876     80.8264694213     -62.7494506835
150  87   -8   37     -1.0439251661     -9.7903900146     -0.0095772953     0.1826876449     -1.4158033370     0.1091952085     29.4208335876     80.8264694213     -62.7494506835
151  40   -7   35     -1.2282880544     -9.9316549301     -0.0885899734     0.2476697683     -1.4118084907     0.0588606929     29.4208335876     80.8264694213     -62.7494506835
151 248   -4   34     -1.2091335058     -9.5341968536     -0.0383091812     0.3395502328     -1.5476317405     0.0218421888     29.4208335876     80.8264694213     -62.7494506835
152 200   -1   32     -1.2091335058     -9.5341968536     -0.0383091812     0.3395502328     -1.5476317405     0.0218421888     29.4208335876     80.8264694213     -62.7494506835
153 153    0   31     -0.2130948066     -9.7736291885     0.1364764571     0.2860198497     -1.5878461837     0.0407509231     29.4208335876     80.8264694213     -62.7494506835
154 106    0   30     -0.5626660346     -9.8023614883     0.0622524166     0.2175755977     -1.2924970436     0.1648561000     30.6466999053     81.0021743774     -59.8818702697
155  58    1   28     -0.5626660346     -9.8023614883     0.0622524166     0.2175755977     -1.2924970436     0.1648561000     30.6466999053     81.0021743774     -59.8818702697
156  10    2   28     -0.8451962471     -9.7832069396     0.0071829710     0.2239672899     -1.0568037033     0.1720467567     30.6466999053     81.0021743774     -59.8818702697
156 218    1   27     -1.1564583778     -9.6634902954     0.0430978250     0.3198425292     -0.9031370162     0.0199779500     30.6466999053     81.0021743774     -59.8818702697
157 170    1   28     -1.1564583778     -9.6634902954     0.0430978250     0.3198425292     -0.9031370162     0.0199779500     30.6466999053     81.0021743774     -59.8818702697
158 122    1   29     -1.1373037099     -9.8358821868     0.0814070034     0.3110539674     -1.0530751943     0.0199779500     30.6466999053     81.0021743774     -59.8818702697
159  74    2   27     -0.8978713989     -10.4296741485     0.3878804397     0.2958737373     -1.2424288988     0.0881559181     30.6466999053     81.0021743774     -59.8818702697
160  27    3   25     -0.8978713989     -10.4296741485     0.3878804397     0.2958737373     -1.2424288988     0.0881559181     30.6466999053     81.0021743774     -59.8818702697
160 235    3   24     -0.0861956501     -9.7568693161     0.1987288665     0.3315606117     -1.2320424318     0.1091952085     30.6466999053     81.0021743774     -59.8818702697
161 188    4   25     -0.4573158264     -9.7448978424     -0.0574637699     0.3019990921     -0.8466771125     0.1009392738     28.3700885772     80.8264694213     -58.0263748168
162 140    3   26     -0.4573158264     -9.7448978424     -0.0574637699     0.3019990921     -0.8466771125     0.1009392738     28.3700885772     80.8264694213     -58.0263748168
163  93    2   29     -1.0439251661     -9.7065887451     0.0454921483     0.2607194423     -0.6269630432     0.0751062154     28.3700885772     80.8264694213     -58.0263748168
164  45    2   29     -1.0295591354     -9.5102539062     0.1388707752     0.2580562591     -0.6634488582     0.0322286796     28.3700885772     80.8264694213     -58.0263748168
164 253    0   30     -1.0295591354     -9.5102539062     0.1388707752     0.2580562591     -0.6634488582     0.0322286796     28.3700885772     80.8264694213     -58.0263748168
165 206   -1   31     -0.8691394805     -9.7808122634     0.0167602658     0.1877477264     -0.7606556892     0.0138525891     28.3700885772     80.8264694213     -58.0263748168
166 158   -2   33     -0.7278743743     -9.8765850067     0.1245048284     0.1922751617     -0.7936794281     -0.0125131082     28.3700885772     80.8264694213     -58.0263748168
167 111   -5   33     -0.7278743743     -9.8765850067     0.1245048284     0.1922751617     -0.7936794281     -0.0125131082     28.3700885772     80.8264694213     -58.0263748168
168  63   -6   33     -0.6799879074     -9.9148941040     0.2897131729     0.2332884788     -0.7073916912     -0.0386124849     28.3700885772     80.8264694213     -58.0263748168
169  16   -6   33     -0.7302687168     -9.6227865219     0.0957729530     0.2657795429     -0.5446700572     -0.0852185153     26.4437255859     78.5422439575     -56.8456077575
169 224   -6   31     -0.7302687168     -9.6227865219     0.0957729530     0.2657795429     -0.5446700572     -0.0852185153     26.4437255859     78.5422439575     -56.8456077575
170 177   -6   30     -0.9673068046     -9.7879953384     0.0359148550     0.2388812065     -0.5388110160     -0.1014640450     26.4437255859     78.5422439575     -56.8456077575
171 130   -6   28     -0.7446346759     -9.9771471023     0.1532367229     0.2271631240     -0.6586551189     -0.0780278730     26.4437255859     78.5422439575     -56.8456077575
172  82   -6   29     -0.7446346759     -9.9771471023     0.1532367229     0.2271631240     -0.6586551189     -0.0780278730     26.4437255859     78.5422439575     -56.8456077575
173  35   -6   28     -0.6799879074     -9.7425031661     0.0885899734     0.2423433780     -0.7260341167     -0.0519284915     26.4437255859     78.5422439575     -56.8456077575
173 244   -6   30     -0.7518176555     -9.6443357467     0.0574637699     0.2412780761     -0.7489376544     -0.0380798435     26.4437255859     78.5422439575     -56.8456077575
174 197   -6   31     -0.7518176555     -9.6443357467     0.0574637699     0.2412780761     -0.7489376544     -0.0380798435     26.4437255859     78.5422439575     -56.8456077575
175 150   -7   30     -0.6177354812     -9.7209539413     -0.0263375616     0.2271631240     -0.8320295333     -0.0090509500     26.4437255859     78.5422439575     -56.8456077575
176 102   -8   31     -0.4118237018     -9.7520809173     -0.0359148550     0.2458055257     -0.7875540733     -0.0077193450     26.4437255859     78.5422439575     -56.8456077575
177  55  -10   32     -0.4118237018     -9.7520809173     -0.0359148550     0.2458055257     -0.7875540733     -0.0077193450     26.4437255859     78.5422439575     -56.8456077575
178   8   -8   31     -0.5674547195     -9.6898279190     0.0502807998     0.2841556358     -0.5654430389     -0.0742993831     26.2686004638     78.3665313720     -55.6648368835
178 216   -5   31     -0.5099909305     -9.6730680465     -0.0143659424     0.3033306837     -0.4394736289     -0.1006650805     26.2686004638     78.3665313720     -55.6648368835
179 168   -5   31     -0.5099909305     -9.6730680465     -0.0143659424     0.3033306837     -0.4394736289     -0.1006650805     26.2686004638     78.3665313720     -55.6648368835
180 120   -2   31     -0.6416787624     -9.7999668121     0.1173218607     0.2721712350     -0.4317502975     -0.0356829619     26.2686004638     78.3665313720     -55.6648368835
181  73   -2   29     -0.6297071456     -9.7903900146     -0.0550694465     0.2484687328     -0.5859496593     0.0460773277     26.2686004638     78.3665313720     -55.6648368835
182  25   -5   31     -0.6297071456     -9.7903900146     -0.0550694465     0.2484687328     -0.5859496593     0.0460773277     26.2686004638     78.3665313720     -55.6648368835
182 233   -5   34     -0.3759088277     -9.7808122634     -0.0311262083     0.2583225727     -0.6354852199     0.0404846048     26.2686004638     78.3665313720     -55.6648368835
183 185   -6   33     -0.4190066337     -9.6347589492     -0.1197161788     0.2838893127     -0.5345499038     0.0556648492     26.2686004638     78.3665313720     -55.6648368835
184 138   -6   34     -0.4190066337     -9.6347589492     -0.1197161788     0.2838893127     -0.5345499038     0.0556648492     26.2686004638     78.3665313720     -55.6648368835
185  90   -4   33     -0.4285839557     -9.7281370162     -0.0933786296     0.2980042648     -0.4224290847     0.0319623589     27.4944686889     79.2450790405     -53.1346168518
186  43   -4   32     -0.6249184608     -9.7520809173     0.0287318849     0.3059938907     -0.3910033226     0.0535342884     27.4944686889     79.2450790405     -53.1346168518
186 250   -2   33     -0.6249184608     -9.7520809173     0.0287318849     0.3059938907     -0.3910033226     0.0535342884     27.4944686889     79.2450790405     -53.1346168518
187 202   -1   35     -0.5674547195     -9.7401084899     -0.0095772953     0.3147824287     -0.4844817161     0.0958791923     27.4944686889     79.2450790405     -53.1346168518
188 155   -3   35     -0.4142179965     -9.7209539413     -0.1939402198     0.3062602043     -0.5135106086     0.0977434349     27.4944686889     79.2450790405     -53.1346168518
189 107   -4   36     -0.4142179965     -9.7209539413     -0.1939402198     0.3062602043     -0.5135106086     0.0977434349     27.4944686889     79.2450790405     -53.1346168518
190  59   -5   39     -0.3998520660     -9.7616577148     -0.0742240333     0.2924115657     -0.3830137252     0.0503384494     27.4944686889     79.2450790405     -53.1346168518
191  12   -5   41     -0.5195682525     -9.9843301773     0.1412650966     0.2873514938     -0.3249559402     0.0479415655     27.4944686889     79.2450790405     -53.1346168518
191 220   -4   41     -0.5195682525     -9.9843301773     0.1412650966     0.2873514938     -0.3249559402     0.0479415655     27.4944686889     79.2450790405     -53.1346168518
192 172   -5   42     -0.6297071456     -9.7664461135     0.1292934894     0.3350227832     -0.4296197414     0.0692471790     26.4437255859     79.2450790405     -54.1467056274
193 125   -5   41     -0.6177354812     -9.4599733352     -0.1915459060     0.3962764263     -0.4738288879     0.0428814840     26.4437255859     79.2450790405     -54.1467056274
194  77   -4   38     -0.6177354812     -9.4599733352     -0.1915459060     0.3962764263     -0.4738288879     0.0428814840     26.4437255859     79.2450790405     -54.1467056274
195  29   -3   39     -0.4908363342     -9.5749006271     -0.0335205316     0.3629863739     -0.4288208007     0.0553985309     26.4437255859     79.2450790405     -54.1467056274
195 237   -2   39     -0.4357668876     -9.6515188217     0.0550694465     0.2916126060     -0.4610455036     0.1214459300     26.4437255859     79.2450790405     -54.1467056274
196 189   -1   40     -0.4357668876     -9.6515188217     0.0550694465     0.2916126060     -0.4610455036     0.1214459300     26.4437255859     79.2450790405     -54.1467056274
197 142    0   43     -0.4884420394     -9.6108150482     -0.1005615949     0.3153151035     -0.3984602737     0.1067983150     26.4437255859     79.2450790405     -54.1467056274
198  94    0   45     -0.5961865901     -9.7927837371     0.1125332117     0.2990695476     -0.4234943866     0.1025372028     26.4437255859     79.2450790405     -54.1467056274
199  46   -3   45     -0.5961865901     -9.7927837371     0.1125332117     0.2990695476     -0.4234943866     0.1025372028     26.4437255859     79.2450790405     -54.1467056274
199 254   -4   47     -0.3208393812     -9.7712354660     0.0095772953     0.3035969972     -0.4613118648     0.0937486362     25.3929805755     80.6507568359     -52.1225280761
200 206   -3   49     -0.4046407222     -9.7401084899     0.0119716191     0.3115866184     -0.2908669662     0.0588606929     25.3929805755     80.6507568359     -52.1225280761
201 158   -3   50     -0.4046407222     -9.7401084899     0.0119716191     0.3115866184     -0.2908669662     0.0588606929     25.3929805755     80.6507568359     -52.1225280761
202 110   -2   48     -0.8475905418     -9.4910993576     0.0383091812     0.3107876539     -0.2482557296     0.0543332529     25.3929805755     80.6507568359     -52.1225280761
203  63   -3   49     -0.5004136562     -9.6754617691     0.0119716191     0.3209078073     -0.3795516014     0.0290328311     25.3929805755     80.6507568359     -52.1225280761
204  15   -3   48     -0.5004136562     -9.6754617691     0.0119716191     0.3209078073     -0.3795516014     0.0290328311     25.3929805755     80.6507568359     -52.1225280761
204 223   -3   46     -0.2537982940     -9.6347589492     0.0454921483     0.3155814170     -0.3076451301     0.0178473892     25.3929805755     80.6507568359     -52.1225280761
205 175   -3   48     -0.5339341640     -9.7784175872     0.1436594247     0.2793618679     -0.2056445121     0.0633881378     25.3929805755     80.6507568359     -52.1225280761
206 127   -1   45     -0.5339341640     -9.7784175872     0.1436594247     0.2793618679     -0.2056445121     0.0633881378     25.3929805755     80.6507568359     -52.1225280761
207  80   -1   44     -0.4333725929     -9.8071498870     0.0287318849     0.2924115657     -0.2605064392     0.0785683870     26.4437255859     78.8936614990     -52.4598922729
208  32   -3   43     -0.3232336997     -9.7305316925     -0.0909842967     0.3033306837     -0.2362713336     0.0724430179     26.4437255859     78.8936614990     -52.4598922729
208 241   -3   45     -0.3232336997     -9.7305316925     -0.0909842967     0.3033306837     -0.2362713336     0.0724430179     26.4437255859     78.8936614990     -52.4598922729
209 194   -2   48     -0.3184450626     -10.0872859954     0.1077445626     0.2817587661     -0.0748813056     0.0442130851     26.4437255859     78.8936614990     -52.4598922729
210 147   -1   51     -0.4381612300     -9.7257432937     -0.0933786296     0.3443439960     0.0534850215     -0.0010613427     26.4437255859     78.8936614990     -52.4598922729
211  99    0   53     -0.4381612300     -9.7257432937     -0.0933786296     0.3443439960     0.0534850215     -0.0010613427     26.4437255859     78.8936614990     -52.4598922729
212  52    1   54     -0.6057639122     -9.9172887802     0.1867572593     0.3267668485     0.0385710906     0.0016018599     26.4437255859     78.8936614990     -52.4598922729
213   3    1   55     -0.4908363342     -9.6634902954     -0.0215489125     0.3323595762     -0.0623642539     0.0285001964     26.4437255859     78.8936614990     -52.4598922729
213 212    0   54     -0.4908363342     -9.6634902954     -0.0215489125     0.3323595762     -0.0623642539     0.0285001964     26.4437255859     78.8936614990     -52.4598922729
214 164    0   54     -0.4094293594     -9.8191213607     -0.0263375616     0.2822913932     -0.1582395076     0.0716440629     26.4437255859     78.8936614990     -52.4598922729
215 117   -2   50     -0.3591485500     -9.7640523910     0.0311262083     0.2889493942     -0.1707565546     0.0735083007     24.6924839019     78.5422439575     -53.4719810485
216  69   -5   49     -0.3591485500     -9.7640523910     0.0311262083     0.2889493942     -0.1707565546     0.0735083007     24.6924839019     78.5422439575     -53.4719810485
217  21   -5   53     -0.4261896133     -9.7832069396     -0.1364764571     0.2977379608     -0.1055081129     0.0383540391     24.6924839019     78.5422439575     -53.4719810485
217 230   -3   54     -0.4214009761     -9.7640523910     -0.0407035017     0.2897483348     -0.0834035491     0.0332939600     24.6924839019     78.5422439575     -53.4719810485
218 182   -3   58     -0.4214009761     -9.7640523910     -0.0407035017     0.2897483348     -0.0834035491     0.0332939600     24.6924839019     78.5422439575     -53.4719810485
219 134   -2   61     -0.4309782505     -9.8023614883     -0.0023943238     0.2932105064     -0.0671580123     0.0434141206     24.6924839019     78.5422439575     -53.4719810485
220  86   -3   61     -0.4573158264     -9.7784175872     0.1053502440     0.2953410625     -0.1720881557     0.0918843841     24.6924839019     78.5422439575     -53.4719810485
221  39   -4   61     -0.4573158264     -9.7784175872     0.1053502440     0.2953410625     -0.1720881557     0.0918843841     24.6924839019     78.5422439575     -53.4719810485
221 247   -5   61     -0.3208393812     -9.7879953384     -0.0694353866     0.2849545955     -0.2820783805     0.1206469655     24.6924839019     78.5422439575     -53.4719810485
222 200   -7   60     -0.3471769332     -10.4153079986     0.1556310415     0.3030643701     -0.1715555191     0.0804326248     24.8676090240     77.6636886596     -52.2912101745
223 152   -7   58     -0.3471769332     -10.4153079986     0.1556310415     0.3030643701     -0.1715555191     0.0804326248     24.8676090240     77.6636886596     -52.2912101745
224 105   -6   59     -0.5147795677     -9.7281370162     0.0143659424     0.3539315223     -0.0719517755     0.0410172414     24.8676090240     77.6636886596     -52.2912101745
225  58   -3   62     -0.3663315296     -9.8215160369     0.0861956501     0.2977379608     -0.1558426380     0.0743072605     24.8676090240     77.6636886596     -52.2912101745
226  10   -3   64     -0.3663315296     -9.8215160369     0.0861956501     0.2977379608     -0.1558426380     0.0743072605     24.8676090240     77.6636886596     -52.2912101745
226 218   -4   65     -0.4166123390     -9.8215160369     0.2011231899     0.3001348495     -0.2096393108     0.0969444751     24.8676090240     77.6636886596     -52.2912101745
227 170   -5   63     -0.3806974601     -9.9196834564     -0.0071829710     0.3211741447     -0.2242869138     0.1036024808     24.8676090240     77.6636886596     -52.2912101745
228 122   -7   59     -0.3806974601     -9.9196834564     -0.0071829710     0.3211741447     -0.2242869138     0.1036024808     24.8676090240     77.6636886596     -52.2912101745
229  75   -8   57     -0.4597101688     -9.7209539413     -0.0790126848     0.3645843267     -0.2093729734     0.0652523756     24.8676090240     77.6636886596     -52.2912101745
230  27   -7   57     -0.3878804397     -9.7544746398     0.1221105098     0.3179782867     -0.2557126998     0.0761715030     24.8676090240     78.3665313720     -51.2791213989
230 235   -6   55     -0.3878804397     -9.7544746398     0.1221105098     0.3179782867     -0.2557126998     0.0761715030     24.8676090240     78.3665313720     -51.2791213989
231 187   -7   55     -0.3854861259     -9.7808122634     0.1221105098     0.3206414937     -0.2655665397     0.0830958271     24.8676090240     78.3665313720     -51.2791213989
232 139   -6   56     -0.3495712518     -9.8167276382     0.0550694465     0.3243699550     -0.1859368133     0.0631218194     24.8676090240     78.3665313720     -51.2791213989
233  92   -5   54     -0.3495712518     -9.8167276382     0.0550694465     0.3243699550     -0.1859368133     0.0631218194     24.8676090240     78.3665313720     -51.2791213989
234  44   -6   53     -0.5890036106     -9.7879953384     0.1245048284     0.3270331621     -0.1409286975     0.0612575769     24.8676090240     78.3665313720     -51.2791213989
234 252   -5   54     -0.4357668876     -9.7808122634     0.0646467447     0.3145161151     -0.2490546941     0.0593933343     24.8676090240     78.3665313720     -51.2791213989
235 204   -5   53     -0.4357668876     -9.7808122634     0.0646467447     0.3145161151     -0.2490546941     0.0593933343     24.8676090240     78.3665313720     -51.2791213989
236 157   -6   49     -0.4381612300     -9.8334875106     0.1245048284     0.3238373279     -0.2386682033     0.0372887587     24.8676090240     78.3665313720     -51.2791213989
237 109   -4   48     -0.4668931484     -9.6299695968     0.1532367229     0.4077281951     -0.1976549053     0.0135862684     25.2178573608     77.3122711181     -51.6164855957
238  62   -3   43     -0.4668931484     -9.6299695968     0.1532367229     0.4077281951     -0.1976549053     0.0135862684     25.2178573608     77.3122711181     -51.6164855957
239  15   -2   40     -0.2537982940     -9.6706733703     -0.0215489125     0.4050650119     -0.1949916934     0.0253043532     25.2178573608     77.3122711181     -51.6164855957
239 223   -1   39     -0.2202777862     -9.7233486175     0.2298550844     0.3739055395     -0.1270800590     0.0751062154     25.2178573608     77.3122711181     -51.6164855957
240 175   -2   38     -0.2202777862     -9.7233486175     0.2298550844     0.3739055395     -0.1270800590     0.0751062154     25.2178573608     77.3122711181     -51.6164855957
241 128   -2   37     -0.4477385520     -9.7329254150     0.1245048284     0.3454092741     -0.0964532375     0.1030698418     25.2178573608     77.3122711181     -51.6164855957
242  80   -2   35     -0.4597101688     -9.7281370162     0.1867572593     0.3150487899     -0.1774145603     0.0679155731     25.2178573608     77.3122711181     -51.6164855957
243  33   -3   36     -0.4597101688     -9.7281370162     0.1867572593     0.3150487899     -0.1774145603     0.0679155731     25.2178573608     77.3122711181     -51.6164855957
243 242   -5   34     -0.5075965881     -9.5270137786     0.1843629074     0.3536652088     -0.2264174699     0.0279675531     25.2178573608     77.3122711181     -51.6164855957
244 194   -5   33     -0.1723913097     -9.7113771438     0.0718297100     0.4024017810     -0.1973885726     -0.0292912769     23.9919891357     77.8394012451     -52.4598922729
245 147   -4   29     -0.1723913097     -9.7113771438     0.0718297100     0.4024017810     -0.1973885726     -0.0292912769     23.9919891357     77.8394012451     -52.4598922729
246 100   -3   27     -0.5770320415     -9.7879953384     0.1101388931     0.3882868289     -0.0996490764     -0.0234322404     23.9919891357     77.8394012451     -52.4598922729
247  53   -3   26     -0.4477385520     -9.8406705856     0.3830918121     0.4194462776     -0.1297432422     -0.0327534437     23.9919891357     77.8394012451     -52.4598922729
248   6   -4   22     -0.4477385520     -9.8406705856     0.3830918121     0.4194462776     -0.1297432422     -0.0327534437     23.9919891357     77.8394012451     -52.4598922729
248 214   -2   20     -0.3136564254     -9.6275758743     0.3375996351     0.4428824424     -0.1782135248     -0.0439388895     23.9919891357     77.8394012451     -52.4598922729
249 167   -1   16     -0.1532367229     -9.7305316925     0.3830918121     0.3890857696     -0.1617016792     -0.0380798435     23.9919891357     77.8394012451     -52.4598922729
250 120   -1   13     -0.1532367229     -9.7305316925     0.3830918121     0.3890857696     -0.1617016792     -0.0380798435     23.9919891357     77.8394012451     -52.4598922729
251  73    0    9     -0.0478864765     -9.8574304580     0.3375996351     0.3512683153     -0.0836698722     0.0402182817     23.9919891357     77.8394012451     -52.4598922729
252  25   -1    5     -0.1771799468     -9.7305316925     0.2011231899     0.3480724811     -0.0522440910     0.1952166080     23.9919891357     77.8394012451     -52.4598922729
252 233   -1    5     -0.1771799468     -9.7305316925     0.2011231899     0.3480724811     -0.0522440910     0.1952166080     23.9919891357     77.8394012451     -52.4598922729
253 185    0    4     -0.3950634002     -9.6946163177     0.0646467447     0.3161140441     -0.0961869144     0.3038752317     25.0427322387     77.4879837036     -53.1346168518
254 137   -1    5     -0.4549215316     -9.7448978424     0.1436594247     0.2676437854     -0.2325428485     0.3084026813     25.0427322387     77.4879837036     -53.1346168518
255  90   -1    6     -0.4549215316     -9.7448978424     0.1436594247     0.2676437854     -0.2325428485     0.3084026813     25.0427322387     77.4879837036     -53.1346168518
  0  42   -3    7     -0.4908363342     -9.8286991119     0.2202777862     0.2591215372     -0.3140367984     0.2487469673     25.0427322387     77.4879837036     -53.1346168518
  0 250   -5    8     -0.5387228012     -9.6419420242     0.2035175085     0.3158477306     -0.2828773307     0.1454147338     25.0427322387     77.4879837036     -53.1346168518
  1 202   -4    6     -0.5387228012     -9.6419420242     0.2035175085     0.3158477306     -0.2828773307     0.1454147338     25.0427322387     77.4879837036     -53.1346168518
  2 154   -3    6     -0.3447826147     -9.7640523910     0.1173218607     0.3707096815     -0.2083076953     0.0431478023     25.0427322387     77.4879837036     -53.1346168518
  3 106   -2    4     -0.3854861259     -9.7329254150     0.0909842967     0.3683128118     -0.1981875324     0.0253043532     25.0427322387     77.4879837036     -53.1346168518
  4  58   -2    5     -0.3854861259     -9.7329254150     0.0909842967     0.3683128118     -0.1981875324     0.0253043532     25.0427322387     77.4879837036     -53.1346168518
  5  10   -2    7     -0.4692874431     -9.6156044006     0.0215489125     0.3486051082     -0.2322765111     -0.0077193450     25.7432289123     78.8936614990     -52.1225280761
  5 217   -3   10     -0.3615428924     -9.8813743591     0.2777415513     0.3217067718     -0.2780835628     -0.0378135299     25.7432289123     78.8936614990     -52.1225280761
  6 170   -3    9     -0.3615428924     -9.8813743591     0.2777415513     0.3217067718     -0.2780835628     -0.0378135299     25.7432289123     78.8936614990     -52.1225280761
  7 122   -2    8     -0.1676026582     -9.8191213607     0.3854861259     0.3315606117     -0.2320101976     -0.0628476142     25.7432289123     78.8936614990     -52.1225280761
  8  75   -1    9     -0.1747856235     -9.8741912841     0.2250664234     0.3291637420     -0.1395971059     -0.0213016724     25.7432289123     78.8936614990     -52.1225280761
  9  27    0    4     -0.1747856235     -9.8741912841     0.2250664234     0.3291637420     -0.1395971059     -0.0213016724     25.7432289123     78.8936614990     -52.1225280761
  9 235   -1    3     -0.1891515731     -9.7520809173     0.2274607658     0.3456755876     -0.0834035491     0.0492731666     25.7432289123     78.8936614990     -52.1225280761
 10 187   -1    2     -0.2394323587     -9.6922225952     0.2561926364     0.3190435886     -0.0892625904     0.1198480129     25.7432289123     78.8936614990     -52.1225280761
 11 139    0    0     -0.2394323587     -9.6922225952     0.2561926364     0.3190435886     -0.0892625904     0.1198480129     25.7432289123     78.8936614990     -52.1225280761
 12  92    0    0     -0.3830918121     -9.7425031661     0.1891515731     0.2729701995     -0.1111008405     0.1581981182     26.7939720153     79.2450790405     -51.1104393005
 13  44    0    0     -0.4237952709     -9.8358821868     0.1125332117     0.2607194423     -0.1164272427     0.1006729602     26.7939720153     79.2450790405     -51.1104393005
 13 251    0    0     -0.4237952709     -9.8358821868     0.1125332117     0.2607194423     -0.1164272427     0.1006729602     26.7939720153     79.2450790405     -51.1104393005
 14 203    0    0     -0.4597101688     -9.6419420242     0.0933786296     0.3065265178     -0.1137640476     -0.0034582242     26.7939720153     79.2450790405     -51.1104393005
 15 155    0    0     -0.4022463798     -9.6994056701     0.1628140068     0.3355554342     -0.1348033428     -0.1462058305     26.7939720153     79.2450790405     -51.1104393005
 16 107    0    0     -0.4022463798     -9.6994056701     0.1628140068     0.3355554342     -0.1348033428     -0.1462058305     26.7939720153     79.2450790405     -51.1104393005
 17  59    0    0     -0.0838013267     -9.7544746398     0.2226721048     0.3249026298     -0.1598374271     -0.2487390756     26.7939720153     79.2450790405     -51.1104393005
 18  10    0    0     0.0981672668     -9.7832069396     0.2083061695     0.2921452331     -0.1534457445     -0.1432763099     26.7939720153     79.2450790405     -51.1104393005
 18 218    0    0     0.0981672668     -9.7832069396     0.2083061695     0.2921452331     -0.1534457445     -0.1432763099     26.7939720153     79.2450790405     -51.1104393005
 19 170    0    0     0.0909842967     -9.8119382858     0.1316878080     0.2660458564     -0.1209546923     0.0540669345     25.0427322387     77.4879837036     -51.1104393005
 20 121    0    0     -0.1245048284     -9.7233486175     0.1388707752     0.2894820213     -0.0969858741     0.1917544555     25.0427322387     77.4879837036     -51.1104393005
 21  74    0    0     -0.1245048284     -9.7233486175     0.1388707752     0.2894820213     -0.0969858741     0.1917544555     25.0427322387     77.4879837036     -51.1104393005
 22  25    0    0     -0.2968961238     -9.7712354660     0.1268991470     0.3073254823     -0.1209546923     0.1869606971     25.0427322387     77.4879837036     -51.1104393005
 22 233    0    0     -0.3806974601     -9.7808122634     0.1460537433     0.3294300556     -0.1337380528     0.0791010284     25.0427322387     77.4879837036     -51.1104393005
 23 185    0    0     -0.3806974601     -9.7808122634     0.1460537433     0.3294300556     -0.1337380528     0.0791010284     25.0427322387     77.4879837036     -51.1104393005
 24 136    0    0     -0.0814070034     -9.8310928344     0.1268991470     0.3424797296     -0.1425266265     -0.0543253707     25.0427322387     77.4879837036     -51.1104393005
 25  88    0    0     0.0239432382     -9.8071498870     0.1891515731     0.3411481380     -0.1092366104     -0.0199700736     25.0427322387     77.4879837036     -51.1104393005
 26  40    0    0     0.0239432382     -9.8071498870     0.1891515731     0.3411481380     -0.1092366104     -0.0199700736     25.0427322387     77.4879837036     -51.1104393005
 26 248    0    0     -0.0095772953     -9.8095445632     0.1197161788     0.3134508371     -0.0767455387     0.1070646405     23.2914924621     77.1365661621     -51.4478034973
 27 200    0    0     -0.1340821266     -9.7520809173     0.1340821266     0.3211741447     -0.0655600976     0.2050704717     23.2914924621     77.1365661621     -51.4478034973
 28 152    0    0     -0.1340821266     -9.7520809173     0.1340821266     0.3211741447     -0.0655600976     0.2050704717     23.2914924621     77.1365661621     -51.4478034973
 29 104    0    0     -0.1699969768     -9.7760238647     0.1173218607     0.3198425292     -0.0743486595     0.2239791870     23.2914924621     77.1365661621     -51.4478034973
 30  56    0    0     -0.2921074867     -9.8430643081     0.1173218607     0.3280984401     -0.0873983478     0.1965482234     23.2914924621     77.1365661621     -51.4478034973
 31   9    0    0     -0.2921074867     -9.8430643081     0.1173218607     0.3280984401     -0.0873983478     0.1965482234     23.2914924621     77.1365661621     -51.4478034973
 31 216    0    0     -0.2394323587     -9.8454589843     0.1436594247     0.3424797296     -0.1012470006     0.1265060186     23.2914924621     77.1365661621     -51.4478034973
 32 169    0    0     -0.1436594247     -9.8143329620     0.1316878080     0.3432786941     -0.1023122787     0.1057330369     23.2914924621     77.1365661621     -51.4478034973
 33 121    0    0     -0.1436594247     -9.8143329620     0.1316878080     0.3432786941     -0.1023122787     0.1057330369     23.2914924621     77.1365661621     -51.4478034973
 34  73    0    0     -0.2035175085     -9.7425031661     0.1484480619     0.3432786941     -0.1071060419     0.1536706686     23.2914924621     77.1365661621     -51.4478034973
 35  25    0    0     -0.2873188495     -9.7472915649     0.1652083396     0.3443439960     -0.1150956392     0.1664540529     24.5173606872     79.7722091674     -50.9417610168
 35 234    0    0     -0.2873188495     -9.7472915649     0.1652083396     0.3443439960     -0.1150956392     0.1664540529     24.5173606872     79.7722091674     -50.9417610168
 36 186    0    0     -0.5770320415     -9.7951784133     0.0838013267     0.3241036415     -0.1787461662     0.1446157836     24.5173606872     79.7722091674     -50.9417610168
 37 138    0    0     -0.2753472328     -9.7520809173     0.1316878080     0.3067928552     -0.3007208108     0.0921507072     24.5173606872     79.7722091674     -50.9417610168
 38  90    0    0     -0.2753472328     -9.7520809173     0.1316878080     0.3067928552     -0.3007208108     0.0921507072     24.5173606872     79.7722091674     -50.9417610168
 39  41    0    0     -0.2130948066     -9.7808122634     0.2083061695     0.3209078073     -0.2589085102     0.0223748302     24.5173606872     79.7722091674     -50.9417610168
 39 248    0    0     -0.0694353866     -9.7903900146     0.2226721048     0.3062602043     -0.1960569763     0.0029334573     24.5173606872     79.7722091674     -50.9417610168
 40 200    0    0     -0.0694353866     -9.7903900146     0.2226721048     0.3062602043     -0.1960569763     0.0029334573     24.5173606872     79.7722091674     -50.9417610168
 41 152    0    0     -0.1819685935     -9.7760238647     0.1580253696     0.2844219398     -0.1190904502     0.0455446815     24.5173606872     79.7722091674     -50.9417610168
 42 104    0    0     -0.2083061695     -9.7281370162     0.1412650966     0.2862862110     -0.1073723554     0.0482078838     25.3929805755     78.1908187866     -52.4598922729
 43  56    0    0     -0.2083061695     -9.7281370162     0.1412650966     0.2862862110     -0.1073723554     0.0482078838     25.3929805755     78.1908187866     -52.4598922729
 44   8    0    0     -0.1987288665     -9.7568693161     0.1412650966     0.2817587661     -0.1118998050     0.0402182817     25.3929805755     78.1908187866     -52.4598922729
 44 216    0    0     -0.2035175085     -9.8143329620     0.1245048284     0.2596541643     -0.1071060419     0.0263696336     25.3929805755     78.1908187866     -52.4598922729
 45 168    0    0     -0.2035175085     -9.8143329620     0.1245048284     0.2596541643     -0.1071060419     0.0263696336     25.3929805755     78.1908187866     -52.4598922729
 46 120    0    0     -0.0981672668     -9.8310928344     0.1149275422     0.2447402477     -0.0908605098     0.0277012324     25.3929805755     78.1908187866     -52.4598922729
 47  72    0    0     -0.1340821266     -9.7856006622     0.0814070034     0.2330221652     -0.0794087409     0.0727093458     25.3929805755     78.1908187866     -52.4598922729
 48  23    0    0     -0.1340821266     -9.7856006622     0.0814070034     0.2330221652     -0.0794087409     0.0727093458     25.3929805755     78.1908187866     -52.4598922729
 48 231    0    0     -0.1867572593     -9.7999668121     0.0478864765     0.2495340108     -0.0836698722     0.1052003979     25.3929805755     78.1908187866     -52.4598922729
 49 183    0    0     -0.1987288665     -9.8119382858     0.0335205316     0.2945421028     -0.0991164398     0.1070646405     25.0427322387     78.1908187866     -49.7609901428
 50 135    0    0     -0.1987288665     -9.8119382858     0.0335205316     0.2945421028     -0.0991164398     0.1070646405     25.0427322387     78.1908187866     -49.7609901428
 51  87    0    0     -0.1412650966     -9.8119382858     0.0694353866     0.3283648014     -0.0983174705     0.0940149497     25.0427322387     78.1908187866     -49.7609901428
 52  39    0    0     -0.1915459060     -9.7832069396     0.0430978250     0.3531325340     -0.0935237121     0.1123910427     25.0427322387     78.1908187866     -49.7609901428
 52 247    0    0     -0.1915459060     -9.7832069396     0.0430978250     0.3531325340     -0.0935237121     0.1123910427     25.0427322387     78.1908187866     -49.7609901428
 53 199    0    0     -0.2083061695     -9.8095445632     0.0430978250     0.3728402614     -0.1039101958     0.1105268001     25.0427322387     78.1908187866     -49.7609901428
 54 150    0    0     -0.2083061695     -9.7879953384     0.1101388931     0.3906836986     -0.1121661186     0.0953465557     25.0427322387     78.1908187866     -49.7609901428
 55 103    0    0     -0.2083061695     -9.7879953384     0.1101388931     0.3906836986     -0.1121661186     0.0953465557     25.0427322387     78.1908187866     -49.7609901428
 56  55    0    0     -0.2011231899     -9.7544746398     0.1436594247     0.3813624858     -0.1044428467     0.1001403212     25.0427322387     78.1908187866     -49.7609901428
 57   7    0    0     -0.2130948066     -9.7808122634     0.1221105098     0.3555294275     -0.1025785923     0.1067983150     24.8676090240     78.3665313720     -50.9417610168
 57 215    0    0     -0.2130948066     -9.7808122634     0.1221105098     0.3555294275     -0.1025785923     0.1067983150     24.8676090240     78.3665313720     -50.9417610168
 58 167    0    0     -0.2370380401     -9.7592630386     0.1221105098     0.3368870258     -0.0972521972     0.0990750312     24.8676090240     78.3665313720     -50.9417610168
 59 118    0    0     -0.2322494029     -9.7616577148     0.1484480619     0.3334248542     -0.0961869144     0.0751062154     24.8676090240     78.3665313720     -50.9417610168
 60  71    0    0     -0.2322494029     -9.7616577148     0.1484480619     0.3334248542     -0.0961869144     0.0751062154     24.8676090240     78.3665313720     -50.9417610168
 61  22    0    0     -0.1963345432     -9.8119382858     0.1149275422     0.3267668485     -0.1028449177     0.0506047677     24.8676090240     78.3665313720     -50.9417610168
 61 231    0    0     -0.1077445626     -9.8167276382     0.1364764571     0.3382186412     -0.1111008405     0.0455446815     24.8676090240     78.3665313720     -50.9417610168
 62 183    0    0     -0.1077445626     -9.8167276382     0.1364764571     0.3382186412     -0.1111008405     0.0455446815     24.8676090240     78.3665313720     -50.9417610168
 63 135    0    0     -0.1676026582     -9.7329254150     0.1652083396     0.3323595762     -0.1025785923     0.1075972795     24.8676090240     78.3665313720     -50.9417610168
 64  87    0    0     -0.2154891252     -9.8047552108     0.1197161788     0.3107876539     -0.1012470006     0.1400883436     24.8676090240     78.3665313720     -52.6285743713
 65  39    0    0     -0.2154891252     -9.8047552108     0.1197161788     0.3107876539     -0.1012470006     0.1400883436     24.8676090240     78.3665313720     -52.6285743713
 65 247    0    0     -0.2968961238     -9.8143329620     0.0957729530     0.3155814170     -0.0977848243     0.1219785690     24.8676090240     78.3665313720     -52.6285743713
 66 199    0    0     -0.2178834438     -9.8167276382     0.1077445626     0.3352890968     -0.1020459651     0.0681819009     24.8676090240     78.3665313720     -52.6285743713
 67 151    0    0     -0.2178834438     -9.8167276382     0.1077445626     0.3352890968     -0.1020459651     0.0681819009     24.8676090240     78.3665313720     -52.6285743713
 68 103    0    0     -0.1867572593     -9.7688407897     0.1532367229     0.3496703863     -0.0999153995     0.0545995712     24.8676090240     78.3665313720     -52.6285743713
 69  55    0    0     -0.1604196929     -9.7951784133     0.1676026582     0.3475398540     -0.0996490764     0.0724430179     24.8676090240     78.3665313720     -52.6285743713
 70   7    0    0     -0.1604196929     -9.7951784133     0.1676026582     0.3475398540     -0.0996490764     0.0724430179     24.8676090240     78.3665313720     -52.6285743713
 70 215    0    0     -0.2035175085     -9.7808122634     0.1412650966     0.3352890968     -0.0937900352     0.1174511313     24.8676090240     78.3665313720     -52.6285743713
 71 167    0    0     -0.2585869789     -9.8023614883     0.1101388931     0.3304953336     -0.0892625904     0.1305008172     24.8676090240     78.3665313720     -52.6285743713
 72 119    0    0     -0.2585869789     -9.8023614883     0.1101388931     0.3304953336     -0.0892625904     0.1305008172     24.8676090240     78.3665313720     -52.6285743713
 73  71    0    0     -0.2442210197     -9.7784175872     0.1508424043     0.3496703863     -0.0956542778     0.1099941616     23.2914924621     78.5422439575     -52.1225280761
 74  23    0    0     -0.2107004880     -9.7951784133     0.1699969768     0.3478061676     -0.1020459651     0.1036024808     23.2914924621     78.5422439575     -52.1225280761
 74 231    0    0     -0.2107004880     -9.7951784133     0.1699969768     0.3478061676     -0.1020459651     0.1036024808     23.2914924621     78.5422439575     -52.1225280761
 75 183    0    0     -0.3352053165     -9.7903900146     0.1101388931     0.3198425292     -0.1574405431     0.1347619295     23.2914924621     78.5422439575     -52.1225280761
 76 136    0    0     -0.2178834438     -9.7760238647     0.1819685935     0.3179782867     -0.1920621681     0.1491432189     23.2914924621     78.5422439575     -52.1225280761
 77  88    0    0     -0.2178834438     -9.7760238647     0.1819685935     0.3179782867     -0.1920621681     0.1491432189     23.2914924621     78.5422439575     -52.1225280761
 78  41    0    0     -0.3304166793     -9.7808122634     0.1292934894     0.3217067718     -0.1651638507     0.1408873081     23.2914924621     78.5422439575     -52.1225280761
 78 249    0    0     -0.2681642532     -9.8310928344     0.1436594247     0.3235710144     -0.2040465831     0.1094615221     23.2914924621     78.5422439575     -52.1225280761
 79 201    0    0     -0.2681642532     -9.8310928344     0.1436594247     0.3235710144     -0.2040465831     0.1094615221     23.2914924621     78.5422439575     -52.1225280761
 80 154   -2    1     -0.1508424043     -9.7616577148     0.1819685935     0.3384849548     -0.1795451402     0.0884222316     24.3422374725     79.2450790405     -52.4598922729
 81 106   -2    1     -0.2130948066     -9.7688407897     0.1891515731     0.3342237949     -0.1241505265     0.1099941616     24.3422374725     79.2450790405     -52.4598922729
 82  58   -1    1     -0.2130948066     -9.7688407897     0.1891515731     0.3342237949     -0.1241505265     0.1099941616     24.3422374725     79.2450790405     -52.4598922729
 83  10   -1    1     -0.2825301933     -9.7664461135     0.2011231899     0.3169130086     -0.0826045894     0.1358272075     24.3422374725     79.2450790405     -52.4598922729
 83 218    0    0     -0.3160507440     -9.7736291885     0.1556310415     0.2892157077     -0.0815393066     0.1448821067     24.3422374725     79.2450790405     -52.4598922729
 84 170    0    0     -0.3160507440     -9.7736291885     0.1556310415     0.2892157077     -0.0815393066     0.1448821067     24.3422374725     79.2450790405     -52.4598922729
 85 121    0    0     -0.3352053165     -9.8095445632     0.1340821266     0.2684427499     -0.0921921157     0.1467463397     24.3422374725     79.2450790405     -52.4598922729
 86  74    0    0     -0.3878804397     -9.7137708663     0.1915459060     0.2913462829     -0.1015133142     0.1382241010     24.3422374725     79.2450790405     -52.4598922729
 87  26    0    0     -0.3878804397     -9.7137708663     0.1915459060     0.2913462829     -0.1015133142     0.1382241010     24.3422374725     79.2450790405     -52.4598922729
 87 233    0    0     -0.3687258243     -9.8191213607     0.1173218607     0.3137171506     -0.1092366104     0.0870906257     26.2686004638     79.4207916259     -51.2791213989
 88 186    0    0     -0.3160507440     -9.7999668121     0.1412650966     0.3278321266     -0.1087039585     0.0378214001     26.2686004638     79.4207916259     -51.2791213989
 89 137    0    0     -0.3160507440     -9.7999668121     0.1412650966     0.3278321266     -0.1087039585     0.0378214001     26.2686004638     79.4207916259     -51.2791213989
 90  89    0    0     -0.2825301933     -9.7305316925     0.1771799468     0.3086570739     -0.1023122787     0.0391530036     26.2686004638     79.4207916259     -51.2791213989
 91  41    0    0     -0.3304166793     -9.7640523910     0.1388707752     0.2668447971     -0.1025785923     0.0482078838     26.2686004638     79.4207916259     -51.2791213989
 91 249    0    0     -0.3304166793     -9.7640523910     0.1388707752     0.2668447971     -0.1025785923     0.0482078838     26.2686004638     79.4207916259     -51.2791213989
 92 201    0    0     -0.3447826147     -9.7329254150     0.1412650966     0.2466044902     -0.1007143497     0.0290328311     26.2686004638     79.4207916259     -51.2791213989
 93 153    0    0     -0.3016848087     -9.8143329620     0.0838013267     0.2338211297     -0.1023122787     0.0037324204     26.2686004638     79.4207916259     -51.2791213989
 94 105    0    0     -0.3016848087     -9.8143329620     0.0838013267     0.2338211297     -0.1023122787     0.0037324204     26.2686004638     79.4207916259     -51.2791213989
 95  57    0    0     -0.2681642532     -9.8215160369     0.0215489125     0.2404791355     -0.1047091603     0.0026671364     26.4437255859     78.8936614990     -51.1104393005
 96   8    0    0     -0.2202777862     -9.8526420593     0.0143659424     0.2657795429     -0.1071060419     0.0085261831     26.4437255859     78.8936614990     -51.1104393005
 96 216    0    0     -0.2202777862     -9.8526420593     0.0143659424     0.2657795429     -0.1071060419     0.0085261831     26.4437255859     78.8936614990     -51.1104393005
 97 168    0    0     -0.2059118509     -9.8215160369     0.0574637699     0.3027980327     -0.1105682015     0.0303644371     26.4437255859     78.8936614990     -51.1104393005
 98 120    0    0     -0.1987288665     -9.7712354660     0.0598580884     0.3238373279     -0.1103018760     0.0543332529     26.4437255859     78.8936614990     -51.1104393005
 99  72    0    0     -0.1987288665     -9.7712354660     0.0598580884     0.3238373279     -0.1103018760     0.0543332529     26.4437255859     78.8936614990     -51.1104393005
100  24    0    0     -0.1173218607     -10.0585536956     -0.0239432382     0.3259679079     -0.1118998050     0.0820305442     26.4437255859     78.8936614990     -51.1104393005
100 232    0    0     -0.1795742750     -9.8286991119     0.0814070034     0.3448766231     -0.1166935682     0.1046677589     26.4437255859     78.8936614990     -51.1104393005
101 184    0    0     -0.1795742750     -9.8286991119     0.0814070034     0.3448766231     -0.1166935682     0.1046677589     26.4437255859     78.8936614990     -51.1104393005
102 137    0    0     -0.3304166793     -9.7233486175     0.1173218607     0.3384849548     -0.1063070774     0.1344956159     25.3929805755     77.8394012451     -50.0983543395
103  89    0    0     -0.2514039993     -9.8239097595     0.0670410633     0.3241036415     -0.1055081129     0.0953465557     25.3929805755     77.8394012451     -50.0983543395
104  41    0    0     -0.2514039993     -9.8239097595     0.0670410633     0.3241036415     -0.1055081129     0.0953465557     25.3929805755     77.8394012451     -50.0983543395
104 249    0    0     -0.2466153383     -9.7616577148     0.0909842967     0.3070591688     -0.0905941867     0.0830958271     25.3929805755     77.8394012451     -50.0983543395
105 201    0    0     -0.2514039993     -9.7544746398     0.0861956501     0.2841556358     -0.0863330650     0.0689808607     25.3929805755     77.8394012451     -50.0983543395
106 153    0    0     -0.2514039993     -9.7544746398     0.0861956501     0.2841556358     -0.0863330650     0.0689808607     25.3929805755     77.8394012451     -50.0983543395
107 105    0    0     -0.2418267011     -9.7951784133     0.0287318849     0.2737691402     -0.0953879451     0.0591270065     25.3929805755     77.8394012451     -50.0983543395
108  57    0    0     -0.2466153383     -9.7999668121     0.0383091812     0.2868188381     -0.1015133142     0.0511374044     25.3929805755     77.8394012451     -50.0983543395
109   9    0    0     -0.2466153383     -9.7999668121     0.0383091812     0.2868188381     -0.1015133142     0.0511374044     25.3929805755     77.8394012451     -50.0983543395
109 217    0    0     -0.2154891252     -9.8023614883     0.0119716191     0.3041296243     -0.1084376449     0.0356908416     25.3929805755     77.8394012451     -50.0983543395
110 169    0    0     -0.1580253696     -9.7975721359     0.0430978250     0.3217067718     -0.1111008405     0.0308970785     23.8168640136     78.0151138305     -50.9417610168
111 121    0    0     -0.1580253696     -9.7975721359     0.0430978250     0.3217067718     -0.1111008405     0.0308970785     23.8168640136     78.0151138305     -50.9417610168
112  73    0    0     -0.1556310415     -9.7808122634     0.0526751232     0.3211741447     -0.0977848243     0.0631218194     23.8168640136     78.0151138305     -50.9417610168
113  25    0    0     -0.1795742750     -9.6970109939     0.0981672668     0.3280984401     -0.0889962673     0.0993413543     23.8168640136     78.0151138305     -50.9417610168
113 233    0    0     -0.1795742750     -9.6970109939     0.0981672668     0.3280984401     -0.0889962673     0.0993413543     23.8168640136     78.0151138305     -50.9417610168
114 185    0    0     -0.2083061695     -9.8191213607     -0.0047886476     0.2998685359     -0.1047091603     0.1249080896     23.8168640136     78.0151138305     -50.9417610168
115 137    0    0     -0.2226721048     -9.9148941040     0.0383091812     0.3121192455     -0.1047091603     0.1227775335     23.8168640136     78.0151138305     -50.9417610168
116  89    0    0     -0.2226721048     -9.9148941040     0.0383091812     0.3121192455     -0.1047091603     0.1227775335     23.8168640136     78.0151138305     -50.9417610168
117  42    0    0     -0.2059118509     -9.7975721359     0.0287318849     0.3318269252     -0.0969858741     0.0961455154     23.8168640136     78.0151138305     -50.9417610168
117 250    0    0     -0.2154891252     -9.7520809173     0.0335205316     0.3363543748     -0.0929910659     0.0841611099     23.9919891357     76.4337234497     -49.4236259460
118 202    0    0     -0.2154891252     -9.7520809173     0.0335205316     0.3363543748     -0.0929910659     0.0841611099     23.9919891357     76.4337234497     -49.4236259460
119 154    0    0     -0.1963345432     -9.8239097595     -0.0095772953     0.3187772750     -0.0972521972     0.0964118385     23.9919891357     76.4337234497     -49.4236259460
120 107    0    0     -0.2154891252     -9.7903900146     0.0454921483     0.3267668485     -0.0921921157     0.1270386576     23.9919891357     76.4337234497     -49.4236259460
121  59    0    0     -0.2154891252     -9.7903900146     0.0454921483     0.3267668485     -0.0921921157     0.1270386576     23.9919891357     76.4337234497     -49.4236259460
122  12    0    0     -0.2083061695     -9.7879953384     0.0407035017     0.3307616710     -0.0900615501     0.1478116273     23.9919891357     76.4337234497     -49.4236259460
122 220    0    0     -0.2585869789     -9.7640523910     0.0598580884     0.3408818244     -0.0850014686     0.1504748344     23.9919891357     76.4337234497     -49.4236259460
123 171    0    0     -0.2585869789     -9.7640523910     0.0598580884     0.3408818244     -0.0850014686     0.1504748344     23.9919891357     76.4337234497     -49.4236259460
124 123    0    0     -0.2681642532     -9.8071498870     0.0407035017     0.3360880613     -0.0815393066     0.1379577875     23.9919891357     76.4337234497     -49.4236259460
125  75    0    0     -0.2945018005     -9.7736291885     0.0478864765     0.3400828599     -0.0786097764     0.1249080896     25.3929805755     78.5422439575     -50.4357147216
126  27    0    0     -0.2945018005     -9.7736291885     0.0478864765     0.3400828599     -0.0786097764     0.1249080896     25.3929805755     78.5422439575     -50.4357147216
126 234    0    0     -0.2681642532     -9.7640523910     0.0622524166     0.3384849548     -0.0858004188     0.1243754506     25.3929805755     78.5422439575     -50.4357147216
127 187    0    0     -0.3088677406     -9.7856006622     0.0598580884     0.3288974285     -0.0900615501     0.1430178642     25.3929805755     78.5422439575     -50.4357147216
128 138    0    0     -0.3088677406     -9.7856006622     0.0598580884     0.3288974285     -0.0900615501     0.1430178642     25.3929805755     78.5422439575     -50.4357147216
129  90    0    0     -0.3352053165     -9.8023614883     0.0526751232     0.3280984401     -0.0935237121     0.1390230655     25.3929805755     78.5422439575     -50.4357147216
130  42    0    0     -0.3352053165     -9.8047552108     0.0454921483     0.3304953336     -0.0908605098     0.1073309659     25.3929805755     78.5422439575     -50.4357147216
130 250    0    0     -0.3352053165     -9.8047552108     0.0454921483     0.3304953336     -0.0908605098     0.1073309659     25.3929805755     78.5422439575     -50.4357147216
131 202    0    0     -0.3495712518     -9.8071498870     0.0239432382     0.3387512683     -0.0911268329     0.0713777446     25.3929805755     78.5422439575     -50.4357147216
132 154    0    0     -0.2801358699     -9.7784175872     0.0742240333     0.3525999069     -0.0969858741     0.0511374044     25.3929805755     77.1365661621     -51.7851676940
133 107    0    0     -0.2801358699     -9.7784175872     0.0742240333     0.3525999069     -0.0969858741     0.0511374044     25.3929805755     77.1365661621     -51.7851676940
134  59    0    0     -0.2537982940     -9.7832069396     0.0885899734     0.3472734928     -0.0999153995     0.0705787849     25.3929805755     77.1365661621     -51.7851676940
135  11    0    0     -0.2681642532     -9.7832069396     0.0933786296     0.3296963930     -0.0959205913     0.1137226462     25.3929805755     77.1365661621     -51.7851676940
135 219    0    0     -0.2681642532     -9.7832069396     0.0933786296     0.3296963930     -0.0959205913     0.1137226462     25.3929805755     77.1365661621     -51.7851676940
136 171    0    0     -0.3352053165     -
