# Supplementary material for: A localization method for wireless capsule endoscopy using side wall cameras and IMU sensor
Source: Sci Rep. 2021 May 27;11:11204. doi: 10.1038/s41598-021-90523-w (PMC8160358; doi:10.1038/s41598-021-90523-w)
Supplement: Supplementary file 1 — Supplementary Information. [file 41598_2021_90523_MOESM1_ESM.zip › data/N_3]

125  40    0    0     -0.3399939537     -9.7927837371     0.1723913097     0.3123855590     -0.0722180938     0.1504748344     27.4944686889     78.5422439575     -51.4478034973
125 249    0    0     -0.3399939537     -9.7927837371     0.1723913097     0.3123855590     -0.0722180938     0.1504748344     27.4944686889     78.5422439575     -51.4478034973
126 201    0    0     -0.4237952709     -9.7664461135     0.2178834438     0.3350227832     -0.0732833814     0.1997440528     27.4944686889     78.5422439575     -51.4478034973
127 153    0    0     -0.4477385520     -9.7879953384     0.2011231899     0.3328922033     -0.0674243450     0.1880259704     27.4944686889     78.5422439575     -51.4478034973
128 105    0    0     -0.4477385520     -9.7879953384     0.2011231899     0.3328922033     -0.0674243450     0.1880259704     27.4944686889     78.5422439575     -51.4478034973
129  57    0    0     -0.4764704227     -9.8286991119     0.1628140068     0.3398165464     -0.0628968954     0.1701825237     27.4944686889     78.5422439575     -51.4478034973
130   9    0    0     -0.5219625949     -9.7760238647     0.1939402198     0.3637853622     -0.0679569768     0.1563338661     27.4944686889     78.5422439575     -51.4478034973
130 217    0    0     -0.5219625949     -9.7760238647     0.1939402198     0.3637853622     -0.0679569768     0.1563338661     27.4944686889     78.5422439575     -51.4478034973
131 170    0    0     -0.5770320415     -9.7353200912     0.2298550844     0.3491377592     -0.0871320343     0.1193153743     26.6188488006     80.1236267089     -51.9538459777
132 122    0    0     -0.5363285064     -9.6778564453     0.2777415513     0.3065265178     -0.1076386809     0.0282338733     26.6188488006     80.1236267089     -51.9538459777
133  74    0    0     -0.5363285064     -9.6778564453     0.2777415513     0.3065265178     -0.1076386809     0.0282338733     26.6188488006     80.1236267089     -51.9538459777
134  26    0    0     -0.4956250190     -9.8191213607     0.1508424043     0.2559256792     -0.1126987695     -0.0348840045     26.6188488006     80.1236267089     -51.9538459777
134 234    0    0     -0.4285839557     -9.7640523910     0.2035175085     0.2695080280     -0.1214873313     -0.0814900302     26.6188488006     80.1236267089     -51.9538459777
135 185    0    0     -0.4285839557     -9.7640523910     0.2035175085     0.2695080280     -0.1214873313     -0.0814900302     26.6188488006     80.1236267089     -51.9538459777
136 137    0    0     -0.3567542552     -9.7544746398     0.2107004880     0.2620510578     -0.1300095796     -0.0801584243     26.6188488006     80.1236267089     -51.9538459777
137  89    0    0     -0.3064734458     -9.8717966079     0.1292934894     0.2492676973     -0.1225526094     -0.0428736066     26.6188488006     80.1236267089     -51.9538459777
138  41    0    0     -0.3064734458     -9.8717966079     0.1292934894     0.2492676973     -0.1225526094     -0.0428736066     26.6188488006     80.1236267089     -51.9538459777
138 250    0    0     -0.1747856235     -9.9005289077     0.0957729530     0.3097223758     -0.1012470006     0.0157168283     25.3929805755     78.5422439575     -51.1104393005
139 201    0    0     -0.3375996351     -9.9532032012     0.0790126848     0.3845583152     -0.0626305818     0.1305008172     25.3929805755     78.5422439575     -51.1104393005
140 153    0    0     -0.3375996351     -9.9532032012     0.0790126848     0.3845583152     -0.0626305818     0.1305008172     25.3929805755     78.5422439575     -51.1104393005
141 105    0    0     -0.4094293594     -9.7879953384     0.2633756160     0.4530026435     -0.0541083288     0.1592633962     25.3929805755     78.5422439575     -51.1104393005
142  57    0    0     -0.4118237018     -9.6275758743     0.3136564254     0.3773676872     0.0452290916     0.0125209832     25.3929805755     78.5422439575     -51.1104393005
143   9    0    0     -0.4118237018     -9.6275758743     0.3136564254     0.3773676872     0.0452290916     0.0125209832     25.3929805755     78.5422439575     -51.1104393005
143 217    0    0     -0.4884420394     -9.7592630386     0.0838013267     0.2572572708     0.0401690006     -0.0103825473     25.3929805755     78.5422439575     -51.1104393005
144 168    0    0     -0.4357668876     -9.7664461135     0.1580253696     0.2785629034     -0.0927247524     0.0820305442     25.3929805755     78.5422439575     -51.1104393005
145 120    0    0     -0.4357668876     -9.7664461135     0.1580253696     0.2785629034     -0.0927247524     0.0820305442     25.3929805755     78.5422439575     -51.1104393005
146  72    0    0     -0.4333725929     -9.9005289077     0.1125332117     0.3134508371     -0.1625006294     0.0343592405     25.5681037902     77.3122711181     -51.9538459777
147  25    0    0     -0.1939402198     -9.8334875106     0.2346437215     0.3603231906     -0.1872684001     -0.0218343138     25.5681037902     77.3122711181     -51.9538459777
147 233    0    0     -0.1939402198     -9.8334875106     0.2346437215     0.3603231906     -0.1872684001     -0.0218343138     25.5681037902     77.3122711181     -51.9538459777
148 185    0    0     -0.1245048284     -9.9005289077     0.1795742750     0.3384849548     -0.1188241243     0.0814979076     25.5681037902     77.3122711181     -51.9538459777
149 138    0    0     -0.3112620830     -9.8502473831     0.1939402198     0.3533988475     -0.0394607210     0.1970808506     25.5681037902     77.3122711181     -51.9538459777
150  89    0    0     -0.3112620830     -9.8502473831     0.1939402198     0.3533988475     -0.0394607210     0.1970808506     25.5681037902     77.3122711181     -51.9538459777
151  41    0    0     -0.4908363342     -9.7401084899     0.2178834438     0.3805635261     -0.0399933605     0.2162559032     25.5681037902     77.3122711181     -51.9538459777
151 249    0    0     -0.4142179965     -9.7017993927     0.2705585718     0.3720412731     -0.0842024993     0.1371588110     25.5681037902     77.3122711181     -51.9538459777
152 201    0    0     -0.4142179965     -9.7017993927     0.2705585718     0.3720412731     -0.0842024993     0.1371588110     25.5681037902     77.3122711181     -51.9538459777
153 154    0    0     -0.4142179965     -9.7329254150     0.2442210197     0.3230383634     -0.1044428467     0.0913517570     27.4944686889     79.9479141235     -51.7851676940
154 106    0    0     -0.3998520660     -9.7592630386     0.2561926364     0.2953410625     -0.1140303611     0.0479415655     27.4944686889     79.9479141235     -51.7851676940
155  58    0    0     -0.3998520660     -9.7592630386     0.2561926364     0.2953410625     -0.1140303611     0.0479415655     27.4944686889     79.9479141235     -51.7851676940
156  10    0    0     -0.3543598890     -9.7736291885     0.2059118509     0.2732365131     -0.1204220533     0.0063956232     27.4944686889     79.9479141235     -51.7851676940
156 218    0    0     -0.2561926364     -9.8358821868     0.1723913097     0.2732365131     -0.1193567638     0.0109230649     27.4944686889     79.9479141235     -51.7851676940
157 171    0    0     -0.2561926364     -9.8358821868     0.1723913097     0.2732365131     -0.1193567638     0.0109230649     27.4944686889     79.9479141235     -51.7851676940
158 123    0    0     -0.2729529142     -9.8023614883     0.1915459060     0.2974716377     -0.1039101958     0.0745735836     27.4944686889     79.9479141235     -51.7851676940
159  76    0    0     -0.3830918121     -9.7568693161     0.2178834438     0.2990695476     -0.0905941867     0.1131900072     27.4944686889     79.9479141235     -51.7851676940
160  28    0    0     -0.3830918121     -9.7568693161     0.2178834438     0.2990695476     -0.0905941867     0.1131900072     27.4944686889     79.9479141235     -51.7851676940
160 236    0    0     -0.3974577426     -9.7544746398     0.1819685935     0.2719049215     -0.0945889949     0.0852263832     25.3929805755     79.2450790405     -50.4357147216
161 188    0    0     -0.3375996351     -9.7951784133     0.1197161788     0.2601868152     -0.1031112432     0.0458110046     25.3929805755     79.2450790405     -50.4357147216
162 140    0    0     -0.3375996351     -9.7951784133     0.1197161788     0.2601868152     -0.1031112432     0.0458110046     25.3929805755     79.2450790405     -50.4357147216
163  93    0    0     -0.3256280183     -9.8622188568     0.0718297100     0.2873514938     -0.1031112432     0.0386203575     25.3929805755     79.2450790405     -50.4357147216
164  45    0    0     -0.2921074867     -9.8310928344     0.1029559254     0.3510019779     -0.1001817107     0.0500721263     25.3929805755     79.2450790405     -50.4357147216
164 252    0    0     -0.2921074867     -9.8310928344     0.1029559254     0.3510019779     -0.1001817107     0.0500721263     25.3929805755     79.2450790405     -50.4357147216
165 204    0    0     -0.2801358699     -9.7377147674     0.2322494029     0.3794982433     -0.0847351455     0.0852263832     25.3929805755     79.2450790405     -50.4357147216
166 156    0    0     -0.3160507440     -9.7065887451     0.1963345432     0.3275658130     -0.0557062530     0.1131900072     25.3929805755     79.2450790405     -50.4357147216
167 108    0    0     -0.3160507440     -9.7065887451     0.1963345432     0.3275658130     -0.0557062530     0.1131900072     25.3929805755     79.2450790405     -50.4357147216
168  60    0    0     -0.3495712518     -9.8239097595     0.1412650966     0.2865525245     -0.0684896183     0.1219785690     25.3929805755     79.2450790405     -50.4357147216
169  12    0    0     -0.3352053165     -9.8286991119     0.1388707752     0.3009338140     -0.0919257926     0.1150542497     24.1671123504     78.3665313720     -50.6043968200
169 220    0    0     -0.3352053165     -9.8286991119     0.1388707752     0.3009338140     -0.0919257926     0.1150542497     24.1671123504     78.3665313720     -50.6043968200
170 172    0    0     -0.2585869789     -9.8263044357     0.1292934894     0.3336911678     -0.0908605098     0.1302344918     24.1671123504     78.3665313720     -50.6043968200
171 124    0    0     0.2657699346     -9.8023614883     0.3208393812     0.3720412731     -0.0610326528     0.1813679695     24.1671123504     78.3665313720     -50.6043968200
172  76    0    0     0.2657699346     -9.8023614883     0.3208393812     0.3720412731     -0.0610326528     0.1813679695     24.1671123504     78.3665313720     -50.6043968200
173  28    0    0     -0.5004136562     -9.8239097595     0.0957729530     0.3968090534     0.0295162057     0.1984124374     24.1671123504     78.3665313720     -50.6043968200
173 235    0    0     -0.5674547195     -9.7401084899     0.2274607658     0.4380887031     -0.0615652942     0.2199843883     24.1671123504     78.3665313720     -50.6043968200
174 187    0    3     -0.5674547195     -9.7401084899     0.2274607658     0.4380887031     -0.0615652942     0.2199843883     24.1671123504     78.3665313720     -50.6043968200
175 139    0    0     -0.4405555725     -9.6898279190     0.2681642532     0.4247726917     -0.1140303611     0.1464800262     24.1671123504     78.3665313720     -50.6043968200
176  91    0    1     -0.4740760803     -9.7137708663     0.2705585718     0.3603231906     -0.1031112432     0.1115920782     27.1442203521     79.9479141235     -50.7730789184
177  43    0    0     -0.4740760803     -9.7137708663     0.2705585718     0.3603231906     -0.1031112432     0.1115920782     27.1442203521     79.9479141235     -50.7730789184
177 251    0    1     -0.5147795677     -9.7832069396     0.2130948066     0.3209078073     -0.1044428467     0.0836284732     27.1442203521     79.9479141235     -50.7730789184
178 203    0    0     -0.4333725929     -9.7329254150     0.2801358699     0.3129182100     -0.1169598817     0.0277012324     27.1442203521     79.9479141235     -50.7730789184
179 155    0    1     -0.4333725929     -9.7329254150     0.2801358699     0.3129182100     -0.1169598817     0.0277012324     27.1442203521     79.9479141235     -50.7730789184
180 108    0    0     -0.4501328468     -9.7736291885     0.2322494029     0.2782965898     -0.1129650831     0.0194453067     27.1442203521     79.9479141235     -50.7730789184
181  60    0    7     -0.4070350170     -9.7903900146     0.2035175085     0.2716385841     -0.1134977221     0.0029334573     27.1442203521     79.9479141235     -50.7730789184
182  12    0    0     -0.4070350170     -9.7903900146     0.2035175085     0.2716385841     -0.1134977221     0.0029334573     27.1442203521     79.9479141235     -50.7730789184
182 220    0    0     -0.2968961238     -9.8047552108     0.1795742750     0.2756333827     -0.1118998050     0.0047976970     27.1442203521     79.9479141235     -50.7730789184
183 172    0    0     -0.3399939537     -9.8263044357     0.1676026582     0.2966726779     -0.1004480361     0.0713777446     25.9183521270     77.3122711181     -51.6164855957
184 124    0    1     -0.3399939537     -9.8263044357     0.1676026582     0.2966726779     -0.1004480361     0.0713777446     25.9183521270     77.3122711181     -51.6164855957
185  77    0    0     -0.4022463798     -9.7856006622     0.2083061695     0.3251689434     -0.0937900352     0.1110594391     25.9183521270     77.3122711181     -51.6164855957
186  29    0    3     -0.4166123390     -9.7927837371     0.2011231899     0.3257015705     -0.0932573890     0.1067983150     25.9183521270     77.3122711181     -51.6164855957
186 237    0    0     -0.4166123390     -9.7927837371     0.2011231899     0.3257015705     -0.0932573890     0.1067983150     25.9183521270     77.3122711181     -51.6164855957
187 189    0   15     -0.3759088277     -9.7544746398     0.2250664234     0.3110539674     -0.0932573890     0.0868243122     25.9183521270     77.3122711181     -51.6164855957
188 142    0    0     -0.5842149734     -9.9771471023     0.0167602658     0.2982706069     -0.0953879451     0.0881559181     25.9183521270     77.3122711181     -51.6164855957
189  94    0   63     -0.5842149734     -9.9771471023     0.0167602658     0.2982706069     -0.0953879451     0.0881559181     25.9183521270     77.3122711181     -51.6164855957
190  47    0    0     -0.2322494029     -9.9388380050     0.0885899734     0.4434151172     -0.1318738222     0.0258369922     25.9183521270     77.3122711181     -51.6164855957
190 255    0   63     -0.3998520660     -9.8286991119     0.2466153383     0.5776404380     -0.1124324440     0.1131900072     25.2178573608     78.7179489135     -51.9538459777
191 207    0    0     -0.3998520660     -9.8286991119     0.2466153383     0.5776404380     -0.1124324440     0.1131900072     25.2178573608     78.7179489135     -51.9538459777
192 159    0   63     -0.3878804397     -9.5988435745     0.4812590599     0.4988097190     -0.1260147690     0.2484806537     25.2178573608     78.7179489135     -51.9538459777
193 111    0    0     -0.4190066337     -9.6610965728     0.4333725929     0.2897483348     -0.0887299442     0.2527417659     25.2178573608     78.7179489135     -51.9538459777
194  64    0   63     -0.4190066337     -9.6610965728     0.4333725929     0.2897483348     -0.0887299442     0.2527417659     25.2178573608     78.7179489135     -51.9538459777
195  16    0    0     -0.5339341640     -9.5198307037     0.4549215316     0.0892092704     -0.0501135253     0.2213160037     25.2178573608     78.7179489135     -51.9538459777
195 224    0   31     -0.5650603771     -9.9460210800     0.0119716191     -0.0724470615     -0.0445208024     0.1637908363     25.2178573608     78.7179489135     -51.9538459777
196 176    0    0     -0.5650603771     -9.9460210800     0.0119716191     -0.0724470615     -0.0445208024     0.1637908363     25.2178573608     78.7179489135     -51.9538459777
197 128    0   31     -0.5554831027     -9.9077110290     0.0263375616     0.0825512695     -0.0700875377     0.1057330369     25.2178573608     78.7179489135     -51.9538459777
198  80    0    0     -0.5315398693     -9.8334875106     0.0407035017     0.2173092603     -0.1015133142     0.0652523756     27.6695919036     77.3122711181     -50.2670326232
199  33    0   31     -0.5315398693     -9.8334875106     0.0407035017     0.2173092603     -0.1015133142     0.0652523756     27.6695919036     77.3122711181     -50.2670326232
199 241    0    0     -0.4932306766     -9.8717966079     0.0335205316     0.3142498016     -0.1161609292     0.0324949955     27.6695919036     77.3122711181     -50.2670326232
200 194    0  127     -0.3830918121     -9.7879953384     0.1316878080     0.3968090534     -0.1305422186     0.0316960358     27.6695919036     77.3122711181     -50.2670326232
201 146    0    0     -0.3830918121     -9.7879953384     0.1316878080     0.3968090534     -0.1305422186     0.0316960358     27.6695919036     77.3122711181     -50.2670326232
202  98    0   -1     -0.3615428924     -9.7568693161     0.1747856235     0.3938795280     -0.1137640476     0.0902864646     27.6695919036     77.3122711181     -50.2670326232
203  51    0    0     -0.4118237018     -9.6323642730     0.2226721048     0.3416807889     -0.0913931465     0.1502084970     27.6695919036     77.3122711181     -50.2670326232
204   3    0   -2     -0.4118237018     -9.6323642730     0.2226721048     0.3416807889     -0.0913931465     0.1502084970     27.6695919036     77.3122711181     -50.2670326232
204 211    0    0     -0.6273128509     -9.8598251342     0.0598580884     0.2751007318     -0.0842024993     0.1611276245     27.6695919036     77.3122711181     -50.2670326232
205 163    0   -2     -0.4668931484     -9.7568693161     0.1604196929     0.2988032341     -0.1129650831     0.1054667234     27.6695919036     77.3122711181     -50.2670326232
206 116    0    0     -0.4668931484     -9.7568693161     0.1604196929     0.2988032341     -0.1129650831     0.1054667234     27.6695919036     77.3122711181     -50.2670326232
207  69    0  -19     -0.6344957828     -9.8071498870     0.1173218607     0.2676437854     -0.0762129068     0.1643234729     26.4437255859     78.8936614990     -51.1104393005
208  21    0    0     -0.5411171436     -9.7377147674     0.1532367229     0.2380822420     -0.0770118618     0.1368924975     26.4437255859     78.8936614990     -51.1104393005
208 229    0  -64     -0.5411171436     -9.7377147674     0.1532367229     0.2380822420     -0.0770118618     0.1368924975     26.4437255859     78.8936614990     -51.1104393005
209 182    0    0     -0.5818206787     -9.6898279190     0.1388707752     0.2098523139     -0.0836698722     0.0900201511     26.4437255859     78.8936614990     -51.1104393005
210 134    0  -64     -0.4070350170     -9.6491241455     0.1029559254     0.1744317293     -0.1126987695     0.0484742069     26.4437255859     78.8936614990     -51.1104393005
211  87    0    0     -0.4070350170     -9.6491241455     0.1029559254     0.1744317293     -0.1126987695     0.0484742069     26.4437255859     78.8936614990     -51.1104393005
212  39    0  -64     -0.7182971000     -9.9819355010     -0.1340821266     0.1406090736     -0.0839361858     0.1187827348     26.4437255859     78.8936614990     -51.1104393005
212 247    0    0     -0.2801358699     -9.7592630386     -0.0047886476     0.2015963792     -0.0913931465     0.1451484203     26.4437255859     78.8936614990     -51.1104393005
213 199    0 -128     -0.2801358699     -9.7592630386     -0.0047886476     0.2015963792     -0.0913931465     0.1451484203     26.4437255859     78.8936614990     -51.1104393005
214 152    0    0     -0.8523792266     -9.8119382858     -0.0646467447     0.3467408657     -0.0349332761     0.2290392875     28.0198402404     79.0693664550     -49.9296722412
215 104    0    0     -0.5913979530     -9.7975721359     -0.0071829710     0.4508720397     -0.0924584293     0.0964118385     28.0198402404     79.0693664550     -49.9296722412
216  56    0    0     -0.5913979530     -9.7975721359     -0.0071829710     0.4508720397     -0.0924584293     0.0964118385     28.0198402404     79.0693664550     -49.9296722412
217   8    0  -64     -0.5099909305     -9.5126476287     0.1005615949     0.5022718429     -0.0937900352     0.0953465557     28.0198402404     79.0693664550     -49.9296722412
217 216    0    0     -0.4956250190     -9.6275758743     0.2154891252     0.4431487560     -0.0783434629     0.1283702611     28.0198402404     79.0693664550     -49.9296722412
218 168    0  -16     -0.4956250190     -9.6275758743     0.2154891252     0.4431487560     -0.0783434629     0.1283702611     28.0198402404     79.0693664550     -49.9296722412
219 120    0    0     -0.6344957828     -9.8526420593     0.0071829710     0.4005375385     -0.0447871255     0.1749762916     28.0198402404     79.0693664550     -49.9296722412
220  72    0   -1     -0.7278743743     -9.6970109939     0.1508424043     0.4503394126     -0.0839361858     0.1390230655     28.0198402404     79.0693664550     -49.9296722412
221  24    0    0     -0.7278743743     -9.6970109939     0.1508424043     0.4503394126     -0.0839361858     0.1390230655     28.0198402404     79.0693664550     -49.9296722412
221 231    0   -1     -0.7422403812     -9.7664461135     0.1436594247     0.4388876438     -0.1491846323     0.0559311676     25.9183521270     79.7722091674     -51.2791213989
222 184    0    0     -0.4740760803     -9.2349061965     -0.9649125099     0.4418171882     -0.1957906532     -0.0790931463     25.9183521270     79.7722091674     -51.2791213989
223 136    0   -4     -0.4740760803     -9.2349061965     -0.9649125099     0.4418171882     -0.1957906532     -0.0790931463     25.9183521270     79.7722091674     -51.2791213989
224  89    0    0     -0.3806974601     -9.7161655426     0.6177354812     0.1877477264     -0.3707630157     -0.2157153844     25.9183521270     79.7722091674     -51.2791213989
225  42    0    0     -0.5339341640     -9.6970109939     0.0191545906     0.1621810054     -0.1859368133     -0.0354166388     25.9183521270     79.7722091674     -51.2791213989
225 250    0    0     -0.5339341640     -9.6970109939     0.0191545906     0.1621810054     -0.1859368133     -0.0354166388     25.9183521270     79.7722091674     -51.2791213989
226 202    0    0     -0.6249184608     -9.8143329620     -0.0143659424     0.2191735267     -0.1273463726     0.0511374044     25.9183521270     79.7722091674     -51.2791213989
227 155    0    0     -0.6225241661     -9.7592630386     0.0167602658     0.2292936801     -0.1811430454     0.0042650623     25.9183521270     79.7722091674     -51.2791213989
228 107    0    0     -0.6225241661     -9.7592630386     0.0167602658     0.2292936801     -0.1811430454     0.0042650623     25.9183521270     79.7722091674     -51.2791213989
229  60    0    0     -0.4621044635     -9.7233486175     0.0311262083     0.2207714319     -0.1672943973     -0.0737667560     27.1442203521     78.8936614990     -50.4357147216
230  12    0    0     -0.3160507440     -9.6682786941     -0.1508424043     0.1217003345     -0.0482492876     -0.0327534437     27.1442203521     78.8936614990     -50.4357147216
230 221    0    0     -0.3160507440     -9.6682786941     -0.1508424043     0.1217003345     -0.0482492876     -0.0327534437     27.1442203521     78.8936614990     -50.4357147216
231 173    0    0     -0.4166123390     -9.7808122634     -0.1388707752     0.0487286138     -0.0426565647     0.1589970684     27.1442203521     78.8936614990     -50.4357147216
232 126    0    0     -0.4190066337     -10.0178499221     -0.1292934894     0.1454028367     -0.0575704956     0.2210496664     27.1442203521     78.8936614990     -50.4357147216
233  79    0    0     -0.4190066337     -10.0178499221     -0.1292934894     0.1454028367     -0.0575704956     0.2210496664     27.1442203521     78.8936614990     -50.4357147216
234  32    0    0     -0.4932306766     -9.7975721359     -0.0957729530     0.2149123907     -0.0469176816     0.2458174467     27.1442203521     78.8936614990     -50.4357147216
234 241    0    0     -0.8667451858     -10.0154561996     -0.3998520660     0.1914762306     -0.1217536449     0.2322351217     27.1442203521     78.8936614990     -50.4357147216
235 194    0    0     -0.8667451858     -10.0154561996     -0.3998520660     0.1914762306     -0.1217536449     0.2322351217     27.1442203521     78.8936614990     -50.4357147216
236 148   -1    0     -0.6440730571     -9.8933458328     -0.1556310415     0.3049285888     -0.3891391277     0.0735083007     27.1442203521     79.5964965820     -47.3994522094
237 100   -2    0     -0.5435114860     -9.7520809173     -0.1029559254     0.3664485454     -0.3907370090     -0.0388787984     27.1442203521     79.5964965820     -47.3994522094
238  52   -3    1     -0.5435114860     -9.7520809173     -0.1029559254     0.3664485454     -0.3907370090     -0.0388787984     27.1442203521     79.5964965820     -47.3994522094
239   4   -5    2     -0.4621044635     -9.7927837371     -0.1029559254     0.3909500122     -0.3715619564     -0.1014640450     27.1442203521     79.5964965820     -47.3994522094
239 212   -5    2     -0.4142179965     -9.8286991119     -0.0981672668     0.4135871887     -0.3451962471     -0.1131821274     27.1442203521     79.5964965820     -47.3994522094
240 166   -4    2     -0.4142179965     -9.8286991119     -0.0981672668     0.4135871887     -0.3451962471     -0.1131821274     27.1442203521     79.5964965820     -47.3994522094
241 119   -3    1     -0.4597101688     -9.7544746398     -0.0239432382     0.4814988613     -0.2341407537     -0.1235686063     27.1442203521     79.5964965820     -47.3994522094
242  72   -1    0     -0.2585869789     -9.8574304580     -0.0766183614     0.5438177585     -0.1292106151     -0.1829580211     27.1442203521     79.5964965820     -47.3994522094
243  24    0    0     -0.2585869789     -9.8574304580     -0.0766183614     0.5438177585     -0.1292106151     -0.1829580211     27.1442203521     79.5964965820     -47.3994522094
243 233    0    0     -0.0885899734     -9.7712354660     0.0670410633     0.6359645843     -0.0698212146     -0.0889470005     27.1442203521     79.5964965820     -47.3994522094
244 185    0    0     -0.1699969768     -9.8023614883     0.0885899734     0.6564712524     -0.0021758973     0.1022708773     24.8676090240     78.0151138305     -49.2549476623
245 137    0    0     -0.1699969768     -9.8023614883     0.0885899734     0.6564712524     -0.0021758973     0.1022708773     24.8676090240     78.0151138305     -49.2549476623
246  89    0    0     -0.0838013267     -9.5294084548     -0.3280223608     0.6508784770     0.0183307533     0.2202507019     24.8676090240     78.0151138305     -49.2549476623
247  40    0    0     -0.4716817855     -9.8310928344     -0.1077445626     0.5832331657     -0.0208183073     0.1861617279     24.8676090240     78.0151138305     -49.2549476623
247 248    0    4     -0.4716817855     -9.8310928344     -0.1077445626     0.5832331657     -0.0208183073     0.1861617279     24.8676090240     78.0151138305     -49.2549476623
248 201    0    8     -0.4453442096     -9.6515188217     0.0263375616     0.5153214931     -0.0924584293     0.1384904270     24.8676090240     78.0151138305     -49.2549476623
249 153    0   14     -0.4022463798     -9.8286991119     0.0981672668     0.4143861770     -0.0711528205     0.0444794034     24.8676090240     78.0151138305     -49.2549476623
250 105    0   21     -0.4022463798     -9.8286991119     0.0981672668     0.4143861770     -0.0711528205     0.0444794034     24.8676090240     78.0151138305     -49.2549476623
251  57    0   26     -0.4285839557     -9.6634902954     0.2514039993     0.3648506402     -0.0021758973     -0.0585864925     24.8676090240     78.0151138305     -49.2549476623
252   9    1   30     -0.3423882961     -9.7712354660     0.2561926364     0.3190435886     -0.0077686238     -0.0444715309     26.0934772491     77.4879837036     -50.7730789184
252 217    3   32     -0.3423882961     -9.7712354660     0.2561926364     0.3190435886     -0.0077686238     -0.0444715309     26.0934772491     77.4879837036     -50.7730789184
253 170    4   34     -0.4357668876     -9.7664461135     0.1532367229     0.3115866184     -0.0120297443     -0.0497979354     26.0934772491     77.4879837036     -50.7730789184
254 122    6   34     -0.2897131729     -9.7784175872     0.3806974601     0.2719049215     -0.0336016774     -0.0340850400     26.0934772491     77.4879837036     -50.7730789184
255  74    7   37     -0.2897131729     -9.7784175872     0.3806974601     0.2719049215     -0.0336016774     -0.0340850400     26.0934772491     77.4879837036     -50.7730789184
  0  26    7   40     -0.0981672668     -9.7832069396     0.4740760803     0.2817587661     -0.0945889949     0.0569964504     26.0934772491     77.4879837036     -50.7730789184
  0 234    8   40     -0.1699969768     -9.7975721359     0.3759088277     0.2910799789     -0.1193567638     0.1400883436     26.0934772491     77.4879837036     -50.7730789184
  1 186    6   36     -0.1699969768     -9.7975721359     0.3759088277     0.2910799789     -0.1193567638     0.1400883436     26.0934772491     77.4879837036     -50.7730789184
  2 138    4   30     -0.1580253696     -9.8263044357     0.3208393812     0.3025317192     -0.1025785923     0.1608613109     26.0934772491     77.4879837036     -50.7730789184
  3  90    3   26     -0.2514039993     -9.7760238647     0.1508424043     0.3246362686     -0.0330690383     0.1355608940     26.0934772491     78.8936614990     -50.7730789184
  4  41    2   24     -0.2514039993     -9.7760238647     0.1508424043     0.3246362686     -0.0330690383     0.1355608940     26.0934772491     78.8936614990     -50.7730789184
  4 249    3   26     -0.4333725929     -9.8334875106     0.0885899734     0.3246362686     0.0303151607     0.0753725481     26.0934772491     78.8936614990     -50.7730789184
  5 201    4   28     -0.3399939537     -9.7329254150     0.2729529142     0.3161140441     -0.0210846281     0.0806989479     26.0934772491     78.8936614990     -50.7730789184
  6 153    4   31     -0.3399939537     -9.7329254150     0.2729529142     0.3161140441     -0.0210846281     0.0806989479     26.0934772491     78.8936614990     -50.7730789184
  7 105    4   35     -0.2897131729     -9.8191213607     0.2394323587     0.2905473232     -0.1132314085     0.1877596473     26.0934772491     78.8936614990     -50.7730789184
  8  57    4   34     -0.2849245071     -9.8023614883     0.1125332117     0.3185109138     -0.1385318164     0.2173211812     26.0934772491     78.8936614990     -50.7730789184
  9   9    2   32     -0.2849245071     -9.8023614883     0.1125332117     0.3185109138     -0.1385318164     0.2173211812     26.0934772491     78.8936614990     -50.7730789184
  9 217    1   34     -0.4309782505     -9.7951784133     -0.0311262083     0.3451429605     -0.0927247524     0.1203806519     26.0934772491     78.8936614990     -50.7730789184
 10 170    1   36     -0.4860476970     -9.7520809173     0.0838013267     0.3438113212     -0.0871320343     0.0287665157     25.7432289123     78.5422439575     -51.1104393005
 11 122    1   39     -0.4860476970     -9.7520809173     0.0838013267     0.3438113212     -0.0871320343     0.0287665157     25.7432289123     78.5422439575     -51.1104393005
 12  74    3   43     -0.4166123390     -9.7592630386     0.2968961238     0.3265005350     -0.1284116506     0.0354245185     25.7432289123     78.5422439575     -51.1104393005
 13  26    4   44     -0.3280223608     -9.8957395553     0.5650603771     0.3299627065     -0.1539783954     0.0524690103     25.7432289123     78.5422439575     -51.1104393005
 13 234    5   44     -0.3280223608     -9.8957395553     0.5650603771     0.3299627065     -0.1539783954     0.0524690103     25.7432289123     78.5422439575     -51.1104393005
 14 185    4   38     0.2921074867     -9.7784175872     -0.2729529142     0.4279685020     -0.2288143396     0.0277012324     25.7432289123     78.5422439575     -51.1104393005
 15 138    4   33     -0.0478864765     -9.7736291885     0.2154891252     0.4106576919     0.0039494633     0.1052003979     25.7432289123     78.5422439575     -51.1104393005
 16  90    4   28     -0.0478864765     -9.7736291885     0.2154891252     0.4106576919     0.0039494633     0.1052003979     25.7432289123     78.5422439575     -51.1104393005
 17  42    2   28     -0.3759088277     -9.7041940689     0.1628140068     0.3733728885     0.2492303371     0.0463436508     25.7432289123     78.5422439575     -51.1104393005
 17 249    4   39     -0.5698490142     -9.8526420593     0.0287318849     0.3906836986     0.2188698291     0.0588606929     25.2178573608     78.3665313720     -51.2791213989
 18 201    5   45     -0.5698490142     -9.8526420593     0.0287318849     0.3906836986     0.2188698291     0.0588606929     25.2178573608     78.3665313720     -51.2791213989
 19 153    7   51     -0.3256280183     -9.7017993927     0.3304166793     0.3888194561     0.0369731640     0.1078636050     25.2178573608     78.3665313720     -51.2791213989
 20 105    9   56     -0.1436594247     -9.8263044357     0.4836534023     0.3478061676     -0.0200193524     0.1600623369     25.2178573608     78.3665313720     -51.2791213989
 21  57    8   54     -0.1436594247     -9.8263044357     0.4836534023     0.3478061676     -0.0200193524     0.1600623369     25.2178573608     78.3665313720     -51.2791213989
 22   9    6   46     -0.0454921483     -9.7089824676     0.5937922477     0.4894885063     -0.1249494910     0.1411536216     25.2178573608     78.3665313720     -51.2791213989
 22 217    3   34     0.1628140068     -9.6634902954     -0.0909842967     0.7454221248     -0.1174925327     0.2375615119     25.2178573608     78.3665313720     -51.2791213989
 23 170    2   24     0.1628140068     -9.6634902954     -0.0909842967     0.7454221248     -0.1174925327     0.2375615119     25.2178573608     78.3665313720     -51.2791213989
 24 122    0   22     -0.4285839557     -9.4025087356     0.3759088277     0.6034735679     0.3224684000     0.0916180706     25.2178573608     78.3665313720     -51.2791213989
 25  74    0   30     -0.3064734458     -9.9388380050     0.5937922477     0.3683128118     0.4412471771     0.0633881378     25.2178573608     78.3665313720     -51.2791213989
 26  26   -1   42     -0.3064734458     -9.9388380050     0.5937922477     0.3683128118     0.4412471771     0.0633881378     25.2178573608     78.3665313720     -51.2791213989
 26 234   -2   48     -0.8236474037     -9.8670082092     0.4118237018     0.4095924377     0.3469698429     0.0892211914     25.2178573608     78.7179489135     -52.9659347534
 27 186   -1   48     -0.5171739578     -9.9029226303     0.8332246780     0.4868252754     0.1533550739     0.1467463397     25.2178573608     78.7179489135     -52.9659347534
 28 138   -2   44     -0.5171739578     -9.9029226303     0.8332246780     0.4868252754     0.1533550739     0.1467463397     25.2178573608     78.7179489135     -52.9659347534
 29  90   -1   37     -0.4549215316     -9.7329254150     0.6321014881     0.5930870056     0.1136733770     0.1214459300     25.2178573608     78.7179489135     -52.9659347534
 30  42   -1   39     -0.4573158264     -9.5557460784     0.6704106330     0.6016092300     0.0987594413     0.0769704627     25.2178573608     78.7179489135     -52.9659347534
 30 250   -2   36     -0.4573158264     -9.5557460784     0.6704106330     0.6016092300     0.0987594413     0.0769704627     25.2178573608     78.7179489135     -52.9659347534
 31 201   -3   36     -0.2992904472     -9.5940551757     0.6057639122     0.4900211334     0.0939656829     0.0559311676     25.2178573608     78.7179489135     -52.9659347534
 32 153   -3   39     -0.3926690864     -9.5605344772     0.5387228012     0.3938795280     0.1176681637     0.0119883418     25.2178573608     78.7179489135     -52.9659347534
 33 105   -1   39     -0.3926690864     -9.5605344772     0.5387228012     0.3938795280     0.1176681637     0.0119883418     25.2178573608     78.7179489135     -52.9659347534
 34  58    0   43     -0.2873188495     -9.5437746047     0.6249184608     0.2897483348     0.2068854093     -0.0559232950     24.8676090240     79.4207916259     -53.9780235290
 35   9    1   44     -0.6991425037     -9.9555978775     0.8068870544     0.1784265279     0.2633452892     -0.0500642538     24.8676090240     79.4207916259     -53.9780235290
 35 217    3   47     -0.6991425037     -9.9555978775     0.8068870544     0.1784265279     0.2633452892     -0.0500642538     24.8676090240     79.4207916259     -53.9780235290
 36 168    4   35     0.6177354812     -10.0561599731     1.0032216310     0.4924180030     -0.1502499008     -0.0098499059     24.8676090240     79.4207916259     -53.9780235290
 37 120    2   23     0.6177354812     -10.0561599731     1.0032216310     0.4924180030     -0.1502499008     -0.0098499059     24.8676090240     79.4207916259     -53.9780235290
 38  72    0   12     -0.2633756160     -10.1136236190     0.6895652294     0.7379652023     -0.1808767318     0.0452783632     24.8676090240     79.4207916259     -53.9780235290
 39  25    0    0     0.4046407222     -9.4958877563     0.8356189727     0.8042788505     -0.0133613419     0.0167821049     24.8676090240     79.4207916259     -53.9780235290
 39 232    0    0     0.4046407222     -9.4958877563     0.8356189727     0.8042788505     -0.0133613419     0.0167821049     24.8676090240     79.4207916259     -53.9780235290
 40 183    0    0     0.1508424043     -9.5868721008     0.7637892246     0.7012129783     0.4068918228     -0.0908112430     24.8676090240     79.4207916259     -53.9780235290
 41 134    0    7     -0.8068870544     -10.1136236190     1.3144837617     0.5627264976     0.6266059875     -0.1560596847     25.5681037902     78.7179489135     -56.0022010803
 42  87    0    9     -0.8068870544     -10.1136236190     1.3144837617     0.5627264976     0.6266059875     -0.1560596847     25.5681037902     78.7179489135     -56.0022010803
 43  39   -2   13     0.1173218607     -9.7257432937     1.1995562362     0.4948148727     0.4500356674     -0.0766962623     25.5681037902     78.7179489135     -56.0022010803
 43 247   -3   17     -0.1316878080     -9.7185602188     0.9026599884     0.3826941013     0.5847937583     -0.1075894117     25.5681037902     78.7179489135     -56.0022010803
 44 199   -2   15     -0.1316878080     -9.7185602188     0.9026599884     0.3826941013     0.5847937583     -0.1075894117     25.5681037902     78.7179489135     -56.0022010803
 45 151   -1   15     -0.7518176555     -10.7050209045     1.2689915895     0.3371533393     0.5126209259     -0.0159752740     25.5681037902     78.7179489135     -56.0022010803
 46 104   -1   12     -0.2107004880     -9.8933458328     1.0511081218     0.6663250923     0.1914388656     0.1416862583     25.5681037902     78.7179489135     -56.0022010803
 47  55   -1    9     -0.2107004880     -9.8933458328     1.0511081218     0.6663250923     0.1914388656     0.1416862583     25.5681037902     78.7179489135     -56.0022010803
 48   7    0    4     -0.4908363342     -9.9603862762     1.0511081218     0.8024147033     0.1086132764     0.1866943740     25.5681037902     78.7179489135     -56.0022010803
 48 214    0    1     -0.3208393812     -9.9196834564     1.2163164615     0.9062795639     -0.0439881658     0.2460837602     25.0427322387     78.5422439575     -57.5203323364
 49 166    0    0     -0.3208393812     -9.9196834564     1.2163164615     0.9062795639     -0.0439881658     0.2460837602     25.0427322387     78.5422439575     -57.5203323364
 50 119    0    0     -0.2897131729     -9.4695501327     1.4653260707     0.9667341232     -0.0328027153     0.1944176578     25.0427322387     78.5422439575     -57.5203323364
 51  71    0    0     0.4357668876     -9.5174369812     1.3982850265     0.9289167404     0.0761222267     0.0921507072     25.0427322387     78.5422439575     -57.5203323364
 52  23    0    0     0.4357668876     -9.5174369812     1.3982850265     0.9289167404     0.0761222267     0.0921507072     25.0427322387     78.5422439575     -57.5203323364
 52 231   -2    1     -0.2490096569     -9.5413799285     1.4820864200     0.8580756187     0.4377849578     -0.0878817176     25.0427322387     78.5422439575     -57.5203323364
 53 183   -3    2     -0.2178834438     -9.2420892715     1.3384269475     0.7534117698     0.6132899284     -0.1243675827     25.0427322387     78.5422439575     -57.5203323364
 54 136   -4    7     -0.2178834438     -9.2420892715     1.3384269475     0.7534117698     0.6132899284     -0.1243675827     25.0427322387     78.5422439575     -57.5203323364
 55  88   -4   15     -1.0630797147     -8.9236440658     0.6991425037     0.4998749732     0.5794672966     -0.0218343138     25.0427322387     78.5422439575     -57.5203323364
 56  41    0   29     -0.5387228012     -9.4001150131     1.2354710102     0.0828175830     0.1999611091     0.1741773128     25.2178573608     78.3665313720     -61.0626373291
 56 249    3   42     -0.5387228012     -9.4001150131     1.2354710102     0.0828175830     0.1999611091     0.1741773128     25.2178573608     78.3665313720     -61.0626373291
 57 201    4   41     -0.6943538665     -9.4432125091     1.5539160728     -0.0793713951     -0.0535756874     0.3030762672     25.2178573608     78.3665313720     -61.0626373291
 58 154    4   32     -0.4118237018     -9.4623670578     1.8244747161     -0.2255811452     -0.1073723554     0.1877596473     25.2178573608     78.3665313720     -61.0626373291
 59 107    3   26     -0.4118237018     -9.4623670578     1.8244747161     -0.2255811452     -0.1073723554     0.1877596473     25.2178573608     78.3665313720     -61.0626373291
 60  60    2   30     -0.4884420394     -9.2875814437     1.6089855194     -0.3984229278     -0.0253457498     0.0628554916     25.2178573608     78.3665313720     -61.0626373291
 61  12    2   43     -0.3423882961     -9.1750488281     1.3025120496     -0.7084197044     0.0388374042     -0.0950723552     25.2178573608     78.3665313720     -61.0626373291
 61 220    3   61     -0.3423882961     -9.1750488281     1.3025120496     -0.7084197044     0.0388374042     -0.0950723552     25.2178573608     78.3665313720     -61.0626373291
 62 173    4   64     -0.0909842967     -10.9468479156     1.2043448686     -0.7627489566     0.1160702586     -0.1925455474     25.2178573608     78.3665313720     -61.0626373291
 63 126    4   57     -0.8906884193     -9.8478536605     0.5243568897     -0.3187932014     0.1056837558     -0.1009314060     25.2178573608     78.3665313720     -61.0626373291
 64  78    5   54     -0.8906884193     -9.8478536605     0.5243568897     -0.3187932014     0.1056837558     -0.1009314060     25.2178573608     78.3665313720     -61.0626373291
 65  30    6   50     -0.1125332117     -9.7544746398     0.9936443328     -0.2394298076     -0.1273463726     0.0005365759     25.5681037902     78.7179489135     -57.0142860412
 65 239    5   49     -0.1891515731     -10.0058784484     1.1013889312     -0.2442235708     -0.0290742378     0.0910854339     25.5681037902     78.7179489135     -57.0142860412
 66 192    5   49     -0.1891515731     -10.0058784484     1.1013889312     -0.2442235708     -0.0290742378     0.0910854339     25.5681037902     78.7179489135     -57.0142860412
 67 145    4   44     -0.4261896133     -9.9053173065     0.3016848087     -0.1648601531     0.0556155729     0.0980097579     25.5681037902     78.7179489135     -57.0142860412
 68  97    2   41     -0.2370380401     -9.9699640274     0.0933786296     -0.0961495590     0.0457617330     0.0095914602     25.5681037902     78.7179489135     -57.0142860412
 69  48    1   40     -0.2370380401     -9.9699640274     0.0933786296     -0.0961495590     0.0457617330     0.0095914602     25.5681037902     78.7179489135     -57.0142860412
 70   0    2   41     -0.2897131729     -9.8622188568     0.3016848087     -0.0229115200     0.0963625621     -0.0386124849     25.5681037902     78.7179489135     -57.0142860412
 70 208    4   41     -0.1340821266     -9.7688407897     0.4716817855     0.0311514735     0.0135369896     0.0535342884     25.5681037902     78.7179489135     -57.0142860412
 71 160    4   37     -0.1340821266     -9.7688407897     0.4716817855     0.0311514735     0.0135369896     0.0535342884     25.5681037902     78.7179489135     -57.0142860412
 72 112    4   34     -0.1268991470     -9.8789796829     0.1436594247     0.0713658237     -0.0232151889     0.1382241010     25.2178573608     79.4207916259     -54.3153877258
 73  64    3   33     -0.5506944656     -9.7568693161     -0.3328109979     0.1073190450     -0.0136276626     0.1704488372     25.2178573608     79.4207916259     -54.3153877258
 74  16    3   38     -0.5506944656     -9.7568693161     -0.3328109979     0.1073190450     -0.0136276626     0.1704488372     25.2178573608     79.4207916259     -54.3153877258
 74 225    4   43     -0.2442210197     -9.8023614883     0.2059118509     0.0671046972     -0.1475867033     0.1305008172     25.2178573608     79.4207916259     -54.3153877258
 75 177    4   47     -0.1795742750     -9.7927837371     0.0766183614     0.1382121925     -0.1284116506     0.0977434349     25.2178573608     79.4207916259     -54.3153877258
 76 130    4   52     -0.1795742750     -9.7927837371     0.0766183614     0.1382121925     -0.1284116506     0.0977434349     25.2178573608     79.4207916259     -54.3153877258
 77  82    4   48     -0.0215489125     -9.7065887451     0.7709722518     0.1624473190     -0.0351995968     0.0599259757     25.2178573608     79.4207916259     -54.3153877258
 78  35    2   39     -0.2897131729     -9.8382759094     0.1484480619     0.2418107271     0.0686652660     0.0985423946     25.2178573608     79.4207916259     -54.3153877258
 78 243    1   35     -0.2897131729     -9.8382759094     0.1484480619     0.2418107271     0.0686652660     0.0985423946     25.2178573608     79.4207916259     -54.3153877258
 79 195    0   28     -0.3184450626     -9.8023614883     -0.0095772953     0.3230383634     0.1634752273     0.0308970785     24.8676090240     78.0151138305     -52.9659347534
 80 147    0   24     -0.1963345432     -9.7305316925     0.1125332117     0.3243699550     0.2401754379     -0.0386124849     24.8676090240     78.0151138305     -52.9659347534
 81  99    3   27     -0.1963345432     -9.7305316925     0.1125332117     0.3243699550     0.2401754379     -0.0386124849     24.8676090240     78.0151138305     -52.9659347534
 82  52    4   26     -0.1987288665     -9.7832069396     -0.1340821266     0.3027980327     0.2510945796     0.0351582002     24.8676090240     78.0151138305     -52.9659347534
 83   3    7   27     -0.2801358699     -9.6946163177     0.0119716191     0.3070591688     0.2612147331     0.0756388616     24.8676090240     78.0151138305     -52.9659347534
 83 211   10   30     -0.2801358699     -9.6946163177     0.0119716191     0.3070591688     0.2612147331     0.0756388616     24.8676090240     78.0151138305     -52.9659347534
 84 163    7   27     -0.2633756160     -9.8694019317     0.0143659424     0.2988032341     0.1653394794     0.1009392738     24.8676090240     78.0151138305     -52.9659347534
 85 115    6   26     -0.2418267011     -9.8286991119     -0.1221105098     0.3051949024     0.1405717134     0.0708450984     24.8676090240     78.0151138305     -52.9659347534
 86  67    6   26     -0.2418267011     -9.8286991119     -0.1221105098     0.3051949024     0.1405717134     0.0708450984     24.8676090240     78.0151138305     -52.9659347534
 87  19    5   27     -0.2202777862     -9.7592630386     -0.0718297100     0.3174456596     0.1301852226     0.0663176536     25.0427322387     77.8394012451     -53.1346168518
 87 227    5   29     -0.4166123390     -9.7329254150     -0.0359148550     0.3203751802     0.0705295085     0.1483442687     25.0427322387     77.8394012451     -53.1346168518
 88 180    4   31     -0.4166123390     -9.7329254150     -0.0359148550     0.3203751802     0.0705295085     0.1483442687     25.0427322387     77.8394012451     -53.1346168518
 89 132    4   32     -0.2322494029     -9.8358821868     -0.1340821266     0.3243699550     -0.0269436788     0.1387567405     25.0427322387     77.8394012451     -53.1346168518
 90  85    3   32     -0.2442210197     -9.8263044357     0.0598580884     0.3525999069     0.0010199472     0.0647197341     25.0427322387     77.8394012451     -53.1346168518
 91  36    3   33     -0.2442210197     -9.8263044357     0.0598580884     0.3525999069     0.0010199472     0.0647197341     25.0427322387     77.8394012451     -53.1346168518
 91 244    3   33     -0.2490096569     -9.8071498870     0.0335205316     0.3755034446     0.0167328348     0.0617902183     25.0427322387     77.8394012451     -53.1346168518
 92 196    3   35     -0.2777415513     -9.7688407897     0.0478864765     0.3784329652     -0.0333353567     0.0972107982     25.0427322387     77.8394012451     -53.1346168518
 93 149    3   35     -0.2777415513     -9.7688407897     0.0478864765     0.3784329652     -0.0333353567     0.0972107982     25.0427322387     77.8394012451     -53.1346168518
 94 101    2   34     -0.2490096569     -9.7592630386     0.0885899734     0.3677801609     -0.0783434629     0.1126573681     24.8676090240     79.0693664550     -53.3032989501
 95  53    3   34     -0.2346437215     -9.7927837371     0.1652083396     0.3374196529     -0.1071060419     0.1033361554     24.8676090240     79.0693664550     -53.3032989501
 96   5    3   32     -0.2346437215     -9.7927837371     0.1652083396     0.3374196529     -0.1071060419     0.1033361554     24.8676090240     79.0693664550     -53.3032989501
 96 213    2   33     -0.2322494029     -9.7496862411     0.0861956501     0.3536652088     -0.0815393066     0.0764378261     24.8676090240     79.0693664550     -53.3032989501
 97 164    1   31     -0.1891515731     -9.8119382858     0.1340821266     0.3605895042     -0.0666253662     0.0681819009     24.8676090240     79.0693664550     -53.3032989501
 98 116    1   27     -0.1891515731     -9.8119382858     0.1340821266     0.3605895042     -0.0666253662     0.0681819009     24.8676090240     79.0693664550     -53.3032989501
 99  68    2   25     -0.1628140068     -9.8263044357     0.2346437215     0.4039997100     0.0002209842     0.0380877227     24.8676090240     79.0693664550     -53.3032989501
100  19    3   22     -0.1580253696     -9.8310928344     0.1101388931     0.4407518863     0.1160702586     0.0487405300     24.8676090240     79.0693664550     -53.3032989501
100 227    3   20     -0.1580253696     -9.8310928344     0.1101388931     0.4407518863     0.1160702586     0.0487405300     24.8676090240     79.0693664550     -53.3032989501
101 178    3   19     -0.0694353866     -9.7520809173     0.2561926364     0.4639217376     0.2340500831     0.0263696336     24.8676090240     79.0693664550     -53.3032989501
102 130    5   18     -0.0622524166     -9.6970109939     0.1460537433     0.4380887031     0.3467035293     0.0623228549     22.4158725738     77.3122711181     -55.6648368835
103  82    6   15     -0.0622524166     -9.6970109939     0.1460537433     0.4380887031     0.3467035293     0.0623228549     22.4158725738     77.3122711181     -55.6648368835
104  35    5   15     -0.1436594247     -9.7951784133     0.2154891252     0.3821614265     0.4175446510     0.0719103813     22.4158725738     77.3122711181     -55.6648368835
104 243    5   14     -0.1340821266     -9.9292602539     0.0478864765     0.3954774856     0.4076908111     0.1265060186     22.4158725738     77.3122711181     -55.6648368835
105 196    6   14     -0.1340821266     -9.9292602539     0.0478864765     0.3954774856     0.4076908111     0.1265060186     22.4158725738     77.3122711181     -55.6648368835
106 148    5   16     -0.2633756160     -9.6754617691     0.0598580884     0.4732429504     0.4471061706     0.1158532023     22.4158725738     77.3122711181     -55.6648368835
107 100    5   19     -0.1412650966     -9.7209539413     0.3280223608     0.4167830467     0.4913153648     0.0593933343     22.4158725738     77.3122711181     -55.6648368835
108  53    5   19     -0.1412650966     -9.7209539413     0.3280223608     0.4167830467     0.4913153648     0.0593933343     22.4158725738     77.3122711181     -55.6648368835
109   5    4   22     -0.2202777862     -9.8310928344     0.1676026582     0.3661822319     0.5099577426     0.0958791923     22.4158725738     77.3122711181     -55.6648368835
109 213    4   23     -0.2777415513     -9.8023614883     0.1268991470     0.3821614265     0.5349918365     0.0615238904     25.0427322387     78.1908187866     -56.1708793640
110 166    3   22     -0.2777415513     -9.8023614883     0.1268991470     0.3821614265     0.5349918365     0.0615238904     25.0427322387     78.1908187866     -56.1708793640
111 118    3   23     -0.3352053165     -9.6970109939     0.1508424043     0.3864225864     0.4716076374     0.0913517570     25.0427322387     78.1908187866     -56.1708793640
112  70    4   22     -0.3783031463     -9.8071498870     0.1580253696     0.3384849548     0.4215394973     0.0687145328     25.0427322387     78.1908187866     -56.1708793640
113  22    4   24     -0.3783031463     -9.8071498870     0.1580253696     0.3384849548     0.4215394973     0.0687145328     25.0427322387     78.1908187866     -56.1708793640
113 230    6   29     -0.6177354812     -9.5677175521     0.1867572593     0.3235710144     0.4761350631     -0.1193074941     25.0427322387     78.1908187866     -56.1708793640
114 182    7   31     0.0814070034     -9.8119382858     0.1891515731     0.3294300556     0.3818577575     -0.0428736066     25.0427322387     78.1908187866     -56.1708793640
115 134    9   32     0.0814070034     -9.8119382858     0.1891515731     0.3294300556     0.3818577575     -0.0428736066     25.0427322387     78.1908187866     -56.1708793640
116  86   10   33     -0.0885899734     -9.7688407897     0.3878804397     0.2711059570     0.4881195068     -0.0130457508     25.0427322387     78.1908187866     -56.1708793640
117  38    8   30     -0.0071829710     -9.7448978424     0.1221105098     0.3153151035     0.5163494110     -0.0205027151     23.2914924621     78.1908187866     -59.5445060729
117 246    9   30     -0.0071829710     -9.7448978424     0.1221105098     0.3153151035     0.5163494110     -0.0205027151     23.2914924621     78.1908187866     -59.5445060729
118 199    8   28     -0.0095772953     -9.7975721359     0.0670410633     0.3153151035     0.5280675411     -0.0082519874     23.2914924621     78.1908187866     -59.5445060729
119 151    6   28     -0.0047886476     -9.7999668121     0.2178834438     0.3246362686     0.6329977035     -0.0466020870     23.2914924621     78.1908187866     -59.5445060729
120 103    8   29     -0.0047886476     -9.7999668121     0.2178834438     0.3246362686     0.6329977035     -0.0466020870     23.2914924621     78.1908187866     -59.5445060729
121  55    9   29     0.0430978250     -9.7832069396     0.1771799468     0.3142498016     0.8122311592     -0.0860174751     23.2914924621     78.1908187866     -59.5445060729
122   7   10   31     -0.0526751232     -9.7496862411     0.2561926364     0.2948084354     1.0833450508     -0.1747020959     23.2914924621     78.1908187866     -59.5445060729
122 215   14   30     -0.0526751232     -9.7496862411     0.2561926364     0.2948084354     1.0833450508     -0.1747020959     23.2914924621     78.1908187866     -59.5445060729
123 168   15   29     0.0646467447     -9.7113771438     0.2130948066     0.2705733299     1.1797529458     -0.1110515713     23.2914924621     78.1908187866     -59.5445060729
124 120   17   28     0.2035175085     -9.7784175872     0.1053502440     0.2495340108     1.2386096715     0.0218421888     22.2407493591     78.8936614990     -59.8818702697
125  72   20   26     0.2035175085     -9.7784175872     0.1053502440     0.2495340108     1.2386096715     0.0218421888     22.2407493591     78.8936614990     -59.8818702697
126  24   23   27     0.1532367229     -9.7496862411     0.0167602658     0.2466044902     1.3757646083     0.1427515506     22.2407493591     78.8936614990     -59.8818702697
126 232   29   32     0.1149275422     -9.7616577148     -0.1364764571     0.2170429468     1.6229096412     0.1776394844     22.2407493591     78.8936614990     -59.8818702697
127 185   36   38     0.1149275422     -9.7616577148     -0.1364764571     0.2170429468     1.6229096412     0.1776394844     22.2407493591     78.8936614990     -59.8818702697
128 137   42   42     0.0095772953     -9.7568693161     0.0718297100     0.1768286132     1.8506134986     0.2087989330     22.2407493591     78.8936614990     -59.8818702697
129  90   45   45     -0.1364764571     -9.7592630386     -0.1197161788     0.2005311012     1.8032084465     0.2306371927     22.2407493591     78.8936614990     -59.8818702697
130  42   43   46     -0.1364764571     -9.7592630386     -0.1197161788     0.2005311012     1.8032084465     0.2306371927     22.2407493591     78.8936614990     -59.8818702697
130 250   38   46     -0.3016848087     -9.7712354660     0.1053502440     0.2026616573     1.7480801582     0.0921507072     22.2407493591     78.8936614990     -59.8818702697
131 203   36   47     -0.2921074867     -9.8119382858     0.0047886476     0.1845518970     1.5997397899     0.0154505071     24.1671123504     78.3665313720     -63.7615394592
132 155   33   48     -0.2921074867     -9.8119382858     0.0047886476     0.1845518970     1.5997397899     0.0154505071     24.1671123504     78.3665313720     -63.7615394592
133 107   30   47     -0.1795742750     -9.7927837371     -0.1580253696     0.2037269592     1.3944070339     0.0290328311     24.1671123504     78.3665313720     -63.7615394592
134  60   28   46     -0.3591485500     -9.6563072204     0.0359148550     0.2013300657     1.2218315601     0.0340929174     24.1671123504     78.3665313720     -63.7615394592
135  12   25   47     -0.3591485500     -9.6563072204     0.0359148550     0.2013300657     1.2218315601     0.0340929174     24.1671123504     78.3665313720     -63.7615394592
135 220   21   43     -0.1771799468     -10.0370054244     0.2226721048     0.2154450178     1.0476582050     0.0775030994     24.1671123504     78.3665313720     -63.7615394592
136 173   19   39     -0.3136564254     -9.7185602188     -0.3040791034     0.3528662204     0.6758751869     0.2157232522     24.1671123504     78.3665313720     -63.7615394592
137 125   18   36     -0.3136564254     -9.7185602188     -0.3040791034     0.3528662204     0.6758751869     0.2157232522     24.1671123504     78.3665313720     -63.7615394592
138  78   13   31     -0.2537982940     -9.7808122634     0.0550694465     0.3302290201     0.4329912185     0.1198480129     24.1671123504     78.3665313720     -63.7615394592
139  30    9   30     -0.0718297100     -9.7808122634     -0.0933786296     0.2838893127     0.3024943351     0.0817642307     24.1671123504     78.3665313720     -63.7615394592
139 238    7   30     -0.0718297100     -9.7808122634     -0.0933786296     0.2838893127     0.3024943351     0.0817642307     24.1671123504     78.3665313720     -63.7615394592
140 191    6   30     -0.0766183614     -9.7712354660     -0.0622524166     0.2684427499     0.3230010271     0.0612575769     25.3929805755     77.8394012451     -63.9302215576
141 143    7   29     -0.1197161788     -9.7736291885     -0.1532367229     0.2828240394     0.2505619525     0.0873569488     25.3929805755     77.8394012451     -63.9302215576
142  96    7   30     -0.1197161788     -9.7736291885     -0.1532367229     0.2828240394     0.2505619525     0.0873569488     25.3929805755     77.8394012451     -63.9302215576
143  48    6   31     -0.0215489125     -9.8502473831     -0.1388707752     0.3403491973     0.2239299297     0.0769704627     25.3929805755     77.8394012451     -63.9302215576
144   1    6   30     -0.0526751232     -9.7951784133     0.0383091812     0.3653832674     0.3480350971     0.0551322078     25.3929805755     77.8394012451     -63.9302215576
144 209    9   31     -0.0526751232     -9.7951784133     0.0383091812     0.3653832674     0.3480350971     0.0551322078     25.3929805755     77.8394012451     -63.9302215576
145 161   11   31     -0.0023943238     -9.7760238647     -0.0981672668     0.3440776824     0.3549594402     0.0713777446     25.3929805755     77.8394012451     -63.9302215576
146 113   13   32     0.0239432382     -9.7185602188     -0.6177354812     0.3336911678     0.4127509117     0.0708450984     25.3929805755     77.8394012451     -63.9302215576
147  66   15   35     0.0239432382     -9.7185602188     -0.6177354812     0.3336911678     0.4127509117     0.0708450984     25.3929805755     77.8394012451     -63.9302215576
148  18   15   38     0.0430978250     -9.7832069396     -0.3064734458     0.3198425292     0.5283338546     0.0972107982     26.2686004638     79.0693664550     -64.0988998413
148 225   16   43     -0.0383091812     -9.7808122634     0.0191545906     0.3363543748     0.5413835048     0.1403546571     26.2686004638     79.0693664550     -64.0988998413
149 177   16   47     -0.0383091812     -9.7808122634     0.0191545906     0.3363543748     0.5413835048     0.1403546571     26.2686004638     79.0693664550     -64.0988998413
150 129   15   48     -0.0574637699     -9.8191213607     -0.1005615949     0.3390175819     0.4817278385     0.1526053905     26.2686004638     79.0693664550     -64.0988998413
151  82   12   46     -0.0430978250     -9.7736291885     0.1268991470     0.2937431526     0.4638843536     0.1408873081     26.2686004638     79.0693664550     -64.0988998413
152  33   11   44     -0.0430978250     -9.7736291885     0.1268991470     0.2937431526     0.4638843536     0.1408873081     26.2686004638     79.0693664550     -64.0988998413
152 241    9   43     0.0454921483     -9.7951784133     0.1532367229     0.2689753770     0.4673465728     0.1483442687     26.2686004638     79.0693664550     -64.0988998413
153 193    8   39     0.0263375616     -9.8239097595     -0.0670410633     0.3006675004     0.5722766399     0.1597960233     26.2686004638     79.0693664550     -64.0988998413
154 145    9   37     0.0263375616     -9.8239097595     -0.0670410633     0.3006675004     0.5722766399     0.1597960233     26.2686004638     79.0693664550     -64.0988998413
155  96    9   38     -0.0933786296     -9.7712354660     -0.0981672668     0.3249026298     0.7206170082     0.1294355392     26.2686004638     79.0693664550     -65.4483566284
156  48   10   39     0.0143659424     -9.7784175872     -0.1340821266     0.3067928552     0.8471191406     0.0801663017     26.2686004638     79.0693664550     -65.4483566284
157   0   12   41     0.0143659424     -9.7784175872     -0.1340821266     0.3067928552     0.8471191406     0.0801663017     26.2686004638     79.0693664550     -65.4483566284
157 208   13   43     -0.0311262083     -9.8023614883     -0.2202777862     0.2972053337     1.0015847682     0.0657850217     26.2686004638     79.0693664550     -65.4483566284
158 160   14   43     -0.0478864765     -9.7329254150     -0.1197161788     0.2758996963     1.1304837465     0.0697798204     26.2686004638     79.0693664550     -65.4483566284
159 113   18   42     -0.0478864765     -9.7329254150     -0.1197161788     0.2758996963     1.1304837465     0.0697798204     26.2686004638     79.0693664550     -65.4483566284
160  66   20   43     0.0047886476     -9.7999668121     -0.0838013267     0.2364843130     1.2050533294     0.0972107982     26.2686004638     79.0693664550     -65.4483566284
161  17   22   43     0.0287318849     -9.8119382858     -0.2442210197     0.2479360818     1.3765635490     0.1028035163     26.2686004638     79.0693664550     -65.4483566284
161 226   23   44     0.0287318849     -9.8119382858     -0.2442210197     0.2479360818     1.3765635490     0.1028035163     26.2686004638     79.0693664550     -65.4483566284
162 178   24   42     -0.0790126848     -9.7808122634     -0.1843629074     0.2657795429     1.5161152839     0.1113257646     29.5959568023     77.8394012451     -66.9664840698
163 130   28   39     -0.1316878080     -9.7257432937     -0.1819685935     0.2359516859     1.6026693344     0.0974771118     29.5959568023     77.8394012451     -66.9664840698
164  83   30   39     -0.1316878080     -9.7257432937     -0.1819685935     0.2359516859     1.6026693344     0.0974771118     29.5959568023     77.8394012451     -66.9664840698
165  36   30   37     -0.0766183614     -9.7927837371     -0.2059118509     0.2138471126     1.6141210556     0.1185164089     29.5959568023     77.8394012451     -66.9664840698
165 245   32   38     -0.0933786296     -9.8215160369     -0.2921074867     0.2535288095     1.6253066062     0.1552685737     29.5959568023     77.8394012451     -66.9664840698
166 197   32   35     -0.0933786296     -9.8215160369     -0.2921074867     0.2535288095     1.6253066062     0.1552685737     29.5959568023     77.8394012451     -66.9664840698
167 150   30   33     -0.2346437215     -9.7832069396     -0.1604196929     0.2745681047     1.6047999858     0.1645897865     29.5959568023     77.8394012451     -66.9664840698
168 102   29   31     -0.1460537433     -9.7927837371     -0.2585869789     0.2591215372     1.5033318996     0.1374251365     29.5959568023     77.8394012451     -66.9664840698
169  55   28   28     -0.1460537433     -9.7927837371     -0.2585869789     0.2591215372     1.5033318996     0.1374251365     29.5959568023     77.8394012451     -66.9664840698
170   8   28   28     -0.0335205316     -9.7784175872     -0.3495712518     0.2663121700     1.4719061851     0.1470126628     30.8218250274     78.7179489135     -70.1714324951
170 216   28   28     -0.1819685935     -9.7999668121     -0.2322494029     0.2876177978     1.4391488075     0.1834985256     30.8218250274     78.7179489135     -70.1714324951
171 169   29   30     -0.1819685935     -9.7999668121     -0.2322494029     0.2876177978     1.4391488075     0.1834985256     30.8218250274     78.7179489135     -70.1714324951
172 122   26   29     -0.2466153383     -9.7425031661     -0.1628140068     0.2748344182     1.4071903228     0.1528717041     30.8218250274     78.7179489135     -70.1714324951
173  75   28   27     -0.0694353866     -9.8263044357     -0.3471769332     0.2649805784     1.4921464920     0.1094615221     30.8218250274     78.7179489135     -70.1714324951
174  28   31   26     -0.0694353866     -9.8263044357     -0.3471769332     0.2649805784     1.4921464920     0.1094615221     30.8218250274     78.7179489135     -70.1714324951
174 236   35   24     -0.0861956501     -9.7903900146     -0.4405555725     0.3107876539     1.6554007530     0.1185164089     30.8218250274     78.7179489135     -70.1714324951
175 189   41   22     -0.1795742750     -9.7951784133     -0.3591485500     0.3637853622     1.6383563041     0.1400883436     30.8218250274     78.7179489135     -70.1714324951
176 142   38   21     -0.1795742750     -9.7951784133     -0.3591485500     0.3637853622     1.6383563041     0.1400883436     30.8218250274     78.7179489135     -70.1714324951
177  94   34   21     -0.1891515731     -9.7784175872     -0.2753472328     0.3696444034     1.3613833189     0.1566001892     30.8218250274     78.7179489135     -70.1714324951
178  47   32   20     -0.2633756160     -9.7951784133     -0.2226721048     0.3672475337     1.1805518913     0.1448821067     35.1999244689     78.1908187866     -70.0027465820
179   0   28   18     -0.2633756160     -9.7951784133     -0.2226721048     0.3672475337     1.1805518913     0.1448821067     35.1999244689     78.1908187866     -70.0027465820
179 208   27   18     -0.0670410633     -9.8263044357     -0.3902747631     0.3691117763     1.0631047487     0.1336966633     35.1999244689     78.1908187866     -70.0027465820
180 160   27   17     0.0478864765     -9.8167276382     -0.5171739578     0.4127882957     1.0849429321     0.1560675525     35.1999244689     78.1908187866     -70.0027465820
181 113   26   17     0.0478864765     -9.8167276382     -0.5171739578     0.4127882957     1.0849429321     0.1560675525     35.1999244689     78.1908187866     -70.0027465820
182  65   27   20     -0.0430978250     -9.7688407897     -0.3567542552     0.4407518863     1.1744265556     0.1640571594     35.1999244689     78.1908187866     -70.0027465820
183  17   26   21     -0.1628140068     -9.7496862411     -0.2370380401     0.4021354675     1.1930689811     0.1560675525     35.1999244689     78.1908187866     -70.0027465820
183 225   25   22     -0.1628140068     -9.7496862411     -0.2370380401     0.4021354675     1.1930689811     0.1560675525     35.1999244689     78.1908187866     -70.0027465820
184 178   22   22     -0.2035175085     -9.7784175872     -0.1915459060     0.3603231906     1.1059823036     0.1675193214     35.1999244689     78.1908187866     -70.0027465820
185 130   20   18     -0.2059118509     -9.7688407897     -0.2418267011     0.3347564697     1.0415327548     0.1472790002     38.0019073486     79.9479141235     -71.6895599365
186  82   19   16     -0.2059118509     -9.7688407897     -0.2418267011     0.3347564697     1.0415327548     0.1472790002     38.0019073486     79.9479141235     -71.6895599365
187  34   19   15     -0.0885899734     -9.8239097595     -0.3878804397     0.3395502328     1.0884051322     0.0894875049     38.0019073486     79.9479141235     -71.6895599365
187 243   21   15     -0.1029559254     -9.7760238647     -0.3256280183     0.3784329652     1.2268916368     0.0617902183     38.0019073486     79.9479141235     -71.6895599365
188 195   24   17     -0.1029559254     -9.7760238647     -0.3256280183     0.3784329652     1.2268916368     0.0617902183     38.0019073486     79.9479141235     -71.6895599365
189 148   26   18     -0.1077445626     -9.7472915649     -0.2992904472     0.3904173660     1.2513930797     0.0657850217     38.0019073486     79.9479141235     -71.6895599365
190 100   28   19     -0.0526751232     -9.7401084899     -0.2777415513     0.3584589719     1.2183693647     0.0567301321     38.0019073486     79.9479141235     -71.6895599365
191  53   30   21     -0.0526751232     -9.7401084899     -0.2777415513     0.3584589719     1.2183693647     0.0567301321     38.0019073486     79.9479141235     -71.6895599365
192   5   30   22     0.0838013267     -9.8119382858     -0.3854861259     0.3249026298     1.3440724611     0.0593933343     38.0019073486     79.9479141235     -71.6895599365
192 214   35   23     -0.0670410633     -9.7856006622     -0.2897131729     0.3376859664     1.5456768035     0.1062656760     40.8038940429     80.6507568359     -72.0269241333
193 166   35   23     -0.0670410633     -9.7856006622     -0.2897131729     0.3376859664     1.5456768035     0.1062656760     40.8038940429     80.6507568359     -72.0269241333
194 118   34   23     -0.0622524166     -9.7999668121     -0.2298550844     0.3467408657     1.4263653755     0.1475453138     40.8038940429     80.6507568359     -72.0269241333
195  71   31   21     -0.1101388931     -9.8071498870     -0.2753472328     0.3424797296     1.1555178165     0.1848301315     40.8038940429     80.6507568359     -72.0269241333
196  24   23   19     -0.1101388931     -9.8071498870     -0.2753472328     0.3424797296     1.1555178165     0.1848301315     40.8038940429     80.6507568359     -72.0269241333
196 232   19   17     -0.1484480619     -9.7832069396     -0.2514039993     0.3675138473     1.0356737375     0.1550022602     40.8038940429     80.6507568359     -72.0269241333
197 184   17   15     0.0742240333     -9.8239097595     -0.4285839557     0.3904173660     1.0063785314     0.1251744151     40.8038940429     80.6507568359     -72.0269241333
198 137   16   15     0.0742240333     -9.8239097595     -0.4285839557     0.3904173660     1.0063785314     0.1251744151     40.8038940429     80.6507568359     -72.0269241333
199  89   16   18     0.0215489125     -9.8263044357     -0.3136564254     0.4548668384     1.1837477684     0.1012055993     40.8038940429     80.6507568359     -72.0269241333
200  41   17   19     -0.0430978250     -9.7089824676     -0.2945018005     0.4748408794     1.3366155624     0.0932159996     42.3800086975     79.7722091674     -73.8824234008
200 249   17   20     -0.0430978250     -9.7089824676     -0.2945018005     0.4748408794     1.3366155624     0.0932159996     42.3800086975     79.7722091674     -73.8824234008
201 201   16   23     -0.0430978250     -9.7736291885     -0.2418267011     0.4186473369     1.3243647813     0.0924170303     42.3800086975     79.7722091674     -73.8824234008
202 153   13   22     -0.0766183614     -9.7784175872     -0.3064734458     0.3816287994     1.2945369529     0.0663176536     42.3800086975     79.7722091674     -73.8824234008
203 105   14   23     -0.0766183614     -9.7784175872     -0.3064734458     0.3816287994     1.2945369529     0.0663176536     42.3800086975     79.7722091674     -73.8824234008
204  58   14   24     -0.1556310415     -9.8167276382     -0.1268991470     0.3808298301     1.3451377153     0.0442130851     42.3800086975     79.7722091674     -73.8824234008
205  10   16   25     -0.2202777862     -9.7448978424     -0.0814070034     0.3765687465     1.2841504859     0.0783020591     42.3800086975     79.7722091674     -73.8824234008
205 218   18   24     -0.2202777862     -9.7448978424     -0.0814070034     0.3765687465     1.2841504859     0.0783020591     42.3800086975     79.7722091674     -73.8824234008
206 170   16   23     0.0119716191     -9.8023614883     -0.2011231899     0.3597905635     1.1323479413     0.0921507072     42.3800086975     79.7722091674     -73.8824234008
207 122   17   24     0.1316878080     -9.8334875106     -0.2873188495     0.3605895042     1.1443324089     0.1089288825     42.3800086975     79.7722091674     -73.8824234008
208  74   15   22     0.1316878080     -9.8334875106     -0.2873188495     0.3605895042     1.1443324089     0.1089288825     42.3800086975     79.7722091674     -73.8824234008
209  25   15   21     -0.0718297100     -9.7688407897     -0.1508424043     0.3744381666     1.2884116172     0.1137226462     42.3800086975     79.7722091674     -73.8824234008
209 233   20   22     -0.0861956501     -9.7425031661     -0.0838013267     0.3720412731     1.3752319812     0.1113257646     42.3800086975     79.7722091674     -73.8824234008
210 186   21   22     -0.0861956501     -9.7425031661     -0.0838013267     0.3720412731     1.3752319812     0.1113257646     42.3800086975     79.7722091674     -73.8824234008
211 139   22   19     -0.2298550844     -9.7425031661     -0.0215489125     0.3462082147     1.3222342729     0.1448821067     42.3800086975     79.7722091674     -73.8824234008
212  91   20   17     -0.2681642532     -9.7712354660     -0.0311262083     0.3379523277     1.1216951608     0.1912218093     42.3800086975     79.7722091674     -73.8824234008
213  43   16   17     -0.2681642532     -9.7712354660     -0.0311262083     0.3379523277     1.1216951608     0.1912218093     42.3800086975     79.7722091674     -73.8824234008
213 252   13   15     -0.2921074867     -9.8143329620     -0.1053502440     0.3075917959     0.8844038963     0.1795037269     42.3800086975     79.7722091674     -73.8824234008
214 204   10   13     -0.2250664234     -9.8454589843     -0.2729529142     0.3153151035     0.7602987289     0.1230438470     42.3800086975     79.7722091674     -73.8824234008
215 156    8   13     -0.2250664234     -9.8454589843     -0.2729529142     0.3153151035     0.7602987289     0.1230438470     42.3800086975     79.7722091674     -73.8824234008
216 108    8   12     0.0694353866     -9.8191213607     -0.2753472328     0.3560620784     0.8630982398     0.0380877227     46.9332313537     80.1236267089     -69.4967041015
217  60   11   11     0.1388707752     -9.8286991119     -0.2849245071     0.3986732959     1.0852092552     0.0460773277     46.9332313537     80.1236267089     -69.4967041015
218  12   14   13     0.1388707752     -9.8286991119     -0.2849245071     0.3986732959     1.0852092552     0.0460773277     46.9332313537     80.1236267089     -69.4967041015
218 220   15   14     -0.0215489125     -9.8047552108     -0.2107004880     0.4391539573     1.2420718669     0.0889548683     46.9332313537     80.1236267089     -69.4967041015
219 172   15   15     -0.0143659424     -9.7664461135     -0.1221105098     0.4410181999     1.1778887510     0.1310334444     46.9332313537     80.1236267089     -69.4967041015
220 125   14   16     -0.0143659424     -9.7664461135     -0.1221105098     0.4410181999     1.1778887510     0.1310334444     46.9332313537     80.1236267089     -69.4967041015
221  78   10   16     -0.1149275422     -9.8478536605     -0.2537982940     0.4197125911     1.0772197246     0.1398220176     46.9332313537     80.1236267089     -69.4967041015
222  31    7   17     -0.0335205316     -9.8023614883     -0.1723913097     0.4420834541     1.1083791255     0.0929496765     46.9332313537     80.1236267089     -69.4967041015
222 239    6   18     -0.0335205316     -9.8023614883     -0.1723913097     0.4420834541     1.1083791255     0.0929496765     46.9332313537     80.1236267089     -69.4967041015
223 192    7   21     -0.0742240333     -9.7784175872     -0.1843629074     0.4327622413     1.1248910427     0.0889548683     51.6615829467     81.0021743774     -68.9906616210
224 144    8   27     -0.1005615949     -9.7425031661     -0.1436594247     0.4170494079     1.1651053428     0.0628554916     51.6615829467     81.0021743774     -68.9906616210
225  97   10   29     -0.1005615949     -9.7425031661     -0.1436594247     0.4170494079     1.1651053428     0.0628554916     51.6615829467     81.0021743774     -68.9906616210
226  49   12   31     -0.0478864765     -9.8167276382     -0.0933786296     0.3850909709     1.2287558317     0.0649860572     51.6615829467     81.0021743774     -68.9906616210
227   1   12   33     -0.0838013267     -9.7712354660     -0.0071829710     0.3629863739     1.2995970249     0.0945475959     51.6615829467     81.0021743774     -68.9906616210
227 209   12   34     -0.0838013267     -9.7712354660     -0.0071829710     0.3629863739     1.2995970249     0.0945475959     51.6615829467     81.0021743774     -68.9906616210
228 162   12   33     -0.5746376991     -9.8191213607     0.2298550844     0.3387512683     1.2111787796     0.1390230655     51.6615829467     81.0021743774     -68.9906616210
229 114   10   31     -0.0646467447     -9.7640523910     -0.1125332117     0.3624537467     0.8790775299     0.1259733676     51.6615829467     81.0021743774     -68.9906616210
230  67    8   28     -0.0646467447     -9.7640523910     -0.1125332117     0.3624537467     0.8790775299     0.1259733676     51.6615829467     81.0021743774     -68.9906616210
231  19    6   26     -0.1915459060     -9.7544746398     -0.1795742750     0.3419471025     0.7903928756     0.0846937370     52.8874511718     79.0693664550     -68.4846191406
231 228    7   27     -0.1819685935     -9.8286991119     -0.0478864765     0.3283648014     0.7855991363     -0.0015939846     52.8874511718     79.0693664550     -68.4846191406
232 180    8   28     -0.1819685935     -9.8286991119     -0.0478864765     0.3283648014     0.7855991363     -0.0015939846     52.8874511718     79.0693664550     -68.4846191406
233 133    9   30     -0.0407035017     -9.8334875106     0.0071829710     0.3533988475     0.8753489494     -0.0346176862     52.8874511718     79.0693664550     -68.4846191406
234  85   13   30     -0.2873188495     -9.7975721359     0.1388707752     0.3499367237     0.9230203628     0.0189126663     52.8874511718     79.0693664550     -68.4846191406
235  37   14   29     -0.2873188495     -9.7975721359     0.1388707752     0.3499367237     0.9230203628     0.0189126663     52.8874511718     79.0693664550     -68.4846191406
235 246   14   27     -0.0383091812     -9.8071498870     0.0215489125     0.3656496047     0.7192853927     0.0338265943     52.8874511718     79.0693664550     -68.4846191406
236 198   13   24     -0.0478864765     -9.8382759094     -0.0574637699     0.3613884687     0.6596297264     0.0689808607     52.8874511718     79.0693664550     -68.4846191406
237 150   11   22     -0.0478864765     -9.8382759094     -0.0574637699     0.3613884687     0.6596297264     0.0689808607     52.8874511718     79.0693664550     -68.4846191406
238 103   13   24     -0.1245048284     -9.7281370162     -0.1723913097     0.3677801609     0.6790710449     0.0577954101     53.4128227233     79.2450790405     -67.9785766601
239  55   13   26     0.0861956501     -9.7927837371     -0.1676026582     0.3387512683     0.6841311454     0.0402182817     53.4128227233     79.2450790405     -67.9785766601
240   7   15   30     0.0861956501     -9.7927837371     -0.1676026582     0.3387512683     0.6841311454     0.0402182817     53.4128227233     79.2450790405     -67.9785766601
240 216   18   34     0.0215489125     -9.8143329620     -0.1268991470     0.3272994995     0.8250144958     0.0561974906     53.4128227233     79.2450790405     -67.9785766601
241 168   18   35     -0.0574637699     -9.7999668121     0.0670410633     0.3185109138     0.8484506607     0.0716440629     53.4128227233     79.2450790405     -67.9785766601
242 120   19   38     -0.0574637699     -9.7999668121     0.0670410633     0.3185109138     0.8484506607     0.0716440629     53.4128227233     79.2450790405     -67.9785766601
243  72   17   37     0.0287318849     -9.7927837371     0.0694353866     0.3115866184     0.7166221618     0.1105268001     53.4128227233     79.2450790405     -67.9785766601
244  24   15   35     -0.1939402198     -9.8454589843     0.1508424043     0.3179782867     0.6329977035     0.1185164089     53.4128227233     79.2450790405     -67.9785766601
244 232   13   33     -0.1939402198     -9.8454589843     0.1508424043     0.3179782867     0.6329977035     0.1185164089     53.4128227233     79.2450790405     -67.9785766601
245 184   13   34     0.0191545906     -9.7736291885     -0.0574637699     0.3459419012     0.6194153308     0.0559311676     53.4128227233     79.2450790405     -67.9785766601
246 136   13   35     -0.1915459060     -9.8119382858     0.1508424043     0.3350227832     0.6910554885     0.0287665157     54.1133155822     78.8936614990     -65.2796707153
247  88   14   33     -0.1915459060     -9.8119382858     0.1508424043     0.3350227832     0.6910554885     0.0287665157     54.1133155822     78.8936614990     -65.2796707153
248  41   16   33     -0.0263375616     -9.7664461135     -0.0119716191     0.3334248542     0.5584280490     0.0487405300     54.1133155822     78.8936614990     -65.2796707153
248 249   15   29     -0.0191545906     -9.8239097595     0.0742240333     0.3262342214     0.4566936969     0.0876232719     54.1133155822     78.8936614990     -65.2796707153
249 202   14   26     -0.0191545906     -9.8239097595     0.0742240333     0.3262342214     0.4566936969     0.0876232719     54.1133155822     78.8936614990     -65.2796707153
250 154   13   24     -0.0239432382     -9.8310928344     -0.0239432382     0.3280984401     0.3823904514     0.0966781520     54.1133155822     78.8936614990     -65.2796707153
251 107   11   24     -0.0718297100     -9.7664461135     -0.0430978250     0.3411481380     0.3405781269     0.0846937370     54.1133155822     78.8936614990     -65.2796707153
252  59   11   24     -0.0718297100     -9.7664461135     -0.0430978250     0.3411481380     0.3405781269     0.0846937370     54.1133155822     78.8936614990     -65.2796707153
253  11   11   25     -0.0861956501     -9.7927837371     -0.1005615949     0.3390175819     0.2806560993     0.0663176536     54.1133155822     78.8936614990     -65.2796707153
253 220   11   27     0.0000000000     -9.8095445632     -0.0550694465     0.3174456596     0.2819877147     0.0652523756     55.3391838073     79.4207916259     -65.4483566284
254 171   12   29     0.0000000000     -9.8095445632     -0.0550694465     0.3174456596     0.2819877147     0.0652523756     55.3391838073     79.4207916259     -65.4483566284
255 122   12   31     -0.0550694465     -9.8478536605     0.0526751232     0.3073254823     0.3091523647     0.1081299190     55.3391838073     79.4207916259     -65.4483566284
  0  74   13   32     -0.0407035017     -9.8191213607     -0.1843629074     0.3584589719     0.2798571586     0.1179837703     55.3391838073     79.4207916259     -65.4483566284
  1  26   13   31     -0.0407035017     -9.8191213607     -0.1843629074     0.3584589719     0.2798571586     0.1179837703     55.3391838073     79.4207916259     -65.4483566284
  1 235   13   31     -0.0909842967     -9.7688407897     -0.0383091812     0.3568610191     0.3048912286     0.0767041444     55.3391838073     79.4207916259     -65.4483566284
  2 186   13   32     0.0502807998     -9.8191213607     -0.1292934894     0.3249026298     0.3283274173     0.0660513353     55.3391838073     79.4207916259     -65.4483566284
  3 138   15   33     0.0502807998     -9.8191213607     -0.1292934894     0.3249026298     0.3283274173     0.0660513353     55.3391838073     79.4207916259     -65.4483566284
  4  90   16   36     0.0909842967     -9.8813743591     -0.0478864765     0.3275658130     0.3973043441     0.1174511313     55.3391838073     79.4207916259     -65.4483566284
  5  42   16   39     -0.1364764571     -9.7879953384     0.0359148550     0.3557957410     0.3917115974     0.1472790002     54.2884407043     79.0693664550     -64.4362640380
  5 250   16   39     -0.1364764571     -9.7879953384     0.0359148550     0.3557957410     0.3917115974     0.1472790002     54.2884407043     79.0693664550     -64.4362640380
  6 202   13   38     -0.0239432382     -9.7592630386     -0.0359148550     0.3565947055     0.2716012001     0.1201143264     54.2884407043     79.0693664550     -64.4362640380
  7 153   12   36     -0.0191545906     -9.8933458328     0.2059118509     0.3280984401     0.2225983381     0.0980097579     54.2884407043     79.0693664550     -64.4362640380
  8 105   11   35     -0.0191545906     -9.8933458328     0.2059118509     0.3280984401     0.2225983381     0.0980097579     54.2884407043     79.0693664550     -64.4362640380
  9  56   11   37     -0.0407035017     -9.7832069396     0.0550694465     0.3339574813     0.2393764972     0.0988087177     54.2884407043     79.0693664550     -64.4362640380
 10   8   12   37     -0.1029559254     -9.7832069396     0.0646467447     0.3352890968     0.2385775327     0.1195816879     54.2884407043     79.0693664550     -64.4362640380
 10 215   11   38     -0.1029559254     -9.7832069396     0.0646467447     0.3352890968     0.2385775327     0.1195816879     54.2884407043     79.0693664550     -64.4362640380
 11 167   10   39     -0.1843629074     -9.7712354660     -0.0526751232     0.3286311149     0.1312505006     0.1249080896     54.2884407043     79.0693664550     -64.4362640380
 12 120   10   39     -0.2657699346     -9.8239097595     0.0407035017     0.3153151035     0.0154012298     0.0769704627     55.1640625000     78.8936614990     -62.2434082031
 13  71    9   38     -0.2657699346     -9.8239097595     0.0407035017     0.3153151035     0.0154012298     0.0769704627     55.1640625000     78.8936614990     -62.2434082031
 14  22    8   40     -0.1652083396     -9.8143329620     0.1245048284     0.3057275772     -0.1079050064     0.0439467668     55.1640625000     78.8936614990     -62.2434082031
 14 230    7   39     0.1723913097     -9.7185602188     -0.1460537433     0.3099886894     -0.1137640476     0.0553985309     55.1640625000     78.8936614990     -62.2434082031
 15 181    8   39     0.1723913097     -9.7185602188     -0.1460537433     0.3099886894     -0.1137640476     0.0553985309     55.1640625000     78.8936614990     -62.2434082031
 16 133    9   40     -0.0047886476     -9.8622188568     0.0646467447     0.3070591688     0.0132706689     0.1020045518     55.1640625000     78.8936614990     -62.2434082031
 17  84    9   40     -0.0838013267     -9.7832069396     -0.0430978250     0.3198425292     0.0108737874     0.1147879242     55.1640625000     78.8936614990     -62.2434082031
 18  36   10   40     -0.0838013267     -9.7832069396     -0.0430978250     0.3198425292     0.0108737874     0.1147879242     55.1640625000     78.8936614990     -62.2434082031
 18 243    9   39     -0.1891515731     -9.8023614883     -0.0047886476     0.3233046770     -0.0264110326     0.1038687944     55.1640625000     78.8936614990     -62.2434082031
 19 195    9   37     -0.1484480619     -9.8191213607     -0.0287318849     0.3198425292     -0.0847351455     0.0814979076     56.3899307250     79.0693664550     -62.7494506835
 20 147    9   38     -0.1484480619     -9.8191213607     -0.0287318849     0.3198425292     -0.0847351455     0.0814979076     56.3899307250     79.0693664550     -62.7494506835
 21 100    8   40     -0.2801358699     -9.8526420593     0.1340821266     0.3286311149     -0.1502499008     0.0601922941     56.3899307250     79.0693664550     -62.7494506835
 22  51    8   42     -0.0287318849     -9.7784175872     -0.0239432382     0.3414144515     -0.2394671678     0.0314297151     56.3899307250     79.0693664550     -62.7494506835
 23   4    7   44     -0.0287318849     -9.7784175872     -0.0239432382     0.3414144515     -0.2394671678     0.0314297151     56.3899307250     79.0693664550     -62.7494506835
 23 212    7   44     -0.0622524166     -9.7113771438     -0.1843629074     0.3326258897     -0.1760829687     0.0450120449     56.3899307250     79.0693664550     -62.7494506835
 24 165    8   46     -0.0071829710     -9.8215160369     0.0742240333     0.3214404582     -0.1039101958     0.0660513353     56.3899307250     79.0693664550     -62.7494506835
 25 117   10   46     -0.0071829710     -9.8215160369     0.0742240333     0.3214404582     -0.1039101958     0.0660513353     56.3899307250     79.0693664550     -62.7494506835
 26  69   11   46     0.0095772953     -9.8095445632     0.1005615949     0.3219730854     -0.0975185203     0.0905527973     56.3899307250     79.0693664550     -62.7494506835
 27  20   12   46     -0.0047886476     -9.7832069396     0.0167602658     0.3315606117     -0.0961869144     0.0913517570     56.3899307250     79.0693664550     -62.7494506835
 27 228   13   44     -0.0047886476     -9.7832069396     0.0167602658     0.3315606117     -0.0961869144     0.0913517570     56.3899307250     79.0693664550     -62.7494506835
 28 180   12   43     -0.0742240333     -9.7903900146     -0.0383091812     0.3241036415     -0.0407923173     0.0876232719     56.9153022766     78.8936614990     -63.5928573608
 29 133   13   45     -0.0718297100     -9.7999668121     0.0454921483     0.3035969972     -0.0128287076     0.0892211914     56.9153022766     78.8936614990     -63.5928573608
 30  85   12   43     -0.0718297100     -9.7999668121     0.0454921483     0.3035969972     -0.0128287076     0.0892211914     56.9153022766     78.8936614990     -63.5928573608
 31  38   12   42     -0.0359148550     -9.8310928344     0.1556310415     0.3009338140     -0.0232151889     0.0921507072     56.9153022766     78.8936614990     -63.5928573608
 31 246   11   42     0.0047886476     -9.7927837371     0.1723913097     0.3137171506     -0.0285415935     0.0913517570     56.9153022766     78.8936614990     -63.5928573608
 32 198    9   40     0.0047886476     -9.7927837371     0.1723913097     0.3137171506     -0.0285415935     0.0913517570     56.9153022766     78.8936614990     -63.5928573608
 33 150   10   37     -0.0981672668     -9.7999668121     0.0694353866     0.3238373279     -0.0418576002     0.0828295040     56.9153022766     78.8936614990     -63.5928573608
 34 102    8   34     -0.0622524166     -9.8263044357     0.1747856235     0.3270331621     -0.0285415935     0.0553985309     56.9153022766     78.8936614990     -63.5928573608
 35  55    7   32     -0.0622524166     -9.8263044357     0.1747856235     0.3270331621     -0.0285415935     0.0553985309     56.9153022766     78.8936614990     -63.5928573608
 36   7    8   30     -0.0119716191     -9.7951784133     0.0933786296     0.3265005350     -0.0077686238     0.0751062154     55.1640625000     79.5964965820     -63.2554969787
 36 214    8   30     -0.0502807998     -9.7999668121     0.0766183614     0.3158477306     0.0103411531     0.0988087177     55.1640625000     79.5964965820     -63.2554969787
 37 166    8   28     -0.0502807998     -9.7999668121     0.0766183614     0.3158477306     0.0103411531     0.0988087177     55.1640625000     79.5964965820     -63.2554969787
 38 117    7   27     -0.1699969768     -9.8263044357     0.1197161788     0.3166466951     -0.0144266262     0.1017382383     55.1640625000     79.5964965820     -63.2554969787
 39  69    5   24     -0.0550694465     -9.8286991119     0.1268991470     0.3259679079     -0.0927247524     0.0756388616     55.1640625000     79.5964965820     -63.2554969787
 40  21    3   19     -0.0550694465     -9.8286991119     0.1268991470     0.3259679079     -0.0927247524     0.0756388616     55.1640625000     79.5964965820     -63.2554969787
 40 229    3   20     -0.1053502440     -9.7353200912     -0.0502807998     0.3315606117     -0.0823382663     0.0665839767     55.1640625000     79.5964965820     -63.2554969787
 41 180    4   20     -0.0239432382     -9.8550367355     0.0550694465     0.3110539674     -0.0506461668     0.0775030994     55.1640625000     79.5964965820     -63.2554969787
 42 132    4   20     -0.0239432382     -9.8550367355     0.0550694465     0.3110539674     -0.0506461668     0.0775030994     55.1640625000     79.5964965820     -63.2554969787
 43  83    4   20     -0.0933786296     -9.8023614883     0.0359148550     0.3094560623     -0.0530430507     0.1073309659     55.6894340515     79.7722091674     -62.0747261047
 44  35    3   19     -0.1436594247     -9.8023614883     0.0287318849     0.3134508371     -0.1286779766     0.1044014453     55.6894340515     79.7722091674     -62.0747261047
 44 243    2   19     -0.1436594247     -9.8023614883     0.0287318849     0.3134508371     -0.1286779766     0.1044014453     55.6894340515     79.7722091674     -62.0747261047
 45 196    2   17     -0.1268991470     -9.8095445632     0.0215489125     0.3251689434     -0.2197594642     0.0836284732     55.6894340515     79.7722091674     -62.0747261047
 46 148    1   17     -0.1532367229     -9.8167276382     0.0000000000     0.3368870258     -0.2812794494     0.0676492595     55.6894340515     79.7722091674     -62.0747261047
 47  99    0   16     -0.1532367229     -9.8167276382     0.0000000000     0.3368870258     -0.2812794494     0.0676492595     55.6894340515     79.7722091674     -62.0747261047
 48  51    0   16     -0.0502807998     -9.8191213607     -0.0095772953     0.3523335933     -0.2868721485     0.0450120449     55.6894340515     79.7722091674     -62.0747261047
 49   3   -1   17     -0.0335205316     -9.7760238647     0.0742240333     0.3504693508     -0.2543810844     0.0545995712     55.6894340515     79.7722091674     -62.0747261047
 49 210   -1   16     -0.0335205316     -9.7760238647     0.0742240333     0.3504693508     -0.2543810844     0.0545995712     55.6894340515     79.7722091674     -62.0747261047
 50 162   -1   18     -0.0694353866     -9.7951784133     -0.0167602658     0.3494040727     -0.2969923019     0.0993413543     55.5143089294     78.5422439575     -63.5928573608
 51 115   -2   20     -0.2394323587     -9.8095445632     0.0071829710     0.3419471025     -0.3973950195     0.1203806519     55.5143089294     78.5422439575     -63.5928573608
 52  67   -2   22     -0.2394323587     -9.8095445632     0.0071829710     0.3419471025     -0.3973950195     0.1203806519     55.5143089294     78.5422439575     -63.5928573608
 53  19   -4   23     -0.2705585718     -9.8239097595     0.0478864765     0.3254352569     -0.5561218261     0.1113257646     55.5143089294     78.5422439575     -63.5928573608
 53 227   -7   24     -0.0861956501     -9.8406705856     0.0598580884     0.3328922033     -0.7068590641     0.0857590293     55.5143089294     78.5422439575     -63.5928573608
 54 179   -7   25     -0.0861956501     -9.8406705856     0.0598580884     0.3328922033     -0.7068590641     0.0857590293     55.5143089294     78.5422439575     -63.5928573608
 55 131   -6   24     -0.0814070034     -9.7856006622     -0.0047886476     0.3518009424     -0.6927440643     0.0846937370     55.5143089294     78.5422439575     -63.5928573608
 56  83   -6   23     -0.0742240333     -9.7975721359     0.0430978250     0.3472734928     -0.6631825447     0.0873569488     55.5143089294     78.5422439575     -63.5928573608
 57  36   -5   23     -0.0742240333     -9.7975721359     0.0430978250     0.3472734928     -0.6631825447     0.0873569488     55.5143089294     78.5422439575     -63.5928573608
 57 244   -4   25     0.0023943238     -9.8119382858     0.0790126848     0.3472734928     -0.6093858718     0.1059993624     56.0396804809     77.6636886596     -63.7615394592
 58 196   -4   25     -0.2154891252     -9.8215160369     0.1029559254     0.3470071792     -0.5723673820     0.1523390769     56.0396804809     77.6636886596     -63.7615394592
 59 148   -4   24     -0.2154891252     -9.8215160369     0.1029559254     0.3470071792     -0.5723673820     0.1523390769     56.0396804809     77.6636886596     -63.7615394592
 60 100   -3   26     -0.1077445626     -9.7784175872     -0.1292934894     0.3595242500     -0.5899444580     0.1097278480     56.0396804809     77.6636886596     -63.7615394592
 61  52   -2   28     -0.0861956501     -9.7832069396     0.0502807998     0.3355554342     -0.4935365676     0.0399519634     56.0396804809     77.6636886596     -63.7615394592
 62   4   -1   29     -0.0861956501     -9.7832069396     0.0502807998     0.3355554342     -0.4935365676     0.0399519634     56.0396804809     77.6636886596     -63.7615394592
 62 212    0   31     -0.0287318849     -9.7688407897     0.0670410633     0.3102550268     -0.4639750480     0.0679155731     56.0396804809     77.6636886596     -63.7615394592
 63 164    0   32     -0.1532367229     -9.8023614883     0.1340821266     0.2993358612     -0.4834164619     0.1009392738     56.0396804809     77.6636886596     -63.7615394592
 64 116   -1   30     -0.1532367229     -9.8023614883     0.1340821266     0.2993358612     -0.4834164619     0.1009392738     56.0396804809     77.6636886596     -63.7615394592
 65  69   -3   31     -0.1987288665     -9.7975721359     0.0119716191     0.2964063644     -0.5638451099     0.0972107982     56.0396804809     77.6636886596     -63.7615394592
 66  21   -4   31     -0.1029559254     -9.8526420593     0.1412650966     0.3083907604     -0.6389474391     0.0538006067     54.2884407043     78.0151138305     -64.0988998413
 66 228   -5   30     -0.1029559254     -9.8526420593     0.1412650966     0.3083907604     -0.6389474391     0.0538006067     54.2884407043     78.0151138305     -64.0988998413
 67 180   -6   32     -0.1149275422     -9.8286991119     0.0909842967     0.3366206884     -0.6155112266     0.0599259757     54.2884407043     78.0151138305     -64.0988998413
 68 132   -7   30     -0.0047886476     -9.8430643081     0.1101388931     0.3557957410     -0.5542575836     0.0668502998     54.2884407043     78.0151138305     -64.0988998413
 69  84   -7   31     -0.0047886476     -9.8430643081     0.1101388931     0.3557957410     -0.5542575836     0.0668502998     54.2884407043     78.0151138305     -64.0988998413
 70  36   -7   33     -0.1388707752     -9.8023614883     0.0263375616     0.3539315223     -0.5057873249     0.1062656760     54.2884407043     78.0151138305     -64.0988998413
 70 244   -7   34     -0.2945018005     -9.8047552108     0.0957729530     0.3238373279     -0.5766284942     0.1305008172     54.2884407043     78.0151138305     -64.0988998413
 71 196   -6   37     -0.2945018005     -9.8047552108     0.0957729530     0.3238373279     -0.5766284942     0.1305008172     54.2884407043     78.0151138305     -64.0988998413
 72 147   -7   39     -0.2921074867     -9.7879953384     0.1149275422     0.3177119731     -0.7396164417     0.1222448945     54.2884407043     78.0151138305     -64.0988998413
 73 100   -8   38     -0.1436594247     -9.8047552108     0.1412650966     0.3288974285     -0.8663847923     0.1163858413     55.1640625000     78.8936614990     -64.6049499511
 74  52   -7   39     -0.1436594247     -9.8047552108     0.1412650966     0.3288974285     -0.8663847923     0.1163858413     55.1640625000     78.8936614990     -64.6049499511
 75   4   -8   36     -0.2537982940     -9.7975721359     0.1292934894     0.3286311149     -0.9196489334     0.1427515506     55.1640625000     78.8936614990     -64.6049499511
 75 211   -7   33     -0.1508424043     -9.7927837371     0.0502807998     0.3398165464     -0.9422861099     0.1435505008     55.1640625000     78.8936614990     -64.6049499511
 76 163   -6   35     -0.1508424043     -9.7927837371     0.0502807998     0.3398165464     -0.9422861099     0.1435505008     55.1640625000     78.8936614990     -64.6049499511
 77 114   -7   32     -0.1891515731     -9.7688407897     0.0023943238     0.3589915990     -0.8860925674     0.1627255535     55.1640625000     78.8936614990     -64.6049499511
 78  66   -5   32     -0.2873188495     -9.8813743591     0.1221105098     0.3459419012     -0.8879567146     0.1866943740     55.1640625000     78.8936614990     -64.6049499511
 79  17   -4   31     -0.2873188495     -9.8813743591     0.1221105098     0.3459419012     -0.8879567146     0.1866943740     55.1640625000     78.8936614990     -64.6049499511
 79 225   -1   28     -0.3256280183     -9.7544746398     0.1915459060     0.3384849548     -0.9587979316     0.1608613109     55.1640625000     78.8936614990     -64.6049499511
 80 176   -1   27     -0.3232336997     -9.7856006622     0.2130948066     0.3070591688     -1.0299053192     0.1510074710     54.8138122558     78.5422439575     -65.9543991088
 81 128   -2   24     -0.3232336997     -9.7856006622     0.2130948066     0.3070591688     -1.0299053192     0.1510074710     54.8138122558     78.5422439575     -65.9543991088
 82  80   -3   25     -0.3160507440     -9.7999668121     0.1532367229     0.2990695476     -1.0522762537     0.1339629769     54.8138122558     78.5422439575     -65.9543991088
 83  32   -6   27     -0.2154891252     -9.8478536605     0.2346437215     0.3275658130     -1.0280411243     0.1006729602     54.8138122558     78.5422439575     -65.9543991088
 83 241   -5   25     -0.2154891252     -9.8478536605     0.2346437215     0.3275658130     -1.0280411243     0.1006729602     54.8138122558     78.5422439575     -65.9543991088
 84 193   -3   23     -0.4429498672     -9.7017993927     0.2298550844     0.3587252855     -0.9721138954     0.1342293024     54.8138122558     78.5422439575     -65.9543991088
 85 146   -2   21     -0.1795742750     -9.8143329620     0.2107004880     0.2902810096     -1.0647933483     0.1960155677     54.8138122558     78.5422439575     -65.9543991088
 86  98   -2   20     -0.1795742750     -9.8143329620     0.2107004880     0.2902810096     -1.0647933483     0.1960155677     54.8138122558     78.5422439575     -65.9543991088
 87  50   -2   19     -0.2514039993     -9.9603862762     0.2154891252     0.3483387947     -0.9787719726     0.1619266033     54.8138122558     78.5422439575     -65.9543991088
 88   2   -3   17     -0.2035175085     -9.7377147674     0.3543598890     0.4780366897     -0.8048648834     0.0998740005     53.0625724792     78.1908187866     -67.3038482666
 88 209   -2   16     -0.2035175085     -9.7377147674     0.3543598890     0.4780366897     -0.8048648834     0.0998740005     53.0625724792     78.1908187866     -67.3038482666
 89 161    0   14     -0.2897131729     -9.7927837371     0.2418267011     0.3960101127     -0.8485413551     0.2250444650     53.0625724792     78.1908187866     -67.3038482666
 90 114    1   13     -0.5937922477     -9.6395473480     0.2322494029     0.2889493942     -0.9473461151     0.2612640380     53.0625724792     78.1908187866     -67.3038482666
 91  66    2   15     -0.5937922477     -9.6395473480     0.2322494029     0.2889493942     -0.9473461151     0.2612640380     53.0625724792     78.1908187866     -67.3038482666
 92  18    2   15     -0.2346437215     -9.7808122634     0.1939402198     0.1834866046     -1.0690544843     0.2223812580     53.0625724792     78.1908187866     -67.3038482666
 92 226    1   15     -0.4070350170     -9.7377147674     0.1125332117     0.1744317293     -1.0725165605     0.1850964450     53.0625724792     78.1908187866     -67.3038482666
 93 178   -1   16     -0.4070350170     -9.7377147674     0.1125332117     0.1744317293     -1.0725165605     0.1850964450     53.0625724792     78.1908187866     -67.3038482666
 94 131   -2   17     -0.3998520660     -9.8239097595     0.1077445626     0.1661757946     -1.1388303041     0.1094615221     53.0625724792     78.1908187866     -67.3038482666
 95  83   -5   16     -0.4573158264     -9.8741912841     0.0718297100     0.2117165565     -1.1169921159     0.0362234783     52.1869544982     79.7722091674     -69.4967041015
 96  36   -8   16     -0.4573158264     -9.8741912841     0.0718297100     0.2117165565     -1.1169921159     0.0362234783     52.1869544982     79.7722091674     -69.4967041015
 96 245   -8   16     -0.4525271415     -9.7161655426     0.1029559254     0.2535288095     -1.1031434535     -0.0085183086     52.1869544982     79.7722091674     -69.4967041015
 97 197   -7   15     -0.2107004880     -9.8071498870     0.1388707752     0.2202387809     -1.2014155387     0.0332939600     52.1869544982     79.7722091674     -69.4967041015
 98 149   -7   17     -0.2107004880     -9.8071498870     0.1388707752     0.2202387809     -1.2014155387     0.0332939600     52.1869544982     79.7722091674     -69.4967041015
 99 101   -9   16     -0.4836534023     -9.8382759094     0.0095772953     0.2436749696     -1.2208569049     0.0884222316     52.1869544982     79.7722091674     -69.4967041015
100  53   -9   17     -0.3088677406     -9.8023614883     0.1005615949     0.2671111583     -1.2602723836     0.0655187034     52.1869544982     79.7722091674     -69.4967041015
101   5   -9   17     -0.3088677406     -9.8023614883     0.1005615949     0.2671111583     -1.2602723836     0.0655187034     52.1869544982     79.7722091674     -69.4967041015
101 213  -10   17     -0.1292934894     -9.7640523910     0.2130948066     0.2644479274     -1.2581417560     0.0540669345     52.1869544982     79.7722091674     -69.4967041015
102 166  -11   18     -0.4309782505     -9.7185602188     0.1053502440     0.2181082248     -1.2568101882     0.0854927062     52.1869544982     79.7722091674     -69.4967041015
103 118  -11   19     -0.4309782505     -9.7185602188     0.1053502440     0.2181082248     -1.2568101882     0.0854927062     52.1869544982     79.7722091674     -69.4967041015
104  71  -12   21     -0.2609812974     -9.7975721359     0.0119716191     0.1904109477     -1.2996877479     0.0647197341     50.4357147216     78.0151138305     -70.5087966918
105  23  -13   20     -0.3184450626     -9.8981342315     0.1364764571     0.2316905498     -1.2658650875     -0.0018603056     50.4357147216     78.0151138305     -70.5087966918
105 232  -13   20     -0.3184450626     -9.8981342315     0.1364764571     0.2316905498     -1.2658650875     -0.0018603056     50.4357147216     78.0151138305     -70.5087966918
106 185  -13   20     -0.2968961238     -9.7568693161     0.0742240333     0.3278321266     -1.0698534250     -0.0793594741     50.4357147216     78.0151138305     -70.5087966918
107 138  -11   19     -0.1747856235     -9.7592630386     0.1005615949     0.3219730854     -0.9694507598     -0.0268943977     50.4357147216     78.0151138305     -70.5087966918
108  90   -8   17     -0.1747856235     -9.7592630386     0.1005615949     0.3219730854     -0.9694507598     -0.0268943977     50.4357147216     78.0151138305     -70.5087966918
109  43   -6   18     -0.2178834438     -9.7927837371     0.1388707752     0.2743017911     -0.9476124763     0.0431478023     50.4357147216     78.0151138305     -70.5087966918
109 251   -6   19     -0.2873188495     -9.7568693161     0.0263375616     0.2838893127     -0.8959464073     0.0199779500     50.4357147216     78.0151138305     -70.5087966918
110 204   -6   18     -0.2873188495     -9.7568693161     0.0263375616     0.2838893127     -0.8959464073     0.0199779500     50.4357147216     78.0151138305     -70.5087966918
111 156   -7   20     -0.1676026582     -9.8191213607     0.0981672668     0.2588552236     -0.9366933822     0.0314297151     46.5829849243     78.7179489135     -72.5329666137
112 109   -9   21     -0.2394323587     -9.8239097595     0.0742240333     0.2556593656     -0.9593305587     0.0641870975     46.5829849243     78.7179489135     -72.5329666137
113  61   -9   20     -0.2394323587     -9.8239097595     0.0742240333     0.2556593656     -0.9593305587     0.0641870975     46.5829849243     78.7179489135     -72.5329666137
114  13  -10   21     -0.2035175085     -9.8454589843     0.1173218607     0.2727038621     -0.9801035881     0.0649860572     46.5829849243     78.7179489135     -72.5329666137
114 222  -10   20     -0.1939402198     -9.7664461135     0.0215489125     0.3081244468     -0.9422861099     0.0601922941     46.5829849243     78.7179489135     -72.5329666137
115 175   -9   20     -0.1939402198     -9.7664461135     0.0215489125     0.3081244468     -0.9422861099     0.0601922941     46.5829849243     78.7179489135     -72.5329666137
116 127  -10   20     -0.2657699346     -9.7927837371     0.0814070034     0.2828240394     -0.9753097534     0.1161195278     46.5829849243     78.7179489135     -72.5329666137
117  80  -10   20     -0.3806974601     -9.7760238647     0.0766183614     0.2463381767     -1.0821040916     0.1352945804     46.5829849243     78.7179489135     -72.5329666137
118  33  -10   22     -0.3806974601     -9.7760238647     0.0766183614     0.2463381767     -1.0821040916     0.1352945804     46.5829849243     78.7179489135     -72.5329666137
118 241  -12   23     -0.2897131729     -9.8023614883     -0.0502807998     0.2324895381     -1.1950238990     0.1307671308     45.5322418212     78.0151138305     -71.8582458496
119 194  -12   24     -0.2178834438     -9.8167276382     -0.0814070034     0.2420770645     -1.2352381944     0.1350282549     45.5322418212     78.0151138305     -71.8582458496
120 147  -13   24     -0.2178834438     -9.8167276382     -0.0814070034     0.2420770645     -1.2352381944     0.1350282549     45.5322418212     78.0151138305     -71.8582458496
121 100  -15   27     -0.2633756160     -9.8119382858     -0.0263375616     0.2402127981     -1.2754526138     0.1430178642     45.5322418212     78.0151138305     -71.8582458496
122  53  -16   29     -0.2537982940     -9.7808122634     -0.0287318849     0.2420770645     -1.2951602935     0.1179837703     45.5322418212     78.0151138305     -71.8582458496
123   6  -18   29     -0.2537982940     -9.7808122634     -0.0287318849     0.2420770645     -1.2951602935     0.1179837703     45.5322418212     78.0151138305     -71.8582458496
123 215  -19   32     -0.2753472328     -9.7927837371     0.0215489125     0.2274294376     -1.3159332275     0.1153205633     45.5322418212     78.0151138305     -71.8582458496
124 168  -19   32     -0.3878804397     -9.7664461135     0.0933786296     0.2340874433     -1.2594734430     0.0623228549     45.5322418212     78.0151138305     -71.8582458496
125 121  -18   29     -0.3878804397     -9.7664461135     0.0933786296     0.2340874433     -1.2594734430     0.0623228549     45.5322418212     78.0151138305     -71.8582458496
126  74  -18   30     -0.3998520660     -9.7592630386     0.0335205316     0.2322232007     -1.2722567319     0.0540669345     45.0068702697     77.8394012451     -70.3401107788
127  26  -18   29     -0.2585869789     -9.8095445632     -0.0622524166     0.2378159046     -1.2932960987     0.1028035163     45.0068702697     77.8394012451     -70.3401107788
127 234  -19   29     -0.2585869789     -9.8095445632     -0.0622524166     0.2378159046     -1.2932960987     0.1028035163     45.0068702697     77.8394012451     -70.3401107788
128 187  -18   31     -0.2705585718     -9.7999668121     -0.0502807998     0.2681764364     -1.2581417560     0.1201143264     45.0068702697     77.8394012451     -70.3401107788
129 140  -17   29     -0.3399939537     -9.7568693161     0.0095772953     0.2782965898     -1.1934260177     0.1107931256     45.0068702697     77.8394012451     -70.3401107788
130  92  -19   32     -0.3399939537     -9.7568693161     0.0095772953     0.2782965898     -1.1934260177     0.1107931256     45.0068702697     77.8394012451     -70.3401107788
131  44  -19   32     -0.4022463798     -9.7808122634     0.1268991470     0.2535288095     -1.2022145986     0.1155868887     45.0068702697     77.8394012451     -70.3401107788
131 253  -16   30     -0.2514039993     -9.8191213607     0.0454921483     0.2687090635     -1.1359008550     0.0434141206     45.0068702697     77.8394012451     -70.3401107788
132 205  -15   28     -0.2514039993     -9.8191213607     0.0454921483     0.2687090635     -1.1359008550     0.0434141206     45.0068702697     77.8394012451     -70.3401107788
133 157  -13   24     -0.2873188495     -9.7808122634     -0.1077445626     0.3089233875     -0.9806362152     -0.0034582242     41.8546371459     79.2450790405     -73.0390167236
134 109  -11   24     -0.4644988059     -9.6898279190     -0.2561926364     0.2916126060     -0.9859625816     0.0114557075     41.8546371459     79.2450790405     -73.0390167236
135  61  -11   26     -0.4644988059     -9.6898279190     -0.2561926364     0.2916126060     -0.9859625816     0.0114557075     41.8546371459     79.2450790405     -73.0390167236
136  14   -9   29     -0.3280223608     -9.8071498870     0.1484480619     0.2388812065     -1.1524126529     -0.0026592612     41.8546371459     79.2450790405     -73.0390167236
136 222   -8   30     -0.3280223608     -9.8215160369     0.0311262083     0.2636489868     -1.1217858791     -0.0396777677     41.8546371459     79.2450790405     -73.0390167236
137 174   -9   27     -0.3280223608     -9.8215160369     0.0311262083     0.2636489868     -1.1217858791     -0.0396777677     41.8546371459     79.2450790405     -73.0390167236
138 127   -9   22     -0.2035175085     -9.7808122634     -0.0215489125     0.2894820213     -1.0845010280     -0.0197037525     41.8546371459     79.2450790405     -73.0390167236
139  79   -9   19     -0.2346437215     -9.7472915649     0.0215489125     0.2732365131     -1.0863652229     0.0482078838     41.8546371459     79.2450790405     -73.0390167236
140  31   -9   19     -0.2346437215     -9.7472915649     0.0215489125     0.2732365131     -1.0863652229     0.0482078838     41.8546371459     79.2450790405     -73.0390167236
140 240   -8   20     -0.2107004880     -9.7736291885     0.0478864765     0.2495340108     -1.1079372167     0.0777694225     41.8546371459     79.2450790405     -73.0390167236
141 192   -6   20     -0.1268991470     -9.8741912841     -0.0766183614     0.2609858036     -1.0741145610     0.0639207744     39.5780258178     79.7722091674     -73.2076950073
142 144   -7   20     -0.1268991470     -9.8741912841     -0.0766183614     0.2609858036     -1.0741145610     0.0639207744     39.5780258178     79.7722091674     -73.2076950073
143  96   -7   20     -0.1795742750     -9.8215160369     -0.1484480619     0.3336911678     -0.9492103576     0.0370224428     39.5780258178     79.7722091674     -73.2076950073
144  48   -6   21     -0.2849245071     -9.7808122634     -0.1197161788     0.3408818244     -0.8991421699     0.0428814840     39.5780258178     79.7722091674     -73.2076950073
145   1   -8   22     -0.2849245071     -9.7808122634     -0.1197161788     0.3408818244     -0.8991421699     0.0428814840     39.5780258178     79.7722091674     -73.2076950073
145 208   -7   23     -0.2585869789     -9.7592630386     0.1268991470     0.2798944950     -1.0070018768     0.0918843841     39.5780258178     79.7722091674     -73.2076950073
146 160   -8   24     -0.2945018005     -9.8047552108     -0.0478864765     0.2186408519     -1.1308407783     0.1278376102     39.5780258178     79.7722091674     -73.2076950073
147 113  -10   24     -0.2945018005     -9.8047552108     -0.0478864765     0.2186408519     -1.1308407783     0.1278376102     39.5780258178     79.7722091674     -73.2076950073
148  65  -12   23     -0.1364764571     -9.8646135330     -0.2394323587     0.2468708038     -1.1942249488     0.1078636050     39.5780258178     79.7722091674     -73.2076950073
149  17  -12   24     -0.1556310415     -9.8023614883     0.1029559254     0.3150487899     -1.0682554244     0.0468762826     38.0019073486     78.5422439575     -71.6895599365
149 226  -11   24     -0.1556310415     -9.8023614883     0.1029559254     0.3150487899     -1.0682554244     0.0468762826     38.0019073486     78.5422439575     -71.6895599365
150 178  -10   25     -0.2250664234     -9.7975721359     0.0981672668     0.3507356643     -0.8988759040     0.0125209832     38.0019073486     78.5422439575     -71.6895599365
151 130   -8   23     -0.3974577426     -9.7353200912     -0.0335205316     0.3233046770     -0.9175183296     0.0684482145     38.0019073486     78.5422439575     -71.6895599365
152  83   -7   22     -0.3974577426     -9.7353200912     -0.0335205316     0.3233046770     -0.9175183296     0.0684482145     38.0019073486     78.5422439575     -71.6895599365
153  35   -7   22     -0.2035175085     -9.8526420593     -0.1173218607     0.2817587661     -1.0661249160     0.1113257646     38.0019073486     78.5422439575     -71.6895599365
153 244   -7   22     -0.2537982940     -9.7688407897     -0.1412650966     0.3227720499     -1.0655922889     0.0825631904     38.0019073486     78.5422439575     -71.6895599365
154 196   -8   24     -0.2537982940     -9.7688407897     -0.1412650966     0.3227720499     -1.0655922889     0.0825631904     38.0019073486     78.5422439575     -71.6895599365
155 149   -9   25     -0.2514039993     -9.7568693161     -0.0646467447     0.3158477306     -1.1050076484     0.0836284732     38.0019073486     78.5422439575     -71.6895599365
156 101   -9   27     -0.2011231899     -9.8382759094     0.1077445626     0.3126518964     -1.1100677251     0.0479415655     35.5501747131     78.1908187866     -71.3522033691
157  54   -7   25     -0.2011231899     -9.8382759094     0.1077445626     0.3126518964     -1.1100677251     0.0479415655     35.5501747131     78.1908187866     -71.3522033691
158   7   -7   25     -0.2083061695     -9.7472915649     0.1699969768     0.3251689434     -0.9990122795     0.0114557075     35.5501747131     78.1908187866     -71.3522033691
158 215   -7   22     -0.2992904472     -9.7568693161     0.0574637699     0.2857535362     -0.9689180374     0.0572627735     35.5501747131     78.1908187866     -71.3522033691
159 167   -5   19     -0.2992904472     -9.7568693161     0.0574637699     0.2857535362     -0.9689180374     0.0572627735     35.5501747131     78.1908187866     -71.3522033691
160 120   -5   19     -0.3783031463     -9.8885564804     -0.3495712518     0.2908136367     -1.0730491876     0.1193153743     35.5501747131     78.1908187866     -71.3522033691
161  73   -5   19     -0.1795742750     -9.7999668121     -0.0790126848     0.3848246383     -1.1412272453     0.0530016469     35.5501747131     78.1908187866     -71.3522033691
162  25   -7   22     -0.1795742750     -9.7999668121     -0.0790126848     0.3848246383     -1.1412272453     0.0530016469     35.5501747131     78.1908187866     -71.3522033691
162 234   -7   25     -0.2154891252     -9.7544746398     0.0095772953     0.3904173660     -1.0650596618     0.0063956232     35.5501747131     78.1908187866     -71.3522033691
163 186   -6   27     -0.1771799468     -9.7137708663     0.2250664234     0.3102550268     -1.0839684009     0.0684482145     34.1491813659     77.4879837036     -70.3401107788
164 139   -5   26     -0.1771799468     -9.7137708663     0.2250664234     0.3102550268     -1.0839684009     0.0684482145     34.1491813659     77.4879837036     -70.3401107788
165  91   -4   25     -0.2561926364     -9.7425031661     0.1556310415     0.2338211297     -1.1412272453     0.1542033100     34.1491813659     77.4879837036     -70.3401107788
166  44   -5   24     -0.1364764571     -9.9244718551     -0.1795742750     0.2202387809     -1.2078073024     0.1845638179     34.1491813659     77.4879837036     -70.3401107788
166 252   -6   21     -0.1364764571     -9.9244718551     -0.1795742750     0.2202387809     -1.2078073024     0.1845638179     34.1491813659     77.4879837036     -70.3401107788
167 205   -8   20     -0.1532367229     -9.8502473831     -0.0838013267     0.3430123805     -1.1148614883     0.1198480129     34.1491813659     77.4879837036     -70.3401107788
168 158   -9   20     -0.2490096569     -9.7640523910     0.0239432382     0.3853572845     -0.9843647003     0.0530016469     34.1491813659     77.4879837036     -70.3401107788
169 110   -7   21     -0.2490096569     -9.7640523910     0.0239432382     0.3853572845     -0.9843647003     0.0530016469     34.1491813659     77.4879837036     -70.3401107788
170  62   -6   22     -0.3423882961     -9.7448978424     0.0550694465     0.3358217477     -1.0115293264     0.0894875049     34.1491813659     77.4879837036     -70.3401107788
171  14   -5   24     -0.2705585718     -9.7760238647     -0.0478864765     0.2865525245     -1.1406946182     0.1744436264     32.5730667114     79.7722091674     -69.1593399047
171 223   -6   27     -0.2705585718     -9.7760238647     -0.0478864765     0.2865525245     -1.1406946182     0.1744436264     32.5730667114     79.7722091674     -69.1593399047
172 175   -9   28     -0.1843629074     -9.8023614883     0.0287318849     0.2902810096     -1.1630654335     0.1400883436     32.5730667114     79.7722091674     -69.1593399047
173 128   -9   30     -0.3399939537     -9.7472915649     0.0670410633     0.3363543748     -1.0810388374     0.0988087177     32.5730667114     79.7722091674     -69.1593399047
174  80  -10   30     -0.3399939537     -9.7472915649     0.0670410633     0.3363543748     -1.0810388374     0.0988087177     32.5730667114     79.7722091674     -69.1593399047
175  32   -9   31     -0.4022463798     -9.8215160369     0.0167602658     0.3374196529     -1.1438903808     0.1382241010     32.5730667114     79.7722091674     -69.1593399047
175 240   -8   29     -0.3950634002     -9.8191213607     0.0957729530     0.3217067718     -1.2533479928     0.1526053905     32.5730667114     79.7722091674     -69.1593399047
176 192  -10   28     -0.3950634002     -9.8191213607     0.0957729530     0.3217067718     -1.2533479928     0.1526053905     32.5730667114     79.7722091674     -69.1593399047
177 145   -9   30     -0.4956250190     -9.7496862411     -0.0239432382     0.3086570739     -1.3683983087     0.1920207786     32.5730667114     79.7722091674     -69.1593399047
178  97  -11   33     -0.5866093158     -9.8143329620     -0.1532367229     0.3035969972     -1.5705352783     0.1850964450     32.5730667114     79.7722091674     -69.1593399047
179  49  -12   37     -0.5866093158     -9.8143329620     -0.1532367229     0.3035969972     -1.5705352783     0.1850964450     32.5730667114     79.7722091674     -69.1593399047
180   2  -12   39     -0.2418267011     -9.7784175872     0.3040791034     0.3717749595     -1.5694700241     0.0055966606     29.0705852508     79.7722091674     -66.4604415893
180 210  -12   40     -0.2322494029     -9.7999668121     0.2945018005     0.4037333488     -1.3588107824     -0.0487326526     29.0705852508     79.7722091674     -66.4604415893
181 162   -8   34     -0.2322494029     -9.7999668121     0.2945018005     0.4037333488     -1.3588107824     -0.0487326526     29.0705852508     79.7722091674     -66.4604415893
182 114   -5   30     -0.3064734458     -9.6874332427     0.2059118509     0.3648506402     -1.3175312280     0.0607249355     29.0705852508     79.7722091674     -66.4604415893
183  66   -5   27     -0.3806974601     -9.7041940689     0.2394323587     0.2748344182     -1.4046178817     0.1656550788     29.0705852508     79.7722091674     -66.4604415893
184  18   -5   27     -0.3806974601     -9.7041940689     0.2394323587     0.2748344182     -1.4046178817     0.1656550788     29.0705852508     79.7722091674     -66.4604415893
184 226   -5   29     -0.3926690864     -9.8909511566     -0.0478864765     0.2042595863     -1.5622794628     0.2298382282     29.0705852508     79.7722091674     -66.4604415893
185 179   -6   30     -0.4381612300     -9.7856006622     0.0766183614     0.2524635314     -1.6453713417     0.1728457212     29.0705852508     79.7722091674     -66.4604415893
186 131   -6   33     -0.4381612300     -9.7856006622     0.0766183614     0.2524635314     -1.6453713417     0.1728457212     29.0705852508     79.7722091674     -66.4604415893
187  84   -8   31     -0.1316878080     -9.8143329620     0.2753472328     0.2458055257     -1.6845203399     0.1459473848     28.1949653625     78.8936614990     -65.2796707153
188  36   -8   30     -0.2921074867     -9.7496862411     0.2035175085     0.2567246437     -1.4773232936     0.0910854339     28.1949653625     78.8936614990     -65.2796707153
188 245   -7   29     -0.2921074867     -9.7496862411     0.2035175085     0.2567246437     -1.4773232936     0.0910854339     28.1949653625     78.8936614990     -65.2796707153
189 197   -6   27     -0.4237952709     -9.7329254150     -0.0119716191     0.2268967866     -1.4195318222     0.1411536216     28.1949653625     78.8936614990     -65.2796707153
190 151   -5   28     -0.4453442096     -9.7712354660     -0.0407035017     0.1248961806     -1.6227340698     0.2570028781     28.1949653625     78.8936614990     -65.2796707153
191 103   -7   27     -0.4453442096     -9.7712354660     -0.0407035017     0.1248961806     -1.6227340698     0.2570028781     28.1949653625     78.8936614990     -65.2796707153
192  56  -11   32     -0.3184450626     -9.8023614883     -0.0407035017     0.0860134315     -1.8099571228     0.3041415691     28.1949653625     78.8936614990     -65.2796707153
193   8  -13   35     -0.2561926364     -9.8670082092     0.0407035017     0.1584525108     -1.6517629623     0.1342293024     28.1949653625     78.8936614990     -65.2796707153
193 216  -14   37     -0.2561926364     -9.8670082092     0.0407035017     0.1584525108     -1.6517629623     0.1342293024     28.1949653625     78.8936614990     -65.2796707153
194 169  -14   38     -0.2322494029     -9.7712354660     0.1891515731     0.2721712350     -1.3300482034     0.0103904235     26.4437255859     78.8936614990     -63.2554969787
195 122  -12   35     -0.3591485500     -9.7568693161     0.1173218607     0.2609858036     -1.1777131557     0.0340929174     26.4437255859     78.8936614990     -63.2554969787
196  74  -10   36     -0.3591485500     -9.7568693161     0.1173218607     0.2609858036     -1.1777131557     0.0340929174     26.4437255859     78.8936614990     -63.2554969787
197  27   -8   33     -0.4190066337     -9.7233486175     0.0670410633     0.2226356744     -1.1707887649     0.1360935449     26.4437255859     78.8936614990     -63.2554969787
197 235   -9   32     -0.5411171436     -9.7927837371     -0.1747856235     0.1920088577     -1.2562775611     0.1882922935     26.4437255859     78.8936614990     -63.2554969787
198 188  -12   35     -0.5411171436     -9.7927837371     -0.1747856235     0.1920088577     -1.2562775611     0.1882922935     26.4437255859     78.8936614990     -63.2554969787
199 142  -14   35     -0.3375996351     -9.7879953384     0.0742240333     0.1976015853     -1.4104769229     0.1555349111     26.4437255859     78.8936614990     -63.2554969787
200  94  -15   37     -0.1939402198     -9.8526420593     0.1771799468     0.2633826732     -1.2552123069     0.0391530036     26.4437255859     78.8936614990     -63.2554969787
201  47  -16   38     -0.1939402198     -9.8526420593     0.1771799468     0.2633826732     -1.2552123069     0.0391530036     26.4437255859     78.8936614990     -63.2554969787
201 255  -14   34     -0.4549215316     -9.7856006622     -0.0239432382     0.3427460670     -0.8677164077     -0.0569885826     26.6188488006     79.4207916259     -60.3879127502
202 208  -10   32     -0.7757608890     -9.7903900146     -0.1292934894     0.3251689434     -0.8530688285     -0.0114478325     26.6188488006     79.4207916259     -60.3879127502
203 161   -7   33     -0.7757608890     -9.7903900146     -0.1292934894     0.3251689434     -0.8530688285     -0.0114478325     26.6188488006     79.4207916259     -60.3879127502
204 113   -7   36     -0.5219625949     -9.7927837371     -0.0215489125     0.2740354537     -1.1191226243     0.0942812728     26.6188488006     79.4207916259     -60.3879127502
205  66   -8   39     -0.2968961238     -9.7951784133     0.0670410633     0.2668447971     -1.2674629688     0.1496758699     26.6188488006     79.4207916259     -60.3879127502
206  18   -9   42     -0.2968961238     -9.7951784133     0.0670410633     0.2668447971     -1.2674629688     0.1496758699     26.6188488006     79.4207916259     -60.3879127502
206 226  -10   42     -0.3423882961     -9.7688407897     0.1891515731     0.3012001276     -1.2237864732     0.1310334444     26.6188488006     79.4207916259     -60.3879127502
207 179   -9   39     -0.2921074867     -9.7736291885     0.1412650966     0.3491377592     -1.0480151176     0.0553985309     26.6188488006     79.4207916259     -60.3879127502
208 131   -8   37     -0.2921074867     -9.7736291885     0.1412650966     0.3491377592     -1.0480151176     0.0553985309     26.6188488006     79.4207916259     -60.3879127502
209  84   -8   36     -0.3998520660     -9.7472915649     0.1005615949     0.3752371311     -0.8229745864     -0.0244975161     25.2178573608     78.0151138305     -58.7010993957
210  36   -8   35     -0.7254800796     -9.7496862411     0.0407035017     0.3347564697     -0.8296326637     0.0111893868     25.2178573608     78.0151138305     -58.7010993957
210 244   -7   37     -0.7254800796     -9.7496862411     0.0407035017     0.3347564697     -0.8296326637     0.0111893868     25.2178573608     78.0151138305     -58.7010993957
211 196   -7   38     -0.4549215316     -9.8023614883     0.1891515731     0.3118529319     -1.0528088808     0.1022708773     25.2178573608     78.0151138305     -58.7010993957
212 149   -7   38     -0.4525271415     -9.8502473831     0.1388707752     0.3217067718     -1.1577390432     0.1299681663     25.2178573608     78.0151138305     -58.7010993957
213 101   -7   37     -0.4525271415     -9.8502473831     0.1388707752     0.3217067718     -1.1577390432     0.1299681663     25.2178573608     78.0151138305     -58.7010993957
214  54   -7   34     -0.2585869789     -9.7903900146     0.0909842967     0.3643180131     -1.1316397190     0.0697798204     25.2178573608     78.0151138305     -58.7010993957
215   6   -6   33     -0.4357668876     -9.7113771438     0.1364764571     0.3635190486     -1.0328348875     0.0394193191     25.2178573608     78.0151138305     -58.7010993957
215 214   -5   33     -0.4357668876     -9.7113771438     0.1364764571     0.3635190486     -1.0328348875     0.0394193191     25.2178573608     78.0151138305     -58.7010993957
216 167   -5   34     -0.3567542552     -9.6970109939     0.1939402198     0.3547304868     -0.9907563209     0.0178473892     25.2178573608     78.0151138305     -58.7010993957
217 119   -4   34     -0.4070350170     -9.7664461135     0.1723913097     0.3347564697     -0.9332311630     0.0154505071     25.7432289123     78.5422439575     -56.8456077575
218  71   -4   35     -0.4070350170     -9.7664461135     0.1723913097     0.3347564697     -0.9332311630     0.0154505071     25.7432289123     78.5422439575     -56.8456077575
219  23   -4   38     -0.5506944656     -9.7496862411     0.1388707752     0.2921452331     -1.0051375627     0.0644534158     25.7432289123     78.5422439575     -56.8456077575
219 232   -3   37     -0.2753472328     -9.8047552108     0.2178834438     0.2881504249     -1.0940885543     0.1006729602     25.7432289123     78.5422439575     -56.8456077575
220 184   -3   37     -0.2753472328     -9.8047552108     0.2178834438     0.2881504249     -1.0940885543     0.1006729602     25.7432289123     78.5422439575     -56.8456077575
221 136   -1   39     -0.0119716191     -9.7640523910     0.1747856235     0.3185109138     -0.9809024810     0.0585943698     25.7432289123     78.5422439575     -56.8456077575
222  89    0   37     -0.3375996351     -9.7951784133     0.0694353866     0.3142498016     -0.7715748786     0.0159831500     25.7432289123     78.5422439575     -56.8456077575
223  41    0   40     -0.3375996351     -9.7951784133     0.0694353866     0.3142498016     -0.7715748786     0.0159831500     25.7432289123     78.5422439575     -56.8456077575
223 250   -1   41     -0.5506944656     -9.6922225952     0.0598580884     0.2695080280     -0.8448128700     0.0921507072     25.7432289123     78.5422439575     -56.8456077575
224 202    0   41     -0.2657699346     -9.7137708663     0.1412650966     0.2274294376     -0.9683855056     0.1273049712     23.9919891357     79.2450790405     -53.8093414306
225 154    1   43     -0.2657699346     -9.7137708663     0.1412650966     0.2274294376     -0.9683855056     0.1273049712     23.9919891357     79.2450790405     -53.8093414306
226 106    1   41     -0.2322494029     -9.8047552108     0.2514039993     0.2388812065     -0.9598631858     0.1688509225     23.9919891357     79.2450790405     -53.8093414306
227  58    1   40     -0.0407035017     -9.8909511566     0.1340821266     0.2705733299     -0.9105939865     0.1600623369     23.9919891357     79.2450790405     -53.8093414306
228  10    0   38     -0.0407035017     -9.8909511566     0.1340821266     0.2705733299     -0.9105939865     0.1600623369     23.9919891357     79.2450790405     -53.8093414306
228 217   -1   37     -0.0359148550     -10.0465822219     -0.0526751232     0.3270331621     -0.6328220367     0.0420825195     23.9919891357     79.2450790405     -53.8093414306
229 170   -3   41     -0.3974577426     -9.6778564453     0.1197161788     0.3568610191     -0.4314839839     0.0146515440     23.9919891357     79.2450790405     -53.8093414306
230 123   -4   46     -0.3974577426     -9.6778564453     0.1197161788     0.3568610191     -0.4314839839     0.0146515440     23.9919891357     79.2450790405     -53.8093414306
231  75   -3   49     -0.4860476970     -9.7185602188     0.1843629074     0.2988032341     -0.4240270137     0.0388866806     23.9919891357     79.2450790405     -53.8093414306
232  27   -2   50     -0.3088677406     -9.8047552108     0.1173218607     0.2665784835     -0.5260276794     0.0846937370     25.2178573608     78.0151138305     -53.3032989501
232 235   -1   49     -0.3088677406     -9.8047552108     0.1173218607     0.2665784835     -0.5260276794     0.0846937370     25.2178573608     78.0151138305     -53.3032989501
233 187   -2   51     -0.4094293594     -9.8071498870     0.1221105098     0.2751007318     -0.6581224918     0.1392893791     25.2178573608     78.0151138305     -53.3032989501
234 139   -3   54     -0.0407035017     -9.8694019317     -0.0694353866     0.3035969972     -0.6051247596     0.0745735836     25.2178573608     78.0151138305     -53.3032989501
235  91   -2   56     -0.0407035017     -9.8694019317     -0.0694353866     0.3035969972     -0.6051247596     0.0745735836     25.2178573608     78.0151138305     -53.3032989501
236  43   -1   57     -0.1292934894     -9.7736291885     0.0359148550     0.3249026298     -0.2623707056     -0.0279596805     25.2178573608     78.0151138305     -53.3032989501
236 251    0   56     -0.2466153383     -9.8694019317     0.0670410633     0.3147824287     -0.0509124851     -0.0247638368     25.2178573608     78.0151138305     -53.3032989501
237 203    1   61     -0.2466153383     -9.8694019317     0.0670410633     0.3147824287     -0.0509124851     -0.0247638368     25.2178573608     78.0151138305     -53.3032989501
238 156    1   64     -0.4573158264     -9.6754617691     0.3256280183     0.2894820213     -0.1715555191     0.1009392738     25.2178573608     78.0151138305     -53.3032989501
239 108    0   65     -0.2298550844     -9.7856006622     0.2777415513     0.2727038621     -0.4016561508     0.1627255535     25.0427322387     77.1365661621     -53.1346168518
240  61   -1   66     -0.2298550844     -9.7856006622     0.2777415513     0.2727038621     -0.4016561508     0.1627255535     25.0427322387     77.1365661621     -53.1346168518
241  13   -3   64     -0.1532367229     -9.9771471023     0.2011231899     0.2873514938     -0.3696976900     0.1020045518     25.0427322387     77.1365661621     -53.1346168518
241 222   -6   61     -0.4405555725     -9.7496862411     0.1316878080     0.3075917959     -0.2743551254     0.0585943698     25.0427322387     77.1365661621     -53.1346168518
242 175   -7   62     -0.4405555725     -9.7496862411     0.1316878080     0.3075917959     -0.2743551254     0.0585943698     25.0427322387     77.1365661621     -53.1346168518
243 127   -5   62     -0.3711201906     -9.7616577148     0.0885899734     0.3006675004     -0.3494573831     0.0633881378     25.0427322387     77.1365661621     -53.1346168518
244  80   -5   61     -0.3399939537     -9.7544746398     0.1843629074     0.3049285888     -0.3747578144     0.0530016469     25.0427322387     77.1365661621     -53.1346168518
245  32   -4   63     -0.3399939537     -9.7544746398     0.1843629074     0.3049285888     -0.3747578144     0.0530016469     25.0427322387     77.1365661621     -53.1346168518
245 241   -2   64     -0.3926690864     -9.7233486175     0.2897131729     0.2801608562     -0.4282881736     0.0942812728     25.0427322387     77.1365661621     -53.1346168518
246 194   -4   66     -0.4118237018     -9.7856006622     0.2202777862     0.2665784835     -0.5697041511     0.1600623369     24.6924839019     78.1908187866     -53.8093414306
247 146   -4   65     -0.4118237018     -9.7856006622     0.2202777862     0.2665784835     -0.5697041511     0.1600623369     24.6924839019     78.1908187866     -53.8093414306
248  98   -6   64     -0.2274607658     -9.8191213607     0.1125332117     0.2916126060     -0.6344199657     0.1669866800     24.6924839019     78.1908187866     -53.8093414306
249  50   -7   60     -0.2130948066     -9.8047552108     0.1388707752     0.3203751802     -0.4996619701     0.0953465557     24.6924839019     78.1908187866     -53.8093414306
250   2   -5   59     -0.2130948066     -9.8047552108     0.1388707752     0.3203751802     -0.4996619701     0.0953465557     24.6924839019     78.1908187866     -53.8093414306
250 209   -4   58     -0.3519655704     -9.7305316925     0.2011231899     0.3206414937     -0.3268201828     0.0370224428     24.6924839019     78.1908187866     -53.8093414306
251 161   -2   56     -0.4429498672     -9.7401084899     0.2561926364     0.3062602043     -0.3329455375     0.0527353286     24.6924839019     78.1908187866     -53.8093414306
252 114   -2   55     -0.4429498672     -9.7401084899     0.2561926364     0.3062602043     -0.3329455375     0.0527353286     24.6924839019     78.1908187866     -53.8093414306
253  66   -1   54     -0.3783031463     -9.8191213607     0.2897131729     0.2876177978     -0.4650403022     0.1054667234     24.6924839019     78.1908187866     -53.8093414306
254  18   -1   53     -0.3950634002     -9.9077110290     0.2992904472     0.3014664411     -0.5374794006     0.1030698418     24.6924839019     78.1908187866     -53.8093414306
254 225   -2   53     -0.3950634002     -9.9077110290     0.2992904472     0.3014664411     -0.5374794006     0.1030698418     24.6924839019     78.1908187866     -53.8093414306
255 177   -2   55     -0.2346437215     -9.7640523910     0.0478864765     0.3265005350     -0.5465342998     0.0772367858     24.5173606872     78.7179489135     -51.6164855957
  0 129   -1   51     -0.2609812974     -9.7520809173     0.0550694465     0.3073254823     -0.4658392906     0.0580617332     24.5173606872     78.7179489135     -51.6164855957
  1  81   -1   52     -0.2609812974     -9.7520809173     0.0550694465     0.3073254823     -0.4658392906     0.0580617332     24.5173606872     78.7179489135     -51.6164855957
  2  32    0   52     -0.2873188495     -9.7951784133     0.1484480619     0.2870851516     -0.3614418029     0.0303644371     24.5173606872     78.7179489135     -51.6164855957
  2 241    0   51     -0.2154891252     -9.8286991119     0.1723913097     0.2886830806     -0.3028513908     0.0117220282     24.5173606872     78.7179489135     -51.6164855957
  3 193    0   50     -0.2154891252     -9.8286991119     0.1723913097     0.2886830806     -0.3028513908     0.0117220282     24.5173606872     78.7179489135     -51.6164855957
  4 145    1   51     -0.2657699346     -9.8215160369     0.1460537433     0.3102550268     -0.2253521919     -0.0165079092     24.5173606872     78.7179489135     -51.6164855957
  5  97    1   50     -0.2801358699     -9.8095445632     0.1101388931     0.3035969972     -0.2011170625     -0.0149099898     24.5173606872     78.7179489135     -51.6164855957
  6  49    2   51     -0.2801358699     -9.8095445632     0.1101388931     0.3035969972     -0.2011170625     -0.0149099898     24.5173606872     78.7179489135     -51.6164855957
  7   1    3   56     -0.3687258243     -9.7113771438     0.2370380401     0.2913462829     -0.2543810844     0.0109230649     25.5681037902     78.3665313720     -50.2670326232
  7 209    3   54     -0.2585869789     -9.6994056701     0.2178834438     0.3177119731     -0.3212274312     0.0506047677     25.5681037902     78.3665313720     -50.2670326232
  8 161    3   54     -0.2585869789     -9.6994056701     0.2178834438     0.3177119731     -0.3212274312     0.0506047677     25.5681037902     78.3665313720     -50.2670326232
  9 113    4   55     -0.1795742750     -9.7903900146     0.1316878080     0.3190435886     -0.3366740226     0.0298317956     25.5681037902     78.3665313720     -50.2670326232
 10  64    4   54     -0.1221105098     -9.7137708663     0.2394323587     0.3294300556     -0.3153684139     0.0277012324     25.5681037902     78.3665313720     -50.2670326232
 11  16    3   52     -0.1221105098     -9.7137708663     0.2394323587     0.3294300556     -0.3153684139     0.0277012324     25.5681037902     78.3665313720     -50.2670326232
 11 225    2   51     -0.2083061695     -9.7544746398     0.2466153383     0.3267668485     -0.3182979106     0.0721766996     25.5681037902     78.3665313720     -50.2670326232
 12 177    2   46     -0.0526751232     -9.8358821868     -0.0622524166     0.3195762157     -0.2226889848     -0.0279596805     25.5681037902     78.3665313720     -50.2670326232
 13 130    2   47     -0.0526751232     -9.8358821868     -0.0622524166     0.3195762157     -0.2226889848     -0.0279596805     25.5681037902     78.3665313720     -50.2670326232
 14  83    4   47     -0.3423882961     -9.6946163177     0.3112620830     0.3488714456     -0.0647611331     -0.0559232950     25.3929805755     77.4879837036     -51.1104393005
 15  35    3   50     -0.2346437215     -9.8047552108     0.1987288665     0.3070591688     -0.1944590568     0.0348918771     25.3929805755     77.4879837036     -51.1104393005
 15 243    3   52     -0.2346437215     -9.8047552108     0.1987288665     0.3070591688     -0.1944590568     0.0348918771     25.3929805755     77.4879837036     -51.1104393005
 16 195    3   49     -0.1484480619     -9.9077110290     0.0694353866     0.2921452331     -0.3617081165     0.1318324208     25.3929805755     77.4879837036     -51.1104393005
 17 147    0   50     -0.2849245071     -9.8382759094     0.0694353866     0.3206414937     -0.4008571624     0.1502084970     25.3929805755     77.4879837036     -51.1104393005
 18  98    0   50     -0.2849245071     -9.8382759094     0.0694353866     0.3206414937     -0.4008571624     0.1502084970     25.3929805755     77.4879837036     -51.1104393005
 19  50    0   51     -0.0478864765     -9.7951784133     0.1221105098     0.3057275772     -0.3694313764     0.0783020591     25.3929805755     77.4879837036     -51.1104393005
 20   2    2   52     -0.0957729530     -9.7568693161     0.2059118509     0.3163803815     -0.2360049962     0.0396856403     25.3929805755     77.4879837036     -51.1104393005
 20 209    4   51     -0.0957729530     -9.7568693161     0.2059118509     0.3163803815     -0.2360049962     0.0396856403     25.3929805755     77.4879837036     -51.1104393005
 21 161    4   49     -0.2059118509     -9.7616577148     0.1197161788     0.2870851516     -0.1627669572     0.0423488426     24.3422374725     79.2450790405     -50.4357147216
 22 113    4   48     -0.2226721048     -9.8023614883     0.0957729530     0.3004011631     -0.1513151884     0.0804326248     24.3422374725     79.2450790405     -50.4357147216
 23  66    2   47     -0.2226721048     -9.8023614883     0.0957729530     0.3004011631     -0.1513151884     0.0804326248     24.3422374725     79.2450790405     -50.4357147216
 24  18    1   49     -0.2921074867     -9.7616577148     -0.0478864765     0.3025317192     -0.2463914871     0.0916180706     24.3422374725     79.2450790405     -50.4357147216
 24 226    2   56     -0.1197161788     -9.8382759094     -0.0933786296     0.2766986846     -0.2815457534     0.0197116279     24.3422374725     79.2450790405     -50.4357147216
 25 179    2   58     -0.1197161788     -9.8382759094     -0.0933786296     0.2766986846     -0.2815457534     0.0197116279     24.3422374725     79.2450790405     -50.4357147216
 26 132    4   61     -0.1604196929     -9.6922225952     0.2346437215     0.3323595762     -0.1121661186     -0.1070567607     24.3422374725     79.2450790405     -50.4357147216
 27  85    7   61     -0.2178834438     -9.7712354660     0.5243568897     0.3358217477     -0.0778108215     -0.1139811038     24.3422374725     79.2450790405     -50.4357147216
 28  37    8   55     -0.2178834438     -9.7712354660     0.5243568897     0.3358217477     -0.0778108215     -0.1139811038     24.3422374725     79.2450790405     -50.4357147216
 28 246    9   50     -0.1005615949     -9.7903900146     0.2537982940     0.3416807889     -0.2093729734     -0.0175731921     24.1671123504     77.6636886596     -49.2549476623
 29 198    8   43     -0.0023943238     -9.7664461135     0.1676026582     0.3171793222     -0.2253521919     -0.0079856662     24.1671123504     77.6636886596     -49.2549476623
 30 151    8   40     -0.0023943238     -9.7664461135     0.1676026582     0.3171793222     -0.2253521919     -0.0079856662     24.1671123504     77.6636886596     -49.2549476623
 31 104    9   35     0.0335205316     -9.7784175872     0.2250664234     0.2988032341     -0.1670280694     -0.0178395137     24.1671123504     77.6636886596     -49.2549476623
 32  56    8   35     0.1125332117     -9.7520809173     0.2801358699     0.2814924430     -0.0999153995     -0.0364819240     24.1671123504     77.6636886596     -49.2549476623
 33   8    8   33     0.1125332117     -9.7520809173     0.2801358699     0.2814924430     -0.0999153995     -0.0364819240     24.1671123504     77.6636886596     -49.2549476623
 33 216   10   31     0.1388707752     -9.7496862411     0.3854861259     0.2705733299     -0.0293405580     -0.0367482447     24.1671123504     77.6636886596     -49.2549476623
 34 169    9   30     0.0694353866     -9.7353200912     0.5267512321     0.2809597969     -0.0479829645     0.0548658895     24.1671123504     77.6636886596     -49.2549476623
 35 121    7   23     0.0694353866     -9.7353200912     0.5267512321     0.2809597969     -0.0479829645     0.0548658895     24.1671123504     77.6636886596     -49.2549476623
 36  73    6   19     0.0191545906     -9.7496862411     0.0526751232     0.3004011631     -0.1595711135     0.1552685737     24.1671123504     77.6636886596     -49.2549476623
 37  25    3   15     0.0191545906     -9.9723577499     -0.0095772953     0.2988032341     -0.2527831792     0.2181201457     23.2914924621     77.8394012451     -50.4357147216
 37 233    2   13     0.0191545906     -9.9723577499     -0.0095772953     0.2988032341     -0.2527831792     0.2181201457     23.2914924621     77.8394012451     -50.4357147216
 38 186    1   15     -0.0694353866     -9.8358821868     0.1005615949     0.3099886894     -0.2842089653     0.2095978975     23.2914924621     77.8394012451     -50.4357147216
 39 138    0   16     0.0502807998     -9.7760238647     0.0143659424     0.3043959617     -0.2314775466     0.1259733676     23.2914924621     77.8394012451     -50.4357147216
 40  90    1   16     0.0502807998     -9.7760238647     0.0143659424     0.3043959617     -0.2314775466     0.1259733676     23.2914924621     77.8394012451     -50.4357147216
 41  42    1   15     0.0335205316     -9.8239097595     0.0407035017     0.3025317192     -0.1057744383     0.0391530036     23.2914924621     77.8394012451     -50.4357147216
 41 250    1   16     0.1532367229     -10.0274276733     0.0550694465     0.2870851516     -0.0181551055     0.0031997785     23.2914924621     77.8394012451     -50.4357147216
 42 203    2   16     0.1532367229     -10.0274276733     0.0550694465     0.2870851516     -0.0181551055     0.0031997785     23.2914924621     77.8394012451     -50.4357147216
 43 155    2   17     -0.0263375616     -9.7879953384     0.1532367229     0.3059938907     -0.0114971029     0.0740409421     23.2914924621     77.8394012451     -50.4357147216
 44 108    2   15     -0.0574637699     -9.7041940689     0.1388707752     0.3046622753     -0.1060407638     0.1579317951     24.6924839019     78.5422439575     -48.7489013671
 45  60    2   12     -0.0574637699     -9.7041940689     0.1388707752     0.3046622753     -0.1060407638     0.1579317951     24.6924839019     78.5422439575     -48.7489013671
 46  12    1   12     -0.0574637699     -9.7903900146     0.1292934894     0.2998685359     -0.1521141529     0.1874933242     24.6924839019     78.5422439575     -48.7489013671
 46 220    0   10     -0.0694353866     -9.8263044357     0.1460537433     0.3014664411     -0.1534457445     0.1672529935     24.6924839019     78.5422439575     -48.7489013671
 47 173    1    9     -0.0694353866     -9.8263044357     0.1460537433     0.3014664411     -0.1534457445     0.1672529935     24.6924839019     78.5422439575     -48.7489013671
 48 125    1    6     -0.0885899734     -9.8119382858     0.0861956501     0.3262342214     -0.1049754738     0.1206469655     24.6924839019     78.5422439575     -48.7489013671
 49  77    0    4     -0.0383091812     -9.7592630386     0.1771799468     0.3328922033     -0.0850014686     0.0857590293     24.6924839019     78.5422439575     -48.7489013671
 50  29    0    3     -0.0383091812     -9.7592630386     0.1771799468     0.3328922033     -0.0850014686     0.0857590293     24.6924839019     78.5422439575     -48.7489013671
 50 237    0    1     -0.0838013267     -9.7832069396     0.0981672668     0.2950747489     -0.0937900352     0.1126573681     24.6924839019     78.5422439575     -48.7489013671
 51 189    0    0     -0.0646467447     -9.8071498870     0.0454921483     0.2444739341     -0.0937900352     0.1169184923     23.4666156768     76.6094360351     -51.2791213989
 52 141    0    0     -0.0646467447     -9.8071498870     0.0454921483     0.2444739341     -0.0937900352     0.1169184923     23.4666156768     76.6094360351     -51.2791213989
 53  93    0    0     -0.0838013267     -9.7736291885     -0.0143659424     0.2316905498     -0.0969858741     0.1118584036     23.4666156768     76.6094360351     -51.2791213989
 54  45    0    0     -0.1053502440     -9.7688407897     -0.0311262083     0.2668447971     -0.1108345270     0.1182500839     23.4666156768     76.6094360351     -51.2791213989
 54 253    0    0     -0.1053502440     -9.7688407897     -0.0311262083     0.2668447971     -0.1108345270     0.1182500839     23.4666156768     76.6094360351     -51.2791213989
 55 205    0    0     -0.2202777862     -9.6946163177     0.1005615949     0.3217067718     -0.1116334795     0.1105268001     23.4666156768     76.6094360351     -51.2791213989
 56 158    0    0     -0.1508424043     -9.8119382858     0.0646467447     0.3288974285     -0.1084376449     0.0420825195     23.4666156768     76.6094360351     -51.2791213989
 57 110    0    0     -0.1508424043     -9.8119382858     0.0646467447     0.3288974285     -0.1084376449     0.0420825195     23.4666156768     76.6094360351     -51.2791213989
 58  62    0    0     -0.0550694465     -9.7927837371     0.0239432382     0.3012001276     -0.0967195606     -0.0221006345     23.4666156768     76.6094360351     -51.2791213989
 59  14    0    0     0.0191545906     -9.7664461135     0.0095772953     0.2852209091     -0.0897952270     -0.0095835857     25.5681037902     77.6636886596     -50.2670326232
 59 222    0    0     0.0191545906     -9.7664461135     0.0095772953     0.2852209091     -0.0897952270     -0.0095835857     25.5681037902     77.6636886596     -50.2670326232
 60 173    0    0     -0.0143659424     -9.7520809173     -0.0119716191     0.2804271697     -0.0908605098     0.0519363689     25.5681037902     77.6636886596     -50.2670326232
 61 125    0    0     -0.0335205316     -9.8119382858     -0.0502807998     0.2729701995     -0.0980511569     0.0910854339     25.5681037902     77.6636886596     -50.2670326232
 62  77    0    0     -0.0335205316     -9.8119382858     -0.0502807998     0.2729701995     -0.0980511569     0.0910854339     25.5681037902     77.6636886596     -50.2670326232
 63  29    0    0     -0.0526751232     -9.8358821868     -0.0574637699     0.2956073760     -0.0943226718     0.1001403212     25.5681037902     77.6636886596     -50.2670326232
 63 237    0    0     -0.0574637699     -9.7903900146     -0.0335205316     0.3312942981     -0.0988501167     0.1081299190     25.5681037902     77.6636886596     -50.2670326232
 64 189    0    0     -0.0574637699     -9.7903900146     -0.0335205316     0.3312942981     -0.0988501167     0.1081299190     25.5681037902     77.6636886596     -50.2670326232
 65 141    0    0     -0.0694353866     -9.8023614883     0.0000000000     0.3573936939     -0.1033775568     0.1022708773     25.5681037902     77.6636886596     -50.2670326232
 66  92    0    0     -0.0550694465     -9.7951784133     -0.0478864765     0.3430123805     -0.1071060419     0.1049340844     23.6417407989     77.8394012451     -50.0983543395
 67  44    0    0     -0.0550694465     -9.7951784133     -0.0478864765     0.3430123805     -0.1071060419     0.1049340844     23.6417407989     77.8394012451     -50.0983543395
 67 252    0    0     -0.0407035017     -9.7879953384     -0.0359148550     0.3408818244     -0.1095029239     0.1214459300     23.6417407989     77.8394012451     -50.0983543395
 68 203    0    0     -0.0694353866     -9.8143329620     0.0047886476     0.3659159183     -0.1041765213     0.1446157836     23.6417407989     77.8394012451     -50.0983543395
 69 156    0    0     -0.0694353866     -9.8143329620     0.0047886476     0.3659159183     -0.1041765213     0.1446157836     23.6417407989     77.8394012451     -50.0983543395
 70 108    0    0     -0.1436594247     -9.7832069396     0.0383091812     0.3866888999     -0.0919257926     0.1422188997     23.6417407989     77.8394012451     -50.0983543395
 71  60    0    0     -0.0957729530     -9.7592630386     0.0742240333     0.3712423086     -0.0844688320     0.1073309659     23.6417407989     77.8394012451     -50.0983543395
 72  11    0    0     -0.0957729530     -9.7592630386     0.0742240333     0.3712423086     -0.0844688320     0.1073309659     23.6417407989     77.8394012451     -50.0983543395
 72 219    0    0     -0.1125332117     -9.7616577148     0.0550694465     0.3275658130     -0.0852677917     0.0982760810     23.6417407989     77.8394012451     -50.0983543395
 73 171    0    0     -0.0670410633     -9.7640523910     0.0383091812     0.2916126060     -0.0903278732     0.1057330369     23.6417407989     77.8394012451     -50.0983543395
 74 123    0    0     -0.0670410633     -9.7640523910     0.0383091812     0.2916126060     -0.0903278732     0.1057330369     23.6417407989     77.8394012451     -50.0983543395
 75  74    0    0     -0.0838013267     -9.7544746398     0.0071829710     0.2700406551     -0.0908605098     0.1259733676     23.4666156768     79.7722091674     -49.2549476623
 76  26    0    0     -0.1436594247     -9.8167276382     -0.0454921483     0.2801608562     -0.0961869144     0.1312997817     23.4666156768     79.7722091674     -49.2549476623
 76 234    0    0     -0.1436594247     -9.8167276382     -0.0454921483     0.2801608562     -0.0961869144     0.1312997817     23.4666156768     79.7722091674     -49.2549476623
 77 187    0    0     -0.1580253696     -9.8167276382     -0.0071829710     0.3153151035     -0.0980511569     0.1025372028     23.4666156768     79.7722091674     -49.2549476623
 78 139    0    0     -0.1149275422     -9.8023614883     -0.0119716191     0.3257015705     -0.0948553180     0.0793673467     23.4666156768     79.7722091674     -49.2549476623
 79  92    0    0     -0.1149275422     -9.8023614883     -0.0119716191     0.3257015705     -0.0948553180     0.0793673467     23.4666156768     79.7722091674     -49.2549476623
 80  44    0    0     -0.1268991470     -9.8167276382     0.0047886476     0.3390175819     -0.0842024993     0.0862916755     23.4666156768     79.7722091674     -49.2549476623
 80 252    0    0     -0.0957729530     -9.7999668121     -0.0239432382     0.3424797296     -0.0937900352     0.0929496765     23.4666156768     79.7722091674     -49.2549476623
 81 205    0    0     -0.0957729530     -9.7999668121     -0.0239432382     0.3424797296     -0.0937900352     0.0929496765     23.4666156768     79.7722091674     -49.2549476623
 82 157    0    0     -0.1173218607     -9.8215160369     -0.0311262083     0.3794982433     -0.0967195606     0.1187827348     25.3929805755     78.5422439575     -49.7609901428
 83 109    0    0     -0.1340821266     -9.7951784133     0.0383091812     0.4042660236     -0.1057744383     0.1510074710     25.3929805755     78.5422439575     -49.7609901428
 84  61    0    0     -0.1340821266     -9.7951784133     0.0383091812     0.4042660236     -0.1057744383     0.1510074710     25.3929805755     78.5422439575     -49.7609901428
 85  13    0    0     -0.1556310415     -9.6802511215     -0.0359148550     0.3842920112     -0.1025785923     0.1704488372     25.3929805755     78.5422439575     -49.7609901428
 85 221    0    0     -0.1412650966     -9.7903900146     0.1029559254     0.2910799789     -0.1411950349     0.1795037269     25.3929805755     78.5422439575     -49.7609901428
 86 173    0    0     -0.1412650966     -9.7903900146     0.1029559254     0.2910799789     -0.1411950349     0.1795037269     25.3929805755     78.5422439575     -49.7609901428
 87 125    0    0     -0.2370380401     -9.8263044357     0.0263375616     0.3272994995     -0.1105682015     0.1629918813     25.3929805755     78.5422439575     -49.7609901428
 88  77    0    0     -0.2514039993     -9.7856006622     0.0502807998     0.3486051082     -0.0919257926     0.1174511313     25.3929805755     78.5422439575     -49.7609901428
 89  29    0    0     -0.2514039993     -9.7856006622     0.0502807998     0.3486051082     -0.0919257926     0.1174511313     25.3929805755     78.5422439575     -49.7609901428
 89 236    0    0     -0.2226721048     -9.7784175872     0.0646467447     0.3464745521     -0.0889962673     0.0833621501     24.6924839019     77.8394012451     -50.0983543395
 90 188    0    0     -0.1891515731     -9.7903900146     0.0550694465     0.3094560623     -0.0948553180     0.0692471790     24.6924839019     77.8394012451     -50.0983543395
 91 140    0    0     -0.1891515731     -9.7903900146     0.0550694465     0.3094560623     -0.0948553180     0.0692471790     24.6924839019     77.8394012451     -50.0983543395
 92  92    0    0     -0.1652083396     -9.7975721359     0.0167602658     0.2780302762     -0.0921921157     0.0663176536     24.6924839019     77.8394012451     -50.0983543395
 93  44    0    0     -0.1436594247     -9.7903900146     -0.0119716191     0.2937431526     -0.0879309844     0.0897538280     24.6924839019     77.8394012451     -50.0983543395
 93 252    0    0     -0.1436594247     -9.7903900146     -0.0119716191     0.2937431526     -0.0879309844     0.0897538280     24.6924839019     77.8394012451     -50.0983543395
 94 204    0    0     -0.1915459060     -9.8167276382     -0.0047886476     0.3272994995     -0.0900615501     0.1363598585     24.6924839019     77.8394012451     -50.0983543395
 95 156    0    0     -0.2825301933     -9.7951784133     0.0359148550     0.3467408657     -0.0900615501     0.1374251365     24.6924839019     77.8394012451     -50.0983543395
 96 108    0    0     -0.2825301933     -9.7951784133     0.0359148550     0.3467408657     -0.0900615501     0.1374251365     24.6924839019     77.8394012451     -50.0983543395
 97  59    0    0     -0.2561926364     -9.7856006622     0.0383091812     0.3363543748     -0.0943226718     0.0926833534     25.0427322387     77.4879837036     -50.7730789184
 98  11    0    0     -0.2322494029     -9.7975721359     0.0263375616     0.3185109138     -0.0961869144     0.0556648492     25.0427322387     77.4879837036     -50.7730789184
 98 219    0    0     -0.2322494029     -9.7975721359     0.0263375616     0.3185109138     -0.0961869144     0.0556648492     25.0427322387     77.4879837036     -50.7730789184
 99 171    0    0     -0.2059118509     -9.7879953384     0.0454921483     0.3065265178     -0.1028449177     0.0428814840     25.0427322387     77.4879837036     -50.7730789184
100 123    0    0     -0.1101388931     -9.9316549301     -0.0957729530     0.3012001276     -0.0945889949     0.0516700506     25.0427322387     77.4879837036     -50.7730789184
101  76    0    0     -0.1101388931     -9.9316549301     -0.0957729530     0.3012001276     -0.0945889949     0.0516700506     25.0427322387     77.4879837036     -50.7730789184
102  27    0    0     -0.1652083396     -9.7808122634     0.0383091812     0.2972053337     -0.0895289134     0.0700461387     25.0427322387     77.4879837036     -50.7730789184
102 235    0    0     -0.1963345432     -9.8119382858     0.0000000000     0.2727038621     -0.0956542778     0.0881559181     25.0427322387     77.4879837036     -50.7730789184
103 186    0    0     -0.1963345432     -9.8119382858     0.0000000000     0.2727038621     -0.0956542778     0.0881559181     25.0427322387     77.4879837036     -50.7730789184
104 138    0    0     -0.1867572593     -9.7856006622     -0.0478864765     0.3006675004     -0.0924584293     0.0996076774     24.5173606872     77.3122711181     -51.9538459777
105  90    0    0     -0.2107004880     -9.8071498870     -0.0287318849     0.3318269252     -0.0943226718     0.0988087177     24.5173606872     77.3122711181     -51.9538459777
106  42    0    0     -0.2107004880     -9.8071498870     -0.0287318849     0.3318269252     -0.0943226718     0.0988087177     24.5173606872     77.3122711181     -51.9538459777
106 250    0    0     -0.3088677406     -9.6946163177     0.1173218607     0.3507356643     -0.0903278732     0.0996076774     24.5173606872     77.3122711181     -51.9538459777
107 202    0    0     -0.2083061695     -9.8071498870     0.0430978250     0.3225057363     -0.0996490764     0.0735083007     24.5173606872     77.3122711181     -51.9538459777
108 154    0    0     -0.2083061695     -9.8071498870     0.0430978250     0.3225057363     -0.0996490764     0.0735083007     24.5173606872     77.3122711181     -51.9538459777
109 106    0    0     -0.1819685935     -9.7856006622     0.0119716191     0.3065265178     -0.0948553180     0.0607249355     24.5173606872     77.3122711181     -51.9538459777
110  58    0    0     -0.1939402198     -9.7832069396     0.0143659424     0.3062602043     -0.0927247524     0.0657850217     24.5173606872     77.3122711181     -51.9538459777
111  11    0    0     -0.1939402198     -9.7832069396     0.0143659424     0.3062602043     -0.0927247524     0.0657850217     24.5173606872     77.3122711181     -51.9538459777
111 219    0    0     -0.1891515731     -9.7879953384     0.0119716191     0.3110539674     -0.0977848243     0.0711114168     24.5173606872     77.3122711181     -51.9538459777
112 171    0    0     -0.1580253696     -9.7999668121     0.0000000000     0.3025317192     -0.0967195606     0.0817642307     25.0427322387     78.5422439575     -50.4357147216
113 122    0    0     -0.1580253696     -9.7999668121     0.0000000000     0.3025317192     -0.0967195606     0.0817642307     25.0427322387     78.5422439575     -50.4357147216
114  74    0    0     -0.2011231899     -9.7999668121     0.0000000000     0.2990695476     -0.0977848243     0.0969444751     25.0427322387     78.5422439575     -50.4357147216
115  25    0    0     -0.1963345432     -9.8047552108     -0.0215489125     0.3115866184     -0.0983174705     0.0993413543     25.0427322387     78.5422439575     -50.4357147216
115 234    0    0     -0.1963345432     -9.8047552108     -0.0215489125     0.3115866184     -0.0983174705     0.0993413543     25.0427322387     78.5422439575     -50.4357147216
116 186    0    0     -0.2298550844     -9.7999668121     0.0095772953     0.3347564697     -0.0964532375     0.0838947868     25.0427322387     78.5422439575     -50.4357147216
117 139    0    0     -0.2059118509     -9.7903900146     0.0263375616     0.3491377592     -0.0916594696     0.0540669345     25.0427322387     78.5422439575     -50.4357147216
118  91    0    0     -0.2059118509     -9.7903900146     0.0263375616     0.3491377592     -0.0916594696     0.0540669345     25.0427322387     78.5422439575     -50.4357147216
119  43    0    0     -0.1388707752     -9.7808122634     -0.0047886476     0.3520672559     -0.0964532375     0.0620565366     25.0427322387     78.5422439575     -50.4357147216
119 251    0    0     -0.1508424043     -9.7808122634     0.0023943238     0.3515346288     -0.1071060419     0.1038687944     25.3929805755     78.1908187866     -49.4236259460
120 203    0    0     -0.1508424043     -9.7808122634     0.0023943238     0.3515346288     -0.1071060419     0.1038687944     25.3929805755     78.1908187866     -49.4236259460
121 155    0    0     -0.2250664234     -9.7903900146     0.0215489125     0.3478061676     -0.1044428467     0.1273049712     25.3929805755     78.1908187866     -49.4236259460
122 107    0    0     -0.2490096569     -9.7832069396     0.0454921483     0.3464745521     -0.0959205913     0.1147879242     25.3929805755     78.1908187866     -49.4236259460
123  59    0    0     -0.2490096569     -9.7832069396     0.0454921483     0.3464745521     -0.0959205913     0.1147879242     25.3929805755     78.1908187866     -49.4236259460
124  11    0    0     -0.2370380401     -9.7903900146     0.0311262083     0.3403491973     -0.0929910659     0.0817642307     25.3929805755     78.1908187866     -49.4236259460
124 219    0    0     -0.2011231899     -9.7784175872     0.0598580884     0.3265005350     -0.0929910659     0.0588606929     25.3929805755     78.1908187866     -49.4236259460
125 171    0    0     -0.2011231899     -9.7784175872     0.0598580884     0.3265005350     -0.0929910659     0.0588606929     25.3929805755     78.1908187866     -49.4236259460
126 122    0    0     -0.1628140068     -9.7879953384     0.0454921483     0.3012001276     -0.1004480361     0.0729756641     25.3929805755     78.1908187866     -49.4236259460
127  74    0    0     -0.1819685935     -9.8071498870     -0.0335205316     0.2908136367     -0.0983174705     0.1046677589     24.1671123504     78.3665313720     -48.5802230834
128  26    0    0     -0.1819685935     -9.8071498870     -0.0335205316     0.2908136367     -0.0983174705     0.1046677589     24.1671123504     78.3665313720     -48.5802230834
128 234    0    0     -0.1915459060     -9.8023614883     -0.0191545906     0.3051949024     -0.0900615501     0.1246417760     24.1671123504     78.3665313720     -48.5802230834
129 186    0    0     -0.2514039993     -9.8095445632     0.0071829710     0.3153151035     -0.0889962673     0.1259733676     24.1671123504     78.3665313720     -48.5802230834
130 139    0    0     -0.2514039993     -9.8095445632     0.0071829710     0.3153151035     -0.0889962673     0.1259733676     24.1671123504     78.3665313720     -48.5802230834
131  91    0    0     -0.2753472328     -9.7999668121     -0.0095772953     0.3217067718     -0.0897952270     0.1044014453     24.1671123504     78.3665313720     -48.5802230834
132  43    0    0     -0.2490096569     -9.7808122634     0.0119716191     0.3320932626     -0.0943226718     0.0753725481     24.1671123504     78.3665313720     -48.5802230834
132 251    0    0     -0.2490096569     -9.7808122634     0.0119716191     0.3320932626     -0.0943226718     0.0753725481     24.1671123504     78.3665313720     -48.5802230834
133 203    0    0     -0.2011231899     -9.7712354660     0.0191545906     0.3374196529     -0.1012470006     0.0668502998     24.1671123504     78.3665313720     -48.5802230834
134 155    0    0     -0.2250664234     -9.8071498870     0.0167602658     0.3344901561     -0.1025785923     0.0857590293     25.3929805755     78.5422439575     -50.0983543395
135 108    0    0     -0.2250664234     -9.8071498870     0.0167602658     0.3344901561     -0.1025785923     0.0857590293     25.3929805755     78.5422439575     -50.0983543395
136  59    0    0     -0.2370380401     -9.7975721359     0.0023943238     0.3296963930     -0.0975185203     0.0881559181     25.3929805755     78.5422439575     -50.0983543395
137  11    0    0     -0.2154891252     -9.7592630386     0.0119716191     0.3336911678     -0.0961869144     0.0825631904     25.3929805755     78.5422439575     -50.0983543395
137 220    0    0     -0.2154891252     -9.7592630386     0.0119716191     0.3336911678     -0.0961869144     0.0825631904     25.3929805755     78.5422439575     -50.0983543395
138 172    0    0     -0.2274607658     -9.7879953384     0.0239432382     0.3422134160     -0.0983174705     0.0945475959     25.3929805755     78.5422439575     -50.0983543395
139 124    0    0     -0.2442210197     -9.7951784133     0.0263375616     0.3502030372     -0.0961869144     0.0948139095     25.3929805755     78.5422439575     -50.0983543395
140  76    0    0     -0.2442210197     -9.7951784133     0.0263375616     0.3502030372     -0.0961869144     0.0948139095     25.3929805755     78.5422439575     -50.0983543395
141  28    0    0     -0.2298550844     -9.8047552108     0.0359148550     0.3446103096     -0.0937900352     0.0873569488     25.3929805755     78.5422439575     -50.0983543395
141 236    0    0     -0.2178834438     -9.7736291885     0.0335205316     0.3363543748     -0.0959205913     0.0913517570     24.8676090240     79.0693664550     -49.9296722412
142 188    0    0     -0.2178834438     -9.7736291885     0.0335205316     0.3363543748     -0.0959205913     0.0913517570     24.8676090240     79.0693664550     -49.9296722412
143 140    0    0     -0.2537982940     -9.7879953384     0.0143659424     0.3238373279     -0.1033775568     0.1067983150     24.8676090240     79.0693664550     -49.9296722412
144  92    0    0     -0.2729529142     -9.8023614883     0.0263375616     0.3283648014     -0.0972521972     0.0950802326     24.8676090240     79.0693664550     -49.9296722412
145  44    0    0     -0.2729529142     -9.8023614883     0.0263375616     0.3283648014     -0.0972521972     0.0950802326     24.8676090240     79.0693664550     -49.9296722412
145 252    0    0     -0.2322494029     -9.7927837371     0.0191545906     0.3299627065     -0.0935237121     0.0793673467     24.8676090240     79.0693664550     -49.9296722412
146 204    0    0     -0.2346437215     -9.7975721359     0.0526751232     0.3350227832     -0.0948553180     0.0804326248     24.8676090240     79.0693664550     -49.9296722412
147 156    0    0     -0.2346437215     -9.7975721359     0.0526751232     0.3350227832     -0.0948553180     0.0804326248     24.8676090240     79.0693664550     -49.9296722412
148 109    0    0     -0.2561926364     -9.7975721359     0.0670410633     0.3376859664     -0.0956542778     0.0849600696     24.8676090240     79.0693664550     -49.9296722412
149  61    0    0     -0.2274607658     -9.8047552108     0.0407035017     0.3302290201     -0.1007143497     0.0876232719     24.8676090240     79.0693664550     -49.9296722412
150  12    0    0     -0.2274607658     -9.8047552108     0.0407035017     0.3302290201     -0.1007143497     0.0876232719     24.8676090240     79.0693664550     -49.9296722412
150 220    0    0     -0.2250664234     -9.7832069396     0.0407035017     0.3225057363     -0.0988501167     0.0990750312     24.8676090240     78.3665313720     -50.6043968200
151 171    0    0     -0.2394323587     -9.7664461135     0.0263375616     0.3209078073     -0.0937900352     0.1163858413     24.8676090240     78.3665313720     -50.6043968200
152 123    0    0     -0.2394323587     -9.7664461135     0.0263375616     0.3209078073     -0.0937900352     0.1163858413     24.8676090240     78.3665313720     -50.6043968200
153  75    0    0     -0.3208393812     -9.8047552108     0.0311262083     0.3219730854     -0.0964532375     0.1171848058     24.8676090240     78.3665313720     -50.6043968200
154  27    0    0     -0.2968961238     -9.7975721359     0.0742240333     0.3206414937     -0.0972521972     0.0793673467     24.8676090240     78.3665313720     -50.6043968200
154 235    0    0     -0.2968961238     -9.7975721359     0.0742240333     0.3206414937     -0.0972521972     0.0793673467     24.8676090240     78.3665313720     -50.6043968200
155 187    0    0     -0.2514039993     -9.7712354660     0.0670410633     0.2937431526     -0.0892625904     0.0508710861     24.8676090240     78.3665313720     -50.6043968200
156 138    0    0     -0.1915459060     -9.7544746398     0.0335205316     0.2735028266     -0.0865993881     0.0495394897     24.8676090240     78.3665313720     -50.6043968200
157  90    0    0     -0.1915459060     -9.7544746398     0.0335205316     0.2735028266     -0.0865993881     0.0495394897     24.8676090240     78.3665313720     -50.6043968200
158  42    0    0     -0.2561926364     -9.7856006622     0.0119716191     0.2729701995     -0.0953879451     0.0697798204     25.2178573608     79.4207916259     -50.9417610168
158 250    0    0     -0.2777415513     -9.7975721359     -0.0191545906     0.2908136367     -0.1001817107     0.0551322078     25.2178573608     79.4207916259     -50.9417610168
159 202    0    0     -0.2777415513     -9.7975721359     -0.0191545906     0.2908136367     -0.1001817107     0.0551322078     25.2178573608     79.4207916259     -50.9417610168
160 154    0    0     -0.2178834438     -9.8358821868     -0.0311262083     0.3147824287     -0.1023122787     0.0258369922     25.2178573608     79.4207916259     -50.9417610168
161 107    0    0     -0.1245048284     -9.7951784133     0.0000000000     0.3387512683     -0.1039101958     0.0380877227     25.2178573608     79.4207916259     -50.9417610168
162  58    0    0     -0.1245048284     -9.7951784133     0.0000000000     0.3387512683     -0.1039101958     0.0380877227     25.2178573608     79.4207916259     -50.9417610168
163   9    0    0     -0.1843629074     -9.8358821868     -0.0167602658     0.3640516757     -0.1111008405     0.0982760810     25.2178573608     79.4207916259     -50.9417610168
163 217    0    0     -0.2130948066     -9.7927837371     0.0359148550     0.3984069824     -0.1097692375     0.1275712847     25.2178573608     79.4207916259     -50.9417610168
164 169    0    0     -0.2130948066     -9.7927837371     0.0359148550     0.3984069824     -0.1097692375     0.1275712847     25.2178573608     79.4207916259     -50.9417610168
165 122    0    0     -0.2250664234     -9.7664461135     0.0574637699     0.3941458511     -0.1033775568     0.1339629769     25.7432289123     78.1908187866     -49.7609901428
166  74    0    0     -0.2442210197     -9.7592630386     0.0933786296     0.3664485454     -0.0980511569     0.1430178642     25.7432289123     78.1908187866     -49.7609901428
167  26    0    0     -0.2442210197     -9.7592630386     0.0933786296     0.3664485454     -0.0980511569     0.1430178642     25.7432289123     78.1908187866     -49.7609901428
167 234    0    0     -0.2945018005     -9.7520809173     0.0981672668     0.3339574813     -0.0999153995     0.1352945804     25.7432289123     78.1908187866     -49.7609901428
168 186    0    0     -0.3160507440     -9.7544746398     0.0718297100     0.3030643701     -0.1004480361     0.0974771118     25.7432289123     78.1908187866     -49.7609901428
169 138    0    0     -0.3160507440     -9.7544746398     0.0718297100     0.3030643701     -0.1004480361     0.0974771118     25.7432289123     78.1908187866     -49.7609901428
170  90    0    0     -0.2729529142     -9.7616577148     0.0838013267     0.2732365131     -0.0999153995     0.0476752471     25.7432289123     78.1908187866     -49.7609901428
171  42    0    0     -0.2250664234     -9.7879953384     0.0454921483     0.2569909572     -0.1009806752     0.0258369922     25.7432289123     78.1908187866     -49.7609901428
171 250    0    0     -0.2250664234     -9.7879953384     0.0454921483     0.2569909572     -0.1009806752     0.0258369922     25.7432289123     78.1908187866     -49.7609901428
172 202    0    0     -0.2130948066     -9.8119382858     -0.0287318849     0.2575236320     -0.0988501167     0.0450120449     25.5681037902     77.3122711181     -51.2791213989
173 154    0    0     -0.2202777862     -9.7664461135     -0.0143659424     0.2836229801     -0.1007143497     0.0657850217     25.5681037902     77.3122711181     -51.2791213989
174 107    0    0     -0.2202777862     -9.7664461135     -0.0143659424     0.2836229801     -0.1007143497     0.0657850217     25.5681037902     77.3122711181     -51.2791213989
175  59    0    0     -0.2370380401     -9.7927837371     -0.0047886476     0.3134508371     -0.1015133142     0.0897538280     25.5681037902     77.3122711181     -51.2791213989
176  12    0    0     -0.2561926364     -9.7903900146     0.0502807998     0.3296963930     -0.1001817107     0.0958791923     25.5681037902     77.3122711181     -51.2791213989
176 219    0    0     -0.2561926364     -9.7903900146     0.0502807998     0.3296963930     -0.1001817107     0.0958791923     25.5681037902     77.3122711181     -51.2791213989
177 172    0    0     -0.3471769332     -9.7832069396     0.0239432382     0.3467408657     -0.0908605098     0.0873569488     25.5681037902     77.3122711181     -51.2791213989
178 124    0    0     -0.2705585718     -9.8334875106     0.0167602658     0.3227720499     -0.1001817107     0.0261033153     25.5681037902     77.3122711181     -51.2791213989
179  76    0    0     -0.2705585718     -9.8334875106     0.0167602658     0.3227720499     -0.1001817107     0.0261033153     25.5681037902     77.3122711181     -51.2791213989
180  28    0    0     -0.2107004880     -9.7377147674     0.0598580884     0.3387512683     -0.0876646709     0.0143852233     24.5173606872     79.7722091674     -50.6043968200
180 235    0    0     -0.1771799468     -9.8023614883     0.0335205316     0.3129182100     -0.0953879451     0.0178473892     24.5173606872     79.7722091674     -50.6043968200
181 187    0    0     -0.1771799468     -9.8023614883     0.0335205316     0.3129182100     -0.0953879451     0.0178473892     24.5173606872     79.7722091674     -50.6043968200
182 140    0    0     -0.1747856235     -9.8071498870     -0.0047886476     0.2940094757     -0.0964532375     0.0370224428     24.5173606872     79.7722091674     -50.6043968200
183  91    0    0     -0.1819685935     -9.8119382858     -0.0023943238     0.2900146961     -0.0905941867     0.0575290918     24.5173606872     79.7722091674     -50.6043968200
184  43    0    0     -0.1819685935     -9.8119382858     -0.0023943238     0.2900146961     -0.0905941867     0.0575290918     24.5173606872     79.7722091674     -50.6043968200
184 251    0    0     -0.1484480619     -9.7808122634     -0.0095772953     0.3102550268     -0.0887299442     0.0756388616     24.5173606872     79.7722091674     -50.6043968200
185 203    0    0     -0.1436594247     -9.7879953384     0.0215489125     0.3294300556     -0.0972521972     0.1113257646     24.5173606872     79.7722091674     -50.6043968200
186 155    0    0     -0.1436594247     -9.7879953384     0.0215489125     0.3294300556     -0.0972521972     0.1113257646     24.5173606872     79.7722091674     -50.6043968200
187 108    0    0     -0.1795742750     -9.7999668121     0.0263375616     0.3331585407     -0.0985837936     0.1440831422     24.5173606872     79.7722091674     -50.6043968200
188  60    0    0     -0.2442210197     -9.7951784133     0.0047886476     0.3326258897     -0.0967195606     0.1480779552     24.3422374725     78.1908187866     -49.0862655639
189  12    0    0     -0.2442210197     -9.7951784133     0.0047886476     0.3326258897     -0.0967195606     0.1480779552     24.3422374725     78.1908187866     -49.0862655639
189 220    0    0     -0.2657699346     -9.7975721359     -0.0263375616     0.3406155109     -0.0969858741     0.1291692142     24.3422374725     78.1908187866     -49.0862655639
190 173    0    0     -0.2394323587     -9.7975721359     -0.0215489125     0.3592579126     -0.1041765213     0.1004066348     24.3422374725     78.1908187866     -49.0862655639
191 125    0    0     -0.2394323587     -9.7975721359     -0.0215489125     0.3592579126     -0.1041765213     0.1004066348     24.3422374725     78.1908187866     -49.0862655639
192  78    0    0     -0.2394323587     -9.7903900146     0.0430978250     0.3773676872     -0.1044428467     0.0822968578     24.3422374725     78.1908187866     -49.0862655639
193  30    0    0     -0.2178834438     -9.8023614883     0.0550694465     0.3677801609     -0.1007143497     0.0780357408     24.3422374725     78.1908187866     -49.0862655639
193 238    0    0     -0.2178834438     -9.8023614883     0.0550694465     0.3677801609     -0.1007143497     0.0780357408     24.3422374725     78.1908187866     -49.0862655639
194 190    0    0     -0.2226721048     -9.7879953384     0.0694353866     0.3390175819     -0.0953879451     0.0916180706     24.3422374725     78.1908187866     -49.0862655639
195 142    0    0     -0.2107004880     -9.7808122634     0.0143659424     0.3259679079     -0.0943226718     0.1036024808     23.8168640136     77.6636886596     -51.9538459777
196  94    0    0     -0.2107004880     -9.7808122634     0.0143659424     0.3259679079     -0.0943226718     0.1036024808     23.8168640136     77.6636886596     -51.9538459777
197  46    0    0     -0.2633756160     -9.7903900146     0.0119716191     0.3312942981     -0.0972521972     0.1115920782     23.8168640136     77.6636886596     -51.9538459777
197 254    0    0     -0.2274607658     -9.7832069396     0.0502807998     0.3440776824     -0.0977848243     0.1041351199     23.8168640136     77.6636886596     -51.9538459777
198 206    0    0     -0.2274607658     -9.7832069396     0.0502807998     0.3440776824     -0.0977848243     0.1041351199     23.8168640136     77.6636886596     -51.9538459777
199 158    0    0     -0.2130948066     -9.7999668121     0.0718297100     0.3350227832     -0.0929910659     0.1113257646     23.8168640136     77.6636886596     -51.9538459777
200 110    0    0     -0.2298550844     -9.8023614883     0.0646467447     0.3206414937     -0.0823382663     0.1241091370     23.8168640136     77.6636886596     -51.9538459777
201  62    0    0     -0.2298550844     -9.8023614883     0.0646467447     0.3206414937     -0.0823382663     0.
