# Supplementary material for: A localization method for wireless capsule endoscopy using side wall cameras and IMU sensor
Source: Sci Rep. 2021 May 27;11:11204. doi: 10.1038/s41598-021-90523-w (PMC8160358; doi:10.1038/s41598-021-90523-w)
Supplement: Supplementary file 1 — Supplementary Information. [file 41598_2021_90523_MOESM1_ESM.zip › data/peris_+10_-5_+15_1]

114 133    0    0     -0.0191545906     -9.7808122634     0.1747856235     0.0043223743     0.0179499769     -0.0252098774     23.9919891357     76.7851409912     -50.7730789184
115  85    0    0     -0.0143659424     -9.7784175872     0.1747856235     0.0005938932     0.0139551746     -0.0515755701     23.9919891357     76.7851409912     -50.7730789184
116  37    0    0     -0.0143659424     -9.7784175872     0.1747856235     0.0005938932     0.0139551746     -0.0515755701     23.9919891357     76.7851409912     -50.7730789184
116 245    0    0     -0.0502807998     -9.8071498870     0.1628140068     -0.0018029882     0.0118246137     -0.0718159008     23.9919891357     76.7851409912     -50.7730789184
117 197    0    0     -0.0694353866     -9.7377147674     0.1771799468     0.0005938932     -0.0001597926     -0.1128292083     23.9919891357     76.7851409912     -50.7730789184
118 149    0    0     -0.0694353866     -9.7377147674     0.1771799468     0.0005938932     -0.0001597926     -0.1128292083     23.9919891357     76.7851409912     -50.7730789184
119 101    0    0     -0.0981672668     -9.6826448440     0.2561926364     -0.0524038219     -0.0137421202     -0.2023127794     23.9919891357     76.7851409912     -50.7730789184
120  54    0    0     -0.0335205316     -9.7903900146     0.1676026582     -0.1480127573     -0.0190685253     -0.3397339820     23.1163692474     75.9065933227     -50.6043968200
121   6    0    0     -0.0335205316     -9.7903900146     0.1676026582     -0.1480127573     -0.0190685253     -0.3397339820     23.1163692474     75.9065933227     -50.6043968200
121 214    0    0     0.1795742750     -9.8526420593     0.0311262083     -0.1908903026     -0.0092146787     -0.4651707649     23.1163692474     75.9065933227     -50.6043968200
122 166    0    0     0.4142179965     -9.9005289077     -0.0766183614     -0.1376262664     -0.0081493988     -0.4430662155     23.1163692474     75.9065933227     -50.6043968200
123 119    0    0     0.4142179965     -9.9005289077     -0.0766183614     -0.1376262664     -0.0081493988     -0.4430662155     23.1163692474     75.9065933227     -50.6043968200
124  71    0    0     0.4836534023     -9.8286991119     -0.0023943238     -0.0153853168     -0.0196011657     -0.2904647636     23.1163692474     75.9065933227     -50.6043968200
125  23    0    0     0.5363285064     -9.7401084899     -0.0023943238     0.0828868103     -0.0539564609     -0.0742127847     23.1163692474     75.9065933227     -50.6043968200
125 231    0    0     0.5363285064     -9.7401084899     -0.0023943238     0.0828868103     -0.0539564609     -0.0742127847     23.1163692474     75.9065933227     -50.6043968200
126 183    0    0     0.4046407222     -9.7353200912     0.0814070034     0.1084535598     -0.0094809980     0.0733285856     23.1163692474     75.9065933227     -50.6043968200
127 135    0    0     0.2322494029     -9.7975721359     0.0622524166     0.1089861984     0.0126235747     0.1556215190     23.2914924621     76.4337234497     -50.4357147216
128  87    0    0     0.2322494029     -9.7975721359     0.0622524166     0.1089861984     0.0126235747     0.1556215190     23.2914924621     76.4337234497     -50.4357147216
129  40    0    0     0.1676026582     -9.7760238647     0.1460537433     0.1092525119     0.0224774193     0.1327179789     23.2914924621     76.4337234497     -50.4357147216
129 248    0    0     0.1508424043     -9.7233486175     0.1676026582     0.0791583347     0.0424514341     0.0783886623     23.2914924621     76.4337234497     -50.4357147216
130 200    0    0     0.1508424043     -9.7233486175     0.1676026582     0.0791583347     0.0424514341     0.0783886623     23.2914924621     76.4337234497     -50.4357147216
131 152    0    0     0.1077445626     -9.7736291885     0.1699969768     0.0312207102     0.0411198282     0.0392395992     23.2914924621     76.4337234497     -50.4357147216
132 104    0    0     0.1005615949     -9.8095445632     0.1580253696     0.0011265333     0.0264722228     -0.0233456349     23.2914924621     76.4337234497     -50.4357147216
133  57    0    0     0.1005615949     -9.8095445632     0.1580253696     0.0011265333     0.0264722228     -0.0233456349     23.2914924621     76.4337234497     -50.4357147216
134   9    0    0     0.1987288665     -9.7856006622     0.1221105098     -0.0105915534     0.0224774193     -0.0691526985     23.2914924621     76.4337234497     -50.4357147216
134 217    0    0     0.2250664234     -9.7927837371     0.0861956501     -0.0010040282     0.0267385435     -0.0398574829     24.3422374725     77.4879837036     -50.7730789184
135 169    0    0     0.2250664234     -9.7927837371     0.0861956501     -0.0010040282     0.0267385435     -0.0398574829     24.3422374725     77.4879837036     -50.7730789184
136 121    0    0     0.1771799468     -9.7856006622     0.1101388931     0.0253616690     0.0248743009     0.0099443864     24.3422374725     77.4879837036     -50.7730789184
137  73    0    0     0.1292934894     -9.7640523910     0.1484480619     0.0362807965     0.0166183767     0.0325815963     24.3422374725     77.4879837036     -50.7730789184
138  25    0    0     0.1292934894     -9.7640523910     0.1484480619     0.0362807965     0.0166183767     0.0325815963     24.3422374725     77.4879837036     -50.7730789184
138 232    0    0     0.1891515731     -9.7568693161     0.1652083396     0.0285575103     0.0240753412     0.0424354457     24.3422374725     77.4879837036     -50.7730789184
139 184    0    0     0.1268991470     -9.8167276382     0.1268991470     0.0218995070     0.0397882318     0.1034227609     24.3422374725     77.4879837036     -50.7730789184
140 136    0    0     0.1268991470     -9.8167276382     0.1268991470     0.0218995070     0.0397882318     0.1034227609     24.3422374725     77.4879837036     -50.7730789184
141  88    0    0     0.0023943238     -9.8358821868     0.1436594247     0.0424061584     0.0411198282     0.1327179789     24.3422374725     77.4879837036     -50.7730789184
142  40    0    0     -0.0838013267     -9.7999668121     0.1771799468     0.0695708084     0.0259395813     0.0933025932     23.6417407989     77.4879837036     -50.4357147216
142 247    0    0     -0.0838013267     -9.7999668121     0.1771799468     0.0695708084     0.0259395813     0.0933025932     23.6417407989     77.4879837036     -50.4357147216
143 199    0    0     -0.0861956501     -9.7281370162     0.2226721048     0.0567874479     0.0190152587     0.0102107071     23.6417407989     77.4879837036     -50.4357147216
144 151    0    0     -0.0861956501     -9.7401084899     0.2130948066     0.0021918134     0.0104930138     -0.0624946975     23.6417407989     77.4879837036     -50.4357147216
145 103    0    0     -0.0861956501     -9.7401084899     0.2130948066     0.0021918134     0.0104930138     -0.0624946975     23.6417407989     77.4879837036     -50.4357147216
146  55    0    0     -0.0383091812     -9.7425031661     0.1819685935     -0.0436152505     -0.0033556354     -0.1469181776     23.6417407989     77.4879837036     -50.4357147216
147   8    0    0     0.1173218607     -9.7879953384     0.1436594247     -0.0686493492     0.0009054878     -0.1831377220     23.6417407989     77.4879837036     -50.4357147216
147 216    0    0     0.1173218607     -9.7879953384     0.1436594247     -0.0686493492     0.0009054878     -0.1831377220     23.6417407989     77.4879837036     -50.4357147216
148 168    0    0     0.0909842967     -9.8454589843     0.0909842967     -0.0574639034     0.0152867770     -0.1320042610     23.6417407989     77.4879837036     -50.4357147216
149 120    0    0     0.0766183614     -9.8071498870     0.1197161788     -0.0068630719     0.0144878158     -0.0891267108     24.3422374725     75.7308883666     -50.4357147216
150  72    0    0     0.0766183614     -9.8071498870     0.1197161788     -0.0068630719     0.0144878158     -0.0891267108     24.3422374725     75.7308883666     -50.0983543395
151  24    0    0     0.0407035017     -9.7568693161     0.1340821266     0.0181710243     0.0083624515     -0.0792728662     24.3422374725     75.7308883666     -50.0983543395
151 232    0    0     0.0311262083     -9.7712354660     0.1364764571     0.0173720622     -0.0060188360     -0.1165576934     24.3422374725     75.7308883666     -50.0983543395
152 184    0    0     0.0311262083     -9.7712354660     0.1364764571     0.0173720622     -0.0060188360     -0.1165576934     24.3422374725     75.7308883666     -50.0983543395
153 137    0    0     0.0670410633     -9.7903900146     0.1364764571     0.0101814174     -0.0132094800     -0.1868662071     24.3422374725     75.7308883666     -50.0983543395
154  88    0    0     0.1316878080     -9.7975721359     0.1388707752     0.0107140600     -0.0161390042     -0.2300100803     24.3422374725     75.7308883666     -50.0983543395
155  40    0    0     0.1316878080     -9.7975721359     0.1388707752     0.0107140600     -0.0161390042     -0.2300100803     24.3422374725     75.7308883666     -50.0983543395
155 247    0    0     0.2130948066     -9.7209539413     0.1819685935     0.0157741427     -0.0169379639     -0.2302763938     24.3422374725     75.7308883666     -50.0983543395
156 200    0    0     0.2298550844     -9.7808122634     0.1484480619     -0.0097925930     -0.0129431617     -0.2076391935     24.3422374725     75.7308883666     -50.0983543395
157 152    0    0     0.2298550844     -9.7808122634     0.1484480619     -0.0097925930     -0.0129431617     -0.2076391935     23.2914924621     77.1365661621     -51.4478034973
158 105    0    0     0.3016848087     -9.7879953384     0.1316878080     -0.0228422808     0.0003728475     -0.1892630958     23.2914924621     77.1365661621     -51.4478034973
159  56    0    0     0.3495712518     -9.7712354660     0.0790126848     -0.0199127578     0.0182162971     -0.1301400184     23.2914924621     77.1365661621     -51.4478034973
160   9    0    0     0.3495712518     -9.7712354660     0.0790126848     -0.0199127578     0.0182162971     -0.1301400184     23.2914924621     77.1365661621     -51.4478034973
160 217    0    0     0.3256280183     -9.7856006622     0.0981672668     -0.0057977910     0.0264722228     -0.0353300428     23.2914924621     77.1365661621     -51.4478034973
161 169    0    0     0.2897131729     -9.7879953384     0.0933786296     0.0200352644     0.0299343824     0.0442996883     23.2914924621     77.1365661621     -51.4478034973
162 121    0    0     0.2897131729     -9.7879953384     0.0933786296     0.0200352644     0.0299343824     0.0442996883     23.2914924621     77.1365661621     -51.4478034973
163  73    0    0     0.2059118509     -9.7832069396     0.1268991470     0.0378787159     0.0333965492     0.0935689163     23.2914924621     77.1365661621     -51.4478034973
164  25    0    0     0.2059118509     -9.7832069396     0.1268991470     0.0378787159     0.0333965492     0.0935689163     23.2914924621     77.1365661621     -51.4478034973
164 233    0    0     0.1364764571     -9.8023614883     0.1245048284     0.0501294374     0.0299343824     0.0970310688     23.2914924621     77.1365661621     -51.4478034973
165 185    0    0     0.1699969768     -9.7377147674     0.1699969768     0.0527926445     0.0302007055     0.0714643478     23.2914924621     76.7851409912     -49.7609901428
166 136    0    0     0.1699969768     -9.7377147674     0.1699969768     0.0527926445     0.0302007055     0.0714643478     23.2914924621     76.7851409912     -49.7609901428
167  88    0    0     0.1125332117     -9.7784175872     0.1699969768     0.0341502308     0.0381903076     0.0706653833     23.2914924621     76.7851409912     -49.7609901428
168  40    0    0     -0.0263375616     -10.0609483718     0.0454921483     0.0179047012     0.0437830352     0.0661379384     23.2914924621     76.7851409912     -49.7609901428
168 248    0    0     -0.0263375616     -10.0609483718     0.0454921483     0.0179047012     0.0437830352     0.0661379384     23.2914924621     76.7851409912     -49.7609901428
169 201    0    0     0.0598580884     -9.7161655426     0.2298550844     0.0677065753     0.0344618272     0.0416364812     23.2914924621     76.7851409912     -49.7609901428
170 152    0    0     0.0574637699     -9.7616577148     0.1795742750     0.0021918134     0.0296680660     0.0602788925     23.2914924621     76.7851409912     -49.7609901428
171 104    0    0     0.0574637699     -9.7616577148     0.1795742750     0.0021918134     0.0296680660     0.0602788925     23.2914924621     76.7851409912     -49.7609901428
172  56    0    0     -0.0311262083     -9.8215160369     0.1101388931     -0.0127221155     0.0216784596     0.0565504121     23.2914924621     76.7851409912     -49.7609901428
173   8    0    0     0.0000000000     -9.7257432937     0.1819685935     0.0077845382     0.0222111010     -0.0086980237     23.9919891357     77.1365661621     -50.0983543395
173 214    0    0     0.0000000000     -9.7257432937     0.1819685935     0.0077845382     0.0222111010     -0.0086980237     23.9919891357     77.1365661621     -50.0983543395
174 165    0    0     -0.0430978250     -9.8430643081     0.1245048284     -0.0193801193     0.0230100607     -0.0435859680     23.9919891357     77.1365661621     -50.0983543395
175 117    0    0     0.0790126848     -9.8095445632     0.1245048284     -0.0026019496     0.0211458206     -0.0784739112     23.9919891357     77.1365661621     -50.0983543395
176  69    0    0     0.0790126848     -9.8095445632     0.1245048284     -0.0026019496     0.0211458206     -0.0784739112     23.9919891357     77.1365661621     -50.0983543395
177  21    0    0     0.1747856235     -9.6874332427     0.1388707752     0.0104477393     0.0030360484     -0.0832676792     23.9919891357     77.1365661621     -50.0983543395
177 229    0    0     0.0215489125     -9.8047552108     0.1101388931     0.0115130186     0.0054329299     -0.0651578950     23.9919891357     77.1365661621     -50.0983543395
178 181    0    0     0.0215489125     -9.8047552108     0.1101388931     0.0115130186     0.0054329299     -0.0651578950     23.9919891357     77.1365661621     -50.0983543395
179 133    0    0     0.0909842967     -9.7305316925     0.1699969768     0.0264269471     0.0139551746     -0.0750117397     23.9919891357     77.1365661621     -50.0983543395
180  85    0    0     -0.0239432382     -9.8598251342     0.1101388931     0.0040560550     0.0192815780     -0.0600978183     24.1671123504     76.9608535766     -49.9296722412
181  37    0    0     -0.0239432382     -9.8598251342     0.1101388931     0.0040560550     0.0192815780     -0.0600978183     24.1671123504     76.9608535766     -49.9296722412
181 245    0    0     0.3471769332     -9.8813743591     0.2537982940     0.0128446208     0.0174173378     -0.0614294147     24.1671123504     76.9608535766     -49.9296722412
182 197    0    0     0.0239432382     -9.7879953384     0.1388707752     -0.0092599534     0.0411198282     -0.0031053013     24.1671123504     76.9608535766     -49.9296722412
183 149    0    0     0.0239432382     -9.7879953384     0.1388707752     -0.0092599534     0.0411198282     -0.0031053013     24.1671123504     76.9608535766     -49.9296722412
184 101    0    0     0.0167602658     -9.8215160369     0.1532367229     0.0013928533     0.0437830352     -0.0196171522     24.1671123504     76.9608535766     -49.9296722412
185  53    0    0     0.0095772953     -9.7903900146     0.1652083396     0.0032570939     0.0389892692     -0.0449175691     24.1671123504     76.9608535766     -49.9296722412
186   4    0    0     0.0095772953     -9.7903900146     0.1652083396     0.0032570939     0.0389892692     -0.0449175691     24.1671123504     76.9608535766     -49.9296722412
186 212    0    0     0.0550694465     -9.7592630386     0.1795742750     -0.0049988307     0.0272711849     -0.0385258817     24.1671123504     76.9608535766     -49.9296722412
187 164    0    0     0.0239432382     -9.7927837371     0.1532367229     -0.0220433211     0.0294017457     -0.0047032237     22.5909957885     76.4337234497     -52.1225280761
188 116    0    0     0.0239432382     -9.7927837371     0.1532367229     -0.0220433211     0.0294017457     -0.0047032237     22.5909957885     76.4337234497     -52.1225280761
189  68    0    0     0.0478864765     -9.7927837371     0.0933786296     -0.0249728417     0.0325975871     0.0189992713     22.5909957885     76.4337234497     -52.1225280761
190  20    0    0     -0.0047886476     -9.7808122634     0.1316878080     -0.0034009099     0.0315323066     0.0336468815     22.5909957885     76.4337234497     -52.1225280761
190 228    0    0     -0.0047886476     -9.7808122634     0.1316878080     -0.0034009099     0.0315323066     0.0336468815     22.5909957885     76.4337234497     -52.1225280761
191 179    0    0     -0.1987288665     -9.7879953384     0.1173218607     -0.0060641117     0.0363260698     0.0080801429     22.5909957885     76.4337234497     -52.1225280761
192 131    0    0     -0.5004136562     -10.0130615234     0.0335205316     -0.0310982036     0.0262059020     0.0637410593     22.5909957885     76.4337234497     -52.1225280761
193  83    0    0     -0.5004136562     -10.0130615234     0.0335205316     -0.0310982036     0.0262059020     0.0637410593     22.5909957885     76.4337234497     -52.1225280761
194  35    0    0     0.0909842967     -9.7209539413     0.0981672668     -0.0263044404     0.0112919735     -0.1075028061     22.5909957885     76.4337234497     -52.1225280761
194 243    0    0     -0.0119716191     -9.8741912841     0.0526751232     -0.0132547557     0.0070308513     -0.0419880437     24.3422374725     76.0823059082     -51.4478034973
195 196    0    0     -0.0119716191     -9.8741912841     0.0526751232     -0.0132547557     0.0070308513     -0.0419880437     24.3422374725     76.0823059082     -51.4478034973
196 148    0    0     -0.1460537433     -9.9819355010     -0.0550694465     0.0386776733     0.0211458206     -0.0204161119     24.3422374725     76.0823059082     -51.4478034973
197 100    0    0     -0.0335205316     -9.6371526718     0.1723913097     0.0967354774     0.0320649433     -0.0755443859     24.3422374725     76.0823059082     -51.4478034973
198  52    0    0     -0.0335205316     -9.6371526718     0.1723913097     0.0967354774     0.0320649433     -0.0755443859     24.3422374725     76.0823059082     -51.4478034973
199   4    0    0     -0.1053502440     -9.7616577148     0.1604196929     0.0432051181     0.0256732654     -0.1045732736     24.3422374725     76.0823059082     -51.4478034973
199 212    0    0     0.0814070034     -9.6108150482     0.2226721048     -0.0076620330     0.0003728475     -0.1280094509     24.3422374725     76.0823059082     -51.4478034973
200 164    0    0     0.0814070034     -9.6108150482     0.2226721048     -0.0076620330     0.0003728475     -0.1280094509     24.3422374725     76.0823059082     -51.4478034973
201 115    0    0     0.2849245071     -9.7425031661     0.0359148550     -0.0782368755     0.0006391676     -0.0481134080     24.3422374725     76.0823059082     -51.4478034973
202  67    0    0     -0.1723913097     -9.8406705856     0.0766183614     -0.0398867721     -0.0006924328     0.0672032260     24.3422374725     76.0823059082     -51.4478034973
203  19    0    0     -0.1723913097     -9.8406705856     0.0766183614     -0.0398867721     -0.0006924328     0.0672032260     24.3422374725     76.0823059082     -51.4478034973
203 226    0    0     -0.2609812974     -9.8047552108     0.1077445626     0.0171057438     0.0067645311     -0.0478470897     25.3929805755     77.4879837036     -51.4478034973
204 178    0    0     0.0287318849     -9.9220771789     0.1292934894     0.0405419158     -0.0094809980     -0.1844693279     25.3929805755     77.4879837036     -51.4478034973
205 130    0    0     0.0287318849     -9.9220771789     0.1292934894     0.0405419158     -0.0094809980     -0.1844693279     25.3929805755     77.4879837036     -51.4478034973
206  82    0    0     0.1843629074     -9.7736291885     0.1221105098     0.0509284019     -0.0310529327     -0.0648915767     25.3929805755     77.4879837036     -51.4478034973
207  33    0    0     -0.1149275422     -9.8837680816     0.3471769332     0.0139099001     -0.2363857746     0.1444360637     25.3929805755     77.4879837036     -51.4478034973
207 241    0    0     -0.1149275422     -9.8837680816     0.3471769332     0.0139099001     -0.2363857746     0.1444360637     25.3929805755     77.4879837036     -51.4478034973
208 194    0    0     0.0718297100     -9.7185602188     0.1723913097     -0.0651871871     -0.1429074048     -0.0992468738     25.3929805755     77.4879837036     -51.4478034973
209 146    0    0     -0.4333725929     -9.7927837371     0.0766183614     -0.0958139991     0.0357934260     -0.1402601957     25.3929805755     77.4879837036     -51.4478034973
210  98    0    0     -0.4333725929     -9.7927837371     0.0766183614     -0.0958139991     0.0357934260     -0.1402601957     25.3929805755     77.4879837036     -51.4478034973
211  50    0    0     -0.4453442096     -10.1064405441     0.0167602658     -0.0947487258     0.0517726421     -0.3003185987     24.6924839019     77.4879837036     -50.4357147216
212   3    1    0     0.4357668876     -9.3594112396     0.2202777862     -0.1237776279     0.3284792900     -0.6896786689     24.6924839019     77.4879837036     -50.4357147216
212 211    2    0     0.4357668876     -9.3594112396     0.2202777862     -0.1237776279     0.3284792900     -0.6896786689     24.6924839019     77.4879837036     -50.4357147216
213 163    2    0     0.6033696174     -10.5302352905     -0.2202777862     -0.0870254325     0.2192880153     -0.1336021661     24.6924839019     77.4879837036     -50.4357147216
214 116    3    1     -0.0071829710     -9.9675693511     -0.0694353866     0.0384113550     0.0730782508     0.2650791168     24.6924839019     77.4879837036     -50.4357147216
215  68    2    1     -0.0071829710     -9.9675693511     -0.0694353866     0.0384113550     0.0730782508     0.2650791168     24.6924839019     77.4879837036     -50.4357147216
216  20    0    0     0.0143659424     -9.6802511215     0.1340821266     0.0631791353     0.0302007055     0.1614805603     24.6924839019     77.4879837036     -50.4357147216
216 228    0    0     -0.0790126848     -9.7712354660     0.0861956501     0.0461346387     0.0216784596     0.1660079956     24.6924839019     77.4879837036     -50.4357147216
217 180    0    0     -0.0790126848     -9.7712354660     0.0861956501     0.0461346387     0.0216784596     0.1660079956     24.6924839019     77.4879837036     -50.4357147216
218 132    0    0     -0.0239432382     -9.7879953384     0.0335205316     0.0091161365     0.0152867770     0.0626757717     24.6924839019     76.7851409912     -51.1104393005
219  84    0    0     -0.0215489125     -9.7640523910     0.0167602658     -0.0057977910     0.0200805377     0.0347121596     24.6924839019     76.7851409912     -51.1104393005
220  35    0    0     -0.0215489125     -9.7640523910     0.0167602658     -0.0057977910     0.0200805377     0.0347121596     24.6924839019     76.7851409912     -51.1104393005
220 242    0    0     -0.0790126848     -9.7736291885     0.0718297100     0.0059202961     0.0184826183     0.0379080033     24.6924839019     76.7851409912     -51.1104393005
221 194    0    0     -0.0407035017     -9.7305316925     0.0550694465     -0.0095262737     0.0091614131     0.0344458365     24.6924839019     76.7851409912     -51.1104393005
222 145    0    0     -0.0407035017     -9.7305316925     0.0550694465     -0.0095262737     0.0091614131     0.0344458365     24.6924839019     76.7851409912     -51.1104393005
223  97    0    0     -0.0766183614     -9.8119382858     0.0359148550     -0.0268370842     0.0094277324     0.0384406452     24.6924839019     76.7851409912     -51.1104393005
224  49    0    0     -0.1484480619     -9.8310928344     -0.0119716191     -0.0196464395     0.0206131792     0.0245919966     24.6924839019     76.7851409912     -51.1104393005
225   1    0    0     -0.1484480619     -9.8310928344     -0.0119716191     -0.0196464395     0.0206131792     0.0245919966     24.6924839019     76.7851409912     -51.1104393005
225 209    0    0     -0.1101388931     -9.7544746398     0.0311262083     0.0056539754     0.0195478973     -0.0100296247     25.2178573608     77.6636886596     -51.6164855957
226 161    0    0     -0.0909842967     -9.7281370162     0.0430978250     0.0088498182     0.0192815780     -0.0076327438     25.2178573608     77.6636886596     -51.6164855957
227 113    0    0     -0.0909842967     -9.7281370162     0.0430978250     0.0088498182     0.0192815780     -0.0076327438     25.2178573608     77.6636886596     -51.6164855957
228  64    0    0     -0.0766183614     -9.7401084899     0.0335205316     0.0035234150     0.0216784596     0.0176676740     25.2178573608     77.6636886596     -51.6164855957
229  16    0    0     -0.1173218607     -9.8167276382     0.0143659424     -0.0039335494     0.0299343824     0.0395059223     25.2178573608     77.6636886596     -51.6164855957
229 224    0    0     -0.1173218607     -9.8167276382     0.0143659424     -0.0039335494     0.0299343824     0.0395059223     25.2178573608     77.6636886596     -51.6164855957
230 177    0    0     -0.2083061695     -9.7927837371     0.0167602658     0.0115130186     0.0320649433     0.0568167304     25.2178573608     77.6636886596     -51.6164855957
231 128    0    0     -0.2705585718     -9.7832069396     0.0263375616     0.0250953459     0.0307333445     0.0251246333     25.2178573608     77.6636886596     -51.6164855957
232  80    0    0     -0.2705585718     -9.7832069396     0.0263375616     0.0250953459     0.0307333445     0.0251246333     25.2178573608     77.6636886596     -51.6164855957
233  32    0    0     -0.2298550844     -9.7903900146     0.0550694465     0.0352155113     0.0259395813     -0.0473144483     23.9919891357     79.2450790405     -51.7851676940
233 240    0    0     -0.2107004880     -9.7999668121     0.0502807998     0.0376123929     0.0200805377     -0.0798055076     23.9919891357     79.2450790405     -51.7851676940
234 191    0    0     -0.2107004880     -9.7999668121     0.0502807998     0.0376123929     0.0200805377     -0.0798055076     23.9919891357     79.2450790405     -51.7851676940
235 142    0    0     -0.1652083396     -9.8119382858     0.0263375616     0.0394766349     0.0190152587     -0.0816697502     23.9919891357     79.2450790405     -51.7851676940
236  94    0    0     -0.1747856235     -9.8095445632     0.0359148550     0.0567874479     0.0323312640     -0.0664895057     23.9919891357     79.2450790405     -51.7851676940
237  46    0    0     -0.1747856235     -9.8095445632     0.0359148550     0.0567874479     0.0323312640     -0.0664895057     23.9919891357     79.2450790405     -51.7851676940
237 254    0    0     0.0814070034     -9.8119382858     -0.0478864765     0.0762288093     0.1047703504     -0.0987142372     23.9919891357     79.2450790405     -51.7851676940
238 206    0    0     -0.0909842967     -9.7951784133     -0.0095772953     0.0924743461     0.2296745300     -0.1975190162     23.9919891357     79.2450790405     -51.7851676940
239 158    1    0     -0.0909842967     -9.7951784133     -0.0095772953     0.0924743461     0.2296745300     -0.1975190162     23.9919891357     79.2450790405     -51.7851676940
240 110    1    2     -0.1292934894     -9.7784175872     0.0239432382     0.1116493940     0.2182227373     -0.2214878320     23.9919891357     79.2450790405     -51.7851676940
241  63    0    5     -0.0407035017     -9.7808122634     -0.0694353866     0.0954038619     0.2262123584     -0.2217541456     23.9919891357     78.1908187866     -51.7851676940
242  15    0    7     -0.0407035017     -9.7808122634     -0.0694353866     0.0954038619     0.2262123584     -0.2217541456     23.9919891357     78.1908187866     -51.7851676940
242 224    0   10     -0.0622524166     -9.7616577148     -0.0933786296     0.0775604248     0.2174237728     -0.1799418926     23.9919891357     78.1908187866     -51.7851676940
243 176    1   12     -0.0646467447     -9.7688407897     -0.0909842967     0.0567874479     0.1045040249     -0.0600978183     23.9919891357     78.1908187866     -51.7851676940
244 128    1   16     -0.0646467447     -9.7688407897     -0.0909842967     0.0567874479     0.1045040249     -0.0600978183     23.9919891357     78.1908187866     -51.7851676940
245  81    1   25     -0.0550694465     -9.7544746398     -0.1173218607     0.0274922275     0.0003728475     0.0062159037     23.9919891357     78.1908187866     -51.7851676940
246  32    1   30     -0.0790126848     -9.8071498870     -0.0981672668     0.0027244539     -0.0148074016     -0.0414554023     23.9919891357     78.1908187866     -51.7851676940
246 240    0   38     -0.0790126848     -9.8071498870     -0.0981672668     0.0027244539     -0.0148074016     -0.0414554023     23.9919891357     78.1908187866     -51.7851676940
247 193   -2   49     -0.0622524166     -9.7903900146     -0.0430978250     -0.0026019496     -0.0044209156     -0.0787402248     23.9919891357     78.1908187866     -51.7851676940
248 145   -2   51     -0.0502807998     -9.7808122634     -0.1364764571     0.0093824577     0.0251406192     -0.0622283744     23.2914924621     77.8394012451     -50.4357147216
249  98   -1   59     -0.0502807998     -9.7808122634     -0.1364764571     0.0093824577     0.0251406192     -0.0622283744     23.2914924621     77.8394012451     -50.4357147216
250  50    0   63     -0.0550694465     -9.7664461135     -0.1556310415     0.0115130186     -0.0020240340     -0.0073664259     23.2914924621     77.8394012451     -50.4357147216
251   2    0   65     -0.0670410633     -9.7856006622     -0.1699969768     0.0080508575     -0.0462331819     0.0184666290     23.2914924621     77.8394012451     -50.4357147216
251 210   -1   70     -0.0670410633     -9.7856006622     -0.1699969768     0.0080508575     -0.0462331819     0.0184666290     23.2914924621     77.8394012451     -50.4357147216
252 162    0   68     -0.1580253696     -9.8310928344     -0.1652083396     0.0051213355     -0.0355803728     -0.0411890888     23.2914924621     77.8394012451     -50.4357147216
253 115   -3   73     -0.1556310415     -9.7712354660     -0.2107004880     0.0133772611     -0.0222643637     -0.0742127847     23.2914924621     77.8394012451     -50.4357147216
254  68   -3   81     -0.1556310415     -9.7712354660     -0.2107004880     0.0133772611     -0.0222643637     -0.0742127847     23.2914924621     77.8394012451     -50.4357147216
255  21   -2   89     -0.0885899734     -9.7520809173     -0.1364764571     0.0005938932     -0.0467658185     -0.0537061309     23.2914924621     77.8394012451     -50.4357147216
255 230    0  101     -0.0909842967     -9.7832069396     -0.1484480619     -0.0183148384     -0.0496953439     -0.0403901290     24.1671123504     76.9608535766     -50.6043968200
  0 182    1  111     -0.0909842967     -9.7832069396     -0.1484480619     -0.0183148384     -0.0496953439     -0.0403901290     24.1671123504     76.9608535766     -50.6043968200
  1 134    2  108     -0.0622524166     -9.7832069396     -0.1580253696     -0.0161842775     -0.0483637428     -0.0252098774     24.1671123504     76.9608535766     -50.6043968200
  2  87    4  108     -0.0838013267     -9.8239097595     -0.0981672668     -0.0068630719     -0.0728651952     -0.0055021829     24.1671123504     76.9608535766     -50.6043968200
  3  39    5  112     -0.0838013267     -9.8239097595     -0.0981672668     -0.0068630719     -0.0728651952     -0.0055021829     24.1671123504     76.9608535766     -50.6043968200
  3 248    9  114     -0.1556310415     -9.8215160369     -0.0957729530     0.0040560550     -0.0507606267     -0.0331994819     24.1671123504     76.9608535766     -50.6043968200
  4 199    9  122     -0.1580253696     -9.8023614883     -0.1053502440     -0.0020693085     -0.0449015808     -0.0595651721     24.1671123504     76.9608535766     -50.6043968200
  5 152   11  127     -0.1580253696     -9.8023614883     -0.1053502440     -0.0020693085     -0.0449015808     -0.0595651721     24.1671123504     76.9608535766     -50.6043968200
  6 104   10  127     -0.2130948066     -9.7640523910     -0.1604196929     -0.0116568350     -0.0630113506     -0.0566356563     24.1671123504     76.9608535766     -50.6043968200
  7  57    7  127     -0.1316878080     -9.7856006622     -0.1484480619     -0.0127221155     -0.0971003341     -0.0212150740     25.2178573608     78.3665313720     -50.9417610168
  8   9    9  127     -0.1316878080     -9.7856006622     -0.1484480619     -0.0127221155     -0.0971003341     -0.0212150740     25.2178573608     78.3665313720     -50.9417610168
  8 218    8  127     -0.0838013267     -9.7640523910     -0.0335205316     -0.0087273130     -0.1077531337     -0.0007084198     25.2178573608     78.3665313720     -50.9417610168
  9 170    9  127     -0.1676026582     -9.8215160369     -0.2226721048     0.0024581336     -0.0931055259     -0.0302699565     25.2178573608     78.3665313720     -50.9417610168
 10 123    9  127     -0.1676026582     -9.8215160369     -0.2226721048     0.0024581336     -0.0931055259     -0.0302699565     25.2178573608     78.3665313720     -50.9417610168
 11  76    8  127     -0.0574637699     -9.7760238647     -0.1532367229     0.0051213355     -0.0928392124     -0.0579672527     25.2178573608     78.3665313720     -50.9417610168
 12  28   12  127     -0.1723913097     -9.8143329620     -0.0215489125     0.0013928533     -0.1263955593     -0.0446512460     25.2178573608     78.3665313720     -50.9417610168
 12 238   13  127     -0.1723913097     -9.8143329620     -0.0215489125     0.0013928533     -0.1263955593     -0.0446512460     25.2178573608     78.3665313720     -50.9417610168
 13 191   13  127     -0.1436594247     -9.7903900146     0.0191545906     0.0077845382     -0.1370483636     -0.0438522863     25.2178573608     78.3665313720     -50.9417610168
 14 143   15  127     -0.0838013267     -9.7879953384     0.1245048284     -0.0055314707     -0.0994972133     -0.0414554023     24.8676090240     78.3665313720     -49.9296722412
 15  96   14  127     -0.0838013267     -9.7879953384     0.1245048284     -0.0055314707     -0.0994972133     -0.0414554023     24.8676090240     78.3665313720     -49.9296722412
 16  48   14  127     -0.1245048284     -9.7401084899     0.0981672668     -0.0121894741     -0.1010951280     -0.0124265062     24.8676090240     78.3665313720     -49.9296722412
 17   1   12  127     -0.1029559254     -9.6874332427     0.1029559254     -0.0143200373     -0.1330535411     0.0142055082     24.8676090240     78.3665313720     -49.9296722412
 17 209   11  127     -0.1029559254     -9.6874332427     0.1029559254     -0.0143200373     -0.1330535411     0.0142055082     24.8676090240     78.3665313720     -49.9296722412
 18 162   14  127     -0.1005615949     -9.8622188568     0.2442210197     -0.0145863556     -0.1242649912     0.0016884617     24.8676090240     78.3665313720     -49.9296722412
 19 115   14  127     -0.0981672668     -9.8167276382     0.1077445626     -0.0044661903     -0.0776589584     -0.0371942806     24.8676090240     78.3665313720     -49.9296722412
 20  67   13  127     -0.0981672668     -9.8167276382     0.1077445626     -0.0044661903     -0.0776589584     -0.0371942806     24.8676090240     78.3665313720     -49.9296722412
 21  20   13  127     -0.0981672668     -9.7329254150     0.2226721048     -0.0031345896     -0.0438362979     -0.0670221424     24.8676090240     78.3665313720     -49.9296722412
 21 229   10  127     -0.1508424043     -9.7688407897     0.2705585718     -0.0089936332     -0.0739304780     -0.0569019794     24.8676090240     78.3665313720     -49.9296722412
 22 181    8  127     -0.1508424043     -9.7688407897     0.2705585718     -0.0089936332     -0.0739304780     -0.0569019794     24.8676090240     78.3665313720     -49.9296722412
 23 133   11  127     -0.1867572593     -9.7448978424     0.4046407222     -0.0044661903     -0.0923065662     -0.0300036406     25.2178573608     76.9608535766     -49.9296722412
 24  86   13  127     -0.1699969768     -9.8095445632     0.4860476970     0.0064529366     -0.0606144666     -0.0382595634     25.2178573608     76.9608535766     -49.9296722412
 25  38   16  127     -0.1699969768     -9.8095445632     0.4860476970     0.0064529366     -0.0606144666     -0.0382595634     25.2178573608     76.9608535766     -49.9296722412
 25 246   14  127     -0.1963345432     -9.7975721359     0.3998520660     0.0157741427     -0.0563533401     -0.0220140337     25.2178573608     76.9608535766     -49.9296722412
 26 199   11  127     -0.1939402198     -9.7520809173     0.2178834438     0.0120456588     -0.1002961635     0.0142055082     25.2178573608     76.9608535766     -49.9296722412
 27 151    9  127     -0.1939402198     -9.7520809173     0.2178834438     0.0120456588     -0.1002961635     0.0142055082     25.2178573608     76.9608535766     -49.9296722412
 28 104    6  127     -0.2083061695     -9.7257432937     0.1532367229     0.0128446208     -0.0923065662     -0.0116275477     25.2178573608     76.9608535766     -49.9296722412
 29  56   10  127     -0.2154891252     -9.7784175872     0.1676026582     0.0195026254     -0.0595491886     -0.0550377321     25.2178573608     76.9608535766     -49.9296722412
 30   9   14  127     -0.2154891252     -9.7784175872     0.1676026582     0.0195026254     -0.0595491886     -0.0550377321     25.2178573608     76.9608535766     -49.9296722412
 30 218   17  127     -0.2059118509     -9.7879953384     0.1245048284     0.0168394222     -0.0441026210     -0.0595651721     25.3929805755     77.1365661621     -48.7489013671
 31 171   18  125     -0.2130948066     -9.7903900146     0.1197161788     0.0176383838     -0.0675387907     -0.0361290001     25.3929805755     77.1365661621     -48.7489013671
 32 123   18  125     -0.2130948066     -9.7903900146     0.1197161788     0.0176383838     -0.0675387907     -0.0361290001     25.3929805755     77.1365661621     -48.7489013671
 33  76   15  124     -0.2154891252     -9.7640523910     0.1245048284     0.0157741427     -0.0710009574     -0.0286720371     25.3929805755     77.1365661621     -48.7489013671
 34  28   11  125     -0.1484480619     -9.7975721359     0.1316878080     0.0032570939     -0.0893770408     0.0072811841     25.3929805755     77.1365661621     -48.7489013671
 34 236   11  127     -0.1484480619     -9.7975721359     0.1316878080     0.0032570939     -0.0893770408     0.0072811841     25.3929805755     77.1365661621     -48.7489013671
 35 188    9  127     -0.1795742750     -9.8071498870     0.2442210197     0.0008602133     -0.0925728893     0.0070148634     25.3929805755     77.1365661621     -48.7489013671
 36 140    9  127     -0.2657699346     -9.7281370162     0.1580253696     -0.0002050679     -0.0526248693     -0.0390585231     25.3929805755     77.1365661621     -48.7489013671
 37  93   11  127     -0.2657699346     -9.7281370162     0.1580253696     -0.0002050679     -0.0526248693     -0.0390585231     25.3929805755     77.1365661621     -48.7489013671
 38  45   11  127     -0.2083061695     -9.7927837371     0.1795742750     -0.0052651505     -0.0342487716     -0.0507766151     25.5681037902     78.7179489135     -49.2549476623
 38 254   12  126     -0.1867572593     -9.8047552108     0.1292934894     0.0005938932     -0.0305202913     -0.0457165288     25.5681037902     78.7179489135     -49.2549476623
 39 206   14  126     -0.1867572593     -9.8047552108     0.1292934894     0.0005938932     -0.0305202913     -0.0457165288     25.5681037902     78.7179489135     -49.2549476623
 40 159   14  126     -0.1891515731     -9.7329254150     0.0478864765     0.0035234150     -0.0393088579     -0.0276067590     25.5681037902     78.7179489135     -49.2549476623
 41 111   12  126     -0.2107004880     -9.7688407897     0.1891515731     0.0032570939     -0.0520922231     -0.0204161119     25.5681037902     78.7179489135     -49.2549476623
 42  64   10  126     -0.2107004880     -9.7688407897     0.1891515731     0.0032570939     -0.0520922231     -0.0204161119     25.5681037902     78.7179489135     -49.2549476623
 43  16   10  127     -0.2514039993     -9.7975721359     0.1843629074     0.0157741427     -0.0611471080     -0.0350637197     25.5681037902     78.7179489135     -49.2549476623
 43 224   10  126     -0.3064734458     -9.8191213607     0.2945018005     0.0045886950     -0.0566196680     -0.0507766151     25.5681037902     78.7179489135     -49.2549476623
 44 177    7  126     -0.3064734458     -9.8191213607     0.2945018005     0.0045886950     -0.0566196680     -0.0507766151     25.5681037902     78.7179489135     -49.2549476623
 45 128    8  123     -0.2825301933     -9.7496862411     0.3902747631     -0.0137873959     -0.0512932586     -0.0510429286     26.6188488006     78.0151138305     -49.2549476623
 46  81    9  121     -0.2442210197     -9.7472915649     0.4022463798     -0.0055314707     -0.0313192558     -0.0289383554     26.6188488006     78.0151138305     -49.2549476623
 47  34    8  117     -0.2442210197     -9.7472915649     0.4022463798     -0.0055314707     -0.0313192558     -0.0289383554     26.6188488006     78.0151138305     -49.2549476623
 47 242   10  112     -0.1484480619     -9.8382759094     0.4333725929     -0.0119231557     -0.0451678991     0.0123412680     26.6188488006     78.0151138305     -49.2549476623
 48 194    9  111     -0.2202777862     -9.7903900146     0.3663315296     0.0123119807     -0.0041545963     -0.0007084198     26.6188488006     78.0151138305     -49.2549476623
 49 146    8  104     -0.2202777862     -9.7903900146     0.3663315296     0.0123119807     -0.0041545963     -0.0007084198     26.6188488006     78.0151138305     -49.2549476623
 50  98    7   93     -0.3040791034     -9.7305316925     0.3902747631     0.0336175918     0.0120909345     -0.0148233890     26.6188488006     78.0151138305     -49.2549476623
 51  50    8   87     -0.3375996351     -9.7377147674     0.3687258243     0.0125782990     -0.0089483566     -0.0350637197     26.6188488006     78.0151138305     -49.2549476623
 52   2    6   80     -0.3375996351     -9.7377147674     0.3687258243     0.0125782990     -0.0089483566     -0.0350637197     26.6188488006     78.0151138305     -49.2549476623
 52 210    5   75     -0.3112620830     -9.7113771438     0.3830918121     0.0072518959     -0.0012250747     -0.0515755701     25.7432289123     78.8936614990     -48.4115409851
 53 162    6   73     -0.2777415513     -9.7856006622     0.3016848087     0.0032570939     0.0115582942     -0.0632936573     25.7432289123     78.8936614990     -48.4115409851
 54 114    5   64     -0.2777415513     -9.7856006622     0.3016848087     0.0032570939     0.0115582942     -0.0632936573     25.7432289123     78.8936614990     -48.4115409851
 55  66    6   57     -0.2585869789     -9.8286991119     0.2274607658     0.0056539754     0.0123572540     -0.0539724540     25.7432289123     78.8936614990     -48.4115409851
 56  18    6   50     -0.2729529142     -9.7448978424     0.1580253696     0.0080508575     -0.0052198767     -0.0324005174     25.7432289123     78.8936614990     -48.4115409851
 56 226    6   51     -0.2729529142     -9.7448978424     0.1580253696     0.0080508575     -0.0052198767     -0.0324005174     25.7432289123     78.8936614990     -48.4115409851
 57 178    5   48     -0.3352053165     -9.7640523910     0.1125332117     0.0008602133     -0.0156063613     -0.0395911645     25.7432289123     78.8936614990     -48.4115409851
 58 130    4   43     -0.3232336997     -9.8071498870     0.0598580884     0.0019254936     -0.0017577148     -0.0760770320     25.7432289123     78.8936614990     -48.4115409851
 59  82    4   47     -0.3232336997     -9.8071498870     0.0598580884     0.0019254936     -0.0017577148     -0.0760770320     25.7432289123     78.8936614990     -48.4115409851
 60  33    4   49     -0.3088677406     -9.7664461135     -0.0095772953     0.0109803783     0.0227437400     -0.1067038536     26.0934772491     77.4879837036     -48.4115409851
 60 241    5   52     -0.2394323587     -9.7712354660     -0.0550694465     0.0168394222     0.0352607917     -0.0987142372     26.0934772491     77.4879837036     -48.4115409851
 61 193    6   58     -0.2394323587     -9.7712354660     -0.0550694465     0.0168394222     0.0352607917     -0.0987142372     26.0934772491     77.4879837036     -48.4115409851
 62 146    5   61     -0.1843629074     -9.8430643081     0.0143659424     0.0173720622     0.0104930138     -0.0494450092     26.0934772491     77.4879837036     -48.4115409851
 63  98    6   59     -0.2561926364     -9.7879953384     0.1197161788     0.0301554322     0.0030360484     -0.0118938684     26.0934772491     77.4879837036     -48.4115409851
 64  49    8   62     -0.2561926364     -9.7879953384     0.1197161788     0.0301554322     0.0030360484     -0.0118938684     26.0934772491     77.4879837036     -48.4115409851
 65   2    7   64     -0.2753472328     -9.7544746398     0.2298550844     0.0253616690     0.0001065265     -0.0212150740     26.0934772491     77.4879837036     -48.4115409851
 65 209    6   60     -0.2657699346     -9.7736291885     0.3280223608     0.0136435806     -0.0020240340     -0.0350637197     26.0934772491     77.4879837036     -48.4115409851
 66 161    5   56     -0.2657699346     -9.7736291885     0.3280223608     0.0136435806     -0.0020240340     -0.0350637197     26.0934772491     77.4879837036     -48.4115409851
 67 113    3   51     -0.2466153383     -9.8215160369     0.3926690864     0.0165731024     0.0246079826     -0.0630273342     26.0934772491     77.4879837036     -48.4115409851
 68  65    2   44     -0.2561926364     -9.7856006622     0.3352053165     0.0248290276     0.0264722228     -0.0483797311     25.3929805755     77.8394012451     -50.0983543395
 69  17    2   43     -0.2561926364     -9.7856006622     0.3352053165     0.0248290276     0.0264722228     -0.0483797311     25.3929805755     77.8394012451     -50.0983543395
 69 225    2   40     -0.3064734458     -9.7592630386     0.3806974601     0.0200352644     0.0110256528     -0.0268077969     25.3929805755     77.8394012451     -50.0983543395
 70 176    2   33     -0.2801358699     -9.7688407897     0.4261896133     0.0120456588     0.0128898954     -0.0353300428     25.3929805755     77.8394012451     -50.0983543395
 71 128    2   27     -0.2801358699     -9.7688407897     0.4261896133     0.0120456588     0.0128898954     -0.0353300428     25.3929805755     77.8394012451     -50.0983543395
 72  80    2   22     -0.2585869789     -9.7999668121     0.3663315296     0.0067192554     0.0270048642     -0.0401238059     25.3929805755     77.8394012451     -50.0983543395
 73  31    1   19     -0.3016848087     -9.7640523910     0.3471769332     0.0085834970     0.0278038239     -0.0241445970     25.3929805755     77.8394012451     -50.0983543395
 73 239    1   15     -0.3016848087     -9.7640523910     0.3471769332     0.0085834970     0.0278038239     -0.0241445970     25.3929805755     77.8394012451     -50.0983543395
 74 190    6   12     -0.3352053165     -9.7401084899     0.2777415513     -0.0020693085     0.0251406192     -0.0371942806     25.3929805755     77.8394012451     -50.0983543395
 75 142    5    8     -0.2992904472     -9.7927837371     0.2370380401     -0.0156516361     0.0339291858     -0.0683537435     26.0934772491     79.5964965820     -48.7489013671
 76  94    4    3     -0.2992904472     -9.7927837371     0.2370380401     -0.0156516361     0.0339291858     -0.0683537435     26.0934772491     79.5964965820     -48.7489013671
 77  46    4    0     -0.2873188495     -9.7951784133     0.1221105098     -0.0287013244     0.0299343824     -0.0553040552     26.0934772491     79.5964965820     -48.7489013671
 77 254    0    0     -0.2705585718     -9.7784175872     0.0933786296     -0.0377562093     0.0264722228     -0.0355963659     26.0934772491     79.5964965820     -48.7489013671
 78 206    0    0     -0.2705585718     -9.7784175872     0.0933786296     -0.0377562093     0.0264722228     -0.0355963659     26.0934772491     79.5964965820     -48.7489013671
 79 158    0    0     -0.3160507440     -9.7808122634     0.1101388931     -0.0228422808     0.0264722228     -0.0150897083     26.0934772491     79.5964965820     -48.7489013671
 80 110    0    0     -0.3256280183     -9.7832069396     0.1149275422     -0.0065967512     0.0232763814     -0.0297373180     26.0934772491     79.5964965820     -48.7489013671
 81  62    0    0     -0.3256280183     -9.7832069396     0.1149275422     -0.0065967512     0.0232763814     -0.0297373180     26.0934772491     79.5964965820     -48.7489013671
 82  14    0    0     -0.3184450626     -9.8119382858     0.0718297100     0.0077845382     0.0224774193     -0.0502439689     26.0934772491     79.5964965820     -48.7489013671
 82 222    0    0     -0.2873188495     -9.7951784133     0.0718297100     0.0269595861     0.0246079826     -0.0542387723     25.5681037902     76.9608535766     -49.2549476623
 83 174    0    0     -0.2873188495     -9.7951784133     0.0718297100     0.0269595861     0.0246079826     -0.0542387723     25.5681037902     76.9608535766     -49.2549476623
 84 126    0    0     -0.3160507440     -9.7808122634     0.1053502440     0.0306880712     0.0230100607     -0.0409227657     25.5681037902     76.9608535766     -49.2549476623
 85  77    0    0     -0.3136564254     -9.7736291885     0.1077445626     0.0211005425     0.0211458206     -0.0411890888     25.5681037902     76.9608535766     -49.2549476623
 86  28    0    0     -0.3136564254     -9.7736291885     0.1077445626     0.0211005425     0.0211458206     -0.0411890888     25.5681037902     76.9608535766     -49.2549476623
 86 236    0    0     -0.3232336997     -9.7377147674     0.1340821266     -0.0031345896     0.0206131792     -0.0430533266     25.5681037902     76.9608535766     -49.2549476623
 87 188    0    0     -0.3447826147     -9.7544746398     0.1532367229     -0.0484090137     0.0160857367     -0.0590325355     25.5681037902     76.9608535766     -49.2549476623
 88 140    0    0     -0.3447826147     -9.7544746398     0.1532367229     -0.0484090137     0.0160857367     -0.0590325355     25.5681037902     76.9608535766     -49.2549476623
 89  93    0    0     -0.3615428924     -9.7975721359     0.1125332117     -0.0894223117     0.0102266931     -0.0901919937     25.5681037902     76.9608535766     -49.2549476623
 90  45    0    0     -0.3256280183     -9.7640523910     0.1125332117     -0.1205817699     -0.0009587537     -0.1256125688     25.3929805755     77.8394012451     -49.0862655639
 90 253    0    0     -0.3256280183     -9.7640523910     0.1125332117     -0.1205817699     -0.0009587537     -0.1256125688     25.3929805755     77.8394012451     -49.0862655639
 91 206    0    0     -0.3447826147     -10.3003807067     1.1612470149     -0.1829006958     -0.0169379639     -0.1314716219     25.3929805755     77.8394012451     -49.0862655639
 92 159   -1   -7     -0.2346437215     -9.7712354660     0.7997041225     0.0077845382     -0.2164117813     -0.1091007232     25.3929805755     77.8394012451     -49.0862655639
 93 111   -5  -22     -0.2346437215     -9.7712354660     0.7997041225     0.0077845382     -0.2164117813     -0.1091007232     25.3929805755     77.8394012451     -49.0862655639
 94  64  -10  -44     -0.0526751232     -9.8430643081     1.2785688638     0.0677065753     -0.2552945137     -0.0648915767     25.3929805755     77.8394012451     -49.0862655639
 95  16  -12  -70     -0.2777415513     -9.6587018966     1.3671588897     0.0796909809     -0.1343851327     -0.0806044673     25.3929805755     77.8394012451     -49.0862655639
 95 224  -13  -88     -0.2777415513     -9.6587018966     1.3671588897     0.0796909809     -0.1343851327     -0.0806044673     25.3929805755     77.8394012451     -49.0862655639
 96 177  -10 -105     -0.4453442096     -9.7185602188     1.4772977828     0.0338839149     -0.0134758019     -0.1788766145     25.3929805755     77.8394012451     -49.0862655639
 97 129   -7 -116     -0.3208393812     -9.7903900146     1.3360326290     0.0000612522     0.0544358348     -0.2087044715     26.7939720153     78.1908187866     -50.0983543395
 98  81   -6 -121     -0.3208393812     -9.7903900146     1.3360326290     0.0000612522     0.0544358348     -0.2087044715     26.7939720153     78.1908187866     -50.0983543395
 99  33   -6 -126     -0.2705585718     -9.8478536605     1.0989946174     0.0197689456     0.0389892692     -0.1253462553     26.7939720153     78.1908187866     -50.0983543395
 99 241   -9 -126     -0.0478864765     -9.8598251342     0.7015368461     0.0607822465     -0.0033556354     -0.0656905412     26.7939720153     78.1908187866     -50.0983543395
100 194  -12 -126     -0.0478864765     -9.8598251342     0.7015368461     0.0607822465     -0.0033556354     -0.0656905412     26.7939720153     78.1908187866     -50.0983543395
101 146  -14 -126     -0.0023943238     -9.7951784133     0.4070350170     0.0653096914     0.0818668174     -0.0963173580     26.7939720153     78.1908187866     -50.0983543395
102  98  -14 -126     -0.1197161788     -9.6563072204     0.0071829710     0.0328186297     0.1806715965     -0.1426570653     26.7939720153     78.1908187866     -50.0983543395
103  51  -13 -126     -0.1197161788     -9.6563072204     0.0071829710     0.0328186297     0.1806715965     -0.1426570653     26.7939720153     78.1908187866     -50.0983543395
104   3  -13 -126     0.0335205316     -9.7425031661     -0.3639371871     -0.0145863556     0.2352672100     -0.1644953250     26.7939720153     78.1908187866     -50.0983543395
104 212  -15 -126     0.3280223608     -9.7664461135     -0.7709722518     -0.0401530933     0.2911944580     -0.1450539588     26.7939720153     78.1908187866     -50.0983543395
105 165  -17 -126     0.3280223608     -9.7664461135     -0.7709722518     -0.0401530933     0.2911944580     -0.1450539588     26.7939720153     78.1908187866     -50.0983543395
106 118  -22 -126     0.3687258243     -9.8095445632     -1.0894173431     -0.0441478919     0.3995867729     -0.1405265092     25.7432289123     77.8394012451     -51.4478034973
107  71  -27 -126     0.2825301933     -9.8191213607     -1.4844807624     -0.0390878086     0.4304799079     -0.0531734895     25.7432289123     77.8394012451     -51.4478034973
108  23  -27 -126     0.2825301933     -9.8191213607     -1.4844807624     -0.0390878086     0.4304799079     -0.0531734895     25.7432289123     77.8394012451     -51.4478034973
108 232  -26 -126     -0.1340821266     -9.7736291885     -1.4294113159     -0.0358919668     0.4653678417     0.0477618503     25.7432289123     77.8394012451     -51.4478034973
109 186  -24 -125     -0.5483001708     -9.7472915649     -1.4461715221     -0.0116568350     0.3524481058     0.0389732856     25.7432289123     77.8394012451     -51.4478034973
110 139  -20 -116     -0.5483001708     -9.7472915649     -1.4461715221     -0.0116568350     0.3524481058     0.0389732856     25.7432289123     77.8394012451     -51.4478034973
111  92  -20  -99     -0.5866093158     -9.7808122634     -1.1923731613     -0.0188474788     0.1220811605     -0.0134917867     25.7432289123     77.8394012451     -51.4478034973
112  45  -18  -75     -0.3591485500     -9.8717966079     -0.9984330177     -0.0076620330     -0.0294550085     -0.0441186046     25.7432289123     77.8394012451     -51.4478034973
112 253  -13  -47     -0.3591485500     -9.8717966079     -0.9984330177     -0.0076620330     -0.0294550085     -0.0441186046     25.7432289123     77.8394012451     -51.4478034973
113 206   -8  -26     -0.2083061695     -9.9196834564     -0.5315398693     0.0450693607     -0.0334498143     -0.0507766151     25.7432289123     78.5422439575     -50.7730789184
114 159   -3  -12     -0.2657699346     -9.9460210800     -0.1197161788     0.2072583436     -0.0142747616     -0.0896593570     25.7432289123     78.5422439575     -50.7730789184
115 111   -1   -4     -0.2657699346     -9.9460210800     -0.1197161788     0.2072583436     -0.0142747616     -0.0896593570     25.7432289123     78.5422439575     -50.7730789184
116  64    0   -1     -0.1484480619     -9.8071498870     0.0909842967     0.3433479309     -0.0446352577     -0.1509130001     25.7432289123     78.5422439575     -50.7730789184
117  16    0    0     -0.1077445626     -9.6682786941     0.2609812974     0.3294992923     -0.0544891071     -0.1514456272     25.7432289123     78.5422439575     -50.7730789184
117 225    0    0     -0.1077445626     -9.6682786941     0.2609812974     0.3294992923     -0.0544891071     -0.1514456272     25.7432289123     78.5422439575     -50.7730789184
118 177    0    0     0.1364764571     -9.6682786941     0.3926690864     0.1521300697     -0.1772626876     -0.0196171522     25.7432289123     78.5422439575     -50.7730789184
119 130    0    0     0.0215489125     -9.6898279190     0.3854861259     0.0341502308     -0.1152101039     -0.0073664259     25.7432289123     78.5422439575     -50.7730789184
120  82    0    0     0.0215489125     -9.6898279190     0.3854861259     0.0341502308     -0.1152101039     -0.0073664259     25.7432289123     78.5422439575     -50.7730789184
121  34    0    0     -0.1460537433     -9.6946163177     0.2873188495     -0.0492079782     -0.0073504376     -0.0571682929     25.0427322387     78.1908187866     -50.4357147216
121 242    0    0     -0.1364764571     -9.7664461135     0.2107004880     -0.1213807463     0.0070308513     -0.0864635086     25.0427322387     78.1908187866     -50.4357147216
122 194    0    0     -0.1364764571     -9.7664461135     0.2107004880     -0.1213807463     0.0070308513     -0.0864635086     25.0427322387     78.1908187866     -50.4357147216
123 147    0    0     -0.1029559254     -9.8263044357     0.1101388931     -0.1338977813     0.0123572540     -0.1032416820     25.0427322387     78.1908187866     -50.4357147216
124  99    0    0     -0.0814070034     -9.8526420593     0.0670410633     -0.0907539272     0.0158194160     -0.0979152774     25.0427322387     78.1908187866     -50.4357147216
125  51    0    0     -0.0814070034     -9.8526420593     0.0670410633     -0.0907539272     0.0158194160     -0.0979152774     25.0427322387     78.1908187866     -50.4357147216
126   4    0    0     -0.0694353866     -9.8406705856     0.0957729530     -0.0159179568     0.0112919735     -0.0726148605     25.0427322387     78.1908187866     -50.4357147216
126 211    0    0     -0.1125332117     -9.7856006622     0.1197161788     0.0317533493     0.0107593321     -0.0494450092     25.0427322387     78.1908187866     -50.4357147216
127 164    0    0     -0.1125332117     -9.7856006622     0.1197161788     0.0317533493     0.0107593321     -0.0494450092     25.0427322387     78.1908187866     -50.4357147216
128 116    0    0     -0.1508424043     -9.7568693161     0.1556310415     0.0381450366     0.0131562137     -0.0555703687     24.1671123504     77.6636886596     -51.2791213989
129  69    0    0     -0.0814070034     -9.7975721359     0.1652083396     0.0144425401     0.0152867770     -0.0840666294     24.1671123504     77.6636886596     -51.2791213989
130  21    0    0     -0.0814070034     -9.7975721359     0.1652083396     0.0144425401     0.0152867770     -0.0840666294     24.1671123504     77.6636886596     -51.2791213989
130 229    0    0     -0.0526751232     -9.7712354660     0.1556310415     -0.0010040282     0.0195478973     -0.0763433456     24.1671123504     77.6636886596     -51.2791213989
131 181    0    0     -0.0694353866     -9.7832069396     0.1316878080     -0.0103252339     0.0184826183     -0.0422543621     24.1671123504     77.6636886596     -51.2791213989
132 134    0    0     -0.0694353866     -9.7832069396     0.1316878080     -0.0103252339     0.0184826183     -0.0422543621     24.1671123504     77.6636886596     -51.2791213989
133  86    0    0     -0.1173218607     -9.7879953384     0.1316878080     -0.0084609928     0.0200805377     -0.0204161119     24.1671123504     77.6636886596     -51.2791213989
134  38    0    0     -0.1340821266     -9.7975721359     0.1412650966     -0.0092599534     0.0184826183     -0.0281393985     24.1671123504     77.6636886596     -51.2791213989
134 247    0    0     -0.1340821266     -9.7975721359     0.1412650966     -0.0092599534     0.0184826183     -0.0281393985     24.1671123504     77.6636886596     -51.2791213989
135 200    0    0     -0.1388707752     -9.7616577148     0.1292934894     -0.0196464395     0.0163520574     -0.0515755701     23.9919891357     77.4879837036     -49.4236259460
136 152    0    0     -0.0933786296     -9.7832069396     0.1077445626     -0.0305655670     0.0168846979     -0.0827350330     23.9919891357     77.4879837036     -49.4236259460
137 105    0    0     -0.0933786296     -9.7832069396     0.1077445626     -0.0305655670     0.0168846979     -0.0827350330     23.9919891357     77.4879837036     -49.4236259460
138  57    0    0     -0.0742240333     -9.8167276382     0.0670410633     -0.0228422808     0.0163520574     -0.0861971950     23.9919891357     77.4879837036     -49.4236259460
139   9    0    0     -0.0526751232     -9.8143329620     0.0790126848     0.0003275722     0.0150204563     -0.0579672527     23.9919891357     77.4879837036     -49.4236259460
139 217    0    0     -0.0526751232     -9.8143329620     0.0790126848     0.0003275722     0.0150204563     -0.0579672527     23.9919891357     77.4879837036     -49.4236259460
140 169    0    0     -0.1364764571     -9.7927837371     0.1173218607     0.0117793393     0.0171510162     -0.0196171522     23.9919891357     77.4879837036     -49.4236259460
141 122    0    0     -0.1699969768     -9.7568693161     0.1460537433     0.0083171787     0.0174173378     -0.0339984416     23.9919891357     77.4879837036     -49.4236259460
142  74    0    0     -0.1699969768     -9.7568693161     0.1460537433     0.0083171787     0.0174173378     -0.0339984416     23.9919891357     77.4879837036     -49.4236259460
143  26    0    0     -0.1412650966     -9.7640523910     0.1029559254     -0.0137873959     0.0160857367     -0.0845992660     23.9919891357     77.4879837036     -49.4236259460
143 234    0    0     -0.0885899734     -9.7951784133     0.0550694465     -0.0247065210     0.0139551746     -0.1016437530     25.0427322387     77.4879837036     -51.1104393005
144 187    0    0     -0.0885899734     -9.7951784133     0.0550694465     -0.0247065210     0.0139551746     -0.1016437530     25.0427322387     77.4879837036     -51.1104393005
145 139    0    0     -0.0718297100     -9.8023614883     0.0766183614     -0.0151189970     0.0171510162     -0.0883277511     25.0427322387     77.4879837036     -51.1104393005
146  91    0    0     -0.0526751232     -9.7616577148     0.0885899734     -0.0031345896     0.0152867770     -0.0678210973     25.0427322387     77.4879837036     -51.1104393005
147  43    0    0     -0.0526751232     -9.7616577148     0.0885899734     -0.0031345896     0.0152867770     -0.0678210973     25.0427322387     77.4879837036     -51.1104393005
147 251    0    0     -0.0766183614     -9.8071498870     0.0766183614     0.0019254936     0.0104930138     -0.0393248443     25.0427322387     77.4879837036     -51.1104393005
148 203    0    0     -0.0981672668     -9.7784175872     0.1053502440     0.0136435806     0.0142214956     -0.0289383554     25.0427322387     77.4879837036     -51.1104393005
149 155    0    0     -0.0981672668     -9.7784175872     0.1053502440     0.0136435806     0.0142214956     -0.0289383554     25.0427322387     77.4879837036     -51.1104393005
150 107    0    0     -0.1077445626     -9.7592630386     0.1053502440     0.0189699831     0.0174173378     -0.0385258817     25.0427322387     77.4879837036     -51.1104393005
151  59    0    0     -0.1125332117     -9.7832069396     0.0670410633     0.0155078196     0.0142214956     -0.0505102920     25.3929805755     78.8936614990     -49.7609901428
152  11    0    0     -0.1125332117     -9.7832069396     0.0670410633     0.0155078196     0.0142214956     -0.0505102920     25.3929805755     78.8936614990     -49.7609901428
152 219    0    0     -0.0957729530     -9.7832069396     0.0790126848     0.0173720622     0.0155530953     -0.0473144483     25.3929805755     78.8936614990     -49.7609901428
153 171    0    0     -0.1125332117     -9.7832069396     0.0622524166     0.0141762208     0.0187489395     -0.0390585231     25.3929805755     78.8936614990     -49.7609901428
154 123    0    0     -0.1125332117     -9.7832069396     0.0622524166     0.0141762208     0.0187489395     -0.0390585231     25.3929805755     78.8936614990     -49.7609901428
155  75    0    0     -0.1197161788     -9.8047552108     0.1005615949     0.0075182170     0.0208794999     -0.0358626818     25.3929805755     78.8936614990     -49.7609901428
156  27    0    0     -0.1268991470     -9.7975721359     0.0766183614     0.0011265333     0.0235426998     -0.0417217254     25.3929805755     78.8936614990     -49.7609901428
156 235    0    0     -0.1268991470     -9.7975721359     0.0766183614     0.0011265333     0.0235426998     -0.0417217254     25.3929805755     78.8936614990     -49.7609901428
157 187    0    0     -0.1053502440     -9.7712354660     0.0957729530     0.0061866159     0.0238090229     -0.0497113323     25.3929805755     78.8936614990     -49.7609901428
158 139    0    0     -0.1077445626     -9.7832069396     0.0742240333     0.0077845382     0.0192815780     -0.0459828472     24.1671123504     77.6636886596     -50.2670326232
159  91    0    0     -0.1077445626     -9.7832069396     0.0742240333     0.0077845382     0.0192815780     -0.0459828472     24.1671123504     77.6636886596     -50.2670326232
160  44    0    0     -0.1125332117     -9.7856006622     0.0861956501     0.0131109380     0.0190152587     -0.0446512460     24.1671123504     77.6636886596     -50.2670326232
160 252    0    0     -0.1221105098     -9.8119382858     0.0814070034     0.0226984643     0.0174173378     -0.0422543621     24.1671123504     77.6636886596     -50.2670326232
161 204    0    0     -0.1221105098     -9.8119382858     0.0814070034     0.0226984643     0.0174173378     -0.0422543621     24.1671123504     77.6636886596     -50.2670326232
162 156    0    0     -0.1053502440     -9.7903900146     0.1197161788     0.0373460769     0.0171510162     -0.0355963659     24.1671123504     77.6636886596     -50.2670326232
163 108    0    0     -0.1412650966     -9.7712354660     0.1364764571     0.0362807965     0.0168846979     -0.0300036406     24.1671123504     77.6636886596     -50.2670326232
164  60    0    0     -0.1412650966     -9.7712354660     0.1364764571     0.0362807965     0.0168846979     -0.0300036406     24.1671123504     77.6636886596     -50.2670326232
165  12    0    0     -0.1508424043     -9.7640523910     0.1340821266     0.0221658277     0.0179499769     -0.0390585231     24.1671123504     77.6636886596     -50.2670326232
165 220    0    0     -0.1364764571     -9.8047552108     0.1173218607     0.0056539754     0.0187489395     -0.0566356563     25.2178573608     76.9608535766     -50.6043968200
166 172    0    0     -0.1364764571     -9.8047552108     0.1173218607     0.0056539754     0.0187489395     -0.0566356563     25.2178573608     76.9608535766     -50.6043968200
167 124    0    0     -0.1125332117     -9.7856006622     0.0909842967     -0.0018029882     0.0182162971     -0.0563693332     25.2178573608     76.9608535766     -50.6043968200
168  76    0    0     -0.1292934894     -9.7736291885     0.1101388931     -0.0079283528     0.0192815780     -0.0465154886     25.2178573608     76.9608535766     -50.6043968200
169  28    0    0     -0.1292934894     -9.7736291885     0.1101388931     -0.0079283528     0.0192815780     -0.0465154886     25.2178573608     76.9608535766     -50.6043968200
169 236    0    0     -0.1316878080     -9.7640523910     0.1005615949     -0.0217770004     0.0222111010     -0.0446512460     25.2178573608     76.9608535766     -50.6043968200
170 188    0    0     -0.1245048284     -9.8095445632     0.0598580884     -0.0297666072     0.0280701446     -0.0531734895     25.2178573608     76.9608535766     -50.6043968200
171 140    0    0     -0.1245048284     -9.8095445632     0.0598580884     -0.0297666072     0.0280701446     -0.0531734895     25.2178573608     76.9608535766     -50.6043968200
172  92    0    0     -0.1412650966     -9.8047552108     0.0383091812     -0.0084609928     0.0246079826     -0.0491786909     25.2178573608     76.9608535766     -50.6043968200
173  43    0    0     -0.1460537433     -9.8047552108     0.0430978250     0.0197689456     0.0184826183     -0.0491786909     24.5173606872     78.0151138305     -48.9175834655
173 251    0    0     -0.1460537433     -9.8047552108     0.0430978250     0.0197689456     0.0184826183     -0.0491786909     24.5173606872     78.0151138305     -48.9175834655
174 203    0    0     -0.1340821266     -9.7927837371     0.0766183614     0.0378787159     0.0152867770     -0.0545050907     24.5173606872     78.0151138305     -48.9175834655
175 155    0    0     -0.1292934894     -9.7927837371     0.1029559254     0.0389439945     0.0150204563     -0.0547714138     24.5173606872     78.0151138305     -48.9175834655
176 108    0    0     -0.1292934894     -9.7927837371     0.1029559254     0.0389439945     0.0150204563     -0.0547714138     24.5173606872     78.0151138305     -48.9175834655
177  60    0    0     -0.1340821266     -9.7784175872     0.0933786296     0.0341502308     0.0168846979     -0.0457165288     24.5173606872     78.0151138305     -48.9175834655
178  12    0    0     -0.1532367229     -9.7808122634     0.1292934894     0.0277585506     0.0152867770     -0.0523745298     24.5173606872     78.0151138305     -48.9175834655
178 220    0    0     -0.1532367229     -9.7808122634     0.1292934894     0.0277585506     0.0152867770     -0.0523745298     24.5173606872     78.0151138305     -48.9175834655
179 173    0    0     -0.1460537433     -9.7903900146     0.1245048284     0.0165731024     0.0152867770     -0.0742127847     24.5173606872     78.0151138305     -48.9175834655
180 125    0    0     -0.1029559254     -9.7927837371     0.1053502440     0.0123119807     0.0160857367     -0.0726148605     24.5173606872     78.0151138305     -48.9175834655
181  77    0    0     -0.1029559254     -9.7927837371     0.1053502440     0.0123119807     0.0160857367     -0.0726148605     24.5173606872     78.0151138305     -48.9175834655
182  29    0    0     -0.1316878080     -9.8023614883     0.0814070034     0.0269595861     0.0152867770     -0.0483797311     24.8676090240     80.1236267089     -50.6043968200
182 236    0    0     -0.1268991470     -9.7999668121     0.0933786296     0.0490641641     0.0174173378     -0.0438522863     24.8676090240     80.1236267089     -50.6043968200
183 188    0    0     -0.1268991470     -9.7999668121     0.0933786296     0.0490641641     0.0174173378     -0.0438522863     24.8676090240     80.1236267089     -50.6043968200
184 140    0    0     -0.1364764571     -9.7688407897     0.1508424043     0.0695708084     0.0168846979     -0.0497113323     24.8676090240     80.1236267089     -50.6043968200
185  92    0    0     -0.1292934894     -9.7496862411     0.1771799468     0.0730329751     0.0155530953     -0.0622283744     24.8676090240     80.1236267089     -50.6043968200
186  44    0    0     -0.1292934894     -9.7496862411     0.1771799468     0.0730329751     0.0155530953     -0.0622283744     24.8676090240     80.1236267089     -50.6043968200
186 252    0    0     -0.1316878080     -9.7568693161     0.1987288665     0.0514610481     0.0118246137     -0.0688863849     24.8676090240     80.1236267089     -50.6043968200
187 203    0    0     -0.1340821266     -9.7760238647     0.1843629074     0.0195026254     0.0136888551     -0.0707506227     24.8676090240     80.1236267089     -50.6043968200
188 155    0    0     -0.1340821266     -9.7760238647     0.1843629074     0.0195026254     0.0136888551     -0.0707506227     24.8676090240     80.1236267089     -50.6043968200
189 107    0    0     -0.1221105098     -9.7856006622     0.1292934894     0.0035234150     0.0152867770     -0.0731475067     24.5173606872     78.3665313720     -49.9296722412
190  59    0    0     -0.0885899734     -9.8119382858     0.1245048284     0.0085834970     0.0182162971     -0.0603641319     24.5173606872     78.3665313720     -49.9296722412
191  11    0    0     -0.0885899734     -9.8119382858     0.1245048284     0.0085834970     0.0182162971     -0.0603641319     24.5173606872     78.3665313720     -49.9296722412
191 219    0    0     -0.0933786296     -9.8670082092     0.0646467447     0.0338839149     0.0211458206     -0.0353300428     24.5173606872     78.3665313720     -49.9296722412
192 171    0    0     0.0263375616     -10.0130615234     -0.4142179965     0.0296227912     0.0656212854     -0.0467818069     24.5173606872     78.3665313720     -49.9296722412
193 124    0    0     0.0263375616     -10.0130615234     -0.4142179965     0.0296227912     0.0656212854     -0.0467818069     24.5173606872     78.3665313720     -49.9296722412
194  77    0    2     -0.1867572593     -9.7951784133     -0.0957729530     -0.0318971633     0.1409898996     -0.0758107089     24.5173606872     78.3665313720     -49.9296722412
195  30    0    8     -0.0766183614     -9.7975721359     -0.2561926364     -0.0018029882     0.1071672320     -0.0747454214     24.5173606872     78.3665313720     -49.9296722412
195 238    1   16     -0.0766183614     -9.7975721359     -0.2561926364     -0.0018029882     0.1071672320     -0.0747454214     24.5173606872     78.3665313720     -49.9296722412
196 191    2   25     -0.1795742750     -9.7760238647     -0.1556310415     0.0189699831     0.0949164962     -0.0425206851     25.0427322387     77.8394012451     -51.4478034973
197 144    5   33     -0.1364764571     -9.7975721359     -0.1364764571     0.0107140600     0.0488431167     -0.0361290001     25.0427322387     77.8394012451     -51.4478034973
198  96    5   41     -0.1364764571     -9.7975721359     -0.1364764571     0.0107140600     0.0488431167     -0.0361290001     25.0427322387     77.8394012451     -51.4478034973
199  48    4   47     -0.1508424043     -9.7832069396     -0.1173218607     0.0123119807     0.0017044478     -0.0222803544     25.0427322387     77.8394012451     -51.4478034973
200   0    5   53     -0.1508424043     -9.7640523910     -0.1173218607     0.0168394222     -0.0238622879     -0.0310689187     25.0427322387     77.8394012451     -51.4478034973
200 209    1   50     -0.1508424043     -9.7640523910     -0.1173218607     0.0168394222     -0.0238622879     -0.0310689187     25.0427322387     77.8394012451     -51.4478034973
201 161    2   52     -0.1436594247     -9.8095445632     -0.0526751232     0.0067192554     -0.0297213315     -0.0390585231     25.0427322387     77.8394012451     -51.4478034973
202 114    3   62     -0.1652083396     -9.7592630386     -0.0670410633     0.0080508575     -0.0475647830     -0.0193508329     25.0427322387     77.8394012451     -51.4478034973
203  66    2   65     -0.1652083396     -9.7592630386     -0.0670410633     0.0080508575     -0.0475647830     -0.0193508329     25.0427322387     77.8394012451     -51.4478034973
204  18    3   78     -0.1388707752     -9.7712354660     -0.0191545906     -0.0036672296     -0.0789905643     0.0062159037     25.3929805755     78.5422439575     -49.7609901428
204 227    0   85     -0.1915459060     -9.7640523910     -0.0215489125     -0.0071293921     -0.0582175827     -0.0238782739     25.3929805755     78.5422439575     -49.7609901428
205 179   -1   88     -0.1915459060     -9.7640523910     -0.0215489125     -0.0071293921     -0.0582175827     -0.0238782739     25.3929805755     78.5422439575     -49.7609901428
206 132    0   94     -0.1436594247     -9.7448978424     -0.0790126848     0.0016591734     -0.0315855717     -0.0545050907     25.3929805755     78.5422439575     -49.7609901428
207  84    3   98     -0.1197161788     -9.7975721359     -0.0359148550     0.0008602133     -0.0433036565     -0.0289383554     25.3929805755     78.5422439575     -49.7609901428
208  37    7  100     -0.1197161788     -9.7975721359     -0.0359148550     0.0008602133     -0.0433036565     -0.0289383554     25.3929805755     78.5422439575     -49.7609901428
208 245    8   98     -0.1723913097     -9.7568693161     0.0430978250     0.0117793393     -0.0550217533     -0.0126928269     25.3929805755     78.5422439575     -49.7609901428
209 198    5  104     -0.1867572593     -9.8239097595     0.0430978250     0.0003275722     -0.0611471080     -0.0092306661     25.3929805755     78.5422439575     -49.7609901428
210 150    4  109     -0.1867572593     -9.8239097595     0.0430978250     0.0003275722     -0.0611471080     -0.0092306661     25.3929805755     78.5422439575     -49.7609901428
211 102    5  113     -0.2250664234     -9.7736291885     0.0119716191     -0.0081946716     -0.0635439872     -0.0094969863     25.5681037902     78.3665313720     -49.9296722412
212  55    6  120     -0.2394323587     -9.7448978424     -0.0311262083     -0.0148526763     -0.0409067821     -0.0342647600     25.5681037902     78.3665313720     -49.9296722412
213   8    6  117     -0.2394323587     -9.7448978424     -0.0311262083     -0.0148526763     -0.0409067821     -0.0342647600     25.5681037902     78.3665313720     -49.9296722412
213 217    5  114     -0.2274607658     -9.8047552108     0.1221105098     -0.0097925930     -0.0371782970     -0.0358626818     25.5681037902     78.3665313720     -49.9296722412
214 170    9  119     -0.1771799468     -9.7951784133     -0.0359148550     -0.0087273130     -0.0409067821     -0.0249435544     25.5681037902     78.3665313720     -49.9296722412
215 123    9  122     -0.1771799468     -9.7951784133     -0.0359148550     -0.0087273130     -0.0409067821     -0.0249435544     25.5681037902     78.3665313720     -49.9296722412
216  76    8  123     -0.2154891252     -9.8071498870     -0.0430978250     -0.0087273130     -0.0457005405     -0.0297373180     25.5681037902     78.3665313720     -49.9296722412
217  28    9  125     -0.2609812974     -9.8071498870     -0.0287318849     0.0013928533     -0.0547554254     -0.0553040552     25.5681037902     78.3665313720     -49.9296722412
217 237    7  125     -0.2609812974     -9.8071498870     -0.0287318849     0.0013928533     -0.0547554254     -0.0553040552     25.5681037902     78.3665313720     -49.9296722412
218 189   10  125     -0.2753472328     -9.7879953384     0.0861956501     -0.0057977910     -0.0534238243     -0.0587662172     25.2178573608     78.0151138305     -47.9054946899
219 142   13  127     -0.2202777862     -9.7832069396     0.0646467447     0.0003275722     -0.0251938867     -0.0465154886     25.2178573608     78.0151138305     -47.9054946899
220  95   12  127     -0.2202777862     -9.7832069396     0.0646467447     0.0003275722     -0.0251938867     -0.0465154886     25.2178573608     78.0151138305     -47.9054946899
221  47   12  127     -0.1747856235     -9.7664461135     0.1173218607     0.0019254936     -0.0305202913     -0.0308025979     25.2178573608     78.0151138305     -47.9054946899
221 255   10  127     -0.2059118509     -9.8382759094     0.2561926364     -0.0041998701     -0.0259928464     -0.0433196449     25.2178573608     78.0151138305     -47.9054946899
222 208   11  127     -0.2059118509     -9.8382759094     0.2561926364     -0.0041998701     -0.0259928464     -0.0433196449     25.2178573608     78.0151138305     -47.9054946899
223 161   11  127     -0.1987288665     -9.7856006622     0.3830918121     0.0069855761     -0.0060188360     -0.0667558193     25.2178573608     78.0151138305     -47.9054946899
224 113   10  127     -0.1771799468     -9.8047552108     0.3256280183     0.0083171787     -0.0134758019     -0.0584998989     25.2178573608     78.0151138305     -47.9054946899
225  65   10  127     -0.1771799468     -9.8047552108     0.3256280183     0.0083171787     -0.0134758019     -0.0584998989     25.2178573608     78.0151138305     -47.9054946899
226  17   10  127     -0.0454921483     -9.7664461135     0.2178834438     0.0072518959     -0.0302539730     -0.0150897083     25.2178573608     78.0151138305     -47.9054946899
226 226    8  124     -0.2322494029     -9.7496862411     0.4214009761     0.0032570939     0.0365923881     -0.0118938684     25.5681037902     76.9608535766     -50.9417610168
227 178    6  123     -0.2322494029     -9.7496862411     0.4214009761     0.0032570939     0.0365923881     -0.0118938684     25.5681037902     76.9608535766     -50.9417610168
228 130   10  117     -0.1747856235     -9.7664461135     0.2418267011     0.0080508575     0.0248743009     -0.0353300428     25.5681037902     76.9608535766     -50.9417610168
229  82    8  117     -0.2801358699     -9.7951784133     0.2035175085     0.0019254936     0.0336628675     -0.0624946975     25.5681037902     76.9608535766     -50.9417610168
230  34    9  115     -0.2801358699     -9.7951784133     0.2035175085     0.0019254936     0.0336628675     -0.0624946975     25.5681037902     76.9608535766     -50.9417610168
230 242   12  110     -0.2945018005     -9.7544746398     0.1053502440     -0.0031345896     0.0174173378     -0.0731475067     25.5681037902     76.9608535766     -50.9417610168
231 194    9  111     -0.2945018005     -9.7951784133     0.1053502440     -0.0026019496     -0.0249275684     -0.0411890888     25.5681037902     76.9608535766     -50.9417610168
232 147    7  107     -0.2945018005     -9.7951784133     0.1053502440     -0.0026019496     -0.0249275684     -0.0411890888     25.5681037902     76.9608535766     -50.9417610168
233  99    6  111     -0.2921074867     -9.7808122634     0.1053502440     0.0019254936     -0.0568859863     -0.0377269244     25.5681037902     76.9608535766     -50.9417610168
234  51    7  117     -0.2753472328     -9.8095445632     0.1795742750     0.0032570939     -0.0507606267     -0.0667558193     26.2686004638     78.0151138305     -48.9175834655
235   3    9  117     -0.2753472328     -9.8095445632     0.1795742750     0.0032570939     -0.0507606267     -0.0667558193     26.2686004638     78.0151138305     -48.9175834655
235 211   12  112     -0.2514039993     -9.8119382858     0.1580253696     0.0248290276     -0.0235959672     -0.0885940742     26.2686004638     78.0151138305     -48.9175834655
236 164   13  111     -0.2130948066     -9.7137708663     0.0095772953     0.0362807965     -0.0177369236     -0.0704843044     26.2686004638     78.0151138305     -48.9175834655
237 116   15  111     -0.2130948066     -9.7137708663     0.0095772953     0.0362807965     -0.0177369236     -0.0704843044     26.2686004638     78.0151138305     -48.9175834655
238  68   16  117     -0.2633756160     -9.7856006622     0.0311262083     0.0195026254     -0.0606144666     -0.0387922048     26.2686004638     78.0151138305     -48.9175834655
239  21   14  124     -0.2154891252     -9.7832069396     0.0838013267     0.0088498182     -0.0520922231     -0.0678210973     26.2686004638     78.0151138305     -48.9175834655
239 229   14  118     -0.2154891252     -9.7832069396     0.0838013267     0.0088498182     -0.0520922231     -0.0678210973     26.2686004638     78.0151138305     -48.9175834655
240 182   13  116     -0.2370380401     -9.7784175872     0.0790126848     0.0136435806     -0.0172042846     -0.0715495824     26.2686004638     78.0151138305     -48.9175834655
241 134   16  115     -0.1867572593     -9.7688407897     -0.0023943238     0.0234974241     -0.0323845338     -0.0228129935     23.4666156768     77.6636886596     -49.2549476623
242  87   19  117     -0.1867572593     -9.7688407897     -0.0023943238     0.0234974241     -0.0323845338     -0.0228129935     23.4666156768     77.6636886596     -49.2549476623
243  40   18  120     -0.2083061695     -9.7879953384     0.1245048284     0.0197689456     -0.0478311014     -0.0089643449     23.4666156768     77.6636886596     -49.2549476623
243 249   17  114     -0.2346437215     -9.7832069396     0.0933786296     0.0192363033     -0.0518259048     -0.0286720371     23.4666156768     77.6636886596     -49.2549476623
244 202   12  117     -0.2346437215     -9.7832069396     0.0933786296     0.0192363033     -0.0518259048     -0.0286720371     23.4666156768     77.6636886596     -49.2549476623
245 155   10  117     -0.2250664234     -9.7951784133     0.1436594247     0.0248290276     -0.0182695655     -0.0877951049     23.4666156768     77.6636886596     -49.2549476623
246 108   14  119     -0.2083061695     -9.7496862411     0.1412650966     0.0232311058     0.0152867770     -0.0814034366     23.4666156768     77.6636886596     -49.2549476623
247  61   15  126     -0.2083061695     -9.7496862411     0.1412650966     0.0232311058     0.0152867770     -0.0814034366     23.4666156768     77.6636886596     -49.2549476623
248  13   18  121     -0.1460537433     -9.7903900146     0.2202777862     0.0274922275     -0.0092146787     -0.0129591488     23.4666156768     77.6636886596     -49.2549476623
248 222   19  122     -0.1771799468     -9.7425031661     0.1005615949     0.0192363033     -0.0081493988     -0.0505102920     25.0427322387     78.8936614990     -48.4115409851
249 174   17  123     -0.1771799468     -9.7425031661     0.1005615949     0.0192363033     -0.0081493988     -0.0505102920     25.0427322387     78.8936614990     -48.4115409851
250 127   16  123     -0.2083061695     -9.7975721359     0.1340821266     0.0136435806     0.0086287727     -0.0933878326     25.0427322387     78.8936614990     -48.4115409851
251  80   15  127     -0.2250664234     -9.7377147674     0.2178834438     0.0200352644     0.0296680660     -0.1194872140     25.0427322387     78.8936614990     -48.4115409851
252  32   16  126     -0.2250664234     -9.7377147674     0.2178834438     0.0200352644     0.0296680660     -0.1194872140     25.0427322387     78.8936614990     -48.4115409851
252 240   19  123     -0.2609812974     -9.7736291885     0.2609812974     0.0168394222     0.0248743009     -0.1277431368     25.0427322387     78.8936614990     -48.4115409851
253 193   17  121     -0.1628140068     -9.7999668121     0.2801358699     0.0123119807     0.0126235747     -0.0867298316     25.0427322387     78.8936614990     -48.4115409851
254 145   14  121     -0.1628140068     -9.7999668121     0.2801358699     0.0123119807     0.0126235747     -0.0867298316     25.0427322387     78.8936614990     -48.4115409851
255  98   12  118     -0.1245048284     -9.7592630386     0.1795742750     0.0306880712     -0.0049535555     -0.0497113323     25.0427322387     78.8936614990     -48.4115409851
  0  51   12  114     -0.0981672668     -9.7113771438     0.2490096569     0.0229647874     -0.0438362979     -0.0169539508     24.8676090240     77.3122711181     -49.2549476623
  1   3   13  113     -0.0981672668     -9.7113771438     0.2490096569     0.0229647874     -0.0438362979     -0.0169539508     24.8676090240     77.3122711181     -49.2549476623
  1 211   14  108     -0.1604196929     -9.7832069396     0.3471769332     0.0144425401     -0.0475647830     -0.0305362796     24.8676090240     77.3122711181     -49.2549476623
  2 163   14  107     -0.1771799468     -9.8191213607     0.3519655704     0.0195026254     -0.0150737228     -0.0667558193     24.8676090240     77.3122711181     -49.2549476623
  3 116   10  109     -0.1771799468     -9.8191213607     0.3519655704     0.0195026254     -0.0150737228     -0.0667558193     24.8676090240     77.3122711181     -49.2549476623
  4  68   10  102     -0.2130948066     -9.7113771438     0.2418267011     0.0189699831     0.0142214956     -0.1021764039     24.8676090240     77.3122711181     -49.2549476623
  5  21    8   96     -0.2274607658     -9.7688407897     0.3447826147     0.0240300679     0.0214121389     -0.1040406346     24.8676090240     77.3122711181     -49.2549476623
  5 228    9   92     -0.2274607658     -9.7688407897     0.3447826147     0.0240300679     0.0214121389     -0.1040406346     24.8676090240     77.3122711181     -49.2549476623
  6 180   15   87     -0.1173218607     -9.8358821868     0.4070350170     0.0131109380     0.0049002895     -0.0909909534     24.8676090240     77.3122711181     -49.2549476623
  7 131   14   85     -0.1029559254     -9.7951784133     0.3711201906     0.0189699831     -0.0065514755     -0.0459828472     24.8676090240     77.3122711181     -49.2549476623
  8  84   13   80     -0.1029559254     -9.7951784133     0.3711201906     0.0189699831     -0.0065514755     -0.0459828472     24.8676090240     77.3122711181     -49.2549476623
  9  36   11   74     -0.1197161788     -9.7568693161     0.3136564254     0.0163067817     0.0208794999     -0.0430533266     25.3929805755     77.1365661621     -49.7609901428
  9 244    5   72     -0.1556310415     -9.8071498870     0.3136564254     0.0099150981     0.0246079826     -0.0531734895     25.3929805755     77.1365661621     -49.7609901428
 10 196    5   64     -0.1556310415     -9.8071498870     0.3136564254     0.0099150981     0.0246079826     -0.0531734895     25.3929805755     77.1365661621     -49.7609901428
 11 148    5   66     -0.1915459060     -9.7305316925     0.4094293594     0.0173720622     0.0483104753     -0.0803381538     25.3929805755     77.1365661621     -49.7609901428
 12 100    4   64     -0.1532367229     -9.7808122634     0.4142179965     0.0024581336     0.0621591281     -0.1202861785     25.3929805755     77.1365661621     -49.7609901428
 13  52    5   58     -0.1532367229     -9.7808122634     0.4142179965     0.0024581336     0.0621591281     -0.1202861785     25.3929805755     77.1365661621     -49.7609901428
 14   4    5   55     -0.1077445626     -9.7616577148     0.4285839557     0.0064529366     0.0573653650     -0.0853982257     25.3929805755     77.1365661621     -49.7609901428
 14 212    4   47     -0.1292934894     -9.7879953384     0.3567542552     0.0053876566     0.0376576709     -0.0486460494     25.3929805755     77.1365661621     -49.7609901428
 15 164    4   44     -0.1292934894     -9.7879953384     0.3567542552     0.0053876566     0.0376576709     -0.0486460494     25.3929805755     77.1365661621     -49.7609901428
 16 116    4   41     -0.1843629074     -9.7305316925     0.2346437215     0.0043223743     0.0349944686     -0.0539724540     24.3422374725     77.8394012451     -49.7609901428
 17  68    3   38     -0.1915459060     -9.7999668121     0.1436594247     -0.0004713880     0.0309996628     -0.0877951049     24.3422374725     77.8394012451     -49.7609901428
 18  20    3   37     -0.1915459060     -9.7999668121     0.1436594247     -0.0004713880     0.0309996628     -0.0877951049     24.3422374725     77.8394012451     -49.7609901428
 18 228    3   36     -0.1484480619     -9.8071498870     0.1747856235     0.0075182170     0.0280701446     -0.1136281728     24.3422374725     77.8394012451     -49.7609901428
 19 180    2   36     -0.1173218607     -9.7736291885     0.2035175085     0.0093824577     0.0243416595     -0.1101660013     24.3422374725     77.8394012451     -49.7609901428
 20 132    2   34     -0.1173218607     -9.7736291885     0.2035175085     0.0093824577     0.0243416595     -0.1101660013     24.3422374725     77.8394012451     -49.7609901428
 21  84    3   33     -0.0909842967     -9.7712354660     0.1867572593     0.0101814174     0.0187489395     -0.1061712026     24.3422374725     77.8394012451     -49.7609901428
 22  36    3   33     -0.0598580884     -9.7927837371     0.1652083396     0.0077845382     0.0112919735     -0.0835339927     24.3422374725     77.8394012451     -49.7609901428
 22 244    2   33     -0.0598580884     -9.7927837371     0.1652083396     0.0077845382     0.0112919735     -0.0835339927     24.3422374725     77.8394012451     -49.7609901428
 23 196    4   34     -0.1173218607     -9.7353200912     0.2035175085     0.0216331863     0.0283364629     -0.0715495824     25.9183521270     78.3665313720     -48.9175834655
 24 148    5   35     -0.1580253696     -9.7999668121     0.2657699346     0.0072518959     0.0291354227     -0.1029753565     25.9183521270     78.3665313720     -48.9175834655
 25 101    4   36     -0.1580253696     -9.7999668121     0.2657699346     0.0072518959     0.0291354227     -0.1029753565     25.9183521270     78.3665313720     -48.9175834655
 26  53    3   33     -0.0119716191     -9.8047552108     0.2394323587     0.0040560550     0.0232763814     -0.1240146517     25.9183521270     78.3665313720     -48.9175834655
 27   5    2   33     -0.0311262083     -9.7305316925     0.2154891252     0.0008602133     0.0890574550     -0.1138944864     25.9183521270     78.3665313720     -48.9175834655
 27 213    3   31     -0.0311262083     -9.7305316925     0.2154891252     0.0008602133     0.0890574550     -0.1138944864     25.9183521270     78.3665313720     -48.9175834655
 28 165    4   32     -0.1077445626     -9.8119382858     0.4381612300     -0.0153853168     0.1108957171     -0.0939204788     25.9183521270     78.3665313720     -48.9175834655
 29 118    4   29     -0.0239432382     -9.8646135330     0.5147795677     -0.0113905143     0.0720129680     -0.0851319122     25.9183521270     78.3665313720     -48.9175834655
 30  71    3   25     -0.0239432382     -9.8646135330     0.5147795677     -0.0113905143     0.0720129680     -0.0851319122     25.9183521270     78.3665313720     -48.9175834655
 31  23    3   22     -0.0502807998     -9.8119382858     0.3591485500     0.0075182170     0.0291354227     -0.0454502058     25.5681037902     78.3665313720     -50.2670326232
 31 231    2   12     -0.0598580884     -9.7472915649     0.2633756160     0.0160404624     0.0059655704     -0.0347974014     25.5681037902     78.3665313720     -50.2670326232
 32 182    1    9     -0.0598580884     -9.7472915649     0.2633756160     0.0160404624     0.0059655704     -0.0347974014     25.5681037902     78.3665313720     -50.2670326232
 33 134    1    5     -0.1077445626     -9.7664461135     0.2514039993     0.0075182170     0.0006391676     -0.0510429286     25.5681037902     78.3665313720     -50.2670326232
 34  85    0    3     -0.0526751232     -9.7903900146     0.1843629074     -0.0044661903     0.0062318906     -0.0917899131     25.5681037902     78.3665313720     -50.2670326232
 35  37    0    3     -0.0526751232     -9.7903900146     0.1843629074     -0.0044661903     0.0062318906     -0.0917899131     25.5681037902     78.3665313720     -50.2670326232
 35 245    0    2     -0.0095772953     -9.8191213607     0.1939402198     -0.0044661903     0.0128898954     -0.0987142372     25.5681037902     78.3665313720     -50.2670326232
 36 197    0    2     0.0023943238     -9.8286991119     0.1245048284     0.0221658277     0.0160857367     -0.0811371040     25.5681037902     78.3665313720     -50.2670326232
 37 148    0    0     0.0023943238     -9.8286991119     0.1245048284     0.0221658277     0.0160857367     -0.0811371040     25.5681037902     78.3665313720     -50.2670326232
 38 100    0    0     -0.0622524166     -9.7137708663     -0.5147795677     0.0453356790     0.0099603729     -0.0486460494     24.8676090240     77.6636886596     -49.5923080444
 39  52    0    2     -0.1268991470     -9.8598251342     0.1005615949     -0.0026019496     -0.0158726835     -0.0084317064     24.8676090240     77.6636886596     -49.5923080444
 40   3    0    4     -0.1268991470     -9.8598251342     0.1005615949     -0.0026019496     -0.0158726835     -0.0084317064     24.8676090240     77.6636886596     -49.5923080444
 40 211    0    8     -0.0981672668     -9.7856006622     0.1460537433     0.0077845382     -0.0185358858     -0.0579672527     24.8676090240     77.6636886596     -49.5923080444
 41 162    0   12     0.0000000000     -9.7856006622     0.1484480619     0.0107140600     -0.0198674821     -0.0957847213     24.8676090240     77.6636886596     -49.5923080444
 42 112    0   12     0.0000000000     -9.7856006622     0.1484480619     0.0107140600     -0.0198674821     -0.0957847213     24.8676090240     77.6636886596     -49.5923080444
 43  63    0   14     -0.0071829710     -9.8406705856     0.0383091812     0.0179047012     -0.0294550085     -0.0640926265     24.8676090240     77.6636886596     -49.5923080444
 44  14    0   16     -0.1245048284     -9.7999668121     0.2035175085     0.0328186297     -0.0441026210     -0.0406564426     24.8676090240     77.6636886596     -49.5923080444
 44 222    0   17     -0.1245048284     -9.7999668121     0.2035175085     0.0328186297     -0.0441026210     -0.0406564426     24.8676090240     77.6636886596     -49.5923080444
 45 174    1   18     -0.0454921483     -9.7664461135     0.2083061695     0.0312207102     -0.0265254926     -0.1080354452     24.8676090240     77.6636886596     -49.5923080444
 46 126    1   16     -0.0023943238     -9.7903900146     0.0909842967     0.0165731024     0.0014381277     -0.1511793136     24.5173606872     77.6636886596     -50.9417610168
 47  78    2   15     -0.0023943238     -9.7903900146     0.0909842967     0.0165731024     0.0014381277     -0.1511793136     24.5173606872     77.6636886596     -50.9417610168
 48  30    3   15     0.0263375616     -9.7544746398     -0.0335205316     0.0123119807     0.0184826183     -0.1599678754     24.5173606872     77.6636886596     -50.9417610168
 48 238    3   17     0.1005615949     -9.7856006622     -0.0143659424     0.0040560550     0.0118246137     -0.0989805603     24.5173606872     77.6636886596     -50.9417610168
 49 189    2   18     0.1005615949     -9.7856006622     -0.0143659424     0.0040560550     0.0118246137     -0.0989805603     24.5173606872     77.6636886596     -50.9417610168
 50 141    2   20     0.1532367229     -9.8167276382     0.1891515731     0.0109803783     -0.0062851572     -0.0169539508     24.5173606872     77.6636886596     -50.9417610168
 51  93    3   21     0.1173218607     -9.8071498870     0.3399939537     0.0256279897     0.0067645311     0.0450986480     24.5173606872     77.6636886596     -50.9417610168
 52  45    3   25     0.1173218607     -9.8071498870     0.3399939537     0.0256279897     0.0067645311     0.0450986480     24.5173606872     77.6636886596     -50.9417610168
 52 252    3   26     -0.0430978250     -9.8358821868     0.5339341640     0.0394766349     0.0091614131     0.0786549949     24.5173606872     77.6636886596     -50.9417610168
 53 204    3   23     -0.1245048284     -9.7448978424     0.3974577426     0.0487978410     0.0224774193     0.0171350312     23.2914924621     77.1365661621     -51.7851676940
 54 156    2   21     -0.1245048284     -9.7448978424     0.3974577426     0.0487978410     0.0224774193     0.0171350312     23.2914924621     77.1365661621     -51.7851676940
 55 108    0   14     -0.1388707752     -9.7472915649     0.3304166793     0.0285575103     0.0232763814     -0.0582335710     23.2914924621     77.1365661621     -51.7851676940
 56  60    0    9     -0.0598580884     -9.7616577148     0.3232336997     0.0059202961     0.0134225356     -0.1336021661     23.2914924621     77.1365661621     -51.7851676940
 57  12    0    5     -0.0598580884     -9.7616577148     0.3232336997     0.0059202961     0.0134225356     -0.1336021661     23.2914924621     77.1365661621     -51.7851676940
 57 220   -1    2     0.0478864765     -9.8023614883     0.2298550844     -0.0100589132     0.0072971715     -0.1530435562     23.2914924621     77.1365661621     -51.7851676940
 58 173   -1    0     0.0981672668     -9.8358821868     0.1508424043     -0.0015366683     0.0096940526     -0.1035080075     23.2914924621     77.1365661621     -51.7851676940
 59 124    0    0     0.0981672668     -9.8358821868     0.1508424043     -0.0015366683     0.0096940526     -0.1035080075     23.2914924621     77.1365661621     -51.7851676940
 60  76    0    0     0.0359148550     -9.8095445632     0.1963345432     0.0298891086     0.0211458206     -0.0334658002     23.2914924621     77.1365661621     -51.7851676940
 61  28    0    0     -0.0263375616     -9.7712354660     0.2035175085     0.0485315227     0.0227437400     0.0032863802     23.4666156768     78.3665313720     -49.2549476623
 61 235    0    0     -0.0263375616     -9.7712354660     0.2035175085     0.0485315227     0.0227437400     0.0032863802     23.4666156768     78.3665313720     -49.2549476623
 62 187    0    0     0.0359148550     -9.7975721359     0.1268991470     0.0160404624     0.0270048642     -0.0113612270     23.4666156768     78.3665313720     -49.2549476623
 63 139    0    1     -0.0167602658     -9.8191213607     0.2490096569     -0.0159179568     0.0323312640     -0.0355963659     23.4666156768     78.3665313720     -49.2549476623
 64  91    0    1     -0.0167602658     -9.8191213607     0.2490096569     -0.0159179568     0.0323312640     -0.0355963659     23.4666156768     78.3665313720     -49.2549476623
 65  44    0    3     -0.0646467447     -9.9699640274     0.2370380401     0.0019254936     0.0307333445     -0.0571682929     23.4666156768     78.3665313720     -49.2549476623
 65 251    0    3     -0.1029559254     -9.8574304580     0.1915459060     0.0469335985     0.0267385435     -0.0619620561     23.4666156768     78.3665313720     -49.2549476623
 66 203    0    1     -0.1029559254     -9.8574304580     0.1915459060     0.0469335985     0.0267385435     -0.0619620561     23.4666156768     78.3665313720     -49.2549476623
 67 155    0    1     0.0526751232     -9.7712354660     0.1149275422     0.0613148927     0.0690834522     -0.1338685035     23.4666156768     78.3665313720     -49.2549476623
 68 108    0    2     -0.0143659424     -9.7808122634     0.3471769332     0.0322859907     0.1172873973     -0.1871325397     23.4666156768     76.6094360351     -50.2670326232
 69  60    0    2     -0.0143659424     -9.7808122634     0.3471769332     0.0322859907     0.1172873973     -0.1871325397     23.4666156768     76.6094360351     -50.2670326232
 70  12    0    2     0.1508424043     -9.7353200912     0.3352053165     0.0333512735     0.0475115156     -0.1293410663     23.4666156768     76.6094360351     -50.2670326232
 70 220    0    2     0.1412650966     -9.7496862411     0.2801358699     0.0192363033     0.0168846979     0.0067485423     23.4666156768     76.6094360351     -50.2670326232
 71 172    0    2     0.1412650966     -9.7496862411     0.2801358699     0.0192363033     0.0168846979     0.0067485423     23.4666156768     76.6094360351     -50.2670326232
 72 123    0    2     0.0047886476     -9.8286991119     0.2178834438     0.0115130186     0.0144878158     0.1156734824     23.4666156768     76.6094360351     -50.2670326232
 73  75    0    0     -0.1939402198     -9.8310928344     0.2059118509     0.0328186297     0.0144878158     0.1031564474     23.4666156768     76.6094360351     -50.2670326232
 74  27    0    0     -0.1939402198     -9.8310928344     0.2059118509     0.0328186297     0.0144878158     0.1031564474     23.4666156768     76.6094360351     -50.2670326232
 74 235    0    0     -0.0814070034     -9.8286991119     0.2130948066     0.0717013788     0.0131562137     -0.0172202706     23.4666156768     76.6094360351     -50.2670326232
 75 187    0    0     -0.0430978250     -9.7760238647     0.0718297100     0.0948712253     0.0147541341     -0.0960510349     24.8676090240     76.2580108642     -48.2428588867
 76 138    0    0     -0.0430978250     -9.7760238647     0.0718297100     0.0948712253     0.0147541341     -0.0960510349     24.8676090240     76.2580108642     -48.2428588867
 77  90   -1    2     -0.0023943238     -9.8406705856     0.2537982940     0.0746309041     0.0203468585     -0.1466518640     24.8676090240     76.2580108642     -48.2428588867
 78  41   -1    3     0.0430978250     -9.7664461135     0.2585869789     0.0908764266     0.0464462327     -0.1370643377     24.8676090240     76.2580108642     -48.2428588867
 78 249   -2    5     0.0430978250     -9.7664461135     0.2585869789     0.0908764266     0.0464462327     -0.1370643377     24.8676090240     76.2580108642     -48.2428588867
 79 200   -2    7     0.0933786296     -9.7808122634     0.3160507440     0.0698371410     0.0845300197     -0.1154924154     24.8676090240     76.2580108642     -48.2428588867
 80 152    0    7     -0.0407035017     -9.7592630386     0.3352053165     0.0581190490     0.1021071434     -0.0941867923     24.8676090240     76.2580108642     -48.2428588867
 81 104    0    8     -0.0407035017     -9.7592630386     0.3352053165     0.0581190490     0.1021071434     -0.0941867923     24.8676090240     76.2580108642     -48.2428588867
 82  55    0    9     0.0311262083     -9.7927837371     0.4788647174     0.0432051181     0.0871932220     -0.0845992660     24.8676090240     76.2580108642     -48.2428588867
 83   7    1    8     0.0407035017     -9.7448978424     0.5123852729     0.0400092744     0.0645560026     -0.0497113323     24.8676090240     76.2580108642     -48.2428588867
 83 214    1    8     0.0407035017     -9.7448978424     0.5123852729     0.0400092744     0.0645560026     -0.0497113323     24.8676090240     76.2580108642     -48.2428588867
 84 165    0    5     0.1436594247     -9.8191213607     0.3232336997     0.0144425401     0.0270048642     0.0243256759     24.8676090240     76.2580108642     -50.2670326232
 85 116    0    2     -0.0359148550     -9.7712354660     0.3902747631     0.0064529366     0.0291354227     0.1082165241     24.8676090240     76.2580108642     -50.2670326232
 86  68    0    2     -0.0359148550     -9.7712354660     0.3902747631     0.0064529366     0.0291354227     0.1082165241     24.8676090240     76.2580108642     -50.2670326232
 87  19    0    0     -0.1460537433     -9.7305316925     0.4333725929     -0.0260381221     0.0182162971     0.1028901219     24.8676090240     76.2580108642     -50.2670326232
 87 227    0    0     -0.0598580884     -9.8526420593     0.3088677406     -0.0763726329     -0.0180032434     0.0379080033     24.8676090240     76.2580108642     -50.2670326232
 88 178    0    0     -0.0598580884     -9.8526420593     0.3088677406     -0.0763726329     -0.0180032434     0.0379080033     24.8676090240     76.2580108642     -50.2670326232
 89 129    0    0     -0.1173218607     -9.7305316925     0.3375996351     -0.0779705524     -0.0504943084     -0.0009747408     24.8676090240     76.2580108642     -50.2670326232
 90  81    0    0     0.0766183614     -9.7281370162     0.3399939537     -0.0982108879     -0.0571523094     0.0389732856     24.8676090240     76.2580108642     -50.2670326232
 91  33    0    0     0.0766183614     -9.7281370162     0.3399939537     -0.0982108879     -0.0571523094     0.0389732856     24.8676090240     76.2580108642     -50.2670326232
 91 241    0    0     -0.3806974601     -9.7951784133     0.2083061695     -0.0699809503     0.0142214956     0.1439034223     24.6924839019     78.1908187866     -50.4357147216
 92 193    0    0     -0.2561926364     -9.6563072204     0.3519655704     -0.0092599534     -0.0025566742     -0.0483797311     24.6924839019     78.1908187866     -50.4357147216
 93 145    0    0     -0.2561926364     -9.6563072204     0.3519655704     -0.0092599534     -0.0025566742     -0.0483797311     24.6924839019     78.1908187866     -50.4357147216
 94  97    0    0     -0.0526751232     -9.6850395202     0.3112620830     -0.0619913482     0.0075634908     -0.1756807708     24.6924839019     78.1908187866     -50.4357147216
 95  49    0    0     -0.1508424043     -9.9077110290     0.1628140068     -0.1131248235     0.0757414579     -0.1993832588     24.6924839019     78.1908187866     -50.4357147216
 96   1    0    0     -0.1508424043     -9.9077110290     0.1628140068     -0.1131248235     0.0757414579     -0.1993832588     24.6924839019     78.1908187866     -50.4357147216
 96 209    0    0     -0.0215489125     -9.6179981231     0.2011231899     -0.0260381221     0.0491094350     -0.1932579040     24.6924839019     78.1908187866     -50.4357147216
 97 161    0    0     -0.3160507440     -9.4910993576     0.3687258243     0.1531953573     -0.0089483566     -0.0193508329     24.6924839019     78.1908187866     -50.4357147216
 98 113    0    0     -0.3160507440     -9.4910993576     0.3687258243     0.1531953573     -0.0089483566     -0.0193508329     24.6924839019     78.1908187866     -50.4357147216
 99  65    0    0     -0.1101388931     -9.7161655426     0.4836534023     0.1332213401     -0.1173406600     0.0014221406     23.1163692474     78.3665313720     -52.6285743713
100  17    0    0     0.3639371871     -9.5198307037     0.0095772953     -0.0239075613     -0.0433036565     -0.0569019794     23.1163692474     78.3665313720     -52.6285743713
100 226    0    0     0.3639371871     -9.5198307037     0.0095772953     -0.0239075613     -0.0433036565     -0.0569019794     23.1163692474     78.3665313720     -52.6285743713
101 178    0    0     -0.1771799468     -9.7113771438     0.2921074867     0.0400092744     0.0847963428     0.1745302438     23.1163692474     78.3665313720     -52.6285743713
102 130    0    0     -0.0766183614     -9.8765850067     0.1891515731     -0.0018029882     0.0858616161     0.0919709968     23.1163692474     78.3665313720     -52.6285743713
103  82    0    0     -0.0766183614     -9.8765850067     0.1891515731     -0.0018029882     0.0858616161     0.0919709968     23.1163692474     78.3665313720     -52.6285743713
104  34    0    0     -0.0766183614     -9.6946163177     0.3399939537     0.0080508575     0.1199506044     0.0195319128     23.1163692474     78.3665313720     -52.6285743713
104 242    0    0     -0.2107004880     -9.7401084899     0.3208393812     -0.0542680549     0.1718830108     -0.0406564426     23.1163692474     78.3665313720     -52.6285743713
105 194    0    0     -0.2107004880     -9.7401084899     0.3208393812     -0.0542680549     0.1718830108     -0.0406564426     23.1163692474     78.3665313720     -52.6285743713
106 146    0    0     -0.3208393812     -9.9268665313     0.1340821266     -0.0779705524     0.1337992548     -0.0531734895     24.8676090240     78.3665313720     -51.6164855957
107  99    0    0     -0.2346437215     -9.8047552108     0.2107004880     -0.0057977910     0.0459135913     -0.0406564426     24.8676090240     78.3665313720     -51.6164855957
108  51    0    0     -0.2346437215     -9.8047552108     0.2107004880     -0.0057977910     0.0459135913     -0.0406564426     24.8676090240     78.3665313720     -51.6164855957
109   2    0    0     -0.1891515731     -9.7568693161     0.2705585718     0.0147088623     0.0184826183     -0.0526408481     24.8676090240     78.3665313720     -51.6164855957
109 210    0    0     -0.1843629074     -9.7856006622     0.2514039993     -0.0020693085     0.0134225356     -0.0643589401     24.8676090240     78.3665313720     -51.6164855957
110 162    0    0     -0.1843629074     -9.7856006622     0.2514039993     -0.0020693085     0.0134225356     -0.0643589401     24.8676090240     78.3665313720     -51.6164855957
111 114    0    0     -0.1556310415     -9.7425031661     0.2681642532     -0.0097925930     0.0107593321     -0.0731475067     24.8676090240     78.3665313720     -51.6164855957
112  66    0    0     -0.1292934894     -9.8143329620     0.2274607658     -0.0372235727     0.0184826183     -0.0587662172     24.8676090240     78.3665313720     -51.6164855957
113  19    0    0     -0.1292934894     -9.8143329620     0.2274607658     -0.0372235727     0.0184826183     -0.0587662172     24.8676090240     78.3665313720     -51.6164855957
113 227    0    0     -0.1987288665     -9.8334875106     0.1436594247     -0.0342940449     0.0309996628     -0.0425206851     24.8676090240     77.6636886596     -50.6043968200
114 179    0    0     -0.1484480619     -9.8023614883     0.1867572593     0.0056539754     0.0283364629     -0.0507766151     24.8676090240     77.6636886596     -50.6043968200
115 131    0    0     -0.1484480619     -9.8023614883     0.1867572593     0.0056539754     0.0283364629     -0.0507766151     24.8676090240     77.6636886596     -50.6043968200
116  82    0    0     -0.1723913097     -9.8071498870     0.2226721048     0.0242963886     0.0256732654     -0.0441186046     24.8676090240     77.6636886596     -50.6043968200
117  34    0    0     -0.2107004880     -9.7688407897     0.2466153383     0.0314870333     0.0179499769     -0.0547714138     24.8676090240     77.6636886596     -50.6043968200
117 242    0    0     -0.2107004880     -9.7688407897     0.2466153383     0.0314870333     0.0179499769     -0.0547714138     24.8676090240     77.6636886596     -50.6043968200
118 193    0    0     -0.3280223608     -9.7137708663     0.3016848087     0.0067192554     0.0019707679     -0.0989805603     24.8676090240     77.6636886596     -50.6043968200
119 144    0    0     -0.2011231899     -9.7305316925     0.2609812974     -0.0561323070     -0.0286560516     -0.2302763938     24.8676090240     77.6636886596     -50.6043968200
120  96    0    0     -0.2011231899     -9.7305316925     0.2609812974     -0.0561323070     -0.0286560516     -0.2302763938     24.8676090240     77.6636886596     -50.6043968200
121  48    0    0     0.1149275422     -9.7951784133     0.1987288665     -0.1054015278     -0.0318518900     -0.2776813745     25.0427322387     76.7851409912     -51.4478034973
122   1    0    0     0.1077445626     -9.8358821868     0.1005615949     -0.1139237761     -0.0036219544     -0.1426570653     25.0427322387     76.7851409912     -51.4478034973
122 209    0    0     0.1077445626     -9.8358821868     0.1005615949     -0.1139237761     -0.0036219544     -0.1426570653     25.0427322387     76.7851409912     -51.4478034973
123 161    0    0     -0.0095772953     -9.8239097595     0.1149275422     -0.0577302217     0.0203468585     0.0083464641     25.0427322387     76.7851409912     -51.4478034973
124 113    0    0     -0.3016848087     -9.7760238647     0.1771799468     -0.0071293921     0.0349944686     0.0640073776     25.0427322387     76.7851409912     -51.4478034973
125  65    0    0     -0.3016848087     -9.7760238647     0.1771799468     -0.0071293921     0.0349944686     0.0640073776     25.0427322387     76.7851409912     -51.4478034973
126  17    0    0     -0.2514039993     -9.8215160369     0.1316878080     0.0088498182     0.0163520574     -0.0715495824     25.0427322387     76.7851409912     -51.4478034973
126 225    0    0     -0.1364764571     -9.8023614883     0.1412650966     0.0477325630     -0.0001597926     -0.2028454303     25.0427322387     76.7851409912     -51.4478034973
127 177    0    0     -0.1364764571     -9.8023614883     0.1412650966     0.0477325630     -0.0001597926     -0.2028454303     25.0427322387     76.7851409912     -51.4478034973
128 129    0    0     -0.2729529142     -9.8286991119     0.1005615949     0.0898111438     -0.0845832824     -0.2095034360     25.0427322387     76.7851409912     -51.4478034973
129  82    0    0     0.1221105098     -9.7161655426     0.2442210197     0.0943385982     -0.1812575149     -0.1921926116     22.4158725738     77.6636886596     -50.9417610168
130  34    0    0     0.1221105098     -9.7161655426     0.2442210197     0.0943385982     -0.1812575149     -0.1921926116     22.4158725738     77.6636886596     -50.9417610168
130 243    0    0     0.4237952709     -9.7568693161     0.2274607658     0.0131109380     -0.0947034454     -0.1969863796     22.4158725738     77.6636886596     -50.9417610168
131 195    2    0     0.3088677406     -9.7544746398     0.1939402198     -0.0324298095     -0.0014913939     -0.1391949062     22.4158725738     77.6636886596     -50.9417610168
132 147    2    0     0.3088677406     -9.7544746398     0.1939402198     -0.0324298095     -0.0014913939     -0.1391949062     22.4158725738     77.6636886596     -50.9417610168
133  99    2   -1     0.0526751232     -9.8095445632     0.1460537433     -0.0340277242     0.0504410362     0.0024874210     22.4158725738     77.6636886596     -50.9417610168
134  51    2   -1     0.0359148550     -9.7999668121     0.1077445626     0.0016591734     0.0560337591     0.0269888782     22.4158725738     77.6636886596     -50.9417610168
135   2    0    0     0.0359148550     -9.7999668121     0.1077445626     0.0016591734     0.0560337591     0.0269888782     22.4158725738     77.6636886596     -50.9417610168
135 210    0    0     -0.1460537433     -9.8765850067     0.1292934894     0.0171057438     0.1396582841     -0.0060348248     22.4158725738     77.6636886596     -50.9417610168
136 162    0    0     0.0191545906     -9.7856006622     0.1628140068     0.0405419158     0.0967807483     -0.0398574829     23.8168640136     77.6636886596     -51.2791213989
137 114    0    0     0.0191545906     -9.7856006622     0.1628140068     0.0405419158     0.0967807483     -0.0398574829     23.8168640136     77.6636886596     -51.2791213989
138  65    0    0     0.0478864765     -9.7832069396     0.1747856235     0.0522599983     0.0810678577     0.0048843026     23.8168640136     77.6636886596     -51.2791213989
139  17    0    0     -0.0502807998     -9.7808122634     0.2585869789     0.0791583347     0.0552348041     0.0690674686     23.8168640136     77.6636886596     -51.2791213989
139 224    0    0     -0.0502807998     -9.7808122634     0.2585869789     0.0791583347     0.0552348041     0.0690674686     23.8168640136     77.6636886596     -51.2791213989
140 176    0    0     -0.2130948066     -9.7425031661     0.2801358699     0.0597169637     0.0333965492     0.0621431398     23.8168640136     77.6636886596     -51.2791213989
141 128    0    0     -0.1867572593     -9.7448978424     0.3184450626     -0.0095262737     0.0041013293     -0.0531734895     23.8168640136     77.6636886596     -51.2791213989
142  81    0    0     -0.1867572593     -9.7448978424     0.3184450626     -0.0095262737     0.0041013293     -0.0531734895     23.8168640136     77.6636886596     -51.2791213989
143  33    0    0     0.0215489125     -9.7832069396     0.1891515731     -0.0840959262     -0.0132094800     -0.1362653851     23.8168640136     77.6636886596     -51.2791213989
143 241    0    0     0.0335205316     -9.8526420593     0.0790126848     -0.0875580787     -0.0022903549     -0.0869961547     24.5173606872     78.3665313720     -50.2670326232
144 193    0    0     0.0335205316     -9.8526420593     0.0790126848     -0.0875580787     -0.0022903549     -0.0869961547     24.5173606872     78.3665313720     -50.2670326232
145 145    0    0     0.0023943238     -9.8526420593     0.1005615949     -0.0169832372     0.0136888551     -0.0161549901     24.5173606872     78.3665313720     -50.2670326232
146  97    0    0     -0.0143659424     -9.7999668121     0.1891515731     0.0458683204     0.0278038239     0.0309836816     24.5173606872     78.3665313720     -50.2670326232
147  49    0    0     -0.0143659424     -9.7999668121     0.1891515731     0.0458683204     0.0278038239     0.0309836816     24.5173606872     78.3665313720     -50.2670326232
148   1    0    0     -0.0981672668     -9.7784175872     0.2059118509     0.0626464939     0.0373913502     0.0711980247     24.5173606872     78.3665313720     -50.2670326232
148 209    0    0     -0.2202777862     -9.7353200912     0.2657699346     0.0461346387     0.0283364629     0.0578820133     24.5173606872     78.3665313720     -50.2670326232
149 161    0    0     -0.2202777862     -9.7353200912     0.2657699346     0.0461346387     0.0283364629     0.0578820133     24.5173606872     78.3665313720     -50.2670326232
150 113    0    0     -0.1795742750     -9.7688407897     0.2083061695     -0.0057977910     0.0155530953     -0.0060348248     24.5173606872     78.3665313720     -50.2670326232
151  65    0    0     -0.1484480619     -9.8191213607     0.1580253696     -0.0252391624     0.0118246137     -0.0542387723     24.1671123504     78.0151138305     -50.2670326232
152  17    0    0     -0.1484480619     -9.8191213607     0.1580253696     -0.0252391624     0.0118246137     -0.0542387723     24.1671123504     78.0151138305     -50.2670326232
152 226    0    0     -0.1173218607     -9.8215160369     0.1604196929     0.0029907739     0.0091614131     -0.0670221424     24.1671123504     78.0151138305     -50.2670326232
153 178    0    0     -0.0838013267     -9.7927837371     0.1723913097     0.0304217529     0.0102266931     -0.0569019794     24.1671123504     78.0151138305     -50.2670326232
154 130    0    0     -0.0838013267     -9.7927837371     0.1723913097     0.0304217529     0.0102266931     -0.0569019794     24.1671123504     78.0151138305     -50.2670326232
155  82    0    0     -0.1005615949     -9.7856006622     0.2154891252     0.0352155113     0.0123572540     -0.0297373180     24.1671123504     78.0151138305     -50.2670326232
156  34    0    0     -0.1268991470     -9.7856006622     0.2130948066     0.0192363033     0.0155530953     -0.0092306661     24.1671123504     78.0151138305     -50.2670326232
156 242    0    0     -0.1268991470     -9.7856006622     0.2130948066     0.0192363033     0.0155530953     -0.0092306661     24.1671123504     78.0151138305     -50.2670326232
157 193    0    0     -0.1412650966     -9.7832069396     0.2035175085     0.0144425401     0.0190152587     -0.0134917867     24.1671123504     78.0151138305     -50.2670326232
158 145    0    0     -0.1436594247     -9.7784175872     0.1915459060     0.0133772611     0.0190152587     -0.0078990645     25.2178573608     78.0151138305     -51.2791213989
159  97    0    0     -0.1436594247     -9.7784175872     0.1915459060     0.0133772611     0.0190152587     -0.0078990645     25.2178573608     78.0151138305     -51.2791213989
160  50    0    0     -0.2011231899     -9.7760238647     0.1939402198     0.0035234150     0.0224774193     -0.0052358622     25.2178573608     78.0151138305     -51.2791213989
161   1    0    0     -0.1795742750     -9.7975721359     0.1795742750     0.0072518959     0.0144878158     -0.0366616392     25.2178573608     78.0151138305     -51.2791213989
161 209    0    0     -0.1795742750     -9.7975721359     0.1795742750     0.0072518959     0.0144878158     -0.0366616392     25.2178573608     78.0151138305     -51.2791213989
162 162    0    0     -0.1604196929     -9.7856006622     0.2250664234     0.0173720622     0.0112919735     -0.0502439689     25.2178573608     78.0151138305     -51.2791213989
163 114    0    0     -0.1580253696     -9.7784175872     0.2274607658     0.0115130186     0.0142214956     -0.0483797311     25.2178573608     78.0151138305     -51.2791213989
164  66    0    0     -0.1580253696     -9.7784175872     0.2274607658     0.0115130186     0.0142214956     -0.0483797311     25.2178573608     78.0151138305     -51.2791213989
165  18    0    0     -0.1771799468     -9.7927837371     0.2154891252     -0.0036672296     0.0171510162     -0.0403901290     25.2178573608     78.0151138305     -51.2791213989
165 227    0    0     -0.2370380401     -9.7592630386     0.2011231899     -0.0031345896     0.0150204563     -0.0465154886     25.2178573608     78.0151138305     -51.2791213989
166 179    0    0     -0.2370380401     -9.7592630386     0.2011231899     -0.0031345896     0.0150204563     -0.0465154886     25.2178573608     78.0151138305     -51.2791213989
167 131    0    0     -0.1819685935     -9.7879953384     0.1747856235     0.0013928533     0.0054329299     -0.0904583168     26.6188488006     77.6636886596     -51.6164855957
168  83    0    0     -0.1029559254     -9.7903900146     0.1819685935     0.0109803783     0.0062318906     -0.1021764039     26.6188488006     77.6636886596     -51.6164855957
169  34    0    0     -0.1029559254     -9.7903900146     0.1819685935     0.0109803783     0.0062318906     -0.1021764039     26.6188488006     77.6636886596     -51.6164855957
169 242    0    0     -0.0981672668     -9.7856006622     0.2059118509     0.0232311058     0.0131562137     -0.0619620561     26.6188488006     77.6636886596     -51.6164855957
170 194    0    0     -0.1221105098     -9.7544746398     0.2322494029     0.0226984643     0.0200805377     -0.0190845117     26.6188488006     77.6636886596     -51.6164855957
171 146    0    0     -0.1221105098     -9.7544746398     0.2322494029     0.0226984643     0.0200805377     -0.0190845117     26.6188488006     77.6636886596     -51.6164855957
172  98    0    0     -0.1939402198     -9.7903900146     0.2035175085     0.0061866159     0.0275375008     0.0027537419     26.6188488006     77.6636886596     -51.6164855957
173  49    0    0     -0.1747856235     -9.7879953384     0.1915459060     -0.0031345896     0.0248743009     -0.0078990645     26.6188488006     77.6636886596     -51.6164855957
174   0    0    0     -0.1747856235     -9.7879953384     0.1915459060     -0.0031345896     0.0248743009     -0.0078990645     26.6188488006     77.6636886596     -51.6164855957
174 208    0    0     -0.1867572593     -9.7951784133     0.1771799468     -0.0012703480     0.0240753412     -0.0052358622     25.9183521270     77.3122711181     -49.9296722412
175 160    0    0     -0.1987288665     -9.7999668121     0.1580253696     0.0045886950     0.0243416595     0.0051506233     25.9183521270     77.3122711181     -49.9296722412
176 112    0    0     -0.1987288665     -9.7999668121     0.1580253696     0.0045886950     0.0243416595     0.0051506233     25.9183521270     77.3122711181     -49.9296722412
177  64    0    0     -0.2370380401     -9.7832069396     0.1819685935     0.0131109380     0.0240753412     0.0046179814     25.9183521270     77.3122711181     -49.9296722412
178  16    0    0     -0.2561926364     -9.7736291885     0.1891515731     0.0141762208     0.0208794999     -0.0076327438     25.9183521270     77.3122711181     -49.9296722412
178 224    0    0     -0.2561926364     -9.7736291885     0.1891515731     0.0141762208     0.0208794999     -0.0076327438     25.9183521270     77.3122711181     -49.9296722412
179 177    0    0     -0.2250664234     -9.7856006622     0.2394323587     0.0048550162     0.0184826183     -0.0278730750     25.9183521270     77.3122711181     -49.9296722412
180 129    0    0     -0.2107004880     -9.7927837371     0.1963345432     -0.0071293921     0.0184826183     -0.0230793142     25.9183521270     77.3122711181     -49.9296722412
181  82    0    0     -0.2107004880     -9.7927837371     0.1963345432     -0.0071293921     0.0184826183     -0.0230793142     25.9183521270     77.3122711181     -49.9296722412
182  34    0    0     -0.2825301933     -9.8095445632     0.1508424043     -0.0039335494     0.0219447803     -0.0174865903     25.9183521270     78.3665313720     -50.9417610168
182 242    0    0     -0.2633756160     -9.7927837371     0.1963345432     0.0147088623     0.0155530953     -0.0451838874     25.9183521270     78.3665313720     -50.9417610168
183 194    0    0     -0.2633756160     -9.7927837371     0.1963345432     0.0147088623     0.0155530953     -0.0451838874     25.9183521270     78.3665313720     -50.9417610168
184 147    0    0     -0.2298550844     -9.7568693161     0.2178834438     0.0226984643     0.0139551746     -0.0670221424     25.9183521270     78.3665313720     -50.9417610168
185  99    0    0     -0.2322494029     -9.7712354660     0.2083061695     0.0144425401     0.0136888551     -0.0667558193     25.9183521270     78.3665313720     -50.9417610168
186  51    0    0     -0.2322494029     -9.7712354660     0.2083061695     0.0144425401     0.0136888551     -0.0667558193     25.9183521270     78.3665313720     -50.9417610168
187   3    0    0     -0.2274607658     -9.7760238647     0.2011231899     0.0109803783     0.0136888551     -0.0672884559     25.9183521270     78.3665313720     -50.9417610168
187 211    0    0     -0.1987288665     -9.7951784133     0.2202777862     0.0131109380     0.0107593321     -0.0659568595     25.9183521270     78.3665313720     -50.9417610168
188 163    0    0     -0.1987288665     -9.7951784133     0.2202777862     0.0131109380     0.0107593321     -0.0659568595     25.9183521270     78.3665313720     -50.9417610168
189 115    0    0     -0.2130948066     -9.7975721359     0.1747856235     0.0147088623     0.0152867770     -0.0465154886     25.7432289123     77.8394012451     -50.0983543395
190  68    0    0     -0.2274607658     -9.8047552108     0.1939402198     0.0168394222     0.0182162971     -0.0358626818     25.7432289123     77.8394012451     -50.0983543395
191  20    0    0     -0.2274607658     -9.8047552108     0.1939402198     0.0168394222     0.0182162971     -0.0358626818     25.7432289123     77.8394012451     -50.0983543395
191 228    0    0     -0.2561926364     -9.8023614883     0.2154891252     0.0104477393     0.0203468585     -0.0305362796     25.7432289123     77.8394012451     -50.0983543395
192 180    0    0     -0.2657699346     -9.7879953384     0.1939402198     0.0005938932     0.0192815780     -0.0369279623     25.7432289123     77.8394012451     -50.0983543395
193 132    0    0     -0.2657699346     -9.7879953384     0.1939402198     0.0005938932     0.0192815780     -0.0369279623     25.7432289123     77.8394012451     -50.0983543395
194  84    0    0     -0.2561926364     -9.7712354660     0.2035175085     -0.0015366683     0.0182162971     -0.0443849277     25.7432289123     77.8394012451     -50.0983543395
195  36    0    0     -0.2322494029     -9.7975721359     0.2035175085     -0.0073957114     0.0139551746     -0.0494450092     25.7432289123     77.8394012451     -50.0983543395
195 245    0    0     -0.2322494029     -9.7975721359     0.2035175085     -0.0073957114     0.0139551746     -0.0494450092     25.7432289123     77.8394012451     -50.0983543395
196 197    0    0     -0.2370380401     -9.7927837371     0.1604196929     -0.0026019496     0.0150204563     -0.0406564426     24.8676090240     78.3665313720     -50.9417610168
197 149    0    0     -0.2777415513     -9.7808122634     0.2107004880     0.0093824577     0.0171510162     -0.0369279623     24.8676090240     78.3665313720     -50.9417610168
198 101    0    0     -0.2777415513     -9.7808122634     0.2107004880     0.0093824577     0.0171510162     -0.0369279623     24.8676090240     78.3665313720     -50.9417610168
199  52    0    0     -0.2777415513     -9.7999668121     0.1987288665     0.0109803783     0.0123572540     -0.0558366870     24.8676090240     78.3665313720     -50.9417610168
200   4    0    0     -0.2490096569     -9.7927837371     0.1771799468     0.0029907739     0.0062318906     -0.0798055076     24.8676090240     78.3665313720     -50.9417610168
200 211    0    0     -0.2490096569     -9.7927837371     0.1771799468     0.0029907739     0.0062318906     -0.0798055076     24.8676090240     78.3665313720     -50.9417610168
201 163    0    0     -0.2083061695     -9.7736291885     0.1795742750     0.0072518959     0.0080961313     -0.0856645584     24.8676090240     78.3665313720     -50.9417610168
202 115    0    0     -0.2226721048     -9.7927837371     0.1819685935     0.0072518959     0.0110256528     -0.0739464664     24.8676090240     78.3665313720     -50.9417610168
203  67    0    0     -0.2226721048     -9.7927837371     0.1819685935     0.0072518959     0.0110256528     -0.0739464664     24.8676090240     78.3665313720     -50.9417610168
204  19    0    0     -0.2274607658     -9.8023614883     0.1963345432     0.0104477393     0.0126235747     -0.0640926265     24.8676090240     78.3665313720     -50.9417610168
204 227    0    0     -0.2274607658     -9.8023614883     0.1963345432     0.0104477393     0.0126235747     -0.0640926265     24.8676090240     78.3665313720     -50.9417610168
205 179    0    0     -0.2394323587     -9.8071498870     0.2035175085     0.0203015828     0.0112919735     -0.0643589401     25.7432289123     76.7851409912     -50.0983543395
206 131    0    0     -0.2298550844     -9.8263044357     0.1795742750     0.0245627093     0.0166183767     -0.0680874252     25.7432289123     76.7851409912     -50.0983543395
207  83    0    0     -0.2298550844     -9.8263044357     0.1795742750     0.0245627093     0.0166183767     -0.0680874252     25.7432289123     76.7851409912     -50.0983543395
208  35    0    0     -0.2370380401     -9.8023614883     0.1963345432     0.0402755975     0.0280701446     -0.0824687099     25.7432289123     76.7851409912     -50.0983543395
208 242    0    0     -0.2011231899     -9.7377147674     0.2130948066     0.0408082389     0.0312659859     -0.0907246398     25.7432289123     76.7851409912     -50.0983543395
209 195    0    0     -0.2011231899     -9.7377147674     0.2130948066     0.0408082389     0.0312659859     -0.0907246398     25.7432289123     76.7851409912     -50.0983543395
210 146    0    0     -0.1676026582     -9.7233486175     0.2346437215     0.0211005425     0.0256732654     -0.0539724540     25.7432289123     76.7851409912     -50.0983543395
211  99    0    0     -0.2729529142     -9.7185602188     0.2346437215     -0.0089936332     0.0184826183     0.0006231815     25.7432289123     76.7851409912     -50.0983543395
212  51    0    0     -0.2729529142     -9.7185602188     0.2346437215     -0.0089936332     0.0184826183     0.0006231815     25.7432289123     76.7851409912     -50.0983543395
213   3    0    0     -0.2442210197     -9.8143329620     0.1723913097     -0.0406857299     0.0051666092     -0.0047032237     26.4437255859     78.5422439575     -50.0983543395
213 211    0    0     -0.2992904472     -9.8717966079     0.1436594247     -0.0292339658     0.0046339697     -0.0244109153     26.4437255859     78.5422439575     -50.0983543395
214 163    0    0     -0.2992904472     -9.8717966079     0.1436594247     -0.0292339658     0.0046339697     -0.0244109153     26.4437255859     78.5422439575     -50.0983543395
215 115    0    0     -0.2633756160     -9.8454589843     0.1867572593     0.0104477393     0.0099603729     -0.0763433456     26.4437255859     78.5422439575     -50.0983543395
216  67    0    0     -0.1963345432     -9.7784175872     0.1891515731     0.0328186297     0.0198142194     -0.1043069601     26.4437255859     78.5422439575     -50.0983543395
217  20    0    0     -0.1963345432     -9.7784175872     0.1891515731     0.0328186297     0.0198142194     -0.1043069601     26.4437255859     78.5422439575     -50.0983543395
217 228    0    0     -0.1676026582     -9.7544746398     0.2202777862     0.0314870333     0.0206131792     -0.0832676792     26.4437255859     78.5422439575     -50.0983543395
218 180    0    0     -0.2059118509     -9.7329254150     0.2298550844     0.0211005425     0.0192815780     -0.0374606013     26.4437255859     78.5422439575     -50.0983543395
219 132    0    0     -0.2059118509     -9.7329254150     0.2298550844     0.0211005425     0.0192815780     -0.0374606013     26.4437255859     78.5422439575     -50.0983543395
220  84    0    0     -0.1987288665     -9.7520809173     0.1891515731     -0.0092599534     0.0152867770     -0.0092306661     25.5681037902     79.0693664550     -49.9296722412
221  36   -1   -1     -0.2202777862     -9.8047552108     0.1915459060     -0.0350930094     0.0198142194     0.0240593552     25.5681037902     79.0693664550     -49.9296722412
221 244    0    0     -0.2202777862     -9.8047552108     0.1915459060     -0.0350930094     0.0198142194     0.0240593552     25.5681037902     79.0693664550     -49.9296722412
222 195    0    0     -0.2657699346     -9.8239097595     0.1628140068     -0.0364246082     0.0240753412     0.0565504121     25.5681037902     79.0693664550     -49.9296722412
223 147    0    0     -0.3208393812     -9.8358821868     0.1197161788     -0.0140537157     0.0288691043     0.0610778570     25.5681037902     79.0693664550     -49.9296722412
224  99    0   -4     -0.3208393812     -9.8358821868     0.1197161788     -0.0140537157     0.0288691043     0.0610778570     25.5681037902     79.0693664550     -49.9296722412
225  51    0    0     -0.3974577426     -9.7305316925     0.1771799468     0.0133772611     0.0259395813     0.0533545684     25.5681037902     79.0693664550     -49.9296722412
226   3    0    7     -0.3902747631     -9.7879953384     0.1508424043     0.0107140600     0.0227437400     0.0072811841     25.5681037902     79.0693664550     -49.9296722412
226 210    0    0     -0.3902747631     -9.7879953384     0.1508424043     0.0107140600     0.0227437400     0.0072811841     25.5681037902     79.0693664550     -49.9296722412
227 161    0    0     -0.4022463798     -9.7401084899     0.1676026582     0.0149751806     0.0086287727     -0.0531734895     26.2686004638     76.9608535766     -49.5923080444
228 112    0    0     -0.3040791034     -9.7640523910     0.1747856235     0.0176383838     -0.0014913939     -0.1059048891     26.2686004638     76.9608535766     -49.5923080444
229  64    0    0     -0.3040791034     -9.7640523910     0.1747856235     0.0176383838     -0.0014913939     -0.1059048891     26.2686004638     76.9608535766     -49.5923080444
230  16    0    0     -0.2490096569     -9.7784175872     0.1771799468     0.0128446208     -0.0017577148     -0.1080354452     26.2686004638     76.9608535766     -49.5923080444
230 223    0    0     -0.2825301933     -9.8286991119     0.1580253696     0.0080508575     0.0096940526     -0.0726148605     26.2686004638     76.9608535766     -49.5923080444
231 175    0    0     -0.2825301933     -9.8286991119     0.1580253696     0.0080508575     0.0096940526     -0.0726148605     26.2686004638     76.9608535766     -49.5923080444
232 126    0    0     -0.2681642532     -9.7903900146     0.2202777862     0.0200352644     0.0219447803     -0.0584998989     26.2686004638     76.9608535766     -49.5923080444
233  78    0    0     -0.2202777862     -9.7544746398     0.2083061695     0.0059202961     0.0341955065     -0.0403901290     26.2686004638     76.9608535766     -49.5923080444
234  29    0    0     -0.2202777862     -9.7544746398     0.2083061695     0.0059202961     0.0341955065     -0.0403901290     26.2686004638     76.9608535766     -49.5923080444
234 236    0    0     -0.2202777862     -9.7233486175     0.2178834438     -0.0326961278     0.0421851110     0.0458976078     26.2686004638     79.4207916259     -51.2791213989
235 188    0    0     -0.4597101688     -9.7999668121     0.1053502440     -0.0619913482     0.0435167121     0.1380443811     26.2686004638     79.4207916259     -51.2791213989
236 141    0    0     -0.4597101688     -9.7999668121     0.1053502440     -0.0619913482     0.0435167121     0.1380443811     26.2686004638     79.4207916259     -51.2791213989
237  93    0    0     -0.6297071456     -9.7496862411     0.1364764571     -0.0510722160     0.0240753412     0.1241957426     26.2686004638     79.4207916259     -51.2791213989
238  45    0    0     -0.5722434043     -9.8215160369     0.1005615949     -0.0292339658     -0.0078830776     -0.0550377321     26.2686004638     79.4207916259     -51.2791213989
238 253    0    0     -0.5722434043     -9.8215160369     0.1005615949     -0.0292339658     -0.0078830776     -0.0550377321     26.2686004638     79.4207916259     -51.2791213989
239 205    0    0     -0.4333725929     -9.8263044357     0.1340821266     0.0109803783     -0.0249275684     -0.2033780574     26.2686004638     79.4207916259     -51.2791213989
240 157    0    0     -0.5099909305     -10.0298223495     -0.0478864765     0.0405419158     -0.0702019929     -0.2174930334     26.2686004638     79.4207916259     -51.2791213989
241 110    0    0     -0.5099909305     -10.0298223495     -0.0478864765     0.0405419158     -0.0702019929     -0.2174930334     26.2686004638     79.4207916259     -51.2791213989
242  63    0    0     -0.1101388931     -9.7065887451     0.2945018005     0.0732993030     -0.1650119781     -0.1575709819     26.2686004638     79.4207916259     -51.2791213989
243  15    0    0     0.0861956501     -9.7520809173     0.2801358699     0.0101814174     -0.0480974245     -0.1426570653     26.4437255859     79.2450790405     -49.4236259460
243 222    0    0     0.0861956501     -9.7520809173     0.2801358699     0.0101814174     -0.0480974245     -0.1426570653     26.4437255859     79.2450790405     -49.4236259460
244 174    0    0     -0.1053502440     -9.8047552108     0.1819685935     -0.0167169189     0.0451146364     -0.0105622673     26.4437255859     79.2450790405     -49.4236259460
245 126    0    0     -0.2873188495     -9.7736291885     0.1723913097     -0.0180485172     0.0762740993     0.1172714114     26.4437255859     79.2450790405     -49.4236259460
246  78    0    0     -0.2873188495     -9.7736291885     0.1723913097     -0.0180485172     0.0762740993     0.1172714114     26.4437255859     79.2450790405     -49.4236259460
247  31    0    0     0.0790126848     -9.6060266494     0.4166123390     -0.0366909265     0.1455173254     0.1268589377     26.4437255859     79.2450790405     -49.4236259460
247 238    0    0     -0.5746376991     -9.7879953384     0.0790126848     -0.0838295936     0.3860044479     0.0826497840     26.4437255859     79.2450790405     -49.4236259460
248 190    0    0     -0.5746376991     -9.7879953384     0.0790126848     -0.0838295936     0.3860044479     0.0826497840     26.4437255859     79.2450790405     -49.4236259460
249 142    0    0     -0.8188587188     -9.8047552108     -0.0550694465     -0.0380225296     0.3164948940     0.0232603931     26.4437255859     79.2450790405     -49.4236259460
250  94    0    0     -0.6728049278     -9.7544746398     0.0622524166     0.0093824577     0.1244780421     -0.0686200618     25.5681037902     77.6636886596     -50.9417610168
251  46    0    0     -0.6728049278     -9.7544746398     0.0622524166     0.0093824577     0.1244780421     -0.0686200618     25.5681037902     77.6636886596     -50.9417610168
251 254    0    0     -0.4836534023     -9.7736291885     0.0766183614     0.0147088623     0.0070308513     -0.1658269166     25.5681037902     77.6636886596     -50.9417610168
252 205    0    0     -0.3711201906     -9.8095445632     0.0742240333     0.0368134355     -0.0110789203     -0.2158951282     25.5681037902     77.6636886596     -50.9417610168
253 158    0    0     -0.3711201906     -9.8095445632     0.0742240333     0.0368134355     -0.0110789203     -0.2158951282     25.5681037902     77.6636886596     -50.9417610168
254 110    0    0     -0.3208393812     -9.8143329620     0.1580253696     0.0589180088     -0.0070841178     -0.2188246250     25.5681037902     77.6636886596     -50.9417610168
255  62    0    0     -0.2202777862     -9.8023614883     0.1676026582     0.0551895236     -0.0001597926     -0.2049759864     25.5681037902     77.6636886596     -50.9417610168
  0  14    0    0     -0.2202777862     -9.8023614883     0.1676026582     0.0551895236     -0.0001597926     -0.2049759864     25.5681037902     77.6636886596     -50.9417610168
  0 222    0    0     -0.1699969768     -9.7329254150     0.1412650966     0.0448030376     -0.0134758019     -0.1218840956     25.5681037902     77.6636886596     -50.9417610168
  1 174    0    0     -0.2130948066     -9.7544746398     0.1316878080     0.0306880712     -0.0057525167     -0.0529071760     25.7432289123     78.5422439575     -50.0983543395
  2 125    0    0     -0.2130948066     -9.7544746398     0.1316878080     0.0306880712     -0.0057525167     -0.0529071760     25.7432289123     78.5422439575     -50.0983543395
  3  77    0    0     -0.2897131729     -9.7832069396     0.1340821266     0.0320196723     0.0104930138     -0.0204161119     25.7432289123     78.5422439575     -50.0983543395
  4  29    0    0     -0.3591485500     -9.7736291885     0.1436594247     0.0333512735     0.0003728475     -0.0039042606     25.7432289123     78.5422439575     -50.0983543395
  4 236    0    0     -0.3591485500     -9.7736291885     0.1436594247     0.0333512735     0.0003728475     -0.0039042606     25.7432289123     78.5422439575     -50.0983543395
  5 188    0    0     -0.3375996351     -9.8215160369     0.1628140068     0.0338839149     -0.0126768410     -0.0185518722     25.7432289123     78.5422439575     -50.0983543395
  6 140    0    0     -0.2466153383     -9.7472915649     0.2897131729     0.0373460769     -0.0294550085     -0.0212150740     25.7432289123     78.5422439575     -50.0983543395
  7  92    0    0     -0.2466153383     -9.7472915649     0.2897131729     0.0373460769     -0.0294550085     -0.0212150740     25.7432289123     78.5422439575     -50.0983543395
  8  44    0    0     -0.1460537433     -9.7688407897     0.2657699346     0.0061866159     -0.0193348455     -0.0707506227     25.7432289123     78.5422439575     -50.0983543395
  8 252    0    0     -0.1652083396     -9.8191213607     0.1436594247     -0.0204453992     0.0254069423     -0.0401238059     25.0427322387     77.8394012451     -51.1104393005
  9 204    0    0     -0.1652083396     -9.8191213607     0.1436594247     -0.0204453992     0.0254069423     -0.0401238059     25.0427322387     77.8394012451     -51.1104393005
 10 156    0    0     -0.3471769332     -9.8215160369     0.1077445626     0.0019254936     0.0523052740     0.0546861743     25.0427322387     77.8394012451     -51.1104393005
 11 107    0    0     -0.3687258243     -9.7927837371     0.1676026582     0.0290901517     0.0469788742     0.0696001005     25.0427322387     77.8394012451     -51.1104393005
 12  59    0    0     -0.3687258243     -9.7927837371     0.1676026582     0.0290901517     0.0469788742     0.0696001005     25.0427322387     77.8394012451     -51.1104393005
 13  10    0    0     -0.3950634002     -9.7544746398     0.1652083396     0.0312207102     0.0328639078     0.0496260881     25.0427322387     77.8394012451     -51.1104393005
 13 217    0    0     -0.3759088277     -9.7592630386     0.1915459060     0.0248290276     0.0230100607     0.0291194391     25.0427322387     77.8394012451     -51.1104393005
 14 168    0    0     -0.3759088277     -9.7592630386     0.1915459060     0.0248290276     0.0230100607     0.0291194391     25.0427322387     77.8394012451     -51.1104393005
 15 120    0    0     -0.4621044635     -9.7448978424     0.1891515731     0.0155078196     0.0198142194     0.0261899185     25.0427322387     77.8394012451     -51.1104393005
 16  72    0    0     -0.3591485500     -9.7616577148     0.1891515731     -0.0031345896     0.0128898954     0.0094117450     26.6188488006     79.4207916259     -50.6043968200
 17  23    0    0     -0.3591485500     -9.7616577148     0.1891515731     -0.0031345896     0.0128898954     0.0094117450     26.6188488006     79.4207916259     -50.6043968200
 17 230    0    0     -0.3830918121     -9.7903900146     0.1316878080     -0.0129884349     0.0160857367     0.0666705846     26.6188488006     79.4207916259     -50.6043968200
 18 181    0    0     -0.5123852729     -9.6922225952     0.2059118509     -0.0097925930     0.0163520574     0.1194019794     26.6188488006     79.4207916259     -50.6043968200
 19 133    0    0     -0.5123852729     -9.6922225952     0.2059118509     -0.0097925930     0.0163520574     0.1194019794     26.6188488006     79.4207916259     -50.6043968200
 20  85    0    0     -0.6368901252     -9.7808122634     0.1436594247     -0.0342940449     0.0035686895     0.0983626842     26.6188488006     79.4207916259     -50.6043968200
 21  36    0    0     -0.5291455268     -9.8023614883     0.1699969768     -0.0177821979     -0.0118778800     0.0259235954     26.6188488006     79.4207916259     -50.6043968200
 21 243    0    0     -0.5291455268     -9.8023614883     0.1699969768     -0.0177821979     -0.0118778800     0.0259235954     26.6188488006     79.4207916259     -50.6043968200
 22 195    0    0     -0.3783031463     -9.8598251342     0.1197161788     0.0016591734     0.0086287727     0.0328479170     26.6188488006     79.4207916259     -50.6043968200
 23 146    0    0     -0.3806974601     -9.7784175872     0.1197161788     0.0336175918     0.0363260698     0.1332506179     26.7939720153     77.8394012451     -50.4357147216
 24  98    0    0     -0.3806974601     -9.7784175872     0.1197161788     0.0336175918     0.0363260698     0.1332506179     26.7939720153     77.8394012451     -50.4357147216
 25  50    0    0     -0.7829438209     -9.7472915649     0.1125332117     0.0591843318     0.1116946697     0.2296585083     26.7939720153     77.8394012451     -50.4357147216
 26   3    0    0     -1.0271648168     -9.6802511215     0.1484480619     0.0754298591     0.1279402017     0.2198046684     26.7939720153     77.8394012451     -50.4357147216
 26 210    0    0     -1.0271648168     -9.6802511215     0.1484480619     0.0754298591     0.1279402017     0.2198046684     26.7939720153     77.8394012451     -50.4357147216
 27 162    0    0     -0.9673068046     -9.6419420242     0.2561926364     0.0269595861     0.0435167121     0.0693337869     26.7939720153     77.8394012451     -50.4357147216
 28 114    0    0     -0.7326630592     -9.7568693161     0.1652083396     -0.0462784528     0.0078298115     -0.0923225593     26.7939720153     77.8394012451     -50.4357147216
 29  67    0    0     -0.7326630592     -9.7568693161     0.1652083396     -0.0462784528     0.0078298115     -0.0923225593     26.7939720153     77.8394012451     -50.4357147216
 30  19    0    0     -0.6943538665     -9.7999668121     0.1149275422     -0.0526701402     0.0136888551     -0.1128292083     26.7939720153     77.8394012451     -50.4357147216
 30 227    0    0     -0.7518176555     -9.7951784133     0.1125332117     -0.0071293921     0.0198142194     -0.1130955338     26.7939720153     77.8394012451     -50.4357147216
 31 180    0    0     -0.7518176555     -9.7951784133     0.1125332117     -0.0071293921     0.0198142194     -0.1130955338     26.7939720153     77.8394012451     -50.4357147216
 32 133    0    0     -0.7350573539     -9.7257432937     0.1652083396     0.0352155113     0.0088950920     -0.1525109052     27.8447170257     80.2993392944     -50.7730789184
 33  85    0    0     -0.6775936126     -9.7065887451     0.1915459060     0.0059202961     -0.0044209156     -0.1953884506     27.8447170257     80.2993392944     -50.7730789184
 34  37    0    0     -0.6775936126     -9.7065887451     0.1915459060     0.0059202961     -0.0044209156     -0.1953884506     27.8447170257     80.2993392944     -50.7730789184
 34 244    0    0     -0.5004136562     -9.7736291885     0.1556310415     -0.0558659791     -0.0113452386     -0.2079055070     27.8447170257     80.2993392944     -50.7730789184
 35 196    0    0     -0.4381612300     -9.8454589843     0.1149275422     -0.0774379062     0.0059655704     -0.1168240070     27.8447170257     80.2993392944     -50.7730789184
 36 148    0    0     -0.4381612300     -9.8454589843     0.1149275422     -0.0774379062     0.0059655704     -0.1168240070     27.8447170257     80.2993392944     -50.7730789184
 37 100    0    0     -0.6057639122     -9.8310928344     0.0814070034     -0.0444142150     0.0315323066     0.0147381496     27.8447170257     80.2993392944     -50.7730789184
 38  52    0    0     -0.7087197780     -9.7592630386     0.1173218607     -0.0079283528     0.0371250271     0.0469628858     27.8447170257     80.2993392944     -50.7730789184
 39   4    0    0     -0.7087197780     -9.7592630386     0.1173218607     -0.0079283528     0.0371250271     0.0469628858     27.8447170257     80.2993392944     -50.7730789184
 39 211    0    0     -0.7135085105     -9.7448978424     0.1292934894     0.0045886950     0.0280701446     -0.0233456349     27.3193454742     79.4207916259     -51.2791213989
 40 163    0    0     -0.6057639122     -9.7903900146     0.0838013267     0.0141762208     0.0214121389     -0.0744791030     27.3193454742     79.4207916259     -51.2791213989
 41 115    0    0     -0.6057639122     -9.7903900146     0.0838013267     0.0141762208     0.0214121389     -0.0744791030     27.3193454742     79.4207916259     -51.2791213989
