# Supplementary material for: A localization method for wireless capsule endoscopy using side wall cameras and IMU sensor
Source: Sci Rep. 2021 May 27;11:11204. doi: 10.1038/s41598-021-90523-w (PMC8160358; doi:10.1038/s41598-021-90523-w)
Supplement: Supplementary file 1 — Supplementary Information. [file 41598_2021_90523_MOESM1_ESM.zip › data/peris_+15_-5_+15_1]

 55 150    0    0     -0.8978713989     -9.7233486175     0.1197161788     -0.0381730031     -0.0004713866     -0.0137567687     28.1949653625     78.5422439575     -49.7609901428
 56 103    0    0     -0.8978713989     -9.7233486175     0.1197161788     -0.0381730031     -0.0004713866     -0.0137567687     28.1949653625     78.5422439575     -49.7609901428
 57  55    0    0     -0.9098430633     -9.7233486175     0.1316878080     -0.0392382812     0.0013928544     0.0027550818     28.1949653625     78.5422439575     -49.7609901428
 58   7    0    0     -0.9242089271     -9.7185602188     0.1340821266     -0.0453636455     0.0035234160     0.0008908409     28.1949653625     78.5422439575     -49.7609901428
 58 214    0    0     -0.9242089271     -9.7185602188     0.1340821266     -0.0453636455     0.0035234160     0.0008908409     28.1949653625     78.5422439575     -49.7609901428
 59 166    0    0     -0.9098430633     -9.7425031661     0.0742240333     -0.0581470108     0.0021918151     -0.0001744397     29.0705852508     78.0151138305     -49.9296722412
 60 118    0    0     -0.9122373580     -9.7209539413     0.0502807998     -0.0490921306     0.0011265344     0.0118099678     29.0705852508     78.0151138305     -49.9296722412
 61  69    0    0     -0.9122373580     -9.7209539413     0.0502807998     -0.0490921306     0.0011265344     0.0118099678     29.0705852508     78.0151138305     -49.9296722412
 62  20    0    0     -0.9242089271     -9.7041940689     0.0694353866     -0.0333792400     0.0003275738     0.0091467657     29.0705852508     78.0151138305     -49.9296722412
 62 228    0    0     -0.9289976119     -9.7305316925     0.0909842967     -0.0336455559     0.0008602141     0.0006245207     29.0705852508     78.0151138305     -49.9296722412
 63 179    0    0     -0.9289976119     -9.7305316925     0.0909842967     -0.0336455559     0.0008602141     0.0006245207     29.0705852508     78.0151138305     -49.9296722412
 64 130    0    0     -0.9289976119     -9.7329254150     0.0981672668     -0.0309823560     0.0013928544     -0.0057671632     29.0705852508     78.0151138305     -49.9296722412
 65  82    0    0     -0.9242089271     -9.7017993927     0.0861956501     -0.0285854768     0.0011265344     -0.0121588468     29.0705852508     78.0151138305     -49.9296722412
 66  34    0    0     -0.9242089271     -9.7017993927     0.0861956501     -0.0285854768     0.0011265344     -0.0121588468     29.0705852508     78.0151138305     -49.9296722412
 66 242    0    0     -0.9266032218     -9.6970109939     0.1221105098     -0.0248569917     -0.0039335487     -0.0252085351     29.0705852508     78.0151138305     -49.9296722412
 67 194    0    0     -0.8523792266     -9.7065887451     0.1053502440     -0.0312486767     -0.0055314693     -0.0265401363     28.5452117919     78.1908187866     -50.4357147216
 68 146    0    0     -0.8523792266     -9.7065887451     0.1053502440     -0.0312486767     -0.0055314693     -0.0265401363     28.5452117919     78.1908187866     -50.4357147216
 69  99    0    0     -0.8954771041     -9.7401084899     0.0718297100     -0.0381730031     -0.0023356275     0.0067498836     28.5452117919     78.1908187866     -50.4357147216
 70  51    0    0     -0.9313919067     -9.7305316925     0.1268991470     -0.0283191537     -0.0012703471     0.0187342910     28.5452117919     78.1908187866     -50.4357147216
 71   3    0    0     -0.9313919067     -9.7305316925     0.1268991470     -0.0283191537     -0.0012703471     0.0187342910     28.5452117919     78.1908187866     -50.4357147216
 71 211    0    0     -0.9074486732     -9.7209539413     0.1268991470     -0.0352434825     -0.0023356275     0.0062172441     28.5452117919     78.1908187866     -50.4357147216
 72 163    0    0     -0.9409692764     -9.7281370162     0.0957729530     -0.0395046024     -0.0004713866     0.0078151655     28.5452117919     78.1908187866     -50.4357147216
 73 115    0    0     -0.9409692764     -9.7281370162     0.0957729530     -0.0395046024     -0.0004713866     0.0078151655     28.5452117919     78.1908187866     -50.4357147216
 74  67    0    0     -0.9433635711     -9.7305316925     0.0838013267     -0.0237917137     0.0005938941     -0.0015060406     28.5452117919     78.1908187866     -50.4357147216
 75  19    0    0     -0.8954771041     -9.7281370162     0.0933786296     -0.0152694654     0.0013928544     -0.0041692419     29.2457084655     78.8936614990     -50.4357147216
 75 227    0    0     -0.8954771041     -9.7281370162     0.0933786296     -0.0152694654     0.0013928544     -0.0041692419     29.2457084655     78.8936614990     -50.4357147216
 76 179    0    0     -0.8882941246     -9.7520809173     0.1101388931     -0.0235253906     0.0035234160     0.0243270158     29.2457084655     78.8936614990     -50.4357147216
 77 131    0    0     -0.9649125099     -9.7305316925     0.1292934894     -0.0331129169     0.0037897360     0.0528232765     29.2457084655     78.8936614990     -50.4357147216
 78  83    0    0     -0.9649125099     -9.7305316925     0.1292934894     -0.0331129169     0.0037897360     0.0528232765     29.2457084655     78.8936614990     -50.4357147216
 79  35    0    0     -0.9529408454     -9.7472915649     0.0909842967     -0.0376403594     0.0013928544     0.0464315891     29.2457084655     78.8936614990     -50.4357147216
 79 243    0    0     -0.9433635711     -9.7161655426     0.1197161788     -0.0301833963     0.0027244553     0.0371103858     29.2457084655     78.8936614990     -50.4357147216
 80 195    0    0     -0.9433635711     -9.7161655426     0.1197161788     -0.0301833963     0.0027244553     0.0371103858     29.2457084655     78.8936614990     -50.4357147216
 81 148    0    0     -0.9744897842     -9.7017993927     0.1556310415     -0.0331129169     0.0051213369     0.0389746236     29.2457084655     78.8936614990     -50.4357147216
 82 100    0    0     -0.9888556480     -9.7041940689     0.0909842967     -0.0522879695     0.0021918151     0.0368440628     29.2457084655     78.8936614990     -50.4357147216
 83  52    0    0     -0.9888556480     -9.7041940689     0.0909842967     -0.0522879695     0.0021918151     0.0368440628     29.2457084655     78.1908187866     -48.4115409851
 84   3    0    0     -1.0151932239     -9.7017993927     0.0861956501     -0.0536195707     -0.0018029874     0.0118099678     29.2457084655     78.1908187866     -48.4115409851
 84 211    0    0     -1.0151932239     -9.7017993927     0.0861956501     -0.0536195707     -0.0018029874     0.0118099678     29.2457084655     78.1908187866     -48.4115409851
 85 163    0    0     -1.0223761796     -9.7209539413     0.0526751232     -0.0461626052     -0.0031345880     -0.0260074973     29.2457084655     78.1908187866     -48.4115409851
 86 116    0    0     -0.9242089271     -9.6994056701     0.1125332117     -0.0221937894     -0.0010040270     -0.0417203855     29.2457084655     78.1908187866     -48.4115409851
 87  68    0    0     -0.9242089271     -9.6994056701     0.1125332117     -0.0221937894     -0.0010040270     -0.0417203855     29.2457084655     78.1908187866     -48.4115409851
 88  20    0    0     -0.9720953941     -9.6898279190     0.1197161788     -0.0192642688     0.0013928544     -0.0094956455     29.2457084655     78.1908187866     -48.4115409851
 88 228    0    0     -1.0199818611     -9.7089824676     0.1412650966     -0.0325802803     -0.0026019477     -0.0041692419     29.2457084655     78.1908187866     -48.4115409851
 89 180    0    0     -1.0199818611     -9.7089824676     0.1412650966     -0.0325802803     -0.0026019477     -0.0041692419     29.2457084655     78.1908187866     -48.4115409851
 90 132    0    0     -0.9960386276     -9.7353200912     0.0646467447     -0.0403035593     -0.0081946706     -0.0417203855     30.8218250274     78.3665313720     -51.6164855957
 91  84    0    0     -0.9194203376     -9.7544746398     0.0646467447     -0.0128725838     -0.0108578729     -0.0704829645     30.8218250274     78.3665313720     -51.6164855957
 92  37    0    0     -0.9194203376     -9.7544746398     0.0646467447     -0.0128725838     -0.0108578729     -0.0704829645     30.8218250274     78.3665313720     -51.6164855957
 92 245    0    0     -0.9625181198     -9.6826448440     0.1364764571     0.0073677449     -0.0076620311     -0.0518405485     30.8218250274     78.3665313720     -51.6164855957
 93 197    0    0     -0.9266032218     -9.6706733703     0.1891515731     -0.0216611504     -0.0063304300     -0.0619607067     30.8218250274     78.3665313720     -51.6164855957
 94 149    0    0     -0.9266032218     -9.6706733703     0.1891515731     -0.0216611504     -0.0063304300     -0.0619607067     30.8218250274     78.3665313720     -51.6164855957
 95 102    0    0     -0.8619565010     -9.6970109939     0.1580253696     -0.0778547048     -0.0010040270     -0.0576995897     30.8218250274     78.3665313720     -51.6164855957
 96  54    0    0     -0.8643508911     -9.8095445632     0.0574637699     -0.0996929550     0.0091161394     -0.0102946054     30.8218250274     78.3665313720     -51.6164855957
 97   5    0    0     -0.8643508911     -9.8095445632     0.0574637699     -0.0996929550     0.0091161394     -0.0102946054     30.8218250274     78.3665313720     -51.6164855957
 97 213    0    0     -0.9146316528     -9.7544746398     0.0766183614     -0.0594786167     0.0072518973     0.0395072669     28.1949653625     79.9479141235     -51.1104393005
 98 165    0    0     -0.9864613533     -9.7401084899     0.0407035017     -0.0373740434     0.0043223762     0.0602802371     28.1949653625     79.9479141235     -51.1104393005
 99 117    0    0     -0.9864613533     -9.7401084899     0.0407035017     -0.0373740434     0.0043223762     0.0602802371     28.1949653625     79.9479141235     -51.1104393005
100  69    0    0     -0.9768840789     -9.6922225952     0.0957729530     -0.0253896355     0.0021918151     0.0347135043     28.1949653625     79.9479141235     -51.1104393005
101  21    0    0     -0.9577294349     -9.7233486175     0.1149275422     -0.0480268430     -0.0015366672     0.0139405298     28.1949653625     79.9479141235     -51.1104393005
101 229    0    0     -0.9577294349     -9.7233486175     0.1149275422     -0.0480268430     -0.0015366672     0.0139405298     28.1949653625     79.9479141235     -51.1104393005
102 181    0    0     -0.9026599884     -9.7568693161     0.0957729530     -0.0562827682     0.0011265344     0.0277891778     28.1949653625     79.9479141235     -51.1104393005
103 134    0    0     -0.9601238250     -9.7113771438     0.0670410633     -0.0520216464     0.0040560560     0.0701340770     28.1949653625     79.9479141235     -51.1104393005
104  85    0    0     -0.9601238250     -9.7113771438     0.0670410633     -0.0520216464     0.0040560560     0.0701340770     28.1949653625     79.9479141235     -51.1104393005
105  37    0    0     -1.0199818611     -9.6922225952     0.1029559254     -0.0565490913     0.0013928544     0.0626771163     28.1949653625     79.9479141235     -51.1104393005
105 245    0    0     -0.9601238250     -9.7377147674     0.0766183614     -0.0783873462     -0.0004713866     0.0304523754     29.9462051391     78.8936614990     -50.4357147216
106 197    0    0     -0.9601238250     -9.7377147674     0.0766183614     -0.0783873462     -0.0004713866     0.0304523754     29.9462051391     78.8936614990     -50.4357147216
107 150    0    0     -0.9936443328     -9.7568693161     0.0239432382     -0.0613428544     0.0016591745     0.0352461457     29.9462051391     78.8936614990     -50.4357147216
108 102    0    0     -1.0511081218     -9.7017993927     0.0335205316     -0.0237917137     0.0016591745     0.0339145421     29.9462051391     78.8936614990     -50.4357147216
109  55    0    0     -1.0511081218     -9.7017993927     0.0335205316     -0.0237917137     0.0016591745     0.0339145421     29.9462051391     78.8936614990     -50.4357147216
110   7    0    0     -1.0295591354     -9.6730680465     0.1029559254     -0.0094104223     -0.0020693075     0.0094130859     29.9462051391     78.8936614990     -50.4357147216
110 215    0    0     -0.9960386276     -9.6970109939     0.1005615949     -0.0301833963     -0.0007377068     -0.0121588468     29.9462051391     78.8936614990     -50.4357147216
111 167    0    0     -0.9960386276     -9.6970109939     0.1005615949     -0.0301833963     -0.0007377068     -0.0121588468     29.9462051391     78.8936614990     -50.4357147216
112 119    0    0     -0.9888556480     -9.7065887451     0.0814070034     -0.0536195707     0.0011265344     -0.0062998032     29.9462051391     78.8936614990     -50.4357147216
113  71    0    0     -0.9768840789     -9.7640523910     0.0239432382     -0.0589459705     0.0045886964     0.0195332527     29.2457084655     78.5422439575     -50.7730789184
114  23    0    0     -0.9768840789     -9.7640523910     0.0239432382     -0.0589459705     0.0045886964     0.0195332527     29.2457084655     78.5422439575     -50.7730789184
114 230    0    0     -1.0535024404     -9.7017993927     0.0430978250     -0.0413688421     0.0091161394     0.0421704673     29.2457084655     78.5422439575     -50.7730789184
115 183    0    0     -1.0463194847     -9.7161655426     0.0622524166     -0.0368413972     0.0056539769     0.0283218173     29.2457084655     78.5422439575     -50.7730789184
116 135    0    0     -1.0463194847     -9.7161655426     0.0622524166     -0.0368413972     0.0056539769     0.0283218173     29.2457084655     78.5422439575     -50.7730789184
117  88    0    0     -1.0127989053     -9.7065887451     0.0646467447     -0.0293844337     0.0016591745     0.0208648538     29.2457084655     78.5422439575     -50.7730789184
118  39    0    0     -0.9888556480     -9.6922225952     0.0885899734     -0.0352434825     0.0040560560     0.0341808605     29.2457084655     78.5422439575     -50.7730789184
118 247    0    0     -0.9888556480     -9.6922225952     0.0885899734     -0.0352434825     0.0040560560     0.0341808605     29.2457084655     78.5422439575     -50.7730789184
119 199    0    0     -0.9912500381     -9.6850395202     0.1292934894     -0.0568154096     0.0290901517     0.0517579936     29.2457084655     78.5422439575     -50.7730789184
120 151    0    0     -1.0822342681     -9.7137708663     0.0311262083     -0.0706640625     0.0453356790     0.0727972888     30.2964534759     79.5964965820     -50.4357147216
121 103    0    0     -1.0822342681     -9.7137708663     0.0311262083     -0.0706640625     0.0453356790     0.0727972888     30.2964534759     79.5964965820     -50.4357147216
122  55    0    0     -1.1277264356     -9.7041940689     0.0287318849     -0.0714630174     0.0234974265     0.0858469772     30.2964534759     79.5964965820     -50.4357147216
123   8    0    0     -1.1899788379     -9.6850395202     0.0215489125     -0.0613428544     0.0080508584     0.0512253522     30.2964534759     79.5964965820     -50.4357147216
123 216    0    0     -1.1899788379     -9.6850395202     0.0215489125     -0.0613428544     0.0080508584     0.0512253522     30.2964534759     79.5964965820     -50.4357147216
124 168    0    0     -1.1277264356     -9.6754617691     0.0119716191     -0.0397709255     -0.0020693075     -0.0068324441     30.2964534759     79.5964965820     -50.4357147216
125 121    0    0     -1.1301207542     -9.6922225952     0.0383091812     -0.0352434825     -0.0034009084     -0.0321328592     30.2964534759     79.5964965820     -50.4357147216
126  73    0    0     -1.1301207542     -9.6922225952     0.0383091812     -0.0352434825     -0.0034009084     -0.0321328592     30.2964534759     79.5964965820     -50.4357147216
127  26    0    0     -1.1181491613     -9.7017993927     0.0526751232     -0.0200632286     -0.0060641098     -0.0555690288     30.2964534759     79.5964965820     -50.4357147216
127 234    0    0     -1.0415308475     -9.6994056701     0.0478864765     -0.0046166591     -0.0100589132     -0.0758093595     31.1720733642     79.7722091674     -50.6043968200
128 187    0    0     -1.0415308475     -9.6994056701     0.0478864765     -0.0046166591     -0.0100589132     -0.0758093595     31.1720733642     79.7722091674     -50.6043968200
129 139    0    0     -1.0151932239     -9.6634902954     0.0790126848     0.0055035057     -0.0089936313     -0.0662218379     31.1720733642     79.7722091674     -50.6043968200
130  91    0    0     -0.9864613533     -9.7257432937     0.1173218607     -0.0232590699     -0.0010040270     -0.0350623798     31.1720733642     79.7722091674     -50.6043968200
131  43    0    0     -0.9864613533     -9.7257432937     0.1173218607     -0.0232590699     -0.0010040270     -0.0350623798     31.1720733642     79.7722091674     -50.6043968200
131 251    0    0     -1.0415308475     -9.6970109939     0.1077445626     -0.0717293357     0.0064529371     0.0011571609     31.1720733642     79.7722091674     -50.6043968200
132 203    0    0     -1.0702626705     -9.7592630386     -0.0095772953     -0.0962307929     0.0093824596     0.0184679718     31.1720733642     79.7722091674     -50.6043968200
133 155    0    0     -1.0702626705     -9.7592630386     -0.0095772953     -0.0962307929     0.0093824596     0.0184679718     31.1720733642     79.7722091674     -50.6043968200
134 108    0    0     -1.0822342681     -9.7281370162     -0.0047886476     -0.0565490913     0.0056539769     0.0251259756     31.1720733642     79.7722091674     -50.6043968200
135  60    0    0     -1.0870230197     -9.6658849716     0.0383091812     -0.0168673872     0.0003275738     0.0251259756     28.8954601287     78.1908187866     -49.4236259460
136  12    0    0     -1.0870230197     -9.6658849716     0.0383091812     -0.0168673872     0.0003275738     0.0251259756     28.8954601287     78.1908187866     -49.4236259460
136 220    0    0     -1.1492754220     -9.6706733703     0.0335205316     -0.0139378643     -0.0039335487     0.0038203625     28.8954601287     78.1908187866     -49.4236259460
137 172    0    0     -1.1349093914     -9.7257432937     0.0670410633     -0.0166010675     -0.0103252315     -0.0574332714     28.8954601287     78.1908187866     -49.4236259460
138 125    0    0     -1.1349093914     -9.7257432937     0.0670410633     -0.0166010675     -0.0103252315     -0.0574332714     28.8954601287     78.1908187866     -49.4236259460
139  77    0    0     -1.0463194847     -9.7257432937     0.0718297100     -0.0134052264     -0.0113905131     -0.1117625832     28.8954601287     78.1908187866     -49.4236259460
140  30    0    0     -0.7254800796     -9.5078592300     0.2633756160     -0.0458962869     0.0083171787     -0.1000445008     28.8954601287     78.1908187866     -49.4236259460
140 238    0    0     -0.7254800796     -9.5078592300     0.2633756160     -0.0458962869     0.0083171787     -0.1000445008     28.8954601287     78.1908187866     -49.4236259460
141 189    0    0     -1.2067391872     -9.7233486175     0.1292934894     -0.0618754959     -0.0159179553     0.0501600742     28.8954601287     78.1908187866     -49.4236259460
142 142    0    0     -0.8930827140     -9.6060266494     0.1197161788     0.0225479984     0.0075182175     -0.0529058265     28.8954601287     78.1908187866     -49.4236259460
143  94    0    0     -0.8930827140     -9.6060266494     0.1197161788     0.0225479984     0.0075182175     -0.0529058265     28.8954601287     78.1908187866     -49.4236259460
144  46    0    0     -1.0558967590     -10.1495380401     -0.2801358699     0.0169552707     0.0093824596     -0.0084303646     29.7710800170     80.1236267089     -50.2670326232
144 254    0    0     -1.0343478918     -9.5725059509     0.2011231899     0.1708883285     0.0264269471     -0.0262738132     29.7710800170     80.1236267089     -50.2670326232
145 206    0    0     -1.0343478918     -9.5725059509     0.2011231899     0.1708883285     0.0264269471     -0.0262738132     29.7710800170     80.1236267089     -50.2670326232
146 159    0    0     -1.1133605241     -9.6946163177     0.1221105098     0.0473157691     0.0163067841     -0.0188168516     29.7710800170     80.1236267089     -50.2670326232
147 111    0    0     -1.0726569890     -9.7664461135     0.1460537433     0.0270754384     0.0024581351     -0.0800704860     29.7710800170     80.1236267089     -50.2670326232
148  63    0    0     -1.0726569890     -9.7664461135     0.1460537433     0.0270754384     0.0024581351     -0.0800704860     29.7710800170     80.1236267089     -50.2670326232
149  14    0    0     -0.9289976119     -9.5006761550     0.2945018005     0.0065687894     -0.0193801193     -0.1407914733     29.7710800170     80.1236267089     -50.2670326232
149 222    0    0     -0.9361805915     -9.7808122634     0.1077445626     -0.1276565790     -0.0201790785     -0.1035066604     29.7710800170     80.1236267089     -50.2670326232
150 174    0    0     -0.9361805915     -9.7808122634     0.1077445626     -0.1276565790     -0.0201790785     -0.1035066604     29.7710800170     80.1236267089     -50.2670326232
151 127    0    0     -0.9697010993     -9.7377147674     0.0933786296     -0.1215312123     -0.0201790785     -0.0832663249     29.2457084655     78.5422439575     -51.7851676940
152  80    0    0     -0.9122373580     -9.7472915649     0.0981672668     -0.0871759033     -0.0111241924     -0.0853968811     29.2457084655     78.5422439575     -51.7851676940
153  32    0    0     -0.9122373580     -9.7472915649     0.0981672668     -0.0871759033     -0.0111241924     -0.0853968811     29.2457084655     78.5422439575     -51.7851676940
153 241    0    0     -0.8739281654     -9.7496862411     0.1053502440     -0.0765231037     -0.0055314693     -0.0643575906     29.2457084655     78.5422439575     -51.7851676940
154 194    0    0     -0.9026599884     -9.7448978424     0.0909842967     -0.0637397289     0.0008602141     -0.0321328592     29.2457084655     78.5422439575     -51.7851676940
155 146    0    0     -0.9026599884     -9.7448978424     0.0909842967     -0.0637397289     0.0008602141     -0.0321328592     29.2457084655     78.5422439575     -51.7851676940
156  98    0    0     -0.9289976119     -9.7784175872     0.0335205316     -0.0466952466     -0.0018029874     -0.0086966838     29.2457084655     78.5422439575     -51.7851676940
157  50    0    0     -0.9170259475     -9.6634902954     0.1628140068     0.0001771040     -0.0012703471     -0.0278717374     29.2457084655     78.5422439575     -51.7851676940
158   2    0    0     -0.9170259475     -9.6634902954     0.1628140068     0.0001771040     -0.0012703471     -0.0278717374     29.2457084655     78.5422439575     -51.7851676940
158 210    0    0     -0.8092814445     -9.4934930801     0.1819685935     -0.0368413972     0.0056539769     -0.0489110279     29.9462051391     78.1908187866     -50.4357147216
159 162    0    0     -0.9888556480     -9.8334875106     0.0239432382     -0.0674682188     -0.0023356275     -0.0286706943     29.9462051391     78.1908187866     -50.4357147216
160 115    0    0     -0.9888556480     -9.8334875106     0.0239432382     -0.0674682188     -0.0023356275     -0.0286706943     29.9462051391     78.1908187866     -50.4357147216
161  67    0    0     -0.7518176555     -9.7927837371     0.1245048284     0.0289396781     0.0037897360     -0.0355950164     29.9462051391     78.1908187866     -50.4357147216
162  19    0    0     -1.1061775684     -9.6850395202     0.1077445626     -0.0155357861     0.0072518973     0.0589486360     29.9462051391     78.1908187866     -50.4357147216
162 227    0    0     -1.1061775684     -9.6850395202     0.1077445626     -0.0155357861     0.0072518973     0.0589486360     29.9462051391     78.1908187866     -50.4357147216
163 180    0    0     -0.9649125099     -9.6994056701     0.0814070034     -0.0126062655     -0.0196464366     -0.0869948196     29.9462051391     78.1908187866     -50.4357147216
164 132    0    0     -0.8164643287     -9.6347589492     0.1963345432     -0.0067472229     -0.0063304300     -0.1682224512     29.9462051391     78.1908187866     -50.4357147216
165  85    0    0     -0.8164643287     -9.6347589492     0.1963345432     -0.0067472229     -0.0063304300     -0.1682224512     29.9462051391     78.1908187866     -50.4357147216
166  37    0    0     -0.7757608890     -9.7137708663     0.0694353866     -0.0530869293     0.0120456600     -0.1290733928     29.0705852508     78.7179489135     -51.9538459777
166 245    0    0     -0.5195682525     -9.9172887802     0.0407035017     -0.0432330799     0.0464009618     -0.0590311956     29.0705852508     78.7179489135     -51.9538459777
167 197    0    0     -0.5195682525     -9.9172887802     0.0407035017     -0.0432330799     0.0464009618     -0.0590311956     29.0705852508     78.7179489135     -51.9538459777
168 149    0    0     -0.9242089271     -9.7568693161     0.0478864765     0.0425220060     0.1385477304     0.0405725479     29.0705852508     78.7179489135     -51.9538459777
169 101    0    0     -1.2282880544     -9.7592630386     0.0598580884     0.1011124491     0.1300254940     -0.0110935664     29.0705852508     78.7179489135     -51.9538459777
170  53    0    0     -1.2282880544     -9.7592630386     0.0598580884     0.1011124491     0.1300254940     -0.0110935664     29.0705852508     78.7179489135     -51.9538459777
171   5    0    0     -1.0127989053     -9.6826448440     0.1819685935     0.1144284486     -0.0095262718     -0.1477158069     29.0705852508     78.7179489135     -51.9538459777
171 213    0    0     -0.7566062927     -9.5485630035     0.3136564254     0.0731488227     -0.0356256484     -0.2936592578     29.0705852508     78.7179489135     -51.9538459777
172 165    0    0     -0.7566062927     -9.5485630035     0.3136564254     0.0731488227     -0.0356256484     -0.2936592578     29.0705852508     78.7179489135     -51.9538459777
173 117    0    0     -0.4381612300     -9.7856006622     0.2346437215     -0.0411025238     -0.0034009084     -0.2779463768     29.0705852508     78.7179489135     -51.9538459777
174  70    0    0     -0.8164643287     -9.9340486526     0.0454921483     -0.0453636455     0.0029907751     -0.0912559318     28.1949653625     78.1908187866     -52.7972526550
175  22    0    0     -0.8164643287     -9.9340486526     0.0454921483     -0.0453636455     0.0029907751     -0.0912559318     28.1949653625     78.1908187866     -52.7972526550
175 230    0    0     -0.7805495262     -9.8550367355     0.1747856235     0.1011124491     -0.0201790785     -0.1682224512     28.1949653625     78.1908187866     -52.7972526550
176 183    0    0     -0.5435114860     -9.6874332427     0.3088677406     0.1405278205     -0.0305655670     -0.2507817268     28.1949653625     78.1908187866     -52.7972526550
177 135    0    0     -0.5435114860     -9.6874332427     0.3088677406     0.1405278205     -0.0305655670     -0.2507817268     28.1949653625     78.1908187866     -52.7972526550
178  87    0    0     -0.5195682525     -9.7089824676     0.2992904472     0.0656918573     -0.0350930070     -0.2118989706     28.1949653625     78.1908187866     -52.7972526550
179  39   63   -1     -0.5243568897     -9.7903900146     0.3280223608     0.0076340665     -0.0337614083     -0.1876638221     28.1949653625     78.1908187866     -52.7972526550
179 247    0    0     -0.5243568897     -9.7903900146     0.3280223608     0.0076340665     -0.0337614083     -0.1876638221     28.1949653625     78.1908187866     -52.7972526550
180 199    0  -64     -0.3423882961     -9.6754617691     0.3591485500     -0.0339118766     -0.0143200340     -0.1711519813     28.1949653625     78.1908187866     -52.7972526550
181 152    0    0     -0.4357668876     -9.7712354660     0.2585869789     -0.0624081373     0.0075182175     -0.0750104045     27.3193454742     78.3665313720     -52.9659347534
182 105    0   -4     -0.4357668876     -9.7712354660     0.2585869789     -0.0624081373     0.0075182175     -0.0750104045     27.3193454742     78.3665313720     -52.9659347534
183  57    0    0     -0.5435114860     -9.8670082092     0.2466153383     -0.0339118766     -0.0313645243     -0.0563679933     27.3193454742     78.3665313720     -52.9659347534
184  10    0   31     -0.5315398693     -9.7999668121     0.2825301933     -0.0070135407     -0.0279023623     -0.1008434534     27.3193454742     78.3665313720     -52.9659347534
184 219    0    0     -0.5315398693     -9.7999668121     0.2825301933     -0.0070135407     -0.0279023623     -0.1008434534     27.3193454742     78.3665313720     -52.9659347534
185 171    0    1     -0.4692874431     -9.7592630386     0.3136564254     0.0009760633     0.0088498191     -0.1607655048     27.3193454742     78.3665313720     -52.9659347534
186 124    0    0     -0.4214009761     -9.5892667770     0.3375996351     -0.0200632286     0.0312207102     -0.2329382658     27.3193454742     78.3665313720     -52.9659347534
187  76    0    0     -0.4214009761     -9.5892667770     0.3375996351     -0.0200632286     0.0312207102     -0.2329382658     27.3193454742     78.3665313720     -52.9659347534
188  28    0    0     -0.3806974601     -9.7113771438     0.2921074867     -0.0107420229     0.0149751830     -0.2193559169     27.3193454742     78.3665313720     -52.9659347534
188 237    0    0     -0.0574637699     -9.6802511215     0.4261896133     -0.0195305919     -0.0092599506     -0.1943218421     26.7939720153     78.5422439575     -51.7851676940
189 190    0    0     -0.0574637699     -9.6802511215     0.4261896133     -0.0195305919     -0.0092599506     -0.1943218421     26.7939720153     78.5422439575     -51.7851676940
190 142    0    0     -0.2992904472     -9.7760238647     0.1987288665     -0.1553538799     -0.0348266887     -0.0646239185     26.7939720153     78.5422439575     -51.7851676940
191  95    0    0     -0.1125332117     -9.7760238647     0.2514039993     -0.1287218570     -0.0201790785     -0.0238769340     26.7939720153     78.5422439575     -51.7851676940
192  48    0    0     -0.1125332117     -9.7760238647     0.2514039993     -0.1287218570     -0.0201790785     -0.0238769340     26.7939720153     78.5422439575     -51.7851676940
193   0    0    0     -0.2849245071     -9.8215160369     0.2083061695     -0.1071499228     0.0285575122     0.0765257740     26.7939720153     78.5422439575     -51.7851676940
193 208    0    0     -0.3687258243     -9.7903900146     0.2274607658     -0.0759904623     0.0221658277     0.0781236886     26.7939720153     78.5422439575     -51.7851676940
194 160    0    0     -0.3687258243     -9.7903900146     0.2274607658     -0.0759904623     0.0221658277     0.0781236886     26.7939720153     78.5422439575     -51.7851676940
195 112    0    0     -0.4549215316     -9.8047552108     0.1963345432     -0.0480268430     0.0051213369     0.0424367856     26.7939720153     78.5422439575     -51.7851676940
196  65    0    0     -0.3735145092     -9.7568693161     0.2466153383     -0.0099430646     -0.0010040270     -0.0435846233     26.6188488006     79.4207916259     -52.9659347534
197  17    0    0     -0.3735145092     -9.7568693161     0.2466153383     -0.0099430646     -0.0010040270     -0.0435846233     26.6188488006     79.4207916259     -52.9659347534
197 225    0    0     -0.2394323587     -9.7041940689     0.2370380401     -0.0291181135     0.0080508584     -0.0917885780     26.6188488006     79.4207916259     -52.9659347534
198 177    0    0     -0.2107004880     -9.6970109939     0.2633756160     -0.0392382812     0.0293564701     -0.0387908573     26.6188488006     79.4207916259     -52.9659347534
199 129    0    0     -0.2107004880     -9.6970109939     0.2633756160     -0.0392382812     0.0293564701     -0.0387908573     26.6188488006     79.4207916259     -52.9659347534
200  80    0    0     -0.3352053165     -9.7233486175     0.2466153383     -0.0597449302     0.0213668656     0.0437683868     26.6188488006     79.4207916259     -52.9659347534
201  33    0    0     -0.3591485500     -9.8119382858     0.1867572593     -0.0501574087     -0.0034009084     0.0349798226     26.6188488006     79.4207916259     -52.9659347534
201 240    0    0     -0.3591485500     -9.8119382858     0.1867572593     -0.0501574087     -0.0034009084     0.0349798226     26.6188488006     79.4207916259     -52.9659347534
202 192    0    0     -0.3304166793     -9.7736291885     0.1891515731     -0.0174000263     -0.0034009084     0.0104783666     26.6188488006     79.4207916259     -52.9659347534
203 144    0    0     -0.3088677406     -9.7592630386     0.2083061695     0.0132267928     0.0008602141     0.0035540425     25.9183521270     78.7179489135     -53.3032989501
204  95    0    0     -0.3088677406     -9.7592630386     0.2083061695     0.0132267928     0.0008602141     0.0035540425     25.9183521270     78.7179489135     -53.3032989501
205  47    0    0     -0.3423882961     -9.6946163177     0.2274607658     0.0273417592     0.0077845382     0.0120762872     25.9183521270     78.7179489135     -53.3032989501
205 254    0    0     -0.3687258243     -9.7017993927     0.2968961238     0.0036392660     -0.0137873947     0.0205985331     25.9183521270     78.7179489135     -53.3032989501
206 207    0    0     -0.3687258243     -9.7017993927     0.2968961238     0.0036392660     -0.0137873947     0.0205985331     25.9183521270     78.7179489135     -53.3032989501
207 159    0    0     -0.3136564254     -9.8574304580     0.2873188495     -0.0309823560     -0.0489416551     0.0190006122     25.9183521270     78.7179489135     -53.3032989501
208 111    0    0     -0.2585869789     -9.7472915649     0.2298550844     -0.0243243551     -0.0438815689     -0.0023050010     25.9183521270     78.7179489135     -53.3032989501
209  63    0    0     -0.2585869789     -9.7472915649     0.2298550844     -0.0243243551     -0.0438815689     -0.0023050010     25.9183521270     78.7179489135     -53.3032989501
210  15    0    0     -0.3447826147     -9.7592630386     0.2609812974     0.0108299112     0.0048550162     0.0003582006     25.9183521270     78.7179489135     -53.3032989501
210 223    0    0     -0.3806974601     -9.7640523910     0.2729529142     0.0347987270     0.0221658277     0.0054182834     25.9183521270     78.7179489135     -53.3032989501
211 174    0    0     -0.3806974601     -9.7640523910     0.2729529142     0.0347987270     0.0221658277     0.0054182834     25.9183521270     78.7179489135     -53.3032989501
212 126    0    0     -0.3543598890     -9.7305316925     0.2825301933     0.0262764739     -0.0076620311     -0.0153546905     27.1442203521     78.1908187866     -51.7851676940
213  78    0    0     -0.2801358699     -9.7448978424     0.3352053165     -0.0043503417     -0.0215106773     -0.0137567687     27.1442203521     78.1908187866     -51.7851676940
214  31    0    0     -0.2801358699     -9.7448978424     0.3352053165     -0.0043503417     -0.0215106773     -0.0137567687     27.1442203521     78.1908187866     -51.7851676940
214 239    0    0     -0.3232336997     -9.7353200912     0.3232336997     -0.0213948297     -0.0073957109     0.0251259756     27.1442203521     78.1908187866     -51.7851676940
215 191    0    0     -0.3830918121     -9.7377147674     0.2801358699     -0.0163347458     0.0173720645     0.0506927108     27.1442203521     78.1908187866     -51.7851676940
216 143    0    0     -0.3830918121     -9.7377147674     0.2801358699     -0.0163347458     0.0173720645     0.0506927108     27.1442203521     78.1908187866     -51.7851676940
217  96    0    0     0.1915459060     -9.6323642730     -0.6536503314     -0.0070135407     0.0312207102     0.0371103858     27.1442203521     78.1908187866     -51.7851676940
218  47    0    0     -0.3352053165     -9.7712354660     0.1245048284     -0.0442983675     0.1476026153     -0.1093657016     27.1442203521     78.1908187866     -51.7851676940
219   0    0    4     -0.3352053165     -9.7712354660     0.1245048284     -0.0442983675     0.1476026153     -0.1093657016     27.1442203521     78.1908187866     -51.7851676940
219 208    0   11     -0.4429498672     -9.6778564453     0.0119716191     -0.0323139572     0.1595870256     -0.0654228782     23.9919891357     78.8936614990     -53.4719810485
220 161    0   18     -0.3759088277     -9.7472915649     0.1652083396     -0.0853116607     0.0727666568     0.0078151655     23.9919891357     78.8936614990     -53.4719810485
221 113    0   28     -0.3759088277     -9.7472915649     0.1652083396     -0.0853116607     0.0727666568     0.0078151655     23.9919891357     78.8936614990     -53.4719810485
222  66    0   31     -0.2370380401     -9.8334875106     0.5506944656     -0.0930349540     0.0016591745     0.0605465602     23.9919891357     78.8936614990     -53.4719810485
223  17    0   29     -0.2825301933     -9.8646135330     0.2418267011     -0.0328465986     -0.0028682682     0.1199359531     23.9919891357     78.8936614990     -53.4719810485
223 226   -1   28     -0.2825301933     -9.8646135330     0.2418267011     -0.0328465986     -0.0028682682     0.1199359531     23.9919891357     78.8936614990     -53.4719810485
224 179   -3   24     -0.3854861259     -9.7448978424     0.1699969768     0.0257438373     0.0637117671     0.0818521690     23.9919891357     78.8936614990     -53.4719810485
225 131   -4   25     -0.5506944656     -9.6275758743     0.0790126848     0.0089656715     0.0970017910     0.0158047685     23.9919891357     78.8936614990     -53.4719810485
226  83   -4   29     -0.5506944656     -9.6275758743     0.0790126848     0.0089656715     0.0970017910     0.0158047685     23.9919891357     78.8936614990     -53.4719810485
227  35   -4   32     -0.6009752750     -9.6778564453     0.2011231899     -0.0576143741     0.0261606311     -0.0118925261     26.4437255859     78.1908187866     -53.1346168518
227 243   -4   35     -0.5123852729     -9.7688407897     0.3423882961     -0.1034214377     -0.0928844833     -0.0065661239     26.4437255859     78.1908187866     -53.1346168518
228 196   -5   35     -0.5123852729     -9.7688407897     0.3423882961     -0.1034214377     -0.0928844833     -0.0065661239     26.4437255859     78.1908187866     -53.1346168518
229 149   -5   34     -0.3567542552     -9.7784175872     0.3950634002     -0.0972960662     -0.1338977813     0.0019561216     26.4437255859     78.1908187866     -53.1346168518
230 102   -3   35     -0.3998520660     -9.7927837371     0.1699969768     -0.0695987796     -0.0801011180     -0.0153546905     26.4437255859     78.1908187866     -53.1346168518
231  55   -2   34     -0.3998520660     -9.7927837371     0.1699969768     -0.0695987796     -0.0801011180     -0.0153546905     26.4437255859     78.1908187866     -53.1346168518
232   7   -2   32     -0.3735145092     -9.7760238647     0.2202777862     -0.0474942064     -0.0018029874     -0.0491773509     26.4437255859     78.1908187866     -53.1346168518
232 216   -2   33     -0.4118237018     -9.7185602188     0.1843629074     -0.0309823560     0.0408082389     -0.0260074973     26.4437255859     78.1908187866     -53.1346168518
233 168   -1   33     -0.4118237018     -9.7185602188     0.1843629074     -0.0309823560     0.0408082389     -0.0260074973     26.4437255859     78.1908187866     -53.1346168518
234 120   -1   35     -0.5770320415     -9.6419420242     0.1771799468     -0.0400372409     0.0264269471     -0.0281380558     27.8447170257     78.5422439575     -54.1467056274
235  73   -1   39     -0.5363285064     -9.7879953384     0.1173218607     -0.0802515888     -0.0667851018     -0.0350623798     27.8447170257     78.5422439575     -54.1467056274
236  26    0   41     -0.5363285064     -9.7879953384     0.1173218607     -0.0802515888     -0.0667851018     -0.0350623798     27.8447170257     78.5422439575     -54.1467056274
236 234    0   44     -0.4118237018     -9.8167276382     0.2322494029     -0.1031551241     -0.1093963260     -0.0590311956     27.8447170257     78.5422439575     -54.1467056274
237 187    1   46     -0.3160507440     -9.7592630386     0.0550694465     -0.0783873462     -0.0675840663     -0.0566343116     27.8447170257     78.5422439575     -54.1467056274
238 140    3   48     -0.3160507440     -9.7592630386     0.0550694465     -0.0783873462     -0.0675840663     -0.0566343116     27.8447170257     78.5422439575     -54.1467056274
239  93    5   49     -0.2945018005     -9.7544746398     0.2202777862     -0.0554838132     0.0117793416     -0.0513079118     27.8447170257     78.5422439575     -54.1467056274
240  45    5   51     -0.4214009761     -9.7448978424     0.0909842967     -0.0408362007     0.0581190490     -0.0273390960     27.8447170257     78.5422439575     -54.1467056274
240 253    4   53     -0.4214009761     -9.7448978424     0.0909842967     -0.0408362007     0.0581190490     -0.0273390960     27.8447170257     78.5422439575     -54.1467056274
241 205    3   52     -0.4142179965     -9.7233486175     0.3160507440     -0.0525542831     0.0184373435     -0.0156210079     26.9690971374     78.3665313720     -52.6285743713
242 158    3   52     -0.4740760803     -9.7760238647     0.0191545906     -0.0642723751     -0.0263044404     -0.0180178890     26.9690971374     78.3665313720     -52.6285743713
243 110    4   54     -0.4740760803     -9.7760238647     0.0191545906     -0.0642723751     -0.0263044404     -0.0180178890     26.9690971374     78.3665313720     -52.6285743713
244  63    4   56     -0.3064734458     -9.7879953384     0.1556310415     -0.0656039762     -0.0124557948     -0.0326654958     26.9690971374     78.3665313720     -52.6285743713
245  16    5   62     -0.3256280183     -9.7329254150     0.0814070034     -0.0469615650     0.0429387998     -0.0265401363     26.9690971374     78.3665313720     -52.6285743713
245 224    6   66     -0.3256280183     -9.7329254150     0.0814070034     -0.0469615650     0.0429387998     -0.0265401363     26.9690971374     78.3665313720     -52.6285743713
246 176    6   67     -0.3495712518     -9.7496862411     0.0838013267     -0.0469615650     0.0661086511     -0.0260074973     26.9690971374     78.3665313720     -52.6285743713
247 129    8   72     -0.3615428924     -9.7712354660     0.2154891252     -0.0472278881     0.0786257028     -0.0294696569     26.9690971374     78.3665313720     -52.6285743713
248  82    9   71     -0.3615428924     -9.7712354660     0.2154891252     -0.0472278881     0.0786257028     -0.0294696569     26.9690971374     78.3665313720     -52.6285743713
249  35    8   70     -0.4549215316     -9.7329254150     0.0598580884     -0.0581470108     0.0232311058     -0.0220126914     26.9690971374     78.3665313720     -52.6285743713
249 243    7   74     -0.3208393812     -9.7784175872     0.1436594247     -0.0879748725     -0.0595944643     -0.0196158123     26.9690971374     77.6636886596     -53.6406593322
250 196    7   74     -0.3208393812     -9.7784175872     0.1436594247     -0.0879748725     -0.0595944643     -0.0196158123     26.9690971374     77.6636886596     -53.6406593322
251 149    8   77     -0.3615428924     -9.7736291885     0.1053502440     -0.0741262197     -0.0444142150     -0.0097619657     26.9690971374     77.6636886596     -53.6406593322
252 102    9   82     -0.4190066337     -9.7688407897     0.0526751232     -0.0629407787     -0.0076620311     -0.0379919004     26.9690971374     77.6636886596     -53.6406593322
253  54    9   85     -0.4190066337     -9.7688407897     0.0526751232     -0.0629407787     -0.0076620311     -0.0379919004     26.9690971374     77.6636886596     -53.6406593322
254   6   10   88     -0.5099909305     -9.7065887451     -0.1029559254     -0.0719956636     0.0024581351     -0.0547700691     26.9690971374     77.6636886596     -53.6406593322
254 214   11   90     -0.3184450626     -9.7233486175     -0.0814070034     -0.1039540767     -0.0137873947     -0.0321328592     26.9690971374     77.6636886596     -53.6406593322
255 167   12   96     -0.3184450626     -9.7233486175     -0.0814070034     -0.1039540767     -0.0137873947     -0.0321328592     26.9690971374     77.6636886596     -53.6406593322
  0 120   16   97     -0.3304166793     -9.7185602188     -0.1412650966     -0.1052856802     0.0213668656     -0.0206810927     26.9690971374     77.6636886596     -53.6406593322
  1  73   18  101     -0.4477385520     -9.6587018966     -0.0766183614     -0.1148732066     0.0208342266     -0.0244095754     24.3422374725     78.1908187866     -52.4598922729
  2  26   18  108     -0.2705585718     -9.7688407897     0.0478864765     -0.1180690526     -0.0287013244     -0.0300022983     24.3422374725     78.1908187866     -52.4598922729
  2 234   19  105     -0.2705585718     -9.7688407897     0.0478864765     -0.1180690526     -0.0287013244     -0.0300022983     24.3422374725     78.1908187866     -52.4598922729
  3 187   18  111     -0.2083061695     -9.7808122634     0.2633756160     -0.0917033576     0.0408082389     -0.0254748558     24.3422374725     78.1908187866     -52.4598922729
  4 139   18  114     -0.2825301933     -9.7999668121     0.2250664234     -0.0530869293     0.0871479415     -0.0140230884     24.3422374725     78.1908187866     -52.4598922729
  5  92   17  112     -0.2825301933     -9.7999668121     0.2250664234     -0.0530869293     0.0871479415     -0.0140230884     24.3422374725     78.1908187866     -52.4598922729
  6  45   16  112     -0.3208393812     -9.7568693161     0.1843629074     -0.0427004432     0.0767614603     -0.0185505294     24.3422374725     78.1908187866     -52.4598922729
  6 253   16  108     -0.3184450626     -9.7760238647     0.1245048284     -0.0368413972     0.0842184257     -0.0347960591     24.3422374725     78.1908187866     -52.4598922729
  7 206   14  105     -0.3184450626     -9.7760238647     0.1245048284     -0.0368413972     0.0842184257     -0.0347960591     24.3422374725     78.1908187866     -52.4598922729
  8 159   15  102     -0.3375996351     -9.7185602188     0.1340821266     -0.0490921306     0.0839521026     -0.0369266223     25.9183521270     77.3122711181     -51.2791213989
  9 112   15  104     -0.4309782505     -9.7640523910     0.0550694465     -0.0485594844     0.0868816280     -0.0430519866     25.9183521270     77.3122711181     -51.2791213989
 10  64   14  103     -0.4309782505     -9.7640523910     0.0550694465     -0.0485594844     0.0868816280     -0.0430519866     25.9183521270     77.3122711181     -51.2791213989
 11  17   16  103     -0.2753472328     -9.7305316925     0.2011231899     -0.0368413972     0.0754298591     -0.0462478256     25.9183521270     77.3122711181     -51.2791213989
 11 226   15  102     -0.3136564254     -9.8047552108     0.1077445626     -0.0437657260     0.0453356790     -0.0270727753     25.9183521270     77.3122711181     -51.2791213989
 12 179   15  102     -0.3136564254     -9.8047552108     0.1077445626     -0.0437657260     0.0453356790     -0.0270727753     25.9183521270     77.3122711181     -51.2791213989
 13 131   16   99     -0.4357668876     -9.7616577148     0.0239432382     -0.0546848535     0.0173720645     -0.0494436645     25.9183521270     77.3122711181     -51.2791213989
 14  84   15  101     -0.3064734458     -9.7592630386     0.1628140068     -0.0706640625     -0.0057977905     -0.0656892013     25.9183521270     77.3122711181     -51.2791213989
 15  37   17  104     -0.3064734458     -9.7592630386     0.1628140068     -0.0706640625     -0.0057977905     -0.0656892013     25.9183521270     77.3122711181     -51.2791213989
 15 246   16   99     -0.1388707752     -9.7879953384     0.2059118509     -0.0640060520     0.0043223762     -0.0201484537     24.8676090240     78.7179489135     -51.9538459777
 16 198   17  102     -0.1867572593     -9.7760238647     0.2705585718     -0.0333792400     0.0679728937     0.0094130859     24.8676090240     78.7179489135     -51.9538459777
 17 150   18   98     -0.1867572593     -9.7760238647     0.2705585718     -0.0333792400     0.0679728937     0.0094130859     24.8676090240     78.7179489135     -51.9538459777
 18 102   16   99     -0.3639371871     -9.7257432937     0.0335205316     -0.0189979496     0.0645107316     -0.0012397203     24.8676090240     78.7179489135     -51.9538459777
 19  54   15  101     -0.3447826147     -9.7568693161     0.0383091812     -0.0472278881     0.0035234160     -0.0390571804     24.8676090240     78.7179489135     -51.9538459777
 20   7   14  104     -0.3447826147     -9.7568693161     0.0383091812     -0.0472278881     0.0035234160     -0.0390571804     24.8676090240     78.7179489135     -51.9538459777
 20 215   14  104     -0.3543598890     -9.7856006622     0.0742240333     -0.0512226867     0.0088498191     -0.0569006347     24.8676090240     78.7179489135     -51.9538459777
 21 167   18  100     -0.1556310415     -9.8502473831     0.2370380401     -0.0472278881     0.0242963886     -0.0529058265     24.8676090240     78.7179489135     -51.9538459777
 22 120   21   99     -0.1556310415     -9.8502473831     0.2370380401     -0.0472278881     0.0242963886     -0.0529058265     24.8676090240     78.7179489135     -51.9538459777
 23  72   22   99     -0.0933786296     -9.7377147674     0.1340821266     0.0060361475     0.0802236175     -0.0249422121     25.2178573608     77.3122711181     -51.6164855957
 24  25   23  101     -0.1316878080     -9.7185602188     0.1077445626     0.0153573522     0.1297591800     -0.0289370174     25.2178573608     77.3122711181     -51.6164855957
 24 234   19   98     -0.1316878080     -9.7185602188     0.1077445626     0.0153573522     0.1297591800     -0.0289370174     25.2178573608     77.3122711181     -51.6164855957
 25 186   16   97     -0.2274607658     -9.7377147674     0.2729529142     -0.0240580320     0.1268296480     -0.0148220481     25.2178573608     77.3122711181     -51.6164855957
 26 139   13   90     -0.2537982940     -9.7425031661     0.0359148550     -0.0637397289     0.0301554322     0.0389746236     25.2178573608     77.3122711181     -51.6164855957
 27  92   11   86     -0.2537982940     -9.7425031661     0.0359148550     -0.0637397289     0.0301554322     0.0389746236     25.2178573608     77.3122711181     -51.6164855957
 28  44   11   85     -0.2537982940     -9.7784175872     0.0670410633     -0.0813168621     -0.0020693075     0.0413715076     25.2178573608     77.3122711181     -51.6164855957
 28 253   11   86     -0.1723913097     -9.7664461135     0.0478864765     -0.0648050212     0.0314870333     0.0179353332     25.2178573608     77.3122711181     -51.6164855957
 29 205   11   92     -0.1723913097     -9.7664461135     0.0478864765     -0.0648050212     0.0314870333     0.0179353332     25.2178573608     77.3122711181     -51.6164855957
 30 158   12   92     -0.3423882961     -9.6898279190     -0.1125332117     -0.0325802803     0.0844847488     -0.0052345228     25.2178573608     77.3122711181     -51.6164855957
 31 111   12   98     -0.4070350170     -9.8095445632     0.1460537433     -0.0605438947     0.0445367240     -0.0121588468     26.9690971374     78.3665313720     -52.9659347534
 32  64   11   97     -0.4070350170     -9.8095445632     0.1460537433     -0.0605438947     0.0445367240     -0.0121588468     26.9690971374     78.3665313720     -52.9659347534
 33  16   10   93     -0.3878804397     -9.7353200912     0.0191545906     -0.0597449302     -0.0055314693     -0.0145557284     26.9690971374     78.3665313720     -52.9659347534
 33 224    8   99     -0.3519655704     -9.7927837371     -0.0263375616     -0.0975623989     -0.0587954998     -0.0305349373     26.9690971374     78.3665313720     -52.9659347534
 34 177    9   95     -0.3519655704     -9.7927837371     -0.0263375616     -0.0975623989     -0.0587954998     -0.0305349373     26.9690971374     78.3665313720     -52.9659347534
 35 130   12   97     -0.0861956501     -9.7927837371     0.0933786296     -0.0975623989     -0.0425499725     -0.0142894077     26.9690971374     78.3665313720     -52.9659347534
 36  83   15  104     -0.2250664234     -9.7305316925     -0.0766183614     -0.0554838132     0.0325523138     0.0051519632     26.9690971374     78.3665313720     -52.9659347534
 37  36   16  103     -0.2250664234     -9.7305316925     -0.0766183614     -0.0554838132     0.0325523138     0.0051519632     26.9690971374     78.3665313720     -52.9659347534
 37 245   17  107     -0.2130948066     -9.7448978424     -0.0263375616     -0.0440320444     0.0674402618     -0.0145557284     26.9690971374     78.3665313720     -52.9659347534
 38 198   16  110     -0.2921074867     -9.7592630386     0.0598580884     -0.0259222722     0.0605159282     -0.0454488658     24.3422374725     78.5422439575     -52.4598922729
 39 150   14  106     -0.2921074867     -9.7592630386     0.0598580884     -0.0259222722     0.0605159282     -0.0454488658     24.3422374725     78.5422439575     -52.4598922729
 40 103   14  102     -0.2514039993     -9.7209539413     0.0095772953     -0.0413688421     0.0120456600     -0.0390571804     24.3422374725     78.5422439575     -52.4598922729
 41  56   13  104     -0.1699969768     -9.7712354660     0.0478864765     -0.0600112533     -0.0425499725     -0.0081640443     24.3422374725     78.5422439575     -52.4598922729
 42   9   13  103     -0.1699969768     -9.7712354660     0.0478864765     -0.0600112533     -0.0425499725     -0.0081640443     24.3422374725     78.5422439575     -52.4598922729
 42 218   11  107     -0.1723913097     -9.8119382858     -0.0502807998     -0.0442983675     -0.0337614083     -0.0102946054     24.3422374725     78.5422439575     -52.4598922729
 43 171   11  111     -0.2753472328     -9.7496862411     0.0287318849     -0.0355097985     0.0352155160     -0.0246758937     24.3422374725     78.5422439575     -52.4598922729
 44 124   11  107     -0.2753472328     -9.7496862411     0.0287318849     -0.0355097985     0.0352155160     -0.0246758937     24.3422374725     78.5422439575     -52.4598922729
 45  77   12  106     -0.1173218607     -9.7999668121     0.1388707752     -0.0629407787     0.0362807965     -0.0078977241     24.3422374725     78.5422439575     -52.4598922729
 46  30   12  103     -0.0718297100     -9.7736291885     0.1197161788     -0.0538858890     0.0320196723     0.0371103858     24.1671123504     78.7179489135     -51.9538459777
 46 238    9  100     -0.0718297100     -9.7736291885     0.1197161788     -0.0538858890     0.0320196723     0.0371103858     24.1671123504     78.7179489135     -51.9538459777
 47 191    7  102     -0.2681642532     -9.6994056701     -0.0909842967     -0.0477605247     0.0117793416     0.0757268047     24.1671123504     78.7179489135     -51.9538459777
 48 143    4  101     -0.2394323587     -9.7879953384     0.0311262083     -0.0613428544     -0.0209780406     0.0496274280     24.1671123504     78.7179489135     -51.9538459777
 49  96    4   98     -0.2394323587     -9.7879953384     0.0311262083     -0.0613428544     -0.0209780406     0.0496274280     24.1671123504     78.7179489135     -51.9538459777
 50  48    3  102     -0.2514039993     -9.7520809173     -0.0095772953     -0.0656039762     -0.0215106773     0.0213974928     24.1671123504     78.7179489135     -51.9538459777
 51   1    3  101     -0.2274607658     -9.8502473831     -0.0023943238     -0.0592122936     0.0144425415     -0.0161536478     24.1671123504     78.7179489135     -51.9538459777
 51 209    4  104     -0.2274607658     -9.8502473831     -0.0023943238     -0.0592122936     0.0144425415     -0.0161536478     24.1671123504     78.7179489135     -51.9538459777
 52 162    3  108     -0.2849245071     -9.7592630386     -0.0215489125     -0.0264549136     0.0799572992     -0.0465141487     24.1671123504     78.7179489135     -51.9538459777
 53 115    2  104     -0.3711201906     -9.7281370162     -0.0766183614     -0.0123399460     0.0772941017     -0.0529058265     25.0427322387     77.8394012451     -51.4478034973
 54  68    1  107     -0.3711201906     -9.7281370162     -0.0766183614     -0.0123399460     0.0772941017     -0.0529058265     25.0427322387     77.8394012451     -51.4478034973
 55  21    0  108     -0.3040791034     -9.7616577148     0.0071829710     -0.0576143741     0.0027244553     -0.0529058265     25.0427322387     77.8394012451     -51.4478034973
 55 229    0  108     -0.3040791034     -9.7257432937     -0.1077445626     -0.0600112533     -0.0332287669     -0.0294696569     25.0427322387     77.8394012451     -51.4478034973
 56 182    1  110     -0.3040791034     -9.7257432937     -0.1077445626     -0.0600112533     -0.0332287669     -0.0294696569     25.0427322387     77.8394012451     -51.4478034973
 57 135    2  108     -0.1628140068     -9.7736291885     -0.0143659424     -0.0608102130     -0.0377562069     -0.0140230884     25.0427322387     77.8394012451     -51.4478034973
 58  87    4  111     -0.1723913097     -9.7305316925     -0.0359148550     -0.0280528335     0.0195026254     -0.0057671632     25.0427322387     77.8394012451     -51.4478034973
 59  40    6  112     -0.1723913097     -9.7305316925     -0.0359148550     -0.0280528335     0.0195026254     -0.0057671632     25.0427322387     77.8394012451     -51.4478034973
 59 248    5  115     -0.2035175085     -9.7736291885     0.0287318849     -0.0344445180     0.0309543895     -0.0193494911     25.0427322387     77.8394012451     -51.4478034973
 60 201    3  116     -0.2442210197     -9.7616577148     -0.0047886476     -0.0416351604     0.0139099014     -0.0252085351     26.6188488006     78.7179489135     -51.6164855957
 61 153    1  112     -0.2442210197     -9.7616577148     -0.0047886476     -0.0416351604     0.0139099014     -0.0252085351     26.6188488006     78.7179489135     -51.6164855957
 62 106    1  112     -0.2298550844     -9.7664461135     0.0023943238     -0.0384393196     -0.0039335487     -0.0302686166     26.6188488006     78.7179489135     -51.6164855957
 63  59    1  109     -0.1867572593     -9.7425031661     0.0885899734     -0.0144705057     -0.0334950876     -0.0228116536     26.6188488006     78.7179489135     -51.6164855957
 64  12    2  107     -0.1867572593     -9.7425031661     0.0885899734     -0.0144705057     -0.0334950876     -0.0228116536     26.6188488006     78.7179489135     -51.6164855957
 64 220    2  108     -0.1867572593     -9.7999668121     -0.1077445626     0.0121615076     -0.0500069379     -0.0254748558     26.6188488006     78.7179489135     -51.6164855957
 65 173    0  104     -0.2777415513     -9.7520809173     0.1843629074     0.0094983053     -0.0145863556     -0.0827336883     26.6188488006     78.7179489135     -51.6164855957
 66 126    1  104     -0.2777415513     -9.7520809173     0.1843629074     0.0094983053     -0.0145863556     -0.0827336883     26.6188488006     78.7179489135     -51.6164855957
 67  78    1  103     -0.1843629074     -9.7137708663     0.1077445626     0.0086993503     -0.0454794931     -0.0912559318     26.6188488006     78.7179489135     -51.6164855957
 68  31    0  100     -0.0430978250     -9.7544746398     0.1484480619     -0.0421678066     -0.0374898886     -0.0318665361     26.6188488006     78.7179489135     -51.6164855957
 68 239    0  102     -0.0430978250     -9.7544746398     0.1484480619     -0.0421678066     -0.0374898886     -0.0318665361     26.6188488006     78.7179489135     -51.6164855957
 69 192    0   99     -0.2154891252     -9.7592630386     -0.0311262083     -0.0538858890     0.0061866168     -0.0246758937     26.0934772491     76.7851409912     -50.4357147216
 70 144   -1   99     -0.2322494029     -9.6970109939     -0.1580253696     -0.0440320444     0.0181710243     -0.0638249588     26.0934772491     76.7851409912     -50.4357147216
 71  97    0  103     -0.2322494029     -9.6970109939     -0.1580253696     -0.0440320444     0.0181710243     -0.0638249588     26.0934772491     76.7851409912     -50.4357147216
 72  49    1  103     -0.2777415513     -9.8095445632     -0.0047886476     -0.0403035593     0.0426724815     -0.1274754762     26.0934772491     76.7851409912     -50.4357147216
 73   2    1  108     -0.0909842967     -9.7448978424     0.0574637699     0.0049708633     0.0714350605     -0.1695540523     26.0934772491     76.7851409912     -50.4357147216
 73 210    2  109     -0.0909842967     -9.7448978424     0.0574637699     0.0049708633     0.0714350605     -0.1695540523     26.0934772491     76.7851409912     -50.4357147216
 74 162    2  108     -0.0766183614     -9.7808122634     0.0430978250     -0.0171337103     0.0490641641     -0.1272091627     26.0934772491     76.7851409912     -50.4357147216
 75 115    3  106     0.0287318849     -9.7305316925     0.0478864765     -0.0512226867     0.0320196723     -0.0561016750     26.0934772491     76.7851409912     -50.4357147216
 76  67    5  102     0.0287318849     -9.7305316925     0.0478864765     -0.0512226867     0.0320196723     -0.0561016750     26.0934772491     76.7851409912     -50.4357147216
 77  19    6  106     -0.0454921483     -9.7879953384     0.1388707752     -0.0325802803     0.0690381765     -0.0643575906     24.6924839019     78.8936614990     -51.7851676940
 77 228    5  104     -0.0933786296     -9.8239097595     0.1915459060     -0.0213948297     0.0506620883     -0.0523731899     24.6924839019     78.8936614990     -51.7851676940
 78 180    4  103     -0.0933786296     -9.8239097595     0.1915459060     -0.0213948297     0.0506620883     -0.0523731899     24.6924839019     78.8936614990     -51.7851676940
 79 132    3  106     -0.1891515731     -9.8622188568     0.1029559254     -0.0387056398     -0.0129884349     -0.0590311956     24.6924839019     78.8936614990     -51.7851676940
 80  85    2  105     0.0430978250     -9.7879953384     0.2418267011     -0.0411025238     -0.0385551719     -0.0510415935     24.6924839019     78.8936614990     -51.7851676940
 81  37    5  109     0.0430978250     -9.7879953384     0.2418267011     -0.0411025238     -0.0385551719     -0.0510415935     24.6924839019     78.8936614990     -51.7851676940
 81 245    6  111     0.0359148550     -9.7879953384     0.2130948066     -0.0331129169     0.0109803795     0.0259249353     24.6924839019     78.8936614990     -51.7851676940
 82 197    5  112     -0.0790126848     -9.6994056701     -0.0023943238     -0.0283191537     -0.0100589132     0.0653403186     24.6924839019     78.8936614990     -51.7851676940
 83 150    4  106     -0.0790126848     -9.6994056701     -0.0023943238     -0.0283191537     -0.0100589132     0.0653403186     24.6924839019     78.8936614990     -51.7851676940
 84 102    1  102     -0.0550694465     -9.8574304580     0.0981672668     -0.0466952466     -0.0670514202     0.0320502996     25.2178573608     77.3122711181     -52.2912101745
 85  54    0   98     -0.1556310415     -9.8071498870     0.1125332117     -0.0128725838     -0.0121894741     -0.0262738132     25.2178573608     77.3122711181     -52.2912101745
 86   7    0   84     -0.1556310415     -9.8071498870     0.1125332117     -0.0128725838     -0.0121894741     -0.0262738132     25.2178573608     77.3122711181     -52.2912101745
 86 216    1   89     -0.0574637699     -9.7688407897     0.1436594247     -0.0171337103     0.0304217529     -0.0576995897     25.2178573608     77.3122711181     -52.2912101745
 87 169    3   82     -0.0670410633     -9.7353200912     0.1388707752     -0.0248569917     0.0541242504     -0.0513079118     25.2178573608     77.3122711181     -52.2912101745
 88 121    5   84     -0.0670410633     -9.7353200912     0.1388707752     -0.0248569917     0.0541242504     -0.0513079118     25.2178573608     77.3122711181     -52.2912101745
 89  74    5   93     -0.0670410633     -9.7808122634     0.0861956501     -0.0352434825     0.0184373435     -0.0249422121     25.2178573608     77.3122711181     -52.2912101745
 90  26    6   85     -0.0383091812     -9.7664461135     0.0502807998     -0.0275201940     0.0043223762     -0.0177515721     25.2178573608     77.3122711181     -52.2912101745
 90 235    7   85     -0.0383091812     -9.7664461135     0.0502807998     -0.0275201940     0.0043223762     -0.0177515721     25.2178573608     77.3122711181     -52.2912101745
 91 187    3   73     -0.0790126848     -9.7999668121     0.0718297100     -0.0112746655     0.0264269471     -0.0619607067     23.9919891357     77.1365661621     -52.4598922729
 92 140    2   73     -0.0335205316     -9.7520809173     0.0526751232     -0.0187316274     0.0429387998     -0.0843316078     23.9919891357     77.1365661621     -52.4598922729
 93  93    1   77     -0.0335205316     -9.7520809173     0.0526751232     -0.0187316274     0.0429387998     -0.0843316078     23.9919891357     77.1365661621     -52.4598922729
 94  45    1   85     0.0383091812     -9.7257432937     0.1005615949     -0.0434994029     0.0301554322     -0.0539711093     23.9919891357     77.1365661621     -52.4598922729
 94 253    4   94     0.0311262083     -9.7329254150     0.1364764571     -0.0400372409     0.0357481527     -0.0105609261     23.9919891357     77.1365661621     -52.4598922729
 95 206    5   94     0.0311262083     -9.7329254150     0.1364764571     -0.0400372409     0.0357481527     -0.0105609261     23.9919891357     77.1365661621     -52.4598922729
 96 158    5   98     0.1292934894     -9.7520809173     0.2825301933     -0.0379066801     0.0099150991     0.0293870973     23.9919891357     77.1365661621     -52.4598922729
 97 110    3   93     -0.0263375616     -9.7808122634     0.2107004880     -0.0048829798     -0.0010040270     0.0608128786     23.9919891357     77.1365661621     -52.4598922729
 98  62    2   93     -0.0263375616     -9.7808122634     0.2107004880     -0.0048829798     -0.0010040270     0.0608128786     23.9919891357     77.1365661621     -52.4598922729
 99  14    1   92     -0.1197161788     -9.8191213607     0.1795742750     -0.0099430646     -0.0334950876     0.0560191154     23.9919891357     77.1365661621     -52.4598922729
 99 222    0   85     -0.0766183614     -9.7520809173     0.2681642532     -0.0490921306     -0.0630566215     0.0427031087     25.3929805755     76.4337234497     -51.1104393005
100 175    0   83     -0.0766183614     -9.7520809173     0.2681642532     -0.0490921306     -0.0630566215     0.0427031087     25.3929805755     76.4337234497     -51.1104393005
101 127    0   77     -0.0454921483     -9.7209539413     0.2298550844     -0.0810505485     -0.0864928054     0.0972987365     25.3929805755     76.4337234497     -51.1104393005
102  79   -1   75     -0.0981672668     -9.7520809173     0.1340821266     -0.0789199829     -0.1291040182     0.1281918764     25.3929805755     76.4337234497     -51.1104393005
103  32   -2   72     -0.0981672668     -9.7520809173     0.1340821266     -0.0789199829     -0.1291040182     0.1281918764     25.3929805755     76.4337234497     -51.1104393005
103 240   -3   70     -0.1867572593     -9.7951784133     -0.0023943238     -0.0608102130     -0.1432189941     0.0893091297     25.3929805755     76.4337234497     -51.1104393005
104 193   -4   68     -0.1747856235     -9.8119382858     0.1101388931     -0.0272538709     -0.0987435245     -0.0089630041     25.3929805755     76.4337234497     -51.1104393005
105 146   -3   61     -0.1747856235     -9.8119382858     0.1101388931     -0.0272538709     -0.0987435245     -0.0089630041     25.3929805755     76.4337234497     -51.1104393005
106  99   -4   55     -0.0909842967     -9.8095445632     0.2753472328     0.0108299112     -0.0555996608     -0.0768746423     25.3929805755     76.4337234497     -51.1104393005
107  51   -3   53     -0.0646467447     -9.7472915649     0.0933786296     0.0387935276     0.0123119807     -0.0760756778     24.6924839019     77.8394012451     -51.1104393005
108   3   -1   57     -0.0646467447     -9.7472915649     0.0933786296     0.0387935276     0.0123119807     -0.0760756778     24.6924839019     77.8394012451     -51.1104393005
108 211    0   55     -0.1771799468     -9.6706733703     0.0478864765     -0.0011544972     0.0554558515     -0.0582322359     24.6924839019     77.8394012451     -51.1104393005
109 163    1   60     -0.0550694465     -9.7520809173     0.2322494029     -0.0640060520     -0.0284350032     -0.0220126914     24.6924839019     77.8394012451     -51.1104393005
110 115    2   64     -0.0550694465     -9.7520809173     0.2322494029     -0.0640060520     -0.0284350032     -0.0220126914     24.6924839019     77.8394012451     -51.1104393005
111  67    3   60     -0.0670410633     -9.7927837371     0.2633756160     -0.0490921306     -0.0526701354     0.0051519632     24.6924839019     77.8394012451     -51.1104393005
112  19    2   59     -0.0742240333     -9.7927837371     0.2154891252     -0.0235253906     -0.0052651495     -0.0129578089     24.6924839019     77.8394012451     -51.1104393005
112 228    2   54     -0.0742240333     -9.7927837371     0.2154891252     -0.0235253906     -0.0052651495     -0.0129578089     24.6924839019     77.8394012451     -51.1104393005
113 180    1   49     -0.0909842967     -9.7712354660     0.2561926364     -0.0221937894     0.0517273664     -0.0292033386     24.6924839019     77.8394012451     -51.1104393005
114 133    2   43     -0.0885899734     -9.7736291885     0.1915459060     -0.0434994029     0.0152415027     -0.0078977241     25.3929805755     78.5422439575     -52.1225280761
115  85    3   45     -0.0885899734     -9.7736291885     0.1915459060     -0.0434994029     0.0152415027     -0.0078977241     25.3929805755     78.5422439575     -52.1225280761
116  37    2   44     -0.0287318849     -9.7017993927     0.2825301933     -0.0472278881     -0.0121894741     0.0205985331     25.3929805755     78.5422439575     -52.1225280761
116 246    2   37     -0.0790126848     -9.7425031661     0.1987288665     -0.0405698776     -0.0236412405     0.0656066417     25.3929805755     78.5422439575     -52.1225280761
117 198    2   35     -0.0790126848     -9.7425031661     0.1987288665     -0.0405698776     -0.0236412405     0.0656066417     25.3929805755     78.5422439575     -52.1225280761
118 151    1   28     -0.0933786296     -9.7760238647     0.3352053165     -0.0360424375     -0.0151189947     0.0448336648     25.3929805755     78.5422439575     -52.1225280761
119 104    0   24     -0.0838013267     -9.8167276382     0.4525271415     -0.0267212343     -0.0023356275     0.0197995719     25.3929805755     78.5422439575     -52.1225280761
120  56    0   21     -0.0838013267     -9.8167276382     0.4525271415     -0.0267212343     -0.0023356275     0.0197995719     25.3929805755     78.5422439575     -52.1225280761
121   9    0   17     -0.1245048284     -9.7760238647     0.3112620830     -0.0088777837     0.0256279897     0.0309850192     25.3929805755     78.5422439575     -52.1225280761
121 217    0   12     -0.1652083396     -9.7425031661     0.1795742750     -0.0075461826     0.0413408803     0.0237943744     24.1671123504     76.9608535766     -52.9659347534
122 169    0    7     -0.1652083396     -9.7425031661     0.1795742750     -0.0075461826     0.0413408803     0.0237943744     24.1671123504     76.9608535766     -52.9659347534
123 121    0    6     -0.1580253696     -9.7281370162     0.2178834438     -0.0227264308     0.0264269471     0.0024887619     24.1671123504     76.9608535766     -52.9659347534
124  74    0    4     -0.1652083396     -9.7688407897     0.0981672668     -0.0272538709     -0.0018029874     -0.0033702816     24.1671123504     76.9608535766     -52.9659347534
125  26    0    2     -0.1652083396     -9.7688407897     0.0981672668     -0.0272538709     -0.0018029874     -0.0033702816     24.1671123504     76.9608535766     -52.9659347534
125 234    0    2     -0.1628140068     -9.7760238647     0.1077445626     -0.0347108387     0.0005938941     -0.0398561429     24.1671123504     76.9608535766     -52.9659347534
126 186    0    0     -0.1268991470     -9.7616577148     0.1029559254     -0.0488258075     0.0000612537     -0.0715482330     24.1671123504     76.9608535766     -52.9659347534
127 139    0    0     -0.1268991470     -9.7616577148     0.1029559254     -0.0488258075     0.0000612537     -0.0715482330     24.1671123504     76.9608535766     -52.9659347534
128  91    0    0     -0.0574637699     -9.7472915649     0.1029559254     -0.0666692543     -0.0132547545     -0.0792715263     24.1671123504     76.9608535766     -52.9659347534
129  44    0    0     -0.0311262083     -9.7640523910     0.0502807998     -0.0823821449     -0.0167169151     -0.0475794267     24.1671123504     77.6636886596     -51.9538459777
129 253    0    0     -0.0311262083     -9.7640523910     0.0502807998     -0.0823821449     -0.0167169151     -0.0475794267     24.1671123504     77.6636886596     -51.9538459777
130 205    0    0     -0.0742240333     -9.7760238647     0.0239432382     -0.0621418094     -0.0020693075     -0.0108272457     24.1671123504     77.6636886596     -51.9538459777
131 158    0    0     -0.0885899734     -9.8119382858     0.0502807998     -0.0269875550     0.0104477393     -0.0081640443     24.1671123504     77.6636886596     -51.9538459777
132 110    0    0     -0.0885899734     -9.8119382858     0.0502807998     -0.0269875550     0.0104477393     -0.0081640443     24.1671123504     77.6636886596     -51.9538459777
133  62    0    0     -0.0909842967     -9.7592630386     0.0885899734     0.0140257477     0.0200352644     -0.0236106133     24.1671123504     77.6636886596     -51.9538459777
134  14    0    0     -0.0646467447     -9.7496862411     0.1053502440     0.0177542343     0.0163067841     -0.0260074973     24.1671123504     77.6636886596     -51.9538459777
134 222    0    0     -0.0646467447     -9.7496862411     0.1053502440     0.0177542343     0.0163067841     -0.0260074973     24.1671123504     77.6636886596     -51.9538459777
135 174    0    0     -0.0598580884     -9.7616577148     0.1221105098     -0.0035513787     0.0067192578     -0.0086966838     24.1671123504     77.6636886596     -51.9538459777
136 126    0    0     -0.0694353866     -9.7401084899     0.1077445626     -0.0261885929     -0.0052651495     0.0139405298     24.1671123504     77.6636886596     -51.9538459777
137  79    0    0     -0.0694353866     -9.7401084899     0.1077445626     -0.0261885929     -0.0052651495     0.0139405298     24.1671123504     77.6636886596     -51.9538459777
138  31    0    0     -0.0838013267     -9.7808122634     0.1029559254     -0.0448310041     -0.0124557948     0.0347135043     23.4666156768     76.9608535766     -53.3032989501
138 239    0    0     -0.1173218607     -9.7927837371     0.0718297100     -0.0293844337     0.0000612537     0.0328492641     23.4666156768     76.9608535766     -53.3032989501
139 191    0    0     -0.1173218607     -9.7927837371     0.0718297100     -0.0293844337     0.0000612537     0.0328492641     23.4666156768     76.9608535766     -53.3032989501
140 143    0    0     -0.0861956501     -9.7832069396     0.1005615949     -0.0075461826     0.0160404624     0.0158047685     23.4666156768     76.9608535766     -53.3032989501
141  95    0    0     -0.1053502440     -9.7472915649     0.1245048284     0.0015087015     0.0208342266     0.0208648538     23.4666156768     76.9608535766     -53.3032989501
142  46    0    0     -0.1053502440     -9.7472915649     0.1245048284     0.0015087015     0.0208342266     0.0208648538     23.4666156768     76.9608535766     -53.3032989501
142 254    0    0     -0.0861956501     -9.7616577148     0.1412650966     -0.0160684289     0.0051213369     0.0325829410     23.4666156768     76.9608535766     -53.3032989501
143 206    0    0     -0.1628140068     -9.7544746398     0.1340821266     -0.0373740434     0.0000612537     0.0384419870     23.4666156768     76.9608535766     -53.3032989501
144 158    0    0     -0.1628140068     -9.7544746398     0.1340821266     -0.0373740434     0.0000612537     0.0384419870     23.4666156768     76.9608535766     -53.3032989501
145 110    0    0     -0.1460537433     -9.7856006622     0.0909842967     -0.0333792400     -0.0026019477     -0.0023050010     23.8168640136     74.8523330688     -51.2791213989
146  61    0    0     -0.0981672668     -9.7472915649     0.1340821266     -0.0253896355     -0.0015366672     -0.0246758937     23.8168640136     74.8523330688     -51.2791213989
147  14    0    0     -0.0981672668     -9.7472915649     0.1340821266     -0.0253896355     -0.0015366672     -0.0246758937     23.8168640136     74.8523330688     -51.2791213989
147 222    0    0     -0.0814070034     -9.7736291885     0.1388707752     -0.0309823560     -0.0015366672     -0.0102946054     23.8168640136     74.8523330688     -51.2791213989
148 175    0    0     -0.1364764571     -9.7592630386     0.1604196929     -0.0395046024     0.0021918151     0.0062172441     23.8168640136     74.8523330688     -51.2791213989
149 127    0    0     -0.1364764571     -9.7592630386     0.1604196929     -0.0395046024     0.0021918151     0.0062172441     23.8168640136     74.8523330688     -51.2791213989
150  79    0    0     -0.1604196929     -9.7879953384     0.1388707752     -0.0594786167     -0.0002050664     -0.0076314043     23.8168640136     74.8523330688     -51.2791213989
151  31    0    0     -0.1460537433     -9.7760238647     0.1221105098     -0.0677345371     -0.0071293902     -0.0419867038     23.8168640136     74.8523330688     -51.2791213989
151 240    0    0     -0.1460537433     -9.7760238647     0.1221105098     -0.0677345371     -0.0071293902     -0.0419867038     23.8168640136     74.8523330688     -51.2791213989
152 192    0    0     -0.0383091812     -9.7377147674     0.1484480619     -0.0714630174     -0.0039335487     -0.0768746423     25.0427322387     76.7851409912     -52.4598922729
153 145    0    0     -0.0574637699     -9.7113771438     0.1532367229     -0.1241944074     -0.0049988293     -0.0507752656     25.0427322387     76.7851409912     -52.4598922729
154  98    0    0     -0.0574637699     -9.7113771438     0.1532367229     -0.1241944074     -0.0049988293     -0.0507752656     25.0427322387     76.7851409912     -52.4598922729
155  50    0    0     -0.1412650966     -9.7760238647     0.0933786296     -0.1715993976     -0.0039335487     -0.0241432547     25.0427322387     76.7851409912     -52.4598922729
156   3    0    0     -0.1652083396     -9.7808122634     0.0646467447     -0.1843827724     -0.0089936313     -0.0792715263     25.0427322387     76.7851409912     -52.4598922729
156 212    0    0     -0.1652083396     -9.7808122634     0.0646467447     -0.1843827724     -0.0089936313     -0.0792715263     25.0427322387     76.7851409912     -52.4598922729
157 164    0    0     -0.0742240333     -9.7520809173     0.0502807998     -0.1953018951     -0.0084609909     -0.1639613389     25.0427322387     76.7851409912     -52.4598922729
158 116    0    0     0.0000000000     -9.6706733703     0.0383091812     -0.2072863101     0.0011265344     -0.2087031126     25.0427322387     76.7851409912     -52.4598922729
159  67    0    0     0.0000000000     -9.6706733703     0.0383091812     -0.2072863101     0.0011265344     -0.2087031126     25.0427322387     76.7851409912     -52.4598922729
160  18    0    0     0.0502807998     -9.7975721359     0.0167602658     -0.2459027290     -0.0105915522     -0.2028440952     23.6417407989     77.4879837036     -51.7851676940
160 226    0    0     0.1915459060     -9.7903900146     0.4046407222     -0.1457663536     0.0381450366     -0.1173553109     23.6417407989     77.4879837036     -51.7851676940
161 178    2   -5     0.1915459060     -9.7903900146     0.4046407222     -0.1457663536     0.0381450366     -0.1173553109     23.6417407989     77.4879837036     -51.7851676940
162 130    2  -12     0.1508424043     -9.8071498870     0.3064734458     -0.0285854768     0.0533252811     0.0365777444     23.6417407989     77.4879837036     -51.7851676940
163  82    1  -22     0.0718297100     -9.7568693161     0.2083061695     -0.0118073034     0.0378787159     0.1068862676     23.6417407989     77.4879837036     -51.7851676940
164  34    2  -31     0.0718297100     -9.7568693161     0.2083061695     -0.0118073034     0.0378787159     0.1068862676     23.6417407989     77.4879837036     -51.7851676940
164 242    1  -35     -0.0430978250     -9.7903900146     0.0215489125     0.0065687894     0.0384113550     0.1276592254     23.6417407989     77.4879837036     -51.7851676940
165 194    0  -40     -0.0550694465     -9.8550367355     0.2370380401     0.0017750226     0.0346828722     0.0629434347     23.6417407989     77.4879837036     -51.7851676940
166 145    0  -44     -0.0550694465     -9.8550367355     0.2370380401     0.0017750226     0.0346828722     0.0629434347     23.6417407989     77.4879837036     -51.7851676940
167  97    0  -49     -0.0933786296     -9.7616577148     0.3399939537     0.0158899950     0.0354818367     0.0301860594     23.9919891357     76.0823059082     -52.4598922729
168  49   -1  -56     0.1460537433     -9.7377147674     0.4549215316     0.0403914451     -0.0041998691     0.0626771163     23.9919891357     76.0823059082     -52.4598922729
169   1   -2  -68     0.1460537433     -9.7377147674     0.4549215316     0.0403914451     -0.0041998691     0.0626771163     23.9919891357     76.0823059082     -52.4598922729
169 209   -3  -77     -0.1173218607     -9.7161655426     0.3304166793     0.0585012149     0.0077845382     0.0672045660     23.9919891357     76.0823059082     -52.4598922729
170 161   -4  -91     -0.1771799468     -9.7808122634     0.3543598890     0.0222816753     -0.0305655670     0.0166037311     23.9919891357     76.0823059082     -52.4598922729
171 113   -5 -103     -0.1771799468     -9.7808122634     0.3543598890     0.0222816753     -0.0305655670     0.0166037311     23.9919891357     76.0823059082     -52.4598922729
172  66   -5 -107     0.0335205316     -9.7688407897     0.4644988059     0.0294723224     -0.0276360464     0.0213974928     23.9919891357     76.0823059082     -52.4598922729
173  18   -5 -113     -0.0622524166     -9.7688407897     0.2921074867     0.0374619221     -0.0007377068     0.0312513399     23.9919891357     76.0823059082     -52.4598922729
173 226   -7 -113     -0.0622524166     -9.7688407897     0.2921074867     0.0374619221     -0.0007377068     0.0312513399     23.9919891357     76.0823059082     -52.4598922729
174 178   -9 -116     0.0694353866     -9.7472915649     0.3471769332     0.0068351030     -0.0516048526     0.0437683868     23.9919891357     76.0823059082     -52.4598922729
175 130  -10 -120     -0.1580253696     -9.7712354660     0.1580253696     0.0055035057     -0.0566649389     0.0600139141     24.6924839019     79.2450790405     -51.1104393005
176  82  -12 -123     -0.1580253696     -9.7712354660     0.1580253696     0.0055035057     -0.0566649389     0.0600139141     24.6924839019     79.2450790405     -51.1104393005
177  34  -13 -126     -0.4668931484     -9.7664461135     -0.0718297100     0.0028403029     -0.0686493444     0.0032877221     24.6924839019     79.2450790405     -51.1104393005
177 242  -13 -126     -0.1891515731     -9.7425031661     -0.0430978250     -0.0368413972     -0.1368273019     -0.0662218379     24.6924839019     79.2450790405     -51.1104393005
178 195  -13 -126     -0.1891515731     -9.7425031661     -0.0430978250     -0.0368413972     -0.1368273019     -0.0662218379     24.6924839019     79.2450790405     -51.1104393005
179 148  -12 -126     -0.0047886476     -9.8286991119     0.2226721048     -0.0078125038     -0.0769052743     -0.0667544746     24.6924839019     79.2450790405     -51.1104393005
180 101  -11 -126     -0.0167602658     -9.7592630386     0.1364764571     0.0510442543     0.0525263261     -0.0374592590     24.6924839019     79.2450790405     -51.1104393005
181  53   -9 -126     -0.0167602658     -9.7592630386     0.1364764571     0.0510442543     0.0525263261     -0.0374592590     24.6924839019     79.2450790405     -51.1104393005
182   6   -9 -126     -0.1939402198     -9.7568693161     0.1005615949     0.0449188899     0.0898111438     -0.0435846233     24.6924839019     79.2450790405     -51.1104393005
182 214   -9 -126     -0.1699969768     -9.7568693161     0.0047886476     0.0126941502     0.0152415027     -0.0300022983     23.8168640136     76.6094360351     -53.3032989501
183 166   -6 -126     -0.1699969768     -9.7568693161     0.0047886476     0.0126941502     0.0152415027     -0.0300022983     23.8168640136     76.6094360351     -53.3032989501
184 118   -4 -126     0.0191545906     -9.8765850067     0.2059118509     -0.0163347458     -0.0452131748     -0.0233442926     23.8168640136     76.6094360351     -53.3032989501
185  70   -4 -126     -0.0646467447     -9.8286991119     0.1221105098     0.0100309479     -0.0223096394     0.0094130859     23.8168640136     76.6094360351     -53.3032989501
186  22   -3 -126     -0.0646467447     -9.8286991119     0.1221105098     0.0100309479     -0.0223096394     0.0094130859     23.8168640136     76.6094360351     -53.3032989501
186 230   -2 -126     -0.0239432382     -9.8071498870     0.0861956501     0.0180205554     -0.0143200340     0.0160710906     23.8168640136     76.6094360351     -53.3032989501
187 182   -4 -126     -0.0407035017     -9.7377147674     0.0167602658     0.0158899950     0.0432051181     0.0072825245     23.8168640136     76.6094360351     -53.3032989501
188 134   -4 -126     -0.0407035017     -9.7377147674     0.0167602658     0.0158899950     0.0432051181     0.0072825245     23.8168640136     76.6094360351     -53.3032989501
189  85   -4 -126     -0.1556310415     -9.6371526718     0.0119716191     -0.0008881763     0.0509284019     0.0163374090     23.8168640136     76.6094360351     -53.3032989501
190  38   -5 -126     -0.1340821266     -9.7616577148     -0.0407035017     -0.0482931661     -0.0446805334     0.0757268047     24.3422374725     78.1908187866     -53.1346168518
190 246   -4 -126     -0.1340821266     -9.7616577148     -0.0407035017     -0.0482931661     -0.0446805334     0.0757268047     24.3422374725     78.1908187866     -53.1346168518
191 200   -5 -126     -0.0790126848     -9.7784175872     0.0598580884     -0.0434994029     -0.0923518371     0.1034240961     24.3422374725     78.1908187866     -53.1346168518
192 153   -3 -126     -0.1508424043     -9.8478536605     0.0287318849     -0.0078125038     -0.0534690952     0.0677371978     24.3422374725     78.1908187866     -53.1346168518
193 105   -2 -126     -0.1508424043     -9.8478536605     0.0287318849     -0.0078125038     -0.0534690952     0.0677371978     24.3422374725     78.1908187866     -53.1346168518
194  58   -3 -126     -0.1101388931     -9.7161655426     -0.0574637699     0.0254775238     -0.0031345880     0.0197995719     24.3422374725     78.1908187866     -53.1346168518
195  11   -3 -126     -0.2130948066     -9.6946163177     -0.2921074867     0.0148247108     0.0027244553     -0.0055008420     24.3422374725     78.1908187866     -53.1346168518
195 219   -5 -123     -0.2130948066     -9.6946163177     -0.2921074867     0.0148247108     0.0027244553     -0.0055008420     24.3422374725     78.1908187866     -53.1346168518
196 172   -5 -122     -0.1699969768     -9.7472915649     -0.3759088277     -0.0421678066     -0.0265707612     -0.0281380558     24.3422374725     78.1908187866     -53.1346168518
197 125   -3 -118     -0.1915459060     -9.7544746398     -0.5339341640     -0.0895727920     -0.0494742965     -0.0366602993     24.3422374725     78.5422439575     -53.4719810485
198  79    0 -108     -0.1915459060     -9.7544746398     -0.5339341640     -0.0895727920     -0.0494742965     -0.0366602993     24.3422374725     78.5422439575     -53.4719810485
199  32    1  -98     -0.0095772953     -9.8023614883     -0.4597101688     -0.0948991870     -0.0350930070     -0.0062998032     24.3422374725     78.5422439575     -53.4719810485
199 240    2  -84     -0.0095772953     -9.7832069396     -0.5147795677     -0.0714630174     -0.0068630704     0.0184679718     24.3422374725     78.5422439575     -53.4719810485
200 192    2  -70     -0.0095772953     -9.7832069396     -0.5147795677     -0.0714630174     -0.0068630704     0.0184679718     24.3422374725     78.5422439575     -53.4719810485
201 145    1  -60     -0.0885899734     -9.7879953384     -0.4381612300     -0.0570817375     0.0115130209     -0.0169526100     24.3422374725     78.5422439575     -53.4719810485
202  98    1  -49     -0.0359148550     -9.8430643081     -0.3543598890     -0.0397709255     0.0448030424     -0.0675534343     24.3422374725     78.5422439575     -53.4719810485
203  50    1  -36     -0.0359148550     -9.8430643081     -0.3543598890     -0.0397709255     0.0448030424     -0.0675534343     24.3422374725     78.5422439575     -53.4719810485
204   3    2  -25     -0.0814070034     -9.7401084899     -0.2992904472     -0.0229927515     0.0642444133     -0.0806031227     24.3422374725     78.5422439575     -53.4719810485
204 211    1  -16     0.0167602658     -9.7329254150     -0.1125332117     -0.0368413972     0.0274922323     -0.0768746423     24.3422374725     77.8394012451     -51.7851676940
205 164    0   -9     0.0167602658     -9.7329254150     -0.1125332117     -0.0368413972     0.0274922323     -0.0768746423     24.3422374725     77.8394012451     -51.7851676940
206 117    0   -4     0.0502807998     -9.7472915649     0.0981672668     -0.0328465986     0.0045886964     0.0046193227     24.3422374725     77.8394012451     -51.7851676940
207  69    0   -1     -0.0407035017     -9.7616577148     0.1173218607     -0.0352434825     0.0051213369     0.1162074685     24.3422374725     77.8394012451     -51.7851676940
208  21    0    0     -0.0407035017     -9.7616577148     0.1173218607     -0.0352434825     0.0051213369     0.1162074685     24.3422374725     77.8394012451     -51.7851676940
208 230    0    0     -0.1292934894     -9.7592630386     0.0909842967     -0.0312486767     0.0069855780     0.1827875137     24.3422374725     77.8394012451     -51.7851676940
209 182    0    0     -0.1723913097     -9.7592630386     0.1029559254     -0.0094104223     0.0165731024     0.1913097476     24.3422374725     77.8394012451     -51.7851676940
210 134    0    0     -0.1723913097     -9.7592630386     0.1029559254     -0.0094104223     0.0165731024     0.1913097476     24.3422374725     77.8394012451     -51.7851676940
211  86    0    0     -0.2537982940     -9.7664461135     0.1364764571     0.0001771040     0.0258943080     0.1761295080     24.3422374725     77.8394012451     -51.7851676940
212  38    0    0     -0.3663315296     -9.7496862411     0.1580253696     -0.0035513787     0.0309543895     0.1220665097     24.3422374725     77.8394012451     -51.7851676940
212 246    0    0     -0.3663315296     -9.7496862411     0.1580253696     -0.0035513787     0.0309543895     0.1220665097     24.3422374725     77.8394012451     -51.7851676940
213 198    0    0     -0.3040791034     -9.7544746398     0.1532367229     -0.0054156217     0.0181710243     0.0261912560     25.5681037902     76.9608535766     -53.6406593322
214 150    0    0     -0.2633756160     -9.7353200912     0.1364764571     -0.0115409827     0.0051213369     -0.0225453352     25.5681037902     76.9608535766     -53.6406593322
215 102    0    0     -0.2633756160     -9.7353200912     0.1364764571     -0.0115409827     0.0051213369     -0.0225453352     25.5681037902     76.9608535766     -53.6406593322
216  55    0    0     -0.2178834438     -9.7903900146     0.1388707752     -0.0205958700     0.0011265344     -0.0329318165     25.5681037902     76.9608535766     -53.6406593322
217   7    0    0     -0.2274607658     -9.8071498870     0.1149275422     -0.0091441011     0.0139099014     -0.0214800524     25.5681037902     76.9608535766     -53.6406593322
217 214    0    0     -0.2274607658     -9.8071498870     0.1149275422     -0.0091441011     0.0139099014     -0.0214800524     25.5681037902     76.9608535766     -53.6406593322
218 166    0    0     -0.2394323587     -9.7688407897     0.0957729530     0.0449188899     0.0309543895     -0.0233442926     25.5681037902     76.9608535766     -53.6406593322
219 118    0    0     -0.1508424043     -9.8215160369     -0.0574637699     0.0800731563     0.1161768436     -0.0782062435     25.5681037902     76.9608535766     -53.6406593322
220  70    1    0     -0.1508424043     -9.8215160369     -0.0574637699     0.0800731563     0.1161768436     -0.0782062435     25.5681037902     76.9608535766     -53.6406593322
221  22    1    2     -0.2226721048     -9.7472915649     -0.0957729530     0.1197548627     0.2298955440     -0.1365303516     23.9919891357     77.8394012451     -52.4598922729
221 231    1    8     -0.2466153383     -9.7568693161     -0.1316878080     0.0965849971     0.2021982431     -0.1298723459     23.9919891357     77.8394012451     -52.4598922729
222 184    1   14     -0.2466153383     -9.7568693161     -0.1316878080     0.0965849971     0.2021982431     -0.1298723459     23.9919891357     77.8394012451     -52.4598922729
223 137    1   21     -0.2274607658     -9.7233486175     -0.1819685935     0.0425220060     0.1619839096     -0.1202848315     23.9919891357     77.8394012451     -52.4598922729
224  90    3   29     -0.1915459060     -9.7377147674     -0.1101388931     0.0023076646     0.1294928550     -0.1133605122     23.9919891357     77.8394012451     -52.4598922729
225  43    3   37     -0.1915459060     -9.7377147674     -0.1101388931     0.0023076646     0.1294928550     -0.1133605122     23.9919891357     77.8394012451     -52.4598922729
225 252    2   49     -0.2035175085     -9.7736291885     -0.1101388931     -0.0267212343     0.0709024143     -0.0718145608     23.9919891357     77.8394012451     -52.4598922729
226 205    5   60     -0.1316878080     -9.7377147674     -0.0359148550     -0.0544185256     0.0306880736     -0.0784725618     23.9919891357     77.8394012451     -52.4598922729
227 158    6   70     -0.1316878080     -9.7377147674     -0.0359148550     -0.0544185256     0.0306880736     -0.0784725618     23.9919891357     77.8394012451     -52.4598922729
228 111    8   76     -0.0814070034     -9.7329254150     0.0287318849     -0.0869095897     -0.0097925930     -0.0502426242     23.8168640136     77.3122711181     -52.2912101745
229  63   10   83     -0.0646467447     -9.7903900146     0.0167602658     -0.1098131179     -0.0486753368     0.0192669315     23.8168640136     77.3122711181     -52.2912101745
230  16    7   90     -0.0646467447     -9.7903900146     0.0167602658     -0.1098131179     -0.0486753368     0.0192669315     23.8168640136     77.3122711181     -52.2912101745
230 224    8   95     -0.0143659424     -9.8071498870     -0.0359148550     -0.1084815263     -0.0492079734     0.0677371978     23.8168640136     77.3122711181     -52.2912101745
231 177    8  101     -0.1245048284     -9.7544746398     -0.1412650966     -0.1010245561     -0.0358919668     0.0839827346     23.8168640136     77.3122711181     -52.2912101745
232 131    7  105     -0.1245048284     -9.7544746398     -0.1412650966     -0.1010245561     -0.0358919668     0.0839827346     23.8168640136     77.3122711181     -52.2912101745
233  84    9  107     -0.0885899734     -9.7879953384     -0.0766183614     -0.0941002368     -0.0492079734     0.0416378259     23.8168640136     77.3122711181     -52.2912101745
234  37    8  112     -0.1173218607     -9.7736291885     -0.1268991470     -0.0536195707     0.0155078229     -0.0140230884     23.8168640136     77.3122711181     -52.2912101745
234 246    8  118     -0.1173218607     -9.7736291885     -0.1268991470     -0.0536195707     0.0155078229     -0.0140230884     23.8168640136     77.3122711181     -52.2912101745
235 199   11  122     -0.1939402198     -9.7353200912     -0.0167602658     -0.0373740434     0.0730329751     -0.0872611331     23.9919891357     77.8394012451     -53.1346168518
236 152   10  126     -0.2346437215     -9.7568693161     0.0622524166     -0.0373740434     0.0799572992     -0.1059035420     23.9919891357     77.8394012451     -53.1346168518
237 105    8  127     -0.2346437215     -9.7568693161     0.0622524166     -0.0373740434     0.0799572992     -0.1059035420     23.9919891357     77.8394012451     -53.1346168518
238  59    9  127     -0.2298550844     -9.7137708663     -0.0383091812     -0.0533532524     0.0376123952     -0.0696840000     23.9919891357     77.8394012451     -53.1346168518
239  12    9  127     -0.1268991470     -9.7401084899     0.1532367229     -0.0682671785     0.0128446208     -0.0316002178     23.9919891357     77.8394012451     -53.1346168518
239 220   10  123     -0.1268991470     -9.7401084899     0.1532367229     -0.0682671785     0.0128446208     -0.0316002178     23.9919891357     77.8394012451     -53.1346168518
240 173   15  122     0.0239432382     -9.7472915649     0.2250664234     -0.0727946233     0.0056539769     -0.0039029216     23.9919891357     77.8394012451     -53.1346168518
241 126   15  122     0.0359148550     -9.7856006622     0.3232336997     -0.0664029359     0.0013928544     0.0472305488     23.9919891357     77.8394012451     -53.1346168518
242  78   12  120     0.0359148550     -9.7856006622     0.3232336997     -0.0664029359     0.0013928544     0.0472305488     23.9919891357     77.8394012451     -53.1346168518
243  31   12  125     0.0167602658     -9.7448978424     0.2274607658     -0.0664029359     -0.0002050664     0.0711993646     23.4666156768     78.0151138305     -51.6164855957
243 239    9  124     -0.1173218607     -9.7736291885     0.1628140068     -0.0586796522     0.0189699840     0.0411051845     23.4666156768     78.0151138305     -51.6164855957
244 192    7  124     -0.1173218607     -9.7736291885     0.1628140068     -0.0586796522     0.0189699840     0.0411051845     23.4666156768     78.0151138305     -51.6164855957
245 144    6  126     -0.1340821266     -9.7832069396     0.2873188495     -0.0613428544     0.0016591745     0.0211311721     23.4666156768     78.0151138305     -51.6164855957
246  97    6  126     -0.0311262083     -9.7808122634     0.3902747631     -0.0656039762     0.0051213369     -0.0020386810     23.4666156768     78.0151138305     -51.6164855957
247  49    5  122     -0.0311262083     -9.7808122634     0.3902747631     -0.0656039762     0.0051213369     -0.0020386810     23.4666156768     78.0151138305     -51.6164855957
248   2    5   96     -0.1053502440     -9.7281370162     0.3160507440     -0.0506900501     0.0221658277     0.0112773275     23.4666156768     78.0151138305     -51.6164855957
248 209    6   88     -0.0167602658     -9.7496862411     0.4812590599     -0.0738599014     -0.0305655670     0.0589486360     23.4666156768     78.0151138305     -51.6164855957
249 162    5   56     -0.0167602658     -9.7496862411     0.4812590599     -0.0738599014     -0.0305655670     0.0589486360     23.4666156768     78.0151138305     -51.6164855957
250 114    4   44     0.0071829710     -9.7353200912     0.2514039993     -0.0879748725     -0.0936834430     0.1154085159     23.4666156768     78.0151138305     -51.6164855957
251  66    1   67     -0.1245048284     -9.7712354660     0.2609812974     -0.0754578208     -0.0329624438     0.0512253522     24.6924839019     76.4337234497     -53.8093414306
252  19    1   65     -0.1245048284     -9.7712354660     0.2609812974     -0.0754578208     -0.0329624438     0.0512253522     24.6924839019     76.4337234497     -53.8093414306
252 227    1   76     -0.3759088277     -9.7185602188     0.1460537433     -0.0229927515     0.0834194660     -0.0462478256     24.6924839019     76.4337234497     -53.8093414306
253 180    1   85     -0.2705585718     -9.8191213607     0.3064734458     -0.0272538709     0.0602496099     -0.0928538513     24.6924839019     76.4337234497     -53.8093414306
254 132    3   69     -0.2705585718     -9.8191213607     0.3064734458     -0.0272538709     0.0602496099     -0.0928538513     24.6924839019     76.4337234497     -53.8093414306
255  84    2   73     -0.2466153383     -9.7688407897     0.4142179965     -0.0379066801     0.0234974265     -0.0614280748     24.6924839019     76.4337234497     -53.8093414306
  0  37    2   89     -0.0646467447     -9.7401084899     0.4070350170     -0.0605438947     -0.0526701354     -0.0023050010     24.6924839019     76.4337234497     -53.8093414306
  0 244    1   88     -0.0646467447     -9.7401084899     0.4070350170     -0.0605438947     -0.0526701354     -0.0023050010     24.6924839019     76.4337234497     -53.8093414306
  1 196   -2   82     -0.1149275422     -9.7496862411     0.1292934894     -0.0602775764     -0.0814327144     0.0347135043     24.6924839019     76.4337234497     -53.8093414306
  2 148   -1   68     -0.0550694465     -9.8191213607     0.2274607658     -0.0349771618     -0.0305655670     0.0003582006     24.6924839019     77.1365661621     -52.7972526550
  3 100   -2   65     -0.0550694465     -9.8191213607     0.2274607658     -0.0349771618     -0.0305655670     0.0003582006     24.6924839019     77.1365661621     -52.7972526550
  4  52   -1   60     -0.1580253696     -9.7185602188     0.2011231899     0.0132267928     0.0421398401     -0.0169526100     24.6924839019     77.1365661621     -52.7972526550
  5   4    0   73     -0.2202777862     -9.7425031661     0.1987288665     0.0443862438     0.0786257028     -0.0632923173     24.6924839019     77.1365661621     -52.7972526550
  5 212   -2   84     -0.2202777862     -9.7425031661     0.1987288665     0.0443862438     0.0786257028     -0.0632923173     24.6924839019     77.1365661621     -52.7972526550
  6 165   -1   76     -0.3256280183     -9.7951784133     0.0814070034     0.0246785593     0.0338839149     -0.1117625832     24.6924839019     77.1365661621     -52.7972526550
  7 117   -2   83     -0.1676026582     -9.8358821868     0.4214009761     -0.0320476341     -0.0188474788     -0.1591675758     24.6924839019     77.1365661621     -52.7972526550
  8  70   -2   85     -0.1676026582     -9.8358821868     0.4214009761     -0.0320476341     -0.0188474788     -0.1591675758     24.6924839019     77.1365661621     -52.7972526550
  9  22   -1   80     -0.2083061695     -9.6970109939     0.4046407222     -0.0434994029     0.0008602141     -0.1349324464     24.6924839019     77.1365661621     -52.7972526550
  9 230    0   81     0.0311262083     -9.7520809173     0.3950634002     -0.0741262197     -0.0508058977     -0.0792715263     22.5909957885     77.4879837036     -51.7851676940
 10 182    3   71     0.0311262083     -9.7520809173     0.3950634002     -0.0741262197     -0.0508058977     -0.0792715263     22.5909957885     77.4879837036     -51.7851676940
 11 133    4   64     0.0502807998     -9.7161655426     0.4070350170     -0.0754578208     -0.0497406148     0.0083478059     22.5909957885     77.4879837036     -51.7851676940
 12  85    2   60     0.0383091812     -9.7664461135     0.3543598890     -0.0674682188     -0.0324298024     0.0797216033     22.5909957885     77.4879837036     -51.7851676940
 13  37    0   55     0.0383091812     -9.7664461135     0.3543598890     -0.0674682188     -0.0324298024     0.0797216033     22.5909957885     77.4879837036     -51.7851676940
 13 245   -1   51     -0.2059118509     -9.7401084899     0.1173218607     -0.0405698776     -0.0100589132     0.0711993646     22.5909957885     77.4879837036     -51.7851676940
 14 197   -3   48     -0.1628140068     -9.7832069396     0.1819685935     -0.0466952466     -0.0345603680     -0.0113598859     22.5909957885     77.4879837036     -51.7851676940
 15 149   -2   44     -0.1628140068     -9.7832069396     0.1819685935     -0.0466952466     -0.0345603680     -0.0113598859     22.5909957885     77.4879837036     -51.7851676940
 16 101   -1   44     -0.1580253696     -9.7592630386     0.0407035017     -0.0387056398     -0.0247065210     -0.0787388801     22.5909957885     77.4879837036     -51.7851676940
 17  53    0   42     -0.0359148550     -9.7568693161     0.1532367229     -0.0530869293     -0.0279023623     -0.1037729859     24.1671123504     76.9608535766     -50.6043968200
 18   6    0   47     -0.0359148550     -9.7568693161     0.1532367229     -0.0530869293     -0.0279023623     -0.1037729859     24.1671123504     76.9608535766     -50.6043968200
 18 214    0   47     0.0430978250     -9.7425031661     0.3232336997     -0.0528206110     -0.0217770004     -0.0640912723     24.1671123504     76.9608535766     -50.6043968200
 19 166    0   45     -0.0718297100     -9.7951784133     0.1652083396     -0.0403035593     0.0000612537     -0.0102946054     24.1671123504     76.9608535766     -50.6043968200
 20 118    0   47     -0.0718297100     -9.7951784133     0.1652083396     -0.0403035593     0.0000612537     -0.0102946054     24.1671123504     76.9608535766     -50.6043968200
 21  70    1   43     -0.0742240333     -9.7425031661     0.1340821266     -0.0363087606     0.0107140600     -0.0252085351     24.1671123504     76.9608535766     -50.6043968200
 22  22    3   42     -0.0263375616     -9.7784175872     0.2178834438     -0.0408362007     -0.0039335487     -0.0355950164     24.1671123504     76.9608535766     -50.6043968200
 22 230    6   45     -0.0263375616     -9.7784175872     0.2178834438     -0.0408362007     -0.0039335487     -0.0355950164     24.1671123504     76.9608535766     -50.6043968200
 23 182    5   47     -0.0215489125     -9.7568693161     0.2107004880     -0.0589459705     -0.0151189947     -0.0153546905     24.1671123504     76.9608535766     -50.6043968200
 24 134    3   46     -0.0430978250     -9.7425031661     0.1388707752     -0.0565490913     -0.0060641098     0.0003582006     24.1671123504     76.9608535766     -50.6043968200
 25  86    2   45     -0.0430978250     -9.7425031661     0.1388707752     -0.0565490913     -0.0060641098     0.0003582006     24.1671123504     76.9608535766     -50.6043968200
 26  37    2   40     0.0047886476     -9.7472915649     0.3016848087     -0.0557501316     -0.0002050664     0.0014234810     23.9919891357     77.8394012451     -52.1225280761
 26 245    2   37     0.0047886476     -9.7425031661     0.3280223608     -0.0504237270     -0.0196464366     0.0184679718     23.9919891357     77.8394012451     -52.1225280761
 27 197    1   33     0.0047886476     -9.7425031661     0.3280223608     -0.0504237270     -0.0196464366     0.0184679718     23.9919891357     77.8394012451     -52.1225280761
 28 149    1   29     -0.0574637699     -9.7592630386     0.1604196929     -0.0331129169     -0.0185811576     0.0144731688     23.9919891357     77.8394012451     -52.1225280761
 29 101    1   28     -0.0335205316     -9.7568693161     0.3471769332     -0.0272538709     0.0234974265     -0.0257411742     23.9919891357     77.8394012451     -52.1225280761
 30  54    0   27     -0.0335205316     -9.7568693161     0.3471769332     -0.0272538709     0.0234974265     -0.0257411742     23.9919891357     77.8394012451     -52.1225280761
 31   6    0   23     -0.0790126848     -9.7472915649     0.2370380401     -0.0301833963     0.0136435806     -0.0116262066     23.9919891357     77.8394012451     -52.1225280761
 31 214    0   21     -0.0047886476     -9.7903900146     0.3304166793     -0.0528206110     -0.0172495555     -0.0044355626     23.9919891357     77.8394012451     -52.1225280761
 32 167    0   19     -0.0047886476     -9.7903900146     0.3304166793     -0.0528206110     -0.0172495555     -0.0044355626     23.9919891357     77.8394012451     -52.1225280761
 33 119    0   15     -0.0335205316     -9.7736291885     0.3399939537     -0.0520216464     -0.0113905131     0.0190006122     23.6417407989     76.4337234497     -51.1104393005
 34  71    0   13     -0.0335205316     -9.7879953384     0.2466153383     -0.0498910856     -0.0132547545     0.0512253522     23.6417407989     76.4337234497     -51.1104393005
 35  24    0    9     -0.0335205316     -9.7879953384     0.2466153383     -0.0498910856     -0.0132547545     0.0512253522     23.6417407989     76.4337234497     -51.1104393005
 35 232    0    4     -0.0933786296     -9.7664461135     0.1053502440     -0.0480268430     -0.0049988293     0.0544211912     23.6417407989     76.4337234497     -51.1104393005
 36 184    0    2     -0.1388707752     -9.7688407897     0.1005615949     -0.0285854768     0.0016591745     0.0171363711     23.6417407989     76.4337234497     -51.1104393005
 37 136    0    0     -0.1388707752     -9.7688407897     0.1005615949     -0.0285854768     0.0016591745     0.0171363711     23.6417407989     76.4337234497     -51.1104393005
 38  87    0    0     -0.0670410633     -9.7209539413     0.1843629074     -0.0158021078     -0.0164505958     -0.0390571804     23.6417407989     76.4337234497     -51.1104393005
 39  39    0    0     -0.1101388931     -9.7760238647     0.1843629074     -0.0610765361     -0.0281686830     -0.0587648677     23.6417407989     76.4337234497     -51.1104393005
 39 248    0    0     -0.1101388931     -9.7760238647     0.1843629074     -0.0610765361     -0.0281686830     -0.0587648677     23.6417407989     76.4337234497     -51.1104393005
 40 200    0    0     -0.0981672668     -9.7903900146     0.0981672668     -0.1180690526     -0.0318971633     -0.1024413824     21.7153759002     77.3122711181     -52.9659347534
 41 153    0    0     0.0407035017     -9.7688407897     0.0909842967     -0.1295208215     -0.0281686830     -0.1466505289     21.7153759002     77.3122711181     -52.9659347534
 42 105    0    0     0.0407035017     -9.7688407897     0.0909842967     -0.1295208215     -0.0281686830     -0.1466505289     21.7153759002     77.3122711181     -52.9659347534
 43  57    0    0     0.0790126848     -9.7688407897     0.0718297100     -0.1103457689     -0.0036672282     -0.1019087314     21.7153759002     77.3122711181     -52.9659347534
 44   9    0    0     0.0502807998     -9.8023614883     0.0478864765     -0.0834474277     0.0123119807     -0.0281380558     21.7153759002     77.3122711181     -52.9659347534
 44 217    0    0     0.0502807998     -9.8023614883     0.0478864765     -0.0834474277     0.0123119807     -0.0281380558     21.7153759002     77.3122711181     -52.9659347534
 45 169    0    0     -0.0023943238     -9.7951784133     0.0335205316     -0.0477605247     0.0088498191     0.0112773275     21.7153759002     77.3122711181     -52.9659347534
 46 121    0    0     0.0071829710     -9.7664461135     0.0814070034     -0.0216611504     -0.0015366672     0.0123426079     21.7153759002     77.3122711181     -52.9659347534
 47  72    0    0     0.0071829710     -9.7664461135     0.0814070034     -0.0216611504     -0.0015366672     0.0123426079     21.7153759002     77.3122711181     -52.9659347534
 48  24    0    0     0.0502807998     -9.7520809173     0.0598580884     -0.0216611504     -0.0057977905     0.0147394895     25.7432289123     78.5422439575     -51.7851676940
 48 232    0    0     -0.0047886476     -9.7137708663     0.0646467447     -0.0480268430     0.0003275738     0.0562854337     25.7432289123     78.5422439575     -51.7851676940
 49 183    0    0     -0.0047886476     -9.7137708663     0.0646467447     -0.0480268430     0.0003275738     0.0562854337     25.7432289123     78.5422439575     -51.7851676940
 50 135    0    0     -0.0430978250     -9.7879953384     0.0095772953     -0.0682671785     0.0024581351     0.0909070587     25.7432289123     78.5422439575     -51.7851676940
 51  87    0    0     -0.0718297100     -9.8095445632     0.0191545906     -0.0189979496     0.0171057438     0.0783900070     25.7432289123     78.5422439575     -51.7851676940
 52  39    0    0     -0.0718297100     -9.8095445632     0.0191545906     -0.0189979496     0.0171057438     0.0783900070     25.7432289123     78.5422439575     -51.7851676940
 52 246    0    0     -0.0670410633     -9.8119382858     0.1364764571     0.0214827132     0.0147088623     0.0493611145     25.7432289123     78.5422439575     -51.7851676940
 53 198    0    0     -0.0478864765     -9.7592630386     0.1125332117     0.0281407165     -0.0031345880     0.0307186985     25.7432289123     78.5422439575     -51.7851676940
 54 151    0    0     -0.0478864765     -9.7592630386     0.1125332117     0.0281407165     -0.0031345880     0.0307186985     25.7432289123     78.5422439575     -51.7851676940
 55 103    0    0     -0.1221105098     -9.7808122634     0.1149275422     0.0236132740     0.0043223762     0.0245933341     24.5173606872     78.0151138305     -52.2912101745
 56  55    0    0     -0.0526751232     -9.7544746398     0.1604196929     -0.0024860985     0.0027244553     0.0070162048     24.5173606872     78.0151138305     -52.2912101745
 57   6    0    0     -0.0526751232     -9.7544746398     0.1604196929     -0.0024860985     0.0027244553     0.0070162048     24.5173606872     78.0151138305     -52.2912101745
 57 213    0    0     -0.0957729530     -9.7305316925     0.1436594247     -0.0533532524     0.0056539769     0.0253922963     24.5173606872     78.0151138305     -52.2912101745
 58 166    0    0     -0.0670410633     -9.7496862411     0.1149275422     -0.0999592781     -0.0068630704     0.0299197387     24.5173606872     78.0151138305     -52.2912101745
 59 118    0    0     -0.0670410633     -9.7496862411     0.1149275422     -0.0999592781     -0.0068630704     0.0299197387     24.5173606872     78.0151138305     -52.2912101745
 60  70    0    0     -0.1077445626     -9.7425031661     0.0790126848     -0.1263249874     -0.0148526763     0.0395072669     24.5173606872     78.0151138305     -52.2912101745
 61  22    0    0     -0.1604196929     -9.7975721359     0.0478864765     -0.1098131179     -0.0020693075     0.0200658917     24.5173606872     78.0151138305     -52.2912101745
 61 230    0    0     -0.1604196929     -9.7975721359     0.0478864765     -0.1098131179     -0.0020693075     0.0200658917     24.5173606872     78.0151138305     -52.2912101745
 62 182    0    0     -0.1149275422     -9.7832069396     0.0742240333     -0.0711966991     0.0013928544     -0.0206810927     24.5173606872     78.0151138305     -52.2912101745
 63 134    0    0     -0.1197161788     -9.8119382858     0.0646467447     -0.0464289236     -0.0196464366     -0.0627596759     25.5681037902     76.2580108642     -51.2791213989
 64  87    0    0     -0.1197161788     -9.8119382858     0.0646467447     -0.0464289236     -0.0196464366     -0.0627596759     25.5681037902     76.2580108642     -51.2791213989
 65  40    0    0     -0.0119716191     -9.7712354660     0.0646467447     -0.0325802803     -0.0231085991     -0.0832663249     25.5681037902     76.2580108642     -51.2791213989
 65 248    0    0     -0.0023943238     -9.7712354660     0.0550694465     -0.0424341249     -0.0071293902     -0.0276054167     25.5681037902     76.2580108642     -51.2791213989
 66 200    0    0     -0.0023943238     -9.7712354660     0.0550694465     -0.0424341249     -0.0071293902     -0.0276054167     25.5681037902     76.2580108642     -51.2791213989
 67 152    0    0     -0.0359148550     -9.7281370162     0.0598580884     -0.0408362007     -0.0018029874     0.0336482238     25.5681037902     76.2580108642     -51.2791213989
 68 104    0    0     -0.2059118509     -9.8095445632     0.0550694465     -0.0536195707     -0.0231085991     0.0632097625     25.5681037902     76.2580108642     -51.2791213989
 69  56    0    0     -0.2059118509     -9.8095445632     0.0550694465     -0.0536195707     -0.0231085991     0.0632097625     25.5681037902     76.2580108642     -51.2791213989
 70   7    0    0     -0.1077445626     -9.7879953384     0.0023943238     -0.0525542831     -0.0444142150     -0.0209474110     25.5681037902     76.2580108642     -51.2791213989
 70 215    0    0     -0.0359148550     -9.7927837371     0.0359148550     -0.0384393196     -0.0153853168     -0.0670207977     22.0656242370     77.6636886596     -50.9417610168
 71 168    0    0     -0.0359148550     -9.7927837371     0.0359148550     -0.0384393196     -0.0153853168     -0.0670207977     22.0656242370     77.6636886596     -50.9417610168
 72 120    0    0     -0.0143659424     -9.7401084899     0.0263375616     -0.0411025238     0.0099150991     -0.0374592590     22.0656242370     77.6636886596     -50.9417610168
 73  72    0    0     -0.0766183614     -9.7329254150     0.0430978250     -0.0387056398     0.0149751830     0.0038203625     22.0656242370     77.6636886596     -50.9417610168
 74  24    0    0     -0.0766183614     -9.7329254150     0.0430978250     -0.0387056398     0.0149751830     0.0038203625     22.0656242370     77.6636886596     -50.9417610168
 74 231    0    0     -0.1340821266     -9.7496862411     0.0694353866     -0.0474942064     -0.0023356275     0.0003582006     22.0656242370     77.6636886596     -50.9417610168
 75 183    0    0     -0.1125332117     -9.7616577148     0.0766183614     -0.0810505485     -0.0209780406     -0.0595638322     22.0656242370     77.6636886596     -50.9417610168
 76 135    0    0     -0.1125332117     -9.7616577148     0.0766183614     -0.0810505485     -0.0209780406     -0.0595638322     22.0656242370     77.6636886596     -50.9417610168
 77  88    0    0     -0.0119716191     -9.7951784133     0.0478864765     -0.0954318332     -0.0145863556     -0.1080341100     22.0656242370     77.6636886596     -50.9417610168
 78  40    0    0     0.0119716191     -9.7305316925     -0.0071829710     -0.0922359943     -0.0018029874     -0.0973812961     24.1671123504     76.9608535766     -50.9417610168
 78 249    0    0     0.0119716191     -9.7305316925     -0.0071829710     -0.0922359943     -0.0018029874     -0.0973812961     24.1671123504     76.9608535766     -50.9417610168
 79 201    0    0     -0.0359148550     -9.7688407897     -0.0191545906     -0.0842463874     -0.0044661893     -0.0755430459     24.1671123504     76.9608535766     -50.9417610168
 80 154    0    0     -0.0335205316     -9.7879953384     0.0047886476     -0.0754578208     -0.0137873947     -0.1075014591     24.1671123504     76.9608535766     -50.9417610168
 81 106    0    0     -0.0335205316     -9.7879953384     0.0047886476     -0.0754578208     -0.0137873947     -0.1075014591     24.1671123504     76.9608535766     -50.9417610168
 82  59    0    0     0.0670410633     -9.7664461135     -0.0095772953     -0.0845127105     -0.0244402003     -0.1429220438     24.1671123504     76.9608535766     -50.9417610168
 83  11    0    0     0.1604196929     -9.7712354660     -0.0670410633     -0.0717293357     -0.0209780406     -0.1144257903     24.1671123504     76.9608535766     -50.9417610168
 83 220    0    0     0.1604196929     -9.7712354660     -0.0670410633     -0.0717293357     -0.0209780406     -0.1144257903     24.1671123504     76.9608535766     -50.9417610168
 84 172    0    0     0.1364764571     -9.7736291885     -0.0766183614     -0.0339118766     -0.0018029874     -0.0337307786     24.1671123504     76.9608535766     -50.9417610168
 85 125    0    0     0.0622524166     -9.7664461135     -0.0263375616     -0.0067472229     0.0075182175     0.0221964550     22.5909957885     77.4879837036     -51.1104393005
 86  77    0    0     0.0622524166     -9.7664461135     -0.0263375616     -0.0067472229     0.0075182175     0.0221964550     22.5909957885     77.4879837036     -51.1104393005
 87  29    0    0     0.0143659424     -9.7951784133     -0.0095772953     -0.0038176999     0.0035234160     0.0267238974     22.5909957885     77.4879837036     -51.1104393005
 87 236    0    0     0.0407035017     -9.7760238647     0.0119716191     -0.0128725838     -0.0039335487     0.0120762872     22.5909957885     77.4879837036     -51.1104393005
 88 188    0    0     0.0407035017     -9.7760238647     0.0119716191     -0.0128725838     -0.0039335487     0.0120762872     22.5909957885     77.4879837036     -51.1104393005
 89 139    0    0     0.0766183614     -9.7640523910     0.0023943238     -0.0341781973     -0.0089936313     0.0128752470     22.5909957885     77.4879837036     -51.1104393005
 90  91    0    0     0.0670410633     -9.7544746398     0.0071829710     -0.0395046024     -0.0004713866     0.0275228548     22.5909957885     77.4879837036     -51.1104393005
 91  42    0    0     0.0670410633     -9.7544746398     0.0071829710     -0.0395046024     -0.0004713866     0.0275228548     22.5909957885     77.4879837036     -51.1104393005
 91 250    0    0     0.0502807998     -9.7640523910     -0.0359148550     -0.0347108387     0.0011265344     0.0429694271     22.5909957885     77.4879837036     -51.1104393005
 92 201    0    0     -0.0383091812     -9.7712354660     0.0119716191     -0.0205958700     0.0064529371     0.0464315891     25.7432289123     77.4879837036     -51.4478034973
 93 153    0    0     -0.0383091812     -9.7712354660     0.0119716191     -0.0205958700     0.0064529371     0.0464315891     25.7432289123     77.4879837036     -51.4478034973
 94 105    0    0     -0.0957729530     -9.7760238647     0.0287318849     -0.0232590699     -0.0015366672     -0.0057671632     25.7432289123     77.4879837036     -51.4478034973
 95  57    0    0     -0.0143659424     -9.7616577148     0.0095772953     -0.0536195707     -0.0212443590     -0.0869948196     25.7432289123     77.4879837036     -51.4478034973
 96   9    0    0     -0.0143659424     -9.7616577148     0.0095772953     -0.0536195707     -0.0212443590     -0.0869948196     25.7432289123     77.4879837036     -51.4478034973
 96 218    0    0     0.0933786296     -9.7496862411     -0.0263375616     -0.0823821449     -0.0380225296     -0.1136268258     25.7432289123     77.4879837036     -51.4478034973
 97 171    0    0     0.1556310415     -9.7712354660     -0.0383091812     -0.0887738323     -0.0329624438     -0.0638249588     25.7432289123     77.4879837036     -51.4478034973
 98 124    0    0     0.1556310415     -9.7712354660     -0.0383091812     -0.0887738323     -0.0329624438     -0.0638249588     25.7432289123     77.4879837036     -51.4478034973
 99  77    0    0     0.0981672668     -9.7808122634     -0.0526751232     -0.0661366081     -0.0169832348     -0.0004407599     25.7432289123     77.4879837036     -51.4478034973
100  29    0    0     0.0430978250     -9.7879953384     -0.0359148550     -0.0397709255     -0.0121894741     0.0107446873     25.7432289123     77.4879837036     -51.4478034973
100 237    0    0     0.0430978250     -9.7879953384     -0.0359148550     -0.0397709255     -0.0121894741     0.0107446873     25.7432289123     77.4879837036     -51.4478034973
101 189    0    0     0.0742240333     -9.7616577148     -0.0383091812     -0.0179326677     -0.0105915522     -0.0126914870     23.2914924621     77.4879837036     -50.4357147216
102 142    0    0     0.1292934894     -9.7568693161     -0.0023943238     -0.0192642688     0.0011265344     -0.0129578089     23.2914924621     77.4879837036     -50.4357147216
103  95    0    0     0.1292934894     -9.7568693161     -0.0023943238     -0.0192642688     0.0011265344     -0.0129578089     23.2914924621     77.4879837036     -50.4357147216
104  47    0    0     0.1125332117     -9.7161655426     0.0119716191     -0.0269875550     0.0144425415     0.0341808605     23.2914924621     77.4879837036     -50.4357147216
104 255    0    0     0.0143659424     -9.7544746398     -0.0023943238     -0.0416351604     0.0232311058     0.0749278450     23.2914924621     77.4879837036     -50.4357147216
105 208    0    0     0.0143659424     -9.7544746398     -0.0023943238     -0.0416351604     0.0232311058     0.0749278450     23.2914924621     77.4879837036     -50.4357147216
106 160    0    0     -0.0454921483     -9.7903900146     0.0167602658     -0.0520216464     0.0160404624     0.0450999879     23.2914924621     77.4879837036     -50.4357147216
107 112    0    0     -0.0215489125     -9.7927837371     -0.0263375616     -0.0648050212     -0.0012703471     -0.0321328592     23.2914924621     77.4879837036     -50.4357147216
108  65    0    0     -0.0215489125     -9.7927837371     -0.0263375616     -0.0648050212     -0.0012703471     -0.0321328592     23.2914924621     77.4879837036     -50.4357147216
109  18    0    0     0.0909842967     -9.7664461135     -0.0239432382     -0.0711966991     -0.0177821969     -0.0792715263     23.2914924621     77.1365661621     -50.4357147216
109 227    0    0     0.1532367229     -9.7544746398     -0.0646467447     -0.0701314210     -0.0193801193     -0.0592975139     23.2914924621     77.1365661621     -50.4357147216
110 180    0    0     0.1532367229     -9.7544746398     -0.0646467447     -0.0701314210     -0.0193801193     -0.0592975139     23.2914924621     77.1365661621     -50.4357147216
111 134    0    0     0.1245048284     -9.7664461135     -0.0574637699     -0.0509563684     -0.0060641098     -0.0007070801     23.2914924621     77.1365661621     -50.4357147216
112  86    0    0     0.1029559254     -9.7712354660     -0.0311262083     -0.0339118766     -0.0012703471     0.0501600742     23.2914924621     77.1365661621     -50.4357147216
113  38    0    0     0.1029559254     -9.7712354660     -0.0311262083     -0.0339118766     -0.0012703471     0.0501600742     23.2914924621     77.1365661621     -50.4357147216
113 247    0    0     0.0574637699     -9.7856006622     -0.0598580884     -0.0235253906     -0.0026019477     0.0898417758     23.2914924621     77.1365661621     -50.4357147216
114 199    0    0     0.0191545906     -9.7640523910     -0.0239432382     -0.0107420229     0.0008602141     0.1066199421     23.2914924621     77.1365661621     -50.4357147216
115 152    0    0     0.0191545906     -9.7640523910     -0.0239432382     -0.0107420229     0.0008602141     0.1066199421     23.2914924621     77.1365661621     -50.4357147216
116 104    0    0     -0.0191545906     -9.7425031661     -0.0550694465     -0.0110083448     0.0043223762     0.1026251435     23.6417407989     77.8394012451     -49.7609901428
117  56    0    0     -0.0454921483     -9.7664461135     -0.0430978250     -0.0221937894     0.0019254949     0.0823848152     23.6417407989     77.8394012451     -49.7609901428
118   8    0    0     -0.0454921483     -9.7664461135     -0.0430978250     -0.0221937894     0.0019254949     0.0823848152     23.6417407989     77.8394012451     -49.7609901428
118 216    0    0     -0.0885899734     -9.7592630386     -0.0095772953     -0.0264549136     0.0027244553     0.0520243120     23.6417407989     77.8394012451     -49.7609901428
119 168    0    0     -0.1029559254     -9.7784175872     -0.0023943238     -0.0363087606     -0.0004713866     -0.0052345228     23.6417407989     77.8394012451     -49.7609901428
120 120    0    0     -0.1029559254     -9.7784175872     -0.0023943238     -0.0363087606     -0.0004713866     -0.0052345228     23.6417407989     77.8394012451     -49.7609901428
121  73    0    0     -0.0502807998     -9.7568693161     0.0143659424     -0.0544185256     -0.0023356275     -0.0678197622     23.6417407989     77.8394012451     -49.7609901428
122  25    0    0     0.0143659424     -9.7496862411     -0.0119716191     -0.0757241344     -0.0023356275     -0.0941854572     23.6417407989     77.8394012451     -49.7609901428
122 234    0    0     0.0143659424     -9.7496862411     -0.0119716191     -0.0757241344     -0.0023356275     -0.0941854572     23.6417407989     77.8394012451     -49.7609901428
123 187    0    0     0.0311262083     -9.7784175872     -0.0694353866     -0.0845127105     -0.0007377068     -0.0808694458     24.3422374725     76.7851409912     -50.4357147216
124 140    0    0     0.0215489125     -9.7879953384     -0.0718297100     -0.0765231037     -0.0002050664     -0.0691513538     24.3422374725     76.7851409912     -50.4357147216
125  92    0    0     0.0215489125     -9.7879953384     -0.0718297100     -0.0765231037     -0.0002050664     -0.0691513538     24.3422374725     76.7851409912     -50.4357147216
126  45    0    0     0.0622524166     -9.7951784133     -0.0814070034     -0.0751915025     -0.0097925930     -0.0680860805     24.3422374725     76.7851409912     -50.4357147216
126 253    0    0     0.1053502440     -9.7784175872     -0.1077445626     -0.0680008602     -0.0111241924     -0.0449162244     24.3422374725     76.7851409912     -50.4357147216
127 206    0    0     0.1053502440     -9.7784175872     -0.1077445626     -0.0680008602     -0.0111241924     -0.0449162244     24.3422374725     76.7851409912     -50.4357147216
128 159    0    0     0.1077445626     -9.7640523910     -0.1053502440     -0.0341781973     -0.0031345880     0.0062172441     24.3422374725     76.7851409912     -50.4357147216
129 111    0    0     0.0478864765     -9.7544746398     -0.0646467447     0.0025739855     0.0099150991     0.0600139141     24.3422374725     76.7851409912     -50.4357147216
130  63    0    0     0.0478864765     -9.7544746398     -0.0646467447     0.0025739855     0.0099150991     0.0600139141     24.3422374725     76.7851409912     -50.4357147216
131  15    0    0     -0.0383091812     -9.7664461135     -0.0095772953     0.0121615076     0.0171057438     0.0714656829     23.6417407989     76.7851409912     -50.4357147216
131 223    0    0     -0.0215489125     -9.7664461135     -0.0478864765     -0.0136715471     0.0013928544     0.0411051845     23.6417407989     76.7851409912     -50.4357147216
132 175    0    0     -0.0215489125     -9.7664461135     -0.0478864765     -0.0136715471     0.0013928544     0.0411051845     23.6417407989     76.7851409912     -50.4357147216
133 128    0    0     -0.0167602658     -9.7353200912     -0.0095772953     -0.0458962869     -0.0071293902     0.0147394895     23.6417407989     76.7851409912     -50.4357147216
134  80    0    0     -0.0790126848     -9.7736291885     -0.0502807998     -0.0701314210     -0.0095262718     -0.0089630041     23.6417407989     76.7851409912     -50.4357147216
135  33    0    0     -0.0790126848     -9.7736291885     -0.0502807998     -0.0701314210     -0.0095262718     -0.0089630041     23.6417407989     76.7851409912     -50.4357147216
135 241    0    0     -0.0191545906     -9.7879953384     -0.0550694465     -0.0666692543     -0.0092599506     -0.0566343116     23.6417407989     76.7851409912     -50.4357147216
136 194    0    0     -0.0119716191     -9.7808122634     -0.0430978250     -0.0677345371     -0.0076620311     -0.0859295272     23.6417407989     76.7851409912     -50.4357147216
137 147    0    0     -0.0119716191     -9.7808122634     -0.0430978250     -0.0677345371     -0.0076620311     -0.0859295272     23.6417407989     76.7851409912     -50.4357147216
138  99    0    0     0.0287318849     -9.7736291885     -0.0383091812     -0.0797189474     -0.0183148374     -0.1072351455     23.6417407989     76.7851409912     -50.4357147216
139  52    0    0     0.0909842967     -9.7640523910     -0.1699969768     -0.0810505485     -0.1016730427     -0.1064361810     23.4666156768     76.6094360351     -51.2791213989
140   5    0    0     0.0909842967     -9.7640523910     -0.1699969768     -0.0810505485     -0.1016730427     -0.1064361810     23.4666156768     76.6094360351     -51.2791213989
140 213    0    0     0.0909842967     -9.7664461135     -0.1053502440     -0.0616091728     -0.0638555812     -0.1184205894     23.4666156768     76.6094360351     -51.2791213989
141 166    0    0     0.1652083396     -9.7568693161     -0.0981672668     -0.0411025238     -0.0643882226     -0.0973812961     23.4666156768     76.6094360351     -51.2791213989
142 119    0    0     0.1652083396     -9.7568693161     -0.0981672668     -0.0411025238     -0.0643882226     -0.0973812961     23.4666156768     76.6094360351     -51.2791213989
143  72    0    0     0.1939402198     -9.7712354660     -0.0766183614     -0.0336455559     -0.0417510128     -0.0398561429     23.4666156768     76.6094360351     -51.2791213989
144  24    0    0     0.1508424043     -9.7592630386     -0.0981672668     -0.0267212343     -0.0132547545     0.0237943744     23.4666156768     76.6094360351     -51.2791213989
144 233    0    0     0.1508424043     -9.7592630386     -0.0981672668     -0.0267212343     -0.0132547545     0.0237943744     23.4666156768     76.6094360351     -51.2791213989
145 185    0    0     0.1029559254     -9.7808122634     -0.0670410633     -0.0150031447     0.0013928544     0.0581496763     23.4666156768     76.6094360351     -51.2791213989
146 137    0    0     0.0598580884     -9.7712354660     -0.0718297100     -0.0120736253     -0.0007377068     0.0570843935     23.6417407989     76.4337234497     -49.0862655639
147  89    0    0     0.0598580884     -9.7712354660     -0.0718297100     -0.0120736253     -0.0007377068     0.0570843935     23.6417407989     76.4337234497     -49.0862655639
148  41    0    0     0.0478864765     -9.7664461135     -0.0598580884     -0.0195305919     0.0013928544     0.0312513399     23.6417407989     76.4337234497     -49.0862655639
148 249    0    0     0.0766183614     -9.7520809173     -0.1053502440     -0.0389719600     -0.0052651495     0.0123426079     23.6417407989     76.4337234497     -49.0862655639
149 201    0    0     0.0766183614     -9.7520809173     -0.1053502440     -0.0389719600     -0.0052651495     0.0123426079     23.6417407989     76.4337234497     -49.0862655639
150 153    0    0     0.0526751232     -9.7448978424     -0.0861956501     -0.0490921306     -0.0018029874     0.0120762872     23.6417407989     76.4337234497     -49.0862655639
151 105    0    0     0.0478864765     -9.7784175872     -0.1101388931     -0.0520216464     0.0013928544     0.0006245207     23.6417407989     76.4337234497     -49.0862655639
152  57    0    0     0.0478864765     -9.7784175872     -0.1101388931     -0.0520216464     0.0013928544     0.0006245207     23.6417407989     76.4337234497     -49.0862655639
153   8    0    0     0.0598580884     -9.7736291885     -0.0885899734     -0.0493584442     -0.0018029874     -0.0201484537     23.6417407989     76.4337234497     -49.0862655639
153 216    0    0     0.0622524166     -9.7808122634     -0.1125332117     -0.0376403594     -0.0028682682     -0.0382582206     24.6924839019     77.1365661621     -50.0983543395
154 169    0    0     0.0622524166     -9.7808122634     -0.1125332117     -0.0376403594     -0.0028682682     -0.0382582206     24.6924839019     77.1365661621     -50.0983543395
155 122    0    0     0.0981672668     -9.7568693161     -0.0933786296     -0.0237917137     -0.0068630704     -0.0494436645     24.6924839019     77.1365661621     -50.0983543395
156  75    0    0     0.1316878080     -9.7568693161     -0.0694353866     -0.0267212343     -0.0049988293     -0.0260074973     24.6924839019     77.1365661621     -50.0983543395
157  28    0    0     0.1316878080     -9.7568693161     -0.0694353866     -0.0267212343     -0.0049988293     -0.0260074973     24.6924839019     77.1365661621     -50.0983543395
157 236    0    0     0.1077445626     -9.7544746398     -0.0502807998     -0.0253896355     0.0032570955     0.0118099678     24.6924839019     77.1365661621     -50.0983543395
158 188    0    0     0.0191545906     -9.7472915649     -0.0670410633     -0.0229927515     0.0043223762     0.0221964550     24.6924839019     77.1365661621     -50.0983543395
159 140    0    0     0.0191545906     -9.7472915649     -0.0670410633     -0.0229927515     0.0043223762     0.0221964550     24.6924839019     77.1365661621     -50.0983543395
160  93    0    0     0.0454921483     -9.7808122634     -0.0502807998     -0.0264549136     -0.0060641098     -0.0129578089     24.6924839019     77.1365661621     -50.0983543395
161  45    0    0     0.0981672668     -9.7760238647     -0.0933786296     -0.0395046024     -0.0089936313     -0.0313338971     24.3422374725     77.1365661621     -51.1104393005
161 253    0    0     0.0981672668     -9.7760238647     -0.0933786296     -0.0395046024     -0.0089936313     -0.0313338971     24.3422374725     77.1365661621     -51.1104393005
162 206    0    0     0.0909842967     -9.7736291885     -0.0885899734     -0.0355097985     -0.0063304300     -0.0292033386     24.3422374725     77.1365661621     -51.1104393005
163 158    0    0     0.0981672668     -9.7712354660     -0.0550694465     -0.0150031447     -0.0020693075     -0.0331981372     24.3422374725     77.1365661621     -51.1104393005
164 111    0    0     0.0981672668     -9.7712354660     -0.0550694465     -0.0150031447     -0.0020693075     -0.0331981372     24.3422374725     77.1365661621     -51.1104393005
165  63    0    0     0.1388707752     -9.7640523910     -0.0119716191     -0.0251233124     -0.0049988293     -0.0361276602     24.3422374725     77.1365661621     -51.1104393005
166  16    0    0     0.1053502440     -9.7664461135     -0.0742240333     -0.0528206110     -0.0108578729     -0.0134904479     24.3422374725     77.1365661621     -51.1104393005
166 224    0    0     0.1053502440     -9.7664461135     -0.0742240333     -0.0528206110     -0.0108578729     -0.0134904479     24.3422374725     77.1365661621     -51.1104393005
167 177    0    0     0.0981672668     -9.7832069396     -0.0670410633     -0.0605438947     -0.0113905131     -0.0052345228     24.3422374725     77.1365661621     -51.1104393005
168 129    0    0     0.1005615949     -9.7592630386     -0.0598580884     -0.0458962869     -0.0081946706     -0.0124251675     24.3422374725     77.1365661621     -51.1104393005
169  82    0    0     0.1005615949     -9.7592630386     -0.0598580884     -0.0458962869     -0.0081946706     -0.0124251675     24.3422374725     77.1365661621     -51.1104393005
170  34    0    0     0.1460537433     -9.7688407897     -0.0502807998     -0.0397709255     -0.0010040270     -0.0055008420     22.9412441253     77.1365661621     -49.7609901428
170 242    0    0     0.1316878080     -9.7640523910     -0.0957729530     -0.0440320444     0.0024581351     0.0163374090     22.9412441253     77.1365661621     -49.7609901428
171 193    0    0     0.1316878080     -9.7640523910     -0.0957729530     -0.0440320444     0.0024581351     0.0163374090     22.9412441253     77.1365661621     -49.7609901428
172 145    0    0     0.0885899734     -9.7832069396     -0.1125332117     -0.0429667663     0.0045886964     0.0200658917     22.9412441253     77.1365661621     -49.7609901428
173  98    0    0     0.0861956501     -9.7856006622     -0.0909842967     -0.0261885929     0.0043223762     -0.0007070801     22.9412441253     77.1365661621     -49.7609901428
174  49    0    0     0.0861956501     -9.7856006622     -0.0909842967     -0.0261885929     0.0043223762     -0.0007070801     22.9412441253     77.1365661621     -49.7609901428
175   1    0    0     0.0981672668     -9.7832069396     -0.0311262083     -0.0115409827     0.0048550162     -0.0196158123     22.9412441253     77.1365661621     -49.7609901428
175 209    0    0     0.1173218607     -9.7425031661     -0.0215489125     -0.0275201940     0.0011265344     -0.0172189307     22.9412441253     77.1365661621     -49.7609901428
176 162    0    0     0.1173218607     -9.7425031661     -0.0215489125     -0.0275201940     0.0011265344     -0.0172189307     22.9412441253     77.1365661621     -49.7609901428
177 114    0    0     0.1029559254     -9.7568693161     -0.0838013267     -0.0648050212     -0.0036672282     -0.0036366019     22.9412441253     77.1365661621     -50.0983543395
178  67    0    0     0.0981672668     -9.7760238647     -0.0885899734     -0.0810505485     -0.0087273111     -0.0049682025     22.9412441253     77.1365661621     -50.0983543395
179  19    0    0     0.0981672668     -9.7760238647     -0.0885899734     -0.0810505485     -0.0087273111     -0.0049682025     22.9412441253     77.1365661621     -50.0983543395
179 228    0    0     0.0885899734     -9.7999668121     -0.1460537433     -0.0650713396     -0.0081946706     -0.0089630041     22.9412441253     77.1365661621     -50.0983543395
180 180    0    0     0.1101388931     -9.7640523910     -0.1101388931     -0.0344445180     -0.0020693075     -0.0233442926     22.9412441253     77.1365661621     -50.0983543395
181 133    0    0     0.1101388931     -9.7640523910     -0.1101388931     -0.0344445180     -0.0020693075     -0.0233442926     22.9412441253     77.1365661621     -50.0983543395
182  85    0    0     0.1268991470     -9.7496862411     -0.0838013267     -0.0181989898     0.0024581351     -0.0302686166     22.9412441253     77.1365661621     -50.0983543395
183  38    0    0     0.1508424043     -9.7425031661     -0.0646467447     -0.0195305919     0.0035234160     -0.0166862907     22.9412441253     77.1365661621     -50.0983543395
183 246    0    0     0.1508424043     -9.7425031661     -0.0646467447     -0.0195305919     0.0035234160     -0.0166862907     22.9412441253     77.1365661621     -50.0983543395
184 198    0    0     0.1221105098     -9.7568693161     -0.0670410633     -0.0344445180     0.0008602141     0.0091467657     23.9919891357     77.4879837036     -51.4478034973
185 150    0    0     0.0598580884     -9.7784175872     -0.0885899734     -0.0530869293     -0.0049988293     0.0102120459     23.9919891357     77.4879837036     -51.4478034973
186 102    0    0     0.0598580884     -9.7784175872     -0.0885899734     -0.0530869293     -0.0049988293     0.0102120459     23.9919891357     77.4879837036     -51.4478034973
187  54    0    0     0.1077445626     -9.7808122634     -0.0885899734     -0.0642723751     -0.0031345880     -0.0177515721     23.9919891357     77.4879837036     -51.4478034973
188   7    0    0     0.1101388931     -9.7520809173     -0.1340821266     -0.0533532524     0.0045886964     -0.0212137317     23.9919891357     77.4879837036     -51.4478034973
188 215    0    0     0.1101388931     -9.7520809173     -0.1340821266     -0.0533532524     0.0045886964     -0.0212137317     23.9919891357     77.4879837036     -51.4478034973
189 168    0    0     0.0981672668     -9.7784175872     -0.1221105098     -0.0344445180     0.0067192578     -0.0174852490     23.9919891357     77.4879837036     -51.4478034973
190 120    0    0     0.0718297100     -9.7975721359     -0.0502807998     -0.0229927515     0.0027244553     -0.0377255797     23.9919891357     77.4879837036     -51.4478034973
191  72    0    0     0.0718297100     -9.7975721359     -0.0502807998     -0.0229927515     0.0027244553     -0.0377255797     23.9919891357     77.4879837036     -51.4478034973
192  24    0    0     0.1747856235     -9.7640523910     -0.0742240333     -0.0381730031     -0.0140537142     -0.0646239185     23.6417407989     77.1365661621     -49.7609901428
192 233    0    0     0.1987288665     -9.7496862411     -0.1245048284     -0.0562827682     -0.0167169151     -0.0268064546     23.6417407989     77.1365661621     -49.7609901428
193 186    0    0     0.1987288665     -9.7496862411     -0.1245048284     -0.0562827682     -0.0167169151     -0.0268064546     23.6417407989     77.1365661621     -49.7609901428
194 138    0    0     0.1771799468     -9.7640523910     -0.1029559254     -0.0490921306     -0.0097925930     0.0192669315     23.6417407989     77.1365661621     -49.7609901428
195  91    0    0     0.1340821266     -9.7688407897     -0.0885899734     -0.0269875550     -0.0010040270     0.0416378259     23.6417407989     77.1365661621     -49.7609901428
196  43    0    0     0.1340821266     -9.7688407897     -0.0885899734     -0.0269875550     -0.0010040270     0.0416378259     23.6417407989     77.1365661621     -49.7609901428
196 250    0    0     0.0838013267     -9.7808122634     -0.1077445626     -0.0123399460     0.0067192578     0.0416378259     23.6417407989     77.1365661621     -49.7609901428
197 203    0    0     0.0670410633     -9.7496862411     -0.0646467447     0.0023076646     0.0032570955     0.0107446873     23.6417407989     77.1365661621     -49.7609901428
198 154    0    0     0.0670410633     -9.7496862411     -0.0646467447     0.0023076646     0.0032570955     0.0107446873     23.6417407989     77.1365661621     -49.7609901428
199 106    0    0     0.0670410633     -9.7496862411     -0.0383091812     -0.0131389045     -0.0097925930     -0.0278717374     23.1163692474     76.9608535766     -49.5923080444
200  59    0    0     0.1053502440     -9.7568693161     -0.0407035017     -0.0469615650     -0.0196464366     -0.0702166461     23.1163692474     76.9608535766     -49.5923080444
201  11    0    0     0.1053502440     -9.7568693161     -0.0407035017     -0.0469615650     -0.0196464366     -0.0702166461     23.1163692474     76.9608535766     -49.5923080444
201 220    0    0     0.1723913097     -9.7544746398     -0.0742240333     -0.0826484680     -0.0151189947     -0.0782062435     23.1163692474     76.9608535766     -49.5923080444
202 172    0    0     0.2514039993     -9.7664461135     -0.2274607658     -0.1026224851     -0.0968792819     -0.0326654958     23.1163692474     76.9608535766     -49.5923080444
203 125    0    0     0.2514039993     -9.7664461135     -0.2274607658     -0.1026224851     -0.0968792819     -0.0326654958     23.1163692474     76.9608535766     -49.5923080444
204  78    0    0     0.1771799468     -9.7832069396     -0.2130948066     -0.0719956636     -0.0372235727     0.0035540425     23.1163692474     76.9608535766     -49.5923080444
205  30    0    0     0.1388707752     -9.8071498870     -0.1412650966     -0.0022197775     0.0085834989     0.0078151655     23.1163692474     76.9608535766     -49.5923080444
205 238    0    0     0.1388707752     -9.8071498870     -0.1412650966     -0.0022197775     0.0085834989     0.0078151655     23.1163692474     76.9608535766     -49.5923080444
206 190    0    0     0.0981672668     -9.8023614883     -0.0766183614     0.0417230510     0.0091161394     -0.0113598859     23.1163692474     76.9608535766     -49.5923080444
207 142    0    0     0.2059118509     -9.7353200912     -0.0502807998     0.0353313636     -0.0121894741     -0.0425193405     22.9412441253     77.8394012451     -51.4478034973
208  94    0    0     0.2059118509     -9.7353200912     -0.0502807998     0.0353313636     -0.0121894741     -0.0425193405     22.9412441253     77.8394012451     -51.4478034973
209  47    0    0     0.2130948066     -9.7592630386     -0.0598580884     -0.0176663470     -0.0183148374     0.0032877221     22.9412441253     77.8394012451     -51.4478034973
209 255    0    0     0.1364764571     -9.7281370162     -0.0742240333     -0.0517553281     -0.0156516361     0.0530895948     22.9412441253     77.8394012451     -51.4478034973
210 207    0    0     0.1364764571     -9.7281370162     -0.0742240333     -0.0517553281     -0.0156516361     0.0530895948     22.9412441253     77.8394012451     -51.4478034973
211 160    0    0     0.0885899734     -9.7760238647     -0.0790126848     -0.0701314210     -0.0151189947     0.0464315891     22.9412441253     77.8394012451     -51.4478034973
212 113    0    0     0.0550694465     -9.8047552108     -0.1412650966     -0.0829147815     -0.0087273111     0.0102120459     22.9412441253     77.8394012451     -51.4478034973
213  65    0    0     0.0550694465     -9.8047552108     -0.1412650966     -0.0829147815     -0.0087273111     0.0102120459     22.9412441253     77.8394012451     -51.4478034973
214  17    0    0     0.0239432382     -9.8406705856     -0.1125332117     -0.0674682188     -0.0063304300     -0.0494436645     22.9412441253     77.8394012451     -51.4478034973
214 225    0    0     0.1508424043     -9.7712354660     -0.0909842967     -0.0416351604     -0.0116568338     -0.1165563464     23.2914924621     76.7851409912     -50.4357147216
215 178    0    0     0.1508424043     -9.7712354660     -0.0909842967     -0.0416351604     -0.0116568338     -0.1165563464     23.2914924621     76.7851409912     -50.4357147216
216 131    0    0     0.2418267011     -9.7568693161     -0.0766183614     -0.0408362007     -0.0081946706     -0.1216164350     23.2914924621     76.7851409912     -50.4357147216
217  84    0    0     0.2418267011     -9.7688407897     -0.1125332117     -0.0530869293     -0.0015366672     -0.0734124851     23.2914924621     76.7851409912     -50.4357147216
218  37    0    0     0.2418267011     -9.7688407897     -0.1125332117     -0.0530869293     -0.0015366672     -0.0734124851     23.2914924621     76.7851409912     -50.4357147216
218 246    0    0     0.2370380401     -9.7879953384     -0.1149275422     -0.0437657260     -0.0002050664     -0.0286706943     23.2914924621     76.7851409912     -50.4357147216
219 198    0    0     0.2226721048     -9.7760238647     -0.1125332117     -0.0203295493     0.0045886964     -0.0108272457     23.2914924621     76.7851409912     -50.4357147216
220 151    0    0     0.2226721048     -9.7760238647     -0.1125332117     -0.0203295493     0.0045886964     -0.0108272457     23.2914924621     76.7851409912     -50.4357147216
221 103    0    0     0.1508424043     -9.7879953384     -0.0790126848     -0.0003555380     0.0043223762     -0.0129578089     23.2914924621     76.7851409912     -50.4357147216
222  56    0    0     0.2490096569     -9.7448978424     -0.0718297100     0.0009760633     -0.0103252315     -0.0252085351     23.4666156768     75.9065933227     -49.9296722412
223   8    0    0     0.2490096569     -9.7448978424     -0.0718297100     0.0009760633     -0.0103252315     -0.0252085351     23.4666156768     75.9065933227     -49.9296722412
223 215    0    0     0.2059118509     -9.7544746398     -0.0598580884     -0.0144705057     -0.0068630704     0.0014234810     23.4666156768     75.9065933227     -49.9296722412
224 167    0    0     0.2154891252     -9.7640523910     -0.0933786296     -0.0288517951     -0.0031345880     0.0195332527     23.4666156768     75.9065933227     -49.9296722412
225 120    0    0     0.2154891252     -9.7640523910     -0.0933786296     -0.0288517951     -0.0031345880     0.0195332527     23.4666156768     75.9065933227     -49.9296722412
226  72    0    0     0.2059118509     -9.7736291885     -0.0646467447     -0.0301833963     -0.0004713866     0.0235280537     23.4666156768     75.9065933227     -49.9296722412
227  24    0    0     0.1867572593     -9.7903900146     -0.0814070034     -0.0288517951     -0.0087273111     0.0296534175     23.4666156768     75.9065933227     -49.9296722412
227 233    0    0     0.1867572593     -9.7903900146     -0.0814070034     -0.0288517951     -0.0087273111     0.0296534175     23.4666156768     75.9065933227     -49.9296722412
228 185    0    0     0.2059118509     -9.7808122634     -0.0502807998     -0.0253896355     -0.0127221131     0.0315176582     23.4666156768     75.9065933227     -49.9296722412
229 137    0    0     0.1580253696     -9.7616577148     -0.0790126848     -0.0341781973     -0.0060641098     0.0411051845     23.6417407989     75.7308883666     -50.0983543395
230  90    0    0     0.1580253696     -9.7616577148     -0.0790126848     -0.0341781973     -0.0060641098     0.0411051845     23.6417407989     75.7308883666     -50.0983543395
231  42    0    0     0.1508424043     -9.7664461135     -0.1053502440     -0.0371077203     0.0019254949     0.0400399017     23.6417407989     75.7308883666     -50.0983543395
231 249    0    0     0.1245048284     -9.7736291885     -0.0742240333     -0.0291181135     0.0040560560     0.0277891778     23.6417407989     75.7308883666     -50.0983543395
232 201    0    0     0.1245048284     -9.7736291885     -0.0742240333     -0.0291181135     0.0040560560     0.0277891778     23.6417407989     75.7308883666     -50.0983543395
233 153    0    0     0.1436594247     -9.7712354660     -0.0861956501     -0.0365750789     -0.0097925930     0.0088804454     23.6417407989     75.7308883666     -50.0983543395
234 105    0    0     0.1676026582     -9.7664461135     -0.0574637699     -0.0541522073     -0.0209780406     0.0107446873     23.6417407989     75.7308883666     -50.0983543395
235  57    0    0     0.1676026582     -9.7664461135     -0.0574637699     -0.0541522073     -0.0209780406     0.0107446873     23.6417407989     75.7308883666     -50.0983543395
236   9    0    0     0.1628140068     -9.7736291885     -0.1005615949     -0.0656039762     -0.0215106773     0.0360451030     23.6417407989     75.7308883666     -50.0983543395
236 217    0    0     -0.0407035017     -9.7784175872     -0.0071829710     -0.0501574087     -0.0236412405     0.0522906303     23.6417407989     77.8394012451     -49.4236259460
237 169    0    0     -0.0407035017     -9.7784175872     -0.0071829710     -0.0501574087     -0.0236412405     0.0522906303     23.6417407989     77.8394012451     -49.4236259460
238 121    0    0     0.1125332117     -9.8167276382     -0.1652083396     -0.0363087606     -0.0667851018     0.0376430273     23.6417407989     77.8394012451     -49.4236259460
239  73    0    0     0.1197161788     -9.7688407897     -0.0957729530     -0.0134052264     -0.0193801193     -0.0055008420     23.6417407989     77.8394012451     -49.4236259460
240  26    0    0     0.1197161788     -9.7688407897     -0.0957729530     -0.0134052264     -0.0193801193     -0.0055008420     23.6417407989     77.8394012451     -49.4236259460
240 234    0    0     0.1676026582     -9.7688407897     -0.0766183614     -0.0091441011     -0.0065967507     -0.0196158123     23.6417407989     77.8394012451     -49.4236259460
241 186    0    0     0.1604196929     -9.7496862411     -0.0191545906     -0.0205958700     0.0008602141     -0.0020386810     23.6417407989     77.8394012451     -49.4236259460
242 138    0    0     0.1604196929     -9.7496862411     -0.0191545906     -0.0205958700     0.0008602141     -0.0020386810     23.6417407989     77.8394012451     -49.4236259460
243  89    0    0     0.1292934894     -9.7448978424     -0.0742240333     -0.0427004432     0.0016591745     0.0219301342     23.6417407989     77.8394012451     -49.4236259460
244  41    0    0     0.1077445626     -9.7664461135     -0.0838013267     -0.0562827682     -0.0015366672     0.0232617330     23.6417407989     77.8394012451     -49.4236259460
244 249    0    0     0.1077445626     -9.7664461135     -0.0838013267     -0.0562827682     -0.0015366672     0.0232617330     23.6417407989     77.8394012451     -49.4236259460
245 202    0    0     0.0933786296     -9.7784175872     -0.0933786296     -0.0573480510     -0.0052651495     0.0059509239     23.8168640136     77.3122711181     -51.2791213989
246 154    0    0     0.1149275422     -9.7832069396     -0.0790126848     -0.0461626052     0.0005938941     -0.0284043788     23.8168640136     77.3122711181     -51.2791213989
247 107    0    0     0.1149275422     -9.7832069396     -0.0790126848     -0.0461626052     0.0005938941     -0.0284043788     23.8168640136     77.3122711181     -51.2791213989
248  59    0    0     0.1556310415     -9.7712354660     -0.0885899734     -0.0416351604     0.0061866168     -0.0403887796     23.8168640136     77.3122711181     -51.2791213989
249  12    0    0     0.1556310415     -9.7664461135     -0.0814070034     -0.0403035593     0.0083171787     -0.0228116536     23.8168640136     77.3122711181     -51.2791213989
249 220    0    0     0.1556310415     -9.7664461135     -0.0814070034     -0.0403035593     0.0083171787     -0.0228116536     23.8168640136     77.3122711181     -51.2791213989
250 173    0    0     0.1556310415     -9.7999668121     -0.1101388931     -0.0349771618     0.0067192578     0.0046193227     23.8168640136     77.3122711181     -51.2791213989
251 126    0    0     0.1173218607     -9.7736291885     -0.0742240333     -0.0187316274     0.0053876566     0.0150058088     23.8168640136     77.3122711181     -51.2791213989
252  78    0    0     0.1173218607     -9.7736291885     -0.0742240333     -0.0187316274     0.0053876566     0.0150058088     23.8168640136     77.3122711181     -51.2791213989
253  30    0    0     0.1173218607     -9.7544746398     -0.0981672668     -0.0160684289     -0.0010040270     0.0158047685     23.6417407989     76.7851409912     -50.0983543395
253 238    0    0     0.1340821266     -9.7736291885     -0.0814070034     -0.0237917137     -0.0100589132     0.0179353332     23.6417407989     76.7851409912     -50.0983543395
254 190    0    0     0.1340821266     -9.7736291885     -0.0814070034     -0.0237917137     -0.0100589132     0.0179353332     23.6417407989     76.7851409912     -50.0983543395
255 143    0    0     0.1245048284     -9.7736291885     -0.0550694465     -0.0253896355     -0.0073957109     0.0312513399     23.6417407989     76.7851409912     -50.0983543395
  0  95    0    0     0.0694353866     -9.7616577148     -0.0526751232     -0.0168673872     0.0005938941     0.0365777444     23.6417407989     76.7851409912     -50.0983543395
  1  47    0    0     0.0694353866     -9.7616577148     -0.0526751232     -0.0168673872     0.0005938941     0.0365777444     23.6417407989     76.7851409912     -50.0983543395
  1 255    0    0     0.0454921483     -9.7688407897     -0.0478864765     -0.0187316274     0.0032570955     0.0197995719     23.6417407989     76.7851409912     -50.0983543395
  2 206    0    0     0.0861956501     -9.7903900146     -0.0502807998     -0.0296507549     -0.0020693075     -0.0150883674     23.6417407989     76.7851409912     -50.0983543395
  3 158    0    0     0.0861956501     -9.7903900146     -0.0502807998     -0.0296507549     -0.0020693075     -0.0150883674     23.6417407989     76.7851409912     -50.0983543395
  4 109    0    0     0.1029559254     -9.7568693161     -0.0670410633     -0.0352434825     -0.0034009084     -0.0353286981     23.8168640136     77.6636886596     -50.6043968200
  5  61    0    0     0.1245048284     -9.7568693161     -0.0670410633     -0.0408362007     -0.0031345880     -0.0331981372     23.8168640136     77.6636886596     -50.6043968200
  6  13    0    0     0.1245048284     -9.7568693161     -0.0670410633     -0.0408362007     -0.0031345880     -0.0331981372     23.8168640136     77.6636886596     -50.6043968200
  6 221    0    0     0.1292934894     -9.7688407897     -0.0598580884     -0.0339118766     -0.0010040270     -0.0204147720     23.8168640136     77.6636886596     -50.6043968200
  7 173    0    0     0.1053502440     -9.7664461135     -0.0933786296     -0.0237917137     0.0035234160     -0.0102946054     23.8168640136     77.6636886596     -50.6043968200
  8 125    0    0     0.1053502440     -9.7664461135     -0.0933786296     -0.0237917137     0.0035234160     -0.0102946054     23.8168640136     77.6636886596     -50.6043968200
  9  76    0    0     0.1436594247     -9.7640523910     -0.0502807998     -0.0158021078     -0.0007377068     -0.0110935664     23.8168640136     77.6636886596     -50.6043968200
 10  28    0    0     0.1125332117     -9.7544746398     -0.0311262083     -0.0203295493     -0.0044661893     -0.0004407599     23.8168640136     77.6636886596     -50.6043968200
 10 236    0    0     0.1125332117     -9.7544746398     -0.0311262083     -0.0203295493     -0.0044661893     -0.0004407599     23.8168640136     77.6636886596     -50.6043968200
 11 188    0    0     0.1245048284     -9.7688407897     -0.0550694465     -0.0237917137     -0.0063304300     0.0110110068     23.8168640136     78.3665313720     -50.9417610168
 12 140    0    0     0.0646467447     -9.7688407897     -0.0502807998     -0.0328465986     0.0011265344     0.0102120459     23.8168640136     78.3665313720     -50.9417610168
 13  92    0    0     0.0646467447     -9.7688407897     -0.0502807998     -0.0328465986     0.0011265344     0.0102120459     23.8168640136     78.3665313720     -50.9417610168
 14  43    0    0     0.1125332117     -9.7592630386     -0.0407035017     -0.0427004432     -0.0004713866     -0.0233442926     23.8168640136     78.3665313720     -50.9417610168
 14 252    0    0     0.1436594247     -9.7568693161     -0.0095772953     -0.0586796522     -0.0034009084     -0.0249422121     23.8168640136     78.3665313720     -50.9417610168
 15 204    0    0     0.1436594247     -9.7568693161     -0.0095772953     -0.0586796522     -0.0034009084     -0.0249422121     23.8168640136     78.3665313720     -50.9417610168
 16 157    0    0     0.1197161788     -9.7496862411     -0.0478864765     -0.0589459705     -0.0007377068     -0.0108272457     23.8168640136     78.3665313720     -50.9417610168
 17 109    0    0     0.1101388931     -9.7568693161     -0.0454921483     -0.0658702945     0.0000612537     -0.0124251675     23.8168640136     78.3665313720     -50.9417610168
 18  62    0    0     0.1101388931     -9.7568693161     -0.0454921483     -0.0658702945     0.0000612537     -0.0124251675     23.8168640136     78.3665313720     -50.9417610168
 19  14    0    0     0.1268991470     -9.7712354660     -0.0981672668     -0.0642723751     -0.0036672282     -0.0265401363     23.1163692474     76.9608535766     -50.9417610168
 19 222    0    0     0.1508424043     -9.7592630386     -0.0814070034     -0.0434994029     -0.0039335487     -0.0369266223     23.1163692474     76.9608535766     -50.9417610168
 20 175    0    0     0.1508424043     -9.7592630386     -0.0814070034     -0.0434994029     -0.0039335487     -0.0369266223     23.1163692474     76.9608535766     -50.9417610168
 21 127    0    0     0.1699969768     -9.7712354660     -0.0622524166     -0.0211285090     0.0003275738     -0.0161536478     23.1163692474     76.9608535766     -50.9417610168
 22  79    0    0     0.1963345432     -9.7688407897     -0.0646467447     -0.0120736253     -0.0002050664     0.0299197387     23.1163692474     76.9608535766     -50.9417610168
 23  31    0    0     0.1963345432     -9.7688407897     -0.0646467447     -0.0120736253     -0.0002050664     0.0299197387     23.1163692474     76.9608535766     -50.9417610168
 23 239    0    0     0.1316878080     -9.7592630386     -0.0861956501     -0.0195305919     -0.0015366672     0.0885101795     23.1163692474     76.9608535766     -50.9417610168
 24 191    0    0     0.0454921483     -9.7736291885     -0.0646467447     -0.0163347458     0.0003275738     0.1063536286     23.1163692474     76.9608535766     -50.9417610168
 25 143    0    0     0.0454921483     -9.7736291885     -0.0646467447     -0.0163347458     0.0003275738     0.1063536286     23.1163692474     76.9608535766     -50.9417610168
 26  95    0    0     0.0047886476     -9.7879953384     -0.0550694465     -0.0008881763     0.0109803795     0.0656066417     23.1163692474     76.9608535766     -50.9417610168
 27  47    0    0     0.0047886476     -9.7664461135     -0.0430978250     -0.0115409827     0.0125783014     0.0008908409     23.6417407989     76.4337234497     -49.0862655639
 27 254    0    0     0.0047886476     -9.7664461135     -0.0430978250     -0.0115409827     0.0125783014     0.0008908409     23.6417407989     76.4337234497     -49.0862655639
 28 206    0    0     0.0407035017     -9.7520809173     -0.0191545906     -0.0482931661     -0.0039335487     -0.0518405485     23.6417407989     76.4337234497     -49.0862655639
 29 158    0    0     0.1077445626     -9.7640523910     -0.0263375616     -0.0826484680     -0.0145863556     -0.0782062435     23.6417407989     76.4337234497     -49.0862655639
 30 110    0    0     0.1077445626     -9.7640523910     -0.0263375616     -0.0826484680     -0.0145863556     -0.0782062435     23.6417407989     76.4337234497     -49.0862655639
 31  63    0    0     0.1292934894     -9.7592630386     -0.0454921483     -0.1012908816     -0.0175158762     -0.0704829645     23.6417407989     76.4337234497     -49.0862655639
 32  15    0    0     0.1412650966     -9.7832069396     -0.0981672668     -0.0898391151     -0.0092599506     -0.0489110279     23.6417407989     76.4337234497     -49.0862655639
 32 224    0    0     0.1412650966     -9.7832069396     -0.0981672668     -0.0898391151     -0.0092599506     -0.0489110279     23.6417407989     76.4337234497     -49.0862655639
 33 176    0    0     0.1676026582     -9.7808122634     -0.1029559254     -0.0602775764     -0.0039335487     -0.0169526100     23.6417407989     76.4337234497     -49.0862655639
 34 128    0    0     0.1340821266     -9.7856006622     -0.1173218607     -0.0328465986     0.0008602141     0.0152721285     24.3422374725     77.4879837036     -51.1104393005
 35  80    0    0     0.1340821266     -9.7856006622     -0.1173218607     -0.0328465986     0.0008602141     0.0152721285     24.3422374725     77.4879837036     -51.1104393005
 36  32    0    0     0.0838013267     -9.7640523910     -0.0838013267     -0.0144705057     0.0069855780     0.0371103858     24.3422374725     77.4879837036     -51.1104393005
 36 239    0    0     0.0574637699     -9.7496862411     -0.0359148550     -0.0096767435     0.0075182175     0.0296534175     24.3422374725     77.4879837036     -51.1104393005
 37 191    0    0     0.0574637699     -9.7496862411     -0.0359148550     -0.0096767435     0.0075182175     0.0296534175     24.3422374725     77.4879837036     -51.1104393005
 38 143    0    0     0.0790126848     -9.7832069396     -0.0454921483     -0.0288517951     -0.0004713866     0.0099457263     24.3422374725     77.4879837036     -51.1104393005
 39  95    0    0     0.0861956501     -9.7736291885     -0.0957729530     -0.0403035593     -0.0049988293     0.0003582006     24.3422374725     77.4879837036     -51.1104393005
 40  46    0    0     0.0861956501     -9.7736291885     -0.0957729530     -0.0403035593     -0.0049988293     0.0003582006     24.3422374725     77.4879837036     -51.1104393005
 40 254    0    0     0.0981672668     -9.7568693161     -0.0526751232     -0.0317813158     -0.0002050664     -0.0025713210     24.3422374725     77.4879837036     -51.1104393005
 41 206    0    0     0.0790126848     -9.7712354660     -0.0646467447     -0.0229927515     0.0005938941     -0.0094956455     24.5173606872     75.2037582397     -49.5923080444
 42 158    0    0     0.0790126848     -9.7712354660     -0.0646467447     -0.0229927515     0.0005938941     -0.0094956455     24.5173606872     75.2037582397     -49.5923080444
 43 110    0    0     0.1149275422     -9.7688407897     -0.0598580884     -0.0253896355     -0.0052651495     -0.0190831708     24.5173606872     75.2037582397     -49.5923080444
 44  63    0    0     0.1436594247     -9.7784175872     -0.0550694465     -0.0283191537     -0.0076620311     -0.0092293252     24.5173606872     75.2037582397     -49.5923080444
 45  15    0    0     0.1436594247     -9.7784175872     -0.0550694465     -0.0283191537     -0.0076620311     -0.0092293252     24.5173606872     75.2037582397     -49.5923080444
 45 223    0    0     0.1484480619     -9.7712354660     -0.0790126848     -0.0235253906     0.0005938941     0.0184679718     24.5173606872     75.2037582397     -49.5923080444
 46 175    0    0     0.0885899734     -9.7879953384     -0.0766183614     -0.0102093851     0.0147088623     0.0450999879     24.5173606872     75.2037582397     -49.5923080444
 47 126    0    0     0.0885899734     -9.7879953384     -0.0766183614     -0.0102093851     0.0147088623     0.0450999879     24.5173606872     75.2037582397     -49.5923080444
 48  78    0    0     0.0167602658     -9.7688407897     -0.0502807998     0.0039055829     0.0242963886     0.0413715076     24.5173606872     75.2037582397     -49.5923080444
 49  29    0    0     0.0407035017     -9.7832069396     -0.0287318849     0.0121615076     0.0115130209     0.0000918804     24.6924839019     75.7308883666     -49.7609901428
 49 236    0    0     0.0407035017     -9.7832069396     -0.0287318849     0.0121615076     0.0115130209     0.0000918804     24.6924839019     75.7308883666     -49.7609901428
 50 187    0    0     0.1029559254     -9.7544746398     -0.0215489125     0.0009760633     -0.0057977905     -0.0262738132     24.6924839019     75.7308883666     -49.7609901428
 51 139    0    0     0.1316878080     -9.7496862411     -0.0047886476     -0.0267212343     -0.0127221131     -0.0049682025     24.6924839019     75.7308883666     -49.7609901428
 52  91    0    0     0.1316878080     -9.7496862411     -0.0047886476     -0.0267212343     -0.0127221131     -0.0049682025     24.6924839019     75.7308883666     -49.7609901428
 53  43    0    0     0.1101388931     -9.7544746398     0.0167602658     -0.0429667663     -0.0031345880     0.0429694271     24.6924839019     75.7308883666     -49.7609901428
 53 251    0    0     0.0478864765     -9.7664461135     -0.0430978250     -0.0472278881     0.0040560560     0.0717320060     24.6924839019     75.7308883666     -49.7609901428
 54 203    0    0     0.0478864765     -9.7664461135     -0.0430978250     -0.0472278881     0.0040560560     0.0717320060     24.6924839019     75.7308883666     -49.7609901428
 55 154    0    0     -0.0143659424     -9.7832069396     -0.0526751232     -0.0331129169     0.0099150991     0.0461652708     24.6924839019     75.7308883666     -49.7609901428
 56 106    0    0     -0.0095772953     -9.7856006622     0.0000000000     -0.0213948297     0.0043223762     -0.0110935664     24.6924839019     75.7308883666     -49.7609901428
 57  57    0    0     -0.0095772953     -9.7856006622     0.0000000000     -0.0213948297     0.0043223762     -0.0110935664     24.6924839019     75.7308883666     -49.7609901428
 58   7    0    0     0.0670410633     -9.7401084899     0.0023943238     -0.0368413972     -0.0097925930     -0.0435846233     23.2914924621     76.4337234497     -49.7609901428
 58 215    0    0     0.0957729530     -9.7520809173     -0.0239432382     -0.0664029359     -0.0132547545     -0.0292033386     23.2914924621     76.4337234497     -49.7609901428
 59 167    0    0     0.0957729530     -9.7520809173     -0.0239432382     -0.0664029359     -0.0132547545     -0.0292033386     23.2914924621     76.4337234497     -49.7609901428
 60 120    0    0     0.0742240333     -9.7856006622     -0.0430978250     -0.0765231037     -0.0105915522     -0.0108272457     23.2914924621     76.4337234497     -49.7609901428
 61  72    0    0     0.0598580884     -9.7808122634     -0.0646467447     -0.0640060520     -0.0039335487     -0.0108272457     23.2914924621     76.4337234497     -49.7609901428
 62  24    0    0     0.0598580884     -9.7808122634     -0.0646467447     -0.0640060520     -0.0039335487     -0.0108272457     23.2914924621     76.4337234497     -49.7609901428
 62 232    0    0     0.0718297100     -9.7616577148     -0.0239432382     -0.0517553281     0.0000612537     -0.0198821306     23.2914924621     76.4337234497     -49.7609901428
 63 184    0    0     0.0502807998     -9.7640523910     -0.0311262083     -0.0562827682     -0.0015366672     -0.0268064546     23.2914924621     76.4337234497     -49.7609901428
 64 136    0    0     0.0502807998     -9.7640523910     -0.0311262083     -0.0562827682     -0.0015366672     -0.0268064546     23.2914924621     76.4337234497     -49.7609901428
 65  88    0    0     0.0383091812     -9.7616577148     -0.0742240333     -0.0642723751     -0.0073957109     -0.0369266223     22.7661209106     76.9608535766     -50.6043968200
 66  40    0    0     0.0981672668     -9.7520809173     -0.0670410633     -0.0698651027     -0.0135210740     -0.0550363922     22.7661209106     76.9608535766     -50.6043968200
 66 248    0    0     0.0981672668     -9.7520809173     -0.0670410633     -0.0698651027     -0.0135210740     -0.0550363922     22.7661209106     76.9608535766     -50.6043968200
 67 200    0    0     0.0359148550     -9.6203927993     0.0311262083     -0.0632070970     -0.0420173358     -0.0619607067     22.7661209106     76.9608535766     -50.6043968200
 68 152    0    0     0.1867572593     -9.7784175872     -0.1292934894     -0.0656039762     -0.0934171199     -0.0369266223     22.7661209106     76.9608535766     -50.6043968200
 69 104    0    0     0.1867572593     -9.7784175872     -0.1292934894     -0.0656039762     -0.0934171199     -0.0369266223     22.7661209106     76.9608535766     -50.6043968200
 70  57    0    0     0.1628140068     -9.7712354660     -0.1053502440     -0.0466952466     -0.0366909265     -0.0047018823     22.7661209106     76.9608535766     -50.6043968200
 71   9    0    0     0.1125332117     -9.7784175872     -0.1197161788     -0.0166010675     -0.0065967507     0.0259249353     22.7661209106     76.9608535766     -50.6043968200
 71 216    0    0     0.1125332117     -9.7784175872     -0.1197161788     -0.0166010675     -0.0065967507     0.0259249353     22.7661209106     76.9608535766     -50.6043968200
 72 169    0    0     0.1005615949     -9.7856006622     -0.0885899734     0.0121615076     0.0096487789     0.0267238974     23.2914924621     78.1908187866     -51.7851676940
 73 120    0    0     0.1125332117     -9.7568693161     -0.0263375616     0.0185531902     0.0067192578     0.0456326293     23.2914924621     78.1908187866     -51.7851676940
 74  73    0    0     0.1125332117     -9.7568693161     -0.0263375616     0.0185531902     0.0067192578     0.0456326293     23.2914924621     78.1908187866     -51.7851676940
 75  25    0    0     0.0742240333     -9.7520809173     -0.0502807998     0.0073677449     0.0016591745     0.0717320060     23.2914924621     78.1908187866     -51.7851676940
 75 232    0    0     0.0191545906     -9.7640523910     -0.0263375616     -0.0094104223     0.0035234160     0.0730636072     23.2914924621     78.1908187866     -51.7851676940
 76 184    0    0     0.0191545906     -9.7640523910     -0.0263375616     -0.0094104223     0.0035234160     0.0730636072     23.2914924621     78.1908187866     -51.7851676940
 77 135    0    0     0.0239432382     -9.7616577148     -0.0119716191     -0.0235253906     0.0024581351     0.0554864788     23.2914924621     78.1908187866     -51.7851676940
 78  88    0    0     0.0095772953     -9.7760238647     -0.0502807998     -0.0203295493     0.0061866168     0.0373767042     23.2914924621     78.1908187866     -51.7851676940
 79  39    0    0     0.0095772953     -9.7760238647     -0.0502807998     -0.0203295493     0.0061866168     0.0373767042     23.2914924621     78.1908187866     -51.7851676940
 79 247    0    0     0.0071829710     -9.7736291885     -0.0383091812     -0.0070135407     0.0101814198     0.0112773275     23.4666156768     76.6094360351     -51.2791213989
 80 198    0    0     0.0335205316     -9.7425031661     0.0000000000     -0.0120736253     0.0032570955     -0.0121588468     23.4666156768     76.6094360351     -51.2791213989
 81 149    0    0     0.0335205316     -9.7425031661     0.0000000000     -0.0120736253     0.0032570955     -0.0121588468     23.4666156768     76.6094360351     -51.2791213989
 82 100    0    0     0.0383091812     -9.7760238647     -0.0047886476     -0.0320476341     -0.0028682682     -0.0198821306     23.4666156768     76.6094360351     -51.2791213989
 83  52    0    0     0.0550694465     -9.7640523910     -0.0239432382     -0.0387056398     -0.0026019477     -0.0092293252     23.4666156768     76.6094360351     -51.2791213989
 84   4    0    0     0.0550694465     -9.7640523910     -0.0239432382     -0.0387056398     -0.0026019477     -0.0092293252     23.4666156768     76.6094360351     -51.2791213989
 84 212    0    0     0.0119716191     -9.7832069396     -0.0407035017     -0.0442983675     0.0003275738     0.0136742091     23.4666156768     76.6094360351     -51.2791213989
 85 164    0    0     -0.0095772953     -9.7664461135     -0.0407035017     -0.0376403594     0.0005938941     -0.0007070801     23.4666156768     76.6094360351     -51.2791213989
 86 116    0    0     -0.0095772953     -9.7664461135     -0.0407035017     -0.0376403594     0.0005938941     -0.0007070801     23.4666156768     76.6094360351     -51.2791213989
 87  67    0    0     -0.0119716191     -9.7856006622     -0.0670410633     -0.0293844337     -0.0028682682     -0.0387908573     22.0656242370     77.3122711181     -48.9175834655
 88  20    0    0     0.0311262083     -9.7568693161     -0.0215489125     -0.0174000263     -0.0031345880     -0.0715482330     22.0656242370     77.3122711181     -48.9175834655
 88 228    0    0     0.0311262083     -9.7568693161     -0.0215489125     -0.0174000263     -0.0031345880     -0.0715482330     22.0656242370     77.3122711181     -48.9175834655
 89 181    0    0     0.1053502440     -9.7640523910     -0.0119716191     -0.0275201940     -0.0081946706     -0.0798041725     22.0656242370     77.3122711181     -48.9175834655
 90 133    0    0     0.1125332117     -9.7520809173     -0.0359148550     -0.0512226867     -0.0081946706     -0.0526395082     22.0656242370     77.3122711181     -48.9175834655
 91  85    0    0     0.1125332117     -9.7520809173     -0.0359148550     -0.0512226867     -0.0081946706     -0.0526395082     22.0656242370     77.3122711181     -48.9175834655
 92  38    0    0     0.0981672668     -9.7448978424     -0.0430978250     -0.0608102130     -0.0023356275     -0.0177515721     22.0656242370     77.3122711181     -48.9175834655
 92 246    0    0     0.0646467447     -9.7808122634     -0.0550694465     -0.0613428544     -0.0028682682     0.0056846036     22.0656242370     77.3122711181     -48.9175834655
 93 198    0    0     0.0646467447     -9.7808122634     -0.0550694465     -0.0613428544     -0.0028682682     0.0056846036     22.0656242370     77.3122711181     -48.9175834655
 94 150    0    0     0.0814070034     -9.7927837371     -0.0407035017     -0.0490921306     -0.0052651495     -0.0015060406     22.0656242370     77.3122711181     -48.9175834655
 95 102    0    0     0.0861956501     -9.7784175872     -0.0550694465     -0.0339118766     -0.0007377068     -0.0068324441     24.1671123504     78.0151138305     -49.9296722412
 96  55    0    0     0.0861956501     -9.7784175872     -0.0550694465     -0.0339118766     -0.0007377068     -0.0068324441     24.1671123504     78.0151138305     -49.9296722412
 97   7    0    0     0.0861956501     -9.7640523910     -0.0311262083     -0.0136715471     0.0107140600     0.0110110068     24.1671123504     78.0151138305     -49.9296722412
 97 214    0    0     0.0694353866     -9.7568693161     -0.0143659424     -0.0059482603     0.0147088623     0.0307186985     24.1671123504     78.0151138305     -49.9296722412
 98 166    0    0     0.0694353866     -9.7568693161     -0.0143659424     -0.0059482603     0.0147088623     0.0307186985     24.1671123504     78.0151138305     -49.9296722412
 99 118    0    0     0.0478864765     -9.7640523910     0.0119716191     -0.0083451423     0.0101814198     0.0395072669     24.1671123504     78.0151138305     -49.9296722412
100  70    0    0     0.0407035017     -9.7664461135     -0.0023943238     -0.0195305919     -0.0036672282     0.0325829410     24.1671123504     78.0151138305     -49.9296722412
101  22    0    0     0.0407035017     -9.7664461135     -0.0023943238     -0.0195305919     -0.0036672282     0.0325829410     24.1671123504     78.0151138305     -49.9296722412
101 230    0    0     0.0430978250     -9.7784175872     -0.0167602658     -0.0288517951     -0.0132547545     0.0248596549     24.1671123504     78.0151138305     -49.9296722412
102 183    0    0     0.0335205316     -9.7688407897     -0.0287318849     -0.0256559514     -0.0079283504     0.0216638135     23.4666156768     76.6094360351     -50.2670326232
103 135    0    0     0.0335205316     -9.7688407897     -0.0287318849     -0.0256559514     -0.0079283504     0.0216638135     23.4666156768     76.6094360351     -50.2670326232
104  87    0    0     0.0239432382     -9.7664461135     -0.0191545906     -0.0203295493     -0.0002050664     0.0155384492     23.4666156768     76.6094360351     -50.2670326232
105  39    0    0     0.0143659424     -9.7592630386     0.0143659424     -0.0259222722     -0.0034009084     -0.0047018823     23.4666156768     76.6094360351     -50.2670326232
105 247    0    0     0.0143659424     -9.7592630386     0.0143659424     -0.0259222722     -0.0034009084     -0.0047018823     23.4666156768     76.6094360351     -50.2670326232
106 199    0    0     0.0215489125     -9.7784175872     -0.0071829710     -0.0317813158     -0.0111241924     -0.0257411742     23.4666156768     76.6094360351     -50.2670326232
107 151    0    0     0.0574637699     -9.7520809173     0.0095772953     -0.0349771618     -0.0116568338     -0.0342634177     23.4666156768     76.6094360351     -50.2670326232
108 104    0    0     0.0574637699     -9.7520809173     0.0095772953     -0.0349771618     -0.0116568338     -0.0342634177     23.4666156768     76.6094360351     -50.2670326232
109  56    0    0     0.0454921483     -9.7496862411     0.0287318849     -0.0413688421     -0.0079283504     -0.0268064546     23.4666156768     76.6094360351     -50.2670326232
110   9    0    0     0.0407035017     -9.7592630386     -0.0335205316     -0.0384393196     -0.0020693075     -0.0331981372     24.1671123504     75.9065933227     -50.6043968200
110 217    0    0     0.0407035017     -9.7592630386     -0.0335205316     -0.0384393196     -0.0020693075     -0.0331981372     24.1671123504     75.9065933227     -50.6043968200
111 169    0    0     0.0622524166     -9.7760238647     0.0119716191     -0.0379066801     -0.0023356275     -0.0539711093     24.1671123504     75.9065933227     -50.6043968200
112 121    0    0     0.1077445626     -9.7472915649     0.0263375616     -0.0477605247     -0.0052651495     -0.0521068668     24.1671123504     75.9065933227     -50.6043968200
113  73    0    0     0.1077445626     -9.7472915649     0.0263375616     -0.0477605247     -0.0052651495     -0.0521068668     24.1671123504     75.9065933227     -50.6043968200
114  26    0    0     0.1053502440     -9.7496862411     -0.0215489125     -0.0584133338     -0.0060641098     -0.0217463731     24.1671123504     75.9065933227     -50.6043968200
114 234    0    0     0.0957729530     -9.7784175872     -0.0119716191     -0.0608102130     -0.0015366672     0.0078151655     24.1671123504     75.9065933227     -50.6043968200
115 186    0    0     0.0957729530     -9.7784175872     -0.0119716191     -0.0608102130     -0.0015366672     0.0078151655     24.1671123504     75.9065933227     -50.6043968200
116 138    0    0     0.0885899734     -9.8023614883     -0.0526751232     -0.0544185256     0.0051213369     0.0211311721     24.1671123504     75.9065933227     -50.6043968200
117  90    0    0     0.0790126848     -9.7856006622     -0.0526751232     -0.0317813158     0.0147088623     0.0376430273     24.3422374725     77.1365661621     -50.4357147216
118  43    0    0     0.0790126848     -9.7856006622     -0.0526751232     -0.0317813158     0.0147088623     0.0376430273     24.3422374725     77.1365661621     -50.4357147216
118 251    0    0     0.0694353866     -9.7736291885     -0.0574637699     -0.0131389045     0.0187036657     0.0549538373     24.3422374725     77.1365661621     -50.4357147216
119 204    0    0     0.0239432382     -9.7664461135     -0.0143659424     -0.0008881763     0.0234974265     0.0711993646     24.3422374725     77.1365661621     -50.4357147216
120 157    0    0     0.0239432382     -9.7664461135     -0.0143659424     -0.0008881763     0.0234974265     0.0711993646     24.3422374725     77.1365661621     -50.4357147216
121 109    0    0     -0.0047886476     -9.7903900146     0.0071829710     0.0073677449     0.0250953483     0.0632097625     24.3422374725     77.1365661621     -50.4357147216
122  61    0    0     -0.0167602658     -9.7640523910     0.0215489125     -0.0022197775     0.0136435806     0.0474968719     24.3422374725     77.1365661621     -50.4357147216
123  14    0    0     -0.0167602658     -9.7640523910     0.0215489125     -0.0022197775     0.0136435806     0.0474968719     24.3422374725     77.1365661621     -50.4357147216
123 222    0    0     -0.0095772953     -9.7616577148     0.0263375616     -0.0333792400     0.0005938941     0.0352461457     24.3422374725     77.1365661621     -50.4357147216
124 174    0    0     -0.0359148550     -9.7784175872     0.0047886476     -0.0578806924     -0.0097925930     0.0213974928     23.4666156768     77.3122711181     -50.9417610168
125 127    0    0     -0.0359148550     -9.7784175872     0.0047886476     -0.0578806924     -0.0097925930     0.0213974928     23.4666156768     77.3122711181     -50.9417610168
126  79    0    0     -0.0239432382     -9.7903900146     -0.0430978250     -0.0589459705     -0.0135210740     -0.0150883674     23.4666156768     77.3122711181     -50.9417610168
127  31    0    0     -0.0047886476     -9.7903900146     -0.0047886476     -0.0434994029     -0.0137873947     -0.0451825428     23.4666156768     77.3122711181     -50.9417610168
127 240    0    0     -0.0047886476     -9.7903900146     -0.0047886476     -0.0434994029     -0.0137873947     -0.0451825428     23.4666156768     77.3122711181     -50.9417610168
128 192    0    0     0.0047886476     -9.7712354660     -0.0023943238     -0.0275201940     -0.0151189947     -0.0648902368     23.4666156768     77.3122711181     -50.9417610168
129 145    0    0     0.0598580884     -9.7736291885     0.0143659424     -0.0237917137     -0.0185811576     -0.0755430459     23.4666156768     77.3122711181     -50.9417610168
130  98    0    0     0.0598580884     -9.7736291885     0.0143659424     -0.0237917137     -0.0185811576     -0.0755430459     23.4666156768     77.3122711181     -50.9417610168
131  50    0    0     0.1029559254     -9.7353200912     0.0215489125     -0.0339118766     -0.0167169151     -0.0545037508     23.4666156768     77.3122711181     -50.9417610168
132   3    0    0     0.0909842967     -9.7377147674     0.0215489125     -0.0458962869     -0.0100589132     -0.0028376412     23.4666156768     77.3122711181     -50.9417610168
132 211    0    0     0.0909842967     -9.7377147674     0.0215489125     -0.0458962869     -0.0100589132     -0.0028376412     23.4666156768     77.3122711181     -50.9417610168
133 163    0    0     0.0383091812     -9.7688407897     -0.0287318849     -0.0498910856     -0.0041998691     0.0357787847     24.5173606872     76.9608535766     -50.9417610168
134 116    0    0     0.0095772953     -9.7975721359     -0.0143659424     -0.0379066801     0.0003275738     0.0320502996     24.5173606872     76.9608535766     -50.9417610168
135  67    0    0     0.0095772953     -9.7975721359     -0.0143659424     -0.0379066801     0.0003275738     0.0320502996     24.5173606872     76.9608535766     -50.9417610168
136  19    0    0     -0.0071829710     -9.7664461135     0.0000000000     -0.0160684289     0.0093824596     0.0080814847     24.5173606872     76.9608535766     -50.9417610168
136 225    0    0     0.0646467447     -9.7496862411     0.0263375616     -0.0096767435     0.0109803795     -0.0132241272     24.5173606872     76.9608535766     -50.9417610168
137 177    0    0     0.0646467447     -9.7496862411     0.0263375616     -0.0096767435     0.0109803795     -0.0132241272     24.5173606872     76.9608535766     -50.9417610168
138 130    0    0     0.0598580884     -9.7616577148     0.0311262083     -0.0216611504     0.0091161394     0.0040866827     24.5173606872     76.9608535766     -50.9417610168
139  81    0    0     0.0407035017     -9.7592630386     0.0335205316     -0.0389719600     0.0091161394     0.0277891778     24.5173606872     76.9608535766     -50.9417610168
140  33    0    0     0.0407035017     -9.7592630386     0.0335205316     -0.0389719600     0.0091161394     0.0277891778     24.5173606872     76.9608535766     -50.9417610168
140 240    0    0     -0.0023943238     -9.7736291885     -0.0047886476     -0.0485594844     0.0085834989     0.0381756668     23.1163692474     77.3122711181     -49.5923080444
141 192    0    0     -0.0502807998     -9.7927837371     0.0167602658     -0.0387056398     0.0067192578     0.0219301342     23.1163692474     77.3122711181     -49.5923080444
142 145    0    0     -0.0502807998     -9.7927837371     0.0167602658     -0.0387056398     0.0067192578     0.0219301342     23.1163692474     77.3122711181     -49.5923080444
143  97    0    0     -0.0167602658     -9.7688407897     0.0263375616     -0.0237917137     0.0029907751     -0.0164199695     23.1163692474     77.3122711181     -49.5923080444
144  49    0    0     0.0215489125     -9.7616577148     0.0550694465     -0.0288517951     0.0016591745     -0.0331981372     23.1163692474     77.3122711181     -49.5923080444
145   1    0    0     0.0215489125     -9.7616577148     0.0550694465     -0.0288517951     0.0016591745     -0.0331981372     23.1163692474     77.3122711181     -49.5923080444
145 209    0    0     0.0478864765     -9.7640523910     0.0239432382     -0.0448310041     -0.0002050664     -0.0172189307     23.1163692474     77.3122711181     -49.5923080444
146 161    0    0     0.0119716191     -9.7568693161     0.0287318849     -0.0514890098     0.0027244553     0.0051519632     23.1163692474     77.3122711181     -49.5923080444
147 113    0    0     0.0119716191     -9.7568693161     0.0287318849     -0.0514890098     0.0027244553     0.0051519632     23.1163692474     77.3122711181     -49.5923080444
148  65    0    0     -0.0095772953     -9.7927837371     -0.0071829710     -0.0469615650     -0.0028682682     -0.0057671632     24.1671123504     77.3122711181     -50.2670326232
149  18    0    0     0.0023943238     -9.7975721359     0.0071829710     -0.0323139572     -0.0047325091     -0.0321328592     24.1671123504     77.3122711181     -50.2670326232
149 226    0    0     0.0023943238     -9.7975721359     0.0071829710     -0.0323139572     -0.0047325091     -0.0321328592     24.1671123504     77.3122711181     -50.2670326232
150 179    0    0     0.0622524166     -9.7401084899     0.0335205316     -0.0205958700     0.0005938941     -0.0419867038     24.1671123504     77.3122711181     -50.2670326232
151 131    0    0     0.0766183614     -9.7688407897     0.0239432382     -0.0288517951     0.0035234160     -0.0129578089     24.1671123504     77.3122711181     -50.2670326232
152  83    0    0     0.0766183614     -9.7688407897     0.0239432382     -0.0288517951     0.0035234160     -0.0129578089     24.1671123504     77.3122711181     -50.2670326232
153  35    0    0     0.0454921483     -9.7616577148     0.0287318849     -0.0400372409     0.0003275738     0.0245933341     24.1671123504     77.3122711181     -50.2670326232
153 243    0    0     0.0095772953     -9.7760238647     -0.0047886476     -0.0517553281     -0.0028682682     0.0456326293     24.1671123504     77.3122711181     -50.2670326232
154 196    0    0     0.0095772953     -9.7760238647     -0.0047886476     -0.0517553281     -0.0028682682     0.0456326293     24.1671123504     77.3122711181     -50.2670326232
155 148    0    0     -0.0215489125     -9.7760238647     0.0191545906     -0.0522879695     -0.0010040270     0.0352461457     23.4666156768     78.0151138305     -48.9175834655
156 100    0    0     -0.0430978250     -9.7616577148     -0.0191545906     -0.0469615650     0.0011265344     0.0048856434     23.4666156768     78.0151138305     -48.9175834655
157  52    0    0     -0.0430978250     -9.7616577148     -0.0191545906     -0.0469615650     0.0011265344     0.0048856434     23.4666156768     78.0151138305     -48.9175834655
158   4    0    0     -0.0047886476     -9.7760238647     0.0167602658     -0.0453636455     -0.0020693075     -0.0265401363     23.4666156768     78.0151138305     -48.9175834655
158 212    0    0     0.0167602658     -9.7472915649     0.0239432382     -0.0528206110     -0.0039335487     -0.0347960591     23.4666156768     78.0151138305     -48.9175834655
159 165    0    0     0.0167602658     -9.7472915649     0.0239432382     -0.0528206110     -0.0039335487     -0.0347960591     23.4666156768     78.0151138305     -48.9175834655
160 117    0    0     0.0335205316     -9.7664461135     -0.0095772953     -0.0602775764     -0.0097925930     -0.0260074973     23.4666156768     78.0151138305     -48.9175834655
161  70    0    0     0.0287318849     -9.7879953384     -0.0119716191     -0.0536195707     -0.0111241924     -0.0108272457     23.4666156768     78.0151138305     -48.9175834655
162  22    0    0     0.0287318849     -9.7879953384     -0.0119716191     -0.0536195707     -0.0111241924     -0.0108272457     23.4666156768     78.0151138305     -48.9175834655
162 231    0    0     0.0263375616     -9.7808122634     -0.0047886476     -0.0416351604     -0.0065967507     -0.0044355626     23.8168640136     75.5551757812     -50.6043968200
163 183    0    0     0.0430978250     -9.7616577148     -0.0047886476     -0.0339118766     0.0013928544     0.0035540425     23.8168640136     75.5551757812     -50.6043968200
164 134    0    0     0.0430978250     -9.7616577148     -0.0047886476     -0.0339118766     0.0013928544     0.0035540425     23.8168640136     75.5551757812     -50.6043968200
165  86    0    0     0.0143659424     -9.7544746398     -0.0191545906     -0.0336455559     0.0059202966     0.0160710906     23.8168640136     75.5551757812     -50.6043968200
166  38    0    0     -0.0143659424     -9.7520809173     0.0071829710     -0.0395046024     0.0035234160     0.0166037311     23.8168640136     75.5551757812     -50.6043968200
166 245    0    0     -0.0143659424     -9.7520809173     0.0071829710     -0.0395046024     0.0035234160     0.0166037311     23.8168640136     75.5551757812     -50.6043968200
167 197    0    0     -0.0047886476     -9.7736291885     0.0023943238     -0.0474942064     -0.0060641098     0.0011571609     23.8168640136     75.5551757812     -50.6043968200
168 148    0    0     0.0047886476     -9.7664461135     -0.0287318849     -0.0429667663     -0.0073957109     -0.0065661239     23.8168640136     75.5551757812     -50.6043968200
169 101    0    0     0.0047886476     -9.7664461135     -0.0287318849     -0.0429667663     -0.0073957109     -0.0065661239     23.8168640136     75.5551757812     -50.6043968200
170  53    0    0     0.0119716191     -9.7640523910     -0.0407035017     -0.0304497146     -0.0047325091     -0.0129578089     23.8168640136     75.5551757812     -50.6043968200
171   5    0    0     0.0287318849     -9.7425031661     -0.0119716191     -0.0221937894     0.0005938941     -0.0140230884     23.9919891357     76.0823059082     -51.1104393005
171 212    0    0     0.0287318849     -9.7425031661     -0.0119716191     -0.0221937894     0.0005938941     -0.0140230884     23.9919891357     76.0823059082     -51.1104393005
172 164    0    0     0.0311262083     -9.7856006622     -0.0095772953     -0.0299170761     0.0040560560     -0.0017723607     23.9919891357     76.0823059082     -51.1104393005
173 116    0    0     0.0071829710     -9.7568693161     0.0167602658     -0.0333792400     0.0099150991     0.0134078872     23.9919891357     76.0823059082     -51.1104393005
174  67    0    0     0.0071829710     -9.7568693161     0.0167602658     -0.0333792400     0.0099150991     0.0134078872     23.9919891357     76.0823059082     -51.1104393005
175  18    0    0     -0.0215489125     -9.7784175872     0.0047886476     -0.0325802803     0.0059202966     0.0080814847     23.9919891357     76.0823059082     -51.1104393005
175 226    0    0     0.0095772953     -9.7592630386     0.0023943238     -0.0272538709     0.0008602141     -0.0039029216     23.9919891357     76.0823059082     -51.1104393005
176 177    0    0     0.0095772953     -9.7592630386     0.0023943238     -0.0272538709     0.0008602141     -0.0039029216     23.9919891357     76.0823059082     -51.1104393005
177 128    0    0     0.0167602658     -9.7808122634     -0.0407035017     -0.0299170761     -0.0002050664     0.0000918804     23.9919891357     76.0823059082     -51.1104393005
178  79    0    0     0.0215489125     -9.7664461135     -0.0287318849     -0.0312486767     0.0000612537     0.0024887619     23.9919891357     76.0823059082     -51.1104393005
179  31    0    0     0.0215489125     -9.7664461135     -0.0287318849     -0.0312486767     0.0000612537     0.0024887619     23.1163692474     76.2580108642     -50.9417610168
179 239    0    0     0.0095772953     -9.7640523910     -0.0095772953     -0.0320476341     -0.0023356275     0.0078151655     23.1163692474     76.2580108642     -50.9417610168
180 191    0    0     -0.0023943238     -9.7664461135     -0.0191545906     -0.0336455559     -0.0057977905     0.0136742091     23.1163692474     76.2580108642     -50.9417610168
181 143    0    0     -0.0023943238     -9.7664461135     -0.0191545906     -0.0336455559     -0.0057977905     0.0136742091     23.1163692474     76.2580108642     -50.9417610168
182  96    0    0     0.0023943238     -9.7760238647     -0.0023943238     -0.0331129169     -0.0055314693     0.0187342910     23.1163692474     76.2580108642     -50.9417610168
183  48    0    0     -0.0095772953     -9.7688407897     0.0119716191     -0.0261885929     -0.0002050664     0.0227290916     23.1163692474     76.2580108642     -50.9417610168
184   0    0    0     -0.0095772953     -9.7688407897     0.0119716191     -0.0261885929     -0.0002050664     0.0227290916     23.1163692474     76.2580108642     -50.9417610168
184 207    0    0     -0.0478864765     -9.7688407897     0.0191545906     -0.0283191537     0.0000612537     0.0182016506     23.1163692474     76.2580108642     -50.9417610168
185 159    0    0     -0.0478864765     -9.7688407897     0.0191545906     -0.0283191537     0.0000612537     0.0182016506     23.1163692474     76.2580108642     -50.9417610168
186 111    0    0     -0.0502807998     -9.7784175872     -0.0119716191     -0.0381730031     -0.0023356275     0.0011571609     25.5681037902     79.0693664550     -50.9417610168
187  63    0    0     -0.0311262083     -9.7736291885     0.0335205316     -0.0493584442     -0.0068630704     -0.0241432547     25.5681037902     79.0693664550     -50.9417610168
188  15    0    0     -0.0311262083     -9.7736291885     0.0335205316     -0.0493584442     -0.0068630704     -0.0241432547     25.5681037902     79.0693664550     -50.9417610168
188 223    0    0     0.0167602658     -9.7736291885     0.0263375616     -0.0530869293     -0.0081946706     -0.0369266223     25.5681037902     79.0693664550     -50.9417610168
189 176    0    0     0.0143659424     -9.7903900146     -0.0383091812     -0.0512226867     -0.0105915522     -0.0260074973     25.5681037902     79.0693664550     -50.9417610168
190 128    0    0     0.0143659424     -9.7903900146     -0.0383091812     -0.0512226867     -0.0105915522     -0.0260074973     25.5681037902     79.0693664550     -50.9417610168
191  80    0    0     0.0143659424     -9.7616577148     -0.0143659424     -0.0387056398     -0.0034009084     -0.0041692419     25.5681037902     79.0693664550     -50.9417610168
192  32    0    0     -0.0167602658     -9.7592630386     0.0215489125     -0.0288517951     0.0048550162     0.0072825245     25.5681037902     79.0693664550     -50.9417610168
192 239    0    0     -0.0167602658     -9.7592630386     0.0215489125     -0.0288517951     0.0048550162     0.0072825245     25.5681037902     79.0693664550     -50.9417610168
193 191    0    0     -0.0143659424     -9.7664461135     -0.0023943238     -0.0325802803     0.0029907751     0.0155384492     23.4666156768     76.2580108642     -50.6043968200
194 143    0    0     -0.0095772953     -9.7999668121     -0.0215489125     -0.0336455559     0.0035234160     0.0229954147     23.4666156768     76.2580108642     -50.6043968200
195  95    0    0     -0.0095772953     -9.7999668121     -0.0215489125     -0.0336455559     0.0035234160     0.0229954147     23.4666156768     76.2580108642     -50.6043968200
196  47    0    0     -0.0215489125     -9.7736291885     -0.0143659424     -0.0376403594     0.0040560560     0.0205985331     23.4666156768     76.2580108642     -50.6043968200
196 255    0    0     -0.0311262083     -9.7664461135     -0.0119716191     -0.0450973224     0.0013928544     0.0123426079     23.4666156768     76.2580108642     -50.6043968200
197 207    0    0     -0.0311262083     -9.7664461135     -0.0119716191     -0.0450973224     0.0013928544     0.0123426079     23.4666156768     76.2580108642     -50.6043968200
198 159    0   -2     -0.0359148550     -9.7927837371     -0.0119716191     -0.0456299638     0.0008602141     0.0070162048     23.4666156768     76.2580108642     -50.6043968200
199 111    0    0     -0.0359148550     -9.7736291885     0.0047886476     -0.0392382812     0.0027244553     0.0014234810     23.4666156768     76.2580108642     -50.6043968200
200  62    0    0     -0.0359148550     -9.7736291885     0.0047886476     -0.0392382812     0.0027244553     0.0014234810     23.4666156768     76.2580108642     -50.6043968200
201  14    0    0     -0.0167602658     -9.7712354660     -0.0167602658     -0.0325802803     0.0029907751     -0.0049682025     23.4666156768     76.2580108642     -50.6043968200
201 222    0    0     -0.0095772953     -9.7736291885     0.0239432382     -0.0365750789     0.0003275738     -0.0028376412     25.7432289123     76.7851409912     -50.7730789184
202 174    0    0     -0.0095772953     -9.7736291885     0.0239432382     -0.0365750789     0.0003275738     -0.0028376412     25.7432289123     76.7851409912     -50.7730789184
203 126    0    0     -0.0143659424     -9.7568693161     0.0071829710     -0.0432330799     0.0003275738     0.0139405298     25.7432289123     76.7851409912     -50.7730789184
204  78    0    0     -0.0550694465     -9.7784175872     -0.0047886476     -0.0458962869     0.0003275738     0.0253922963     25.7432289123     76.7851409912     -50.7730789184
205  31    0    0     -0.0550694465     -9.7784175872     -0.0047886476     -0.0458962869     0.0003275738     0.0253922963     25.7432289123     76.7851409912     -50.7730789184
205 239    0    0     -0.0670410633     -9.7879953384     -0.0119716191     -0.0347108387     0.0032570955     0.0123426079     25.7432289123     76.7851409912     -50.7730789184
206 191    0    0     -0.0239432382     -9.7808122634     0.0071829710     -0.0269875550     -0.0007377068     -0.0164199695     25.7432289123     76.7851409912     -50.7730789184
207 143    0    0     -0.0239432382     -9.7808122634     0.0071829710     -0.0269875550     -0.0007377068     -0.0164199695     25.7432289123     76.7851409912     -50.7730789184
208  95    0    0     -0.0023943238     -9.7544746398     0.0287318849     -0.0264549136     0.0011265344     -0.0148220481     25.7432289123     76.7851409912     -50.7730789184
209  48    0    0     -0.0383091812     -9.7568693161     0.0263375616     -0.0320476341     0.0013928544     0.0072825245     22.9412441253     76.7851409912     -51.1104393005
209 255    0    0     -0.0383091812     -9.7568693161     0.0263375616     -0.0320476341     0.0013928544     0.0072825245     22.9412441253     76.7851409912     -51.1104393005
210 208    0    0     -0.0454921483     -9.7712354660     -0.0143659424     -0.0437657260     -0.0052651495     0.0200658917     22.9412441253     76.7851409912     -51.1104393005
211 160    0    0     -0.0574637699     -9.7760238647     -0.0095772953     -0.0466952466     -0.0041998691     0.0139405298     22.9412441253     76.7851409912     -51.1104393005
212 112    0    0     -0.0574637699     -9.7760238647     -0.0095772953     -0.0466952466     -0.0041998691     0.0139405298     22.9412441253     76.7851409912     -51.1104393005
213  65    0    0     -0.0407035017     -9.7784175872     -0.0191545906     -0.0408362007     -0.0012703471     0.0030214021     22.9412441253     76.7851409912     -51.1104393005
214  17    0    0     -0.0478864765     -9.7616577148     0.0047886476     -0.0400372409     0.0000612537     0.0046193227     22.9412441253     76.7851409912     -51.1104393005
214 224    0    0     -0.0478864765     -9.7616577148     0.0047886476     -0.0400372409     0.0000612537     0.0046193227     22.9412441253     76.7851409912     -51.1104393005
215 175    0    0     -0.0622524166     -9.7712354660     -0.0071829710     -0.0432330799     0.0005938941     0.0043530030     22.9412441253     76.7851409912     -51.1104393005
216 128    0    0     -0.0598580884     -9.7903900146     -0.0287318849     -0.0387056398     0.0037897360     -0.0094956455     23.9919891357     76.7851409912     -50.4357147216
217  80    0    0     -0.0598580884     -9.7903900146     -0.0287318849     -0.0387056398     0.0037897360     -0.0094956455     23.9919891357     76.7851409912     -50.4357147216
218  31    0    0     -0.0766183614     -9.7808122634     -0.0191545906     -0.0245906710     0.0008602141     -0.0342634177     23.9919891357     76.7851409912     -50.4357147216
218 240    0    0     -0.0191545906     -9.7640523910     0.0047886476     -0.0269875550     -0.0020693075     -0.0427856636     23.9919891357     76.7851409912     -50.4357147216
219 192    0    0     -0.0191545906     -9.7640523910     0.0047886476     -0.0269875550     -0.0020693075     -0.0427856636     23.9919891357     76.7851409912     -50.4357147216
220 144    0    0     0.0071829710     -9.7760238647     -0.0047886476     -0.0365750789     -0.0002050664     -0.0236106133     23.9919891357     76.7851409912     -50.4357147216
221  96    0    0     -0.0311262083     -9.7592630386     -0.0023943238     -0.0397709255     0.0037897360     0.0051519632     23.9919891357     76.7851409912     -50.4357147216
222  48    0    0     -0.0311262083     -9.7592630386     -0.0023943238     -0.0397709255     0.0037897360     0.0051519632     23.9919891357     76.7851409912     -50.4357147216
223   0    0    0     -0.0430978250     -9.7951784133     -0.0191545906     -0.0405698776     0.0019254949     0.0115436470     23.9919891357     76.7851409912     -50.4357147216
223 208    0    0     -0.0478864765     -9.7903900146     -0.0095772953     -0.0395046024     -0.0004713866     0.0072825245     24.8676090240     78.0151138305     -49.5923080444
224 160    0    0     -0.0478864765     -9.7903900146     -0.0095772953     -0.0395046024     -0.0004713866     0.0072825245     24.8676090240     78.0151138305     -49.5923080444
225 112    0    0     -0.0598580884     -9.7999668121     -0.0311262083     -0.0363087606     0.0005938941     0.0008908409     24.8676090240     78.0151138305     -49.5923080444
226  63    0    0     -0.0646467447     -9.7520809173     0.0143659424     -0.0261885929     0.0056539769     -0.0097619657     24.8676090240     78.0151138305     -49.5923080444
227  15    0    0     -0.0646467447     -9.7520809173     0.0143659424     -0.0261885929     0.0056539769     -0.0097619657     24.8676090240     78.0151138305     -49.5923080444
227 222    0    0     -0.0383091812     -9.7808122634     0.0119716191     -0.0296507549     -0.0026019477     -0.0164199695     24.8676090240     78.0151138305     -49.5923080444
228 175    0    0     -0.0263375616     -9.7664461135     0.0047886476     -0.0389719600     -0.0057977905     -0.0049682025     24.8676090240     78.0151138305     -49.5923080444
229 126    0    0     -0.0263375616     -9.7664461135     0.0047886476     -0.0389719600     -0.0057977905     -0.0049682025     24.8676090240     78.0151138305     -49.5923080444
230  78    0    0     -0.0287318849     -9.7808122634     -0.0047886476     -0.0408362007     -0.0028682682     0.0086141262     24.8676090240     78.0151138305     -49.5923080444
231  30    0    0     -0.0766183614     -9.7784175872     -0.0239432382     -0.0309823560     0.0005938941     0.0072825245     23.8168640136     76.6094360351     -50.6043968200
231 238    0    0     -0.0766183614     -9.7784175872     -0.0239432382     -0.0309823560     0.0005938941     0.0072825245     23.8168640136     76.6094360351     -50.6043968200
232 190    0    0     -0.0526751232     -9.7736291885     0.0023943238     -0.0166010675     -0.0015366672     -0.0089630041     23.8168640136     76.6094360351     -50.6043968200
233 142    0    0     -0.0119716191     -9.7568693161     0.0287318849     -0.0208621883     -0.0028682682     -0.0156210079     23.8168640136     76.6094360351     -50.6043968200
234  94    0    0     -0.0119716191     -9.7568693161     0.0287318849     -0.0208621883     -0.0028682682     -0.0156210079     23.8168640136     76.6094360351     -50.6043968200
235  46    0    0     -0.0239432382     -9.7688407897     -0.0143659424     -0.0419014835     -0.0044661893     0.0072825245     23.8168640136     76.6094360351     -50.6043968200
235 254    0    0     -0.0981672668     -9.7903900146     -0.0143659424     -0.0480268430     -0.0055314693     0.0174026908     23.8168640136     76.6094360351     -50.6043968200
236 206    0    0     -0.0981672668     -9.7903900146     -0.0143659424     -0.0480268430     -0.0055314693     0.0174026908     23.8168640136     76.6094360351     -50.6043968200
237 158    0    0     -0.0694353866     -9.7879953384     -0.0095772953     -0.0360424375     -0.0105915522     -0.0036366019     23.8168640136     76.6094360351     -50.6043968200
238 111    0    0     -0.0311262083     -9.7832069396     -0.0071829710     -0.0283191537     -0.0137873947     -0.0188168516     23.8168640136     76.6094360351     -50.6043968200
239  63    0    0     -0.0311262083     -9.7832069396     -0.0071829710     -0.0283191537     -0.0137873947     -0.0188168516     23.8168640136     76.6094360351     -50.6043968200
240  16    0    0     -0.0335205316     -9.7377147674     0.0071829710     -0.0347108387     -0.0105915522     -0.0081640443     24.6924839019     77.8394012451     -50.0983543395
240 224    0    0     -0.0838013267     -9.7568693161     0.0263375616     -0.0560164499     -0.0127221131     0.0016898013     24.6924839019     77.8394012451     -50.0983543395
241 176    0    0     -0.0838013267     -9.7568693161     0.0263375616     -0.0560164499     -0.0127221131     0.0016898013     24.6924839019     77.8394012451     -50.0983543395
242 128    0    0     -0.0526751232     -9.7736291885     0.0000000000     -0.0754578208     -0.0185811576     -0.0164199695     24.6924839019     77.8394012451     -50.0983543395
243  80    0    0     -0.0095772953     -9.7640523910     -0.0143659424     -0.0834474277     -0.0161842765     -0.0273390960     24.6924839019     77.8394012451     -50.0983543395
244  32    0    0     -0.0095772953     -9.7640523910     -0.0143659424     -0.0834474277     -0.0161842765     -0.0273390960     24.6924839019     77.8394012451     -50.0983543395
244 241    0    0     -0.0383091812     -9.7712354660     -0.0550694465     -0.0674682188     -0.0103252315     -0.0148220481     24.6924839019     77.8394012451     -50.0983543395
245 194    0    0     -0.0311262083     -9.7927837371     -0.0526751232     -0.0363087606     -0.0023356275     -0.0094956455     24.6924839019     77.8394012451     -50.0983543395
246 146    0    0     -0.0311262083     -9.7927837371     -0.0526751232     -0.0363087606     -0.0023356275     -0.0094956455     24.6924839019     77.8394012451     -50.0983543395
247  99    0    0     -0.0119716191     -9.7879953384     -0.0550694465     -0.0128725838     0.0040560560     0.0024887619     23.9919891357     77.4879837036     -51.4478034973
248  51    0    0     -0.0191545906     -9.7640523910     0.0047886476     0.0001771040     0.0144425415     0.0197995719     23.9919891357     77.4879837036     -51.4478034973
249   2    0    0     -0.0191545906     -9.7640523910     0.0047886476     0.0001771040     0.0144425415     0.0197995719     23.9919891357     77.4879837036     -51.4478034973
249 209    0    0     -0.0454921483     -9.7448978424     0.0215489125     -0.0096767435     0.0184373435     0.0373767042     23.9919891357     77.4879837036     -51.4478034973
250 161    0    0     -0.0933786296     -9.7856006622     0.0191545906     -0.0347108387     0.0147088623     0.0381756668     23.9919891357     77.4879837036     -51.4478034973
251 113    0    0     -0.0933786296     -9.7856006622     0.0191545906     -0.0347108387     0.0147088623     0.0381756668     23.9919891357     77.4879837036     -51.4478034973
252  65    0    0     -0.1029559254     -9.7808122634     -0.0047886476     -0.0536195707     0.0037897360     0.0043530030     23.9919891357     77.4879837036     -51.4478034973
253  17    0    0     -0.0742240333     -9.7688407897     -0.0143659424     -0.0618754959     -0.0034009084     -0.0342634177     23.9919891357     77.4879837036     -51.4478034973
253 225    0    0     -0.0742240333     -9.7688407897     -0.0143659424     -0.0618754959     -0.0034009084     -0.0342634177     23.9919891357     77.4879837036     -51.4478034973
254 178    0    0     -0.0311262083     -9.7736291885     -0.0407035017     -0.0648050212     -0.0023356275     -0.0513079118     24.1671123504     77.3122711181     -50.2670326232
255 131    0    0     -0.0119716191     -9.7808122634     -0.0454921483     -0.0597449302     0.0056539769     -0.0494436645     24.1671123504     77.3122711181     -50.2670326232
  0  83    0    0     -0.0119716191     -9.7808122634     -0.0454921483     -0.0597449302     0.0056539769     -0.0494436645     24.1671123504     77.3122711181     -50.2670326232
  1  36    0    0     -0.0191545906     -9.7879953384     -0.0454921483     -0.0480268430     0.0117793416     -0.0318665361     24.1671123504     77.3122711181     -50.2670326232
  1 244    0    0     -0.0191545906     -9.7832069396     -0.0335205316     -0.0368413972     0.0136435806     -0.0089630041     24.1671123504     77.3122711181     -50.2670326232
  2 197    0    0     -0.0191545906     -9.7832069396     -0.0335205316     -0.0368413972     0.0136435806     -0.0089630041     24.1671123504     77.3122711181     -50.2670326232
  3 149    0    0     -0.0023943238     -9.7808122634     -0.0359148550     -0.0352434825     0.0035234160     0.0123426079     24.1671123504     77.3122711181     -50.2670326232
  4 101    0    0     -0.0335205316     -9.7616577148     -0.0359148550     -0.0285854768     0.0032570955     0.0352461457     24.1671123504     77.3122711181     -50.2670326232
  5  53    0    0     -0.0335205316     -9.7616577148     -0.0359148550     -0.0285854768     0.0032570955     0.0352461457     24.1671123504     77.3122711181     -50.2670326232
  6   5    0    0     -0.0598580884     -9.7664461135     -0.0167602658     -0.0166010675     0.0093824596     0.0379093432     24.8676090240     76.6094360351     -51.6164855957
  6 212    0    0     -0.0622524166     -9.7592630386     -0.0143659424     -0.0110083448     0.0059202966     0.0293870973     24.8676090240     76.6094360351     -51.6164855957
  7 164    0    0     -0.0622524166     -9.7592630386     -0.0143659424     -0.0110083448     0.0059202966     0.0293870973     24.8676090240     76.6094360351     -51.6164855957
  8 115    0    0     -0.0550694465     -9.7832069396     0.0023943238     -0.0104757022     0.0027244553     0.0309850192     24.8676090240     76.6094360351     -51.6164855957
  9  67    0    0     -0.0933786296     -9.7616577148     -0.0023943238     -0.0115409827     0.0037897360     0.0352461457     24.8676090240     76.6094360351     -51.6164855957
 10  18    0    0     -0.0933786296     -9.7616577148     -0.0023943238     -0.0115409827     0.0037897360     0.0352461457     24.8676090240     76.6094360351     -51.6164855957
 10 226    0    0     -0.1173218607     -9.7712354660     0.0119716191     -0.0227264308     -0.0031345880     0.0158047685     24.8676090240     76.6094360351     -51.6164855957
 11 178    0    0     -0.1077445626     -9.7616577148     0.0143659424     -0.0440320444     -0.0143200340     -0.0172189307     24.8676090240     76.6094360351     -51.6164855957
 12 130    0    0     -0.1077445626     -9.7616577148     0.0143659424     -0.0440320444     -0.0143200340     -0.0172189307     24.8676090240     76.6094360351     -51.6164855957
 13  82    0    0     -0.0598580884     -9.7688407897     0.0095772953     -0.0517553281     -0.0199127578     -0.0467804670     24.5173606872     78.0151138305     -51.6164855957
 14  34    0    0     -0.0215489125     -9.7784175872     -0.0167602658     -0.0517553281     -0.0161842765     -0.0403887796     24.5173606872     78.0151138305     -51.6164855957
 14 243    0    0     -0.0215489125     -9.7784175872     -0.0167602658     -0.0517553281     -0.0161842765     -0.0403887796     24.5173606872     78.0151138305     -51.6164855957
