# Supplementary material for: A localization method for wireless capsule endoscopy using side wall cameras and IMU sensor
Source: Sci Rep. 2021 May 27;11:11204. doi: 10.1038/s41598-021-90523-w (PMC8160358; doi:10.1038/s41598-021-90523-w)
Supplement: Supplementary file 1 — Supplementary Information. [file 41598_2021_90523_MOESM1_ESM.zip › data/peris_+5_-2_+10_-2_+15_1]

175  93    0    0     -0.0047886476     -9.7760238647     -0.1173218607     0.0079949288     -0.0015473198     0.0035034422     23.8168640136     76.9608535766     -48.9175834655
176  45    0    0     0.0071829710     -9.7664461135     -0.0790126848     0.0151855731     0.0005832414     0.0051013636     23.8168640136     76.9608535766     -48.9175834655
176 253    0    0     -0.0287318849     -9.7496862411     -0.0861956501     0.0101254892     0.0000506011     0.0077645654     23.8168640136     77.3122711181     -50.6043968200
177 205    0    0     -0.0287318849     -9.7496862411     -0.0861956501     0.0101254892     0.0000506011     0.0077645654     23.8168640136     77.3122711181     -50.6043968200
178 156    0    0     -0.0143659424     -9.7640523910     -0.0550694465     0.0024022049     0.0003169212     0.0032371222     23.8168640136     77.3122711181     -50.6043968200
179 108    0    0     -0.0143659424     -9.7616577148     -0.0383091812     -0.0034568383     0.0000506011     -0.0015566406     23.8168640136     77.3122711181     -50.6043968200
180  60    0    0     -0.0143659424     -9.7616577148     -0.0383091812     -0.0034568383     0.0000506011     -0.0015566406     23.8168640136     77.3122711181     -50.6043968200
181  12    0    0     -0.0311262083     -9.7736291885     -0.0574637699     -0.0127780437     -0.0010146795     -0.0050188021     23.8168640136     77.3122711181     -50.6043968200
181 220    0    0     -0.0287318849     -9.7784175872     -0.0598580884     -0.0127780437     -0.0036778810     -0.0122094464     23.8168640136     77.3122711181     -50.6043968200
182 173    0    0     -0.0287318849     -9.7784175872     -0.0598580884     -0.0127780437     -0.0036778810     -0.0122094464     23.8168640136     77.3122711181     -50.6043968200
183 125    0    0     -0.0047886476     -9.7568693161     -0.0790126848     -0.0055873990     -0.0068737230     -0.0143400073     23.8168640136     77.3122711181     -50.6043968200
184  77    0    0     0.0000000000     -9.7520809173     -0.0838013267     -0.0061200389     -0.0122001266     -0.0098125648     24.1671123504     77.3122711181     -49.9296722412
185  28    0    0     0.0000000000     -9.7520809173     -0.0838013267     -0.0061200389     -0.0122001266     -0.0098125648     24.1671123504     77.3122711181     -49.9296722412
185 236    0    0     -0.0239432382     -9.7760238647     -0.1053502440     -0.0103811621     -0.0119338059     -0.0148726472     24.1671123504     77.3122711181     -49.9296722412
186 189    0    0     0.0239432382     -9.7736291885     -0.0790126848     0.0005379636     -0.0044768419     -0.0188674497     24.1671123504     77.3122711181     -49.9296722412
187 141    0    0     0.0239432382     -9.7736291885     -0.0790126848     0.0005379636     -0.0044768419     -0.0188674497     24.1671123504     77.3122711181     -49.9296722412
188  94    0    0     0.0143659424     -9.7568693161     -0.0909842967     0.0109244489     -0.0002157191     0.0059003238     24.1671123504     77.3122711181     -49.9296722412
189  46    0    0     -0.0143659424     -9.7496862411     -0.0454921483     0.0042664465     0.0008495615     0.0176184105     24.1671123504     77.3122711181     -49.9296722412
189 254    0    0     -0.0143659424     -9.7496862411     -0.0454921483     0.0042664465     0.0008495615     0.0176184105     24.1671123504     77.3122711181     -49.9296722412
190 206    0    0     -0.0119716191     -9.7472915649     -0.0622524166     -0.0162402057     0.0000506011     0.0146888899     24.1671123504     77.3122711181     -49.9296722412
191 159    0    0     -0.0215489125     -9.7712354660     -0.0933786296     -0.0268930149     0.0003169212     0.0053676838     24.6924839019     75.3794631958     -48.4115409851
192 111    0    0     -0.0215489125     -9.7712354660     -0.0933786296     -0.0268930149     0.0003169212     0.0053676838     24.6924839019     75.3794631958     -48.4115409851
193  64    0    0     0.0143659424     -9.7736291885     -0.1245048284     -0.0175718069     0.0016485219     -0.0010239999     24.6924839019     75.3794631958     -48.4115409851
194  16    0    0     0.0071829710     -9.7664461135     -0.1005615949     0.0010706037     0.0027138028     0.0117593669     24.6924839019     75.3794631958     -48.4115409851
194 223    0    0     0.0071829710     -9.7664461135     -0.1005615949     0.0010706037     0.0027138028     0.0117593669     24.6924839019     75.3794631958     -48.4115409851
195 175    0    0     0.0023943238     -9.7784175872     -0.0909842967     0.0119897294     0.0053770041     0.0173520908     24.6924839019     75.3794631958     -48.4115409851
196 127    0    0     -0.0095772953     -9.7712354660     -0.0838013267     0.0234415006     0.0059096441     0.0256080150     24.6924839019     75.3794631958     -48.4115409851
197  78    0    0     -0.0095772953     -9.7712354660     -0.0838013267     0.0234415006     0.0059096441     0.0256080150     24.6924839019     75.3794631958     -48.4115409851
198  30    0    0     -0.0598580884     -9.7616577148     -0.0622524166     0.0354259014     0.0003169212     0.0304017782     24.6924839019     75.3794631958     -48.4115409851
198 238    0    0     -0.0742240333     -9.7425031661     -0.0167602658     0.0239741373     -0.0047431616     0.0066992850     24.5173606872     76.9608535766     -49.2549476623
199 190    0    0     -0.0742240333     -9.7425031661     -0.0167602658     0.0239741373     -0.0047431616     0.0066992850     24.5173606872     76.9608535766     -49.2549476623
200 142    0    0     -0.0359148550     -9.7185602188     -0.0095772953     -0.0258277320     -0.0031452405     -0.0361782598     24.5173606872     76.9608535766     -49.2549476623
201  95    0    0     -0.0071829710     -9.7425031661     -0.1125332117     -0.0729663944     0.0027138028     -0.0476300287     24.5173606872     76.9608535766     -49.2549476623
202  47    0    0     -0.0071829710     -9.7425031661     -0.1125332117     -0.0729663944     0.0027138028     -0.0476300287     24.5173606872     76.9608535766     -49.2549476623
203   0    0    0     0.0215489125     -9.8047552108     -0.1340821266     -0.0625799179     0.0040454034     -0.0324497818     24.5173606872     76.9608535766     -49.2549476623
203 208    0    0     -0.0047886476     -9.8119382858     -0.1412650966     -0.0058537197     0.0029801225     0.0138899302     24.5173606872     76.9608535766     -49.2549476623
204 160    0    0     -0.0047886476     -9.8119382858     -0.1412650966     -0.0058537197     0.0029801225     0.0138899302     24.5173606872     76.9608535766     -49.2549476623
205 112    0    0     -0.0838013267     -9.7832069396     -0.1149275422     0.0553999185     -0.0007483594     0.0351955437     24.5173606872     76.9608535766     -49.2549476623
206  64    0    0     -0.0790126848     -9.7329254150     -0.0359148550     0.0748412895     0.0008495615     0.0066992850     25.3929805755     76.7851409912     -51.1104393005
207  16    0    0     -0.0790126848     -9.7329254150     -0.0359148550     0.0748412895     0.0008495615     0.0066992850     25.3929805755     76.7851409912     -51.1104393005
207 223    0    0     0.0071829710     -9.7113771438     0.0430978250     0.0319637417     -0.0004820393     -0.0241938543     25.3929805755     76.7851409912     -51.1104393005
208 175    0    0     0.0071829710     -9.7353200912     -0.0239432382     -0.0412743043     -0.0076726827     -0.0140736875     25.3929805755     76.7851409912     -51.1104393005
209 127    0    0     0.0071829710     -9.7353200912     -0.0239432382     -0.0412743043     -0.0076726827     -0.0140736875     25.3929805755     76.7851409912     -51.1104393005
210  79    0    0     -0.0143659424     -9.7808122634     -0.1005615949     -0.0734990358     -0.0087379646     0.0061666440     25.3929805755     76.7851409912     -51.1104393005
211  32    0    0     -0.0526751232     -9.8119382858     -0.1436594247     -0.0439375019     -0.0084716434     0.0237437748     25.3929805755     76.7851409912     -51.1104393005
211 240    0    0     -0.0526751232     -9.8119382858     -0.1436594247     -0.0439375019     -0.0084716434     0.0237437748     25.3929805755     76.7851409912     -51.1104393005
212 193    0    0     -0.0574637699     -9.7856006622     -0.1460537433     0.0162508544     -0.0007483594     0.0019055217     25.3929805755     76.7851409912     -51.1104393005
213 144    0    0     -0.0502807998     -9.7377147674     -0.0766183614     0.0524703931     0.0053770041     -0.0239275336     25.3929805755     76.7851409912     -51.1104393005
214  96    0    0     -0.0502807998     -9.7377147674     -0.0766183614     0.0524703931     0.0053770041     -0.0239275336     25.3929805755     76.7851409912     -51.1104393005
215  48    0    0     0.0454921483     -9.7185602188     -0.0407035017     0.0428828763     0.0077738852     -0.0292539358     24.3422374725     77.4879837036     -50.0983543395
216   0    0    0     0.0335205316     -9.7257432937     -0.0119716191     -0.0013262778     0.0016485219     0.0093624858     24.3422374725     77.4879837036     -50.0983543395
216 208    0    0     0.0335205316     -9.7257432937     -0.0119716191     -0.0013262778     0.0016485219     0.0093624858     24.3422374725     77.4879837036     -50.0983543395
217 160    0    0     -0.0191545906     -9.7496862411     -0.0598580884     -0.0527260684     -0.0066074028     0.0418535470     24.3422374725     77.4879837036     -50.0983543395
218 113    0    0     -0.0981672668     -9.7903900146     -0.1436594247     -0.0764285612     -0.0055421218     0.0437177848     24.3422374725     77.4879837036     -50.0983543395
219  65    0    0     -0.0981672668     -9.7903900146     -0.1436594247     -0.0764285612     -0.0055421218     0.0437177848     24.3422374725     77.4879837036     -50.0983543395
220  18    0    0     -0.0790126848     -9.8430643081     -0.1556310415     -0.0476659822     -0.0066074028     0.0035034422     24.3422374725     77.4879837036     -50.0983543395
220 226    0    0     -0.0383091812     -9.7401084899     -0.0814070034     0.0159845342     -0.0007483594     -0.0143400073     24.3422374725     77.4879837036     -50.0983543395
221 178    0    0     -0.0383091812     -9.7401084899     -0.0814070034     0.0159845342     -0.0007483594     -0.0143400073     24.3422374725     77.4879837036     -50.0983543395
222 130    0    0     -0.0526751232     -9.7640523910     -0.1197161788     0.0173161339     0.0021811623     -0.0132747280     25.0427322387     75.7308883666     -49.7609901428
223  82    0    0     -0.0383091812     -9.7425031661     -0.0909842967     0.0034674854     0.0016485219     -0.0212643313     25.0427322387     75.7308883666     -49.7609901428
224  34    0    0     -0.0383091812     -9.7425031661     -0.0909842967     0.0034674854     0.0016485219     -0.0212643313     25.0427322387     75.7308883666     -49.7609901428
224 242    0    0     -0.0167602658     -9.7568693161     -0.0742240333     -0.0191697263     -0.0015473198     -0.0151389694     25.0427322387     75.7308883666     -49.7609901428
225 194    0    0     -0.0215489125     -9.7712354660     -0.1053502440     -0.0279582929     -0.0023462805     0.0027044820     25.0427322387     75.7308883666     -49.7609901428
226 146    0    0     -0.0215489125     -9.7712354660     -0.1053502440     -0.0279582929     -0.0023462805     0.0027044820     25.0427322387     75.7308883666     -49.7609901428
227  98    0    0     -0.0407035017     -9.7664461135     -0.1125332117     -0.0183707656     -0.0028789207     0.0106940865     25.0427322387     75.7308883666     -49.7609901428
228  50    0    0     -0.0287318849     -9.7856006622     -0.1197161788     -0.0037231576     -0.0007483594     0.0059003238     25.0427322387     75.7308883666     -49.7609901428
229   2    0    0     -0.0287318849     -9.7856006622     -0.1197161788     -0.0037231576     -0.0007483594     0.0059003238     25.0427322387     75.7308883666     -49.7609901428
229 210    0    0     -0.0263375616     -9.7496862411     -0.1173218607     0.0122560501     0.0016485219     -0.0039535222     24.6924839019     76.4337234497     -49.4236259460
230 162    0    0     -0.0454921483     -9.7425031661     -0.0718297100     0.0053317265     0.0008495615     -0.0095462436     24.6924839019     76.4337234497     -49.4236259460
231 114    0    0     -0.0454921483     -9.7425031661     -0.0718297100     0.0053317265     0.0008495615     -0.0095462436     24.6924839019     76.4337234497     -49.4236259460
232  66    0    0     -0.0239432382     -9.7257432937     -0.0574637699     -0.0268930149     -0.0028789207     -0.0201990509     24.6924839019     76.4337234497     -49.4236259460
233  19    0    0     -0.0119716191     -9.7544746398     -0.1292934894     -0.0481986236     -0.0002157191     -0.0255254554     24.6924839019     76.4337234497     -49.4236259460
233 227    0    0     -0.0119716191     -9.7544746398     -0.1292934894     -0.0481986236     -0.0002157191     -0.0255254554     24.6924839019     76.4337234497     -49.4236259460
234 180    0    0     0.0047886476     -9.7760238647     -0.1508424043     -0.0335510134     0.0043117237     -0.0036872024     24.6924839019     76.4337234497     -49.4236259460
235 132    0    0     -0.0454921483     -9.7736291885     -0.1364764571     0.0016032439     0.0021811623     0.0224121737     24.6924839019     76.4337234497     -49.4236259460
236  84    0    0     -0.0454921483     -9.7736291885     -0.1364764571     0.0016032439     0.0021811623     0.0224121737     24.6924839019     76.4337234497     -49.4236259460
237  37    0    0     -0.0574637699     -9.7520809173     -0.1268991470     0.0205119752     -0.0023462805     0.0216132140     24.1671123504     76.9608535766     -49.9296722412
237 245    0    0     -0.0407035017     -9.7472915649     -0.1029559254     0.0226425361     0.0008495615     -0.0026219205     24.1671123504     76.9608535766     -49.9296722412
238 197    0    0     -0.0407035017     -9.7472915649     -0.1029559254     0.0226425361     0.0008495615     -0.0026219205     24.1671123504     76.9608535766     -49.9296722412
239 149    0    0     -0.0454921483     -9.7664461135     -0.1340821266     0.0074622869     -0.0007483594     -0.0106115269     24.1671123504     76.9608535766     -49.9296722412
240 101    0    0     -0.0167602658     -9.7903900146     -0.1197161788     0.0002716444     -0.0047431616     -0.0162042498     24.1671123504     76.9608535766     -49.9296722412
241  54    0    0     -0.0167602658     -9.7903900146     -0.1197161788     0.0002716444     -0.0047431616     -0.0162042498     24.1671123504     76.9608535766     -49.9296722412
242   6    0    0     0.0023943238     -9.7712354660     -0.1173218607     0.0074622869     -0.0052758026     -0.0071493635     24.1671123504     76.9608535766     -49.9296722412
242 214    0    0     -0.0191545906     -9.7712354660     -0.1053502440     0.0189140567     -0.0047431616     0.0011065611     24.1671123504     76.9608535766     -49.9296722412
243 166    0    0     -0.0191545906     -9.7712354660     -0.1053502440     0.0189140567     -0.0047431616     0.0011065611     24.1671123504     76.9608535766     -49.9296722412
244 118    0    0     -0.0215489125     -9.7616577148     -0.1197161788     0.0335616612     0.0005832414     -0.0060840826     25.0427322387     75.0280456542     -51.1104393005
245  70    0    0     -0.0023943238     -9.7520809173     -0.0790126848     0.0370238280     0.0045780434     -0.0111441671     25.0427322387     75.0280456542     -51.1104393005
246  22    0    0     -0.0023943238     -9.7520809173     -0.0790126848     0.0370238280     0.0045780434     -0.0111441671     25.0427322387     75.0280456542     -51.1104393005
246 229    0    0     0.0143659424     -9.7544746398     -0.0478864765     0.0202456545     0.0021811623     0.0080308856     25.0427322387     75.0280456542     -51.1104393005
247 181    0    0     -0.0383091812     -9.7712354660     -0.0885899734     -0.0077179613     -0.0063410830     0.0375924229     25.0427322387     75.0280456542     -51.1104393005
248 133    0    0     -0.0383091812     -9.7712354660     -0.0885899734     -0.0077179613     -0.0063410830     0.0375924229     25.0427322387     75.0280456542     -51.1104393005
249  85    0    0     -0.0287318849     -9.7856006622     -0.1053502440     -0.0079842805     -0.0074063630     0.0322660207     25.0427322387     75.0280456542     -51.1104393005
250  36    0    0     -0.0766183614     -9.7640523910     -0.0957729530     0.0141202936     -0.0060747623     0.0242764139     25.0427322387     75.0280456542     -51.1104393005
250 244    0    0     -0.0766183614     -9.7640523910     -0.0957729530     0.0141202936     -0.0060747623     0.0242764139     25.0427322387     75.0280456542     -51.1104393005
251 196    0    0     -0.0766183614     -9.7832069396     -0.0814070034     0.0237078166     -0.0044768419     0.0013728811     25.7432289123     77.8394012451     -49.4236259460
252 148    0    0     0.0215489125     -9.8550367355     -0.1795742750     0.0159845342     -0.0007483594     -0.0324497818     25.7432289123     77.8394012451     -49.4236259460
253 101    0    0     0.0215489125     -9.8550367355     -0.1795742750     0.0159845342     -0.0007483594     -0.0324497818     25.7432289123     77.8394012451     -49.4236259460
254  53    0    0     0.0263375616     -9.7209539413     -0.0670410633     0.0167834925     0.0032464430     -0.0401730585     25.7432289123     77.8394012451     -49.4236259460
255   5    0    0     -0.0359148550     -9.7640523910     -0.0933786296     -0.0181044473     -0.0060747623     0.0051013636     25.7432289123     77.8394012451     -49.4236259460
255 213    0    0     -0.0359148550     -9.7640523910     -0.0933786296     -0.0181044473     -0.0060747623     0.0051013636     25.7432289123     77.8394012451     -49.4236259460
  0 165    0    0     -0.0407035017     -9.7640523910     -0.0670410633     -0.0228982114     -0.0082053241     0.0189500122     25.7432289123     77.8394012451     -49.4236259460
  1 117    0    0     -0.0502807998     -9.7640523910     -0.0957729530     -0.0159738836     -0.0007483594     0.0256080150     25.7432289123     77.8394012451     -49.4236259460
  2  69    0    0     -0.0502807998     -9.7640523910     -0.0957729530     -0.0159738836     -0.0007483594     0.0256080150     25.7432289123     77.8394012451     -49.4236259460
  3  20    0    0     -0.1125332117     -9.8119382858     -0.1316878080     0.0079949288     0.0037790834     0.0149552097     25.7432289123     77.8394012451     -49.4236259460
  3 228    0    0     -0.0335205316     -9.7712354660     -0.1005615949     0.0503398323     -0.0012809997     -0.0039535222     25.3929805755     76.4337234497     -50.0983543395
  4 180    0    0     -0.0335205316     -9.7712354660     -0.1005615949     0.0503398323     -0.0012809997     -0.0039535222     25.3929805755     76.4337234497     -50.0983543395
  5 132    0    0     -0.0430978250     -9.7305316925     -0.0598580884     0.0623242378     -0.0055421218     0.0114930486     25.3929805755     76.4337234497     -50.0983543395
  6  83    0    0     0.0215489125     -9.8167276382     -0.0766183614     0.0103918099     -0.0119338059     0.0154878497     25.3929805755     76.4337234497     -50.0983543395
  7  35    0    0     0.0215489125     -9.8167276382     -0.0766183614     0.0103918099     -0.0119338059     0.0154878497     25.3929805755     76.4337234497     -50.0983543395
  7 243    0    0     -0.0766183614     -9.7089824676     0.0047886476     -0.0298225355     -0.0212550139     0.0317333793     25.3929805755     76.4337234497     -50.0983543395
  8 195    0    0     -0.1053502440     -9.7784175872     -0.0598580884     -0.0532587099     -0.0175265302     0.0306680965     25.3929805755     76.4337234497     -50.0983543395
  9 147    0    0     -0.1053502440     -9.7784175872     -0.0598580884     -0.0532587099     -0.0175265302     0.0306680965     25.3929805755     76.4337234497     -50.0983543395
 10  99    0    0     -0.0838013267     -9.7975721359     -0.1101388931     -0.0404753398     -0.0068737230     -0.0012903203     25.3929805755     76.4337234497     -50.0983543395
 11  51    0    0     -0.0359148550     -9.7856006622     -0.1173218607     -0.0101148414     -0.0004820393     -0.0255254554     24.1671123504     77.6636886596     -50.6043968200
 12   3    0    0     -0.0359148550     -9.7856006622     -0.1173218607     -0.0101148414     -0.0004820393     -0.0255254554     24.1671123504     77.6636886596     -50.6043968200
 12 211    0    0     -0.0933786296     -9.6778564453     -0.0071829710     0.0069296474     0.0016485219     -0.0010239999     24.1671123504     77.6636886596     -50.6043968200
 13 162    0    0     -0.0861956501     -9.7472915649     -0.0287318849     0.0013369247     -0.0031452405     -0.0026219205     24.1671123504     77.6636886596     -50.6043968200
 14 114    0    0     -0.0861956501     -9.7472915649     -0.0287318849     0.0013369247     -0.0031452405     -0.0026219205     24.1671123504     77.6636886596     -50.6043968200
 15  66    0    0     -0.0933786296     -9.7736291885     -0.0718297100     -0.0170391664     -0.0012809997     -0.0143400073     24.1671123504     77.6636886596     -50.6043968200
 16  18    0    0     -0.0383091812     -9.7784175872     -0.0790126848     -0.0199686889     -0.0010146795     -0.0263244152     24.1671123504     77.6636886596     -50.6043968200
 16 226    0    0     -0.0383091812     -9.7784175872     -0.0790126848     -0.0199686889     -0.0010146795     -0.0263244152     24.1671123504     77.6636886596     -50.6043968200
 17 179    0    0     -0.0407035017     -9.7856006622     -0.1077445626     -0.0071853213     0.0016485219     -0.0244601750     24.1671123504     77.6636886596     -50.6043968200
 18 131    0   -1     -0.0239432382     -9.7640523910     -0.1053502440     0.0130550134     0.0064422845     -0.0114104855     24.6924839019     77.4879837036     -50.4357147216
 19  82    0    0     -0.0239432382     -9.7640523910     -0.1053502440     0.0130550134     0.0064422845     -0.0114104855     24.6924839019     77.4879837036     -50.4357147216
 20  34    0    0     -0.0359148550     -9.7592630386     -0.1053502440     0.0138539731     0.0005832414     -0.0023556008     24.6924839019     77.4879837036     -50.4357147216
 20 242    0    0     -0.0430978250     -9.7520809173     -0.0670410633     0.0047990865     -0.0007483594     0.0082972049     24.6924839019     77.4879837036     -50.4357147216
 21 193    0    0     -0.0430978250     -9.7520809173     -0.0670410633     0.0047990865     -0.0007483594     0.0082972049     24.6924839019     77.4879837036     -50.4357147216
 22 144    0    0     -0.0478864765     -9.7472915649     -0.0670410633     -0.0125117242     0.0027138028     0.0146888899     24.6924839019     77.4879837036     -50.4357147216
 23  97    0    0     -0.0454921483     -9.7520809173     -0.0574637699     -0.0276919722     0.0027138028     0.0288038587     24.6924839019     77.4879837036     -50.4357147216
 24  49    0    0     -0.0454921483     -9.7520809173     -0.0574637699     -0.0276919722     0.0027138028     0.0288038587     24.6924839019     77.4879837036     -50.4357147216
 25   0    0    0     -0.0430978250     -9.7640523910     -0.0550694465     -0.0162402057     -0.0060747623     0.0341302609     24.6924839019     77.4879837036     -50.4357147216
 25 208    0    0     -0.0478864765     -9.7879953384     -0.1101388931     -0.0130443632     -0.0047431616     0.0359945011     26.0934772491     77.4879837036     -48.7489013671
 26 161    0    0     -0.0478864765     -9.7879953384     -0.1101388931     -0.0130443632     -0.0047431616     0.0359945011     26.0934772491     77.4879837036     -48.7489013671
 27 113    0    0     -0.0694353866     -9.7592630386     -0.1197161788     0.0016032439     0.0043117237     0.0442504310     26.0934772491     77.4879837036     -48.7489013671
 28  65    0    0     -0.1484480619     -9.7927837371     -0.1077445626     0.0197130155     0.0045780434     0.0381250619     26.0934772491     77.4879837036     -48.7489013671
 29  16    0    0     -0.1484480619     -9.7927837371     -0.1077445626     0.0197130155     0.0045780434     0.0381250619     26.0934772491     77.4879837036     -48.7489013671
 29 224    0    0     -0.0838013267     -9.7353200912     -0.0766183614     0.0210446166     0.0000506011     0.0008402412     26.0934772491     77.4879837036     -48.7489013671
 30 176    0    0     -0.0814070034     -9.7496862411     -0.0814070034     -0.0007936358     -0.0026126003     -0.0074156832     26.0934772491     77.4879837036     -48.7489013671
 31 128    0    0     -0.0814070034     -9.7496862411     -0.0814070034     -0.0007936358     -0.0026126003     -0.0074156832     26.0934772491     77.4879837036     -48.7489013671
 32  80    0    0     -0.0526751232     -9.7975721359     -0.0981672668     -0.0098485221     0.0000506011     0.0120256876     26.0934772491     77.4879837036     -48.7489013671
 33  31    0    0     -0.1149275422     -9.7401084899     -0.1053502440     0.0013369247     0.0040454034     0.0399893074     24.5173606872     77.6636886596     -49.9296722412
 33 239    0    0     -0.1149275422     -9.7401084899     -0.1053502440     0.0013369247     0.0040454034     0.0399893074     24.5173606872     77.6636886596     -49.9296722412
 34 191    0    0     -0.1747856235     -9.7927837371     -0.1005615949     -0.0050547590     0.0021811623     0.0381250619     24.5173606872     77.6636886596     -49.9296722412
 35 143    0    0     -0.1101388931     -9.7903900146     -0.1268991470     -0.0045221185     0.0091054868     0.0005739211     24.5173606872     77.6636886596     -49.9296722412
 36  95    0    0     -0.1101388931     -9.7903900146     -0.1268991470     -0.0045221185     0.0091054868     0.0005739211     24.5173606872     77.6636886596     -49.9296722412
 37  47    0    0     -0.0790126848     -9.7951784133     -0.1340821266     0.0114570915     0.0064422845     0.0000412804     24.5173606872     77.6636886596     -49.9296722412
 37 254    0    0     -0.0790126848     -9.7377147674     -0.0742240333     0.0149192523     -0.0036778810     0.0282712173     24.5173606872     77.6636886596     -49.9296722412
 38 207    0    0     -0.0790126848     -9.7377147674     -0.0742240333     0.0149192523     -0.0036778810     0.0282712173     24.5173606872     77.6636886596     -49.9296722412
 39 159    0    0     -0.1819685935     -9.7472915649     -0.0502807998     -0.0071853213     -0.0092706050     0.0439841079     24.5173606872     77.6636886596     -49.9296722412
 40 111    0    0     -0.1891515731     -9.8239097595     -0.1053502440     -0.0141096448     -0.0020799601     -0.0175358510     24.5173606872     77.6636886596     -49.9296722412
 41  64    0    0     -0.1891515731     -9.8239097595     -0.1053502440     -0.0141096448     -0.0020799601     -0.0175358510     24.5173606872     77.6636886596     -49.9296722412
 42  16    0    0     -0.0933786296     -9.7999668121     -0.0957729530     0.0032011661     0.0019148421     -0.0628102731     26.2686004638     78.3665313720     -50.6043968200
 42 224    0    0     -0.0622524166     -9.7736291885     -0.0526751232     0.0162508544     -0.0036778810     -0.0313844966     26.2686004638     78.3665313720     -50.6043968200
 43 176    0    0     -0.0622524166     -9.7736291885     -0.0526751232     0.0162508544     -0.0036778810     -0.0313844966     26.2686004638     78.3665313720     -50.6043968200
 44 129    0    0     -0.0167602658     -9.8215160369     -0.1221105098     0.0149192523     0.0008495615     0.0024381618     26.2686004638     78.3665313720     -50.6043968200
 45  80    0    0     -0.0670410633     -9.7927837371     -0.0670410633     0.0183814153     0.0064422845     0.0434514617     26.2686004638     78.3665313720     -50.6043968200
 46  32    0    0     -0.0670410633     -9.7927837371     -0.0670410633     0.0183814153     0.0064422845     0.0434514617     26.2686004638     78.3665313720     -50.6043968200
 46 239    0    0     -0.1963345432     -9.7999668121     -0.1388707752     0.0479429531     -0.0060747623     0.1134936690     26.2686004638     78.3665313720     -50.6043968200
 47 192    0    0     -0.1364764571     -9.7760238647     -0.0861956501     0.1091965913     -0.0066074028     0.1102978229     26.2686004638     78.3665313720     -50.6043968200
 48 144    0    0     -0.1364764571     -9.7760238647     -0.0861956501     0.1091965913     -0.0066074028     0.1102978229     26.2686004638     78.3665313720     -50.6043968200
 49  96    0    0     -0.1292934894     -9.7951784133     -0.0550694465     0.1435518836     -0.0042105212     0.1047051072     25.3929805755     77.4879837036     -50.0983543395
 50  48    0    0     -0.2226721048     -9.7568693161     -0.0071829710     0.1552699661     0.0045780434     0.1244127988     25.3929805755     77.4879837036     -50.0983543395
 51   0    0    0     -0.2226721048     -9.7568693161     -0.0071829710     0.1552699661     0.0045780434     0.1244127988     25.3929805755     77.4879837036     -50.0983543395
 51 208    0    0     0.0957729530     -9.8885564804     0.4070350170     -0.0753632783     -0.0675947189     0.0682192420     25.3929805755     77.4879837036     -50.0983543395
 52 160    0    0     -0.2226721048     -9.7784175872     -0.0047886476     -0.0857497692     -0.1112712264     0.0857963657     25.3929805755     77.4879837036     -50.0983543395
 53 112    0    4     -0.2226721048     -9.7784175872     -0.0047886476     -0.0857497692     -0.1112712264     0.0857963657     25.3929805755     77.4879837036     -50.0983543395
 54  65    1   10     -0.2633756160     -9.8741912841     -0.1173218607     -0.0463343858     -0.0513491868     0.0293364982     25.3929805755     77.4879837036     -50.0983543395
 55  18    1   16     -0.2514039993     -9.7472915649     -0.1460537433     -0.0410079813     0.0064422845     -0.0383088226     25.3929805755     77.4879837036     -50.0983543395
 55 226    1   24     -0.2514039993     -9.7472915649     -0.1460537433     -0.0410079813     0.0064422845     -0.0383088226     25.3929805755     77.4879837036     -50.0983543395
 56 178    2   26     -0.1676026582     -9.8406705856     -0.0023943238     -0.0434048604     -0.0018136400     -0.0178021693     25.9183521270     78.3665313720     -51.6164855957
 57 131    2   26     -0.2154891252     -9.7305316925     0.0071829710     0.0002716444     0.0216225361     0.0106940865     25.9183521270     78.3665313720     -51.6164855957
 58  82    2   27     -0.2154891252     -9.7305316925     0.0071829710     0.0002716444     0.0216225361     0.0106940865     25.9183521270     78.3665313720     -51.6164855957
 59  34    5   26     -0.2537982940     -9.7640523910     -0.0526751232     -0.0239634895     0.0376017427     0.0229448127     25.9183521270     78.3665313720     -51.6164855957
 59 242    5   28     -0.2777415513     -9.8670082092     -0.0454921483     -0.0410079813     0.0463903045     0.0202816128     25.9183521270     78.3665313720     -51.6164855957
 60 194    5   30     -0.2777415513     -9.8670082092     -0.0454921483     -0.0410079813     0.0463903045     0.0202816128     25.9183521270     78.3665313720     -51.6164855957
 61 147    5   30     -0.2011231899     -9.7185602188     -0.1149275422     -0.0151749253     0.0202909326     0.0208142542     25.9183521270     78.3665313720     -51.6164855957
 62  99    1   33     -0.2178834438     -9.8119382858     0.0957729530     -0.0290235729     -0.0068737230     0.0266732954     25.9183521270     78.3665313720     -51.6164855957
 63  52    1   36     -0.2178834438     -9.8119382858     0.0957729530     -0.0290235729     -0.0068737230     0.0266732954     25.9183521270     78.3665313720     -51.6164855957
 64   4    2   38     -0.2801358699     -9.8215160369     0.0000000000     -0.0071853213     0.0405312633     -0.0034208819     25.7432289123     76.7851409912     -50.4357147216
 64 211    2   41     -0.2537982940     -9.7879953384     -0.0430978250     -0.0101148414     0.0804792881     -0.0178021693     25.7432289123     76.7851409912     -50.4357147216
 65 163    3   44     -0.2537982940     -9.7879953384     -0.0430978250     -0.0101148414     0.0804792881     -0.0178021693     25.7432289123     76.7851409912     -50.4357147216
 66 116    3   44     -0.1795742750     -9.7329254150     -0.1460537433     -0.0444701433     0.0519830322     0.0181510524     25.7432289123     76.7851409912     -50.4357147216
 67  68    1   45     -0.2418267011     -9.7089824676     -0.1652083396     -0.0338173365     0.0245520544     0.0426525020     25.7432289123     76.7851409912     -50.4357147216
 68  21    0   47     -0.2418267011     -9.7089824676     -0.1652083396     -0.0338173365     0.0245520544     0.0426525020     25.7432289123     76.7851409912     -50.4357147216
 68 229    0   48     -0.2130948066     -9.8310928344     -0.1101388931     -0.0234308505     0.0301447772     0.0213468933     25.7432289123     76.7851409912     -50.4357147216
 69 182    0   51     -0.2514039993     -9.6706733703     -0.2777415513     -0.0181044473     0.0320090198     0.0144225692     25.7432289123     76.7851409912     -50.4357147216
 70 134    0   52     -0.2514039993     -9.6706733703     -0.2777415513     -0.0181044473     0.0320090198     0.0144225692     25.7432289123     76.7851409912     -50.4357147216
 71  86    0   55     -0.3447826147     -9.7616577148     -0.1771799468     -0.0247624516     0.0208235716     0.0253416967     25.9183521270     77.6636886596     -50.6043968200
 72  39    0   58     -0.2298550844     -9.7951784133     -0.0239432382     -0.0423395824     0.0125676488     0.0282712173     25.9183521270     77.6636886596     -50.6043968200
 72 247    0   60     -0.2298550844     -9.7951784133     -0.0239432382     -0.0423395824     0.0125676488     0.0282712173     25.9183521270     77.6636886596     -50.6043968200
 73 199    0   64     -0.1915459060     -9.8478536605     -0.0454921483     -0.0300888538     0.0123013281     0.0240100955     25.9183521270     77.6636886596     -50.6043968200
 74 151    0   66     -0.3208393812     -9.7425031661     -0.0814070034     -0.0125117242     0.0138992488     0.0093624858     25.9183521270     77.6636886596     -50.6043968200
 75 103   -1   68     -0.3208393812     -9.7425031661     -0.0814070034     -0.0125117242     0.0138992488     0.0093624858     25.9183521270     77.6636886596     -50.6043968200
 76  55   -2   68     -0.4142179965     -9.8334875106     -0.1604196929     -0.0314204549     0.0035127627     -0.0044861621     25.9183521270     77.6636886596     -50.6043968200
 77   7   -2   70     -0.3759088277     -9.7329254150     -0.1556310415     -0.0258277320     0.0232204532     -0.0143400073     25.9183521270     77.6636886596     -50.6043968200
 77 215   -1   70     -0.3759088277     -9.7329254150     -0.1556310415     -0.0258277320     0.0232204532     -0.0143400073     25.9183521270     77.6636886596     -50.6043968200
 78 167    1   65     -0.3543598890     -9.7688407897     -0.0263375616     -0.0332846927     0.0354711818     -0.0055514426     25.3929805755     77.8394012451     -49.4236259460
 79 120    4   67     -0.3160507440     -9.7832069396     -0.0933786296     -0.0311541342     0.0237530946     0.0064329648     25.3929805755     77.8394012451     -49.4236259460
 80  72    3   65     -0.3160507440     -9.7832069396     -0.0933786296     -0.0311541342     0.0237530946     0.0064329648     25.3929805755     77.8394012451     -49.4236259460
 81  24    4   64     -0.2968961238     -9.7903900146     -0.1580253696     -0.0300888538     0.0061759643     0.0048350434     25.3929805755     77.8394012451     -49.4236259460
 81 232    6   65     -0.2968961238     -9.7592630386     -0.1652083396     -0.0143759655     0.0421291875     -0.0138073682     25.3929805755     77.8394012451     -49.4236259460
 82 184    5   64     -0.2968961238     -9.7592630386     -0.1652083396     -0.0143759655     0.0421291875     -0.0138073682     25.3929805755     77.8394012451     -49.4236259460
 83 137    6   64     -0.2657699346     -9.7257432937     -0.1005615949     -0.0138433241     0.0559778308     -0.0138073682     25.3929805755     77.8394012451     -49.4236259460
 84  89    6   63     -0.2777415513     -9.7520809173     -0.0957729530     -0.0252950906     0.0301447772     0.0194826507     25.3929805755     77.8394012451     -49.4236259460
 85  41    6   62     -0.2777415513     -9.7520809173     -0.0957729530     -0.0252950906     0.0301447772     0.0194826507     25.3929805755     77.8394012451     -49.4236259460
 85 249    6   64     -0.2154891252     -9.8310928344     -0.0526751232     -0.0314204549     0.0146982097     0.0354618597     25.3929805755     77.8394012451     -49.4236259460
 86 201    5   61     -0.2202777862     -9.7592630386     -0.1436594247     -0.0167728447     0.0256173348     0.0343965816     26.0934772491     78.5422439575     -48.4115409851
 87 154    5   63     -0.2202777862     -9.7592630386     -0.1436594247     -0.0167728447     0.0256173348     0.0343965816     26.0934772491     78.5422439575     -48.4115409851
 88 107    6   66     -0.3687258243     -9.7903900146     -0.0742240333     -0.0258277320     0.0306774187     0.0229448127     26.0934772491     78.5422439575     -48.4115409851
 89  59    5   66     -0.3854861259     -9.7903900146     -0.1268991470     -0.0186370868     0.0453250265     -0.0391077852     26.0934772491     78.5422439575     -48.4115409851
 90  12    6   69     -0.3854861259     -9.7903900146     -0.1268991470     -0.0186370868     0.0453250265     -0.0391077852     26.0934772491     78.5422439575     -48.4115409851
 90 220    7   66     -0.2945018005     -9.6706733703     -0.2035175085     -0.0244961309     0.0109697270     -0.0582828283     26.0934772491     78.5422439575     -48.4115409851
 91 172    6   65     -0.2753472328     -9.7137708663     -0.2250664234     -0.0295562152     0.0005832414     -0.0225959324     26.0934772491     78.5422439575     -48.4115409851
 92 125    7   63     -0.2753472328     -9.7137708663     -0.2250664234     -0.0295562152     0.0005832414     -0.0225959324     26.0934772491     78.5422439575     -48.4115409851
 93  78    7   64     -0.2442210197     -9.7496862411     -0.2011231899     -0.0330183768     -0.0066074028     0.0064329648     26.0934772491     78.5422439575     -48.4115409851
 94  30    6   63     -0.2897131729     -9.7879953384     -0.1245048284     -0.0178381276     -0.0271140575     -0.0026219205     25.5681037902     78.0151138305     -49.9296722412
 94 239    6   64     -0.2897131729     -9.7879953384     -0.1245048284     -0.0178381276     -0.0271140575     -0.0026219205     25.5681037902     78.0151138305     -49.9296722412
 95 192    5   66     -0.2705585718     -9.8239097595     -0.0718297100     -0.0149086055     -0.0209886908     -0.0188674497     25.5681037902     78.0151138305     -49.9296722412
 96 144    4   65     -0.2130948066     -9.7041940689     -0.2035175085     -0.0018589180     0.0040454034     -0.0175358510     25.5681037902     78.0151138305     -49.9296722412
 97  96    4   66     -0.2130948066     -9.7041940689     -0.2035175085     -0.0018589180     0.0040454034     -0.0175358510     25.5681037902     78.0151138305     -49.9296722412
 98  48    2   63     -0.2370380401     -9.7640523910     -0.1364764571     -0.0058537197     0.0248183751     -0.0084809646     25.5681037902     78.0151138305     -49.9296722412
 99   0    3   62     -0.3136564254     -9.7688407897     -0.1436594247     -0.0058537197     0.0162961301     -0.0039535222     25.5681037902     78.0151138305     -49.9296722412
 99 208    4   58     -0.3136564254     -9.7688407897     -0.1436594247     -0.0058537197     0.0162961301     -0.0039535222     25.5681037902     78.0151138305     -49.9296722412
100 161    3   58     -0.3136564254     -9.7233486175     -0.3806974601     -0.0146422853     -0.0044768419     0.0104277658     25.5681037902     78.0151138305     -49.9296722412
101 114    2   62     -0.2777415513     -9.7448978424     -0.3615428924     -0.0178381276     -0.0500175905     0.0192163324     25.5681037902     78.7179489135     -49.5923080444
102  66    2   63     -0.2777415513     -9.7448978424     -0.3615428924     -0.0178381276     -0.0500175905     0.0192163324     25.5681037902     78.7179489135     -49.5923080444
103  19    2   67     -0.1987288665     -9.7688407897     -0.3040791034     -0.0103811621     -0.0396311016     -0.0108778465     25.5681037902     78.7179489135     -49.5923080444
103 227    1   68     -0.3232336997     -9.7856006622     -0.2801358699     0.0066633281     -0.0231192541     -0.0335150599     25.5681037902     78.7179489135     -49.5923080444
104 180    0   68     -0.3232336997     -9.7856006622     -0.2801358699     0.0066633281     -0.0231192541     -0.0335150599     25.5681037902     78.7179489135     -49.5923080444
105 132    0   68     -0.2705585718     -9.6946163177     -0.3352053165     -0.0066526794     -0.0409627008     -0.0257917737     25.5681037902     78.7179489135     -49.5923080444
106  85    0   70     -0.2226721048     -9.7927837371     -0.1747856235     -0.0133106839     -0.0409627008     -0.0180684909     25.5681037902     78.7179489135     -49.5923080444
107  37    2   73     -0.2226721048     -9.7927837371     -0.1747856235     -0.0133106839     -0.0409627008     -0.0180684909     25.5681037902     78.7179489135     -49.5923080444
107 245    3   72     -0.2466153383     -9.7736291885     -0.1029559254     -0.0095822029     -0.0124664461     -0.0140736875     25.5681037902     78.7179489135     -49.5923080444
108 198    2   72     -0.2705585718     -9.8023614883     0.0191545906     0.0008042846     -0.0103358852     0.0101614463     25.0427322387     77.1365661621     -49.7609901428
109 150    3   75     -0.2705585718     -9.8023614883     0.0191545906     0.0008042846     -0.0103358852     0.0101614463     25.0427322387     77.1365661621     -49.7609901428
110 102    1   75     -0.2466153383     -9.7568693161     -0.0143659424     -0.0021252372     -0.0540123939     0.0285375385     25.0427322387     77.1365661621     -49.7609901428
111  55    2   74     -0.2992904472     -9.7712354660     0.0383091812     -0.0026578772     -0.0332394218     -0.0010239999     25.0427322387     77.1365661621     -49.7609901428
112   8    2   73     -0.2992904472     -9.7712354660     0.0383091812     -0.0026578772     -0.0332394218     -0.0010239999     25.0427322387     77.1365661621     -49.7609901428
112 216    0   65     -0.2897131729     -9.7137708663     0.0430978250     0.0024022049     0.0064422845     -0.0321834611     25.0427322387     77.1365661621     -49.7609901428
113 168    1   58     -0.2394323587     -9.7544746398     0.1604196929     -0.0031905174     0.0306774187     -0.0292539358     25.0427322387     77.1365661621     -49.7609901428
114 120    1   53     -0.2394323587     -9.7544746398     0.1604196929     -0.0031905174     0.0306774187     -0.0292539358     25.0427322387     77.1365661621     -49.7609901428
115  73    1   47     -0.2968961238     -9.7736291885     0.1173218607     -0.0071853213     0.0043117237     -0.0020892806     25.0427322387     77.1365661621     -49.7609901428
116  25    1   43     -0.3184450626     -9.7927837371     0.0790126848     -0.0159738836     -0.0249834966     0.0003076009     25.0427322387     78.1908187866     -49.0862655639
116 233    1   38     -0.3184450626     -9.7927837371     0.0790126848     -0.0159738836     -0.0249834966     0.0003076009     25.0427322387     78.1908187866     -49.0862655639
117 185    1   33     -0.2777415513     -9.7568693161     0.0502807998     -0.0045221185     -0.0172602081     -0.0183348083     25.0427322387     78.1908187866     -49.0862655639
118 138    0   27     -0.2585869789     -9.7353200912     -0.0646467447     -0.0010599567     0.0013822019     -0.0249928140     25.0427322387     78.1908187866     -49.0862655639
119  90    0   22     -0.2585869789     -9.7353200912     -0.0646467447     -0.0010599567     0.0013822019     -0.0249928140     25.0427322387     78.1908187866     -49.0862655639
120  42    0   17     -0.2202777862     -9.7688407897     -0.1819685935     0.0013369247     0.0232204532     -0.0236612129     25.0427322387     78.1908187866     -49.0862655639
120 250    0   16     -0.2346437215     -9.7520809173     -0.2466153383     -0.0058537197     0.0431944656     -0.0201990509     25.0427322387     78.1908187866     -49.0862655639
121 203    0   16     -0.2346437215     -9.7520809173     -0.2466153383     -0.0058537197     0.0431944656     -0.0201990509     25.0427322387     78.1908187866     -49.0862655639
122 155    0   16     -0.2729529142     -9.7975721359     -0.2777415513     -0.0109138023     0.0293458175     -0.0047524824     25.0427322387     78.1908187866     -49.0862655639
123 108    0   18     -0.2825301933     -9.7927837371     -0.3375996351     -0.0026578772     0.0077738852     -0.0170032095     25.5681037902     76.9608535766     -49.2549476623
124  60   -2   21     -0.2825301933     -9.7927837371     -0.3375996351     -0.0026578772     0.0077738852     -0.0170032095     25.5681037902     76.9608535766     -49.2549476623
125  13   -3   23     -0.2466153383     -9.7472915649     -0.2514039993     0.0127886915     0.0131002891     -0.0396404266     25.5681037902     76.9608535766     -49.2549476623
125 221   -2   25     -0.2059118509     -9.8119382858     -0.1412650966     0.0143866109     0.0117686879     -0.0281886558     25.5681037902     76.9608535766     -49.2549476623
126 174   -2   27     -0.2059118509     -9.8119382858     -0.1412650966     0.0143866109     0.0117686879     -0.0281886558     25.5681037902     76.9608535766     -49.2549476623
127 126   -1   24     -0.2561926364     -9.7760238647     -0.0550694465     0.0034674854     0.0043117237     -0.0191337699     25.5681037902     76.9608535766     -49.2549476623
128  78    0   24     -0.2035175085     -9.7544746398     -0.0550694465     -0.0029241981     -0.0095369253     -0.0031545610     25.5681037902     76.9608535766     -49.2549476623
129  31    0   23     -0.2035175085     -9.7544746398     -0.0550694465     -0.0029241981     -0.0095369253     -0.0031545610     25.5681037902     76.9608535766     -49.2549476623
129 239    0   19     -0.2442210197     -9.7496862411     -0.1173218607     0.0045327672     0.0117686879     -0.0007576798     25.5681037902     76.9608535766     -49.2549476623
130 192    0   16     -0.2442210197     -9.7233486175     -0.1125332117     -0.0010599567     0.0184266901     0.0032371222     25.5681037902     76.9608535766     -49.2549476623
131 144    0   13     -0.2442210197     -9.7233486175     -0.1125332117     -0.0010599567     0.0184266901     0.0032371222     25.5681037902     76.9608535766     -49.2549476623
132  97    1   12     -0.2729529142     -9.7592630386     0.0000000000     -0.0023915581     0.0043117237     0.0098951263     24.5173606872     77.6636886596     -48.9175834655
133  48    0    9     -0.2945018005     -9.7664461135     0.0000000000     0.0029348449     0.0067086052     -0.0143400073     24.5173606872     77.6636886596     -48.9175834655
133 254    0    8     -0.2945018005     -9.7664461135     0.0000000000     0.0029348449     0.0067086052     -0.0143400073     24.5173606872     77.6636886596     -48.9175834655
134 204    0    5     -0.1987288665     -9.7520809173     -0.1556310415     0.0181150932     0.0029801225     -0.0289876194     24.5173606872     77.6636886596     -48.9175834655
135 157   -1    2     -0.2202777862     -9.7520809173     -0.1652083396     0.0202456545     -0.0018136400     -0.0058177623     24.5173606872     77.6636886596     -48.9175834655
136 109    0    2     -0.2202777862     -9.7520809173     -0.1652083396     0.0202456545     -0.0018136400     -0.0058177623     24.5173606872     77.6636886596     -48.9175834655
137  62    0    0     -0.2585869789     -9.7113771438     -0.1556310415     0.0138539731     -0.0034115610     -0.0036872024     24.5173606872     77.6636886596     -48.9175834655
138  14    0    0     -0.2226721048     -9.7784175872     -0.1891515731     0.0058643670     -0.0095369253     -0.0180684909     24.5173606872     77.6636886596     -48.9175834655
138 223    0    0     -0.2226721048     -9.7784175872     -0.1891515731     0.0058643670     -0.0095369253     -0.0180684909     24.5173606872     77.6636886596     -48.9175834655
139 175    0    0     -0.2154891252     -9.7808122634     -0.1939402198     0.0130550134     -0.0012809997     -0.0146063280     25.9183521270     77.3122711181     -49.9296722412
140 127    0    0     -0.2418267011     -9.7616577148     -0.1867572593     0.0135876524     0.0107034075     -0.0071493635     25.9183521270     77.3122711181     -49.9296722412
141  80    0    0     -0.2418267011     -9.7616577148     -0.1867572593     0.0135876524     0.0107034075     -0.0071493635     25.9183521270     77.3122711181     -49.9296722412
142  33    0    0     -0.2178834438     -9.7472915649     -0.1771799468     0.0133213305     0.0064422845     -0.0074156832     25.9183521270     77.3122711181     -49.9296722412
142 241    0    0     -0.2202777862     -9.7568693161     -0.1676026582     0.0045327672     -0.0039442014     0.0035034422     25.9183521270     77.3122711181     -49.9296722412
143 194    0    0     -0.2202777862     -9.7568693161     -0.1676026582     0.0045327672     -0.0039442014     0.0035034422     25.9183521270     77.3122711181     -49.9296722412
144 146    0    0     -0.2442210197     -9.7329254150     -0.1436594247     -0.0095822029     0.0008495615     0.0066992850     25.9183521270     77.3122711181     -49.9296722412
145  98    0    0     -0.2346437215     -9.7257432937     -0.1388707752     -0.0466007041     0.0064422845     -0.0010239999     25.9183521270     77.3122711181     -49.9296722412
146  51    0    0     -0.2346437215     -9.7257432937     -0.1388707752     -0.0466007041     0.0064422845     -0.0010239999     25.9183521270     77.3122711181     -49.9296722412
147   3    0    0     -0.2418267011     -9.7305316925     -0.1819685935     -0.0913424873     0.0019148421     -0.0026219205     26.0934772491     76.4337234497     -49.4236259460
147 211    0    0     -0.2298550844     -9.7975721359     -0.2442210197     -0.1121154665     -0.0012809997     -0.0199327325     26.0934772491     76.4337234497     -49.4236259460
148 164    0    0     -0.2298550844     -9.7975721359     -0.2442210197     -0.1121154665     -0.0012809997     -0.0199327325     26.0934772491     76.4337234497     -49.4236259460
149 117    0    0     -0.1867572593     -9.7544746398     -0.2130948066     -0.1078543424     -0.0020799601     -0.0359119415     26.0934772491     76.4337234497     -49.4236259460
150  70    0    0     -0.1412650966     -9.7041940689     -0.1891515731     -0.1233009099     -0.0044768419     -0.0191337699     26.0934772491     76.4337234497     -49.4236259460
151  23    0    0     -0.1412650966     -9.7041940689     -0.1891515731     -0.1233009099     -0.0044768419     -0.0191337699     26.0934772491     76.4337234497     -49.4236259460
151 231    0    0     -0.1867572593     -9.7113771438     -0.2202777862     -0.1960063076     -0.0015473198     -0.0047524824     26.0934772491     76.4337234497     -49.4236259460
152 184    0    0     -0.1029559254     -9.8454589843     0.0143659424     -0.1486013174     -0.1762533283     0.0405219459     26.0934772491     76.4337234497     -49.4236259460
153 137   -2   -6     -0.1029559254     -9.8454589843     0.0143659424     -0.1486013174     -0.1762533283     0.0405219459     26.0934772491     76.4337234497     -49.4236259460
154  90   -4  -14     -0.2322494029     -9.7999668121     0.2322494029     -0.0236971688     -0.2556167602     0.0668876409     24.6924839019     77.8394012451     -49.0862655639
155  42   -5  -26     -0.3352053165     -9.7808122634     0.0526751232     0.0040001254     -0.2231256723     -0.0020892806     24.6924839019     77.8394012451     -49.0862655639
155 250   -6  -42     -0.3352053165     -9.7808122634     0.0526751232     0.0040001254     -0.2231256723     -0.0020892806     24.6924839019     77.8394012451     -49.0862655639
156 203   -6  -50     -0.2561926364     -9.8741912841     0.0861956501     0.0183814153     -0.2135381460     -0.0566849136     24.6924839019     77.8394012451     -49.0862655639
157 156   -5  -62     -0.1149275422     -9.7281370162     -0.1628140068     0.0298331785     -0.2044832706     -0.0375098586     24.6924839019     77.8394012451     -49.0862655639
158 109   -4  -69     -0.1149275422     -9.7281370162     -0.1628140068     0.0298331785     -0.2044832706     -0.0375098586     24.6924839019     77.8394012451     -49.0862655639
159  61   -5  -73     -0.1245048284     -9.6587018966     -0.0838013267     0.0340943050     -0.1482897281     0.0208142542     24.6924839019     77.8394012451     -49.0862655639
160  14   -8  -80     -0.1604196929     -9.8191213607     -0.0023943238     0.0205119752     -0.0449575042     0.0248090553     24.6924839019     77.8394012451     -49.0862655639
160 222   -7  -82     -0.1604196929     -9.8191213607     -0.0023943238     0.0205119752     -0.0449575042     0.0248090553     24.6924839019     77.8394012451     -49.0862655639
161 174   -6  -83     -0.2178834438     -9.8191213607     -0.1364764571     0.0311647844     0.0317426967     0.0325323390     25.9183521270     78.3665313720     -48.9175834655
162 127   -5  -83     -0.2873188495     -9.8454589843     -0.1364764571     0.0434155082     0.0999206638     0.0112267267     25.9183521270     78.3665313720     -48.9175834655
163  80   -1  -84     -0.2873188495     -9.8454589843     -0.1364764571     0.0434155082     0.0999206638     0.0112267267     25.9183521270     78.3665313720     -48.9175834655
164  32    0  -85     -0.2130948066     -9.7185602188     -0.2945018005     0.0569978427     0.1342759728     0.0000412804     25.9183521270     78.3665313720     -48.9175834655
164 240    0  -86     -0.1747856235     -9.7903900146     -0.2849245071     0.0375564694     0.1563805341     0.0213468933     25.9183521270     78.3665313720     -48.9175834655
165 192   -1  -91     -0.1747856235     -9.7903900146     -0.2849245071     0.0375564694     0.1563805341     0.0213468933     25.9183521270     78.3665313720     -48.9175834655
166 145   -2  -91     -0.1939402198     -9.6850395202     -0.3304166793     0.0479429531     0.1457277393     0.0367934656     25.9183521270     78.3665313720     -48.9175834655
167  98   -2  -89     -0.3328109979     -9.7856006622     -0.4692874431     0.0191803741     0.0668969631     0.0490441894     25.9183521270     78.3665313720     -48.9175834655
168  50   -3  -86     -0.3328109979     -9.7856006622     -0.4692874431     0.0191803741     0.0668969631     0.0490441894     25.9183521270     78.3665313720     -48.9175834655
169   2   -4  -80     -0.4692874431     -9.7472915649     -0.5602717399     0.0197130155     0.0192256546     0.0274722576     25.9183521270     78.3665313720     -48.9175834655
169 210   -5  -73     -0.3328109979     -9.7616577148     -0.5243568897     0.0285015792     0.0405312633     -0.0052851223     25.3929805755     78.1908187866     -49.7609901428
170 162   -6  -72     -0.3328109979     -9.7616577148     -0.5243568897     0.0285015792     0.0405312633     -0.0052851223     25.3929805755     78.1908187866     -49.7609901428
171 114   -4  -68     -0.2418267011     -9.7712354660     -0.5866093158     0.0207782959     0.0293458175     0.0027044820     25.3929805755     78.1908187866     -49.7609901428
172  66   -3  -61     -0.2537982940     -9.6706733703     -0.7733665466     0.0125223708     0.0240194177     0.0085635261     25.3929805755     78.1908187866     -49.7609901428
173  18   -2  -54     -0.2537982940     -9.6706733703     -0.7733665466     0.0125223708     0.0240194177     0.0085635261     25.3929805755     78.1908187866     -49.7609901428
173 226   -1  -39     -0.2897131729     -9.7113771438     -0.8236474037     -0.0101148414     0.0293458175     -0.0143400073     25.3929805755     78.1908187866     -49.7609901428
174 179   -1  -31     -0.2059118509     -9.8215160369     -0.5411171436     -0.0087832422     0.0328079795     -0.0375098586     25.3929805755     78.1908187866     -49.7609901428
175 131    0  -23     -0.2059118509     -9.8215160369     -0.5411171436     -0.0087832422     0.0328079795     -0.0375098586     25.3929805755     78.1908187866     -49.7609901428
176  83    0  -16     -0.2226721048     -9.7496862411     -0.2849245071     0.0016032439     0.0256173348     -0.0100788843     25.3929805755     78.1908187866     -49.7609901428
177  35   -1  -15     -0.2322494029     -9.7568693161     -0.0838013267     0.0053317265     0.0229541349     0.0144225692     26.7939720153     78.1908187866     -49.4236259460
177 244   -2  -14     -0.2322494029     -9.7568693161     -0.0838013267     0.0053317265     0.0229541349     0.0144225692     26.7939720153     78.1908187866     -49.4236259460
178 196   -1  -15     -0.2729529142     -9.7257432937     -0.1292934894     0.0037338063     0.0349385404     0.0128246486     26.7939720153     78.1908187866     -49.4236259460
179 148    0  -18     -0.2681642532     -9.7401084899     -0.2130948066     -0.0138433241     0.0360038232     -0.0047524824     26.7939720153     78.1908187866     -49.4236259460
180 100   -1  -18     -0.2681642532     -9.7401084899     -0.2130948066     -0.0138433241     0.0360038232     -0.0047524824     26.7939720153     78.1908187866     -49.4236259460
181  53   -1  -20     -0.2729529142     -9.7640523910     -0.4477385520     -0.0311541342     0.0461239862     -0.0055514426     26.7939720153     78.1908187866     -49.4236259460
182   6    0  -19     -0.2585869789     -9.7664461135     -0.5722434043     -0.0354152584     0.0732886409     -0.0271233749     26.7939720153     78.1908187866     -49.4236259460
182 214    0  -14     -0.2585869789     -9.7664461135     -0.5722434043     -0.0354152584     0.0732886409     -0.0271233749     26.7939720153     78.1908187866     -49.4236259460
183 167    1  -13     -0.3160507440     -9.7688407897     -0.5985808849     -0.0183707656     0.0599726390     -0.0255254554     26.7939720153     78.1908187866     -49.4236259460
184 119    1   -8     -0.2537982940     -9.8382759094     -0.3878804397     0.0335616612     0.0051106839     -0.0047524824     25.3929805755     76.4337234497     -49.7609901428
185  71    0   -3     -0.2537982940     -9.8382759094     -0.3878804397     0.0335616612     0.0051106839     -0.0047524824     25.3929805755     76.4337234497     -49.7609901428
186  23    0   -2     -0.2705585718     -9.7329254150     -0.2250664234     0.1044028282     -0.0167275676     0.0069656043     25.3929805755     76.4337234497     -49.7609901428
186 231    0    0     -0.2466153383     -9.6970109939     -0.1388707752     0.0889562606     -0.0137980461     0.0003076009     25.3929805755     76.4337234497     -49.7609901428
187 183    0    0     -0.2466153383     -9.6970109939     -0.1388707752     0.0889562606     -0.0137980461     0.0003076009     25.3929805755     76.4337234497     -49.7609901428
188 134    0    0     -0.2801358699     -9.7137708663     -0.1580253696     0.0181150932     -0.0060747623     -0.0028882408     25.3929805755     76.4337234497     -49.7609901428
189  86    0    0     -0.2633756160     -9.7520809173     -0.2178834438     -0.0380784559     -0.0018136400     -0.0132747280     25.3929805755     76.4337234497     -49.7609901428
190  39    0    0     -0.2633756160     -9.7520809173     -0.2178834438     -0.0380784559     -0.0018136400     -0.0132747280     25.3929805755     76.4337234497     -49.7609901428
190 247    0    0     -0.2442210197     -9.7879953384     -0.2897131729     -0.0404753398     -0.0036778810     -0.0191337699     25.3929805755     76.4337234497     -49.7609901428
191 199    0    0     -0.3375996351     -9.7305316925     -0.2561926364     -0.0074516401     -0.0095369253     -0.0167368888     26.4437255859     77.1365661621     -49.4236259460
192 152    0    0     -0.3375996351     -9.7305316925     -0.2561926364     -0.0074516401     -0.0095369253     -0.0167368888     26.4437255859     77.1365661621     -49.4236259460
193 105    0    0     -0.2442210197     -9.7592630386     -0.2394323587     0.0111907708     -0.0159286079     -0.0122094464     26.4437255859     77.1365661621     -49.4236259460
194  58    0    0     -0.2585869789     -9.7520809173     -0.2250664234     0.0159845342     -0.0050094819     -0.0052851223     26.4437255859     77.1365661621     -49.4236259460
195  10    0    0     -0.2585869789     -9.7520809173     -0.2250664234     0.0159845342     -0.0050094819     -0.0052851223     26.4437255859     77.1365661621     -49.4236259460
195 219    0    0     -0.2418267011     -9.7640523910     -0.2298550844     0.0058643670     -0.0015473198     -0.0140736875     26.4437255859     77.1365661621     -49.4236259460
196 171    0    0     -0.2274607658     -9.7760238647     -0.2322494029     0.0095928478     0.0003169212     -0.0154052877     26.4437255859     77.1365661621     -49.4236259460
197 123    0    0     -0.2274607658     -9.7760238647     -0.2322494029     0.0095928478     0.0003169212     -0.0154052877     26.4437255859     77.1365661621     -49.4236259460
198  76    0    0     -0.2274607658     -9.7425031661     -0.2035175085     0.0175824546     -0.0026126003     -0.0018229604     26.4437255859     77.1365661621     -49.4236259460
199  28    0    0     -0.2418267011     -9.7592630386     -0.2083061695     0.0090602102     -0.0034115610     0.0056340036     25.3929805755     77.4879837036     -48.7489013671
199 236    0    0     -0.2418267011     -9.7592630386     -0.2083061695     0.0090602102     -0.0034115610     0.0056340036     25.3929805755     77.4879837036     -48.7489013671
200 188    0    0     -0.2442210197     -9.7425031661     -0.2202777862     -0.0002609957     -0.0052758026     0.0082972049     25.3929805755     77.4879837036     -48.7489013671
201 140    0    0     -0.2537982940     -9.7736291885     -0.2226721048     -0.0026578772     -0.0047431616     0.0008402412     25.3929805755     77.4879837036     -48.7489013671
202  92    0    0     -0.2537982940     -9.7736291885     -0.2226721048     -0.0026578772     -0.0047431616     0.0008402412     25.3929805755     77.4879837036     -48.7489013671
203  44    0    0     -0.2633756160     -9.7712354660     -0.2250664234     0.0055980482     -0.0020799601     -0.0103452062     25.3929805755     77.4879837036     -48.7489013671
203 252    0    0     -0.2370380401     -9.7640523910     -0.2107004880     0.0175824546     0.0005832414     -0.0249928140     25.3929805755     77.4879837036     -48.7489013671
204 203    0    0     -0.2370380401     -9.7640523910     -0.2107004880     0.0175824546     0.0005832414     -0.0249928140     25.3929805755     77.4879837036     -48.7489013671
205 155    0    0     -0.2250664234     -9.7401084899     -0.1963345432     0.0135876524     -0.0002157191     -0.0201990509     25.3929805755     77.4879837036     -48.7489013671
206 107    0    0     -0.2250664234     -9.7257432937     -0.2130948066     -0.0039894785     -0.0023462805     -0.0002250397     25.9183521270     77.6636886596     -48.9175834655
207  60    0    0     -0.2250664234     -9.7257432937     -0.2130948066     -0.0039894785     -0.0023462805     -0.0002250397     25.9183521270     77.6636886596     -48.9175834655
208  12    0    0     -0.2490096569     -9.7712354660     -0.2418267011     -0.0093158817     -0.0058084421     0.0072319245     25.9183521270     77.6636886596     -48.9175834655
208 220    0    0     -0.2609812974     -9.7832069396     -0.2322494029     0.0069296474     -0.0079390039     0.0013728811     25.9183521270     77.6636886596     -48.9175834655
209 172    0    0     -0.2609812974     -9.7832069396     -0.2322494029     0.0069296474     -0.0079390039     0.0013728811     25.9183521270     77.6636886596     -48.9175834655
210 124    0    0     -0.2729529142     -9.7496862411     -0.1915459060     0.0295668601     -0.0068737230     -0.0122094464     25.9183521270     77.6636886596     -48.9175834655
211  76    0    0     -0.2394323587     -9.7233486175     -0.1628140068     0.0316974210     -0.0031452405     -0.0239275336     25.9183521270     77.6636886596     -48.9175834655
212  29    0    0     -0.2394323587     -9.7233486175     -0.1628140068     0.0316974210     -0.0031452405     -0.0239275336     25.9183521270     77.6636886596     -48.9175834655
212 238    0    0     -0.2154891252     -9.7592630386     -0.1795742750     0.0154518914     -0.0010146795     -0.0207316899     25.9183521270     77.6636886596     -48.9175834655
213 190    0    0     -0.2154891252     -9.7903900146     -0.2059118509     0.0063970079     -0.0015473198     -0.0034208819     25.9183521270     77.6636886596     -48.9175834655
214 142    0    0     -0.2154891252     -9.7903900146     -0.2059118509     0.0063970079     -0.0015473198     -0.0034208819     25.9183521270     77.6636886596     -48.9175834655
215  95    0    0     -0.2250664234     -9.7520809173     -0.2226721048     0.0141202936     -0.0039442014     0.0085635261     24.6924839019     76.4337234497     -50.4357147216
216  47    0    0     -0.2537982940     -9.7425031661     -0.1963345432     0.0247730994     -0.0058084421     0.0053676838     24.6924839019     76.4337234497     -50.4357147216
216 255    0    0     -0.2537982940     -9.7425031661     -0.1963345432     0.0247730994     -0.0058084421     0.0053676838     24.6924839019     76.4337234497     -50.4357147216
217 207    0    0     -0.2394323587     -9.7472915649     -0.1819685935     0.0247730994     -0.0028789207     -0.0122094464     24.6924839019     76.4337234497     -50.4357147216
218 160    0    0     -0.2274607658     -9.7568693161     -0.1771799468     0.0191803741     -0.0007483594     -0.0178021693     24.6924839019     76.4337234497     -50.4357147216
219 113    0    0     -0.2274607658     -9.7568693161     -0.1771799468     0.0191803741     -0.0007483594     -0.0178021693     24.6924839019     76.4337234497     -50.4357147216
220  65    0    0     -0.2130948066     -9.7592630386     -0.1628140068     0.0074622869     0.0000506011     -0.0103452062     24.6924839019     76.4337234497     -50.4357147216
221  17    0    0     -0.2130948066     -9.7472915649     -0.1723913097     -0.0053210802     -0.0012809997     -0.0028882408     24.6924839019     76.4337234497     -50.4357147216
221 225    0    0     -0.2130948066     -9.7472915649     -0.1723913097     -0.0053210802     -0.0012809997     -0.0028882408     24.6924839019     76.4337234497     -50.4357147216
222 177    0    0     -0.2370380401     -9.7784175872     -0.1915459060     -0.0127780437     -0.0004820393     0.0104277658     25.9183521270     77.3122711181     -50.2670326232
223 129    0    0     -0.2418267011     -9.7425031661     -0.1795742750     -0.0042557997     -0.0028789207     0.0072319245     25.9183521270     77.3122711181     -50.2670326232
224  82    0    0     -0.2418267011     -9.7425031661     -0.1795742750     -0.0042557997     -0.0028789207     0.0072319245     25.9183521270     77.3122711181     -50.2670326232
225  35    0    0     -0.2442210197     -9.7448978424     -0.1747856235     0.0050654077     -0.0047431616     -0.0042198419     25.9183521270     77.3122711181     -50.2670326232
225 243    0    0     -0.2274607658     -9.7448978424     -0.1580253696     0.0047990865     -0.0023462805     -0.0146063280     25.9183521270     77.3122711181     -50.2670326232
226 195    0    0     -0.2274607658     -9.7448978424     -0.1580253696     0.0047990865     -0.0023462805     -0.0146063280     25.9183521270     77.3122711181     -50.2670326232
227 148    0    0     -0.2107004880     -9.7568693161     -0.1604196929     -0.0063863606     -0.0010146795     -0.0106115269     25.9183521270     77.3122711181     -50.2670326232
228 100    0    0     -0.2370380401     -9.7544746398     -0.1652083396     -0.0133106839     -0.0004820393     0.0011065611     25.9183521270     77.3122711181     -50.2670326232
229  53    0    0     -0.2370380401     -9.7544746398     -0.1652083396     -0.0133106839     -0.0004820393     0.0011065611     25.9183521270     77.3122711181     -50.2670326232
230   5    0    0     -0.2178834438     -9.7592630386     -0.1939402198     -0.0087832422     -0.0007483594     0.0019055217     25.0427322387     77.8394012451     -49.7609901428
230 213    0    0     -0.2346437215     -9.7712354660     -0.2107004880     0.0002716444     -0.0023462805     0.0043024029     25.0427322387     77.8394012451     -49.7609901428
231 164    0    0     -0.2346437215     -9.7712354660     -0.2107004880     0.0002716444     -0.0023462805     0.0043024029     25.0427322387     77.8394012451     -49.7609901428
232 116    0    0     -0.2418267011     -9.7472915649     -0.1819685935     0.0085275678     -0.0028789207     -0.0084809646     25.0427322387     77.8394012451     -49.7609901428
233  68    0    0     -0.2274607658     -9.7568693161     -0.1747856235     0.0074622869     -0.0026126003     -0.0164705696     25.0427322387     77.8394012451     -49.7609901428
234  20    0    0     -0.2274607658     -9.7568693161     -0.1747856235     0.0074622869     -0.0026126003     -0.0164705696     25.0427322387     77.8394012451     -49.7609901428
234 228    0    0     -0.2011231899     -9.7808122634     -0.1939402198     0.0135876524     -0.0023462805     -0.0119431257     25.0427322387     77.8394012451     -49.7609901428
235 181    0    0     -0.2250664234     -9.7520809173     -0.1532367229     0.0229088568     -0.0071400432     0.0029708024     25.0427322387     77.8394012451     -49.7609901428
236 133    0    0     -0.2250664234     -9.7520809173     -0.1532367229     0.0229088568     -0.0071400432     0.0029708024     25.0427322387     77.8394012451     -49.7609901428
237  84    0    0     -0.2537982940     -9.7544746398     -0.1795742750     0.0250394153     -0.0063410830     0.0109604072     24.3422374725     77.1365661621     -48.7489013671
238  36    0    0     -0.2298550844     -9.7664461135     -0.1723913097     0.0234415006     -0.0023462805     -0.0004913598     24.3422374725     77.1365661621     -48.7489013671
238 245    0    0     -0.2298550844     -9.7664461135     -0.1723913097     0.0234415006     -0.0023462805     -0.0004913598     24.3422374725     77.1365661621     -48.7489013671
239 197    0    0     -0.2298550844     -9.7592630386     -0.1532367229     0.0245067787     0.0000506011     -0.0087472839     24.3422374725     77.1365661621     -48.7489013671
240 149    0    0     -0.2226721048     -9.7784175872     -0.1460537433     0.0285015792     0.0008495615     -0.0130084061     24.3422374725     77.1365661621     -48.7489013671
241 102    0    0     -0.2226721048     -9.7784175872     -0.1460537433     0.0285015792     0.0008495615     -0.0130084061     24.3422374725     77.1365661621     -48.7489013671
242  54    0    0     -0.2370380401     -9.7856006622     -0.1747856235     0.0327627062     -0.0002157191     -0.0060840826     24.3422374725     77.1365661621     -48.7489013671
243   6    0    0     -0.2633756160     -9.6970109939     -0.0933786296     0.0303658223     -0.0052758026     -0.0063504037     24.3422374725     77.1365661621     -48.7489013671
243 214    0    0     -0.2633756160     -9.6970109939     -0.0933786296     0.0303658223     -0.0052758026     -0.0063504037     24.3422374725     77.1365661621     -48.7489013671
244 166    0    0     -0.2298550844     -9.7353200912     -0.1173218607     0.0271699786     -0.0090042839     -0.0036872024     25.0427322387     77.4879837036     -48.4115409851
245 118    0    0     -0.2250664234     -9.7808122634     -0.1316878080     0.0266373395     -0.0012809997     -0.0060840826     25.0427322387     77.4879837036     -48.4115409851
246  70    0    0     -0.2250664234     -9.7808122634     -0.1316878080     0.0266373395     -0.0012809997     -0.0060840826     25.0427322387     77.4879837036     -48.4115409851
247  22    0    0     -0.2202777862     -9.7712354660     -0.1388707752     0.0293005447     -0.0052758026     -0.0170032095     25.0427322387     77.4879837036     -48.4115409851
247 230    0    0     -0.2154891252     -9.7544746398     -0.0838013267     0.0444807958     -0.0058084421     -0.0108778465     25.0427322387     77.4879837036     -48.4115409851
248 182    0    0     -0.2154891252     -9.7544746398     -0.0838013267     0.0444807958     -0.0058084421     -0.0108778465     25.0427322387     77.4879837036     -48.4115409851
249 135    0    0     -0.2466153383     -9.7616577148     -0.0814070034     0.0471439933     -0.0020799601     -0.0023556008     25.0427322387     77.4879837036     -48.4115409851
250  87    0    0     -0.2370380401     -9.7568693161     -0.0838013267     0.0394207096     -0.0012809997     -0.0143400073     25.0427322387     77.4879837036     -48.4115409851
251  39    0    0     -0.2370380401     -9.7568693161     -0.0838013267     0.0394207096     -0.0012809997     -0.0143400073     25.0427322387     77.4879837036     -48.4115409851
251 246    0    0     -0.2130948066     -9.7496862411     -0.0957729530     0.0391543865     0.0000506011     -0.0191337699     25.9183521270     76.6094360351     -48.9175834655
252 198    0    0     0.4070350170     -8.7823791503     -1.4940580368     0.0308984613     0.0056433248     -0.0194000911     25.9183521270     76.6094360351     -48.9175834655
253 150    0    0     0.4070350170     -8.7823791503     -1.4940580368     0.0308984613     0.0056433248     -0.0194000911     25.9183521270     76.6094360351     -48.9175834655
254 102    0    0     -0.1915459060     -9.7951784133     -0.3304166793     -0.0956036186     0.0746202468     -0.0417709875     25.9183521270     76.6094360351     -48.9175834655
255  54    0    0     -0.1987288665     -9.7233486175     -0.3615428924     -0.0367468595     0.0509177494     -0.0343140220     25.9183521270     76.6094360351     -48.9175834655
  0   7    0    5     -0.1987288665     -9.7233486175     -0.3615428924     -0.0367468595     0.0509177494     -0.0343140220     25.9183521270     76.6094360351     -48.9175834655
  0 215    0   12     -0.2011231899     -9.7688407897     -0.1699969768     -0.0284909343     0.0170950913     -0.0020892806     25.9183521270     76.6094360351     -48.9175834655
  1 167    1   17     -0.2178834438     -9.7353200912     -0.2394323587     -0.0306214952     0.0083065261     -0.0015566406     25.9183521270     76.6094360351     -48.9175834655
  2 119    2   21     -0.2178834438     -9.7353200912     -0.2394323587     -0.0306214952     0.0083065261     -0.0015566406     25.9183521270     76.6094360351     -48.9175834655
  3  71    1   23     -0.1580253696     -9.8167276382     -0.1005615949     -0.0194360485     0.0088391666     -0.0098125648     25.9183521270     76.6094360351     -48.9175834655
  4  23    1   26     -0.2322494029     -9.7640523910     -0.0861956501     -0.0223655700     0.0000506011     0.0008402412     25.5681037902     77.6636886596     -50.2670326232
  4 231    1   27     -0.2322494029     -9.7640523910     -0.0861956501     -0.0223655700     0.0000506011     0.0008402412     25.5681037902     77.6636886596     -50.2670326232
  5 182    1   27     -0.1843629074     -9.7592630386     0.0000000000     -0.0327520561     -0.0201897335     0.0085635261     25.5681037902     77.6636886596     -50.2670326232
  6 133    1   26     -0.2035175085     -9.7472915649     -0.1173218607     -0.0191697263     -0.0129990863     0.0037697627     25.5681037902     77.6636886596     -50.2670326232
  7  85    1   23     -0.2035175085     -9.7472915649     -0.1173218607     -0.0191697263     -0.0129990863     0.0037697627     25.5681037902     77.6636886596     -50.2670326232
  8  37    2   22     -0.1843629074     -9.7903900146     -0.0598580884     -0.0244961309     0.0072412452     -0.0058177623     25.5681037902     77.6636886596     -50.2670326232
  8 245    1   20     -0.2394323587     -9.7137708663     -0.1580253696     -0.0186370868     0.0021811623     -0.0007576798     25.5681037902     77.6636886596     -50.2670326232
  9 197    0   19     -0.2394323587     -9.7137708663     -0.1580253696     -0.0186370868     0.0021811623     -0.0007576798     25.5681037902     77.6636886596     -50.2670326232
 10 150    1   20     -0.1819685935     -9.7113771438     -0.1987288665     -0.0303551721     0.0104370868     -0.0156716098     25.5681037902     77.6636886596     -50.2670326232
 11 102    1   19     -0.1891515731     -9.7520809173     -0.2178834438     -0.0205013298     0.0224214935     -0.0175358510     25.0427322387     78.1908187866     -48.7489013671
 12  55    1   21     -0.1891515731     -9.7520809173     -0.2178834438     -0.0205013298     0.0224214935     -0.0175358510     25.0427322387     78.1908187866     -48.7489013671
 13   7    2   22     -0.2130948066     -9.7640523910     -0.1987288665     -0.0159738836     0.0194919729     -0.0124757659     25.0427322387     78.1908187866     -48.7489013671
 13 215    1   25     -0.2178834438     -9.7975721359     -0.2130948066     -0.0268930149     -0.0023462805     -0.0034208819     25.0427322387     78.1908187866     -48.7489013671
 14 168    0   25     -0.2178834438     -9.7975721359     -0.2130948066     -0.0268930149     -0.0023462805     -0.0034208819     25.0427322387     78.1908187866     -48.7489013671
 15 120    0   24     -0.1508424043     -9.7257432937     -0.2466153383     -0.0165065264     0.0032464430     -0.0124757659     25.0427322387     78.1908187866     -48.7489013671
 16  73    0   27     -0.1532367229     -9.7616577148     -0.1915459060     -0.0159738836     0.0221551728     -0.0076820039     25.0427322387     78.1908187866     -48.7489013671
 17  25    1   27     -0.1532367229     -9.7616577148     -0.1915459060     -0.0159738836     0.0221551728     -0.0076820039     25.0427322387     78.1908187866     -48.7489013671
 17 233    2   29     -0.1891515731     -9.7736291885     -0.2107004880     -0.0282246131     0.0213562130     0.0056340036     25.0427322387     78.1908187866     -48.7489013671
 18 186    3   30     -0.2059118509     -9.7951784133     -0.2202777862     -0.0295562152     0.0242857336     0.0000412804     25.2178573608     77.6636886596     -50.2670326232
 19 138    2   32     -0.2059118509     -9.7951784133     -0.2202777862     -0.0295562152     0.0242857336     0.0000412804     25.2178573608     77.6636886596     -50.2670326232
 20  90    3   34     -0.1987288665     -9.7640523910     -0.2346437215     -0.0242298102     0.0360038232     -0.0140736875     25.2178573608     77.6636886596     -50.2670326232
 21  43    3   34     -0.1819685935     -9.7472915649     -0.1699969768     -0.0135770034     0.0384007024     -0.0228622531     25.2178573608     77.6636886596     -50.2670326232
 21 251    2   36     -0.1819685935     -9.7472915649     -0.1699969768     -0.0135770034     0.0384007024     -0.0228622531     25.2178573608     77.6636886596     -50.2670326232
 22 204    3   35     -0.1843629074     -9.7520809173     -0.2059118509     -0.0236971688     0.0112360477     -0.0028882408     25.2178573608     77.6636886596     -50.2670326232
 23 156    3   31     -0.1915459060     -9.7664461135     -0.1628140068     -0.0255614089     -0.0015473198     0.0082972049     25.2178573608     77.6636886596     -50.2670326232
 24 108    3   32     -0.1915459060     -9.7664461135     -0.1628140068     -0.0255614089     -0.0015473198     0.0082972049     25.2178573608     77.6636886596     -50.2670326232
 25  61    3   33     -0.1676026582     -9.8167276382     -0.2154891252     -0.0348826169     0.0037790834     0.0029708024     25.2178573608     77.6636886596     -50.2670326232
 26  13    4   34     -0.1484480619     -9.8071498870     -0.1939402198     -0.0194360485     0.0088391666     -0.0012903203     24.5173606872     76.6094360351     -50.6043968200
 26 221    3   36     -0.1484480619     -9.8071498870     -0.1939402198     -0.0194360485     0.0088391666     -0.0012903203     24.5173606872     76.6094360351     -50.6043968200
 27 173    1   36     -0.1915459060     -9.7401084899     -0.2490096569     -0.0082506008     0.0117686879     -0.0028882408     24.5173606872     76.6094360351     -50.6043968200
 28 124    0   38     -0.2322494029     -9.8286991119     -0.1460537433     -0.0226318883     0.0173614096     -0.0108778465     24.5173606872     76.6094360351     -50.6043968200
 29  76    2   41     -0.2322494029     -9.8286991119     -0.1460537433     -0.0226318883     0.0173614096     -0.0108778465     24.5173606872     76.6094360351     -50.6043968200
 30  29    3   40     -0.2322494029     -9.7688407897     -0.2801358699     -0.0194360485     0.0112360477     -0.0076820039     24.5173606872     76.6094360351     -50.6043968200
 30 236    4   42     -0.1867572593     -9.7784175872     -0.2035175085     -0.0271593332     -0.0137980461     0.0106940865     24.5173606872     76.6094360351     -50.6043968200
 31 189    4   45     -0.1867572593     -9.7784175872     -0.2035175085     -0.0271593332     -0.0137980461     0.0106940865     24.5173606872     76.6094360351     -50.6043968200
 32 141    1   45     -0.1388707752     -9.7760238647     -0.1723913097     -0.0138433241     0.0032464430     -0.0092799253     24.5173606872     76.6094360351     -50.6043968200
 33  94    1   45     -0.1819685935     -9.7736291885     -0.1580253696     -0.0087832422     0.0346722173     -0.0423036193     23.6417407989     77.4879837036     -48.7489013671
 34  46    1   42     -0.1819685935     -9.7736291885     -0.1580253696     -0.0087832422     0.0346722173     -0.0423036193     23.6417407989     77.4879837036     -48.7489013671
 34 255    2   41     -0.1652083396     -9.7544746398     -0.1532367229     -0.0135770034     0.0333406209     -0.0428362655     23.6417407989     77.4879837036     -48.7489013671
 35 207    4   40     -0.1484480619     -9.7688407897     -0.2130948066     -0.0197023677     0.0138992488     -0.0156716098     23.6417407989     77.4879837036     -48.7489013671
 36 159    4   39     -0.1484480619     -9.7688407897     -0.2130948066     -0.0197023677     0.0138992488     -0.0156716098     23.6417407989     77.4879837036     -48.7489013671
 37 112    4   40     -0.1508424043     -9.7640523910     -0.1388707752     -0.0215666079     0.0208235716     -0.0060840826     23.6417407989     77.4879837036     -48.7489013671
 38  64    3   40     -0.1508424043     -9.7616577148     -0.1005615949     -0.0162402057     0.0389333438     -0.0194000911     23.6417407989     77.4879837036     -48.7489013671
 39  16    3   38     -0.1508424043     -9.7616577148     -0.1005615949     -0.0162402057     0.0389333438     -0.0194000911     23.6417407989     77.4879837036     -48.7489013671
 39 224    2   37     -0.1388707752     -9.7760238647     -0.1412650966     -0.0077179613     0.0629021596     -0.0449668216     23.6417407989     77.4879837036     -48.7489013671
 40 177    0   38     -0.1412650966     -9.7640523910     -0.2178834438     -0.0135770034     0.0716907262     -0.0361782598     23.9919891357     76.0823059082     -50.4357147216
 41 129    0   35     -0.1412650966     -9.7640523910     -0.2178834438     -0.0135770034     0.0716907262     -0.0361782598     23.9919891357     76.0823059082     -50.4357147216
 42  82    0   36     -0.1292934894     -9.6970109939     -0.3184450626     -0.0133106839     0.0386670227     0.0016392014     23.9919891357     76.0823059082     -50.4357147216
 43  34    1   37     -0.1747856235     -9.7448978424     -0.3208393812     -0.0143759655     0.0088391666     0.0216132140     23.9919891357     76.0823059082     -50.4357147216
 43 242    2   36     -0.1747856235     -9.7448978424     -0.3208393812     -0.0143759655     0.0088391666     0.0216132140     23.9919891357     76.0823059082     -50.4357147216
 44 194    2   37     -0.1843629074     -9.6826448440     -0.3232336997     -0.0170391664     -0.0098032445     0.0189500122     23.9919891357     76.0823059082     -50.4357147216
 45 147    2   36     -0.1484480619     -9.7736291885     -0.2753472328     -0.0047884397     -0.0132654070     -0.0004913598     23.9919891357     76.0823059082     -50.4357147216
 46  99    1   36     -0.1484480619     -9.7736291885     -0.2753472328     -0.0047884397     -0.0132654070     -0.0004913598     23.9919891357     76.0823059082     -50.4357147216
 47  51    0   36     -0.1245048284     -9.7592630386     -0.2825301933     -0.0029241981     -0.0100695645     -0.0095462436     23.9919891357     76.0823059082     -50.4357147216
 48   4    0   38     -0.1628140068     -9.7544746398     -0.3016848087     -0.0031905174     0.0040454034     -0.0114104855     23.9919891357     76.0823059082     -50.4357147216
 48 211    1   40     -0.1628140068     -9.7544746398     -0.3016848087     -0.0031905174     0.0040454034     -0.0114104855     23.9919891357     76.0823059082     -50.4357147216
 49 163    1   42     -0.1149275422     -9.7041940689     -0.3615428924     -0.0037231576     -0.0034115610     0.0037697627     25.9183521270     75.9065933227     -48.5802230834
 50 116    0   45     -0.1268991470     -9.7568693161     -0.2873188495     -0.0069190001     -0.0050094819     0.0037697627     25.9183521270     75.9065933227     -48.5802230834
 51  68    1   47     -0.1268991470     -9.7568693161     -0.2873188495     -0.0069190001     -0.0050094819     0.0037697627     25.9183521270     75.9065933227     -48.5802230834
 52  19    2   49     -0.2035175085     -9.7999668121     -0.3639371871     -0.0047884397     0.0104370868     -0.0087472839     25.9183521270     75.9065933227     -48.5802230834
 52 227    3   49     -0.1699969768     -9.7712354660     -0.2777415513     -0.0071853213     -0.0087379646     0.0011065611     25.9183521270     75.9065933227     -48.5802230834
 53 180    2   50     -0.1699969768     -9.7712354660     -0.2777415513     -0.0071853213     -0.0087379646     0.0011065611     25.9183521270     75.9065933227     -48.5802230834
 54 132    1   53     -0.1819685935     -9.7903900146     -0.1795742750     -0.0085169219     -0.0231192541     0.0040360832     25.9183521270     75.9065933227     -48.5802230834
 55  84    2   52     -0.1268991470     -9.7808122634     -0.2370380401     0.0000053234     -0.0004820393     -0.0111441671     25.9183521270     75.9065933227     -48.5802230834
 56  36    3   52     -0.1268991470     -9.7808122634     -0.2370380401     0.0000053234     -0.0004820393     -0.0111441671     25.9183521270     75.9065933227     -48.5802230834
 56 244    5   52     -0.1412650966     -9.7688407897     -0.2729529142     0.0008042846     0.0056433248     -0.0034208819     23.8168640136     78.0151138305     -49.9296722412
 57 195    3   52     -0.2035175085     -9.7472915649     -0.2921074867     -0.0002609957     -0.0074063630     0.0043024029     23.8168640136     78.0151138305     -49.9296722412
 58 147    1   54     -0.2035175085     -9.7472915649     -0.2921074867     -0.0002609957     -0.0074063630     0.0043024029     23.8168640136     78.0151138305     -49.9296722412
 59  99    1   54     -0.1699969768     -9.7808122634     -0.2537982940     0.0005379636     -0.0217876505     0.0082972049     23.8168640136     78.0151138305     -49.9296722412
 60  51    0   56     -0.1484480619     -9.7832069396     -0.2801358699     0.0042664465     -0.0132654070     0.0053676838     23.8168640136     78.0151138305     -49.9296722412
 61   3    0   56     -0.1484480619     -9.7832069396     -0.2801358699     0.0042664465     -0.0132654070     0.0053676838     23.8168640136     78.0151138305     -49.9296722412
 61 210    1   56     -0.1508424043     -9.7592630386     -0.2274607658     0.0095928478     -0.0151296482     0.0056340036     23.8168640136     78.0151138305     -49.9296722412
 62 163    3   59     -0.1580253696     -9.7616577148     -0.1436594247     0.0021358859     -0.0071400432     -0.0060840826     23.8168640136     78.0151138305     -49.9296722412
 63 115    5   59     -0.1580253696     -9.7616577148     -0.1436594247     0.0021358859     -0.0071400432     -0.0060840826     23.8168640136     78.0151138305     -49.9296722412
 64  67    4   57     -0.1149275422     -9.7808122634     -0.0814070034     -0.0114464426     -0.0042105212     0.0029708024     25.7432289123     77.4879837036     -49.0862655639
 65  19    4   56     -0.1173218607     -9.7520809173     -0.1508424043     0.0045327672     -0.0122001266     0.0146888899     25.7432289123     77.4879837036     -49.0862655639
 65 227    5   53     -0.1173218607     -9.7520809173     -0.1508424043     0.0045327672     -0.0122001266     0.0146888899     25.7432289123     77.4879837036     -49.0862655639
 66 179    4   53     -0.1795742750     -9.8023614883     -0.0885899734     0.0050654077     0.0021811623     -0.0004913598     25.7432289123     77.4879837036     -49.0862655639
 67 131    3   54     -0.1532367229     -9.7472915649     -0.1819685935     0.0130550134     0.0117686879     -0.0164705696     25.7432289123     77.4879837036     -49.0862655639
 68  84    3   53     -0.1532367229     -9.7472915649     -0.1819685935     0.0130550134     0.0117686879     -0.0164705696     25.7432289123     77.4879837036     -49.0862655639
 69  36    3   54     -0.0646467447     -9.7377147674     -0.1795742750     0.0021358859     0.0019148421     -0.0106115269     25.7432289123     77.4879837036     -49.0862655639
 69 244    2   53     -0.1771799468     -9.8215160369     -0.2059118509     0.0061306881     0.0021811623     -0.0039535222     25.7432289123     77.4879837036     -49.0862655639
 70 197    3   50     -0.1771799468     -9.8215160369     -0.2059118509     0.0061306881     0.0021811623     -0.0039535222     25.7432289123     77.4879837036     -49.0862655639
 71 149    4   49     -0.1747856235     -9.7640523910     -0.2633756160     0.0135876524     0.0128339695     -0.0146063280     25.2178573608     77.6636886596     -48.9175834655
 72 101    3   49     -0.1125332117     -9.7401084899     -0.2490096569     0.0170498132     0.0178940525     -0.0199327325     25.2178573608     77.6636886596     -48.9175834655
 73  53    3   47     -0.1125332117     -9.7401084899     -0.2490096569     0.0170498132     0.0178940525     -0.0199327325     25.2178573608     77.6636886596     -48.9175834655
 74   6    2   50     -0.0957729530     -9.7137708663     -0.3926690864     0.0311647844     0.0096381273     -0.0098125648     25.2178573608     77.6636886596     -48.9175834655
 74 213    1   52     -0.1580253696     -9.8239097595     -0.2370380401     0.0095928478     0.0149645304     -0.0132747280     25.2178573608     77.6636886596     -48.9175834655
 75 166    2   51     -0.1580253696     -9.8239097595     -0.2370380401     0.0095928478     0.0149645304     -0.0132747280     25.2178573608     77.6636886596     -48.9175834655
 76 117    1   54     -0.1460537433     -9.7401084899     -0.2394323587     0.0061306881     0.0197582912     -0.0074156832     25.2178573608     77.6636886596     -48.9175834655
 77  69    2   56     -0.1077445626     -9.6539134979     -0.1005615949     0.0087938890     0.0184266901     0.0066992850     25.2178573608     77.6636886596     -48.9175834655
 78  21    3   56     -0.1077445626     -9.6539134979     -0.1005615949     0.0087938890     0.0184266901     0.0066992850     25.2178573608     77.6636886596     -48.9175834655
 78 229    4   58     0.0023943238     -9.7784175872     -0.3184450626     -0.0053210802     0.0202909326     0.0005739211     24.6924839019     75.0280456542     -49.7609901428
 79 180    6   56     -0.2083061695     -9.7041940689     -0.2035175085     0.0165171756     0.0415965461     0.0186836900     24.6924839019     75.0280456542     -49.7609901428
 80 132    6   55     -0.2083061695     -9.7041940689     -0.2035175085     0.0165171756     0.0415965461     0.0186836900     24.6924839019     75.0280456542     -49.7609901428
 81  83    5   54     -0.2418267011     -9.7592630386     -0.1316878080     0.0045327672     0.0170950913     0.0213468933     24.6924839019     75.0280456542     -49.7609901428
 82  35    3   52     -0.1388707752     -9.7616577148     -0.1747856235     -0.0045221185     0.0016485219     0.0011065611     24.6924839019     75.0280456542     -49.7609901428
 82 243    1   51     -0.1388707752     -9.7616577148     -0.1747856235     -0.0045221185     0.0016485219     0.0011065611     24.6924839019     75.0280456542     -49.7609901428
 83 195    0   48     -0.1795742750     -9.7209539413     -0.2921074867     0.0154518914     0.0016485219     0.0029708024     24.6924839019     75.0280456542     -49.7609901428
 84 146    0   49     -0.1556310415     -9.7137708663     -0.2609812974     0.0173161339     -0.0042105212     -0.0042198419     24.6924839019     75.0280456542     -49.7609901428
 85  99    1   48     -0.1556310415     -9.7137708663     -0.2609812974     0.0173161339     -0.0042105212     -0.0042198419     24.6924839019     75.0280456542     -49.7609901428
 86  51    2   47     -0.1532367229     -9.7377147674     -0.1460537433     0.0117234122     -0.0066074028     -0.0023556008     24.6924839019     75.0280456542     -49.7609901428
 87   3    2   48     -0.2298550844     -9.7568693161     -0.1292934894     0.0090602102     -0.0260487771     -0.0084809646     24.8676090240     77.6636886596     -49.5923080444
 87 210    2   46     -0.2298550844     -9.7568693161     -0.1292934894     0.0090602102     -0.0260487771     -0.0084809646     24.8676090240     77.6636886596     -49.5923080444
 88 162    3   45     -0.1149275422     -9.7688407897     -0.0909842967     0.0085275678     -0.0388321418     -0.0239275336     24.8676090240     77.6636886596     -49.5923080444
 89 114    2   43     -0.1580253696     -9.7927837371     -0.1676026582     0.0069296474     -0.0223202919     -0.0207316899     24.8676090240     77.6636886596     -49.5923080444
 90  67    1   42     -0.1580253696     -9.7927837371     -0.1676026582     0.0069296474     -0.0223202919     -0.0207316899     24.8676090240     77.6636886596     -49.5923080444
 91  18    1   40     -0.1723913097     -9.7592630386     -0.2921074867     0.0093265304     -0.0223202919     -0.0034208819     24.8676090240     77.6636886596     -49.5923080444
 91 226    2   38     -0.1077445626     -9.7448978424     -0.2107004880     0.0082612504     -0.0518818330     0.0194826507     24.8676090240     77.6636886596     -49.5923080444
 92 178    4   39     -0.1077445626     -9.7448978424     -0.2107004880     0.0082612504     -0.0518818330     0.0194826507     24.8676090240     77.6636886596     -49.5923080444
 93 130    3   40     -0.1388707752     -9.7616577148     -0.1795742750     0.0040001254     -0.0478870296     0.0077645654     24.8676090240     77.6636886596     -49.5923080444
 94  81    2   41     -0.1771799468     -9.7808122634     -0.2346437215     0.0045327672     -0.0122001266     -0.0281886558     24.8676090240     76.9608535766     -48.5802230834
 95  34    1   42     -0.1771799468     -9.7808122634     -0.2346437215     0.0045327672     -0.0122001266     -0.0281886558     24.8676090240     76.9608535766     -48.5802230834
 95 242    1   43     -0.1436594247     -9.7616577148     -0.2873188495     0.0162508544     0.0040454034     -0.0332487368     24.8676090240     76.9608535766     -48.5802230834
 96 194    3   44     -0.1173218607     -9.7975721359     -0.1867572593     0.0055980482     -0.0137980461     -0.0098125648     24.8676090240     76.9608535766     -48.5802230834
 97 146    4   47     -0.1173218607     -9.7975721359     -0.1867572593     0.0055980482     -0.0137980461     -0.0098125648     24.8676090240     76.9608535766     -48.5802230834
 98  98    4   50     -0.1460537433     -9.6874332427     -0.3304166793     0.0034674854     -0.0436259078     0.0181510524     24.8676090240     76.9608535766     -48.5802230834
 99  50    4   51     -0.1149275422     -9.7544746398     -0.2466153383     0.0018695650     -0.0364352607     0.0096288061     24.8676090240     76.9608535766     -48.5802230834
100   2    3   52     -0.1149275422     -9.7544746398     -0.2466153383     0.0018695650     -0.0364352607     0.0096288061     24.8676090240     76.9608535766     -48.5802230834
100 210    3   53     -0.1939402198     -9.7616577148     -0.1843629074     0.0087938890     -0.0036778810     -0.0108778465     24.8676090240     76.9608535766     -48.5802230834
101 162    3   53     -0.1340821266     -9.7544746398     -0.2561926364     0.0069296474     -0.0140643668     0.0011065611     24.3422374725     76.7851409912     -50.7730789184
102 114    3   56     -0.1340821266     -9.7544746398     -0.2561926364     0.0069296474     -0.0140643668     0.0011065611     24.3422374725     76.7851409912     -50.7730789184
103  66    3   59     -0.1053502440     -9.7353200912     -0.2274607658     0.0055980482     -0.0425606250     0.0146888899     24.3422374725     76.7851409912     -50.7730789184
104  18    2   62     -0.1364764571     -9.7425031661     -0.1795742750     0.0053317265     -0.0343047022     -0.0052851223     24.3422374725     76.7851409912     -50.7730789184
104 227    2   63     -0.1364764571     -9.7425031661     -0.1795742750     0.0053317265     -0.0343047022     -0.0052851223     24.3422374725     76.7851409912     -50.7730789184
105 180    1   61     -0.1005615949     -9.7616577148     -0.1580253696     0.0034674854     -0.0305762171     0.0003076009     24.3422374725     76.7851409912     -50.7730789184
106 132    0   59     -0.1676026582     -9.7975721359     -0.1580253696     0.0000053234     -0.0284456586     0.0000412804     24.3422374725     76.7851409912     -50.7730789184
107  84    1   60     -0.1676026582     -9.7975721359     -0.1580253696     0.0000053234     -0.0284456586     0.0000412804     24.3422374725     76.7851409912     -50.7730789184
108  36    1   56     -0.1580253696     -9.7233486175     -0.2729529142     -0.0010599567     -0.0161949276     -0.0084809646     24.3422374725     76.7851409912     -50.7730789184
108 245    1   53     -0.1125332117     -9.7496862411     -0.1747856235     -0.0069190001     -0.0209886908     -0.0092799253     24.5173606872     76.9608535766     -49.9296722412
109 198    2   55     -0.1125332117     -9.7496862411     -0.1747856235     -0.0069190001     -0.0209886908     -0.0092799253     24.5173606872     76.9608535766     -49.9296722412
110 150    3   55     -0.1484480619     -9.7808122634     -0.1747856235     -0.0050547590     -0.0028789207     -0.0167368888     24.5173606872     76.9608535766     -49.9296722412
111 103    3   58     -0.1125332117     -9.7712354660     -0.2226721048     0.0032011661     0.0005832414     -0.0159379267     24.5173606872     76.9608535766     -49.9296722412
112  55    3   59     -0.1125332117     -9.7712354660     -0.2226721048     0.0032011661     0.0005832414     -0.0159379267     24.5173606872     76.9608535766     -49.9296722412
113   8    5   60     -0.1292934894     -9.7353200912     -0.2442210197     0.0013369247     -0.0233855724     0.0101614463     24.5173606872     76.9608535766     -49.9296722412
113 216    3   62     -0.1723913097     -9.7736291885     -0.2322494029     0.0029348449     -0.0148633289     0.0053676838     24.5173606872     76.9608535766     -49.9296722412
114 169    2   62     -0.1723913097     -9.7736291885     -0.2322494029     0.0029348449     -0.0148633289     0.0053676838     24.5173606872     76.9608535766     -49.9296722412
115 121    3   62     -0.1388707752     -9.7832069396     -0.2777415513     0.0095928478     -0.0071400432     -0.0026219205     24.5173606872     76.9608535766     -49.9296722412
116  73    2   62     -0.1771799468     -9.7305316925     -0.3064734458     0.0071959681     -0.0263150930     0.0136236083     25.3929805755     77.4879837036     -48.7489013671
117  26    3   59     -0.1771799468     -9.7305316925     -0.3064734458     0.0071959681     -0.0263150930     0.0136236083     25.3929805755     77.4879837036     -48.7489013671
117 234    2   62     -0.1197161788     -9.7640523910     -0.2107004880     0.0042664465     -0.0295109386     0.0114930486     25.3929805755     77.4879837036     -48.7489013671
118 186    1   64     -0.1292934894     -9.7999668121     -0.1795742750     0.0109244489     -0.0183254899     0.0027044820     25.3929805755     77.4879837036     -48.7489013671
119 138    2   68     -0.1292934894     -9.7999668121     -0.1795742750     0.0109244489     -0.0183254899     0.0027044820     25.3929805755     77.4879837036     -48.7489013671
120  90    4   75     -0.1723913097     -9.7640523910     -0.1963345432     0.0066633281     -0.0335057401     0.0178847312     25.3929805755     77.4879837036     -48.7489013671
121  42    2   76     -0.1197161788     -9.7233486175     -0.0909842967     0.0045327672     -0.0382995033     0.0120256876     25.3929805755     77.4879837036     -48.7489013671
121 251    2   78     -0.1197161788     -9.7233486175     -0.0909842967     0.0045327672     -0.0382995033     0.0120256876     25.3929805755     77.4879837036     -48.7489013671
122 203    2   76     -0.1460537433     -9.7544746398     -0.0191545906     0.0130550134     -0.0106022047     -0.0122094464     25.3929805755     77.4879837036     -48.7489013671
123 155    0   71     -0.1699969768     -9.8047552108     0.1029559254     0.0199793357     -0.0039442014     -0.0122094464     24.6924839019     78.1908187866     -49.7609901428
124 108    0   67     -0.1699969768     -9.8047552108     0.1029559254     0.0199793357     -0.0039442014     -0.0122094464     24.6924839019     78.1908187866     -49.7609901428
125  60   -1   63     -0.2154891252     -9.7712354660     0.1484480619     0.0202456545     -0.0233855724     0.0109604072     24.6924839019     78.1908187866     -49.7609901428
126  12    0   57     -0.1508424043     -9.7999668121     0.1915459060     0.0098591690     -0.0356363034     0.0114930486     24.6924839019     78.1908187866     -49.7609901428
126 219    0   55     -0.1508424043     -9.7999668121     0.1915459060     0.0098591690     -0.0356363034     0.0114930486     24.6924839019     78.1908187866     -49.7609901428
127 171    0   50     -0.1364764571     -9.7377147674     0.1173218607     0.0037338063     -0.0271140575     0.0093624858     24.6924839019     78.1908187866     -49.7609901428
128 123    0   43     -0.1867572593     -9.7329254150     0.1029559254     0.0045327672     -0.0183254899     0.0157541704     24.6924839019     78.1908187866     -49.7609901428
129  75    0   39     -0.1867572593     -9.7329254150     0.1029559254     0.0045327672     -0.0183254899     0.0157541704     24.6924839019     78.1908187866     -49.7609901428
130  28    0   34     -0.1771799468     -9.7664461135     0.0478864765     0.0058643670     0.0170950913     -0.0002250397     24.6924839019     78.1908187866     -49.7609901428
130 235    0   28     -0.1556310415     -9.7472915649     0.0957729530     0.0141202936     0.0338732600     -0.0026219205     24.6924839019     78.1908187866     -49.7609901428
131 187   -1   21     -0.1556310415     -9.7472915649     0.0957729530     0.0141202936     0.0338732600     -0.0026219205     24.6924839019     78.1908187866     -49.7609901428
132 139   -2   18     -0.1628140068     -9.7736291885     0.0191545906     0.0085275678     0.0333406209     0.0003076009     24.6924839019     76.4337234497     -48.7489013671
133  91   -2   15     -0.1795742750     -9.7544746398     -0.0407035017     0.0141202936     0.0274815797     -0.0004913598     24.6924839019     76.4337234497     -48.7489013671
134  43   -1   12     -0.1795742750     -9.7544746398     -0.0407035017     0.0141202936     0.0274815797     -0.0004913598     24.6924839019     76.4337234497     -48.7489013671
134 251    0    9     -0.1604196929     -9.7640523910     -0.1292934894     0.0130550134     0.0269489336     -0.0079483242     24.6924839019     76.4337234497     -48.7489013671
135 203    0    8     -0.1580253696     -9.7401084899     -0.1723913097     0.0117234122     0.0296121387     -0.0068830437     24.6924839019     76.4337234497     -48.7489013671
136 155   -1    7     -0.1580253696     -9.7401084899     -0.1723913097     0.0117234122     0.0296121387     -0.0068830437     24.6924839019     76.4337234497     -48.7489013671
137 108   -1    6     -0.1316878080     -9.7927837371     -0.1149275422     0.0183814153     0.0397323036     -0.0095462436     24.6924839019     76.4337234497     -48.7489013671
138  60    0    6     -0.1388707752     -9.7568693161     -0.1005615949     0.0327627062     0.0482545471     0.0040360832     24.6924839019     76.4337234497     -48.7489013671
139  12    2    4     -0.1388707752     -9.7568693161     -0.1005615949     0.0327627062     0.0482545471     0.0040360832     24.6924839019     76.4337234497     -48.7489013671
139 221    3    4     -0.2059118509     -9.7760238647     -0.0383091812     0.0356922197     0.0437271070     0.0274722576     25.0427322387     75.7308883666     -49.7609901428
140 173    3    3     -0.2059118509     -9.7209539413     0.0215489125     0.0277026200     0.0091054868     0.0170857725     25.0427322387     75.7308883666     -49.7609901428
141 124    2    2     -0.2059118509     -9.7209539413     0.0215489125     0.0277026200     0.0091054868     0.0170857725     25.0427322387     75.7308883666     -49.7609901428
142  75    0    2     -0.1604196929     -9.7137708663     0.0047886476     -0.0194360485     0.0013822019     -0.0151389694     25.0427322387     75.7308883666     -49.7609901428
143  27    0    1     -0.1556310415     -9.6778564453     -0.0047886476     -0.1142460227     -0.0114011657     -0.0351129770     25.0427322387     75.7308883666     -49.7609901428
143 236    0    0     -0.1556310415     -9.6778564453     -0.0047886476     -0.1142460227     -0.0114011657     -0.0351129770     25.0427322387     75.7308883666     -49.7609901428
144 189    0    0     -0.1029559254     -9.6610965728     -0.0718297100     -0.1936094284     0.0101707673     -0.0383088226     25.0427322387     75.7308883666     -49.7609901428
145 141    0    0     -0.2178834438     -9.7975721359     -0.0838013267     -0.2711086034     0.0360038232     0.0035034422     25.0427322387     75.7308883666     -49.7609901428
146  94    0    0     -0.2178834438     -9.7975721359     -0.0838013267     -0.2711086034     0.0360038232     0.0035034422     25.0427322387     75.7308883666     -49.7609901428
147  46    0   -3     -0.0167602658     -9.9005289077     0.4285839557     -0.1384811515     -0.0833076095     0.0820678901     25.5681037902     76.6094360351     -48.9175834655
147 253   -1  -12     -0.1867572593     -9.7879953384     0.1795742750     0.0005379636     0.0117686879     0.0732793283     25.5681037902     76.6094360351     -48.9175834655
148 205   -3  -29     -0.1867572593     -9.7879953384     0.1795742750     0.0005379636     0.0117686879     0.0732793283     25.5681037902     76.6094360351     -48.9175834655
149 157   -4  -45     -0.3783031463     -9.8143329620     0.2801358699     0.0308984613     0.0005832414     0.0466473102     25.5681037902     76.6094360351     -48.9175834655
150 109   -5  -61     -0.3184450626     -9.6563072204     0.1077445626     0.0359585428     -0.0846392154     -0.0079483242     25.5681037902     76.6094360351     -48.9175834655
151  62   -5  -72     -0.3184450626     -9.6563072204     0.1077445626     0.0359585428     -0.0846392154     -0.0079483242     25.5681037902     76.6094360351     -48.9175834655
152  14   -3  -79     -0.2418267011     -9.7089824676     0.1364764571     0.0106581318     -0.0875687313     -0.0420373058     25.5681037902     76.6094360351     -48.9175834655
152 223   -3  -90     -0.1915459060     -9.7879953384     0.3160507440     0.0103918099     -0.0428269481     -0.0207316899     25.5681037902     76.6094360351     -48.9175834655
153 175   -1  -96     -0.1915459060     -9.7879953384     0.3160507440     0.0103918099     -0.0428269481     -0.0207316899     25.5681037902     76.6094360351     -48.9175834655
154 127    0 -100     -0.1508424043     -9.7544746398     0.1676026582     0.0034674854     0.0314763784     0.0003076009     25.7432289123     77.4879837036     -48.0741767883
155  79    0 -110     -0.1652083396     -9.7401084899     0.0814070034     -0.0077179613     0.0551788759     0.0048350434     25.7432289123     77.4879837036     -48.0741767883
156  30    2 -115     -0.1652083396     -9.7401084899     0.0814070034     -0.0077179613     0.0551788759     0.0048350434     25.7432289123     77.4879837036     -48.0741767883
156 238    0 -119     -0.2274607658     -9.7832069396     0.0718297100     -0.0010599567     0.0756855249     -0.0079483242     25.7432289123     77.4879837036     -48.0741767883
157 191    0 -126     -0.3136564254     -9.8263044357     0.0000000000     0.0055980482     0.1025838613     -0.0407057046     25.7432289123     77.4879837036     -48.0741767883
158 142    0 -126     -0.3136564254     -9.8263044357     0.0000000000     0.0055980482     0.1025838613     -0.0407057046     25.7432289123     77.4879837036     -48.0741767883
159  93   -1 -126     -0.1987288665     -9.7472915649     -0.1963345432     0.0021358859     0.0634347915     -0.0260580968     25.7432289123     77.4879837036     -48.0741767883
160  46   -3 -126     -0.0287318849     -9.7927837371     -0.1747856235     0.0095928478     0.0514503908     -0.0082146444     25.7432289123     77.4879837036     -48.0741767883
160 254   -2 -126     -0.0287318849     -9.7927837371     -0.1747856235     0.0095928478     0.0514503908     -0.0082146444     25.7432289123     77.4879837036     -48.0741767883
161 207    0 -126     -0.0957729530     -9.6994056701     -0.4261896133     0.0154518914     0.0431944656     0.0098951263     24.5173606872     78.7179489135     -49.5923080444
162 160    0 -126     -0.0574637699     -9.7448978424     -0.5866093158     0.0024022049     0.0216225361     0.0061666440     24.5173606872     78.7179489135     -49.5923080444
163 112    1 -126     -0.0574637699     -9.7448978424     -0.5866093158     0.0024022049     0.0216225361     0.0061666440     24.5173606872     78.7179489135     -49.5923080444
164  64   -2 -126     -0.1125332117     -9.7065887451     -0.7422403812     -0.0055873990     0.0107034075     -0.0044861621     24.5173606872     78.7179489135     -49.5923080444
165  16   -4 -125     -0.1723913097     -9.8095445632     -0.8116757392     -0.0138433241     0.0184266901     -0.0321834611     24.5173606872     78.7179489135     -49.5923080444
165 225   -6 -119     -0.1723913097     -9.8095445632     -0.8116757392     -0.0138433241     0.0184266901     -0.0321834611     24.5173606872     78.7179489135     -49.5923080444
166 179   -6 -109     -0.1484480619     -9.6754617691     -1.0558967590     -0.0186370868     0.0365364599     -0.0630765914     24.5173606872     78.7179489135     -49.5923080444
167 132   -4  -96     -0.0670410633     -9.7281370162     -1.0582910776     -0.0135770034     0.0072412452     -0.0279223394     24.5173606872     78.7179489135     -49.5923080444
168  84   -3  -80     -0.0670410633     -9.7281370162     -1.0582910776     -0.0135770034     0.0072412452     -0.0279223394     24.5173606872     78.7179489135     -49.5923080444
169  36   -3  -67     -0.0694353866     -9.7257432937     -1.0104045867     -0.0066526794     -0.0279130172     0.0301354598     25.5681037902     77.3122711181     -50.6043968200
169 245   -1  -51     -0.1699969768     -9.7640523910     -0.9074486732     0.0005379636     -0.0169938874     0.0296028184     25.5681037902     77.3122711181     -50.6043968200
170 197   -2  -37     -0.1699969768     -9.7640523910     -0.9074486732     0.0005379636     -0.0169938874     0.0296028184     25.5681037902     77.3122711181     -50.6043968200
171 149   -2  -24     -0.1388707752     -9.7999668121     -0.5913979530     0.0101254892     -0.0018136400     -0.0106115269     25.5681037902     77.3122711181     -50.6043968200
172 101    0  -12     -0.1699969768     -9.7927837371     -0.2585869789     0.0575304746     -0.0084716434     -0.0074156832     25.5681037902     77.3122711181     -50.6043968200
173  53   -1   -5     -0.1699969768     -9.7927837371     -0.2585869789     0.0575304746     -0.0084716434     -0.0074156832     25.5681037902     77.3122711181     -50.6043968200
174   6    0    0     -0.1628140068     -9.6802511215     -0.0861956501     0.0561988830     -0.0132654070     -0.0039535222     25.5681037902     77.3122711181     -50.6043968200
174 214    0    0     -0.1412650966     -9.6778564453     -0.1149275422     -0.0351489353     -0.0044768419     -0.0095462436     25.5681037902     77.3122711181     -50.6043968200
175 166    0    0     -0.1412650966     -9.6778564453     -0.1149275422     -0.0351489353     -0.0044768419     -0.0095462436     25.5681037902     77.3122711181     -50.6043968200
176 119    0    0     -0.1723913097     -9.8574304580     -0.0742240333     -0.1086532955     0.0048443641     0.0040360832     25.5681037902     77.3122711181     -50.6043968200
177  71   -2   -1     -0.1125332117     -9.6323642730     -0.1268991470     -0.0050547590     -0.0193907690     0.0197489728     23.9919891357     77.1365661621     -49.7609901428
178  24   -2   -4     -0.1125332117     -9.6323642730     -0.1268991470     -0.0050547590     -0.0193907690     0.0197489728     23.9919891357     77.1365661621     -49.7609901428
178 232   -3   -8     -0.1771799468     -9.7305316925     -0.2897131729     -0.0167728447     0.0035127627     -0.0066167235     23.9919891357     77.1365661621     -49.7609901428
179 185   -4  -11     -0.1867572593     -9.7927837371     -0.2921074867     -0.0138433241     0.0128339695     -0.0345803451     23.9919891357     77.1365661621     -49.7609901428
180 138   -2  -14     -0.1867572593     -9.7927837371     -0.2921074867     -0.0138433241     0.0128339695     -0.0345803451     23.9919891357     77.1365661621     -49.7609901428
181  91   -2  -13     -0.1508424043     -9.7736291885     -0.4214009761     -0.0029241981     0.0131002891     -0.0401730585     23.9919891357     77.1365661621     -49.7609901428
182  43   -2  -11     -0.1340821266     -9.7161655426     -0.5147795677     0.0077286076     0.0051106839     -0.0316508173     23.9919891357     77.1365661621     -49.7609901428
182 252   -1  -10     -0.1340821266     -9.7161655426     -0.5147795677     0.0077286076     0.0051106839     -0.0316508173     23.9919891357     77.1365661621     -49.7609901428
183 204    0   -5     -0.1340821266     -9.7975721359     -0.3280223608     0.0250394153     -0.0034115610     -0.0212643313     23.9919891357     77.1365661621     -49.7609901428
184 157    0   -2     -0.1412650966     -9.7664461135     -0.2753472328     0.0740423250     -0.0098032445     -0.0127420878     25.9183521270     78.0151138305     -48.5802230834
185 110    0   -1     -0.1412650966     -9.7664461135     -0.2753472328     0.0740423250     -0.0098032445     -0.0127420878     25.9183521270     78.0151138305     -48.5802230834
186  62    0    0     -0.1652083396     -9.7592630386     -0.1795742750     0.0900215435     -0.0148633289     -0.0020892806     25.9183521270     78.0151138305     -48.5802230834
187  14    0    0     -0.1532367229     -9.7137708663     -0.1292934894     0.0655200862     -0.0124664461     0.0008402412     25.9183521270     78.0151138305     -48.5802230834
187 222    0    0     -0.1532367229     -9.7137708663     -0.1292934894     0.0655200862     -0.0124664461     0.0008402412     25.9183521270     78.0151138305     -48.5802230834
188 175    0    0     -0.1388707752     -9.7161655426     -0.1149275422     0.0024022049     -0.0042105212     -0.0028882408     25.9183521270     78.0151138305     -48.5802230834
189 127    0    0     -0.1292934894     -9.7329254150     -0.1795742750     -0.0532587099     0.0021811623     -0.0012903203     25.9183521270     78.0151138305     -48.5802230834
190  79    0    0     -0.1292934894     -9.7329254150     -0.1795742750     -0.0532587099     0.0021811623     -0.0012903203     25.9183521270     78.0151138305     -48.5802230834
191  31    0    0     -0.1532367229     -9.7879953384     -0.2250664234     -0.0695042371     0.0035127627     0.0024381618     25.9183521270     78.0151138305     -48.5802230834
191 240    0    0     -0.1292934894     -9.7903900146     -0.2801358699     -0.0407416582     0.0035127627     0.0021718420     22.9412441253     76.7851409912     -49.4236259460
192 192    0    0     -0.1292934894     -9.7903900146     -0.2801358699     -0.0407416582     0.0035127627     0.0021718420     22.9412441253     76.7851409912     -49.4236259460
193 144    0    0     -0.1412650966     -9.7832069396     -0.2657699346     -0.0039894785     -0.0026126003     0.0138899302     22.9412441253     76.7851409912     -49.4236259460
194  96    0    0     -0.1723913097     -9.7520809173     -0.2107004880     0.0226425361     -0.0058084421     0.0149552097     22.9412441253     76.7851409912     -49.4236259460
195  48    0    0     -0.1723913097     -9.7520809173     -0.2107004880     0.0226425361     -0.0058084421     0.0149552097     22.9412441253     76.7851409912     -49.4236259460
196   0    0    0     -0.1628140068     -9.7496862411     -0.2011231899     0.0324963855     -0.0060747623     0.0013728811     22.9412441253     76.7851409912     -49.4236259460
196 208    0    0     -0.1532367229     -9.7568693161     -0.1915459060     0.0327627062     -0.0074063630     -0.0055514426     22.9412441253     76.7851409912     -49.4236259460
197 160    0    0     -0.1532367229     -9.7568693161     -0.1915459060     0.0327627062     -0.0074063630     -0.0055514426     22.9412441253     76.7851409912     -49.4236259460
198 113    0    0     -0.1628140068     -9.7377147674     -0.1747856235     0.0226425361     -0.0076726827     -0.0082146444     22.9412441253     76.7851409912     -49.4236259460
199  66    0    0     -0.1292934894     -9.7472915649     -0.2130948066     0.0040001254     -0.0050094819     -0.0116768074     25.2178573608     78.3665313720     -50.6043968200
200  17    0    0     -0.1292934894     -9.7472915649     -0.2130948066     0.0040001254     -0.0050094819     -0.0116768074     25.2178573608     78.3665313720     -50.6043968200
200 225    0    0     -0.1412650966     -9.7736291885     -0.2107004880     -0.0029241981     -0.0044768419     0.0000412804     25.2178573608     78.3665313720     -50.6043968200
201 177    0    0     -0.1532367229     -9.7688407897     -0.2202777862     0.0034674854     -0.0050094819     0.0109604072     25.2178573608     78.3665313720     -50.6043968200
202 129    0    0     -0.1532367229     -9.7688407897     -0.2202777862     0.0034674854     -0.0050094819     0.0109604072     25.2178573608     78.3665313720     -50.6043968200
203  80    0    0     -0.1652083396     -9.7592630386     -0.2202777862     0.0141202936     -0.0055421218     0.0104277658     25.2178573608     78.3665313720     -50.6043968200
204  32    0    0     -0.1699969768     -9.7664461135     -0.1771799468     0.0181150932     -0.0055421218     -0.0012903203     25.2178573608     78.3665313720     -50.6043968200
204 241    0    0     -0.1699969768     -9.7664461135     -0.1771799468     0.0181150932     -0.0055421218     -0.0012903203     25.2178573608     78.3665313720     -50.6043968200
205 193    0    0     -0.1340821266     -9.7377147674     -0.1723913097     0.0127886915     -0.0060747623     -0.0170032095     25.2178573608     78.3665313720     -50.6043968200
206 145    0    0     -0.1268991470     -9.7496862411     -0.1747856235     0.0045327672     -0.0039442014     -0.0132747280     24.3422374725     76.4337234497     -50.4357147216
207  98    0    0     -0.1268991470     -9.7496862411     -0.1747856235     0.0045327672     -0.0039442014     -0.0132747280     24.3422374725     76.4337234497     -50.4357147216
208  50    0    0     -0.1364764571     -9.7688407897     -0.2178834438     0.0021358859     -0.0042105212     -0.0031545610     24.3422374725     76.4337234497     -50.4357147216
209   3    0    0     -0.1652083396     -9.7736291885     -0.2250664234     0.0114570915     -0.0071400432     0.0013728811     24.3422374725     76.4337234497     -50.4357147216
209 211    0    0     -0.1652083396     -9.7736291885     -0.2250664234     0.0114570915     -0.0071400432     0.0013728811     24.3422374725     76.4337234497     -50.4357147216
210 163    0    0     -0.1699969768     -9.7616577148     -0.1819685935     0.0250394153     -0.0084716434     -0.0039535222     24.3422374725     76.4337234497     -50.4357147216
211 116    0    0     -0.1723913097     -9.7568693161     -0.1580253696     0.0354259014     -0.0074063630     -0.0143400073     24.3422374725     76.4337234497     -50.4357147216
212  69    0    0     -0.1723913097     -9.7568693161     -0.1580253696     0.0354259014     -0.0074063630     -0.0143400073     24.3422374725     76.4337234497     -50.4357147216
213  21    0    0     -0.1245048284     -9.7736291885     -0.1436594247     0.0356922197     -0.0012809997     -0.0295202541     24.3422374725     76.4337234497     -50.4357147216
213 230    0    0     -0.1292934894     -9.7736291885     -0.1747856235     0.0428828763     -0.0023462805     -0.0252591347     25.3929805755     77.1365661621     -49.4236259460
214 183    0    0     -0.1292934894     -9.7736291885     -0.1747856235     0.0428828763     -0.0023462805     -0.0252591347     25.3929805755     77.1365661621     -49.4236259460
215 136    0    0     -0.1364764571     -9.7736291885     -0.1867572593     0.0599273586     -0.0100695645     -0.0111441671     25.3929805755     77.1365661621     -49.4236259460
216  89    0    0     -0.1676026582     -9.7640523910     -0.1149275422     0.0748412895     -0.0119338059     -0.0260580968     25.3929805755     77.1365661621     -49.4236259460
217  41    0    0     -0.1676026582     -9.7640523910     -0.1149275422     0.0748412895     -0.0119338059     -0.0260580968     25.3929805755     77.1365661621     -49.4236259460
217 249    0    0     -0.1149275422     -9.7257432937     -0.0622524166     0.0719117641     -0.0074063630     -0.0518911457     25.3929805755     77.1365661621     -49.4236259460
218 203    0    0     -0.1077445626     -9.7377147674     -0.0670410633     0.0372901487     -0.0026126003     -0.0473637056     25.3929805755     77.1365661621     -49.4236259460
219 155    0    0     -0.1077445626     -9.7377147674     -0.0670410633     0.0372901487     -0.0026126003     -0.0473637056     25.3929805755     77.1365661621     -49.4236259460
220 108    0    0     -0.1101388931     -9.7664461135     -0.0885899734     -0.0079842805     -0.0050094819     -0.0138073682     25.3929805755     77.1365661621     -49.4236259460
221  60    0    0     -0.1245048284     -9.7688407897     -0.1101388931     -0.0274256515     -0.0018136400     0.0051013636     25.3929805755     77.1365661621     -49.4236259460
222  13    0    0     -0.1245048284     -9.7688407897     -0.1101388931     -0.0274256515     -0.0018136400     0.0051013636     25.3929805755     77.1365661621     -49.4236259460
222 221    0    0     -0.1316878080     -9.7784175872     -0.1412650966     -0.0125117242     0.0008495615     0.0045687227     25.9183521270     76.2580108642     -51.2791213989
223 173    0    0     -0.1197161788     -9.7808122634     -0.1173218607     0.0154518914     0.0051106839     -0.0095462436     25.9183521270     76.2580108642     -51.2791213989
224 126    0    0     -0.1197161788     -9.7808122634     -0.1173218607     0.0154518914     0.0051106839     -0.0095462436     25.9183521270     76.2580108642     -51.2791213989
225  78    0    0     -0.0981672668     -9.7568693161     -0.1077445626     0.0295668601     0.0077738852     -0.0151389694     25.9183521270     76.2580108642     -51.2791213989
226  31    0    0     -0.0933786296     -9.7520809173     -0.1101388931     0.0322300648     0.0027138028     0.0003076009     25.9183521270     76.2580108642     -51.2791213989
226 238    0    0     -0.0933786296     -9.7520809173     -0.1101388931     0.0322300648     0.0027138028     0.0003076009     25.9183521270     76.2580108642     -51.2791213989
227 189    0    0     -0.0981672668     -9.7520809173     -0.0646467447     0.0261046981     0.0013822019     0.0197489728     25.9183521270     76.2580108642     -51.2791213989
228 141    0    0     0.3591485500     -9.6060266494     -0.5411171436     0.0024022049     0.0250846982     0.0032371222     25.9183521270     76.2580108642     -51.2791213989
229  93    0    0     0.3591485500     -9.6060266494     -0.5411171436     0.0024022049     0.0250846982     0.0032371222     25.9183521270     76.2580108642     -51.2791213989
230  44    0    0     -0.0502807998     -9.7592630386     -0.2681642532     -0.0359478950     0.0961921787     -0.0391077852     23.4666156768     76.6094360351     -50.2670326232
230 253   -1    2     -0.0718297100     -9.7401084899     -0.2130948066     -0.0117127633     0.0754191970     -0.0329824161     23.4666156768     76.6094360351     -50.2670326232
231 205   -2    5     -0.0718297100     -9.7401084899     -0.2130948066     -0.0117127633     0.0754191970     -0.0329824161     23.4666156768     76.6094360351     -50.2670326232
232 158   -2    8     -0.0885899734     -9.7640523910     -0.1795742750     -0.0181044473     0.0626358413     -0.0454994678     23.4666156768     76.6094360351     -50.2670326232
233 110   -2   10     -0.1245048284     -9.7425031661     -0.2418267011     -0.0143759655     0.0527819919     -0.0313844966     23.4666156768     76.6094360351     -50.2670326232
234  64    0   11     -0.1245048284     -9.7425031661     -0.2418267011     -0.0143759655     0.0527819919     -0.0313844966     23.4666156768     76.6094360351     -50.2670326232
235  16    0   12     -0.1340821266     -9.7137708663     -0.1867572593     -0.0082506008     0.0245520544     -0.0018229604     23.4666156768     76.6094360351     -50.2670326232
235 225   -1   15     -0.1029559254     -9.8071498870     -0.1364764571     -0.0226318883     -0.0071400432     0.0101614463     23.4666156768     76.6094360351     -50.2670326232
236 177    0   17     -0.1029559254     -9.8071498870     -0.1364764571     -0.0226318883     -0.0071400432     0.0101614463     23.4666156768     76.6094360351     -50.2670326232
237 130    1   19     -0.0502807998     -9.8143329620     -0.0885899734     -0.0199686889     -0.0143306875     0.0056340036     23.9919891357     77.1365661621     -50.4357147216
238  83    2   19     -0.0933786296     -9.7401084899     -0.1939402198     -0.0071853213     -0.0023462805     -0.0034208819     23.9919891357     77.1365661621     -50.4357147216
239  35    4   18     -0.0933786296     -9.7401084899     -0.1939402198     -0.0071853213     -0.0023462805     -0.0034208819     23.9919891357     77.1365661621     -50.4357147216
239 244    4   20     -0.1125332117     -9.7209539413     -0.1963345432     -0.0138433241     -0.0087379646     -0.0066167235     23.9919891357     77.1365661621     -50.4357147216
240 197    1   20     -0.0933786296     -9.7784175872     -0.1723913097     -0.0181044473     -0.0281793355     0.0053676838     23.9919891357     77.1365661621     -50.4357147216
241 150    1   21     -0.0933786296     -9.7784175872     -0.1723913097     -0.0181044473     -0.0281793355     0.0053676838     23.9919891357     77.1365661621     -50.4357147216
242 103    1   22     -0.0742240333     -9.7041940689     -0.2154891252     -0.0151749253     -0.0398974227     0.0210805702     23.9919891357     77.1365661621     -50.4357147216
243  56    0   22     -0.1197161788     -9.7760238647     -0.2370380401     -0.0186370868     -0.0393647861     0.0280048961     23.9919891357     77.1365661621     -50.4357147216
244   9    1   24     -0.1197161788     -9.7760238647     -0.2370380401     -0.0186370868     -0.0393647861     0.0280048961     23.9919891357     77.1365661621     -50.4357147216
244 218    2   27     -0.0957729530     -9.7472915649     -0.2154891252     -0.0141096448     -0.0382995033     0.0141562485     24.1671123504     78.7179489135     -50.6043968200
245 170    2   29     -0.0766183614     -9.7999668121     -0.1723913097     -0.0135770034     -0.0151296482     -0.0146063280     24.1671123504     78.7179489135     -50.6043968200
246 123    2   31     -0.0766183614     -9.7999668121     -0.1723913097     -0.0135770034     -0.0151296482     -0.0146063280     24.1671123504     78.7179489135     -50.6043968200
247  76    2   30     -0.0861956501     -9.7640523910     -0.1699969768     -0.0061200389     0.0144318890     -0.0297865772     24.1671123504     78.7179489135     -50.6043968200
248  28    2   32     -0.0957729530     -9.7329254150     -0.2083061695     -0.0093158817     0.0131002891     -0.0148726472     24.1671123504     78.7179489135     -50.6043968200
248 237    2   33     -0.0957729530     -9.7329254150     -0.2083061695     -0.0093158817     0.0131002891     -0.0148726472     24.1671123504     78.7179489135     -50.6043968200
249 189    3   32     -0.0838013267     -9.6970109939     -0.2681642532     -0.0178381276     0.0035127627     0.0013728811     24.1671123504     78.7179489135     -50.6043968200
250 141    3   34     -0.0885899734     -9.7568693161     -0.1699969768     -0.0165065264     -0.0020799601     0.0146888899     24.1671123504     78.7179489135     -50.6043968200
251  94    1   33     -0.0885899734     -9.7568693161     -0.1699969768     -0.0165065264     -0.0020799601     0.0146888899     24.1671123504     78.7179489135     -50.6043968200
252  46    0   33     -0.1053502440     -9.7999668121     -0.1580253696     -0.0154412450     -0.0207223701     0.0224121737     24.3422374725     77.4879837036     -49.7609901428
252 255    1   36     -0.0909842967     -9.7017993927     -0.2537982940     -0.0085169219     -0.0239182114     0.0085635261     24.3422374725     77.4879837036     -49.7609901428
253 207    1   37     -0.0909842967     -9.7017993927     -0.2537982940     -0.0085169219     -0.0239182114     0.0085635261     24.3422374725     77.4879837036     -49.7609901428
254 160    1   37     -0.0694353866     -9.7712354660     -0.1604196929     -0.0106474828     -0.0087379646     -0.0055514426     24.3422374725     77.4879837036     -49.7609901428
255 113    2   37     -0.0861956501     -9.7401084899     -0.1652083396     -0.0071853213     0.0064422845     -0.0063504037     24.3422374725     77.4879837036     -49.7609901428
  0  65    1   37     -0.0861956501     -9.7401084899     -0.1652083396     -0.0071853213     0.0064422845     -0.0063504037     24.3422374725     77.4879837036     -49.7609901428
  1  17    0   36     -0.0718297100     -9.7640523910     -0.1484480619     -0.0093158817     -0.0161949276     0.0120256876     24.3422374725     77.4879837036     -49.7609901428
  1 225    1   35     -0.1125332117     -9.7951784133     -0.1556310415     -0.0055873990     -0.0351036596     0.0285375385     24.3422374725     77.4879837036     -49.7609901428
  2 177    2   36     -0.1125332117     -9.7951784133     -0.1556310415     -0.0055873990     -0.0351036596     0.0285375385     24.3422374725     77.4879837036     -49.7609901428
  3 130    3   37     -0.1077445626     -9.8095445632     -0.1412650966     -0.0159738836     -0.0321741366     0.0098951263     24.3422374725     77.4879837036     -49.7609901428
  4  82    4   39     -0.1173218607     -9.7832069396     -0.2107004880     -0.0098485221     -0.0140643668     -0.0116768074     24.6924839019     76.4337234497     -48.7489013671
  5  35    4   41     -0.1173218607     -9.7832069396     -0.2107004880     -0.0098485221     -0.0140643668     -0.0116768074     24.6924839019     76.4337234497     -48.7489013671
  5 243    3   44     -0.1005615949     -9.7592630386     -0.1268991470     0.0034674854     -0.0047431616     -0.0068830437     24.6924839019     76.4337234497     -48.7489013671
  6 195    2   43     -0.1077445626     -9.7975721359     -0.0933786296     -0.0090495615     -0.0122001266     0.0072319245     24.6924839019     76.4337234497     -48.7489013671
  7 147    1   43     -0.1077445626     -9.7975721359     -0.0933786296     -0.0090495615     -0.0122001266     0.0072319245     24.6924839019     76.4337234497     -48.7489013671
  8 100    2   44     -0.1077445626     -9.7784175872     -0.1268991470     -0.0119790840     -0.0273803758     0.0122920083     24.6924839019     76.4337234497     -48.7489013671
  9  52    1   44     -0.1149275422     -9.7113771438     -0.2394323587     -0.0114464426     -0.0225866127     0.0027044820     24.6924839019     76.4337234497     -48.7489013671
 10   4    0   45     -0.1149275422     -9.7113771438     -0.2394323587     -0.0114464426     -0.0225866127     0.0027044820     24.6924839019     76.4337234497     -48.7489013671
 10 213    2   45     -0.0957729530     -9.7664461135     -0.1891515731     -0.0186370868     -0.0204560494     0.0005739211     24.6924839019     76.4337234497     -48.7489013671
 11 166    1   44     -0.1005615949     -9.7856006622     -0.0981672668     -0.0085169219     -0.0180591678     0.0053676838     24.3422374725     77.1365661621     -50.4357147216
 12 118    2   44     -0.1005615949     -9.7856006622     -0.0981672668     -0.0085169219     -0.0180591678     0.0053676838     24.3422374725     77.1365661621     -50.4357147216
 13  71    2   44     -0.0957729530     -9.8047552108     -0.0981672668     -0.0154412450     -0.0092706050     0.0120256876     24.3422374725     77.1365661621     -50.4357147216
 14  23    2   44     -0.1268991470     -9.7401084899     -0.1604196929     -0.0074516401     -0.0060747623     0.0093624858     24.3422374725     77.1365661621     -50.4357147216
 14 231    3   48     -0.1268991470     -9.7401084899     -0.1604196929     -0.0074516401     -0.0060747623     0.0093624858     24.3422374725     77.1365661621     -50.4357147216
 15 184    3   47     -0.1340821266     -9.7808122634     -0.2059118509     -0.0085169219     -0.0122001266     0.0061666440     24.3422374725     77.1365661621     -50.4357147216
 16 136    3   47     -0.0981672668     -9.7856006622     -0.1532367229     -0.0082506008     -0.0148633289     0.0013728811     24.3422374725     77.1365661621     -50.4357147216
 17  89    4   49     -0.0981672668     -9.7856006622     -0.1532367229     -0.0082506008     -0.0148633289     0.0013728811     24.3422374725     77.1365661621     -50.4357147216
 18  41    3   49     -0.1436594247     -9.7664461135     -0.1676026582     -0.0058537197     -0.0129990863     0.0037697627     24.3422374725     77.1365661621     -50.4357147216
 18 250    0   47     -0.1436594247     -9.7472915649     -0.2801358699     -0.0053210802     -0.0124664461     0.0120256876     24.8676090240     76.6094360351     -48.5802230834
 19 202    0   48     -0.1436594247     -9.7472915649     -0.2801358699     -0.0053210802     -0.0124664461     0.0120256876     24.8676090240     76.6094360351     -48.5802230834
 20 154    0   49     -0.1149275422     -9.7425031661     -0.2514039993     -0.0053210802     -0.0212550139     0.0184173717     24.8676090240     76.6094360351     -48.5802230834
 21 107    1   50     -0.1676026582     -9.7784175872     -0.1915459060     -0.0058537197     -0.0177928504     0.0149552097     24.8676090240     76.6094360351     -48.5802230834
 22  59    1   52     -0.1676026582     -9.7784175872     -0.1915459060     -0.0058537197     -0.0177928504     0.0149552097     24.8676090240     76.6094360351     -48.5802230834
 23  11    2   54     -0.1532367229     -9.7784175872     -0.1771799468     0.0002716444     -0.0204560494     0.0040360832     24.8676090240     76.6094360351     -48.5802230834
 23 218    3   56     -0.1484480619     -9.7712354660     -0.1915459060     0.0050654077     -0.0260487771     -0.0026219205     24.8676090240     76.6094360351     -48.5802230834
 24 170    1   54     -0.1484480619     -9.7712354660     -0.1915459060     0.0050654077     -0.0260487771     -0.0026219205     24.8676090240     76.6094360351     -48.5802230834
 25 121    1   56     -0.1364764571     -9.7425031661     -0.2561926364     0.0002716444     -0.0303098964     0.0013728811     24.8676090240     76.6094360351     -48.5802230834
 26  73    1   55     -0.1005615949     -9.7664461135     -0.1532367229     -0.0058537197     -0.0369679021     0.0149552097     23.6417407989     77.8394012451     -51.4478034973
 27  26    1   57     -0.1005615949     -9.7664461135     -0.1532367229     -0.0058537197     -0.0369679021     0.0149552097     23.6417407989     77.8394012451     -51.4478034973
 27 234    2   58     -0.1508424043     -9.7353200912     -0.1939402198     0.0034674854     -0.0252498126     0.0136236083     23.6417407989     77.8394012451     -51.4478034973
 28 186    1   55     -0.1723913097     -9.6946163177     -0.2322494029     0.0045327672     -0.0287119750     0.0093624858     23.6417407989     77.8394012451     -51.4478034973
 29 138    1   55     -0.1723913097     -9.6946163177     -0.2322494029     0.0045327672     -0.0287119750     0.0093624858     23.6417407989     77.8394012451     -51.4478034973
 30  91    1   52     -0.1268991470     -9.7999668121     -0.1005615949     -0.0010599567     -0.0316414976     0.0133572888     23.6417407989     77.8394012451     -51.4478034973
 31  43    1   53     -0.1197161788     -9.7496862411     -0.1197161788     0.0050654077     -0.0359026217     0.0242764139     23.6417407989     77.8394012451     -51.4478034973
 31 251    2   56     -0.1197161788     -9.7496862411     -0.1197161788     0.0050654077     -0.0359026217     0.0242764139     23.6417407989     77.8394012451     -51.4478034973
 32 204    2   56     -0.1867572593     -9.7448978424     -0.0861956501     -0.0042557997     -0.0239182114     0.0125583279     23.6417407989     77.8394012451     -51.4478034973
 33 156    4   53     -0.1628140068     -9.7305316925     -0.1125332117     0.0034674854     0.0003169212     -0.0103452062     25.2178573608     77.3122711181     -48.9175834655
 34 109    3   53     -0.1628140068     -9.7305316925     -0.1125332117     0.0034674854     0.0003169212     -0.0103452062     25.2178573608     77.3122711181     -48.9175834655
 35  62    3   50     -0.1867572593     -9.7281370162     -0.1436594247     0.0109244489     -0.0007483594     -0.0010239999     25.2178573608     77.3122711181     -48.9175834655
 36  14    2   49     -0.1245048284     -9.7544746398     -0.0766183614     -0.0029241981     -0.0225866127     0.0133572888     25.2178573608     77.3122711181     -48.9175834655
 36 223    0   48     -0.1245048284     -9.7544746398     -0.0766183614     -0.0029241981     -0.0225866127     0.0133572888     25.2178573608     77.3122711181     -48.9175834655
 37 176    0   42     -0.1508424043     -9.7065887451     -0.1412650966     0.0040001254     -0.0249834966     0.0122920083     25.2178573608     77.3122711181     -48.9175834655
 38 128   -1   41     -0.1556310415     -9.7760238647     -0.0838013267     -0.0047884397     -0.0122001266     -0.0018229604     25.2178573608     77.3122711181     -48.9175834655
 39  81    0   37     -0.1556310415     -9.7760238647     -0.0838013267     -0.0047884397     -0.0122001266     -0.0018229604     25.2178573608     77.3122711181     -48.9175834655
 40  33    0   37     -0.1412650966     -9.7209539413     -0.1077445626     0.0034674854     0.0120350086     -0.0183348083     25.2178573608     77.3122711181     -48.9175834655
 40 241    1   39     -0.1747856235     -9.7353200912     -0.1005615949     0.0037338063     0.0128339695     -0.0074156832     23.8168640136     78.7179489135     -48.9175834655
 41 193    2   39     -0.1747856235     -9.7353200912     -0.1005615949     0.0037338063     0.0128339695     -0.0074156832     23.8168640136     78.7179489135     -48.9175834655
 42 146    2   38     -0.2107004880     -9.7640523910     -0.1268991470     0.0053317265     0.0032464430     0.0061666440     23.8168640136     78.7179489135     -48.9175834655
 43  97    2   35     -0.1747856235     -9.7640523910     -0.1604196929     -0.0002609957     -0.0036778810     0.0003076009     23.8168640136     78.7179489135     -48.9175834655
 44  49    1   33     -0.1747856235     -9.7640523910     -0.1604196929     -0.0002609957     -0.0036778810     0.0003076009     23.8168640136     78.7179489135     -48.9175834655
 45   1    0   32     -0.1484480619     -9.7951784133     -0.1652083396     -0.0013262778     -0.0036778810     -0.0092799253     23.8168640136     78.7179489135     -48.9175834655
 45 209    0   33     -0.1484480619     -9.7281370162     -0.2322494029     -0.0029241981     -0.0074063630     -0.0031545610     23.8168640136     78.7179489135     -48.9175834655
 46 162    0   33     -0.1484480619     -9.7281370162     -0.2322494029     -0.0029241981     -0.0074063630     -0.0031545610     23.8168640136     78.7179489135     -48.9175834655
 47 114    0   34     -0.1676026582     -9.7664461135     -0.2442210197     0.0026685261     -0.0079390039     -0.0042198419     23.8168640136     78.7179489135     -48.9175834655
 48  66    0   36     -0.1795742750     -9.7879953384     -0.2178834438     0.0042664465     -0.0106022047     -0.0047524824     23.8168640136     78.7179489135     -48.9175834655
 49  19    0   36     -0.1795742750     -9.7879953384     -0.2178834438     0.0042664465     -0.0106022047     -0.0047524824     23.8168640136     78.7179489135     -48.9175834655
 49 227    0   36     -0.1364764571     -9.7784175872     -0.1987288665     0.0079949288     -0.0052758026     0.0072319245     24.5173606872     77.6636886596     -48.9175834655
 50 179    1   38     -0.1795742750     -9.7856006622     -0.2442210197     0.0258383798     -0.0137980461     0.0272059392     24.5173606872     77.6636886596     -48.9175834655
 51 131    1   40     -0.1795742750     -9.7856006622     -0.2442210197     0.0258383798     -0.0137980461     0.0272059392     24.5173606872     77.6636886596     -48.9175834655
 52  84    0   43     -0.1963345432     -9.7401084899     -0.2490096569     0.0087938890     -0.0545450305     0.0359945011     24.5173606872     77.6636886596     -48.9175834655
 53  35    0   46     -0.1723913097     -9.6898279190     -0.3280223608     0.0194466953     -0.0177928504     -0.0002250397     24.5173606872     77.6636886596     -48.9175834655
 53 243    0   48     -0.1723913097     -9.6898279190     -0.3280223608     0.0194466953     -0.0177928504     -0.0002250397     24.5173606872     77.6636886596     -48.9175834655
 54 196    1   50     -0.1604196929     -9.7640523910     -0.2657699346     0.0047990865     -0.0217876505     0.0138899302     24.5173606872     77.6636886596     -48.9175834655
 55 148    1   50     -0.1556310415     -9.7329254150     -0.0550694465     0.0008042846     -0.0486859893     0.0413209056     24.5173606872     77.6636886596     -48.9175834655
 56 100    0   54     -0.1556310415     -9.7329254150     -0.0550694465     0.0008042846     -0.0486859893     0.0413209056     24.5173606872     77.6636886596     -48.9175834655
 57  52    0   56     -0.2011231899     -9.7185602188     -0.1628140068     0.0114570915     0.0059096441     -0.0044861621     24.8676090240     76.9608535766     -48.9175834655
 58   3    0   55     -0.1867572593     -9.7568693161     -0.0407035017     0.0114570915     0.0511840724     -0.0369772243     24.8676090240     76.9608535766     -48.9175834655
 58 211    1   53     -0.1867572593     -9.7568693161     -0.0407035017     0.0114570915     0.0511840724     -0.0369772243     24.8676090240     76.9608535766     -48.9175834655
 59 164    1   49     -0.1699969768     -9.7448978424     -0.1029559254     0.0114570915     0.0216225361     -0.0060840826     24.8676090240     76.9608535766     -48.9175834655
 60 116    1   47     -0.1771799468     -9.7592630386     -0.0981672668     0.0061306881     -0.0252498126     0.0274722576     24.8676090240     76.9608535766     -48.9175834655
 61  68    2   45     -0.1771799468     -9.7592630386     -0.0981672668     0.0061306881     -0.0252498126     0.0274722576     24.8676090240     76.9608535766     -48.9175834655
 62  20    1   46     -0.1723913097     -9.8167276382     0.0095772953     -0.0045221185     -0.0327067804     0.0146888899     24.8676090240     76.9608535766     -48.9175834655
 62 228    0   47     -0.1676026582     -9.7640523910     -0.0287318849     0.0055980482     -0.0124664461     -0.0066167235     24.8676090240     76.9608535766     -48.9175834655
 63 180    0   45     -0.1676026582     -9.7640523910     -0.0287318849     0.0055980482     -0.0124664461     -0.0066167235     24.8676090240     76.9608535766     -48.9175834655
 64 132    0   45     -0.1556310415     -9.7736291885     -0.0933786296     0.0024022049     0.0067086052     -0.0076820039     25.3929805755     76.0823059082     -49.4236259460
 65  83    0   45     -0.1987288665     -9.7520809173     -0.1125332117     0.0024022049     0.0069749250     0.0037697627     25.3929805755     76.0823059082     -49.4236259460
 66  35    0   45     -0.1987288665     -9.7520809173     -0.1125332117     0.0024022049     0.0069749250     0.0037697627     25.3929805755     76.0823059082     -49.4236259460
 66 242    0   46     -0.2107004880     -9.7448978424     -0.1580253696     -0.0029241981     -0.0151296482     0.0061666440     25.3929805755     76.0823059082     -49.4236259460
 67 194    0   47     -0.1723913097     -9.7616577148     -0.1723913097     -0.0037231576     -0.0204560494     0.0008402412     25.3929805755     76.0823059082     -49.4236259460
 68 146    0   45     -0.1723913097     -9.7616577148     -0.1723913097     -0.0037231576     -0.0204560494     0.0008402412     25.3929805755     76.0823059082     -49.4236259460
 69  99    1   44     -0.1915459060     -9.7592630386     -0.2178834438     0.0018695650     -0.0265814113     0.0074982452     25.3929805755     76.0823059082     -49.4236259460
 70  50    2   44     -0.1747856235     -9.7568693161     -0.2083061695     0.0026685261     -0.0164612507     -0.0002250397     25.3929805755     76.0823059082     -49.4236259460
 71   2    1   44     -0.1747856235     -9.7568693161     -0.2083061695     0.0026685261     -0.0164612507     -0.0002250397     25.3929805755     76.0823059082     -49.4236259460
 71 210    1   45     -0.1771799468     -9.7520809173     -0.2729529142     0.0082612504     -0.0108685255     -0.0042198419     24.3422374725     77.8394012451     -50.4357147216
 72 163    2   49     -0.1771799468     -9.7760238647     -0.1508424043     0.0016032439     -0.0327067804     0.0098951263     24.3422374725     77.8394012451     -50.4357147216
 73 115    2   51     -0.1771799468     -9.7760238647     -0.1508424043     0.0016032439     -0.0327067804     0.0098951263     24.3422374725     77.8394012451     -50.4357147216
 74  67    3   53     -0.1604196929     -9.7377147674     -0.2394323587     0.0042664465     -0.0353699803     0.0072319245     24.3422374725     77.8394012451     -50.4357147216
 75  20    3   58     -0.2178834438     -9.7832069396     -0.1628140068     0.0151855731     -0.0079390039     -0.0034208819     24.3422374725     77.8394012451     -50.4357147216
 75 228    1   56     -0.2178834438     -9.7832069396     -0.1628140068     0.0151855731     -0.0079390039     -0.0034208819     24.3422374725     77.8394012451     -50.4357147216
 76 181    1   57     -0.1987288665     -9.7568693161     -0.2083061695     0.0026685261     -0.0300435757     0.0141562485     24.3422374725     77.8394012451     -50.4357147216
 77 133    1   56     -0.1843629074     -9.7113771438     -0.1676026582     0.0087938890     -0.0393647861     0.0298691387     24.3422374725     77.8394012451     -50.4357147216
 78  86    0   54     -0.1843629074     -9.7113771438     -0.1676026582     0.0087938890     -0.0393647861     0.0298691387     24.3422374725     77.8394012451     -50.4357147216
 79  38    0   57     -0.2011231899     -9.7377147674     -0.1460537433     0.0005379636     -0.0263150930     0.0128246486     26.2686004638     78.3665313720     -48.2428588867
 79 246    0   59     -0.1747856235     -9.6634902954     -0.1819685935     0.0050654077     -0.0074063630     -0.0127420878     26.2686004638     78.3665313720     -48.2428588867
 80 198    0   60     -0.1747856235     -9.6634902954     -0.1819685935     0.0050654077     -0.0074063630     -0.0127420878     26.2686004638     78.3665313720     -48.2428588867
 81 150    0   61     -0.2083061695     -9.7616577148     -0.1149275422     0.0042664465     0.0083065261     -0.0207316899     26.2686004638     78.3665313720     -48.2428588867
 82 103    0   59     -0.1987288665     -9.7353200912     -0.0407035017     0.0082612504     -0.0090042839     0.0029708024     26.2686004638     78.3665313720     -48.2428588867
 83  54    1   57     -0.1987288665     -9.7353200912     -0.0407035017     0.0082612504     -0.0090042839     0.0029708024     26.2686004638     78.3665313720     -48.2428588867
 84   6    3   55     -0.1963345432     -9.7688407897     -0.0478864765     0.0032011661     -0.0382995033     0.0232111358     26.2686004638     78.3665313720     -48.2428588867
 84 213    3   54     -0.2035175085     -9.7281370162     -0.1843629074     0.0058643670     -0.0329730987     0.0202816128     26.2686004638     78.3665313720     -48.2428588867
 85 165    2   52     -0.2035175085     -9.7281370162     -0.1843629074     0.0058643670     -0.0329730987     0.0202816128     26.2686004638     78.3665313720     -48.2428588867
 86 117    2   51     -0.1987288665     -9.7760238647     -0.0215489125     0.0063970079     -0.0034115610     -0.0079483242     25.0427322387     77.4879837036     -50.0983543395
 87  70    2   50     -0.2585869789     -9.7544746398     -0.1077445626     0.0063970079     0.0170950913     -0.0199327325     25.0427322387     77.4879837036     -50.0983543395
 88  21    1   49     -0.2585869789     -9.7544746398     -0.1077445626     0.0063970079     0.0170950913     -0.0199327325     25.0427322387     77.4879837036     -50.0983543395
 88 229    1   50     -0.1939402198     -9.7257432937     -0.0430978250     0.0093265304     0.0208235716     -0.0212643313     25.0427322387     77.4879837036     -50.0983543395
 89 182    1   49     -0.2202777862     -9.7616577148     -0.0287318849     0.0087938890     0.0077738852     0.0013728811     25.0427322387     77.4879837036     -50.0983543395
 90 133    1   50     -0.2202777862     -9.7616577148     -0.0287318849     0.0087938890     0.0077738852     0.0013728811     25.0427322387     77.4879837036     -50.0983543395
 91  85    1   48     -0.1771799468     -9.7951784133     -0.1005615949     -0.0007936358     -0.0156622886     0.0149552097     25.0427322387     77.4879837036     -50.0983543395
 92  37    1   46     -0.1915459060     -9.7832069396     -0.0646467447     0.0040001254     -0.0079390039     -0.0007576798     25.0427322387     77.4879837036     -50.0983543395
 92 245    1   46     -0.1915459060     -9.7832069396     -0.0646467447     0.0040001254     -0.0079390039     -0.0007576798     25.0427322387     77.4879837036     -50.0983543395
 93 196    0   46     -0.2370380401     -9.7233486175     -0.1747856235     0.0106581318     0.0061759643     -0.0252591347     25.0427322387     77.4879837036     -50.0983543395
 94 149    1   45     -0.1795742750     -9.6634902954     -0.1628140068     0.0066633281     0.0099044475     -0.0241938543     25.9183521270     77.3122711181     -48.9175834655
 95 101    2   43     -0.1795742750     -9.6634902954     -0.1628140068     0.0066633281     0.0099044475     -0.0241938543     25.9183521270     77.3122711181     -48.9175834655
 96  53    1   44     -0.1867572593     -9.7688407897     -0.0885899734     -0.0015925970     0.0080402050     -0.0082146444     25.9183521270     77.3122711181     -48.9175834655
 97   5    2   44     -0.1867572593     -9.7448978424     -0.1005615949     0.0146529316     0.0027138028     0.0088298463     25.9183521270     77.3122711181     -48.9175834655
 97 213    2   42     -0.1867572593     -9.7448978424     -0.1005615949     0.0146529316     0.0027138028     0.0088298463     25.9183521270     77.3122711181     -48.9175834655
 98 165    0   44     -0.1819685935     -9.7329254150     -0.1556310415     0.0095928478     -0.0068737230     0.0027044820     25.9183521270     77.3122711181     -48.9175834655
 99 118    0   44     -0.1508424043     -9.7712354660     -0.0550694465     0.0045327672     -0.0151296482     -0.0079483242     25.9183521270     77.3122711181     -48.9175834655
100  70    0   43     -0.1508424043     -9.7712354660     -0.0550694465     0.0045327672     -0.0151296482     -0.0079483242     25.9183521270     77.3122711181     -48.9175834655
101  23    0   44     -0.1867572593     -9.8502473831     0.0598580884     0.0095928478     -0.0156622886     -0.0143400073     25.9183521270     77.3122711181     -48.9175834655
101 231   -1   40     -0.1843629074     -9.6970109939     -0.1364764571     0.0159845342     -0.0047431616     -0.0239275336     25.7432289123     77.4879837036     -50.7730789184
102 184    0   40     -0.1843629074     -9.6970109939     -0.1364764571     0.0159845342     -0.0047431616     -0.0239275336     25.7432289123     77.4879837036     -50.7730789184
103 137    0   40     -0.1747856235     -9.7664461135     -0.0670410633     0.0050654077     0.0136329293     -0.0252591347     25.7432289123     77.4879837036     -50.7730789184
104  89    0   42     -0.1484480619     -9.6898279190     -0.1316878080     0.0040001254     0.0112360477     -0.0044861621     25.7432289123     77.4879837036     -50.7730789184
105  41    1   43     -0.1484480619     -9.6898279190     -0.1316878080     0.0040001254     0.0112360477     -0.0044861621     25.7432289123     77.4879837036     -50.7730789184
105 249    0   40     -0.1364764571     -9.7616577148     -0.0023943238     -0.0018589180     0.0072412452     0.0005739211     25.7432289123     77.4879837036     -50.7730789184
106 201    1   40     -0.2130948066     -9.7784175872     -0.0359148550     0.0098591690     0.0112360477     -0.0082146444     25.7432289123     77.4879837036     -50.7730789184
107 154    1   37     -0.2130948066     -9.7784175872     -0.0359148550     0.0098591690     0.0112360477     -0.0082146444     25.7432289123     77.4879837036     -50.7730789184
108 106    0   38     -0.1843629074     -9.7305316925     -0.1268991470     0.0024022049     0.0016485219     -0.0138073682     25.7432289123     77.4879837036     -50.7730789184
109  58    0   38     -0.1723913097     -9.7592630386     -0.0622524166     -0.0039894785     0.0024474823     -0.0196664104     25.7432289123     77.4879837036     -48.7489013671
110  11    0   38     -0.1723913097     -9.7592630386     -0.0622524166     -0.0039894785     0.0024474823     -0.0196664104     25.7432289123     77.4879837036     -48.7489013671
110 219    1   36     -0.1532367229     -9.7161655426     -0.1364764571     0.0069296474     0.0242857336     -0.0257917737     25.7432289123     77.4879837036     -48.7489013671
111 172    0   36     -0.1771799468     -9.7736291885     -0.0981672668     0.0008042846     0.0128339695     0.0013728811     25.7432289123     77.4879837036     -48.7489013671
112 124    1   37     -0.1771799468     -9.7736291885     -0.0981672668     0.0008042846     0.0128339695     0.0013728811     25.7432289123     77.4879837036     -48.7489013671
113  77    2   37     -0.2035175085     -9.8143329620     0.0167602658     -0.0095822029     0.0037790834     0.0088298463     25.7432289123     77.4879837036     -48.7489013671
114  28    1   38     -0.1460537433     -9.7137708663     -0.0814070034     -0.0063863606     -0.0167275676     0.0019055217     25.7432289123     77.4879837036     -48.7489013671
114 237    2   37     -0.1460537433     -9.7137708663     -0.0814070034     -0.0063863606     -0.0167275676     0.0019055217     25.7432289123     77.4879837036     -48.7489013671
115 189    2   39     -0.1652083396     -9.8023614883     -0.0454921483     -0.0085169219     -0.0167275676     -0.0087472839     25.7432289123     77.4879837036     -48.7489013671
116 142    2   38     -0.1652083396     -9.8454589843     0.0215489125     -0.0103811621     -0.0050094819     -0.0186011314     26.7939720153     78.8936614990     -49.7609901428
117  94    3   38     -0.1652083396     -9.8454589843     0.0215489125     -0.0103811621     -0.0050094819     -0.0186011314     26.7939720153     78.8936614990     -49.7609901428
118  47    3   38     -0.1412650966     -9.7832069396     -0.0478864765     -0.0117127633     -0.0007483594     -0.0196664104     26.7939720153     78.8936614990     -49.7609901428
118 255    0   37     -0.1676026582     -9.6371526718     -0.1580253696     0.0032011661     0.0019148421     -0.0164705696     26.7939720153     78.8936614990     -49.7609901428
119 208    0   40     -0.1676026582     -9.6371526718     -0.1580253696     0.0032011661     0.0019148421     -0.0164705696     26.7939720153     78.8936614990     -49.7609901428
120 160    1   40     -0.1628140068     -9.7377147674     -0.0981672668     -0.0053210802     -0.0161949276     -0.0148726472     26.7939720153     78.8936614990     -49.7609901428
121 113    1   39     -0.1963345432     -9.8239097595     -0.0335205316     0.0016032439     -0.0196570892     -0.0090136041     26.7939720153     78.8936614990     -49.7609901428
122  65    1   39     -0.1963345432     -9.8239097595     -0.0335205316     0.0016032439     -0.0196570892     -0.0090136041     26.7939720153     78.8936614990     -49.7609901428
123  17    1   38     -0.1652083396     -9.8191213607     -0.0454921483     0.0042664465     -0.0217876505     -0.0074156832     26.7939720153     78.8936614990     -49.7609901428
123 225    0   34     -0.1556310415     -9.7784175872     -0.0646467447     0.0114570915     -0.0108685255     -0.0127420878     26.2686004638     76.6094360351     -49.2549476623
124 178    0   34     -0.1556310415     -9.7784175872     -0.0646467447     0.0114570915     -0.0108685255     -0.0127420878     26.2686004638     76.6094360351     -49.2549476623
125 130    1   34     -0.1723913097     -9.6922225952     -0.1005615949     0.0085275678     0.0024474823     -0.0204653716     26.2686004638     76.6094360351     -49.2549476623
126  83    0   33     -0.1484480619     -9.7760238647     0.0239432382     0.0029348449     0.0037790834     -0.0151389694     26.2686004638     76.6094360351     -49.2549476623
127  34    1   33     -0.1484480619     -9.7760238647     0.0239432382     0.0029348449     0.0037790834     -0.0151389694     26.2686004638     76.6094360351     -49.2549476623
127 242    2   30     -0.1484480619     -9.8215160369     0.0383091812     0.0082612504     0.0043117237     -0.0084809646     26.2686004638     76.6094360351     -49.2549476623
128 194    1   28     -0.1197161788     -9.7257432937     -0.0502807998     0.0111907708     0.0115023672     -0.0151389694     26.2686004638     76.6094360351     -49.2549476623
129 146    1   24     -0.1197161788     -9.7257432937     -0.0502807998     0.0111907708     0.0115023672     -0.0151389694     26.2686004638     76.6094360351     -49.2549476623
130  98    1   22     -0.1364764571     -9.7401084899     -0.0622524166     0.0087938890     0.0141655683     -0.0231285715     26.2686004638     76.6094360351     -49.2549476623
131  50    0   22     -0.1292934894     -9.8023614883     0.0454921483     0.0101254892     0.0011158816     -0.0012903203     25.2178573608     77.3122711181     -50.2670326232
132   2    1   17     -0.1292934894     -9.8023614883     0.0454921483     0.0101254892     0.0011158816     -0.0012903203     25.2178573608     77.3122711181     -50.2670326232
132 210    2   19     -0.1532367229     -9.7353200912     0.0287318849     0.0042664465     -0.0164612507     0.0221458530     25.2178573608     77.3122711181     -50.2670326232
133 163    3   18     -0.1604196929     -9.8143329620     0.0933786296     -0.0050547590     -0.0191244506     0.0128246486     25.2178573608     77.3122711181     -50.2670326232
134 115    2   16     -0.1604196929     -9.8143329620     0.0933786296     -0.0050547590     -0.0191244506     0.0128246486     25.2178573608     77.3122711181     -50.2670326232
135  68    2   19     -0.1125332117     -9.7951784133     0.0311262083     -0.0023915581     -0.0116674864     0.0098951263     25.2178573608     77.3122711181     -50.2670326232
136  21    2   15     -0.1436594247     -9.7616577148     -0.0502807998     -0.0042557997     -0.0183254899     0.0426525020     25.2178573608     77.3122711181     -50.2670326232
136 229    1   16     -0.1436594247     -9.7616577148     -0.0502807998     -0.0042557997     -0.0183254899     0.0426525020     25.2178573608     77.3122711181     -50.2670326232
137 182    1   15     -0.1819685935     -9.7784175872     -0.0383091812     -0.0039894785     -0.0103358852     0.0319997024     25.2178573608     77.3122711181     -50.2670326232
138 135    0   13     -0.1723913097     -9.7999668121     -0.0215489125     0.0090602102     0.0253510189     -0.0329824161     25.2178573608     77.3122711181     -50.2670326232
139  87    0   14     -0.1723913097     -9.7999668121     -0.0215489125     0.0090602102     0.0253510189     -0.0329824161     25.2178573608     77.3122711181     -50.2670326232
140  40    1   12     -0.1436594247     -9.7425031661     -0.1340821266     0.0133213305     0.0376017427     -0.0407057046     24.6924839019     77.1365661621     -49.4236259460
140 248    0   12     -0.1556310415     -9.7496862411     -0.0933786296     0.0024022049     0.0333406209     -0.0215306520     24.6924839019     77.1365661621     -49.4236259460
141 201    0   13     -0.1556310415     -9.7496862411     -0.0933786296     0.0024022049     0.0333406209     -0.0215306520     24.6924839019     77.1365661621     -49.4236259460
142 153    1   13     -0.1077445626     -9.7113771438     -0.1029559254     -0.0002609957     0.0333406209     -0.0194000911     24.6924839019     77.1365661621     -49.4236259460
143 105    1   14     -0.1412650966     -9.7568693161     -0.0263375616     0.0010706037     0.0266826152     0.0059003238     24.6924839019     77.1365661621     -49.4236259460
144  58    1   14     -0.1412650966     -9.7568693161     -0.0263375616     0.0010706037     0.0266826152     0.0059003238     24.6924839019     77.1365661621     -49.4236259460
145   9    1   13     -0.1843629074     -9.7568693161     -0.0311262083     0.0029348449     -0.0034115610     0.0296028184     24.6924839019     77.1365661621     -49.4236259460
145 218    1   12     -0.1699969768     -9.7856006622     0.0454921483     0.0037338063     -0.0169938874     0.0037697627     24.6924839019     77.1365661621     -49.4236259460
146 170    0   11     -0.1699969768     -9.7856006622     0.0454921483     0.0037338063     -0.0169938874     0.0037697627     24.6924839019     77.1365661621     -49.4236259460
147 122    0    7     -0.1771799468     -9.7640523910     -0.0215489125     0.0090602102     -0.0020799601     -0.0249928140     24.8676090240     76.9608535766     -48.9175834655
148  74    0    6     -0.1316878080     -9.7305316925     0.0478864765     0.0135876524     0.0024474823     -0.0191337699     24.8676090240     76.9608535766     -48.9175834655
149  25    0    5     -0.1316878080     -9.7305316925     0.0478864765     0.0135876524     0.0024474823     -0.0191337699     24.8676090240     76.9608535766     -48.9175834655
149 233    0    3     -0.1819685935     -9.7496862411     0.0239432382     -0.0023915581     -0.0137980461     0.0314670562     24.8676090240     76.9608535766     -48.9175834655
150 185    1    3     -0.1676026582     -9.7520809173     -0.0478864765     -0.0213002896     -0.0132654070     0.0394566650     24.8676090240     76.9608535766     -48.9175834655
151 137    1    1     -0.1676026582     -9.7520809173     -0.0478864765     -0.0213002896     -0.0132654070     0.0394566650     24.8676090240     76.9608535766     -48.9175834655
152  89    0    0     -0.1915459060     -9.7808122634     -0.0670410633     -0.0220992493     -0.0087379646     0.0280048961     24.8676090240     76.9608535766     -48.9175834655
153  41    0    0     -0.2083061695     -9.7856006622     -0.0718297100     -0.0095822029     0.0032464430     0.0146888899     24.8676090240     76.9608535766     -48.9175834655
153 248    0    0     -0.2083061695     -9.7856006622     -0.0718297100     -0.0095822029     0.0032464430     0.0146888899     24.8676090240     76.9608535766     -48.9175834655
154 200    0    0     -0.1699969768     -9.7592630386     -0.0718297100     0.0040001254     0.0008495615     0.0011065611     25.0427322387     77.4879837036     -50.0983543395
155 151    0    0     -0.1652083396     -9.7712354660     -0.0694353866     0.0106581318     -0.0015473198     -0.0068830437     25.0427322387     77.4879837036     -50.0983543395
156 104    0    0     -0.1652083396     -9.7712354660     -0.0694353866     0.0106581318     -0.0015473198     -0.0068830437     25.0427322387     77.4879837036     -50.0983543395
157  56    0    0     -0.1604196929     -9.7401084899     -0.0598580884     0.0103918099     -0.0034115610     -0.0116768074     25.0427322387     77.4879837036     -50.0983543395
158   8    0    0     -0.1652083396     -9.7520809173     -0.0359148550     -0.0007936358     -0.0074063630     -0.0146063280     25.0427322387     77.4879837036     -50.0983543395
158 216    0    0     -0.1652083396     -9.7520809173     -0.0359148550     -0.0007936358     -0.0074063630     -0.0146063280     25.0427322387     77.4879837036     -50.0983543395
159 168    0    0     -0.1699969768     -9.7712354660     -0.0478864765     -0.0122454035     -0.0100695645     -0.0217969727     25.0427322387     77.4879837036     -50.0983543395
160 120    0    0     -0.1508424043     -9.7712354660     -0.0766183614     -0.0098485221     -0.0084716434     -0.0191337699     25.0427322387     77.4879837036     -50.0983543395
161  73    0    0     -0.1508424043     -9.7712354660     -0.0766183614     -0.0098485221     -0.0084716434     -0.0191337699     25.0427322387     77.4879837036     -50.0983543395
162  26    0    0     -0.1532367229     -9.7592630386     -0.1149275422     -0.0037231576     -0.0034115610     -0.0058177623     25.3929805755     78.1908187866     -50.0983543395
162 234    0    0     -0.1652083396     -9.7688407897     -0.0790126848     0.0000053234     0.0027138028     -0.0100788843     25.3929805755     78.1908187866     -50.0983543395
163 186    0    0     -0.1652083396     -9.7688407897     -0.0790126848     0.0000053234     0.0027138028     -0.0100788843     25.3929805755     78.1908187866     -50.0983543395
164 137    0    0     -0.1173218607     -9.7736291885     -0.0502807998     0.0002716444     0.0043117237     -0.0148726472     25.3929805755     78.1908187866     -50.0983543395
165  89    0    0     -0.1412650966     -9.7688407897     -0.0502807998     -0.0037231576     0.0035127627     0.0008402412     25.3929805755     78.1908187866     -50.0983543395
166  41    0    0     -0.1412650966     -9.7688407897     -0.0502807998     -0.0037231576     0.0035127627     0.0008402412     25.3929805755     78.1908187866     -50.0983543395
166 248    0    0     -0.1843629074     -9.7664461135     -0.0766183614     -0.0098485221     -0.0010146795     -0.0007576798     25.3929805755     78.1908187866     -50.0983543395
167 200    0    0     -0.1652083396     -9.7856006622     -0.0838013267     -0.0114464426     -0.0012809997     -0.0201990509     25.3929805755     78.1908187866     -50.0983543395
168 152    0    0     -0.1652083396     -9.7856006622     -0.0838013267     -0.0114464426     -0.0012809997     -0.0201990509     25.3929805755     78.1908187866     -50.0983543395
169 104    0    0     -0.1915459060     -9.7568693161     -0.0861956501     0.0026685261     0.0021811623     -0.0407057046     24.6924839019     76.7851409912     -50.0983543395
170  57    0    0     -0.1029559254     -9.7233486175     -0.0814070034     0.0194466953     0.0075075654     -0.0553533124     24.6924839019     76.7851409912     -50.0983543395
171   8    0    0     -0.1029559254     -9.7233486175     -0.0814070034     0.0194466953     0.0075075654     -0.0553533124     24.6924839019     76.7851409912     -50.0983543395
171 216    0    0     -0.0502807998     -9.7472915649     -0.0694353866     0.0287679004     0.0085728464     -0.0409720230     24.6924839019     76.7851409912     -50.0983543395
172 168    0    0     -0.1005615949     -9.7832069396     -0.0263375616     0.0253057384     0.0048443641     -0.0058177623     24.6924839019     76.7851409912     -50.0983543395
173 120    0    0     -0.1005615949     -9.7832069396     -0.0263375616     0.0253057384     0.0048443641     -0.0058177623     24.6924839019     76.7851409912     -50.0983543395
174  72    0    0     -0.1149275422     -9.7760238647     0.0119716191     0.0034674854     0.0008495615     0.0008402412     24.6924839019     76.7851409912     -50.0983543395
175  23    0    0     -0.1652083396     -9.7640523910     -0.0622524166     -0.0165065264     -0.0055421218     0.0013728811     24.6924839019     76.7851409912     -50.0983543395
175 232    0    0     -0.1652083396     -9.7640523910     -0.0622524166     -0.0165065264     -0.0055421218     0.0013728811     24.6924839019     76.7851409912     -50.0983543395
176 184    0    0     -0.1436594247     -9.7592630386     -0.0550694465     -0.0210339689     -0.0063410830     -0.0257917737     25.0427322387     77.4879837036     -49.0862655639
177 136    0    0     -0.1221105098     -9.7664461135     -0.0478864765     -0.0154412450     -0.0060747623     -0.0415046644     25.0427322387     77.4879837036     -49.0862655639
178  89    0    0     -0.1221105098     -9.7664461135     -0.0478864765     -0.0154412450     -0.0060747623     -0.0415046644     25.0427322387     77.4879837036     -49.0862655639
179  41    0    0     -0.0670410633     -9.7664461135     -0.0646467447     -0.0061200389     -0.0060747623     -0.0473637056     25.0427322387     77.4879837036     -49.0862655639
179 250    0    0     -0.0622524166     -9.7472915649     -0.1053502440     0.0087938890     -0.0058084421     -0.0223296141     25.0427322387     77.4879837036     -49.0862655639
180 202    0    0     -0.0622524166     -9.7472915649     -0.1053502440     0.0087938890     -0.0058084421     -0.0223296141     25.0427322387     77.4879837036     -49.0862655639
181 155    0    0     -0.1436594247     -9.7640523910     -0.0622524166     0.0242404580     -0.0050094819     0.0109604072     25.0427322387     77.4879837036     -49.0862655639
182 106    0    0     -0.1867572593     -9.7736291885     -0.0478864765     0.0245067787     -0.0050094819     0.0122920083     25.0427322387     77.4879837036     -49.0862655639
183  58    0    0     -0.1867572593     -9.7736291885     -0.0478864765     0.0245067787     -0.0050094819     0.0122920083     25.0427322387     77.4879837036     -49.0862655639
184  10    0    0     -0.1268991470     -9.7568693161     -0.0023943238     0.0079949288     -0.0042105212     -0.0236612129     25.0427322387     77.4879837036     -49.0862655639
184 219    0    0     -0.0694353866     -9.7616577148     -0.0407035017     -0.0213002896     -0.0036778810     -0.0566849136     24.5173606872     76.6094360351     -48.9175834655
185 171    0    0     -0.0694353866     -9.7616577148     -0.0407035017     -0.0213002896     -0.0036778810     -0.0566849136     24.5173606872     76.6094360351     -48.9175834655
186 124    0    0     -0.0359148550     -9.7472915649     -0.0718297100     -0.0322194147     0.0019148421     -0.0476300287     24.5173606872     76.6094360351     -48.9175834655
187  76    0    0     -0.0359148550     -9.7592630386     -0.0790126848     -0.0306214952     -0.0034115610     -0.0026219205     24.5173606872     76.6094360351     -48.9175834655
188  29    0    0     -0.0359148550     -9.7592630386     -0.0790126848     -0.0306214952     -0.0034115610     -0.0026219205     24.5173606872     76.6094360351     -48.9175834655
188 237    0    0     -0.0861956501     -9.7688407897     -0.0814070034     -0.0175718069     -0.0044768419     0.0234774541     24.5173606872     76.6094360351     -48.9175834655
189 189    0    0     -0.1221105098     -9.7616577148     -0.0622524166     0.0000053234     0.0032464430     0.0074982452     24.5173606872     76.6094360351     -48.9175834655
190 141    0    0     -0.1221105098     -9.7616577148     -0.0622524166     0.0000053234     0.0032464430     0.0074982452     24.5173606872     76.6094360351     -48.9175834655
191  93    0    0     -0.0909842967     -9.7544746398     -0.0790126848     0.0082612504     0.0088391666     -0.0111441671     24.5173606872     76.6094360351     -48.9175834655
192  45    0    0     -0.0598580884     -9.7784175872     -0.0646467447     0.0138539731     0.0040454034     0.0141562485     24.1671123504     77.6636886596     -49.5923080444
192 253    0    0     -0.0598580884     -9.7784175872     -0.0646467447     0.0138539731     0.0040454034     0.0141562485     24.1671123504     77.6636886596     -49.5923080444
193 205    0    0     -0.1125332117     -9.7472915649     -0.0335205316     0.0047990865     -0.0058084421     0.0445167493     24.1671123504     77.6636886596     -49.5923080444
194 157    0    0     -0.1628140068     -9.7520809173     -0.0598580884     -0.0141096448     -0.0068737230     0.0293364982     24.1671123504     77.6636886596     -49.5923080444
195 109    0    0     -0.1628140068     -9.7520809173     -0.0598580884     -0.0141096448     -0.0068737230     0.0293364982     24.1671123504     77.6636886596     -49.5923080444
196  61    0    0     -0.1029559254     -9.7784175872     -0.0885899734     -0.0210339689     -0.0018136400     -0.0201990509     24.1671123504     77.6636886596     -49.5923080444
197  13    0    0     -0.0646467447     -9.7568693161     -0.0814070034     -0.0119790840     0.0035127627     -0.0428362655     24.1671123504     77.6636886596     -49.5923080444
197 222    0    0     -0.0646467447     -9.7568693161     -0.0814070034     -0.0119790840     0.0035127627     -0.0428362655     24.1671123504     77.6636886596     -49.5923080444
198 174    0    0     -0.0478864765     -9.7472915649     -0.0646467447     0.0037338063     0.0032464430     -0.0138073682     24.1671123504     77.6636886596     -49.5923080444
199 126    0    0     -0.0646467447     -9.7496862411     -0.0335205316     0.0053317265     -0.0020799601     0.0264069771     25.2178573608     77.6636886596     -49.5923080444
200  78    0    0     -0.0646467447     -9.7496862411     -0.0335205316     0.0053317265     -0.0020799601     0.0264069771     25.2178573608     77.6636886596     -49.5923080444
201  30    0    0     -0.1364764571     -9.7472915649     -0.0598580884     -0.0175718069     -0.0039442014     0.0322660207     25.2178573608     77.6636886596     -49.5923080444
201 238    0    0     -0.1149275422     -9.7856006622     -0.0694353866     -0.0354152584     -0.0020799601     0.0066992850     25.2178573608     77.6636886596     -49.5923080444
202 190    0    0     -0.1149275422     -9.7856006622     -0.0694353866     -0.0354152584     -0.0020799601     0.0066992850     25.2178573608     77.6636886596     -49.5923080444
203 143    0    0     -0.0838013267     -9.7736291885     -0.0861956501     -0.0327520561     -0.0010146795     -0.0066167235     25.2178573608     77.6636886596     -49.5923080444
204  95    0    0     -0.1029559254     -9.7808122634     -0.0718297100     -0.0077179613     0.0008495615     -0.0034208819     25.2178573608     77.6636886596     -49.5923080444
205  47    0    0     -0.1029559254     -9.7808122634     -0.0718297100     -0.0077179613     0.0008495615     -0.0034208819     25.2178573608     77.6636886596     -49.5923080444
205 255    0    0     -0.1149275422     -9.7760238647     -0.0742240333     0.0066633281     0.0003169212     -0.0031545610     25.2178573608     77.6636886596     -49.5923080444
206 207    0    0     -0.1005615949     -9.7760238647     -0.0670410633     0.0069296474     -0.0020799601     -0.0132747280     25.0427322387     76.0823059082     -49.7609901428
207 159    0    0     -0.1005615949     -9.7760238647     -0.0670410633     0.0069296474     -0.0020799601     -0.0132747280     25.0427322387     76.0823059082     -49.7609901428
208 111    0    0     -0.0742240333     -9.7640523910     -0.0814070034     -0.0018589180     -0.0002157191     -0.0172695293     25.0427322387     76.0823059082     -49.7609901428
209  63    0    0     -0.0646467447     -9.7544746398     -0.0646467447     -0.0090495615     0.0016485219     -0.0042198419     25.0427322387     76.0823059082     -49.7609901428
210  15    0    0     -0.0646467447     -9.7544746398     -0.0646467447     -0.0090495615     0.0016485219     -0.0042198419     25.0427322387     76.0823059082     -49.7609901428
210 223    0    0     -0.0933786296     -9.7712354660     -0.0646467447     -0.0074516401     0.0003169212     0.0221458530     25.0427322387     76.0823059082     -49.7609901428
211 175    0    0     -0.1364764571     -9.7712354660     -0.0838013267     0.0029348449     0.0008495615     0.0221458530     25.0427322387     76.0823059082     -49.7609901428
212 127    0    0     -0.1364764571     -9.7712354660     -0.0838013267     0.0029348449     0.0008495615     0.0221458530     25.0427322387     76.0823059082     -49.7609901428
213  79    0    0     -0.1221105098     -9.7760238647     -0.0574637699     0.0197130155     0.0019148421     -0.0058177623     25.0427322387     76.0823059082     -49.7609901428
214  31    0    0     -0.0790126848     -9.7520809173     -0.0526751232     0.0242404580     0.0003169212     -0.0178021693     23.8168640136     77.3122711181     -49.9296722412
214 239    0    0     -0.0790126848     -9.7520809173     -0.0526751232     0.0242404580     0.0003169212     -0.0178021693     23.8168640136     77.3122711181     -49.9296722412
215 191    0    0     -0.0838013267     -9.7496862411     -0.0502807998     0.0114570915     -0.0002157191     -0.0108778465     23.8168640136     77.3122711181     -49.9296722412
216 144    0    0     -0.0478864765     -9.7233486175     -0.0215489125     -0.0053210802     -0.0076726827     0.0061666440     23.8168640136     77.3122711181     -49.9296722412
217  96    0    0     -0.0478864765     -9.7233486175     -0.0215489125     -0.0053210802     -0.0076726827     0.0061666440     23.8168640136     77.3122711181     -49.9296722412
218  49    0    0     -0.0957729530     -9.7640523910     -0.0407035017     -0.0327520561     -0.0082053241     0.0256080150     23.8168640136     77.3122711181     -49.9296722412
219   1    0    0     -0.0981672668     -9.8071498870     -0.1149275422     -0.0431385421     -0.0031452405     0.0218795323     23.8168640136     77.3122711181     -49.9296722412
219 210    0    0     -0.0981672668     -9.8071498870     -0.1149275422     -0.0431385421     -0.0031452405     0.0218795323     23.8168640136     77.3122711181     -49.9296722412
220 162    0    0     -0.1149275422     -9.7927837371     -0.1436594247     -0.0167728447     0.0027138028     0.0149552097     23.8168640136     77.3122711181     -49.9296722412
221 115    0    0     -0.1101388931     -9.7808122634     -0.0933786296     0.0263710212     0.0053770041     -0.0052851223     23.8168640136     77.3122711181     -49.9296722412
222  68    0    0     -0.1101388931     -9.7808122634     -0.0933786296     0.0263710212     0.0053770041     -0.0052851223     23.8168640136     77.3122711181     -49.9296722412
223  20    0    0     -0.0766183614     -9.7544746398     -0.0478864765     0.0300995016     0.0013822019     -0.0063504037     24.3422374725     78.5422439575     -50.7730789184
223 228    0    0     -0.1077445626     -9.7329254150     -0.0407035017     -0.0042557997     -0.0052758026     0.0101614463     24.3422374725     78.5422439575     -50.7730789184
224 180    0    0     -0.1077445626     -9.7329254150     -0.0407035017     -0.0042557997     -0.0052758026     0.0101614463     24.3422374725     78.5422439575     -50.7730789184
225 133    0    0     -0.1149275422     -9.7784175872     -0.0622524166     -0.0378121399     -0.0039442014     0.0122920083     24.3422374725     78.5422439575     -50.7730789184
226  85    0    0     -0.1005615949     -9.8047552108     -0.0933786296     -0.0479323005     -0.0023462805     0.0059003238     24.3422374725     78.5422439575     -50.7730789184
227  37    0    0     -0.1005615949     -9.8047552108     -0.0933786296     -0.0479323005     -0.0023462805     0.0059003238     24.3422374725     78.5422439575     -50.7730789184
227 245    0    0     -0.1292934894     -9.8023614883     -0.1292934894     -0.0276919722     -0.0036778810     0.0098951263     24.3422374725     78.5422439575     -50.7730789184
228 198    0    0     -0.1268991470     -9.7832069396     -0.1149275422     0.0040001254     -0.0031452405     -0.0055514426     24.3422374725     78.5422439575     -50.7730789184
229 150    0    0     -0.1268991470     -9.7832069396     -0.1149275422     0.0040001254     -0.0031452405     -0.0055514426     24.3422374725     78.5422439575     -50.7730789184
230 103    0    0     -0.1101388931     -9.7496862411     -0.0814070034     0.0308984613     -0.0036778810     -0.0172695293     24.6924839019     77.4879837036     -52.1225280761
231  55    0    0     -0.1580253696     -9.7257432937     -0.0430978250     0.0359585428     -0.0036778810     -0.0122094464     24.6924839019     77.4879837036     -52.1225280761
232   7    0    0     -0.1580253696     -9.7257432937     -0.0430978250     0.0359585428     -0.0036778810     -0.0122094464     24.6924839019     77.4879837036     -52.1225280761
232 215    0    0     -0.1101388931     -9.7329254150     -0.0359148550     0.0082612504     -0.0012809997     -0.0183348083     24.6924839019     77.4879837036     -52.1225280761
233 167    0    0     -0.0838013267     -9.7688407897     -0.0670410633     -0.0300888538     -0.0018136400     -0.0039535222     24.6924839019     77.4879837036     -52.1225280761
234 119    0    0     -0.0838013267     -9.7688407897     -0.0670410633     -0.0300888538     -0.0018136400     -0.0039535222     24.6924839019     77.4879837036     -52.1225280761
235  71    0    0     -0.1197161788     -9.7688407897     -0.1149275422     -0.0330183768     -0.0010146795     0.0122920083     24.6924839019     77.4879837036     -52.1225280761
236  24    0    0     -0.1484480619     -9.7832069396     -0.1149275422     -0.0101148414     0.0003169212     0.0048350434     24.6924839019     77.4879837036     -52.1225280761
236 232    0    0     -0.1484480619     -9.7832069396     -0.1149275422     -0.0101148414     0.0003169212     0.0048350434     24.6924839019     77.4879837036     -52.1225280761
237 184    0    0     -0.0909842967     -9.7856006622     -0.1053502440     0.0106581318     0.0000506011     -0.0199327325     24.3422374725     77.1365661621     -48.7489013671
238 136    0    0     -0.0622524166     -9.7448978424     -0.0670410633     0.0165171756     0.0003169212     -0.0263244152     24.3422374725     77.1365661621     -48.7489013671
239  88    0    0     -0.0622524166     -9.7448978424     -0.0670410633     0.0165171756     0.0003169212     -0.0263244152     24.3422374725     77.1365661621     -48.7489013671
240  41    0    0     -0.0861956501     -9.7425031661     -0.0335205316     0.0050654077     -0.0023462805     -0.0084809646     24.3422374725     77.1365661621     -48.7489013671
240 249    0    0     -0.1005615949     -9.7640523910     -0.0909842967     -0.0117127633     -0.0047431616     0.0003076009     24.3422374725     77.1365661621     -48.7489013671
241 201    0    0     -0.1005615949     -9.7640523910     -0.0909842967     -0.0117127633     -0.0047431616     0.0003076009     24.3422374725     77.1365661621     -48.7489013671
242 154    0    0     -0.0909842967     -9.7856006622     -0.0885899734     -0.0154412450     -0.0031452405     -0.0050188021     24.3422374725     77.1365661621     -48.7489013671
243 106    0    0     -0.1197161788     -9.7808122634     -0.1029559254     -0.0034568383     -0.0020799601     -0.0079483242     24.3422374725     77.1365661621     -48.7489013671
244  59    0    0     -0.1197161788     -9.7808122634     -0.1029559254     -0.0034568383     -0.0020799601     -0.0079483242     24.3422374725     77.1365661621     -48.7489013671
245  12    0    0     -0.0909842967     -9.7760238647     -0.0909842967     0.0146529316     0.0008495615     -0.0199327325     25.2178573608     75.9065933227     -49.9296722412
245 220    0    0     -0.0885899734     -9.7520809173     -0.0814070034     0.0215772557     -0.0004820393     -0.0233948945     25.2178573608     75.9065933227     -49.9296722412
246 172    0    0     -0.0885899734     -9.7520809173     -0.0814070034     0.0215772557     -0.0004820393     -0.0233948945     25.2178573608     75.9065933227     -49.9296722412
247 124    0    0     -0.0742240333     -9.7568693161     -0.0287318849     0.0109244489     -0.0026126003     -0.0154052877     25.2178573608     75.9065933227     -49.9296722412
248  77    0    0     -0.0933786296     -9.7520809173     -0.0742240333     -0.0053210802     -0.0042105212     -0.0026219205     25.2178573608     75.9065933227     -49.9296722412
249  29    0    0     -0.0933786296     -9.7520809173     -0.0742240333     -0.0053210802     -0.0042105212     -0.0026219205     25.2178573608     75.9065933227     -49.9296722412
249 237    0    0     -0.0909842967     -9.7568693161     -0.0742240333     -0.0151749253     -0.0052758026     0.0051013636     25.2178573608     75.9065933227     -49.9296722412
250 190    0    0     -0.0838013267     -9.7688407897     -0.0766183614     -0.0130443632     -0.0044768419     0.0037697627     25.2178573608     75.9065933227     -49.9296722412
251 142    0    0     -0.0838013267     -9.7688407897     -0.0766183614     -0.0130443632     -0.0044768419     0.0037697627     25.2178573608     75.9065933227     -49.9296722412
252  95    0    0     -0.1101388931     -9.7784175872     -0.1101388931     0.0021358859     -0.0028789207     0.0061666440     24.5173606872     78.0151138305     -49.9296722412
253  47    0    0     -0.0933786296     -9.7784175872     -0.0885899734     0.0221098971     -0.0026126003     -0.0007576798     24.5173606872     78.0151138305     -49.9296722412
253 255    0    0     -0.0933786296     -9.7784175872     -0.0885899734     0.0221098971     -0.0026126003     -0.0007576798     24.5173606872     78.0151138305     -49.9296722412
254 207    0    0     -0.0957729530     -9.7664461135     -0.0574637699     0.0348932695     -0.0034115610     -0.0119431257     24.5173606872     78.0151138305     -49.9296722412
255 160    0    0     -0.0885899734     -9.7329254150     -0.0095772953     0.0229088568     -0.0028789207     -0.0156716098     24.5173606872     78.0151138305     -49.9296722412
  0 112    0    0     -0.0885899734     -9.7329254150     -0.0095772953     0.0229088568     -0.0028789207     -0.0156716098     24.5173606872     78.0151138305     -49.9296722412
  1  65    0    0     -0.0598580884     -9.7616577148     -0.0430978250     -0.0085169219     -0.0031452405     -0.0111441671     24.5173606872     78.0151138305     -49.9296722412
  2  17    0    0     -0.0694353866     -9.7472915649     -0.0454921483     -0.0287572526     -0.0031452405     0.0064329648     24.5173606872     78.0151138305     -49.9296722412
  2 225    0    0     -0.0694353866     -9.7472915649     -0.0454921483     -0.0287572526     -0.0031452405     0.0064329648     24.5173606872     78.0151138305     -49.9296722412
  3 177    0    0     -0.1053502440     -9.7784175872     -0.0885899734     -0.0298225355     -0.0026126003     0.0168194508     25.2178573608     78.0151138305     -48.2428588867
  4 129    0    0     -0.1053502440     -9.7975721359     -0.0981672668     -0.0122454035     -0.0015473198     0.0072319245     25.2178573608     78.0151138305     -48.2428588867
  5  81    0    0     -0.1053502440     -9.7975721359     -0.0981672668     -0.0122454035     -0.0015473198     0.0072319245     25.2178573608     78.0151138305     -48.2428588867
  6  33    0    0     -0.0909842967     -9.7664461135     -0.0957729530     0.0058643670     -0.0012809997     -0.0076820039     25.2178573608     78.0151138305     -48.2428588867
  6 241    0    0     -0.0694353866     -9.7401084899     -0.0383091812     0.0111907708     0.0008495615     -0.0146063280     25.2178573608     78.0151138305     -48.2428588867
  7 192    0    0     -0.0694353866     -9.7401084899     -0.0383091812     0.0111907708     0.0008495615     -0.0146063280     25.2178573608     78.0151138305     -48.2428588867
  8 144    0    0     -0.0646467447     -9.7425031661     -0.0670410633     0.0010706037     0.0005832414     -0.0002250397     25.2178573608     78.0151138305     -48.2428588867
  9  95    0    0     -0.1005615949     -9.7520809173     -0.0670410633     -0.0149086055     -0.0015473198     0.0157541704     25.2178573608     78.0151138305     -48.2428588867
 10  47    0    0     -0.1005615949     -9.7520809173     -0.0670410633     -0.0149086055     -0.0015473198     0.0157541704     25.2178573608     78.0151138305     -48.2428588867
 10 255    0    0     -0.1053502440     -9.7640523910     -0.0957729530     -0.0181044473     -0.0015473198     0.0074982452     25.2178573608     78.0151138305     -48.2428588867
 11 207    0    0     -0.1101388931     -9.7808122634     -0.1292934894     -0.0071853213     -0.0020799601     -0.0020892806     24.8676090240     76.6094360351     -49.2549476623
 12 159    0    0     -0.1101388931     -9.7808122634     -0.1292934894     -0.0071853213     -0.0020799601     -0.0020892806     24.8676090240     76.6094360351     -49.2549476623
 13 111    0    0     -0.0718297100     -9.7688407897     -0.0718297100     0.0117234122     0.0000506011     -0.0111441671     24.8676090240     76.6094360351     -49.2549476623
 14  63    0    0     -0.0909842967     -9.7209539413     -0.0454921483     0.0181150932     -0.0010146795     0.0008402412     24.8676090240     76.6094360351     -49.2549476623
 15  14    0    0     -0.0909842967     -9.7209539413     -0.0454921483     0.0181150932     -0.0010146795     0.0008402412     24.8676090240     76.6094360351     -49.2549476623
 15 222    0    0     -0.0957729530     -9.7496862411     -0.0646467447     -0.0023915581     -0.0015473198     0.0130909681     24.8676090240     76.6094360351     -49.2549476623
 16 174    0    0     -0.1077445626     -9.7688407897     -0.0838013267     -0.0295562152     -0.0031452405     0.0130909681     24.8676090240     76.6094360351     -49.2549476623
 17 125    0    0     -0.1077445626     -9.7688407897     -0.0838013267     -0.0295562152     -0.0031452405     0.0130909681     24.8676090240     76.6094360351     -49.2549476623
 18  78    0    0     -0.1316878080     -9.7784175872     -0.0838013267     -0.0370131778     -0.0036778810     0.0072319245     24.8676090240     76.6094360351     -49.2549476623
 19  29    0    0     -0.0909842967     -9.7927837371     -0.1268991470     -0.0231645298     -0.0028789207     -0.0114104855     25.0427322387     78.1908187866     -48.4115409851
 19 238    0    0     -0.0909842967     -9.7927837371     -0.1268991470     -0.0231645298     -0.0028789207     -0.0114104855     25.0427322387     78.1908187866     -48.4115409851
 20 191    0    0     -0.0838013267     -9.7664461135     -0.0838013267     0.0013369247     -0.0036778810     -0.0042198419     25.0427322387     78.1908187866     -48.4115409851
 21 143    0    0     -0.1245048284     -9.7640523910     -0.0670410633     0.0077286076     -0.0047431616     0.0072319245     25.0427322387     78.1908187866     -48.4115409851
 22  95    0    0     -0.1245048284     -9.7640523910     -0.0670410633     0.0077286076     -0.0047431616     0.0072319245     25.0427322387     78.1908187866     -48.4115409851
 23  47    0    0     -0.1053502440     -9.7592630386     -0.0502807998     -0.0026578772     -0.0047431616     -0.0087472839     25.0427322387     78.1908187866     -48.4115409851
 23 255    0    0     -0.0814070034     -9.7760238647     -0.0933786296     -0.0130443632     -0.0052758026     -0.0186011314     25.0427322387     78.1908187866     -48.4115409851
 24 207    0    0     -0.0814070034     -9.7760238647     -0.0933786296     -0.0130443632     -0.0052758026     -0.0186011314     25.0427322387     78.1908187866     -48.4115409851
 25 159    0    0     -0.1029559254     -9.7664461135     -0.0933786296     -0.0119790840     -0.0063410830     -0.0154052877     25.0427322387     78.1908187866     -48.4115409851
 26 112    0    0     -0.0981672668     -9.7640523910     -0.1005615949     -0.0007936358     -0.0039442014     -0.0132747280     24.6924839019     77.1365661621     -50.4357147216
 27  64    0    0     -0.0981672668     -9.7640523910     -0.1005615949     -0.0007936358     -0.0039442014     -0.0132747280     24.6924839019     77.1365661621     -50.4357147216
 28  17    0    0     -0.0838013267     -9.7448978424     -0.0790126848     0.0077286076     0.0003169212     -0.0204653716     24.6924839019     77.1365661621     -50.4357147216
 28 225    0    0     -0.0454921483     -9.7448978424     -0.0646467447     0.0016032439     0.0032464430     -0.0236612129     24.6924839019     77.1365661621     -50.4357147216
 29 177    0    0     -0.0454921483     -9.7448978424     -0.0646467447     0.0016032439     0.0032464430     -0.0236612129     24.6924839019     77.1365661621     -50.4357147216
 30 129    0    0     -0.0430978250     -9.7616577148     -0.0933786296     -0.0082506008     0.0037790834     0.0048350434     24.6924839019     77.1365661621     -50.4357147216
 31  81    0    0     -0.1532367229     -9.7879953384     -0.1149275422     -0.0154412450     -0.0004820393     0.0351955437     24.6924839019     77.1365661621     -50.4357147216
 32  33    0    0     -0.1532367229     -9.7879953384     -0.1149275422     -0.0154412450     -0.0004820393     0.0351955437     24.6924839019     77.1365661621     -50.4357147216
 32 242    0    0     -0.1316878080     -9.7568693161     -0.0909842967     -0.0090495615     -0.0042105212     0.0192163324     24.6924839019     77.1365661621     -50.4357147216
 33 195    0    0     -0.0885899734     -9.7568693161     -0.0909842967     -0.0066526794     -0.0018136400     -0.0092799253     25.0427322387     77.4879837036     -48.7489013671
 34 147    0    0     -0.0885899734     -9.7568693161     -0.0909842967     -0.0066526794     -0.0018136400     -0.0092799253     25.0427322387     77.4879837036     -48.7489013671
 35  99    0    0     -0.0646467447     -9.7425031661     -0.1029559254     -0.0119790840     0.0024474823     -0.0108778465     25.0427322387     77.4879837036     -48.7489013671
 36  51    0    0     -0.0550694465     -9.7401084899     -0.0861956501     -0.0213002896     0.0061759643     0.0051013636     25.0427322387     77.4879837036     -48.7489013671
 37   2    0    0     -0.0550694465     -9.7401084899     -0.0861956501     -0.0213002896     0.0061759643     0.0051013636     25.0427322387     77.4879837036     -48.7489013671
 37 210    0    0     -0.0670410633     -9.7712354660     -0.1029559254     -0.0319530963     0.0021811623     0.0373261022     25.0427322387     77.4879837036     -48.7489013671
 38 162    0    0     -0.1532367229     -9.7879953384     -0.1197161788     -0.0239634895     -0.0002157191     0.0418535470     25.0427322387     77.4879837036     -48.7489013671
 39 114    0    0     -0.1532367229     -9.7879953384     -0.1197161788     -0.0239634895     -0.0002157191     0.0418535470     25.0427322387     77.4879837036     -48.7489013671
 40  67    0    0     -0.1173218607     -9.7856006622     -0.1245048284     -0.0127780437     -0.0007483594     0.0074982452     25.0427322387     77.4879837036     -48.7489013671
 41  19    0    0     -0.1101388931     -9.7664461135     -0.1245048284     0.0021358859     -0.0007483594     -0.0127420878     24.6924839019     77.4879837036     -48.7489013671
 41 227    0    0     -0.1101388931     -9.7664461135     -0.1245048284     0.0021358859     -0.0007483594     -0.0127420878     24.6924839019     77.8394012451     -50.4357147216
 42 179    0    0     -0.0885899734     -9.7568693161     -0.1149275422     0.0122560501     0.0013822019     -0.0135410487     24.6924839019     77.8394012451     -50.4357147216
 43 132    0    0     -0.0790126848     -9.7472915649     -0.0885899734     0.0090602102     -0.0004820393     -0.0004913598     24.6924839019     77.8394012451     -50.4357147216
 44  83    0    0     -0.0790126848     -9.7472915649     -0.0885899734     0.0090602102     -0.0004820393     -0.0004913598     24.6924839019     77.8394012451     -50.4357147216
 45  35    0    0     -0.1245048284     -9.7520809173     -0.1053502440     -0.0053210802     -0.0018136400     0.0040360832     24.6924839019     77.8394012451     -50.4357147216
 45 242    0    0     -0.1221105098     -9.7784175872     -0.0909842967     -0.0114464426     -0.0052758026     -0.0047524824     24.6924839019     77.8394012451     -50.4357147216
 46 195    0    0     -0.1221105098     -9.7784175872     -0.0909842967     -0.0114464426     -0.0052758026     -0.0047524824     24.6924839019     77.8394012451     -50.4357147216
 47 147    0    0     -0.1173218607     -9.7879953384     -0.1101388931     -0.0066526794     -0.0050094819     -0.0188674497     24.6924839019     77.8394012451     -50.4357147216
 48 100    0    0     -0.0742240333     -9.7568693161     -0.1340821266     0.0024022049     -0.0036778810     -0.0327160954     24.6924839019     77.8394012451     -50.4357147216
 49  52    0    0     -0.0742240333     -9.7568693161     -0.1340821266     0.0024022049     -0.0036778810     -0.0327160954     24.6924839019     77.8394012451     -50.4357147216
 50   4    0    0     -0.0694353866     -9.7568693161     -0.1125332117     0.0029348449     -0.0023462805     -0.0052851223     25.5681037902     77.6636886596     -50.2670326232
 50 212    0    0     -0.0622524166     -9.7808122634     -0.1221105098     -0.0053210802     -0.0074063630     0.0162868080     25.5681037902     77.6636886596     -50.2670326232
 51 164    0    0     -0.0622524166     -9.7808122634     -0.1221105098     -0.0053210802     -0.0074063630     0.0162868080     25.5681037902     77.6636886596     -50.2670326232
 52 116    0    0     -0.1340821266     -9.7544746398     -0.1005615949     -0.0071853213     -0.0074063630     0.0098951263     25.5681037902     77.6636886596     -50.2670326232
 53  68    0    0     -0.1340821266     -9.7544746398     -0.1005615949     -0.0071853213     -0.0074063630     0.0098951263     25.5681037902     77.6636886596     -50.2670326232
 54  20    0    0     -0.1125332117     -9.7616577148     -0.1005615949     -0.0026578772     -0.0034115610     -0.0180684909     25.5681037902     77.6636886596     -50.2670326232
 54 228    0    0     -0.0550694465     -9.7568693161     -0.1268991470     -0.0045221185     -0.0010146795     -0.0225959324     25.5681037902     77.6636886596     -50.2670326232
 55 181    0    0     -0.0550694465     -9.7568693161     -0.1268991470     -0.0045221185     -0.0010146795     -0.0225959324     25.5681037902     77.6636886596     -50.2670326232
 56 133    0    0     -0.0670410633     -9.7640523910     -0.1221105098     -0.0042557997     -0.0012809997     0.0037697627     25.5681037902     77.6636886596     -50.2670326232
 57  85    0    0     -0.0957729530     -9.7592630386     -0.1053502440     -0.0031905174     -0.0012809997     0.0200152921     25.0427322387     77.8394012451     -50.0983543395
 58  36    0    0     -0.0957729530     -9.7592630386     -0.1053502440     -0.0031905174     -0.0012809997     0.0200152921     25.0427322387     77.8394012451     -50.0983543395
 58 244    0    0     -0.1221105098     -9.7616577148     -0.0981672668     -0.0098485221     -0.0020799601     0.0157541704     25.0427322387     77.8394012451     -50.0983543395
 59 196    0    0     -0.0885899734     -9.7832069396     -0.1364764571     -0.0117127633     -0.0010146795     0.0011065611     25.0427322387     77.8394012451     -50.0983543395
 60 148    0    0     -0.0885899734     -9.7832069396     -0.1364764571     -0.0117127633     -0.0010146795     0.0011065611     25.0427322387     77.8394012451     -50.0983543395
 61 101    0    0     -0.1173218607     -9.7832069396     -0.1268991470     -0.0007936358     -0.0007483594     0.0027044820     25.0427322387     77.8394012451     -50.0983543395
 62  52    0    0     -0.1029559254     -9.7496862411     -0.0981672668     0.0087938890     -0.0015473198     -0.0082146444     25.0427322387     77.8394012451     -50.0983543395
 63   4    0    0     -0.1029559254     -9.7496862411     -0.0981672668     0.0087938890     -0.0015473198     -0.0082146444     25.0427322387     77.8394012451     -50.0983543395
 63 212    0    0     -0.0861956501     -9.7568693161     -0.1149275422     0.0034674854     0.0000506011     -0.0130084061     25.0427322387     77.8394012451     -50.0983543395
 64 164    0    0     -0.0742240333     -9.7616577148     -0.1460537433     -0.0039894785     -0.0004820393     -0.0026219205     23.9919891357     77.1365661621     -47.3994522094
 65 116    0    0     -0.0742240333     -9.7616577148     -0.1460537433     -0.0039894785     -0.0004820393     -0.0026219205     23.9919891357     77.1365661621     -47.3994522094
 66  69    0    0     -0.1005615949     -9.7760238647     -0.1245048284     0.0032011661     0.0000506011     0.0082972049     23.9919891357     77.1365661621     -47.3994522094
 67  20    0    0     -0.1029559254     -9.7808122634     -0.1412650966     0.0157182121     -0.0039442014     0.0027044820     23.9919891357     77.1365661621     -47.3994522094
 67 228    0    0     -0.1029559254     -9.7808122634     -0.1412650966     0.0157182121     -0.0039442014     0.0027044820     23.9919891357     77.1365661621     -47.3994522094
 68 180    0    0     -0.1077445626     -9.7688407897     -0.1077445626     0.0189140567     -0.0074063630     -0.0015566406     23.9919891357     77.1365661621     -47.3994522094
 69 132    0    0     -0.0933786296     -9.7401084899     -0.0670410633     0.0090602102     -0.0052758026     -0.0114104855     23.9919891357     77.1365661621     -47.3994522094
 70  84    0    0     -0.0933786296     -9.7401084899     -0.0670410633     0.0090602102     -0.0052758026     -0.0114104855     23.9919891357     77.1365661621     -47.3994522094
 71  36    0    0     -0.0718297100     -9.7544746398     -0.1005615949     -0.0141096448     -0.0047431616     -0.0076820039     23.9919891357     77.1365661621     -47.3994522094
 71 244    0    0     -0.0933786296     -9.7616577148     -0.1197161788     -0.0287572526     -0.0020799601     0.0040360832     24.5173606872     76.2580108642     -49.2549476623
 72 196    0    0     -0.0933786296     -9.7616577148     -0.1197161788     -0.0287572526     -0.0020799601     0.0040360832     24.5173606872     76.2580108642     -49.2549476623
 73 149    0    0     -0.1053502440     -9.7712354660     -0.1292934894     -0.0239634895     -0.0020799601     0.0085635261     24.5173606872     76.2580108642     -49.2549476623
 74 101    0    0     -0.1053502440     -9.7903900146     -0.1460537433     -0.0103811621     -0.0004820393     0.0029708024     24.5173606872     76.2580108642     -49.2549476623
 75  52    0    0     -0.1053502440     -9.7903900146     -0.1460537433     -0.0103811621     -0.0004820393     0.0029708024     24.5173606872     76.2580108642     -49.2549476623
 76   4    0    0     -0.0981672668     -9.7592630386     -0.1125332117     0.0093265304     -0.0002157191     -0.0044861621     24.5173606872     76.2580108642     -49.2549476623
 76 212    0    0     -0.1197161788     -9.7472915649     -0.0838013267     0.0199793357     -0.0007483594     -0.0071493635     24.5173606872     76.2580108642     -49.2549476623
 77 164    0    0     -0.1197161788     -9.7472915649     -0.0838013267     0.0199793357     -0.0007483594     -0.0071493635     24.5173606872     76.2580108642     -49.2549476623
 78 117    0    0     -0.0742240333     -9.7760238647     -0.0670410633     0.0122560501     0.0000506011     -0.0092799253     24.5173606872     76.2580108642     -49.2549476623
 79  68    0    0     -0.0718297100     -9.7664461135     -0.0933786296     -0.0074516401     -0.0010146795     0.0051013636     24.5173606872     76.6094360351     -49.2549476623
 80  20    0    0     -0.0718297100     -9.7664461135     -0.0933786296     -0.0074516401     -0.0010146795     0.0051013636     24.5173606872     76.6094360351     -49.2549476623
 80 228    0    0     -0.1292934894     -9.7688407897     -0.1364764571     -0.0213002896     -0.0026126003     0.0168194508     24.5173606872     76.6094360351     -49.2549476623
 81 180    0    0     -0.1388707752     -9.7664461135     -0.1412650966     -0.0247624516     -0.0031452405     0.0035034422     24.5173606872     76.6094360351     -49.2549476623
 82 133   31   -1     -0.1388707752     -9.7664461135     -0.1412650966     -0.0247624516     -0.0031452405     0.0035034422     24.5173606872     76.6094360351     -49.2549476623
 83  85    0    0     -0.0861956501     -9.7640523910     -0.1436594247     -0.0175718069     -0.0004820393     -0.0143400073     24.5173606872     76.6094360351     -49.2549476623
 84  37    0  -64     -0.0718297100     -9.7712354660     -0.1316878080     -0.0058537197     -0.0007483594     -0.0028882408     24.5173606872     76.6094360351     -49.2549476623
 84 245    0    0     -0.0718297100     -9.7712354660     -0.1316878080     -0.0058537197     -0.0007483594     -0.0028882408     24.5173606872     76.6094360351     -49.2549476623
 85 197    0   15     -0.1197161788     -9.7736291885     -0.1245048284     0.0047990865     -0.0012809997     0.0141562485     24.5173606872     76.6094360351     -49.2549476623
 86 149    0    0     -0.1484480619     -9.7736291885     -0.1221105098     0.0077286076     -0.0026126003     0.0029708024     24.5173606872     76.6094360351     -49.2549476623
 87 101    0    0     -0.1484480619     -9.7736291885     -0.1221105098     0.0077286076     -0.0026126003     0.0029708024     24.5173606872     76.6094360351     -49.2549476623
 88  52    0    0     -0.0957729530     -9.7784175872     -0.1245048284     0.0053317265     -0.0018136400     -0.0212643313     24.5173606872     76.6094360351     -49.2549476623
 89   4    0    0     -0.0598580884     -9.7448978424     -0.1149275422     0.0013369247     -0.0020799601     -0.0186011314     24.5173606872     76.6094360351     -49.2549476623
 89 212    0    0     -0.0598580884     -9.7448978424     -0.1149275422     0.0013369247     -0.0020799601     -0.0186011314     24.5173606872     76.6094360351     -49.2549476623
 90 164    0    0     -0.1029559254     -9.7760238647     -0.1340821266     -0.0053210802     -0.0020799601     0.0045687227     24.5173606872     76.6094360351     -49.2549476623
 91 116    0    0     -0.1221105098     -9.7760238647     -0.1436594247     -0.0082506008     -0.0015473198     0.0056340036     24.5173606872     76.6094360351     -49.2549476623
 92  68    0    0     -0.1221105098     -9.7760238647     -0.1436594247     -0.0082506008     -0.0015473198     0.0056340036     24.5173606872     76.6094360351     -49.2549476623
 93  20    0    0     -0.1149275422     -9.7832069396     -0.1436594247     -0.0074516401     0.0019148421     -0.0044861621     24.5173606872     76.6094360351     -49.2549476623
 93 228    0    0     -0.1053502440     -9.7784175872     -0.1221105098     -0.0015925970     0.0016485219     -0.0095462436     24.5173606872     76.6094360351     -49.2549476623
 94 180    0    0     -0.1053502440     -9.7784175872     -0.1221105098     -0.0015925970     0.0016485219     -0.0095462436     24.5173606872     76.6094360351     -49.2549476623
 95 132    0    0     -0.0885899734     -9.7760238647     -0.1388707752     0.0016032439     -0.0004820393     -0.0071493635     24.8676090240     77.3122711181     -48.5802230834
 96  84    0    0     -0.0790126848     -9.7496862411     -0.1149275422     0.0010706037     0.0003169212     -0.0026219205     24.8676090240     77.3122711181     -48.5802230834
 97  36    0    0     -0.0790126848     -9.7496862411     -0.1149275422     0.0010706037     0.0003169212     -0.0026219205     24.8676090240     77.3122711181     -48.5802230834
 97 243    0    0     -0.0814070034     -9.7448978424     -0.1101388931     -0.0053210802     -0.0004820393     0.0112267267     24.8676090240     77.3122711181     -48.5802230834
 98 195    0    0     -0.1245048284     -9.7688407897     -0.1029559254     -0.0074516401     -0.0007483594     0.0170857725     24.8676090240     77.3122711181     -48.5802230834
 99 147    0    0     -0.1245048284     -9.7688407897     -0.1029559254     -0.0074516401     -0.0007483594     0.0170857725     24.8676090240     77.3122711181     -48.5802230834
100  99    0    0     -0.1364764571     -9.7808122634     -0.1364764571     -0.0042557997     -0.0004820393     0.0024381618     24.8676090240     77.3122711181     -48.5802230834
101  51    0    0     -0.0933786296     -9.7640523910     -0.1077445626     0.0042664465     0.0013822019     -0.0194000911     24.8676090240     77.3122711181     -48.5802230834
102   3    0    0     -0.0933786296     -9.7640523910     -0.1077445626     0.0042664465     0.0013822019     -0.0194000911     24.8676090240     77.3122711181     -48.5802230834
102 210    0    0     -0.0598580884     -9.7616577148     -0.1508424043     0.0055980482     0.0016485219     -0.0159379267     26.0934772491     76.7851409912     -49.4236259460
103 162    0    0     -0.1029559254     -9.7496862411     -0.1245048284     0.0016032439     -0.0023462805     0.0093624858     26.0934772491     76.7851409912     -49.4236259460
104 114    0    0     -0.1029559254     -9.7496862411     -0.1245048284     0.0016032439     -0.0023462805     0.0093624858     26.0934772491     76.7851409912     -49.4236259460
105  66    0    0     -0.1221105098     -9.7544746398     -0.1005615949     -0.0015925970     -0.0026126003     0.0138899302     26.0934772491     76.7851409912     -49.4236259460
106  18    0    0     -0.1268991470     -9.7688407897     -0.1221105098     -0.0069190001     -0.0036778810     -0.0028882408     26.0934772491     76.7851409912     -49.4236259460
106 226    0    0     -0.1268991470     -9.7688407897     -0.1221105098     -0.0069190001     -0.0036778810     -0.0028882408     26.0934772491     76.7851409912     -49.4236259460
107 178    0    0     -0.0814070034     -9.7568693161     -0.1268991470     -0.0087832422     -0.0034115610     -0.0223296141     26.0934772491     76.7851409912     -49.4236259460
108 130    0    0     -0.0933786296     -9.7832069396     -0.1292934894     -0.0069190001     -0.0031452405     -0.0106115269     26.0934772491     76.7851409912     -49.4236259460
109  83    0    0     -0.0933786296     -9.7832069396     -0.1292934894     -0.0069190001     -0.0031452405     -0.0106115269     26.0934772491     76.7851409912     -49.4236259460
110  35    0    0     -0.1077445626     -9.7832069396     -0.1125332117     0.0029348449     -0.0031452405     -0.0036872024     25.3929805755     77.4879837036     -49.4236259460
110 243    0    0     -0.0933786296     -9.7544746398     -0.1173218607     0.0103918099     -0.0015473198     -0.0063504037     25.3929805755     77.4879837036     -49.4236259460
111 195    0    0     -0.0933786296     -9.7544746398     -0.1173218607     0.0103918099     -0.0015473198     -0.0063504037     25.3929805755     77.4879837036     -49.4236259460
112 147    0    0     -0.1029559254     -9.7544746398     -0.1245048284     0.0058643670     -0.0020799601     0.0021718420     25.3929805755     77.4879837036     -49.4236259460
113  99    0    0     -0.0933786296     -9.7784175872     -0.1077445626     0.0045327672     0.0000506011     0.0037697627     25.3929805755     77.4879837036     -49.4236259460
114  51    0    0     -0.0933786296     -9.7784175872     -0.1077445626     0.0045327672     0.0000506011     0.0037697627     25.3929805755     77.4879837036     -49.4236259460
115   2    0    0     -0.0981672668     -9.7616577148     -0.0861956501     0.0071959681     -0.0007483594     0.0016392014     25.3929805755     77.4879837036     -49.4236259460
115 210    0    0     -0.1125332117     -9.7784175872     -0.1005615949     0.0047990865     -0.0020799601     0.0040360832     25.3929805755     77.4879837036     -49.4236259460
116 162    0    0     -0.1125332117     -9.7784175872     -0.1005615949     0.0047990865     -0.0020799601     0.0040360832     25.3929805755     77.4879837036     -49.4236259460
117 114    0    0     -0.1029559254     -9.7592630386     -0.1340821266     -0.0018589180     -0.0031452405     -0.0042198419     23.1163692474     76.6094360351     -49.2549476623
118  66    0    0     -0.0981672668     -9.7616577148     -0.0981672668     -0.0103811621     -0.0018136400     -0.0042198419     23.1163692474     76.6094360351     -49.2549476623
119  19    0    0     -0.0981672668     -9.7616577148     -0.0981672668     -0.0103811621     -0.0018136400     -0.0042198419     23.1163692474     76.6094360351     -49.2549476623
119 228    0    0     -0.1053502440     -9.7688407897     -0.1364764571     -0.0101148414     -0.0018136400     0.0059003238     23.1163692474     76.6094360351     -49.2549476623
120 180    0    0     -0.1101388931     -9.7640523910     -0.1077445626     -0.0047884397     0.0011158816     0.0072319245     23.1163692474     76.6094360351     -49.2549476623
121 132    0    0     -0.1101388931     -9.7640523910     -0.1077445626     -0.0047884397     0.0011158816     0.0072319245     23.1163692474     76.6094360351     -49.2549476623
122  84    0    0     -0.0933786296     -9.7856006622     -0.1029559254     -0.0069190001     0.0000506011     0.0080308856     23.1163692474     76.6094360351     -49.2549476623
123  36    0    0     -0.1221105098     -9.7808122634     -0.1245048284     -0.0045221185     -0.0031452405     0.0088298463     23.1163692474     76.6094360351     -49.2549476623
123 244    0    0     -0.1221105098     -9.7808122634     -0.1245048284     -0.0045221185     -0.0031452405     0.0088298463     23.1163692474     76.6094360351     -49.2549476623
124 196    0    0     -0.1340821266     -9.7640523910     -0.1005615949     0.0074622869     -0.0020799601     -0.0066167235     25.5681037902     77.3122711181     -48.9175834655
125 148    0    0     -0.0885899734     -9.7688407897     -0.1053502440     0.0071959681     -0.0007483594     -0.0236612129     25.5681037902     77.3122711181     -48.9175834655
126 101    0    0     -0.0885899734     -9.7688407897     -0.1053502440     0.0071959681     -0.0007483594     -0.0236612129     25.5681037902     77.3122711181     -48.9175834655
127  53    0    0     -0.0933786296     -9.7472915649     -0.1149275422     -0.0021252372     -0.0015473198     -0.0116768074     25.5681037902     77.3122711181     -48.9175834655
128   6    0    0     -0.1101388931     -9.7640523910     -0.1077445626     -0.0127780437     -0.0007483594     0.0045687227     25.5681037902     77.3122711181     -48.9175834655
128 214    0    0     -0.1101388931     -9.7640523910     -0.1077445626     -0.0127780437     -0.0007483594     0.0045687227     25.5681037902     77.3122711181     -48.9175834655
129 166    0    0     -0.0909842967     -9.7712354660     -0.1412650966     -0.0111801242     -0.0012809997     -0.0044861621     25.5681037902     77.3122711181     -48.9175834655
130 119    0    0     -0.0909842967     -9.7688407897     -0.1364764571     0.0026685261     -0.0012809997     -0.0063504037     25.5681037902     77.3122711181     -48.9175834655
131  71    0    0     -0.0909842967     -9.7688407897     -0.1364764571     0.0026685261     -0.0012809997     -0.0063504037     25.5681037902     77.3122711181     -48.9175834655
132  23    0    0     -0.1173218607     -9.7664461135     -0.1292934894     0.0141202936     0.0000506011     -0.0026219205     25.5681037902     77.3122711181     -48.9175834655
132 230    0    0     -0.0981672668     -9.7640523910     -0.1077445626     0.0151855731     -0.0012809997     -0.0106115269     24.5173606872     75.9065933227     -48.9175834655
133 183    0    0     -0.0981672668     -9.7640523910     -0.1077445626     0.0151855731     -0.0012809997     -0.0106115269     24.5173606872     75.9065933227     -48.9175834655
134 135    0    0     -0.0909842967     -9.7401084899     -0.0885899734     0.0063970079     -0.0028789207     -0.0052851223     24.5173606872     75.9065933227     -48.9175834655
135  87    0    0     -0.0981672668     -9.7664461135     -0.0933786296     -0.0106474828     -0.0050094819     0.0005739211     24.5173606872     75.9065933227     -48.9175834655
136  39    0    0     -0.0981672668     -9.7664461135     -0.0933786296     -0.0106474828     -0.0050094819     0.0005739211     24.5173606872     75.9065933227     -48.9175834655
136 247    0    0     -0.0885899734     -9.7664461135     -0.1221105098     -0.0218329286     -0.0034115610     -0.0004913598     24.5173606872     75.9065933227     -48.9175834655
137 200    0    0     -0.0981672668     -9.7712354660     -0.1173218607     -0.0157075653     -0.0020799601     0.0029708024     24.5173606872     75.9065933227     -48.9175834655
138 152    0    0     -0.0981672668     -9.7712354660     -0.1173218607     -0.0157075653     -0.0020799601     0.0029708024     24.5173606872     75.9065933227     -48.9175834655
139 105    0    0     -0.1005615949     -9.7568693161     -0.1149275422     -0.0007936358     0.0003169212     0.0003076009     24.5173606872     75.9065933227     -48.9175834655
140  56    0    0     -0.1005615949     -9.7520809173     -0.1292934894     0.0040001254     0.0005832414     0.0016392014     24.8676090240     77.3122711181     -49.5923080444
141   8    0    0     -0.1005615949     -9.7520809173     -0.1292934894     0.0040001254     0.0005832414     0.0016392014     24.8676090240     77.3122711181     -49.5923080444
141 215    0    0     -0.1053502440     -9.7592630386     -0.1340821266     -0.0007936358     -0.0010146795     0.0064329648     24.8676090240     77.3122711181     -49.5923080444
142 167    0    0     -0.1005615949     -9.7640523910     -0.1508424043     -0.0090495615     -0.0018136400     0.0059003238     24.8676090240     77.3122711181     -49.5923080444
143 118    0    0     -0.1005615949     -9.7640523910     -0.1508424043     -0.0090495615     -0.0018136400     0.0059003238     24.8676090240     77.3122711181     -49.5923080444
144  70    0    0     -0.1125332117     -9.7640523910     -0.1077445626     -0.0143759655     -0.0026126003     0.0093624858     24.8676090240     77.3122711181     -49.5923080444
145  22    0    0     -0.1101388931     -9.7712354660     -0.1532367229     -0.0167728447     -0.0015473198     0.0005739211     24.8676090240     77.3122711181     -49.5923080444
145 231    0    0     -0.1101388931     -9.7712354660     -0.1532367229     -0.0167728447     -0.0015473198     0.0005739211     24.8676090240     77.3122711181     -49.5923080444
146 183    0    0     -0.0933786296     -9.7664461135     -0.1221105098     -0.0082506008     -0.0018136400     -0.0034208819     24.8676090240     77.3122711181     -49.5923080444
147 135    0    0     -0.0957729530     -9.7592630386     -0.1436594247     0.0071959681     -0.0026126003     -0.0002250397     23.9919891357     78.1908187866     -48.7489013671
148  87    0    0     -0.0957729530     -9.7592630386     -0.1436594247     0.0071959681     -0.0026126003     -0.0002250397     23.9919891357     78.1908187866     -48.7489013671
149  39    0    0     -0.1053502440     -9.7688407897     -0.1197161788     0.0085275678     -0.0036778810     0.0032371222     23.9919891357     78.1908187866     -48.7489013671
149 247    0    0     -0.0981672668     -9.7520809173     -0.0957729530     0.0034674854     -0.0034115610     -0.0020892806     23.9919891357     78.1908187866     -48.7489013671
150 199    0    0     -0.0981672668     -9.7520809173     -0.0957729530     0.0034674854     -0.0034115610     -0.0020892806     23.9919891357     78.1908187866     -48.7489013671
151 151    0    0     -0.1125332117     -9.7664461135     -0.1197161788     -0.0045221185     -0.0020799601     -0.0074156832     23.9919891357     78.1908187866     -48.7489013671
152 104    0    0     -0.0885899734     -9.7568693161     -0.1221105098     -0.0103811621     -0.0023462805     -0.0106115269     23.9919891357     78.1908187866     -48.7489013671
153  56    0    0     -0.0885899734     -9.7568693161     -0.1221105098     -0.0103811621     -0.0023462805     -0.0106115269     23.9919891357     78.1908187866     -48.7489013671
154   9    0    0     -0.0933786296     -9.7544746398     -0.1101388931     -0.0122454035     -0.0010146795     -0.0044861621     23.9919891357     78.1908187866     -48.7489013671
154 217    0    0     -0.0957729530     -9.7760238647     -0.1532367229     -0.0050547590     -0.0015473198     0.0027044820     25.0427322387     76.4337234497     -49.4236259460
155 170    0    0     -0.0957729530     -9.7760238647     -0.1532367229     -0.0050547590     -0.0015473198     0.0027044820     25.0427322387     76.4337234497     -49.4236259460
156 122    0    0     -0.0909842967     -9.7784175872     -0.1484480619     0.0047990865     -0.0020799601     0.0064329648     25.0427322387     76.4337234497     -49.4236259460
157  74    0    0     -0.1173218607     -9.7712354660     -0.1101388931     0.0127886915     -0.0010146795     0.0053676838     25.0427322387     76.4337234497     -49.4236259460
158  26    0    0     -0.1173218607     -9.7712354660     -0.1101388931     0.0127886915     -0.0010146795     0.0053676838     25.0427322387     76.4337234497     -49.4236259460
158 234    0    0     -0.1005615949     -9.7568693161     -0.0814070034     0.0074622869     -0.0007483594     -0.0036872024     25.0427322387     76.4337234497     -49.4236259460
159 187    0    0     -0.0885899734     -9.7472915649     -0.1101388931     -0.0045221185     -0.0023462805     -0.0034208819     25.0427322387     76.4337234497     -49.4236259460
160 139    0    0     -0.0885899734     -9.7472915649     -0.1101388931     -0.0045221185     -0.0023462805     -0.0034208819     25.0427322387     76.4337234497     -49.4236259460
161  92    0    0     -0.1005615949     -9.7592630386     -0.1173218607     -0.0114464426     -0.0004820393     0.0024381618     25.0427322387     76.4337234497     -49.4236259460
162  44    0    0     -0.1005615949     -9.7640523910     -0.1173218607     -0.0114464426     -0.0007483594     0.0043024029     26.7939720153     76.7851409912     -49.7609901428
162 252    0    0     -0.1005615949     -9.7640523910     -0.1173218607     -0.0114464426     -0.0007483594     0.0043024029     26.7939720153     76.7851409912     -49.7609901428
163 204    0    0     -0.1053502440     -9.7592630386     -0.1245048284     -0.0149086055     -0.0071400432     0.0021718420     26.7939720153     76.7851409912     -49.7609901428
164 156    0    0     -0.0885899734     -9.7688407897     -0.1364764571     -0.0058537197     -0.0002157191     -0.0036872024     26.7939720153     76.7851409912     -49.7609901428
165 109    0    0     -0.0885899734     -9.7688407897     -0.1364764571     -0.0058537197     -0.0002157191     -0.0036872024     26.7939720153     76.7851409912     -49.7609901428
166  61    0    0     -0.1077445626     -9.7832069396     -0.1388707752     -0.0026578772     -0.0020799601     -0.0010239999     26.7939720153     76.7851409912     -49.7609901428
167  13    0    0     -0.1005615949     -9.7568693161     -0.1221105098     -0.0002609957     -0.0010146795     0.0000412804     26.7939720153     76.7851409912     -49.7609901428
167 221    0    0     -0.1005615949     -9.7568693161     -0.1221105098     -0.0002609957     -0.0010146795     0.0000412804     26.7939720153     76.7851409912     -49.7609901428
168 173    0    0     -0.1149275422     -9.7712354660     -0.1388707752     -0.0002609957     0.0000506011     -0.0007576798     26.7939720153     76.7851409912     -49.7609901428
169 125    0    0     -0.1125332117     -9.7568693161     -0.1173218607     0.0002716444     0.0000506011     -0.0036872024     26.7939720153     76.7851409912     -49.7609901428
170  77    0    0     -0.1125332117     -9.7568693161     -0.1173218607     0.0002716444     0.0000506011     -0.0036872024     26.7939720153     76.7851409912     -49.7609901428
171  29    0    0     -0.0933786296     -9.7544746398     -0.1580253696     -0.0085169219     -0.0002157191     -0.0044861621     23.4666156768     76.6094360351     -49.5923080444
171 237    0    0     -0.0957729530     -9.7712354660     -0.1364764571     -0.0135770034     -0.0010146795     -0.0060840826     23.4666156768     76.6094360351     -49.5923080444
172 190    0    0     -0.0957729530     -9.7712354660     -0.1364764571     -0.0135770034     -0.0010146795     -0.0060840826     23.4666156768     76.6094360351     -49.5923080444
173 142    0    0     -0.1005615949     -9.7688407897     -0.1388707752     -0.0090495615     -0.0036778810     -0.0012903203     23.4666156768     76.6094360351     -49.5923080444
174  94    0    0     -0.1125332117     -9.7688407897     -0.1484480619     -0.0045221185     -0.0026126003     0.0019055217     23.4666156768     76.6094360351     -49.5923080444
175  46    0    0     -0.1125332117     -9.7688407897     -0.1484480619     -0.0045221185     -0.0026126003     0.0019055217     23.4666156768     76.6094360351     -49.5923080444
175 254    0    0     -0.1101388931     -9.7544746398     -0.1388707752     0.0000053234     -0.0004820393     -0.0023556008     23.4666156768     76.6094360351     -49.5923080444
176 206    0    0     -0.1101388931     -9.7592630386     -0.1197161788     0.0026685261     0.0005832414     -0.0106115269     23.4666156768     76.6094360351     -49.5923080444
177 158    0    0     -0.1101388931     -9.7592630386     -0.1197161788     0.0026685261     0.0005832414     -0.0106115269     23.4666156768     76.6094360351     -49.5923080444
178 110    0    0     -0.0933786296     -9.7592630386     -0.1436594247     -0.0026578772     -0.0004820393     -0.0079483242     25.2178573608     76.9608535766     -49.9296722412
179  63    0    0     -0.0838013267     -9.7712354660     -0.1340821266     -0.0122454035     -0.0015473198     0.0112267267     25.2178573608     76.9608535766     -49.9296722412
180  16    0    0     -0.0838013267     -9.7712354660     -0.1340821266     -0.0122454035     -0.0015473198     0.0112267267     25.2178573608     76.9608535766     -49.9296722412
180 224    0    0     -0.1292934894     -9.7712354660     -0.1388707752     -0.0114464426     -0.0007483594     0.0186836900     25.2178573608     76.9608535766     -49.9296722412
181 177    0    0     -0.1268991470     -9.7592630386     -0.1221105098     -0.0045221185     0.0000506011     0.0037697627     25.2178573608     76.9608535766     -49.9296722412
182 129    0    0     -0.1268991470     -9.7592630386     -0.1221105098     -0.0045221185     0.0000506011     0.0037697627     25.2178573608     76.9608535766     -49.9296722412
183  81    0    0     -0.1029559254     -9.7592630386     -0.1340821266     -0.0053210802     0.0000506011     -0.0074156832     25.2178573608     76.9608535766     -49.9296722412
184  32    0    0     -0.1077445626     -9.7688407897     -0.1340821266     -0.0050547590     -0.0012809997     0.0013728811     25.2178573608     76.9608535766     -49.9296722412
184 240    0    0     -0.1077445626     -9.7688407897     -0.1340821266     -0.0050547590     -0.0012809997     0.0013728811     25.2178573608     76.9608535766     -49.9296722412
185 192    0    0     -0.1029559254     -9.7712354660     -0.1412650966     -0.0005273167     -0.0012809997     0.0082972049     25.0427322387     76.7851409912     -49.7609901428
186 144    0    0     -0.1221105098     -9.7544746398     -0.1077445626     -0.0013262778     -0.0012809997     0.0053676838     25.0427322387     76.7851409912     -49.7609901428
187  96    0    0     -0.1221105098     -9.7544746398     -0.1077445626     -0.0013262778     -0.0012809997     0.0053676838     25.0427322387     76.7851409912     -49.7609901428
188  49    0    0     -0.1053502440     -9.7664461135     -0.1149275422     -0.0098485221     -0.0015473198     -0.0004913598     25.0427322387     76.7851409912     -49.7609901428
189   1    0    0     -0.0981672668     -9.7903900146     -0.1221105098     -0.0138433241     -0.0004820393     0.0008402412     25.0427322387     76.7851409912     -49.7609901428
189 209    0    0     -0.0981672668     -9.7903900146     -0.1221105098     -0.0138433241     -0.0004820393     0.0008402412     25.0427322387     76.7851409912     -49.7609901428
190 161    0    0     -0.1268991470     -9.7760238647     -0.1316878080     -0.0007936358     -0.0012809997     0.0149552097     25.0427322387     76.7851409912     -49.7609901428
191 112    0    0     -0.1245048284     -9.7568693161     -0.1125332117     0.0066633281     -0.0015473198     0.0106940865     25.0427322387     76.7851409912     -49.7609901428
192  65    0    0     -0.1245048284     -9.7568693161     -0.1125332117     0.0066633281     -0.0015473198     0.0106940865     25.0427322387     76.7851409912     -49.7609901428
193  17    0    0     -0.1053502440     -9.7712354660     -0.1101388931     0.0024022049     0.0003169212     -0.0020892806     25.9183521270     78.0151138305     -48.9175834655
193 225    0    0     -0.0957729530     -9.7592630386     -0.1484480619     -0.0034568383     -0.0012809997     0.0029708024     25.9183521270     78.0151138305     -48.9175834655
194 176    0    0     -0.0957729530     -9.7592630386     -0.1484480619     -0.0034568383     -0.0012809997     0.0029708024     25.9183521270     78.0151138305     -48.9175834655
195 128    0    0     -0.1268991470     -9.7664461135     -0.1364764571     -0.0042557997     -0.0026126003     0.0120256876     25.9183521270     78.0151138305     -48.9175834655
196  81    0    0     -0.1149275422     -9.7712354660     -0.1364764571     -0.0074516401     -0.0023462805     0.0088298463     25.9183521270     78.0151138305     -48.9175834655
197  33    0    0     -0.1149275422     -9.7712354660     -0.1364764571     -0.0074516401     -0.0023462805     0.0088298463     25.9183521270     78.0151138305     -48.9175834655
197 242    0    0     -0.1268991470     -9.7664461135     -0.1340821266     -0.0127780437     -0.0050094819     0.0056340036     25.9183521270     78.0151138305     -48.9175834655
198 194   -1   -1     -0.1268991470     -9.7736291885     -0.1556310415     -0.0162402057     -0.0103358852     -0.0034208819     25.9183521270     78.0151138305     -48.9175834655
199 146    0    0     -0.1268991470     -9.7736291885     -0.1556310415     -0.0162402057     -0.0103358852     -0.0034208819     25.9183521270     78.0151138305     -48.9175834655
200  99    1    0     -0.1029559254     -9.7640523910     -0.1556310415     -0.0079842805     -0.0052758026     -0.0052851223     24.8676090240     77.6636886596     -49.5923080444
201  51    0    0     -0.1077445626     -9.7664461135     -0.1652083396     -0.0026578772     -0.0028789207     -0.0028882408     24.8676090240     77.6636886596     -49.5923080444
202   3    0   -1     -0.1077445626     -9.7664461135     -0.1652083396     -0.0026578772     -0.0028789207     -0.0028882408     24.8676090240     77.6636886596     -49.5923080444
202 211    0    0     -0.1268991470     -9.7592630386     -0.1364764571     -0.0029241981     -0.0015473198     0.0027044820     24.8676090240     77.6636886596     -49.5923080444
203 163    0    0     -0.1340821266     -9.7736291885     -0.1316878080     -0.0090495615     -0.0020799601     0.0048350434     24.8676090240     77.6636886596     -49.5923080444
204 115    0    0     -0.1340821266     -9.7736291885     -0.1316878080     -0.0090495615     -0.0020799601     0.0048350434     24.8676090240     77.6636886596     -49.5923080444
205  66    0    0     -0.1316878080     -9.7664461135     -0.1197161788     -0.0146422853     -0.0026126003     -0.0023556008     24.8676090240     77.6636886596     -49.5923080444
206  19    0    0     -0.1053502440     -9.7760238647     -0.1580253696     -0.0157075653     -0.0034115610     0.0029708024     24.8676090240     77.6636886596     -49.5923080444
206 226    0    0     -0.1053502440     -9.7760238647     -0.1580253696     -0.0157075653     -0.0034115610     0.0029708024     24.8676090240     77.6636886596     -49.5923080444
207 178    0    0     -0.1364764571     -9.7592630386     -0.1676026582     -0.0154412450     -0.0039442014     0.0085635261     23.6417407989     77.8394012451     -48.7489013671
208 131    0    0     -0.1364764571     -9.7592630386     -0.1436594247     -0.0205013298     -0.0020799601     0.0000412804     23.6417407989     77.8394012451     -48.7489013671
209  83    0    0     -0.1364764571     -9.7592630386     -0.1436594247     -0.0205013298     -0.0020799601     0.0000412804     23.6417407989     77.8394012451     -48.7489013671
210  34    0    0     -0.1221105098     -9.7568693161     -0.1676026582     -0.0242298102     0.0005832414     -0.0082146444     23.6417407989     77.8394012451     -48.7489013671
210 243    0    0     -0.1005615949     -9.7712354660     -0.1652083396     -0.0199686889     0.0000506011     -0.0052851223     23.6417407989     77.8394012451     -48.7489013671
211 195    0    0     -0.1005615949     -9.7712354660     -0.1652083396     -0.0199686889     0.0000506011     -0.0052851223     23.6417407989     77.8394012451     -48.7489013671
212 147    0    0     -0.1364764571     -9.7784175872     -0.1508424043     -0.0079842805     -0.0012809997     0.0205479335     23.6417407989     77.8394012451     -48.7489013671
213  99    0    0     -0.1795742750     -9.7712354660     -0.1484480619     0.0024022049     -0.0015473198     0.0234774541     23.6417407989     77.8394012451     -48.7489013671
214  51    0    0     -0.1795742750     -9.7712354660     -0.1484480619     0.0024022049     -0.0015473198     0.0234774541     23.6417407989     77.8394012451     -48.7489013671
215   2    0    0     -0.1412650966     -9.7544746398     -0.1532367229     0.0016032439     -0.0007483594     -0.0007576798     23.6417407989     77.8394012451     -48.7489013671
215 210    0    0     -0.1077445626     -9.7664461135     -0.1747856235     -0.0047884397     -0.0010146795     -0.0020892806     25.3929805755     76.4337234497     -49.4236259460
216 163    0    0     -0.1077445626     -9.7664461135     -0.1747856235     -0.0047884397     -0.0010146795     -0.0020892806     25.3929805755     76.4337234497     -49.4236259460
217 115    0    0     -0.1580253696     -9.7592630386     -0.1628140068     -0.0063863606     -0.0026126003     0.0141562485     25.3929805755     76.4337234497     -49.4236259460
218  67    0    0     -0.1532367229     -9.7712354660     -0.1580253696     -0.0119790840     -0.0020799601     -0.0028882408     25.3929805755     76.4337234497     -49.4236259460
219  20    0    0     -0.1532367229     -9.7712354660     -0.1580253696     -0.0119790840     -0.0020799601     -0.0028882408     25.3929805755     76.4337234497     -49.4236259460
219 228    0    0     -0.1125332117     -9.7496862411     -0.1652083396     -0.0173054862     -0.0020799601     -0.0207316899     25.3929805755     76.4337234497     -49.4236259460
220 181    0    0     -0.1412650966     -9.7832069396     -0.1867572593     -0.0114464426     -0.0036778810     -0.0106115269     25.3929805755     76.4337234497     -49.4236259460
221 133    0    0     -0.1412650966     -9.7832069396     -0.1867572593     -0.0114464426     -0.0036778810     -0.0106115269     25.3929805755     76.4337234497     -49.4236259460
222  86    0    0     -0.1699969768     -9.7760238647     -0.1604196929     0.0008042846     -0.0039442014     -0.0124757659     25.3929805755     76.4337234497     -49.4236259460
223  38    0    0     -0.1388707752     -9.7664461135     -0.1795742750     0.0109244489     -0.0026126003     -0.0332487368     23.8168640136     77.3122711181     -48.2428588867
223 247    0    0     -0.1388707752     -9.7664461135     -0.1795742750     0.0109244489     -0.0026126003     -0.0332487368     23.8168640136     77.3122711181     -48.2428588867
224 199    0    0     -0.0861956501     -9.7616577148     -0.1652083396     0.0135876524     -0.0012809997     -0.0388414621     23.8168640136     77.3122711181     -48.2428588867
225 152    0    0     -0.1125332117     -9.7616577148     -0.1867572593     0.0221098971     -0.0036778810     -0.0180684909     23.8168640136     77.3122711181     -48.2428588867
226 105    0    0     -0.1125332117     -9.7616577148     -0.1867572593     0.0221098971     -0.0036778810     -0.0180684909     23.8168640136     77.3122711181     -48.2428588867
227  58    0    0     -0.1316878080     -9.7712354660     -0.1508424043     0.0335616612     -0.0047431616     -0.0186011314     23.8168640136     77.3122711181     -48.2428588867
228  11    0    0     -0.2083061695     -9.7616577148     -0.1316878080     0.0332953405     -0.0015473198     -0.0345803451     23.8168640136     77.3122711181     -48.2428588867
228 219    0    0     -0.2083061695     -9.7616577148     -0.1316878080     0.0332953405     -0.0015473198     -0.0345803451     23.8168640136     77.3122711181     -48.2428588867
229 172    0    0     -0.0718297100     -9.7640523910     -0.1316878080     0.0207782959     -0.0044768419     -0.0228622531     23.8168640136     77.3122711181     -48.2428588867
230 124    0    0     -0.1173218607     -9.7568693161     -0.1460537433     0.0058643670     -0.0090042839     -0.0039535222     23.4666156768     76.9608535766     -49.2549476623
231  77    0    0     -0.1173218607     -9.7568693161     -0.1460537433     0.0058643670     -0.0090042839     -0.0039535222     23.4666156768     76.9608535766     -49.2549476623
232  29    0    0     -0.1245048284     -9.7568693161     -0.1077445626     -0.0074516401     -0.0084716434     -0.0196664104     23.4666156768     76.9608535766     -49.2549476623
232 238    0    0     -0.0430978250     -9.7472915649     -0.1460537433     -0.0205013298     -0.0055421218     -0.0321834611     23.4666156768     76.9608535766     -49.2549476623
233 191    0    0     -0.0430978250     -9.7472915649     -0.1460537433     -0.0205013298     -0.0055421218     -0.0321834611     23.4666156768     76.9608535766     -49.2549476623
234 143    0    0     -0.0622524166     -9.7664461135     -0.1747856235     -0.0260940527     -0.0052758026     -0.0012903203     23.4666156768     76.9608535766     -49.2549476623
235  96    0    0     -0.1029559254     -9.7808122634     -0.1699969768     -0.0218329286     -0.0095369253     0.0173520908     23.4666156768     76.9608535766     -49.2549476623
236  49    0    0     -0.1029559254     -9.7808122634     -0.1699969768     -0.0218329286     -0.0095369253     0.0173520908     23.4666156768     76.9608535766     -49.2549476623
237   1    0    0     -0.1029559254     -9.7688407897     -0.1771799468     0.0000053234     -0.0018136400     -0.0007576798     23.4666156768     76.9608535766     -49.2549476623
237 209    0    0     -0.0766183614     -9.7760238647     -0.1676026582     0.0101254892     -0.0002157191     -0.0119431257     24.5173606872     77.6636886596     -48.5802230834
238 161    0    0     -0.0766183614     -9.7760238647     -0.1676026582     0.0101254892     -0.0002157191     -0.0119431257     24.5173606872     77.6636886596     -48.5802230834
239 114    0    0     -0.0885899734     -9.7568693161     -0.1412650966     0.0069296474     -0.0018136400     0.0056340036     24.5173606872     77.6636886596     -48.5802230834
240  66    0    0     -0.1005615949     -9.7472915649     -0.1340821266     -0.0045221185     -0.0004820393     0.0066992850     24.5173606872     77.6636886596     -48.5802230834
241  17    0    0     -0.1005615949     -9.7472915649     -0.1340821266     -0.0045221185     -0.0004820393     0.0066992850     24.5173606872     77.6636886596     -48.5802230834
241 225    0    0     -0.1077445626     -9.7472915649     -0.1388707752     -0.0162402057     0.0000506011     0.0074982452     24.5173606872     77.6636886596     -48.5802230834
242 177    0    0     -0.0981672668     -9.7975721359     -0.1676026582     -0.0197023677     0.0000506011     0.0043024029     24.5173606872     77.6636886596     -48.5802230834
243 129    0    0     -0.0981672668     -9.7975721359     -0.1676026582     -0.0197023677     0.0000506011     0.0043024029     24.5173606872     77.6636886596     -48.5802230834
244  81    0    0     -0.0933786296     -9.7832069396     -0.2011231899     -0.0018589180     0.0005832414     0.0008402412     24.5173606872     77.6636886596     -48.5802230834
245  32    0    0     -0.1173218607     -9.7640523910     -0.1556310415     0.0242404580     0.0000506011     -0.0004913598     24.6924839019     77.1365661621     -50.0983543395
245 240    0    0     -0.1173218607     -9.7640523910     -0.1556310415     0.0242404580     0.0000506011     -0.0004913598     24.6924839019     77.1365661621     -50.0983543395
246 192    0    0     -0.1005615949     -9.7425031661     -0.1197161788     0.0269036626     0.0000506011     -0.0143400073     24.6924839019     77.1365661621     -50.0983543395
247 144    0    0     -0.0742240333     -9.7568693161     -0.1268991470     0.0034674854     -0.0007483594     -0.0178021693     24.6924839019     77.1365661621     -50.0983543395
248  97    0    0     -0.0742240333     -9.7568693161     -0.1268991470     0.0034674854     -0.0007483594     -0.0178021693     24.6924839019     77.1365661621     -50.0983543395
249  49    0    0     -0.0694353866     -9.7616577148     -0.1268991470     -0.0114464426     -0.0020799601     0.0013728811     24.6924839019     77.1365661621     -50.0983543395
250   1    0    0     -0.1197161788     -9.7808122634     -0.1340821266     -0.0093158817     -0.0031452405     0.0114930486     24.6924839019     77.1365661621     -50.0983543395
250 209    0    0     -0.1197161788     -9.7808122634     -0.1340821266     -0.0093158817     -0.0031452405     0.0114930486     24.6924839019     77.1365661621     -50.0983543395
251 162    0    0     -0.0885899734     -9.7784175872     -0.1652083396     0.0002716444     -0.0023462805     -0.0031545610     24.6924839019     77.1365661621     -50.0983543395
252 114    0    0     -0.0957729530     -9.7592630386     -0.1340821266     0.0045327672     -0.0020799601     -0.0092799253     24.6924839019     77.1365661621     -50.0983543395
253  66    0    0     -0.0957729530     -9.7592630386     -0.1340821266     0.0045327672     -0.0020799601     -0.0092799253     24.6924839019     77.1365661621     -50.0983543395
254  19    0    0     -0.0909842967     -9.7592630386     -0.1460537433     0.0034674854     -0.0031452405     -0.0068830437     24.8676090240     75.9065933227     -49.2549476623
254 226    0    0     -0.0838013267     -9.7472915649     -0.1340821266     0.0013369247     -0.0034115610     -0.0004913598     24.8676090240     75.9065933227     -49.2549476623
255 178    0    0     -0.0838013267     -9.7472915649     -0.1340821266     0.0013369247     -0.0034115610     -0.0004913598     24.8676090240     75.9065933227     -49.2549476623
  0 130    0    0     -0.0981672668     -9.7472915649     -0.1508424043     -0.0037231576     -0.0031452405     0.0066992850     24.8676090240     75.9065933227     -49.2549476623
  1  82    0    0     -0.0861956501     -9.7760238647     -0.1412650966     -0.0119790840     -0.0052758026     0.0037697627     24.8676090240     75.9065933227     -49.2549476623
  2  34    0    0     -0.0861956501     -9.7760238647     -0.1412650966     -0.0119790840     -0.0052758026     0.0037697627     24.8676090240     75.9065933227     -49.2549476623
  2 241    0    0     -0.1005615949     -9.7688407897     -0.1652083396     -0.0103811621     -0.0039442014     -0.0076820039     24.8676090240     75.9065933227     -49.2549476623
  3 193    0    0     -0.1077445626     -9.7592630386     -0.1628140068     -0.0007936358     -0.0028789207     -0.0140736875     24.8676090240     75.9065933227     -49.2549476623
  4 145    0    0     -0.1077445626     -9.7592630386     -0.1628140068     -0.0007936358     -0.0028789207     -0.0140736875     24.8676090240     75.9065933227     -49.2549476623
  5  97    0    0     -0.0981672668     -9.7472915649     -0.1436594247     0.0077286076     -0.0031452405     -0.0178021693     23.8168640136     76.9608535766     -47.9054946899
  6  49    0    0     -0.0814070034     -9.7736291885     -0.1388707752     0.0082612504     -0.0044768419     -0.0167368888     23.8168640136     76.9608535766     -47.9054946899
  7   0    0    0     -0.0814070034     -9.7736291885     -0.1388707752     0.0082612504     -0.0044768419     -0.0167368888     23.8168640136     76.9608535766     -47.9054946899
  7 208    0    0     -0.0909842967     -9.7544746398     -0.1173218607     0.0061306881     -0.0050094819     -0.0188674497     23.8168640136     76.9608535766     -47.9054946899
