# Supplementary material for: A localization method for wireless capsule endoscopy using side wall cameras and IMU sensor
Source: Sci Rep. 2021 May 27;11:11204. doi: 10.1038/s41598-021-90523-w (PMC8160358; doi:10.1038/s41598-021-90523-w)
Supplement: Supplementary file 1 — Supplementary Information. [file 41598_2021_90523_MOESM1_ESM.zip › data/station_1]

7883
106 105    0    0     -0.3615428924     -9.7736291885     -0.0239432382     -0.0000852235     0.0001997404     0.0003448851     27.1442203521     77.1365661621     -48.0741767883
107  57    0    0     -0.3615428924     -9.7736291885     -0.0239432382     -0.0000852235     0.0001997404     0.0003448851     27.1442203521     77.1365661621     -48.0741767883
108   9    0    0     -0.3519655704     -9.7712354660     -0.0335205316     -0.0000852235     -0.0005992201     -0.0004540752     27.1442203521     77.1365661621     -48.0741767883
108 217    0    0     -0.3663315296     -9.7808122634     -0.0119716191     -0.0006178636     0.0001997404     -0.0001877551     27.1442203521     77.1365661621     -48.0741767883
109 170    0    0     -0.3663315296     -9.7808122634     -0.0119716191     -0.0006178636     0.0001997404     -0.0001877551     27.1442203521     77.1365661621     -48.0741767883
110 122    0    0     -0.3759088277     -9.7640523910     -0.0287318849     -0.0000852235     -0.0003329000     -0.0004540752     27.1442203521     77.1365661621     -48.0741767883
111  74    0    0     -0.3567542552     -9.7712354660     -0.0670410633     0.0007137377     -0.0000665798     -0.0007203957     25.3929805755     77.8394012451     -49.4236259460
112  26    0    0     -0.3567542552     -9.7712354660     -0.0670410633     0.0007137377     -0.0000665798     -0.0007203957     25.3929805755     77.8394012451     -49.4236259460
112 234    0    0     -0.3471769332     -9.7616577148     -0.0478864765     0.0001810975     0.0007323807     -0.0001877551     25.3929805755     77.8394012451     -49.4236259460
113 186    0    0     -0.3447826147     -9.7640523910     -0.0047886476     0.0001810975     0.0001997404     0.0008775255     25.3929805755     77.8394012451     -49.4236259460
114 137    0    0     -0.3447826147     -9.7640523910     -0.0047886476     0.0001810975     0.0001997404     0.0008775255     25.3929805755     77.8394012451     -49.4236259460
115  88    0    0     -0.3615428924     -9.7879953384     -0.0430978250     0.0001810975     -0.0000665798     0.0006112053     25.3929805755     77.8394012451     -49.4236259460
116  40    0    0     -0.3423882961     -9.7592630386     -0.0239432382     -0.0000852235     -0.0003329000     0.0008775255     25.3929805755     77.8394012451     -49.4236259460
116 248    0    0     -0.3423882961     -9.7592630386     -0.0239432382     -0.0000852235     -0.0003329000     0.0008775255     25.3929805755     77.8394012451     -49.4236259460
117 200    0    0     -0.3543598890     -9.7640523910     -0.0215489125     0.0001810975     -0.0000665798     0.0000785650     25.3929805755     77.8394012451     -49.4236259460
118 151    0    0     -0.3591485500     -9.7688407897     -0.0407035017     0.0007137377     -0.0003329000     -0.0007203957     25.3929805755     77.8394012451     -49.4236259460
119 102    0    0     -0.3591485500     -9.7688407897     -0.0407035017     0.0007137377     -0.0003329000     -0.0007203957     25.3929805755     77.8394012451     -49.4236259460
120  54    0    0     -0.3495712518     -9.7712354660     -0.0287318849     0.0004474167     -0.0003329000     0.0000785650     26.9690971374     78.0151138305     -48.5802230834
121   5    0    0     -0.3543598890     -9.7640523910     -0.0191545906     0.0004474167     -0.0003329000     0.0006112053     26.9690971374     78.0151138305     -48.5802230834
121 212    0    0     -0.3543598890     -9.7640523910     -0.0191545906     0.0004474167     -0.0003329000     0.0006112053     26.9690971374     78.0151138305     -48.5802230834
122 164    0    0     -0.3639371871     -9.7760238647     -0.0430978250     -0.0000852235     -0.0003329000     0.0000785650     26.9690971374     78.0151138305     -48.5802230834
123 115    0    0     -0.3447826147     -9.7664461135     -0.0119716191     0.0007137377     -0.0000665798     0.0003448851     26.9690971374     78.0151138305     -48.5802230834
124  67    0    0     -0.3447826147     -9.7664461135     -0.0119716191     0.0007137377     -0.0000665798     0.0003448851     26.9690971374     78.0151138305     -48.5802230834
125  19    0    0     -0.3567542552     -9.7808122634     -0.0335205316     -0.0006178636     -0.0005992201     0.0000785650     26.9690971374     78.0151138305     -48.5802230834
125 226    0    0     -0.3615428924     -9.7712354660     -0.0239432382     0.0001810975     -0.0003329000     0.0003448851     26.9690971374     78.0151138305     -48.5802230834
126 178    0    0     -0.3615428924     -9.7712354660     -0.0239432382     0.0001810975     -0.0003329000     0.0003448851     26.9690971374     78.0151138305     -48.5802230834
127 129    0    0     -0.3447826147     -9.7568693161     -0.0335205316     -0.0000852235     -0.0008655403     0.0000785650     25.5681037902     78.7179489135     -50.2670326232
128  81    0    0     -0.3519655704     -9.7640523910     -0.0167602658     -0.0000852235     -0.0000665798     -0.0001877551     25.5681037902     78.7179489135     -50.2670326232
129  33    0    0     -0.3519655704     -9.7640523910     -0.0167602658     -0.0000852235     -0.0000665798     -0.0001877551     25.5681037902     78.7179489135     -50.2670326232
129 241    0    0     -0.3567542552     -9.7736291885     -0.0143659424     -0.0000852235     -0.0003329000     -0.0001877551     25.5681037902     78.7179489135     -50.2670326232
130 193    0    0     -0.3639371871     -9.7688407897     -0.0143659424     -0.0000852235     -0.0000665798     -0.0007203957     25.5681037902     78.7179489135     -50.2670326232
131 145    0    0     -0.3639371871     -9.7688407897     -0.0143659424     -0.0000852235     -0.0000665798     -0.0007203957     25.5681037902     78.7179489135     -50.2670326232
132  97    0    0     -0.3471769332     -9.7736291885     -0.0239432382     -0.0006178636     0.0001997404     0.0006112053     25.5681037902     78.7179489135     -50.2670326232
133  49    0    0     -0.3615428924     -9.7712354660     -0.0239432382     -0.0008841847     0.0001997404     0.0000785650     25.5681037902     78.7179489135     -50.2670326232
134   0    0    0     -0.3615428924     -9.7712354660     -0.0239432382     -0.0008841847     0.0001997404     0.0000785650     25.5681037902     78.7179489135     -50.2670326232
134 207    0    0     -0.3495712518     -9.7736291885     -0.0574637699     -0.0006178636     0.0004660605     -0.0004540752     25.9183521270     77.6636886596     -49.5923080444
135 159    0    0     -0.3495712518     -9.7760238647     -0.0430978250     0.0004474167     0.0001997404     -0.0007203957     25.9183521270     77.6636886596     -49.5923080444
136 111    0    0     -0.3495712518     -9.7760238647     -0.0430978250     0.0004474167     0.0001997404     -0.0007203957     25.9183521270     77.6636886596     -49.5923080444
137  62    0    0     -0.3352053165     -9.7760238647     -0.0215489125     0.0001810975     0.0001997404     0.0003448851     25.9183521270     77.6636886596     -49.5923080444
138  13    0    0     -0.3495712518     -9.7664461135     -0.0478864765     -0.0000852235     -0.0003329000     0.0003448851     25.9183521270     77.6636886596     -49.5923080444
138 221    0    0     -0.3495712518     -9.7664461135     -0.0478864765     -0.0000852235     -0.0003329000     0.0003448851     25.9183521270     77.6636886596     -49.5923080444
139 173    0    0     -0.3495712518     -9.7664461135     -0.0311262083     -0.0000852235     -0.0003329000     0.0000785650     25.9183521270     77.6636886596     -49.5923080444
140 125    0    0     -0.3615428924     -9.7808122634     -0.0335205316     -0.0003515444     -0.0003329000     0.0006112053     25.9183521270     77.6636886596     -49.5923080444
141  77    0    0     -0.3615428924     -9.7808122634     -0.0335205316     -0.0003515444     -0.0003329000     0.0006112053     25.9183521270     77.6636886596     -49.5923080444
142  28    0    0     -0.3567542552     -9.7640523910     -0.0526751232     -0.0003515444     0.0001997404     -0.0007203957     26.6188488006     78.0151138305     -49.5923080444
142 236    0    0     -0.3567542552     -9.7664461135     -0.0454921483     -0.0006178636     -0.0000665798     -0.0001877551     26.6188488006     78.0151138305     -49.5923080444
143 188    0    0     -0.3567542552     -9.7664461135     -0.0454921483     -0.0006178636     -0.0000665798     -0.0001877551     26.6188488006     78.0151138305     -49.5923080444
144 140    0    0     -0.3447826147     -9.7640523910     -0.0407035017     -0.0003515444     0.0004660605     0.0003448851     26.6188488006     78.0151138305     -49.5923080444
145  91    0    0     -0.3639371871     -9.7784175872     -0.0502807998     -0.0000852235     -0.0000665798     0.0003448851     26.6188488006     78.0151138305     -49.5923080444
146  43    0    0     -0.3639371871     -9.7784175872     -0.0502807998     -0.0000852235     -0.0000665798     0.0003448851     26.6188488006     78.0151138305     -49.5923080444
146 250    0    0     -0.3687258243     -9.7760238647     -0.0287318849     -0.0000852235     -0.0000665798     0.0000785650     26.6188488006     78.0151138305     -49.5923080444
147 202    0    0     -0.3639371871     -9.7808122634     -0.0215489125     -0.0008841847     -0.0008655403     -0.0001877551     26.6188488006     78.0151138305     -49.5923080444
148 154    0    0     -0.3639371871     -9.7808122634     -0.0215489125     -0.0008841847     -0.0008655403     -0.0001877551     26.6188488006     78.0151138305     -49.5923080444
149 106    0    0     -0.3519655704     -9.7736291885     -0.0407035017     -0.0008841847     -0.0003329000     0.0000785650     25.5681037902     76.9608535766     -47.9054946899
150  57    0    0     -0.3615428924     -9.7688407897     -0.0335205316     0.0001810975     -0.0000665798     -0.0007203957     25.5681037902     76.9608535766     -47.9054946899
151   9    0    0     -0.3615428924     -9.7688407897     -0.0335205316     0.0001810975     -0.0000665798     -0.0007203957     25.5681037902     76.9608535766     -47.9054946899
151 216    0    0     -0.3495712518     -9.7496862411     -0.0311262083     0.0001810975     -0.0000665798     0.0000785650     25.5681037902     76.9608535766     -47.9054946899
152 167    0    0     -0.3663315296     -9.7640523910     -0.0263375616     -0.0000852235     -0.0008655403     0.0000785650     25.5681037902     76.9608535766     -47.9054946899
153 119    0    0     -0.3663315296     -9.7640523910     -0.0263375616     -0.0000852235     -0.0008655403     0.0000785650     25.5681037902     76.9608535766     -47.9054946899
154  71    0    0     -0.3639371871     -9.7616577148     -0.0287318849     0.0001810975     -0.0003329000     0.0003448851     25.5681037902     76.9608535766     -47.9054946899
155  22    0    0     -0.3567542552     -9.7688407897     -0.0311262083     -0.0003515444     0.0001997404     0.0003448851     25.5681037902     76.9608535766     -47.9054946899
155 230    0    0     -0.3567542552     -9.7688407897     -0.0311262083     -0.0003515444     0.0001997404     0.0003448851     25.5681037902     76.9608535766     -47.9054946899
156 182    0    0     -0.3471769332     -9.7688407897     -0.0526751232     -0.0003515444     -0.0000665798     -0.0007203957     26.6188488006     78.7179489135     -48.9175834655
157 134    0    0     -0.3591485500     -9.7784175872     -0.0359148550     -0.0006178636     0.0004660605     -0.0007203957     26.6188488006     78.7179489135     -48.9175834655
158  85    0    0     -0.3591485500     -9.7784175872     -0.0359148550     -0.0006178636     0.0004660605     -0.0007203957     26.6188488006     78.7179489135     -48.9175834655
159  37    0    0     -0.3567542552     -9.7784175872     -0.0454921483     -0.0003515444     0.0001997404     0.0000785650     26.6188488006     78.7179489135     -48.9175834655
159 244    0    0     -0.3519655704     -9.7664461135     -0.0167602658     0.0001810975     0.0004660605     0.0006112053     26.6188488006     78.7179489135     -48.9175834655
160 196    0    0     -0.3519655704     -9.7664461135     -0.0167602658     0.0001810975     0.0004660605     0.0006112053     26.6188488006     78.7179489135     -48.9175834655
161 147    0    0     -0.3639371871     -9.7736291885     -0.0287318849     -0.0000852235     -0.0003329000     0.0008775255     26.6188488006     78.7179489135     -48.9175834655
162  99    0    0     -0.3591485500     -9.7616577148     -0.0311262083     -0.0006178636     -0.0005992201     0.0003448851     26.6188488006     78.7179489135     -48.9175834655
163  51    0    0     -0.3591485500     -9.7616577148     -0.0311262083     -0.0006178636     -0.0005992201     0.0003448851     26.6188488006     78.7179489135     -48.9175834655
164   2    0    0     -0.3471769332     -9.7736291885     -0.0215489125     0.0004474167     0.0004660605     -0.0009867157     26.6188488006     78.7179489135     -48.9175834655
164 210    0    0     -0.3543598890     -9.7760238647     -0.0335205316     -0.0003515444     0.0004660605     -0.0004540752     23.9919891357     75.0280456542     -48.4115409851
165 162    0    0     -0.3543598890     -9.7760238647     -0.0335205316     -0.0003515444     0.0004660605     -0.0004540752     23.9919891357     75.0280456542     -48.4115409851
166 114    0    0     -0.3663315296     -9.7712354660     -0.0119716191     -0.0006178636     -0.0000665798     -0.0001877551     23.9919891357     75.0280456542     -48.4115409851
167  66    0    0     -0.3639371871     -9.7664461135     -0.0167602658     -0.0003515444     -0.0003329000     -0.0001877551     23.9919891357     75.0280456542     -48.4115409851
168  18    0    0     -0.3639371871     -9.7664461135     -0.0167602658     -0.0003515444     -0.0003329000     -0.0001877551     23.9919891357     75.0280456542     -48.4115409851
168 226    0    0     -0.3711201906     -9.7808122634     -0.0335205316     0.0004474167     0.0001997404     0.0003448851     23.9919891357     75.0280456542     -48.4115409851
169 178    0    0     -0.3639371871     -9.7760238647     -0.0191545906     -0.0000852235     0.0001997404     -0.0007203957     23.9919891357     75.0280456542     -48.4115409851
170 129    0    0     -0.3639371871     -9.7760238647     -0.0191545906     -0.0000852235     0.0001997404     -0.0007203957     23.9919891357     75.0280456542     -48.4115409851
171  81    0    0     -0.3615428924     -9.7688407897     -0.0071829710     -0.0003515444     0.0004660605     -0.0004540752     23.9919891357     75.0280456542     -48.4115409851
172  33    0    0     -0.3495712518     -9.7664461135     -0.0430978250     -0.0000852235     0.0009987009     0.0003448851     25.7432289123     77.4879837036     -48.4115409851
172 240    0    0     -0.3495712518     -9.7664461135     -0.0430978250     -0.0000852235     0.0009987009     0.0003448851     25.7432289123     77.4879837036     -48.4115409851
173 192    0    0     -0.3591485500     -9.7664461135     -0.0287318849     -0.0003515444     -0.0000665798     -0.0007203957     25.7432289123     77.4879837036     -48.4115409851
174 144    0    0     -0.3543598890     -9.7688407897     -0.0239432382     -0.0003515444     0.0007323807     -0.0007203957     25.7432289123     77.4879837036     -48.4115409851
175  96    0    0     -0.3543598890     -9.7688407897     -0.0239432382     -0.0003515444     0.0007323807     -0.0007203957     25.7432289123     77.4879837036     -48.4115409851
176  48    0    0     -0.3543598890     -9.7736291885     -0.0167602658     -0.0003515444     -0.0005992201     0.0003448851     25.7432289123     77.4879837036     -48.4115409851
177   0    0    0     -0.3615428924     -9.7664461135     -0.0119716191     -0.0006178636     -0.0000665798     0.0006112053     25.7432289123     77.4879837036     -48.4115409851
177 207    0    0     -0.3615428924     -9.7664461135     -0.0119716191     -0.0006178636     -0.0000665798     0.0006112053     25.7432289123     77.4879837036     -48.4115409851
178 160    0    0     -0.3615428924     -9.7616577148     0.0000000000     -0.0000852235     -0.0000665798     0.0006112053     25.7432289123     77.4879837036     -48.4115409851
179 110    0    0     -0.3495712518     -9.7784175872     -0.0167602658     0.0007137377     0.0001997404     0.0003448851     26.4437255859     77.4879837036     -48.4115409851
180  62    0    0     -0.3495712518     -9.7784175872     -0.0167602658     0.0007137377     0.0001997404     0.0003448851     26.4437255859     77.1365661621     -49.7609901428
181  14    0    0     -0.3423882961     -9.7616577148     -0.0167602658     -0.0006178636     -0.0005992201     0.0003448851     26.4437255859     77.1365661621     -49.7609901428
181 222    0    0     -0.3519655704     -9.7592630386     -0.0263375616     0.0001810975     -0.0003329000     -0.0007203957     26.4437255859     77.1365661621     -49.7609901428
182 173    0    0     -0.3519655704     -9.7592630386     -0.0263375616     0.0001810975     -0.0003329000     -0.0007203957     26.4437255859     77.1365661621     -49.7609901428
183 125    0    0     -0.3519655704     -9.7784175872     -0.0143659424     -0.0003515444     0.0007323807     0.0000785650     26.4437255859     77.1365661621     -49.7609901428
184  77    0    0     -0.3519655704     -9.7784175872     -0.0143659424     -0.0003515444     0.0007323807     0.0000785650     26.4437255859     77.1365661621     -49.7609901428
185  28    0    0     -0.3423882961     -9.7784175872     -0.0167602658     -0.0003515444     0.0004660605     0.0003448851     26.4437255859     77.1365661621     -49.7609901428
185 236    0    0     -0.3495712518     -9.7712354660     -0.0191545906     -0.0003515444     -0.0011318604     -0.0001877551     26.4437255859     77.1365661621     -49.7609901428
186 189    0    0     -0.3495712518     -9.7712354660     -0.0191545906     -0.0003515444     -0.0011318604     -0.0001877551     26.4437255859     77.1365661621     -49.7609901428
187 141    0    0     -0.3591485500     -9.7808122634     -0.0407035017     0.0001810975     -0.0005992201     0.0000785650     25.7432289123     78.1908187866     -48.7489013671
188  92    0    0     -0.3615428924     -9.7736291885     -0.0359148550     -0.0000852235     -0.0003329000     -0.0012530357     25.7432289123     78.1908187866     -48.7489013671
189  45    0    0     -0.3615428924     -9.7736291885     -0.0359148550     -0.0000852235     -0.0003329000     -0.0012530357     25.7432289123     78.1908187866     -48.7489013671
189 253    0    0     -0.3543598890     -9.7664461135     -0.0335205316     -0.0003515444     -0.0003329000     -0.0001877551     25.7432289123     78.1908187866     -48.7489013671
190 205    0    0     -0.3471769332     -9.7640523910     -0.0263375616     -0.0000852235     -0.0000665798     0.0003448851     25.7432289123     78.1908187866     -48.7489013671
191 157    0    0     -0.3471769332     -9.7640523910     -0.0263375616     -0.0000852235     -0.0000665798     0.0003448851     25.7432289123     78.1908187866     -48.7489013671
192 109    0    0     -0.3519655704     -9.7808122634     -0.0191545906     0.0007137377     -0.0000665798     0.0000785650     25.7432289123     78.1908187866     -48.7489013671
193  60    0    0     -0.3495712518     -9.7808122634     -0.0167602658     0.0001810975     0.0001997404     -0.0001877551     25.7432289123     78.1908187866     -48.7489013671
194  12    0    0     -0.3495712518     -9.7808122634     -0.0167602658     0.0001810975     0.0001997404     -0.0001877551     25.7432289123     78.1908187866     -48.7489013671
194 220    0    0     -0.3543598890     -9.7664461135     -0.0359148550     -0.0003515444     0.0001997404     0.0008775255     26.4437255859     78.8936614990     -50.4357147216
195 171    0    0     -0.3543598890     -9.7760238647     -0.0359148550     -0.0008841847     -0.0011318604     0.0000785650     26.4437255859     78.8936614990     -50.4357147216
196 123    0    0     -0.3543598890     -9.7760238647     -0.0359148550     -0.0008841847     -0.0011318604     0.0000785650     26.4437255859     78.8936614990     -50.4357147216
197  75    0    0     -0.3591485500     -9.7688407897     -0.0215489125     0.0001810975     -0.0013981805     -0.0004540752     26.4437255859     78.8936614990     -50.4357147216
198  27    0    0     -0.3543598890     -9.7760238647     -0.0215489125     0.0001810975     0.0001997404     0.0003448851     26.4437255859     78.8936614990     -50.4357147216
198 234    0    0     -0.3543598890     -9.7760238647     -0.0215489125     0.0001810975     0.0001997404     0.0003448851     26.4437255859     78.8936614990     -50.4357147216
199 186    0    0     -0.3615428924     -9.7784175872     -0.0263375616     0.0001810975     0.0015313411     0.0008775255     26.4437255859     78.8936614990     -50.4357147216
200 138    0    0     -0.3687258243     -9.7712354660     -0.0263375616     -0.0000852235     0.0007323807     0.0000785650     26.4437255859     78.8936614990     -50.4357147216
201  90    0    0     -0.3687258243     -9.7712354660     -0.0263375616     -0.0000852235     0.0007323807     0.0000785650     26.4437255859     78.8936614990     -50.4357147216
202  42    0    0     -0.3663315296     -9.7736291885     -0.0119716191     -0.0008841847     -0.0005992201     -0.0004540752     26.4437255859     78.8936614990     -50.4357147216
202 250    0    0     -0.3567542552     -9.7760238647     -0.0359148550     -0.0006178636     0.0004660605     0.0006112053     24.3422374725     77.1365661621     -49.0862655639
203 202    0    0     -0.3567542552     -9.7760238647     -0.0359148550     -0.0006178636     0.0004660605     0.0006112053     24.3422374725     77.1365661621     -49.0862655639
204 154    0    0     -0.3567542552     -9.7712354660     -0.0335205316     -0.0008841847     0.0012650209     -0.0004540752     24.3422374725     77.1365661621     -49.0862655639
205 106    0    0     -0.3639371871     -9.7879953384     -0.0239432382     -0.0006178636     -0.0003329000     -0.0009867157     24.3422374725     77.1365661621     -49.0862655639
206  59    0    0     -0.3639371871     -9.7879953384     -0.0239432382     -0.0006178636     -0.0003329000     -0.0009867157     24.3422374725     77.1365661621     -49.0862655639
207  11    0    0     -0.3663315296     -9.7736291885     0.0000000000     -0.0006178636     -0.0005992201     -0.0001877551     24.3422374725     77.1365661621     -49.0862655639
207 218    0    0     -0.3615428924     -9.7664461135     -0.0263375616     -0.0000852235     -0.0005992201     -0.0004540752     24.3422374725     77.1365661621     -49.0862655639
208 171    0    0     -0.3615428924     -9.7664461135     -0.0263375616     -0.0000852235     -0.0005992201     -0.0004540752     24.3422374725     77.1365661621     -49.0862655639
209 123    0    0     -0.3687258243     -9.7640523910     -0.0071829710     -0.0003515444     -0.0005992201     0.0003448851     24.3422374725     77.1365661621     -49.0862655639
210  76    0    0     -0.3591485500     -9.7664461135     -0.0215489125     -0.0000852235     -0.0005992201     0.0003448851     26.2686004638     80.1236267089     -48.5802230834
211  27    0    0     -0.3591485500     -9.7664461135     -0.0215489125     -0.0000852235     -0.0005992201     0.0003448851     26.2686004638     80.1236267089     -48.5802230834
211 235    0    0     -0.3687258243     -9.7712354660     -0.0215489125     0.0004474167     -0.0005992201     -0.0001877551     26.2686004638     80.1236267089     -48.5802230834
212 187    0    0     -0.3567542552     -9.7712354660     -0.0407035017     0.0001810975     0.0004660605     0.0003448851     26.2686004638     80.1236267089     -48.5802230834
213 138    0    0     -0.3567542552     -9.7712354660     -0.0407035017     0.0001810975     0.0004660605     0.0003448851     26.2686004638     80.1236267089     -48.5802230834
214  89    0    0     -0.3783031463     -9.7688407897     -0.0335205316     -0.0008841847     -0.0000665798     -0.0001877551     26.2686004638     80.1236267089     -48.5802230834
215  41    0    0     -0.3687258243     -9.7784175872     -0.0311262083     -0.0000852235     -0.0003329000     -0.0007203957     26.2686004638     80.1236267089     -48.5802230834
215 249    0    0     -0.3687258243     -9.7784175872     -0.0311262083     -0.0000852235     -0.0003329000     -0.0007203957     26.2686004638     80.1236267089     -48.5802230834
216 201    0    0     -0.3615428924     -9.7760238647     -0.0263375616     0.0007137377     -0.0003329000     -0.0001877551     26.2686004638     80.1236267089     -48.5802230834
217 153    0    0     -0.3591485500     -9.7712354660     -0.0263375616     0.0004474167     0.0001997404     0.0003448851     25.3929805755     77.4879837036     -50.4357147216
218 104    0    0     -0.3591485500     -9.7712354660     -0.0263375616     0.0004474167     0.0001997404     0.0003448851     25.3929805755     77.4879837036     -50.4357147216
219  56    0    0     -0.3495712518     -9.7760238647     -0.0407035017     -0.0000852235     0.0001997404     0.0003448851     25.3929805755     77.4879837036     -50.4357147216
220   8    0    0     -0.3543598890     -9.7688407897     -0.0143659424     -0.0006178636     0.0001997404     0.0000785650     25.3929805755     77.4879837036     -50.4357147216
220 215    0    0     -0.3543598890     -9.7688407897     -0.0143659424     -0.0006178636     0.0001997404     0.0000785650     25.3929805755     77.4879837036     -50.4357147216
221 166    0    0     -0.3519655704     -9.7712354660     -0.0502807998     0.0001810975     -0.0003329000     -0.0004540752     25.3929805755     77.4879837036     -50.4357147216
222 118    0    0     -0.3423882961     -9.7688407897     -0.0239432382     0.0001810975     -0.0003329000     0.0003448851     25.3929805755     77.4879837036     -50.4357147216
223  70    0    0     -0.3423882961     -9.7688407897     -0.0239432382     0.0001810975     -0.0003329000     0.0003448851     25.3929805755     77.4879837036     -50.4357147216
224  21    0    0     -0.3519655704     -9.7784175872     -0.0287318849     0.0001810975     -0.0003329000     0.0003448851     25.3929805755     77.4879837036     -50.4357147216
224 229    0    0     -0.3519655704     -9.7616577148     -0.0502807998     -0.0000852235     0.0007323807     -0.0004540752     26.0934772491     77.4879837036     -49.0862655639
225 181    0    0     -0.3519655704     -9.7616577148     -0.0502807998     -0.0000852235     0.0007323807     -0.0004540752     26.0934772491     77.4879837036     -49.0862655639
226 132    0    0     -0.3519655704     -9.7712354660     -0.0407035017     -0.0003515444     0.0001997404     -0.0007203957     26.0934772491     77.4879837036     -49.0862655639
227  84    0    0     -0.3495712518     -9.7568693161     -0.0407035017     -0.0000852235     0.0001997404     -0.0001877551     26.0934772491     77.4879837036     -49.0862655639
228  36    0    0     -0.3495712518     -9.7568693161     -0.0407035017     -0.0000852235     0.0001997404     -0.0001877551     26.0934772491     77.4879837036     -49.0862655639
228 243    0    0     -0.3639371871     -9.7616577148     -0.0311262083     0.0001810975     -0.0000665798     -0.0007203957     26.0934772491     77.4879837036     -49.0862655639
229 195    0    0     -0.3567542552     -9.7808122634     -0.0143659424     -0.0011505037     0.0009987009     -0.0009867157     26.0934772491     77.4879837036     -49.0862655639
230 147    0    0     -0.3567542552     -9.7808122634     -0.0143659424     -0.0011505037     0.0009987009     -0.0009867157     26.0934772491     77.4879837036     -49.0862655639
231  99    0    0     -0.3591485500     -9.7736291885     -0.0119716191     -0.0011505037     -0.0000665798     -0.0001877551     26.0934772491     77.4879837036     -49.0862655639
232  51    0    0     -0.3495712518     -9.7760238647     -0.0407035017     -0.0006178636     0.0004660605     0.0006112053     25.7432289123     77.8394012451     -49.4236259460
233   2    0    0     -0.3495712518     -9.7760238647     -0.0407035017     -0.0006178636     0.0004660605     0.0006112053     25.7432289123     77.8394012451     -49.4236259460
233 209    0    0     -0.3543598890     -9.7712354660     -0.0263375616     -0.0003515444     -0.0003329000     0.0006112053     25.7432289123     77.8394012451     -49.4236259460
234 161    0    0     -0.3663315296     -9.7760238647     -0.0263375616     -0.0006178636     -0.0000665798     0.0003448851     25.7432289123     77.8394012451     -49.4236259460
235 114    0    0     -0.3663315296     -9.7760238647     -0.0263375616     -0.0006178636     -0.0000665798     0.0003448851     25.7432289123     77.8394012451     -49.4236259460
236  66    0    0     -0.3567542552     -9.7903900146     0.0095772953     0.0007137377     -0.0005992201     -0.0007203957     25.7432289123     77.8394012451     -49.4236259460
237  17    0    0     -0.3423882961     -9.7640523910     -0.0239432382     0.0004474167     -0.0013981805     -0.0009867157     25.7432289123     77.8394012451     -49.4236259460
237 225    0    0     -0.3423882961     -9.7640523910     -0.0239432382     0.0004474167     -0.0013981805     -0.0009867157     25.7432289123     77.8394012451     -49.4236259460
238 178    0    0     -0.3567542552     -9.7616577148     -0.0071829710     -0.0008841847     -0.0003329000     0.0000785650     25.7432289123     77.8394012451     -49.4236259460
239 129    0    0     -0.3639371871     -9.7592630386     0.0000000000     -0.0000852235     0.0001997404     0.0006112053     25.9183521270     77.3122711181     -49.5923080444
240  79    0    0     -0.3639371871     -9.7592630386     0.0000000000     -0.0000852235     0.0001997404     0.0006112053     25.9183521270     77.3122711181     -49.5923080444
241  30    0    0     -0.3495712518     -9.7736291885     -0.0526751232     -0.0000852235     0.0020639812     -0.0009867157     25.9183521270     77.3122711181     -49.5923080444
241 238    0    0     -0.3591485500     -9.7736291885     -0.0095772953     -0.0006178636     0.0009987009     0.0003448851     25.9183521270     77.3122711181     -49.5923080444
242 189    0    0     -0.3591485500     -9.7736291885     -0.0095772953     -0.0006178636     0.0009987009     0.0003448851     25.9183521270     77.3122711181     -49.5923080444
243 141    0    0     -0.3567542552     -9.7640523910     -0.0311262083     -0.0003515444     0.0007323807     0.0006112053     25.9183521270     77.3122711181     -49.5923080444
244  93    0    0     -0.3711201906     -9.7688407897     -0.0119716191     -0.0003515444     -0.0000665798     0.0000785650     25.9183521270     77.3122711181     -49.5923080444
245  45    0    0     -0.3711201906     -9.7688407897     -0.0119716191     -0.0003515444     -0.0000665798     0.0000785650     25.9183521270     77.3122711181     -49.5923080444
245 252    0    0     -0.3447826147     -9.7640523910     -0.0407035017     0.0001810975     0.0007323807     0.0000785650     25.9183521270     77.3122711181     -49.5923080444
246 204    0    0     -0.3567542552     -9.7808122634     -0.0263375616     0.0001810975     0.0009987009     0.0003448851     25.9183521270     77.3122711181     -49.5923080444
247 155    0    0     -0.3567542552     -9.7808122634     -0.0263375616     0.0001810975     0.0009987009     0.0003448851     25.9183521270     77.3122711181     -49.5923080444
248 107    0    0     -0.3735145092     -9.7879953384     -0.0407035017     -0.0000852235     0.0012650209     0.0003448851     25.0427322387     77.1365661621     -48.7489013671
249  59    0    0     -0.3543598890     -9.7592630386     -0.0119716191     -0.0006178636     0.0007323807     0.0000785650     25.0427322387     77.1365661621     -48.7489013671
250  10    0    0     -0.3543598890     -9.7592630386     -0.0119716191     -0.0006178636     0.0007323807     0.0000785650     25.0427322387     77.1365661621     -48.7489013671
250 218    0    0     -0.3639371871     -9.7760238647     -0.0239432382     0.0004474167     -0.0011318604     0.0006112053     25.0427322387     77.1365661621     -48.7489013671
251 170    0    0     -0.3639371871     -9.7760238647     -0.0383091812     0.0004474167     0.0007323807     0.0000785650     25.0427322387     77.1365661621     -48.7489013671
252 122    0    0     -0.3639371871     -9.7760238647     -0.0383091812     0.0004474167     0.0007323807     0.0000785650     25.0427322387     77.1365661621     -48.7489013671
253  73    0    0     -0.3687258243     -9.7592630386     -0.0526751232     0.0009800568     0.0004660605     0.0000785650     25.0427322387     77.1365661621     -48.7489013671
254  25    0    0     -0.3471769332     -9.7784175872     -0.0023943238     0.0007137377     0.0009987009     -0.0001877551     25.0427322387     77.1365661621     -48.7489013671
254 233    0    0     -0.3471769332     -9.7784175872     -0.0023943238     0.0007137377     0.0009987009     -0.0001877551     25.0427322387     77.1365661621     -48.7489013671
255 185    0    0     -0.3591485500     -9.7664461135     -0.0383091812     -0.0000852235     0.0007323807     -0.0001877551     24.5173606872     77.6636886596     -49.5923080444
  0 136    0    0     -0.3495712518     -9.7664461135     -0.0143659424     0.0004474167     0.0009987009     0.0000785650     24.5173606872     77.6636886596     -49.5923080444
  1  87    0    0     -0.3495712518     -9.7664461135     -0.0143659424     0.0004474167     0.0009987009     0.0000785650     24.5173606872     77.6636886596     -49.5923080444
  2  39    0    0     -0.3519655704     -9.7640523910     -0.0335205316     0.0012463778     -0.0000665798     0.0003448851     24.5173606872     77.6636886596     -49.5923080444
  2 246    0    0     -0.3687258243     -9.7688407897     -0.0023943238     0.0007137377     0.0007323807     0.0014101657     24.5173606872     77.6636886596     -49.5923080444
  3 197    0    0     -0.3687258243     -9.7688407897     -0.0023943238     0.0007137377     0.0007323807     0.0014101657     24.5173606872     77.6636886596     -49.5923080444
  4 148    0    0     -0.3711201906     -9.7784175872     -0.0167602658     0.0001810975     0.0007323807     0.0003448851     24.5173606872     77.6636886596     -49.5923080444
  5  99    0    0     -0.3471769332     -9.7688407897     -0.0263375616     -0.0006178636     0.0007323807     0.0003448851     24.5173606872     77.6636886596     -49.5923080444
  6  50    0    0     -0.3471769332     -9.7688407897     -0.0263375616     -0.0006178636     0.0007323807     0.0003448851     24.5173606872     77.6636886596     -49.5923080444
  7   2    0    0     -0.3567542552     -9.7688407897     -0.0023943238     -0.0000852235     -0.0000665798     0.0000785650     27.1442203521     76.4337234497     -48.7489013671
  7 209    0    0     -0.3543598890     -9.7712354660     -0.0430978250     0.0004474167     0.0001997404     0.0006112053     27.1442203521     76.4337234497     -48.7489013671
  8 160    0    0     -0.3543598890     -9.7712354660     -0.0430978250     0.0004474167     0.0001997404     0.0006112053     27.1442203521     76.4337234497     -48.7489013671
  9 111    0    0     -0.3663315296     -9.7712354660     -0.0263375616     0.0001810975     0.0001997404     0.0000785650     27.1442203521     76.4337234497     -48.7489013671
 10  62    0    0     -0.3567542552     -9.7664461135     -0.0167602658     0.0009800568     -0.0011318604     0.0006112053     27.1442203521     76.4337234497     -48.7489013671
 11  14    0    0     -0.3567542552     -9.7664461135     -0.0167602658     0.0009800568     -0.0011318604     0.0006112053     27.1442203521     76.4337234497     -48.7489013671
 11 221    0    0     -0.3519655704     -9.7640523910     -0.0359148550     0.0007137377     -0.0003329000     0.0008775255     27.1442203521     76.4337234497     -48.7489013671
 12 173    0    0     -0.3471769332     -9.7664461135     0.0071829710     0.0007137377     0.0001997404     0.0006112053     27.1442203521     76.4337234497     -48.7489013671
 13 124    0    0     -0.3471769332     -9.7664461135     0.0071829710     0.0007137377     0.0001997404     0.0006112053     27.1442203521     76.4337234497     -48.7489013671
 14  76    0    0     -0.3519655704     -9.7640523910     -0.0407035017     -0.0008841847     0.0001997404     0.0000785650     25.0427322387     78.1908187866     -49.0862655639
 15  27    0    0     -0.3471769332     -9.7712354660     -0.0239432382     -0.0006178636     0.0001997404     0.0006112053     25.0427322387     78.1908187866     -49.0862655639
 15 234    0    0     -0.3471769332     -9.7712354660     -0.0239432382     -0.0006178636     0.0001997404     0.0006112053     25.0427322387     78.1908187866     -49.0862655639
 16 186    0    0     -0.3591485500     -9.7760238647     -0.0287318849     0.0004474167     0.0004660605     0.0008775255     25.0427322387     78.1908187866     -49.0862655639
 17 137    0    0     -0.3543598890     -9.7736291885     -0.0335205316     0.0001810975     -0.0000665798     0.0003448851     25.0427322387     78.1908187866     -49.0862655639
 18  89    0    0     -0.3543598890     -9.7736291885     -0.0335205316     0.0001810975     -0.0000665798     0.0003448851     25.0427322387     78.1908187866     -49.0862655639
 19  40    0    0     -0.3591485500     -9.7808122634     -0.0047886476     0.0007137377     0.0004660605     0.0003448851     25.0427322387     78.1908187866     -49.0862655639
 19 247    0    0     -0.3615428924     -9.7664461135     -0.0167602658     0.0007137377     0.0007323807     -0.0001877551     25.0427322387     78.1908187866     -49.0862655639
 20 199    0    0     -0.3615428924     -9.7664461135     -0.0167602658     0.0007137377     0.0007323807     -0.0001877551     25.0427322387     78.1908187866     -49.0862655639
 21 151    0    0     -0.3543598890     -9.7712354660     -0.0454921483     0.0001810975     0.0004660605     -0.0004540752     25.3929805755     78.1908187866     -48.4115409851
 22 102    0    0     -0.3591485500     -9.7688407897     -0.0430978250     -0.0006178636     0.0004660605     -0.0004540752     25.3929805755     78.1908187866     -48.4115409851
 23  54    0    0     -0.3591485500     -9.7688407897     -0.0430978250     -0.0006178636     0.0004660605     -0.0004540752     25.3929805755     78.1908187866     -48.4115409851
 24   5    0    0     -0.3495712518     -9.7592630386     -0.0215489125     0.0009800568     0.0001997404     -0.0004540752     25.3929805755     78.1908187866     -48.4115409851
 24 212    0    0     -0.3615428924     -9.7640523910     -0.0335205316     0.0004474167     0.0001997404     0.0000785650     25.3929805755     78.1908187866     -48.4115409851
 25 163    0    0     -0.3615428924     -9.7640523910     -0.0335205316     0.0004474167     0.0001997404     0.0000785650     25.3929805755     78.1908187866     -48.4115409851
 26 114    0    0     -0.3663315296     -9.7592630386     -0.0239432382     0.0009800568     -0.0005992201     0.0000785650     25.3929805755     78.1908187866     -48.4115409851
 27  65    0    0     -0.3591485500     -9.7879953384     -0.0287318849     -0.0008841847     -0.0003329000     -0.0007203957     25.3929805755     78.1908187866     -48.4115409851
 28  16    0    0     -0.3591485500     -9.7879953384     -0.0287318849     -0.0008841847     -0.0003329000     -0.0007203957     25.3929805755     78.1908187866     -48.4115409851
 28 224    0    0     -0.3495712518     -9.7808122634     -0.0287318849     0.0004474167     0.0009987009     -0.0004540752     25.3929805755     78.1908187866     -48.4115409851
 29 175    0    0     -0.3519655704     -9.7616577148     -0.0454921483     0.0004474167     0.0004660605     0.0003448851     25.5681037902     78.3665313720     -48.5802230834
 30 127    0    0     -0.3519655704     -9.7616577148     -0.0454921483     0.0004474167     0.0004660605     0.0003448851     25.5681037902     78.3665313720     -48.5802230834
 31  78    0    0     -0.3543598890     -9.7712354660     -0.0430978250     0.0007137377     0.0001997404     0.0003448851     25.5681037902     78.3665313720     -48.5802230834
 32  29    0    0     -0.3591485500     -9.7736291885     -0.0263375616     -0.0000852235     -0.0003329000     0.0006112053     25.5681037902     78.3665313720     -48.5802230834
 32 236    0    0     -0.3591485500     -9.7736291885     -0.0263375616     -0.0000852235     -0.0003329000     0.0006112053     25.5681037902     78.3665313720     -48.5802230834
 33 188    0    0     -0.3615428924     -9.7784175872     -0.0478864765     -0.0008841847     0.0009987009     -0.0001877551     25.5681037902     78.3665313720     -48.5802230834
 34 139    0    0     -0.3543598890     -9.7760238647     -0.0239432382     -0.0006178636     0.0009987009     -0.0001877551     25.5681037902     78.3665313720     -48.5802230834
 35  91    0    0     -0.3543598890     -9.7760238647     -0.0239432382     -0.0006178636     0.0009987009     -0.0001877551     25.5681037902     78.3665313720     -48.5802230834
 36  42    0    0     -0.3591485500     -9.7760238647     -0.0119716191     -0.0003515444     -0.0005992201     0.0000785650     25.5681037902     78.3665313720     -48.5802230834
 36 250    0    0     -0.3615428924     -9.7712354660     -0.0359148550     0.0007137377     -0.0008655403     0.0006112053     25.3929805755     77.4879837036     -49.0862655639
 37 201    0    0     -0.3615428924     -9.7712354660     -0.0359148550     0.0007137377     -0.0008655403     0.0006112053     25.3929805755     77.4879837036     -49.0862655639
 38 153    0    0     -0.3567542552     -9.7712354660     -0.0526751232     0.0004474167     -0.0005992201     0.0000785650     25.3929805755     77.4879837036     -49.0862655639
 39 105    0    0     -0.3543598890     -9.7760238647     -0.0047886476     -0.0000852235     -0.0003329000     0.0003448851     25.3929805755     77.4879837036     -49.0862655639
 40  56    0    0     -0.3543598890     -9.7760238647     -0.0047886476     -0.0000852235     -0.0003329000     0.0003448851     25.3929805755     77.4879837036     -49.0862655639
 41   7    0    0     -0.3543598890     -9.7688407897     -0.0191545906     0.0001810975     0.0001997404     -0.0001877551     25.3929805755     77.4879837036     -49.0862655639
 41 214    0    0     -0.3567542552     -9.7784175872     -0.0215489125     -0.0008841847     0.0004660605     -0.0007203957     25.3929805755     77.4879837036     -49.0862655639
 42 166    0    0     -0.3567542552     -9.7784175872     -0.0215489125     -0.0008841847     0.0004660605     -0.0007203957     25.3929805755     77.4879837036     -49.0862655639
 43 118    0    0     -0.3639371871     -9.7664461135     -0.0215489125     0.0001810975     -0.0005992201     -0.0004540752     25.3929805755     77.4879837036     -49.0862655639
 44  70    0    0     -0.3543598890     -9.7736291885     -0.0119716191     -0.0000852235     -0.0000665798     -0.0004540752     26.9690971374     78.7179489135     -48.2428588867
 45  22    0    0     -0.3543598890     -9.7736291885     -0.0119716191     -0.0000852235     -0.0000665798     -0.0004540752     26.9690971374     78.7179489135     -48.2428588867
 45 229    0    0     -0.3519655704     -9.7760238647     -0.0359148550     0.0001810975     -0.0003329000     -0.0004540752     26.9690971374     78.7179489135     -48.2428588867
 46 181    0    0     -0.3567542552     -9.7760238647     -0.0287318849     0.0001810975     0.0001997404     0.0000785650     26.9690971374     78.7179489135     -48.2428588867
 47 132    0    0     -0.3567542552     -9.7760238647     -0.0287318849     0.0001810975     0.0001997404     0.0000785650     26.9690971374     78.7179489135     -48.2428588867
 48  83    0    0     -0.3543598890     -9.7712354660     -0.0311262083     -0.0000852235     0.0007323807     -0.0004540752     26.9690971374     78.7179489135     -48.2428588867
 49  35    0    0     -0.3519655704     -9.7808122634     -0.0263375616     0.0004474167     0.0007323807     -0.0004540752     26.9690971374     78.7179489135     -48.2428588867
 49 243    0    0     -0.3519655704     -9.7808122634     -0.0263375616     0.0004474167     0.0007323807     -0.0004540752     26.9690971374     78.7179489135     -48.2428588867
 50 194    0    0     -0.3495712518     -9.7760238647     -0.0454921483     0.0001810975     0.0007323807     0.0003448851     26.9690971374     78.7179489135     -48.2428588867
 51 146    0    0     -0.3519655704     -9.7640523910     -0.0359148550     0.0004474167     0.0004660605     0.0000785650     26.0934772491     77.4879837036     -49.0862655639
 52  97    0    0     -0.3519655704     -9.7640523910     -0.0359148550     0.0004474167     0.0004660605     0.0000785650     26.0934772491     77.4879837036     -49.0862655639
 53  48    0    0     -0.3495712518     -9.7784175872     -0.0407035017     -0.0000852235     0.0009987009     0.0000785650     26.0934772491     77.4879837036     -49.0862655639
 53 255    0    0     -0.3615428924     -9.7592630386     -0.0430978250     -0.0008841847     -0.0005992201     -0.0007203957     26.0934772491     77.4879837036     -49.0862655639
 54 206    0    0     -0.3615428924     -9.7592630386     -0.0430978250     -0.0008841847     -0.0005992201     -0.0007203957     26.0934772491     77.4879837036     -49.0862655639
 55 158    0    0     -0.3687258243     -9.7712354660     -0.0239432382     0.0015126969     -0.0003329000     0.0003448851     26.0934772491     77.4879837036     -49.0862655639
 56 110    0    0     -0.3687258243     -9.7712354660     -0.0239432382     0.0015126969     -0.0003329000     0.0003448851     26.0934772491     77.4879837036     -49.0862655639
 57  61    0    0     -0.3615428924     -9.7664461135     -0.0239432382     -0.0000852235     -0.0011318604     0.0011438457     26.0934772491     77.4879837036     -49.0862655639
 58  13    0    0     -0.3567542552     -9.7664461135     -0.0239432382     -0.0006178636     -0.0000665798     0.0000785650     26.0934772491     77.4879837036     -49.0862655639
 58 221    0    0     -0.3567542552     -9.7664461135     -0.0239432382     -0.0006178636     -0.0000665798     0.0000785650     26.0934772491     77.4879837036     -49.0862655639
 59 172    0    0     -0.3639371871     -9.7784175872     -0.0287318849     0.0007137377     0.0007323807     -0.0009867157     25.5681037902     77.6636886596     -49.5923080444
 60 124    0    0     -0.3663315296     -9.7760238647     -0.0359148550     0.0001810975     -0.0000665798     -0.0004540752     25.5681037902     77.6636886596     -49.5923080444
 61  75    0    0     -0.3663315296     -9.7760238647     -0.0359148550     0.0001810975     -0.0000665798     -0.0004540752     25.5681037902     77.6636886596     -49.5923080444
 62  27    0    0     -0.3519655704     -9.7760238647     -0.0215489125     -0.0003515444     0.0004660605     0.0006112053     25.5681037902     77.6636886596     -49.5923080444
 62 234    0    0     -0.3543598890     -9.7664461135     -0.0263375616     -0.0006178636     -0.0000665798     0.0003448851     25.5681037902     77.6636886596     -49.5923080444
 63 186    0    0     -0.3543598890     -9.7664461135     -0.0263375616     -0.0006178636     -0.0000665798     0.0003448851     25.5681037902     77.6636886596     -49.5923080444
 64 138    0    0     -0.3639371871     -9.7712354660     -0.0239432382     -0.0000852235     -0.0000665798     0.0000785650     25.5681037902     77.6636886596     -49.5923080444
 65  89    0    0     -0.3639371871     -9.7688407897     -0.0119716191     0.0007137377     -0.0005992201     0.0003448851     25.5681037902     77.6636886596     -49.5923080444
 66  41    0    0     -0.3639371871     -9.7688407897     -0.0119716191     0.0007137377     -0.0005992201     0.0003448851     25.5681037902     77.6636886596     -49.5923080444
 66 248    0    0     -0.3615428924     -9.7712354660     -0.0263375616     0.0004474167     -0.0008655403     0.0008775255     25.2178573608     78.3665313720     -47.2307701110
 67 200    0    0     -0.3567542552     -9.7712354660     -0.0167602658     -0.0003515444     0.0007323807     0.0006112053     25.2178573608     78.3665313720     -47.2307701110
 68 152    0    0     -0.3567542552     -9.7712354660     -0.0167602658     -0.0003515444     0.0007323807     0.0006112053     25.2178573608     78.3665313720     -47.2307701110
 69 103    0    0     -0.3447826147     -9.7640523910     -0.0215489125     -0.0000852235     -0.0000665798     0.0006112053     25.2178573608     78.3665313720     -47.2307701110
 70  55    0    0     -0.3447826147     -9.7688407897     -0.0335205316     -0.0003515444     0.0009987009     0.0006112053     25.2178573608     78.3665313720     -47.2307701110
 71   6    0    0     -0.3447826147     -9.7688407897     -0.0335205316     -0.0003515444     0.0009987009     0.0006112053     25.2178573608     78.3665313720     -47.2307701110
 71 214    0    0     -0.3615428924     -9.7688407897     -0.0191545906     0.0004474167     0.0007323807     0.0003448851     25.2178573608     78.3665313720     -47.2307701110
 72 165    0    0     -0.3687258243     -9.7616577148     -0.0095772953     0.0001810975     -0.0000665798     -0.0001877551     25.2178573608     78.3665313720     -47.2307701110
 73 117    0    0     -0.3687258243     -9.7616577148     -0.0095772953     0.0001810975     -0.0000665798     -0.0001877551     25.2178573608     78.3665313720     -47.2307701110
 74  68    0    0     -0.3567542552     -9.7760238647     -0.0023943238     0.0001810975     -0.0005992201     0.0006112053     25.2178573608     78.3665313720     -47.2307701110
 75  20    0    0     -0.3567542552     -9.7736291885     -0.0167602658     0.0001810975     -0.0005992201     0.0011438457     25.5681037902     76.2580108642     -49.2549476623
 75 227    0    0     -0.3567542552     -9.7736291885     -0.0167602658     0.0001810975     -0.0005992201     0.0011438457     25.5681037902     76.2580108642     -49.2549476623
 76 179    0    0     -0.3567542552     -9.7688407897     -0.0454921483     -0.0006178636     -0.0003329000     0.0011438457     25.5681037902     76.2580108642     -49.2549476623
 77 130    0    0     -0.3543598890     -9.7784175872     -0.0023943238     -0.0003515444     0.0001997404     0.0000785650     25.5681037902     76.2580108642     -49.2549476623
 78  81    0    0     -0.3543598890     -9.7784175872     -0.0023943238     -0.0003515444     0.0001997404     0.0000785650     25.5681037902     76.2580108642     -49.2549476623
 79  33    0    0     -0.3663315296     -9.7712354660     -0.0047886476     0.0004474167     -0.0005992201     -0.0001877551     25.5681037902     76.2580108642     -49.2549476623
 79 240    0    0     -0.3495712518     -9.7712354660     -0.0119716191     -0.0006178636     -0.0003329000     -0.0001877551     25.5681037902     76.2580108642     -49.2549476623
 80 192    0    0     -0.3495712518     -9.7712354660     -0.0119716191     -0.0006178636     -0.0003329000     -0.0001877551     25.5681037902     76.2580108642     -49.2549476623
 81 144    0    0     -0.3447826147     -9.7616577148     -0.0287318849     -0.0003515444     -0.0000665798     0.0003448851     25.5681037902     76.2580108642     -49.2549476623
 82  96    0    0     -0.3663315296     -9.7688407897     -0.0718297100     0.0009800568     -0.0013981805     -0.0001877551     26.9690971374     78.3665313720     -50.6043968200
 83  47    0    0     -0.3663315296     -9.7688407897     -0.0718297100     0.0009800568     -0.0013981805     -0.0001877551     26.9690971374     78.3665313720     -50.6043968200
 83 255    0    0     -0.3615428924     -9.7664461135     -0.0454921483     0.0015126969     -0.0008655403     0.0003448851     26.9690971374     78.3665313720     -50.6043968200
 84 206    0    0     -0.3471769332     -9.7712354660     -0.0383091812     0.0004474167     -0.0008655403     0.0000785650     26.9690971374     78.3665313720     -50.6043968200
 85 158    0    0     -0.3471769332     -9.7712354660     -0.0383091812     0.0004474167     -0.0008655403     0.0000785650     26.9690971374     78.3665313720     -50.6043968200
 86 109    0    0     -0.3567542552     -9.7688407897     -0.0478864765     -0.0000852235     -0.0008655403     -0.0007203957     26.9690971374     78.3665313720     -50.6043968200
 87  61    0    0     -0.3591485500     -9.7640523910     -0.0311262083     0.0007137377     -0.0003329000     -0.0009867157     26.9690971374     78.3665313720     -50.6043968200
 88  12    0    0     -0.3591485500     -9.7640523910     -0.0311262083     0.0007137377     -0.0003329000     -0.0009867157     26.9690971374     78.3665313720     -50.6043968200
 88 219    0    0     -0.3543598890     -9.7712354660     -0.0407035017     0.0009800568     -0.0003329000     0.0000785650     26.9690971374     78.3665313720     -50.6043968200
 89 170    0    0     -0.3519655704     -9.7736291885     -0.0430978250     0.0001810975     -0.0003329000     -0.0001877551     25.2178573608     78.3665313720     -49.5923080444
 90 121    0    0     -0.3519655704     -9.7736291885     -0.0430978250     0.0001810975     -0.0003329000     -0.0001877551     25.2178573608     78.3665313720     -49.5923080444
 91  73    0    0     -0.3471769332     -9.7808122634     -0.0287318849     0.0001810975     0.0001997404     0.0008775255     25.2178573608     78.3665313720     -49.5923080444
 92  24    0    0     -0.3711201906     -9.7808122634     -0.0383091812     0.0009800568     -0.0000665798     0.0006112053     25.2178573608     78.3665313720     -49.5923080444
 92 231    0    0     -0.3711201906     -9.7808122634     -0.0383091812     0.0009800568     -0.0000665798     0.0006112053     25.2178573608     78.3665313720     -49.5923080444
 93 182    0    0     -0.3639371871     -9.7760238647     -0.0311262083     0.0004474167     0.0007323807     0.0011438457     25.2178573608     78.3665313720     -49.5923080444
 94 134    0    0     -0.3639371871     -9.7616577148     -0.0119716191     0.0007137377     0.0012650209     -0.0001877551     25.2178573608     78.3665313720     -49.5923080444
 95  86    0    0     -0.3639371871     -9.7616577148     -0.0119716191     0.0007137377     0.0012650209     -0.0001877551     25.2178573608     78.3665313720     -49.5923080444
 96  38    0    0     -0.3687258243     -9.7712354660     -0.0095772953     0.0001810975     0.0001997404     -0.0001877551     25.2178573608     78.3665313720     -49.5923080444
 96 245    0    0     -0.3663315296     -9.7544746398     -0.0407035017     0.0007137377     0.0001997404     -0.0001877551     24.8676090240     76.2580108642     -48.2428588867
 97 196    0    0     -0.3663315296     -9.7544746398     -0.0407035017     0.0007137377     0.0001997404     -0.0001877551     24.8676090240     76.2580108642     -48.2428588867
 98 148    0    0     -0.3447826147     -9.7879953384     -0.0263375616     0.0007137377     -0.0005992201     0.0003448851     24.8676090240     76.2580108642     -48.2428588867
 99  99    0    0     -0.3519655704     -9.7712354660     -0.0263375616     0.0004474167     -0.0003329000     0.0000785650     24.8676090240     76.2580108642     -48.2428588867
100  50    0    0     -0.3519655704     -9.7712354660     -0.0263375616     0.0004474167     -0.0003329000     0.0000785650     24.8676090240     76.2580108642     -48.2428588867
101   1    0    0     -0.3567542552     -9.7688407897     -0.0215489125     -0.0006178636     -0.0005992201     -0.0001877551     24.8676090240     76.2580108642     -48.2428588867
101 209    0    0     -0.3711201906     -9.7688407897     -0.0167602658     -0.0003515444     0.0007323807     -0.0001877551     24.8676090240     76.2580108642     -48.2428588867
102 161    0    0     -0.3711201906     -9.7688407897     -0.0167602658     -0.0003515444     0.0007323807     -0.0001877551     24.8676090240     76.2580108642     -48.2428588867
103 112    0    0     -0.3471769332     -9.7712354660     -0.0119716191     0.0001810975     -0.0003329000     -0.0001877551     24.8676090240     76.2580108642     -48.2428588867
104  64    0    0     -0.3591485500     -9.7616577148     -0.0359148550     -0.0006178636     0.0007323807     0.0006112053     24.8676090240     76.9608535766     -48.5802230834
105  15    0    0     -0.3591485500     -9.7616577148     -0.0359148550     -0.0006178636     0.0007323807     0.0006112053     24.8676090240     76.9608535766     -48.5802230834
105 222    0    0     -0.3615428924     -9.7712354660     -0.0454921483     -0.0000852235     0.0004660605     0.0003448851     24.8676090240     76.9608535766     -48.5802230834
106 174    0    0     -0.3639371871     -9.7592630386     -0.0263375616     0.0007137377     0.0001997404     0.0003448851     24.8676090240     76.9608535766     -48.5802230834
107 125    0    0     -0.3639371871     -9.7592630386     -0.0263375616     0.0007137377     0.0001997404     0.0003448851     24.8676090240     76.9608535766     -48.5802230834
108  77    0    0     -0.3567542552     -9.7712354660     -0.0359148550     0.0001810975     -0.0003329000     0.0003448851     24.8676090240     76.9608535766     -48.5802230834
109  28    0    0     -0.3615428924     -9.7616577148     -0.0311262083     0.0004474167     0.0004660605     -0.0001877551     24.8676090240     76.9608535766     -48.5802230834
109 235    0    0     -0.3615428924     -9.7616577148     -0.0311262083     0.0004474167     0.0004660605     -0.0001877551     24.8676090240     76.9608535766     -48.5802230834
110 187    0    0     -0.3567542552     -9.7592630386     -0.0095772953     0.0007137377     0.0009987009     -0.0004540752     24.8676090240     76.9608535766     -48.5802230834
111 138    0    0     -0.3591485500     -9.7712354660     -0.0023943238     0.0001810975     -0.0005992201     -0.0007203957     24.8676090240     76.9608535766     -48.5802230834
112  90    0    0     -0.3591485500     -9.7712354660     -0.0023943238     0.0001810975     -0.0005992201     -0.0007203957     24.8676090240     76.9608535766     -48.5802230834
113  41    0    0     -0.3591485500     -9.7784175872     -0.0383091812     0.0001810975     -0.0000665798     -0.0004540752     27.1442203521     78.8936614990     -48.0741767883
113 248    0    0     -0.3663315296     -9.7808122634     -0.0119716191     -0.0000852235     -0.0003329000     -0.0001877551     27.1442203521     78.8936614990     -48.0741767883
114 201    0    0     -0.3663315296     -9.7808122634     -0.0119716191     -0.0000852235     -0.0003329000     -0.0001877551     27.1442203521     78.8936614990     -48.0741767883
115 153    0    0     -0.3615428924     -9.7736291885     0.0095772953     0.0007137377     0.0001997404     -0.0009867157     27.1442203521     78.8936614990     -48.0741767883
116 105    0    0     -0.3591485500     -9.7664461135     -0.0239432382     0.0004474167     0.0001997404     -0.0004540752     27.1442203521     78.8936614990     -48.0741767883
117  57    0    0     -0.3591485500     -9.7664461135     -0.0239432382     0.0004474167     0.0001997404     -0.0004540752     27.1442203521     78.8936614990     -48.0741767883
118   8    0    0     -0.3567542552     -9.7712354660     -0.0095772953     -0.0003515444     0.0001997404     0.0003448851     27.1442203521     78.8936614990     -48.0741767883
118 216    0    0     -0.3567542552     -9.7688407897     -0.0407035017     0.0001810975     -0.0005992201     -0.0001877551     27.1442203521     78.8936614990     -48.0741767883
119 168    0    0     -0.3567542552     -9.7688407897     -0.0407035017     0.0001810975     -0.0005992201     -0.0001877551     27.1442203521     78.8936614990     -48.0741767883
120 119    0    0     -0.3495712518     -9.7472915649     -0.0502807998     0.0007137377     -0.0000665798     0.0011438457     26.2686004638     77.6636886596     -50.2670326232
121  71    0    0     -0.3519655704     -9.7784175872     -0.0311262083     -0.0003515444     -0.0003329000     0.0014101657     26.2686004638     77.6636886596     -50.2670326232
122  23    0    0     -0.3519655704     -9.7784175872     -0.0311262083     -0.0003515444     -0.0003329000     0.0014101657     26.2686004638     77.6636886596     -50.2670326232
122 231    0    0     -0.3495712518     -9.7640523910     -0.0430978250     0.0007137377     -0.0000665798     -0.0001877551     26.2686004638     77.6636886596     -50.2670326232
123 183    0    0     -0.3687258243     -9.7664461135     -0.0095772953     -0.0000852235     0.0001997404     0.0008775255     26.2686004638     77.6636886596     -50.2670326232
124 135    0    0     -0.3687258243     -9.7664461135     -0.0095772953     -0.0000852235     0.0001997404     0.0008775255     26.2686004638     77.6636886596     -50.2670326232
125  86    0    0     -0.3567542552     -9.7712354660     -0.0478864765     -0.0003515444     0.0004660605     0.0008775255     26.2686004638     77.6636886596     -50.2670326232
126  38    0    0     -0.3639371871     -9.7568693161     -0.0454921483     0.0001810975     0.0007323807     0.0011438457     26.2686004638     77.6636886596     -50.2670326232
126 246    0    0     -0.3639371871     -9.7568693161     -0.0454921483     0.0001810975     0.0007323807     0.0011438457     26.2686004638     77.6636886596     -50.2670326232
127 198    0    0     -0.3495712518     -9.7640523910     -0.0574637699     0.0004474167     0.0001997404     -0.0001877551     25.2178573608     77.3122711181     -48.9175834655
128 150    0    0     -0.3423882961     -9.7544746398     -0.0263375616     0.0007137377     -0.0003329000     -0.0001877551     25.2178573608     77.3122711181     -48.9175834655
129 102    0    0     -0.3423882961     -9.7544746398     -0.0263375616     0.0007137377     -0.0003329000     -0.0001877551     25.2178573608     77.3122711181     -48.9175834655
130  54    0    0     -0.3543598890     -9.7664461135     -0.0239432382     0.0004474167     -0.0005992201     -0.0004540752     25.2178573608     77.3122711181     -48.9175834655
131   7    0    0     -0.3567542552     -9.7808122634     -0.0047886476     0.0004474167     -0.0005992201     -0.0004540752     25.2178573608     77.3122711181     -48.9175834655
131 214    0    0     -0.3567542552     -9.7808122634     -0.0047886476     0.0004474167     -0.0005992201     -0.0004540752     25.2178573608     77.3122711181     -48.9175834655
132 167    0    0     -0.3423882961     -9.7640523910     -0.0239432382     -0.0000852235     -0.0005992201     -0.0001877551     25.2178573608     77.3122711181     -48.9175834655
133 119    0    0     -0.3615428924     -9.7832069396     -0.0335205316     -0.0006178636     -0.0000665798     -0.0007203957     25.2178573608     77.3122711181     -48.9175834655
134  71    0    0     -0.3615428924     -9.7832069396     -0.0335205316     -0.0006178636     -0.0000665798     -0.0007203957     25.2178573608     77.3122711181     -48.9175834655
135  24    0    0     -0.3543598890     -9.7879953384     -0.0430978250     -0.0003515444     -0.0005992201     0.0000785650     24.8676090240     78.0151138305     -49.9296722412
135 231    0    0     -0.3519655704     -9.7688407897     -0.0215489125     -0.0003515444     -0.0003329000     0.0000785650     24.8676090240     78.0151138305     -49.9296722412
136 183    0    0     -0.3519655704     -9.7688407897     -0.0215489125     -0.0003515444     -0.0003329000     0.0000785650     24.8676090240     78.0151138305     -49.9296722412
137 134    0    0     -0.3519655704     -9.7640523910     -0.0287318849     -0.0008841847     -0.0000665798     -0.0001877551     24.8676090240     78.0151138305     -49.9296722412
138  86    0    0     -0.3711201906     -9.7688407897     -0.0287318849     0.0004474167     0.0004660605     -0.0009867157     24.8676090240     78.0151138305     -49.9296722412
139  38    0    0     -0.3711201906     -9.7688407897     -0.0287318849     0.0004474167     0.0004660605     -0.0009867157     24.8676090240     78.0151138305     -49.9296722412
139 245    0    0     -0.3615428924     -9.7616577148     -0.0215489125     0.0007137377     -0.0008655403     0.0006112053     24.8676090240     78.0151138305     -49.9296722412
140 197    0    0     -0.3591485500     -9.7808122634     -0.0383091812     -0.0003515444     -0.0005992201     0.0000785650     24.8676090240     78.0151138305     -49.9296722412
141 148    0    0     -0.3591485500     -9.7808122634     -0.0383091812     -0.0003515444     -0.0005992201     0.0000785650     24.8676090240     78.0151138305     -49.9296722412
142 100    0    0     -0.3543598890     -9.7736291885     -0.0622524166     0.0001810975     -0.0005992201     -0.0001877551     25.7432289123     77.1365661621     -49.7609901428
143  52    0    0     -0.3375996351     -9.7760238647     -0.0335205316     -0.0000852235     -0.0005992201     0.0000785650     25.7432289123     77.1365661621     -49.7609901428
144   4    0    0     -0.3375996351     -9.7760238647     -0.0335205316     -0.0000852235     -0.0005992201     0.0000785650     25.7432289123     77.1365661621     -49.7609901428
144 211    0    0     -0.3543598890     -9.7688407897     -0.0167602658     -0.0000852235     0.0004660605     -0.0001877551     25.7432289123     77.1365661621     -49.7609901428
145 163    0    0     -0.3615428924     -9.7736291885     0.0000000000     0.0007137377     0.0007323807     -0.0001877551     25.7432289123     77.1365661621     -49.7609901428
146 114    0    0     -0.3615428924     -9.7736291885     0.0000000000     0.0007137377     0.0007323807     -0.0001877551     25.7432289123     77.1365661621     -49.7609901428
147  65    0    0     -0.3519655704     -9.7808122634     -0.0215489125     0.0007137377     0.0001997404     -0.0001877551     25.7432289123     77.1365661621     -49.7609901428
148  17    0    0     -0.3639371871     -9.7688407897     -0.0239432382     -0.0000852235     -0.0000665798     0.0003448851     25.7432289123     77.1365661621     -49.7609901428
148 224    0    0     -0.3639371871     -9.7688407897     -0.0239432382     -0.0000852235     -0.0000665798     0.0003448851     25.7432289123     77.1365661621     -49.7609901428
149 177    0    0     -0.3471769332     -9.7520809173     -0.0311262083     -0.0006178636     -0.0000665798     0.0008775255     25.9183521270     78.3665313720     -48.5802230834
150 128    0    0     -0.3591485500     -9.7736291885     -0.0335205316     0.0004474167     0.0007323807     0.0003448851     25.9183521270     78.3665313720     -48.5802230834
151  80    0    0     -0.3591485500     -9.7736291885     -0.0335205316     0.0004474167     0.0007323807     0.0003448851     25.9183521270     78.3665313720     -48.5802230834
152  31    0    0     -0.3639371871     -9.7808122634     -0.0191545906     -0.0000852235     0.0004660605     0.0003448851     25.9183521270     78.3665313720     -48.5802230834
152 239    0    0     -0.3663315296     -9.7736291885     -0.0143659424     -0.0000852235     0.0001997404     -0.0004540752     25.9183521270     78.3665313720     -48.5802230834
153 191    0    0     -0.3663315296     -9.7736291885     -0.0143659424     -0.0000852235     0.0001997404     -0.0004540752     25.9183521270     78.3665313720     -48.5802230834
154 143    0    0     -0.3471769332     -9.7664461135     -0.0071829710     0.0004474167     -0.0000665798     0.0000785650     25.9183521270     78.3665313720     -48.5802230834
155  94    0    0     -0.3471769332     -9.7688407897     -0.0023943238     -0.0003515444     -0.0000665798     0.0006112053     25.9183521270     78.3665313720     -48.5802230834
156  46    0    0     -0.3471769332     -9.7688407897     -0.0023943238     -0.0003515444     -0.0000665798     0.0006112053     25.9183521270     78.3665313720     -48.5802230834
156 254    0    0     -0.3543598890     -9.7688407897     -0.0215489125     -0.0003515444     0.0001997404     0.0003448851     25.9183521270     78.3665313720     -48.5802230834
157 205    0    0     -0.3639371871     -9.7736291885     -0.0383091812     -0.0011505037     0.0001997404     0.0006112053     25.9183521270     78.0151138305     -49.2549476623
158 157    0    0     -0.3639371871     -9.7736291885     -0.0383091812     -0.0011505037     0.0001997404     0.0006112053     25.9183521270     78.0151138305     -49.2549476623
159 109    0    0     -0.3567542552     -9.7640523910     0.0071829710     0.0004474167     0.0004660605     0.0000785650     25.9183521270     78.0151138305     -49.2549476623
160  60    0    0     -0.3615428924     -9.7736291885     -0.0191545906     -0.0000852235     -0.0000665798     0.0000785650     25.9183521270     78.0151138305     -49.2549476623
161  12    0    0     -0.3615428924     -9.7736291885     -0.0191545906     -0.0000852235     -0.0000665798     0.0000785650     25.9183521270     78.0151138305     -49.2549476623
161 219    0    0     -0.3711201906     -9.7736291885     -0.0359148550     0.0004474167     0.0001997404     0.0000785650     25.9183521270     78.0151138305     -49.2549476623
162 171    0    0     -0.3471769332     -9.7784175872     -0.0239432382     -0.0003515444     0.0007323807     -0.0009867157     25.9183521270     78.0151138305     -49.2549476623
163 123    0    0     -0.3471769332     -9.7784175872     -0.0239432382     -0.0003515444     0.0007323807     -0.0009867157     25.9183521270     78.0151138305     -49.2549476623
164  75    0    0     -0.3615428924     -9.7736291885     -0.0239432382     -0.0011505037     0.0004660605     0.0006112053     25.9183521270     78.0151138305     -49.2549476623
165  27    0    0     -0.3519655704     -9.7568693161     -0.0359148550     -0.0008841847     -0.0005992201     -0.0001877551     25.7432289123     78.5422439575     -48.0741767883
165 235    0    0     -0.3519655704     -9.7568693161     -0.0359148550     -0.0008841847     -0.0005992201     -0.0001877551     25.7432289123     78.5422439575     -48.0741767883
166 187    0    0     -0.3543598890     -9.7712354660     -0.0239432382     -0.0003515444     -0.0003329000     0.0000785650     25.7432289123     78.5422439575     -48.0741767883
167 139    0    0     -0.3567542552     -9.7736291885     -0.0407035017     0.0004474167     -0.0000665798     -0.0001877551     25.7432289123     78.5422439575     -48.0741767883
168  91    0    0     -0.3567542552     -9.7736291885     -0.0407035017     0.0004474167     -0.0000665798     -0.0001877551     25.7432289123     78.5422439575     -48.0741767883
169  43    0    0     -0.3543598890     -9.7832069396     -0.0335205316     0.0001810975     0.0009987009     0.0006112053     25.7432289123     78.5422439575     -48.0741767883
169 251    0    0     -0.3615428924     -9.7784175872     -0.0454921483     -0.0000852235     -0.0003329000     0.0003448851     25.7432289123     78.5422439575     -48.0741767883
170 203    0    0     -0.3615428924     -9.7784175872     -0.0454921483     -0.0000852235     -0.0003329000     0.0003448851     25.7432289123     78.5422439575     -48.0741767883
171 155    0    0     -0.3519655704     -9.7712354660     -0.0239432382     0.0001810975     -0.0003329000     -0.0009867157     25.7432289123     78.5422439575     -48.0741767883
172 107    0    0     -0.3615428924     -9.7784175872     -0.0311262083     -0.0003515444     0.0007323807     0.0000785650     25.9183521270     78.0151138305     -49.2549476623
173  59    0    0     -0.3615428924     -9.7784175872     -0.0311262083     -0.0003515444     0.0007323807     0.0000785650     25.9183521270     78.0151138305     -49.2549476623
174  11    0    0     -0.3519655704     -9.7712354660     -0.0215489125     -0.0003515444     -0.0005992201     -0.0004540752     25.9183521270     78.0151138305     -49.2549476623
174 219    0    0     -0.3591485500     -9.7736291885     -0.0191545906     -0.0003515444     -0.0003329000     0.0003448851     25.9183521270     78.0151138305     -49.2549476623
175 171    0    0     -0.3591485500     -9.7736291885     -0.0191545906     -0.0003515444     -0.0003329000     0.0003448851     25.9183521270     78.0151138305     -49.2549476623
176 123    0    0     -0.3591485500     -9.7832069396     -0.0119716191     -0.0000852235     -0.0011318604     0.0006112053     25.9183521270     78.0151138305     -49.2549476623
177  75    0    0     -0.3687258243     -9.7712354660     -0.0239432382     0.0001810975     0.0004660605     0.0000785650     25.9183521270     78.0151138305     -49.2549476623
178  26    0    0     -0.3687258243     -9.7712354660     -0.0239432382     0.0001810975     0.0004660605     0.0000785650     25.9183521270     78.0151138305     -49.2549476623
178 233    0    0     -0.3663315296     -9.7640523910     -0.0071829710     -0.0003515444     -0.0003329000     0.0011438457     25.9183521270     78.0151138305     -49.2549476623
179 185    0    0     -0.3543598890     -9.7736291885     -0.0287318849     -0.0006178636     -0.0016645007     0.0003448851     24.3422374725     78.5422439575     -50.4357147216
180 138    0    0     -0.3543598890     -9.7736291885     -0.0287318849     -0.0006178636     -0.0016645007     0.0003448851     24.3422374725     78.5422439575     -50.4357147216
181  90    0    0     -0.3495712518     -9.7688407897     -0.0191545906     -0.0006178636     -0.0008655403     0.0000785650     24.3422374725     78.5422439575     -50.4357147216
182  42    0    0     -0.3375996351     -9.7568693161     -0.0287318849     0.0004474167     0.0001997404     -0.0004540752     24.3422374725     78.5422439575     -50.4357147216
182 250    0    0     -0.3375996351     -9.7568693161     -0.0287318849     0.0004474167     0.0001997404     -0.0004540752     24.3422374725     78.5422439575     -50.4357147216
183 202    0    0     -0.3519655704     -9.7688407897     -0.0287318849     0.0007137377     -0.0003329000     0.0000785650     24.3422374725     78.5422439575     -50.4357147216
184 154    0    0     -0.3495712518     -9.7568693161     -0.0071829710     0.0009800568     -0.0000665798     0.0000785650     24.3422374725     78.5422439575     -50.4357147216
185 106    0    0     -0.3495712518     -9.7568693161     -0.0071829710     0.0009800568     -0.0000665798     0.0000785650     24.3422374725     78.5422439575     -50.4357147216
186  58    0    0     -0.3519655704     -9.7760238647     -0.0335205316     0.0001810975     -0.0000665798     0.0003448851     24.3422374725     78.5422439575     -50.4357147216
187  10    0    0     -0.3711201906     -9.7616577148     -0.0454921483     -0.0000852235     -0.0005992201     -0.0007203957     26.6188488006     77.6636886596     -49.2549476623
187 218    0    0     -0.3711201906     -9.7616577148     -0.0454921483     -0.0000852235     -0.0005992201     -0.0007203957     26.6188488006     77.6636886596     -49.2549476623
188 170    0    0     -0.3591485500     -9.7712354660     -0.0239432382     0.0004474167     -0.0008655403     0.0000785650     26.6188488006     77.6636886596     -49.2549476623
189 121    0    0     -0.3543598890     -9.7688407897     -0.0263375616     -0.0000852235     -0.0003329000     0.0000785650     26.6188488006     77.6636886596     -49.2549476623
190  73    0    0     -0.3543598890     -9.7688407897     -0.0263375616     -0.0000852235     -0.0003329000     0.0000785650     26.6188488006     77.6636886596     -49.2549476623
191  24    0    0     -0.3447826147     -9.7784175872     -0.0119716191     -0.0000852235     0.0001997404     0.0000785650     26.6188488006     77.6636886596     -49.2549476623
191 232    0    0     -0.3543598890     -9.7640523910     -0.0215489125     0.0004474167     -0.0000665798     0.0000785650     26.6188488006     77.6636886596     -49.2549476623
192 183    0    0     -0.3543598890     -9.7640523910     -0.0215489125     0.0004474167     -0.0000665798     0.0000785650     26.6188488006     77.6636886596     -49.2549476623
193 135    0    0     -0.3519655704     -9.7664461135     -0.0119716191     -0.0000852235     0.0009987009     -0.0007203957     26.6188488006     77.6636886596     -49.2549476623
194  87    0    0     -0.3567542552     -9.7760238647     -0.0335205316     0.0004474167     0.0004660605     0.0000785650     26.6188488006     77.6636886596     -49.2549476623
195  38    0    0     -0.3567542552     -9.7760238647     -0.0335205316     0.0004474167     0.0004660605     0.0000785650     26.6188488006     77.6636886596     -49.2549476623
195 245    0    0     -0.3543598890     -9.7784175872     -0.0311262083     -0.0000852235     -0.0003329000     0.0003448851     25.9183521270     77.6636886596     -49.5923080444
196 197    0    0     -0.3639371871     -9.7760238647     -0.0430978250     0.0001810975     -0.0016645007     0.0008775255     25.9183521270     77.6636886596     -49.5923080444
197 149    0    0     -0.3639371871     -9.7760238647     -0.0430978250     0.0001810975     -0.0016645007     0.0008775255     25.9183521270     77.6636886596     -49.5923080444
198 100    0    0     -0.3495712518     -9.7568693161     -0.0143659424     0.0007137377     -0.0008655403     0.0000785650     25.9183521270     77.6636886596     -49.5923080444
199  52    0    0     -0.3639371871     -9.7664461135     -0.0167602658     0.0004474167     -0.0005992201     0.0006112053     25.9183521270     77.6636886596     -49.5923080444
200   3    0    0     -0.3639371871     -9.7664461135     -0.0167602658     0.0004474167     -0.0005992201     0.0006112053     25.9183521270     77.6636886596     -49.5923080444
200 211    0    0     -0.3687258243     -9.7616577148     0.0095772953     -0.0000852235     -0.0011318604     0.0000785650     25.9183521270     77.6636886596     -49.5923080444
201 162    0    0     -0.3687258243     -9.7616577148     0.0095772953     -0.0000852235     -0.0011318604     0.0000785650     25.9183521270     77.6636886596     -49.5923080444
202 114    0    0     -0.3543598890     -9.7856006622     -0.0167602658     0.0001810975     -0.0003329000     0.0006112053     25.9183521270     77.6636886596     -49.5923080444
203  65    0    0     -0.3567542552     -9.7736291885     -0.0215489125     -0.0000852235     -0.0003329000     0.0000785650     25.3929805755     78.8936614990     -49.4236259460
204  17    0    0     -0.3567542552     -9.7736291885     -0.0215489125     -0.0000852235     -0.0003329000     0.0000785650     25.3929805755     78.8936614990     -49.4236259460
204 224    0    0     -0.3447826147     -9.7640523910     -0.0143659424     -0.0000852235     -0.0005992201     -0.0001877551     25.3929805755     78.8936614990     -49.4236259460
205 176    0    0     -0.3615428924     -9.7640523910     -0.0023943238     0.0001810975     0.0001997404     0.0011438457     25.3929805755     78.8936614990     -49.4236259460
206 127    0    0     -0.3615428924     -9.7640523910     -0.0023943238     0.0001810975     0.0001997404     0.0011438457     25.3929805755     78.8936614990     -49.4236259460
207  79    0    0     -0.3423882961     -9.7760238647     -0.0143659424     0.0001810975     -0.0003329000     0.0006112053     25.3929805755     78.8936614990     -49.4236259460
208  30    0    0     -0.3615428924     -9.7616577148     -0.0143659424     -0.0003515444     -0.0003329000     0.0000785650     25.3929805755     78.8936614990     -49.4236259460
208 238    0    0     -0.3615428924     -9.7616577148     -0.0143659424     -0.0003515444     -0.0003329000     0.0000785650     25.3929805755     78.8936614990     -49.4236259460
209 190    0    0     -0.3615428924     -9.7664461135     -0.0335205316     -0.0006178636     -0.0008655403     0.0003448851     25.3929805755     78.8936614990     -49.4236259460
210 142    0    0     -0.3471769332     -9.7808122634     -0.0335205316     0.0004474167     -0.0005992201     0.0008775255     26.0934772491     77.1365661621     -49.7609901428
211  94    0    0     -0.3471769332     -9.7808122634     -0.0335205316     0.0004474167     -0.0005992201     0.0008775255     26.0934772491     77.1365661621     -49.7609901428
212  45    0    0     -0.3615428924     -9.7760238647     -0.0287318849     0.0001810975     -0.0000665798     -0.0004540752     26.0934772491     77.1365661621     -49.7609901428
212 253    0    0     -0.3687258243     -9.7592630386     -0.0478864765     -0.0000852235     -0.0008655403     -0.0001877551     26.0934772491     77.1365661621     -49.7609901428
213 205    0    0     -0.3687258243     -9.7592630386     -0.0478864765     -0.0000852235     -0.0008655403     -0.0001877551     26.0934772491     77.1365661621     -49.7609901428
214 157    0    0     -0.3495712518     -9.7712354660     -0.0359148550     -0.0000852235     0.0001997404     0.0008775255     26.0934772491     77.1365661621     -49.7609901428
215 109    0    0     -0.3495712518     -9.7664461135     -0.0239432382     0.0009800568     -0.0003329000     -0.0009867157     26.0934772491     77.1365661621     -49.7609901428
216  61    0    0     -0.3495712518     -9.7664461135     -0.0239432382     0.0009800568     -0.0003329000     -0.0009867157     26.0934772491     77.1365661621     -49.7609901428
217  13    0    0     -0.3543598890     -9.7640523910     -0.0263375616     0.0007137377     -0.0003329000     0.0008775255     26.0934772491     77.1365661621     -49.7609901428
217 220    0    0     -0.3543598890     -9.7616577148     -0.0430978250     -0.0000852235     -0.0003329000     0.0011438457     27.3193454742     78.0151138305     -48.5802230834
218 172    0    0     -0.3543598890     -9.7616577148     -0.0430978250     -0.0000852235     -0.0003329000     0.0011438457     27.3193454742     78.0151138305     -48.5802230834
219 124    0    0     -0.3567542552     -9.7856006622     -0.0359148550     -0.0008841847     -0.0003329000     0.0003448851     27.3193454742     78.0151138305     -48.5802230834
220  75    0    0     -0.3567542552     -9.7616577148     -0.0215489125     0.0007137377     -0.0000665798     0.0003448851     27.3193454742     78.0151138305     -48.5802230834
221  27    0    0     -0.3567542552     -9.7616577148     -0.0215489125     0.0007137377     -0.0000665798     0.0003448851     27.3193454742     78.0151138305     -48.5802230834
221 235    0    0     -0.3543598890     -9.7664461135     -0.0239432382     -0.0003515444     0.0007323807     -0.0009867157     27.3193454742     78.0151138305     -48.5802230834
222 187    0    0     -0.3615428924     -9.7688407897     -0.0287318849     0.0004474167     -0.0003329000     0.0000785650     27.3193454742     78.0151138305     -48.5802230834
223 138    0    0     -0.3615428924     -9.7688407897     -0.0287318849     0.0004474167     -0.0003329000     0.0000785650     27.3193454742     78.0151138305     -48.5802230834
224  90    0    0     -0.3591485500     -9.7664461135     0.0287318849     -0.0000852235     0.0001997404     0.0000785650     27.3193454742     78.0151138305     -48.5802230834
225  41    0    0     -0.3447826147     -9.7568693161     -0.0287318849     0.0004474167     -0.0008655403     -0.0001877551     25.0427322387     77.4879837036     -50.0983543395
225 249    0    0     -0.3447826147     -9.7568693161     -0.0287318849     0.0004474167     -0.0008655403     -0.0001877551     25.0427322387     77.4879837036     -50.0983543395
226 202    0    0     -0.3639371871     -9.7808122634     -0.0335205316     0.0007137377     -0.0008655403     -0.0009867157     25.0427322387     77.4879837036     -50.0983543395
227 154    0    0     -0.3519655704     -9.7712354660     -0.0454921483     -0.0000852235     -0.0008655403     -0.0007203957     25.0427322387     77.4879837036     -50.0983543395
228 106    0    0     -0.3519655704     -9.7712354660     -0.0454921483     -0.0000852235     -0.0008655403     -0.0007203957     25.0427322387     77.4879837036     -50.0983543395
229  58    0    0     -0.3543598890     -9.7736291885     -0.0143659424     0.0004474167     -0.0003329000     -0.0001877551     25.0427322387     77.4879837036     -50.0983543395
230  10    0    0     -0.3615428924     -9.7760238647     -0.0191545906     0.0001810975     0.0001997404     0.0000785650     25.0427322387     77.4879837036     -50.0983543395
230 217    0    0     -0.3615428924     -9.7760238647     -0.0191545906     0.0001810975     0.0001997404     0.0000785650     25.0427322387     77.4879837036     -50.0983543395
231 168    0    0     -0.3471769332     -9.7688407897     -0.0167602658     -0.0003515444     -0.0000665798     0.0003448851     25.0427322387     77.4879837036     -50.0983543395
232 120    0    0     -0.3471769332     -9.7688407897     -0.0502807998     -0.0003515444     0.0001997404     0.0006112053     26.0934772491     76.7851409912     -48.4115409851
233  72    0    0     -0.3471769332     -9.7688407897     -0.0502807998     -0.0003515444     0.0001997404     0.0006112053     26.0934772491     76.7851409912     -48.4115409851
234  23    0    0     -0.3591485500     -9.7712354660     -0.0766183614     -0.0006178636     -0.0000665798     0.0000785650     26.0934772491     76.7851409912     -48.4115409851
234 231    0    0     -0.3567542552     -9.7688407897     -0.0454921483     0.0001810975     0.0001997404     0.0000785650     26.0934772491     76.7851409912     -48.4115409851
235 182    0    0     -0.3567542552     -9.7688407897     -0.0454921483     0.0001810975     0.0001997404     0.0000785650     26.0934772491     76.7851409912     -48.4115409851
236 134    0    0     -0.3543598890     -9.7664461135     -0.0430978250     0.0004474167     -0.0003329000     0.0000785650     26.0934772491     76.7851409912     -48.4115409851
237  85    0    0     -0.3591485500     -9.7688407897     -0.0359148550     0.0004474167     -0.0000665798     -0.0007203957     26.0934772491     76.7851409912     -48.4115409851
238  37    0    0     -0.3591485500     -9.7688407897     -0.0359148550     0.0004474167     -0.0000665798     -0.0007203957     26.0934772491     76.7851409912     -48.4115409851
238 244    0    0     -0.3567542552     -9.7784175872     -0.0430978250     0.0015126969     0.0004660605     0.0003448851     26.0934772491     76.7851409912     -48.4115409851
239 195    0    0     -0.3615428924     -9.7664461135     -0.0263375616     0.0004474167     0.0001997404     -0.0001877551     26.0934772491     76.7851409912     -48.4115409851
240 147    0    0     -0.3615428924     -9.7664461135     -0.0263375616     0.0004474167     0.0001997404     -0.0001877551     26.0934772491     76.7851409912     -48.4115409851
241 100    0    0     -0.3423882961     -9.7808122634     -0.0359148550     0.0001810975     0.0007323807     -0.0001877551     24.3422374725     78.1908187866     -49.4236259460
242  51    0    0     -0.3591485500     -9.7736291885     -0.0383091812     0.0001810975     -0.0000665798     -0.0001877551     24.3422374725     78.1908187866     -49.4236259460
243   3    0    0     -0.3591485500     -9.7736291885     -0.0383091812     0.0001810975     -0.0000665798     -0.0001877551     24.3422374725     78.1908187866     -49.4236259460
243 211    0    0     -0.3519655704     -9.7688407897     -0.0407035017     0.0001810975     0.0004660605     0.0008775255     24.3422374725     78.1908187866     -49.4236259460
244 162    0    0     -0.3471769332     -9.7736291885     -0.0407035017     -0.0000852235     -0.0008655403     -0.0001877551     24.3422374725     78.1908187866     -49.4236259460
245 114    0    0     -0.3471769332     -9.7736291885     -0.0407035017     -0.0000852235     -0.0008655403     -0.0001877551     24.3422374725     78.1908187866     -49.4236259460
246  66    0    0     -0.3591485500     -9.7736291885     -0.0359148550     0.0004474167     -0.0013981805     0.0008775255     24.3422374725     78.1908187866     -49.4236259460
247  18    0    0     -0.3639371871     -9.7664461135     -0.0335205316     0.0004474167     -0.0003329000     0.0000785650     24.3422374725     78.1908187866     -49.4236259460
247 226    0    0     -0.3639371871     -9.7664461135     -0.0335205316     0.0004474167     -0.0003329000     0.0000785650     24.3422374725     78.1908187866     -49.4236259460
248 177    0    0     -0.3591485500     -9.7736291885     -0.0335205316     -0.0003515444     -0.0005992201     -0.0004540752     25.7432289123     78.1908187866     -48.0741767883
249 130    0    0     -0.3639371871     -9.7616577148     -0.0383091812     -0.0000852235     -0.0000665798     0.0000785650     25.7432289123     78.1908187866     -48.0741767883
250  82    0    0     -0.3639371871     -9.7616577148     -0.0383091812     -0.0000852235     -0.0000665798     0.0000785650     25.7432289123     78.1908187866     -48.0741767883
251  33    0    0     -0.3591485500     -9.7664461135     -0.0359148550     0.0004474167     -0.0000665798     -0.0004540752     25.7432289123     78.1908187866     -48.0741767883
251 241    0    0     -0.3495712518     -9.7640523910     -0.0215489125     -0.0000852235     0.0001997404     0.0006112053     25.7432289123     78.1908187866     -48.0741767883
252 193    0    0     -0.3495712518     -9.7640523910     -0.0215489125     -0.0000852235     0.0001997404     0.0006112053     25.7432289123     78.1908187866     -48.0741767883
253 144    0    0     -0.3495712518     -9.7736291885     -0.0407035017     -0.0006178636     0.0001997404     0.0011438457     25.7432289123     78.1908187866     -48.0741767883
254  96    0    0     -0.3615428924     -9.7664461135     0.0000000000     -0.0003515444     0.0009987009     0.0000785650     25.7432289123     78.1908187866     -48.0741767883
255  46    0    0     -0.3615428924     -9.7664461135     0.0000000000     -0.0003515444     0.0009987009     0.0000785650     25.7432289123     78.1908187866     -48.0741767883
255 253    0    0     -0.3615428924     -9.7808122634     -0.0598580884     -0.0000852235     0.0007323807     -0.0004540752     24.5173606872     78.0151138305     -49.9296722412
  0 205    0    0     -0.3447826147     -9.7760238647     -0.0646467447     -0.0000852235     -0.0003329000     -0.0001877551     24.5173606872     78.0151138305     -49.9296722412
  1 156    0    0     -0.3447826147     -9.7760238647     -0.0646467447     -0.0000852235     -0.0003329000     -0.0001877551     24.5173606872     78.0151138305     -49.9296722412
  2 108    0    0     -0.3543598890     -9.7616577148     -0.0311262083     -0.0008841847     -0.0000665798     0.0000785650     24.5173606872     78.0151138305     -49.9296722412
  3  60    0    0     -0.3543598890     -9.7496862411     -0.0215489125     -0.0003515444     0.0001997404     -0.0001877551     24.5173606872     78.0151138305     -49.9296722412
  4  11    0    0     -0.3543598890     -9.7496862411     -0.0215489125     -0.0003515444     0.0001997404     -0.0001877551     24.5173606872     78.0151138305     -49.9296722412
  4 219    0    0     -0.3687258243     -9.7664461135     -0.0359148550     0.0007137377     0.0004660605     -0.0001877551     24.5173606872     78.0151138305     -49.9296722412
  5 171    0    0     -0.3567542552     -9.7640523910     -0.0215489125     0.0017790180     -0.0000665798     -0.0004540752     24.5173606872     78.0151138305     -49.9296722412
  6 122    0    0     -0.3567542552     -9.7640523910     -0.0215489125     0.0017790180     -0.0000665798     -0.0004540752     24.5173606872     78.0151138305     -49.9296722412
  7  74    0    0     -0.3519655704     -9.7688407897     -0.0143659424     -0.0000852235     0.0004660605     0.0008775255     26.0934772491     77.4879837036     -49.0862655639
  8  25    0    0     -0.3639371871     -9.7592630386     -0.0311262083     -0.0006178636     0.0001997404     0.0000785650     26.0934772491     77.4879837036     -49.0862655639
  8 232    0    0     -0.3639371871     -9.7592630386     -0.0311262083     -0.0006178636     0.0001997404     0.0000785650     26.0934772491     77.4879837036     -49.0862655639
  9 184    0    0     -0.3759088277     -9.7736291885     -0.0119716191     -0.0000852235     -0.0013981805     -0.0001877551     26.0934772491     77.4879837036     -49.0862655639
 10 136    0    0     -0.3687258243     -9.7640523910     -0.0239432382     -0.0000852235     -0.0005992201     0.0006112053     26.0934772491     77.4879837036     -49.0862655639
 11  88    0    0     -0.3687258243     -9.7640523910     -0.0239432382     -0.0000852235     -0.0005992201     0.0006112053     26.0934772491     77.4879837036     -49.0862655639
 12  39    0    0     -0.3567542552     -9.7688407897     -0.0119716191     0.0001810975     -0.0003329000     0.0000785650     26.0934772491     77.4879837036     -49.0862655639
 12 247    0    0     -0.3687258243     -9.7568693161     -0.0263375616     -0.0003515444     -0.0000665798     0.0006112053     26.0934772491     77.4879837036     -49.0862655639
 13 199    0    0     -0.3687258243     -9.7568693161     -0.0263375616     -0.0003515444     -0.0000665798     0.0006112053     26.0934772491     77.4879837036     -49.0862655639
 14 151    0    0     -0.3591485500     -9.7544746398     -0.0071829710     -0.0003515444     0.0004660605     0.0006112053     25.5681037902     77.3122711181     -49.5923080444
 15 102    0    0     -0.3495712518     -9.7808122634     -0.0383091812     0.0004474167     -0.0005992201     0.0008775255     25.5681037902     77.3122711181     -49.5923080444
 16  54    0    0     -0.3495712518     -9.7808122634     -0.0383091812     0.0004474167     -0.0005992201     0.0008775255     25.5681037902     77.3122711181     -49.5923080444
 17   5    0    0     -0.3423882961     -9.7664461135     -0.0143659424     0.0007137377     -0.0008655403     -0.0001877551     25.5681037902     77.3122711181     -49.5923080444
 17 213    0    0     -0.3471769332     -9.7736291885     -0.0430978250     0.0004474167     0.0001997404     -0.0004540752     25.5681037902     77.3122711181     -49.5923080444
 18 164    0    0     -0.3471769332     -9.7736291885     -0.0430978250     0.0004474167     0.0001997404     -0.0004540752     25.5681037902     77.3122711181     -49.5923080444
 19 116    0    0     -0.3423882961     -9.7640523910     -0.0550694465     0.0001810975     0.0001997404     0.0000785650     25.5681037902     77.3122711181     -49.5923080444
 20  67    0    0     -0.3615428924     -9.7688407897     -0.0383091812     -0.0006178636     -0.0000665798     -0.0001877551     25.5681037902     77.3122711181     -49.5923080444
 21  18    0    0     -0.3615428924     -9.7688407897     -0.0383091812     -0.0006178636     -0.0000665798     -0.0001877551     25.5681037902     77.3122711181     -49.5923080444
 21 226    0    0     -0.3687258243     -9.7616577148     -0.0574637699     0.0004474167     -0.0005992201     0.0000785650     25.5681037902     77.3122711181     -49.5923080444
 22 178    0    0     -0.3639371871     -9.7688407897     -0.0526751232     0.0001810975     0.0001997404     -0.0004540752     25.9183521270     78.7179489135     -49.9296722412
 23 129    0    0     -0.3639371871     -9.7688407897     -0.0526751232     0.0001810975     0.0001997404     -0.0004540752     25.9183521270     78.7179489135     -49.9296722412
 24  81    0    0     -0.3615428924     -9.7544746398     -0.0119716191     -0.0006178636     0.0004660605     -0.0004540752     25.9183521270     78.7179489135     -49.9296722412
 25  33    0    0     -0.3615428924     -9.7640523910     -0.0287318849     0.0001810975     0.0001997404     0.0003448851     25.9183521270     78.7179489135     -49.9296722412
 25 240    0    0     -0.3615428924     -9.7640523910     -0.0287318849     0.0001810975     0.0001997404     0.0003448851     25.9183521270     78.7179489135     -49.9296722412
 26 192    0    0     -0.3519655704     -9.7664461135     -0.0287318849     0.0007137377     0.0004660605     0.0008775255     25.9183521270     78.7179489135     -49.9296722412
 27 143    0    0     -0.3543598890     -9.7808122634     -0.0047886476     0.0001810975     0.0001997404     0.0014101657     25.9183521270     78.7179489135     -49.9296722412
 28  95    0    0     -0.3543598890     -9.7808122634     -0.0047886476     0.0001810975     0.0001997404     0.0014101657     25.9183521270     78.7179489135     -49.9296722412
 29  46    0    0     -0.3615428924     -9.7592630386     -0.0430978250     -0.0003515444     0.0007323807     0.0000785650     25.9183521270     78.7179489135     -49.9296722412
 29 253    0    0     -0.3543598890     -9.7736291885     -0.0598580884     -0.0000852235     -0.0000665798     -0.0001877551     24.1671123504     78.7179489135     -49.5923080444
 30 205    0    0     -0.3543598890     -9.7736291885     -0.0598580884     -0.0000852235     -0.0000665798     -0.0001877551     24.1671123504     78.7179489135     -49.5923080444
 31 157    0    0     -0.3519655704     -9.7616577148     -0.0215489125     -0.0003515444     0.0001997404     0.0000785650     24.1671123504     78.7179489135     -49.5923080444
 32 108    0    0     -0.3567542552     -9.7544746398     0.0023943238     -0.0003515444     0.0001997404     -0.0004540752     24.1671123504     78.7179489135     -49.5923080444
 33  60    0    0     -0.3567542552     -9.7544746398     0.0023943238     -0.0003515444     0.0001997404     -0.0004540752     24.1671123504     78.7179489135     -49.5923080444
 34  11    0    0     -0.3711201906     -9.7616577148     -0.0287318849     0.0012463778     0.0001997404     0.0003448851     24.1671123504     78.7179489135     -49.5923080444
 34 219    0    0     -0.3615428924     -9.7640523910     -0.0287318849     0.0001810975     -0.0003329000     0.0014101657     24.1671123504     78.7179489135     -49.5923080444
 35 170    0    0     -0.3615428924     -9.7640523910     -0.0287318849     0.0001810975     -0.0003329000     0.0014101657     24.1671123504     78.7179489135     -49.5923080444
 36 122    0    0     -0.3591485500     -9.7736291885     -0.0287318849     -0.0011505037     -0.0003329000     0.0003448851     24.1671123504     78.7179489135     -49.5923080444
 37  73    0    0     -0.3447826147     -9.7760238647     -0.0622524166     -0.0006178636     0.0004660605     0.0011438457     23.9919891357     77.4879837036     -49.0862655639
 38  25    0    0     -0.3447826147     -9.7760238647     -0.0622524166     -0.0006178636     0.0004660605     0.0011438457     23.9919891357     77.4879837036     -49.0862655639
 38 233    0    0     -0.3519655704     -9.7616577148     -0.0526751232     0.0001810975     0.0009987009     0.0008775255     23.9919891357     77.4879837036     -49.0862655639
 39 184    0    0     -0.3567542552     -9.7712354660     -0.0646467447     -0.0000852235     -0.0000665798     0.0008775255     23.9919891357     77.4879837036     -49.0862655639
 40 136    0    0     -0.3567542552     -9.7712354660     -0.0646467447     -0.0000852235     -0.0000665798     0.0008775255     23.9919891357     77.4879837036     -49.0862655639
 41  88    0    0     -0.3519655704     -9.7592630386     -0.0143659424     0.0004474167     0.0001997404     0.0000785650     23.9919891357     77.4879837036     -49.0862655639
 42  39    0    0     -0.3543598890     -9.7712354660     -0.0335205316     0.0004474167     0.0001997404     0.0011438457     23.9919891357     77.4879837036     -49.0862655639
 42 246    0    0     -0.3543598890     -9.7712354660     -0.0335205316     0.0004474167     0.0001997404     0.0011438457     23.9919891357     77.4879837036     -49.0862655639
 43 198    0    0     -0.3687258243     -9.7616577148     -0.0454921483     -0.0000852235     0.0001997404     0.0008775255     23.9919891357     77.4879837036     -49.0862655639
 44 150    0    0     -0.3447826147     -9.7760238647     -0.0502807998     -0.0006178636     -0.0005992201     -0.0001877551     25.7432289123     78.1908187866     -49.4236259460
 45 102    0    0     -0.3447826147     -9.7760238647     -0.0502807998     -0.0006178636     -0.0005992201     -0.0001877551     25.7432289123     78.1908187866     -49.4236259460
 46  54    0    0     -0.3471769332     -9.7688407897     -0.0430978250     -0.0000852235     -0.0000665798     0.0006112053     25.7432289123     78.1908187866     -49.4236259460
 47   5    0    0     -0.3639371871     -9.7760238647     -0.0454921483     0.0004474167     -0.0003329000     0.0014101657     25.7432289123     78.1908187866     -49.4236259460
 47 213    0    0     -0.3639371871     -9.7760238647     -0.0454921483     0.0004474167     -0.0003329000     0.0014101657     25.7432289123     78.1908187866     -49.4236259460
 48 165    0    0     -0.3423882961     -9.7784175872     -0.0407035017     -0.0006178636     0.0012650209     0.0000785650     25.7432289123     78.1908187866     -49.4236259460
 49 116    0    0     -0.3567542552     -9.7736291885     -0.0478864765     -0.0008841847     0.0007323807     0.0000785650     25.7432289123     78.1908187866     -49.4236259460
 50  67    0    0     -0.3567542552     -9.7736291885     -0.0478864765     -0.0008841847     0.0007323807     0.0000785650     25.7432289123     78.1908187866     -49.4236259460
 51  19    0    0     -0.3519655704     -9.7712354660     -0.0287318849     -0.0003515444     -0.0003329000     0.0008775255     25.7432289123     78.1908187866     -49.4236259460
 51 227    0    0     -0.3519655704     -9.7640523910     -0.0359148550     0.0001810975     -0.0005992201     0.0003448851     26.7939720153     77.4879837036     -48.7489013671
 52 178    0    0     -0.3519655704     -9.7640523910     -0.0359148550     0.0001810975     -0.0005992201     0.0003448851     26.7939720153     77.4879837036     -48.7489013671
 53 129    0    0     -0.3495712518     -9.7568693161     -0.0239432382     0.0001810975     0.0004660605     -0.0007203957     26.7939720153     77.4879837036     -48.7489013671
 54  81    0    0     -0.3639371871     -9.7664461135     -0.0311262083     -0.0003515444     0.0001997404     -0.0001877551     26.7939720153     77.4879837036     -48.7489013671
 55  33    0    0     -0.3639371871     -9.7664461135     -0.0311262083     -0.0003515444     0.0001997404     -0.0001877551     26.7939720153     77.4879837036     -48.7489013671
 55 241    0    0     -0.3639371871     -9.7784175872     -0.0287318849     0.0001810975     0.0001997404     -0.0007203957     26.7939720153     77.4879837036     -48.7489013671
 56 192    0    0     -0.3591485500     -9.7856006622     -0.0287318849     -0.0000852235     -0.0003329000     0.0000785650     26.7939720153     77.4879837036     -48.7489013671
 57 143    0    0     -0.3591485500     -9.7856006622     -0.0287318849     -0.0000852235     -0.0003329000     0.0000785650     26.7939720153     77.4879837036     -48.7489013671
 58  94    0    0     -0.3567542552     -9.7592630386     -0.0143659424     0.0001810975     0.0007323807     -0.0001877551     26.7939720153     77.4879837036     -48.7489013671
 59  46    0    0     -0.3495712518     -9.7520809173     -0.0263375616     0.0004474167     0.0007323807     0.0003448851     26.4437255859     79.2450790405     -48.7489013671
 59 253    0    0     -0.3495712518     -9.7520809173     -0.0263375616     0.0004474167     0.0007323807     0.0003448851     26.4437255859     79.2450790405     -48.7489013671
 60 204    0    0     -0.3663315296     -9.7712354660     -0.0359148550     0.0001810975     -0.0005992201     0.0000785650     26.4437255859     79.2450790405     -48.7489013671
 61 156    0    0     -0.3735145092     -9.7736291885     -0.0287318849     0.0004474167     -0.0003329000     0.0006112053     26.4437255859     79.2450790405     -48.7489013671
 62 107    0    0     -0.3735145092     -9.7736291885     -0.0287318849     0.0004474167     -0.0003329000     0.0006112053     26.4437255859     79.2450790405     -48.7489013671
 63  59    0    0     -0.3687258243     -9.7640523910     -0.0383091812     0.0004474167     -0.0008655403     0.0000785650     26.4437255859     79.2450790405     -48.7489013671
 64  10    0    0     -0.3567542552     -9.7688407897     -0.0311262083     0.0001810975     -0.0005992201     0.0003448851     26.4437255859     79.2450790405     -48.7489013671
 64 217    0    0     -0.3567542552     -9.7688407897     -0.0311262083     0.0001810975     -0.0005992201     0.0003448851     26.4437255859     79.2450790405     -48.7489013671
 65 169    0    0     -0.3543598890     -9.7784175872     -0.0287318849     0.0004474167     0.0004660605     -0.0004540752     26.4437255859     79.2450790405     -48.7489013671
 66 120    0    0     -0.3471769332     -9.7544746398     -0.0167602658     0.0007137377     -0.0000665798     -0.0004540752     26.4437255859     79.2450790405     -48.7489013671
 67  72    0    0     -0.3471769332     -9.7544746398     -0.0167602658     0.0007137377     -0.0000665798     -0.0004540752     26.4437255859     79.2450790405     -48.7489013671
 68  23    0    0     -0.3639371871     -9.7664461135     -0.0598580884     -0.0000852235     -0.0000665798     0.0008775255     24.3422374725     77.4879837036     -49.0862655639
 68 231    0    0     -0.3495712518     -9.7832069396     -0.0191545906     0.0001810975     -0.0000665798     0.0011438457     24.3422374725     77.4879837036     -49.0862655639
 69 183    0    0     -0.3495712518     -9.7832069396     -0.0191545906     0.0001810975     -0.0000665798     0.0011438457     24.3422374725     77.4879837036     -49.0862655639
 70 135    0    0     -0.3591485500     -9.7760238647     -0.0143659424     -0.0006178636     0.0004660605     0.0011438457     24.3422374725     77.4879837036     -49.0862655639
 71  86    0    0     -0.3591485500     -9.7688407897     -0.0263375616     -0.0000852235     0.0007323807     0.0003448851     24.3422374725     77.4879837036     -49.0862655639
 72  38    0    0     -0.3591485500     -9.7688407897     -0.0263375616     -0.0000852235     0.0007323807     0.0003448851     24.3422374725     77.4879837036     -49.0862655639
 72 245    0    0     -0.3639371871     -9.7640523910     -0.0167602658     -0.0006178636     0.0007323807     -0.0001877551     24.3422374725     77.4879837036     -49.0862655639
 73 197    0    0     -0.3591485500     -9.7760238647     -0.0311262083     -0.0008841847     -0.0000665798     -0.0001877551     24.3422374725     77.4879837036     -49.0862655639
 74 149    0    0     -0.3591485500     -9.7760238647     -0.0311262083     -0.0008841847     -0.0000665798     -0.0001877551     24.3422374725     77.4879837036     -49.0862655639
 75 101    0    0     -0.3687258243     -9.7664461135     -0.0191545906     -0.0008841847     0.0001997404     -0.0004540752     26.2686004638     77.3122711181     -48.5802230834
 76  53    0    0     -0.3687258243     -9.7664461135     -0.0191545906     -0.0008841847     0.0001997404     -0.0004540752     26.2686004638     77.3122711181     -48.5802230834
 77   4    0    0     -0.3591485500     -9.7688407897     -0.0359148550     -0.0006178636     -0.0000665798     0.0011438457     26.2686004638     77.3122711181     -48.5802230834
 77 211    0    0     -0.3567542552     -9.7736291885     -0.0239432382     0.0015126969     -0.0003329000     0.0008775255     26.2686004638     77.3122711181     -48.5802230834
 78 163    0    0     -0.3567542552     -9.7736291885     -0.0239432382     0.0015126969     -0.0003329000     0.0008775255     26.2686004638     77.3122711181     -48.5802230834
 79 115    0    0     -0.3471769332     -9.7736291885     -0.0335205316     0.0004474167     -0.0000665798     0.0011438457     26.2686004638     77.3122711181     -48.5802230834
 80  67    0    0     -0.3615428924     -9.7688407897     -0.0502807998     0.0004474167     -0.0003329000     0.0003448851     26.2686004638     77.3122711181     -48.5802230834
 81  18    0    0     -0.3615428924     -9.7688407897     -0.0502807998     0.0004474167     -0.0003329000     0.0003448851     26.2686004638     77.3122711181     -48.5802230834
 81 225    0    0     -0.3519655704     -9.7736291885     -0.0095772953     0.0009800568     0.0001997404     -0.0007203957     26.2686004638     77.3122711181     -48.5802230834
 82 176    0    0     -0.3495712518     -9.7712354660     -0.0622524166     0.0012463778     -0.0005992201     -0.0004540752     25.3929805755     79.2450790405     -50.4357147216
 83 128    0    0     -0.3495712518     -9.7712354660     -0.0622524166     0.0012463778     -0.0005992201     -0.0004540752     25.3929805755     79.2450790405     -50.4357147216
 84  80    0    0     -0.3567542552     -9.7640523910     -0.0071829710     -0.0000852235     -0.0005992201     -0.0007203957     25.3929805755     79.2450790405     -50.4357147216
 85  31    0    0     -0.3567542552     -9.7544746398     -0.0095772953     -0.0000852235     -0.0000665798     0.0006112053     25.3929805755     79.2450790405     -50.4357147216
 85 239    0    0     -0.3567542552     -9.7544746398     -0.0095772953     -0.0000852235     -0.0000665798     0.0006112053     25.3929805755     79.2450790405     -50.4357147216
 86 190    0    0     -0.3423882961     -9.7712354660     -0.0143659424     -0.0003515444     -0.0011318604     0.0000785650     25.3929805755     79.2450790405     -50.4357147216
 87 142    0    0     -0.3591485500     -9.7640523910     -0.0143659424     -0.0014168248     0.0004660605     -0.0001877551     25.3929805755     79.2450790405     -50.4357147216
 88  94    0    0     -0.3591485500     -9.7640523910     -0.0143659424     -0.0014168248     0.0004660605     -0.0001877551     25.3929805755     79.2450790405     -50.4357147216
 89  45    0    0     -0.3663315296     -9.7736291885     -0.0215489125     -0.0006178636     0.0001997404     0.0003448851     25.3929805755     79.2450790405     -50.4357147216
 89 252    0    0     -0.3639371871     -9.7688407897     -0.0502807998     0.0004474167     0.0001997404     -0.0001877551     24.6924839019     77.8394012451     -49.4236259460
 90 204    0    0     -0.3639371871     -9.7688407897     -0.0502807998     0.0004474167     0.0001997404     -0.0001877551     24.6924839019     77.8394012451     -49.4236259460
 91 155    0    0     -0.3543598890     -9.7688407897     -0.0335205316     -0.0006178636     0.0001997404     -0.0009867157     24.6924839019     77.8394012451     -49.4236259460
 92 107    0    0     -0.3663315296     -9.7616577148     -0.0263375616     0.0004474167     0.0001997404     0.0008775255     24.6924839019     77.8394012451     -49.4236259460
 93  58    0    0     -0.3663315296     -9.7616577148     -0.0263375616     0.0004474167     0.0001997404     0.0008775255     24.6924839019     77.8394012451     -49.4236259460
 94  10    0    0     -0.3639371871     -9.7712354660     -0.0191545906     0.0007137377     0.0007323807     0.0006112053     24.6924839019     77.8394012451     -49.4236259460
 94 217    0    0     -0.3687258243     -9.7688407897     -0.0263375616     -0.0003515444     -0.0008655403     0.0003448851     24.6924839019     77.8394012451     -49.4236259460
 95 169    0    0     -0.3687258243     -9.7688407897     -0.0263375616     -0.0003515444     -0.0008655403     0.0003448851     24.6924839019     77.8394012451     -49.4236259460
 96 121    0    0     -0.3519655704     -9.7784175872     -0.0047886476     0.0001810975     -0.0008655403     0.0006112053     24.6924839019     77.8394012451     -49.4236259460
 97  73    0    0     -0.3423882961     -9.7784175872     -0.0383091812     -0.0000852235     -0.0008655403     -0.0004540752     24.8676090240     76.2580108642     -49.2549476623
 98  24    0    0     -0.3423882961     -9.7784175872     -0.0383091812     -0.0000852235     -0.0008655403     -0.0004540752     24.8676090240     76.2580108642     -49.2549476623
 98 232    0    0     -0.3615428924     -9.7832069396     -0.0526751232     -0.0000852235     -0.0008655403     -0.0004540752     24.8676090240     76.2580108642     -49.2549476623
 99 184    0    0     -0.3471769332     -9.7832069396     -0.0359148550     -0.0000852235     0.0001997404     0.0006112053     24.8676090240     76.2580108642     -49.2549476623
100 135    0    0     -0.3471769332     -9.7832069396     -0.0359148550     -0.0000852235     0.0001997404     0.0006112053     24.8676090240     76.2580108642     -49.2549476623
101  87    0    0     -0.3495712518     -9.7736291885     -0.0143659424     -0.0000852235     -0.0003329000     -0.0001877551     24.8676090240     76.2580108642     -49.2549476623
102  39    0    0     -0.3543598890     -9.7712354660     -0.0478864765     -0.0003515444     -0.0005992201     0.0006112053     24.8676090240     76.2580108642     -49.2549476623
102 246    0    0     -0.3543598890     -9.7712354660     -0.0478864765     -0.0003515444     -0.0005992201     0.0006112053     24.8676090240     76.2580108642     -49.2549476623
103 198    0    0     -0.3567542552     -9.7616577148     -0.0239432382     0.0004474167     0.0004660605     -0.0004540752     24.8676090240     76.2580108642     -49.2549476623
104 150    0    0     -0.3567542552     -9.7544746398     -0.0095772953     0.0001810975     0.0007323807     0.0000785650     24.8676090240     76.2580108642     -49.2549476623
105 101    0    0     -0.3567542552     -9.7544746398     -0.0095772953     0.0001810975     0.0007323807     0.0000785650     24.8676090240     76.2580108642     -49.2549476623
106  52    0    0     -0.3663315296     -9.7736291885     -0.0454921483     -0.0003515444     -0.0005992201     -0.0004540752     24.1671123504     78.0151138305     -48.5802230834
107   4    0    0     -0.3687258243     -9.7640523910     -0.0430978250     -0.0006178636     0.0007323807     0.0003448851     24.1671123504     78.0151138305     -48.5802230834
107 211    0    0     -0.3687258243     -9.7640523910     -0.0430978250     -0.0006178636     0.0007323807     0.0003448851     24.1671123504     78.0151138305     -48.5802230834
108 163    0    0     -0.3543598890     -9.7640523910     -0.0143659424     -0.0003515444     -0.0005992201     0.0003448851     24.1671123504     78.0151138305     -48.5802230834
109 114    0    0     -0.3591485500     -9.7712354660     -0.0263375616     -0.0008841847     -0.0003329000     0.0000785650     24.1671123504     78.0151138305     -48.5802230834
110  66    0    0     -0.3591485500     -9.7712354660     -0.0263375616     -0.0008841847     -0.0003329000     0.0000785650     24.1671123504     78.0151138305     -48.5802230834
111  17    0    0     -0.3639371871     -9.7736291885     -0.0311262083     -0.0003515444     -0.0005992201     -0.0007203957     24.1671123504     78.0151138305     -48.5802230834
111 225    0    0     -0.3495712518     -9.7616577148     -0.0191545906     0.0001810975     -0.0000665798     0.0003448851     24.1671123504     78.0151138305     -48.5802230834
112 177    0    0     -0.3495712518     -9.7616577148     -0.0191545906     0.0001810975     -0.0000665798     0.0003448851     24.1671123504     78.0151138305     -48.5802230834
113 129    0    0     -0.3447826147     -9.7760238647     -0.0143659424     0.0004474167     -0.0003329000     -0.0009867157     25.0427322387     78.1908187866     -49.4236259460
114  81    0    0     -0.3567542552     -9.7640523910     -0.0311262083     -0.0003515444     -0.0000665798     -0.0001877551     25.0427322387     78.1908187866     -49.4236259460
115  33    0    0     -0.3567542552     -9.7640523910     -0.0311262083     -0.0003515444     -0.0000665798     -0.0001877551     25.0427322387     78.1908187866     -49.4236259460
115 241    0    0     -0.3615428924     -9.7664461135     -0.0598580884     -0.0003515444     0.0001997404     0.0006112053     25.0427322387     78.1908187866     -49.4236259460
116 193    0    0     -0.3543598890     -9.7688407897     -0.0143659424     -0.0003515444     -0.0000665798     0.0008775255     25.0427322387     78.1908187866     -49.4236259460
117 144    0    0     -0.3543598890     -9.7688407897     -0.0143659424     -0.0003515444     -0.0000665798     0.0008775255     25.0427322387     78.1908187866     -49.4236259460
118  96    0    0     -0.3495712518     -9.7616577148     -0.0143659424     -0.0003515444     -0.0005992201     0.0006112053     25.0427322387     78.1908187866     -49.4236259460
119  48    0    0     -0.3519655704     -9.7712354660     -0.0263375616     0.0004474167     0.0004660605     0.0003448851     25.0427322387     78.1908187866     -49.4236259460
119 255    0    0     -0.3519655704     -9.7712354660     -0.0263375616     0.0004474167     0.0004660605     0.0003448851     25.0427322387     78.1908187866     -49.4236259460
120 207    0    0     -0.3519655704     -9.7664461135     -0.0335205316     -0.0000852235     -0.0003329000     0.0000785650     25.5681037902     77.3122711181     -49.9296722412
121 159    0    0     -0.3519655704     -9.7664461135     -0.0287318849     0.0007137377     -0.0003329000     0.0003448851     25.5681037902     77.3122711181     -49.9296722412
122 111    0    0     -0.3519655704     -9.7664461135     -0.0287318849     0.0007137377     -0.0003329000     0.0003448851     25.5681037902     77.3122711181     -49.9296722412
123  63    0    0     -0.3591485500     -9.7712354660     -0.0287318849     -0.0000852235     -0.0005992201     0.0008775255     25.5681037902     77.3122711181     -49.9296722412
124  15    0    0     -0.3759088277     -9.7736291885     -0.0215489125     -0.0000852235     -0.0000665798     -0.0001877551     25.5681037902     77.3122711181     -49.9296722412
124 223    0    0     -0.3759088277     -9.7736291885     -0.0215489125     -0.0000852235     -0.0000665798     -0.0001877551     25.5681037902     77.3122711181     -49.9296722412
125 176    0    0     -0.3519655704     -9.7640523910     -0.0047886476     0.0001810975     0.0001997404     -0.0001877551     25.5681037902     77.3122711181     -49.9296722412
126 127    0    0     -0.3687258243     -9.7712354660     -0.0167602658     0.0009800568     -0.0003329000     0.0003448851     25.5681037902     77.3122711181     -49.9296722412
127  79    0    0     -0.3687258243     -9.7712354660     -0.0167602658     0.0009800568     -0.0003329000     0.0003448851     25.5681037902     77.3122711181     -49.9296722412
128  30    0    0     -0.3639371871     -9.7688407897     -0.0335205316     0.0001810975     -0.0000665798     -0.0001877551     26.2686004638     76.9608535766     -49.9296722412
128 238    0    0     -0.3543598890     -9.7664461135     -0.0407035017     -0.0000852235     -0.0000665798     0.0003448851     26.2686004638     76.9608535766     -49.9296722412
129 190    0    0     -0.3543598890     -9.7664461135     -0.0407035017     -0.0000852235     -0.0000665798     0.0003448851     26.2686004638     76.9608535766     -49.9296722412
130 142    0    0     -0.3519655704     -9.7664461135     -0.0263375616     -0.0003515444     0.0001997404     0.0000785650     26.2686004638     76.9608535766     -49.9296722412
131  93    0    0     -0.3519655704     -9.7640523910     -0.0383091812     -0.0003515444     0.0007323807     0.0011438457     26.2686004638     76.9608535766     -49.9296722412
132  45    0    0     -0.3519655704     -9.7640523910     -0.0383091812     -0.0003515444     0.0007323807     0.0011438457     26.2686004638     76.9608535766     -49.9296722412
132 252    0    0     -0.3567542552     -9.7688407897     -0.0287318849     -0.0000852235     -0.0005992201     0.0003448851     26.2686004638     76.9608535766     -49.9296722412
133 204    0    0     -0.3543598890     -9.7736291885     -0.0311262083     -0.0003515444     -0.0003329000     0.0006112053     26.2686004638     76.9608535766     -49.9296722412
134 156    0    0     -0.3543598890     -9.7736291885     -0.0311262083     -0.0003515444     -0.0003329000     0.0006112053     26.2686004638     76.9608535766     -49.9296722412
135 108    0    0     -0.3471769332     -9.7688407897     -0.0239432382     0.0007137377     -0.0005992201     0.0011438457     25.0427322387     78.8936614990     -49.0862655639
136  59    0    0     -0.3591485500     -9.7544746398     -0.0095772953     0.0001810975     0.0012650209     0.0000785650     25.0427322387     78.8936614990     -49.0862655639
137  10    0    0     -0.3591485500     -9.7544746398     -0.0095772953     0.0001810975     0.0012650209     0.0000785650     25.0427322387     78.8936614990     -49.0862655639
137 217    0    0     -0.3567542552     -9.7616577148     -0.0167602658     -0.0003515444     0.0017976613     0.0003448851     25.0427322387     78.8936614990     -49.0862655639
138 170    0    0     -0.3543598890     -9.7903900146     -0.0335205316     -0.0003515444     -0.0003329000     -0.0007203957     25.0427322387     78.8936614990     -49.0862655639
139 121    0    0     -0.3543598890     -9.7903900146     -0.0335205316     -0.0003515444     -0.0003329000     -0.0007203957     25.0427322387     78.8936614990     -49.0862655639
140  73    0    0     -0.3423882961     -9.7712354660     -0.0383091812     -0.0000852235     0.0001997404     0.0003448851     25.0427322387     78.8936614990     -49.0862655639
141  25    0    0     -0.3543598890     -9.7640523910     -0.0023943238     -0.0006178636     0.0007323807     0.0006112053     25.0427322387     78.8936614990     -49.0862655639
141 232    0    0     -0.3543598890     -9.7640523910     -0.0023943238     -0.0006178636     0.0007323807     0.0006112053     25.0427322387     78.8936614990     -49.0862655639
142 184    0    0     -0.3543598890     -9.7688407897     -0.0287318849     -0.0000852235     -0.0000665798     0.0008775255     25.0427322387     76.7851409912     -49.0862655639
143 135    0    0     -0.3639371871     -9.7616577148     -0.0263375616     0.0001810975     0.0004660605     -0.0001877551     25.0427322387     76.7851409912     -49.0862655639
144  87    0    0     -0.3639371871     -9.7616577148     -0.0263375616     0.0001810975     0.0004660605     -0.0001877551     25.0427322387     76.7851409912     -49.0862655639
145  39    0    0     -0.3567542552     -9.7688407897     -0.0239432382     0.0007137377     0.0007323807     -0.0009867157     25.0427322387     76.7851409912     -49.0862655639
145 247    0    0     -0.3639371871     -9.7736291885     -0.0335205316     -0.0006178636     -0.0005992201     -0.0001877551     25.0427322387     76.7851409912     -49.0862655639
146 199    0    0     -0.3639371871     -9.7736291885     -0.0335205316     -0.0006178636     -0.0005992201     -0.0001877551     25.0427322387     76.7851409912     -49.0862655639
147 151    0    0     -0.3591485500     -9.7640523910     -0.0215489125     -0.0008841847     0.0001997404     -0.0001877551     25.0427322387     76.7851409912     -49.0862655639
148 103    0    0     -0.3471769332     -9.7688407897     -0.0311262083     -0.0003515444     0.0001997404     0.0000785650     25.0427322387     76.7851409912     -49.0862655639
149  55    0    0     -0.3471769332     -9.7688407897     -0.0311262083     -0.0003515444     0.0001997404     0.0000785650     25.0427322387     76.7851409912     -49.0862655639
150   6    0    0     -0.3591485500     -9.7688407897     -0.0407035017     -0.0006178636     -0.0008655403     0.0003448851     25.0427322387     76.7851409912     -49.0862655639
150 214    0    0     -0.3567542552     -9.7688407897     -0.0478864765     -0.0003515444     -0.0005992201     0.0006112053     26.4437255859     78.8936614990     -49.4236259460
151 166    0    0     -0.3567542552     -9.7688407897     -0.0478864765     -0.0003515444     -0.0005992201     0.0006112053     26.4437255859     78.8936614990     -49.4236259460
152 118    0    0     -0.3615428924     -9.7616577148     -0.0263375616     0.0007137377     0.0009987009     0.0008775255     26.4437255859     78.8936614990     -49.4236259460
153  70    0    0     -0.3591485500     -9.7688407897     -0.0359148550     -0.0006178636     0.0001997404     0.0003448851     26.4437255859     78.8936614990     -49.4236259460
154  21    0    0     -0.3591485500     -9.7688407897     -0.0359148550     -0.0006178636     0.0001997404     0.0003448851     26.4437255859     78.8936614990     -49.4236259460
154 228    0    0     -0.3639371871     -9.7568693161     -0.0335205316     0.0004474167     -0.0003329000     0.0006112053     26.4437255859     78.8936614990     -49.4236259460
155 180    0    0     -0.3663315296     -9.7760238647     -0.0335205316     -0.0000852235     0.0009987009     0.0000785650     26.4437255859     78.8936614990     -49.4236259460
156 132    0    0     -0.3663315296     -9.7760238647     -0.0335205316     -0.0000852235     0.0009987009     0.0000785650     26.4437255859     78.8936614990     -49.4236259460
157  83    0    0     -0.3591485500     -9.7568693161     -0.0023943238     -0.0003515444     0.0001997404     -0.0001877551     26.4437255859     78.8936614990     -49.4236259460
158  35    0    0     -0.3615428924     -9.7616577148     -0.0454921483     -0.0011505037     -0.0003329000     0.0006112053     26.7939720153     78.8936614990     -50.0983543395
158 243    0    0     -0.3615428924     -9.7616577148     -0.0454921483     -0.0011505037     -0.0003329000     0.0006112053     26.7939720153     78.8936614990     -50.0983543395
159 195    0    0     -0.3615428924     -9.7568693161     -0.0335205316     -0.0008841847     -0.0005992201     -0.0001877551     26.7939720153     78.8936614990     -50.0983543395
160 147    0    0     -0.3615428924     -9.7784175872     -0.0311262083     -0.0000852235     -0.0013981805     -0.0001877551     26.7939720153     78.8936614990     -50.0983543395
161  99    0    0     -0.3615428924     -9.7784175872     -0.0311262083     -0.0000852235     -0.0013981805     -0.0001877551     26.7939720153     78.8936614990     -50.0983543395
162  52    0    0     -0.3663315296     -9.7712354660     -0.0263375616     -0.0003515444     0.0004660605     -0.0001877551     26.7939720153     78.8936614990     -50.0983543395
163   4    0    0     -0.3471769332     -9.7616577148     -0.0095772953     0.0007137377     0.0004660605     0.0006112053     26.7939720153     78.8936614990     -50.0983543395
163 211    0    0     -0.3471769332     -9.7616577148     -0.0095772953     0.0007137377     0.0004660605     0.0006112053     26.7939720153     78.8936614990     -50.0983543395
164 162    0    0     -0.3519655704     -9.7640523910     -0.0167602658     0.0007137377     0.0009987009     0.0003448851     26.7939720153     78.8936614990     -50.0983543395
165 113    0    0     -0.3567542552     -9.7568693161     -0.0430978250     0.0007137377     0.0001997404     -0.0001877551     25.7432289123     77.1365661621     -48.7489013671
166  66    0    0     -0.3567542552     -9.7568693161     -0.0430978250     0.0007137377     0.0001997404     -0.0001877551     25.7432289123     77.1365661621     -48.7489013671
167  17    0    0     -0.3591485500     -9.7712354660     -0.0095772953     -0.0006178636     -0.0003329000     0.0006112053     25.7432289123     77.1365661621     -48.7489013671
167 225    0    0     -0.3663315296     -9.7688407897     -0.0311262083     -0.0003515444     0.0001997404     0.0000785650     25.7432289123     77.1365661621     -48.7489013671
168 177    0    0     -0.3663315296     -9.7688407897     -0.0311262083     -0.0003515444     0.0001997404     0.0000785650     25.7432289123     77.1365661621     -48.7489013671
169 129    0    0     -0.3543598890     -9.7640523910     -0.0359148550     -0.0011505037     -0.0003329000     0.0011438457     25.7432289123     77.1365661621     -48.7489013671
170  81    0    0     -0.3567542552     -9.7640523910     -0.0143659424     -0.0003515444     0.0001997404     0.0003448851     25.7432289123     77.1365661621     -48.7489013671
171  33    0    0     -0.3567542552     -9.7640523910     -0.0143659424     -0.0003515444     0.0001997404     0.0003448851     25.7432289123     77.1365661621     -48.7489013671
171 241    0    0     -0.3567542552     -9.7616577148     -0.0143659424     -0.0000852235     -0.0003329000     0.0006112053     25.7432289123     77.1365661621     -48.7489013671
172 193    0    0     -0.3663315296     -9.7832069396     -0.0430978250     0.0007137377     0.0004660605     0.0003448851     26.6188488006     78.0151138305     -49.2549476623
173 144    0    0     -0.3663315296     -9.7832069396     -0.0430978250     0.0007137377     0.0004660605     0.0003448851     26.6188488006     78.0151138305     -49.2549476623
174  96    0    0     -0.3615428924     -9.7616577148     -0.0191545906     0.0007137377     0.0009987009     0.0003448851     26.6188488006     78.0151138305     -49.2549476623
175  47    0    0     -0.3663315296     -9.7784175872     -0.0287318849     0.0001810975     -0.0003329000     0.0003448851     26.6188488006     78.0151138305     -49.2549476623
175 254    0    0     -0.3663315296     -9.7784175872     -0.0287318849     0.0001810975     -0.0003329000     0.0003448851     26.6188488006     78.0151138305     -49.2549476623
176 206    0    0     -0.3567542552     -9.7688407897     -0.0215489125     0.0004474167     0.0001997404     -0.0004540752     26.6188488006     78.0151138305     -49.2549476623
177 157    0    0     -0.3567542552     -9.7640523910     -0.0119716191     0.0001810975     -0.0011318604     -0.0009867157     26.6188488006     78.0151138305     -49.2549476623
178 109    0    0     -0.3567542552     -9.7640523910     -0.0119716191     0.0001810975     -0.0011318604     -0.0009867157     26.6188488006     78.0151138305     -49.2549476623
179  61    0    0     -0.3519655704     -9.7592630386     -0.0383091812     -0.0000852235     -0.0000665798     -0.0001877551     26.6188488006     78.0151138305     -49.2549476623
180  13    0    0     -0.3591485500     -9.7688407897     -0.0359148550     0.0004474167     0.0001997404     -0.0001877551     26.2686004638     78.7179489135     -48.2428588867
180 220    0    0     -0.3591485500     -9.7688407897     -0.0359148550     0.0004474167     0.0001997404     -0.0001877551     26.2686004638     78.7179489135     -48.2428588867
181 172    0    0     -0.3495712518     -9.7760238647     -0.0383091812     -0.0000852235     -0.0000665798     0.0006112053     26.2686004638     78.7179489135     -48.2428588867
182 124    0    0     -0.3591485500     -9.7640523910     -0.0526751232     -0.0006178636     -0.0005992201     0.0000785650     26.2686004638     78.7179489135     -48.2428588867
183  75    0    0     -0.3591485500     -9.7640523910     -0.0526751232     -0.0006178636     -0.0005992201     0.0000785650     26.2686004638     78.7179489135     -48.2428588867
184  27    0    0     -0.3591485500     -9.7664461135     -0.0239432382     -0.0000852235     -0.0011318604     0.0006112053     26.2686004638     78.7179489135     -48.2428588867
184 235    0    0     -0.3615428924     -9.7712354660     -0.0167602658     -0.0003515444     0.0001997404     0.0000785650     26.2686004638     78.7179489135     -48.2428588867
185 186    0    0     -0.3615428924     -9.7712354660     -0.0167602658     -0.0003515444     0.0001997404     0.0000785650     26.2686004638     78.7179489135     -48.2428588867
186 138    0    0     -0.3639371871     -9.7568693161     -0.0335205316     -0.0000852235     0.0001997404     -0.0007203957     26.2686004638     78.7179489135     -48.2428588867
187  90    0    0     -0.3495712518     -9.7688407897     -0.0359148550     0.0001810975     0.0004660605     0.0008775255     26.2686004638     78.7179489135     -48.2428588867
188  41    0    0     -0.3495712518     -9.7688407897     -0.0359148550     0.0001810975     0.0004660605     0.0008775255     26.2686004638     78.7179489135     -48.2428588867
188 249    0    0     -0.3543598890     -9.7784175872     -0.0287318849     0.0004474167     0.0004660605     0.0000785650     24.8676090240     78.7179489135     -49.2549476623
189 200    0    0     -0.3519655704     -9.7664461135     -0.0526751232     0.0001810975     -0.0000665798     -0.0004540752     24.8676090240     78.7179489135     -49.2549476623
190 152    0    0     -0.3519655704     -9.7664461135     -0.0526751232     0.0001810975     -0.0000665798     -0.0004540752     24.8676090240     78.7179489135     -49.2549476623
191 104    0    0     -0.3639371871     -9.7784175872     -0.0335205316     -0.0008841847     0.0004660605     -0.0001877551     24.8676090240     78.7179489135     -49.2549476623
192  56    0    0     -0.3471769332     -9.7712354660     -0.0167602658     -0.0006178636     0.0001997404     -0.0004540752     24.8676090240     78.7179489135     -49.2549476623
193   8    0    0     -0.3471769332     -9.7712354660     -0.0167602658     -0.0006178636     0.0001997404     -0.0004540752     24.8676090240     78.7179489135     -49.2549476623
193 215    0    0     -0.3543598890     -9.7760238647     -0.0215489125     0.0001810975     0.0001997404     0.0003448851     24.8676090240     78.7179489135     -49.2549476623
194 167    0    0     -0.3423882961     -9.7784175872     -0.0454921483     0.0001810975     -0.0003329000     0.0003448851     24.8676090240     78.7179489135     -49.2549476623
195 119    0    0     -0.3423882961     -9.7784175872     -0.0454921483     0.0001810975     -0.0003329000     0.0003448851     24.8676090240     78.7179489135     -49.2549476623
196  70    0    0     -0.3447826147     -9.7760238647     -0.0407035017     -0.0006178636     -0.0000665798     0.0000785650     25.3929805755     78.1908187866     -49.4236259460
197  22    0    0     -0.3615428924     -9.7616577148     -0.0383091812     -0.0011505037     -0.0003329000     0.0000785650     25.3929805755     78.1908187866     -49.4236259460
197 229    0    0     -0.3615428924     -9.7616577148     -0.0383091812     -0.0011505037     -0.0003329000     0.0000785650     25.3929805755     78.1908187866     -49.4236259460
198 181    0    0     -0.3615428924     -9.7592630386     -0.0359148550     -0.0014168248     -0.0003329000     0.0003448851     25.3929805755     78.1908187866     -49.4236259460
199 133    0    0     -0.3639371871     -9.7616577148     -0.0407035017     -0.0011505037     -0.0000665798     -0.0004540752     25.3929805755     78.1908187866     -49.4236259460
200  85    0    0     -0.3639371871     -9.7616577148     -0.0407035017     -0.0011505037     -0.0000665798     -0.0004540752     25.3929805755     78.1908187866     -49.4236259460
201  37    0    0     -0.3567542552     -9.7616577148     -0.0095772953     -0.0000852235     -0.0005992201     -0.0007203957     25.3929805755     78.1908187866     -49.4236259460
201 245    0    0     -0.3471769332     -9.7688407897     -0.0430978250     0.0001810975     -0.0005992201     0.0003448851     25.3929805755     78.1908187866     -49.4236259460
202 196    0    0     -0.3471769332     -9.7688407897     -0.0430978250     0.0001810975     -0.0005992201     0.0003448851     25.3929805755     78.1908187866     -49.4236259460
203 148    0    0     -0.3615428924     -9.7688407897     -0.0383091812     -0.0006178636     -0.0013981805     0.0000785650     25.0427322387     77.4879837036     -50.4357147216
204  99    0    0     -0.3663315296     -9.7903900146     -0.0526751232     0.0004474167     -0.0005992201     0.0006112053     25.0427322387     77.4879837036     -50.4357147216
205  51    0    0     -0.3663315296     -9.7903900146     -0.0526751232     0.0004474167     -0.0005992201     0.0006112053     25.0427322387     77.4879837036     -50.4357147216
206   3    0    0     -0.3519655704     -9.7808122634     -0.0215489125     -0.0006178636     0.0001997404     -0.0004540752     25.0427322387     77.4879837036     -50.4357147216
206 210    0    0     -0.3543598890     -9.7640523910     -0.0047886476     -0.0003515444     0.0004660605     0.0003448851     25.0427322387     77.4879837036     -50.4357147216
207 162    0    0     -0.3543598890     -9.7640523910     -0.0047886476     -0.0003515444     0.0004660605     0.0003448851     25.0427322387     77.4879837036     -50.4357147216
208 114    0    0     -0.3543598890     -9.7664461135     -0.0263375616     0.0004474167     0.0001997404     0.0003448851     25.0427322387     77.4879837036     -50.4357147216
209  65    0    0     -0.3423882961     -9.7664461135     -0.0239432382     0.0004474167     -0.0003329000     0.0000785650     25.0427322387     77.4879837036     -50.4357147216
210  17    0    0     -0.3423882961     -9.7664461135     -0.0239432382     0.0004474167     -0.0003329000     0.0000785650     25.0427322387     77.4879837036     -50.4357147216
210 225    0    0     -0.3591485500     -9.7712354660     -0.0407035017     -0.0003515444     -0.0003329000     0.0003448851     26.2686004638     78.3665313720     -49.2549476623
211 176    0    0     -0.3495712518     -9.7736291885     -0.0359148550     -0.0003515444     -0.0003329000     -0.0001877551     26.2686004638     78.3665313720     -49.2549476623
212 128    0    0     -0.3495712518     -9.7736291885     -0.0359148550     -0.0003515444     -0.0003329000     -0.0001877551     26.2686004638     78.3665313720     -49.2549476623
213  81    0    0     -0.3375996351     -9.7640523910     -0.0311262083     -0.0003515444     0.0001997404     0.0000785650     26.2686004638     78.3665313720     -49.2549476623
214  32    0    0     -0.3519655704     -9.7688407897     -0.0167602658     -0.0000852235     -0.0000665798     -0.0009867157     26.2686004638     78.3665313720     -49.2549476623
214 240    0    0     -0.3519655704     -9.7688407897     -0.0167602658     -0.0000852235     -0.0000665798     -0.0009867157     26.2686004638     78.3665313720     -49.2549476623
215 192    0    0     -0.3663315296     -9.7616577148     -0.0646467447     0.0001810975     -0.0000665798     -0.0009867157     26.2686004638     78.3665313720     -49.2549476623
216 144    0    0     -0.3591485500     -9.7616577148     -0.0263375616     0.0009800568     -0.0008655403     0.0000785650     26.2686004638     78.3665313720     -49.2549476623
217  95    0    0     -0.3591485500     -9.7616577148     -0.0263375616     0.0009800568     -0.0008655403     0.0000785650     26.2686004638     78.3665313720     -49.2549476623
218  46    0    0     -0.3687258243     -9.7832069396     -0.0526751232     -0.0000852235     -0.0005992201     -0.0001877551     25.2178573608     78.0151138305     -48.5802230834
218 254    0    0     -0.3615428924     -9.7736291885     -0.0526751232     0.0001810975     -0.0003329000     0.0003448851     25.2178573608     78.0151138305     -48.5802230834
219 206    0    0     -0.3615428924     -9.7736291885     -0.0526751232     0.0001810975     -0.0003329000     0.0003448851     25.2178573608     78.0151138305     -48.5802230834
220 158    0    0     -0.3543598890     -9.7664461135     -0.0335205316     -0.0000852235     -0.0013981805     0.0000785650     25.2178573608     78.0151138305     -48.5802230834
221 109    0    0     -0.3639371871     -9.7760238647     -0.0287318849     -0.0003515444     -0.0000665798     -0.0001877551     25.2178573608     78.0151138305     -48.5802230834
222  62    0    0     -0.3639371871     -9.7760238647     -0.0287318849     -0.0003515444     -0.0000665798     -0.0001877551     25.2178573608     78.0151138305     -48.5802230834
223  13    0    0     -0.3591485500     -9.7616577148     -0.0335205316     -0.0006178636     0.0004660605     0.0008775255     25.2178573608     78.0151138305     -48.5802230834
223 221    0    0     -0.3567542552     -9.7712354660     -0.0119716191     -0.0000852235     -0.0000665798     0.0000785650     25.2178573608     78.0151138305     -48.5802230834
224 173    0    0     -0.3567542552     -9.7712354660     -0.0119716191     -0.0000852235     -0.0000665798     0.0000785650     25.2178573608     78.0151138305     -48.5802230834
225 125    0    0     -0.3423882961     -9.7688407897     -0.0143659424     -0.0006178636     0.0004660605     0.0000785650     25.3929805755     78.8936614990     -51.1104393005
226  76    0    0     -0.3423882961     -9.7688407897     -0.0143659424     -0.0006178636     0.0004660605     0.0000785650     25.3929805755     78.8936614990     -51.1104393005
227  27    0    0     -0.3543598890     -9.7760238647     -0.0335205316     -0.0000852235     0.0007323807     0.0003448851     25.3929805755     78.8936614990     -51.1104393005
227 234    0    0     -0.3447826147     -9.7760238647     0.0047886476     0.0001810975     -0.0003329000     0.0003448851     25.3929805755     78.8936614990     -51.1104393005
228 185    0    0     -0.3447826147     -9.7760238647     0.0047886476     0.0001810975     -0.0003329000     0.0003448851     25.3929805755     78.8936614990     -51.1104393005
229 137    0    0     -0.3615428924     -9.7760238647     0.0023943238     -0.0006178636     -0.0005992201     -0.0007203957     25.3929805755     78.8936614990     -51.1104393005
230  88    0    0     -0.3567542552     -9.7760238647     -0.0335205316     0.0001810975     0.0004660605     -0.0007203957     25.3929805755     78.8936614990     -51.1104393005
231  40    0    0     -0.3567542552     -9.7760238647     -0.0335205316     0.0001810975     0.0004660605     -0.0007203957     25.3929805755     78.8936614990     -51.1104393005
231 247    0    0     -0.3519655704     -9.7760238647     -0.0478864765     -0.0003515444     0.0009987009     -0.0009867157     25.3929805755     78.8936614990     -51.1104393005
232 198    0    0     -0.3639371871     -9.7688407897     -0.0263375616     -0.0006178636     0.0004660605     0.0006112053     25.3929805755     78.8936614990     -51.1104393005
233 150    0    0     -0.3639371871     -9.7688407897     -0.0263375616     -0.0006178636     0.0004660605     0.0006112053     25.3929805755     78.8936614990     -51.1104393005
234 102    0    0     -0.3447826147     -9.7784175872     -0.0407035017     -0.0006178636     -0.0005992201     0.0000785650     25.5681037902     78.3665313720     -48.2428588867
235  53    0    0     -0.3519655704     -9.7760238647     -0.0143659424     0.0001810975     0.0004660605     0.0000785650     25.5681037902     78.3665313720     -48.2428588867
236   4    0    0     -0.3519655704     -9.7760238647     -0.0143659424     0.0001810975     0.0004660605     0.0000785650     25.5681037902     78.3665313720     -48.2428588867
236 211    0    0     -0.3471769332     -9.7736291885     -0.0239432382     -0.0000852235     0.0001997404     0.0003448851     25.5681037902     78.3665313720     -48.2428588867
237 163    0    0     -0.3543598890     -9.7688407897     -0.0407035017     -0.0003515444     -0.0005992201     0.0000785650     25.5681037902     78.3665313720     -48.2428588867
238 115    0    0     -0.3543598890     -9.7688407897     -0.0407035017     -0.0003515444     -0.0005992201     0.0000785650     25.5681037902     78.3665313720     -48.2428588867
239  66    0    0     -0.3639371871     -9.7808122634     -0.0287318849     -0.0006178636     0.0007323807     0.0011438457     25.5681037902     78.3665313720     -48.2428588867
240  18    0    0     -0.3567542552     -9.7640523910     -0.0335205316     -0.0006178636     0.0004660605     0.0008775255     25.5681037902     78.3665313720     -48.2428588867
240 225    0    0     -0.3567542552     -9.7640523910     -0.0335205316     -0.0006178636     0.0004660605     0.0008775255     25.5681037902     78.3665313720     -48.2428588867
241 177    0    0     -0.3639371871     -9.7688407897     -0.0335205316     -0.0003515444     0.0004660605     0.0003448851     25.7432289123     78.1908187866     -49.7609901428
242 129    0    0     -0.3639371871     -9.7688407897     -0.0095772953     0.0004474167     -0.0005992201     0.0006112053     25.7432289123     78.1908187866     -49.7609901428
243  80    0    0     -0.3639371871     -9.7688407897     -0.0095772953     0.0004474167     -0.0005992201     0.0006112053     25.7432289123     78.1908187866     -49.7609901428
244  32    0    0     -0.3663315296     -9.7760238647     -0.0239432382     0.0007137377     -0.0016645007     0.0011438457     25.7432289123     78.1908187866     -49.7609901428
244 240    0    0     -0.3471769332     -9.7784175872     -0.0215489125     0.0007137377     -0.0003329000     -0.0001877551     25.7432289123     78.1908187866     -49.7609901428
245 192    0    0     -0.3471769332     -9.7784175872     -0.0215489125     0.0007137377     -0.0003329000     -0.0001877551     25.7432289123     78.1908187866     -49.7609901428
246 144    0    0     -0.3591485500     -9.7688407897     -0.0263375616     -0.0011505037     -0.0008655403     -0.0001877551     25.7432289123     78.1908187866     -49.7609901428
247  96    0    0     -0.3591485500     -9.7616577148     -0.0095772953     -0.0011505037     -0.0005992201     -0.0007203957     25.7432289123     78.1908187866     -49.7609901428
248  47    0    0     -0.3591485500     -9.7616577148     -0.0095772953     -0.0011505037     -0.0005992201     -0.0007203957     25.7432289123     78.1908187866     -49.7609901428
248 255    0    0     -0.3519655704     -9.7520809173     -0.0359148550     -0.0008841847     0.0009987009     -0.0009867157     26.6188488006     78.3665313720     -49.9296722412
249 207    0    0     -0.3567542552     -9.7616577148     -0.0359148550     -0.0006178636     0.0004660605     0.0000785650     26.6188488006     78.3665313720     -49.9296722412
250 158    0    0     -0.3567542552     -9.7616577148     -0.0359148550     -0.0006178636     0.0004660605     0.0000785650     26.6188488006     78.3665313720     -49.9296722412
251 110    0    0     -0.3543598890     -9.7712354660     -0.0263375616     -0.0003515444     0.0004660605     0.0003448851     26.6188488006     78.3665313720     -49.9296722412
252  62    0    0     -0.3615428924     -9.7760238647     -0.0215489125     -0.0006178636     0.0001997404     -0.0007203957     26.6188488006     78.3665313720     -49.9296722412
253  13    0    0     -0.3615428924     -9.7760238647     -0.0215489125     -0.0006178636     0.0001997404     -0.0007203957     26.6188488006     78.3665313720     -49.9296722412
253 221    0    0     -0.3591485500     -9.7664461135     -0.0119716191     0.0007137377     -0.0011318604     0.0008775255     26.6188488006     78.3665313720     -49.9296722412
254 173    0    0     -0.3567542552     -9.7664461135     -0.0191545906     -0.0000852235     -0.0005992201     0.0006112053     26.6188488006     78.3665313720     -49.9296722412
255 125    0    0     -0.3567542552     -9.7664461135     -0.0191545906     -0.0000852235     -0.0005992201     0.0006112053     26.6188488006     78.3665313720     -49.9296722412
  0  77    0    0     -0.3591485500     -9.7736291885     -0.0430978250     -0.0008841847     -0.0000665798     0.0006112053     27.6695919036     77.6636886596     -49.2549476623
  1  28    0    0     -0.3663315296     -9.7688407897     -0.0430978250     -0.0000852235     0.0001997404     0.0011438457     27.6695919036     77.6636886596     -49.2549476623
  1 235    0    0     -0.3663315296     -9.7688407897     -0.0430978250     -0.0000852235     0.0001997404     0.0011438457     27.6695919036     77.6636886596     -49.2549476623
  2 187    0    0     -0.3591485500     -9.7712354660     -0.0119716191     0.0007137377     0.0009987009     0.0011438457     27.6695919036     77.6636886596     -49.2549476623
  3 138    0    0     -0.3543598890     -9.7640523910     -0.0550694465     0.0004474167     0.0009987009     0.0006112053     27.6695919036     77.6636886596     -49.2549476623
  4  89    0    0     -0.3543598890     -9.7640523910     -0.0550694465     0.0004474167     0.0009987009     0.0006112053     27.6695919036     77.6636886596     -49.2549476623
  5  40    0    0     -0.3543598890     -9.7664461135     -0.0335205316     0.0001810975     0.0012650209     0.0000785650     27.6695919036     77.6636886596     -49.2549476623
  5 247    0    0     -0.3471769332     -9.7688407897     -0.0335205316     0.0001810975     0.0001997404     0.0006112053     27.6695919036     77.6636886596     -49.2549476623
  6 198    0    0     -0.3471769332     -9.7688407897     -0.0335205316     0.0001810975     0.0001997404     0.0006112053     27.6695919036     77.6636886596     -49.2549476623
  7 149    0    0     -0.3591485500     -9.7760238647     -0.0383091812     -0.0003515444     -0.0003329000     0.0011438457     26.0934772491     77.4879837036     -49.7609901428
  8 101    0    0     -0.3447826147     -9.7712354660     -0.0407035017     -0.0000852235     -0.0000665798     -0.0001877551     26.0934772491     77.4879837036     -49.7609901428
  9  53    0    0     -0.3447826147     -9.7712354660     -0.0407035017     -0.0000852235     -0.0000665798     -0.0001877551     26.0934772491     77.4879837036     -49.7609901428
 10   4    0    0     -0.3567542552     -9.7688407897     -0.0407035017     0.0007137377     -0.0003329000     -0.0001877551     26.0934772491     77.4879837036     -49.7609901428
 10 211    0    0     -0.3615428924     -9.7760238647     -0.0191545906     0.0007137377     -0.0003329000     0.0000785650     26.0934772491     77.4879837036     -49.7609901428
 11 162    0    0     -0.3615428924     -9.7760238647     -0.0191545906     0.0007137377     -0.0003329000     0.0000785650     26.0934772491     77.4879837036     -49.7609901428
 12 113    0    0     -0.3495712518     -9.7688407897     -0.0263375616     -0.0003515444     -0.0000665798     0.0006112053     26.0934772491     77.4879837036     -49.7609901428
 13  65    0    0     -0.3615428924     -9.7616577148     -0.0191545906     0.0001810975     -0.0003329000     0.0008775255     26.0934772491     77.4879837036     -49.7609901428
 14  16    0    0     -0.3615428924     -9.7616577148     -0.0191545906     0.0001810975     -0.0003329000     0.0008775255     26.0934772491     77.4879837036     -49.7609901428
 14 224    0    0     -0.3447826147     -9.7712354660     -0.0383091812     0.0004474167     -0.0005992201     0.0006112053     26.0934772491     77.4879837036     -49.7609901428
 15 175    0    0     -0.3375996351     -9.7664461135     -0.0598580884     0.0007137377     -0.0011318604     0.0003448851     26.0934772491     77.4879837036     -49.7609901428
 16 127    0    0     -0.3375996351     -9.7664461135     -0.0598580884     0.0007137377     -0.0011318604     0.0003448851     26.0934772491     77.4879837036     -49.7609901428
 17  78    0    0     -0.3519655704     -9.7592630386     -0.0071829710     0.0004474167     -0.0011318604     0.0000785650     26.0934772491     77.4879837036     -49.7609901428
 18  29    0    0     -0.3519655704     -9.7736291885     -0.0574637699     0.0001810975     -0.0011318604     -0.0001877551     26.0934772491     77.4879837036     -49.7609901428
 18 237    0    0     -0.3519655704     -9.7736291885     -0.0574637699     0.0001810975     -0.0011318604     -0.0001877551     26.0934772491     77.4879837036     -49.7609901428
 19 188    0    0     -0.3519655704     -9.7664461135     -0.0454921483     0.0004474167     0.0007323807     0.0008775255     26.0934772491     77.4879837036     -49.7609901428
 20 140    0    0     -0.3543598890     -9.7712354660     -0.0143659424     0.0007137377     0.0001997404     0.0014101657     26.0934772491     77.4879837036     -49.7609901428
 21  91    0    0     -0.3543598890     -9.7712354660     -0.0143659424     0.0007137377     0.0001997404     0.0014101657     26.0934772491     77.4879837036     -49.7609901428
 22  42    0    0     -0.3447826147     -9.7688407897     -0.0335205316     0.0020453372     -0.0003329000     0.0000785650     26.0934772491     77.4879837036     -49.7609901428
 22 249    0    0     -0.3375996351     -9.7736291885     -0.0478864765     0.0012463778     -0.0003329000     0.0016764857     25.3929805755     76.7851409912     -48.7489013671
 23 201    0    0     -0.3375996351     -9.7736291885     -0.0478864765     0.0012463778     -0.0003329000     0.0016764857     25.3929805755     76.7851409912     -48.7489013671
 24 153    0    0     -0.3591485500     -9.7688407897     -0.0407035017     0.0004474167     0.0001997404     0.0008775255     25.3929805755     76.7851409912     -48.7489013671
 25 104    0    0     -0.3615428924     -9.7760238647     -0.0215489125     -0.0008841847     -0.0000665798     0.0003448851     25.3929805755     76.7851409912     -48.7489013671
 26  56    0    0     -0.3615428924     -9.7760238647     -0.0215489125     -0.0008841847     -0.0000665798     0.0003448851     25.3929805755     76.7851409912     -48.7489013671
 27   8    0    0     -0.3591485500     -9.7784175872     -0.0430978250     -0.0006178636     -0.0003329000     0.0006112053     25.3929805755     76.7851409912     -48.7489013671
 27 215    0    0     -0.3615428924     -9.7736291885     -0.0143659424     -0.0003515444     0.0001997404     0.0003448851     25.3929805755     76.7851409912     -48.7489013671
 28 167    0    0     -0.3615428924     -9.7736291885     -0.0143659424     -0.0003515444     0.0001997404     0.0003448851     25.3929805755     76.7851409912     -48.7489013671
 29 119    0    0     -0.3543598890     -9.7592630386     -0.0287318849     -0.0003515444     -0.0005992201     0.0006112053     25.3929805755     76.7851409912     -48.7489013671
 30  71    0    0     -0.3495712518     -9.7688407897     -0.0311262083     -0.0006178636     -0.0005992201     0.0008775255     26.6188488006     79.0693664550     -48.9175834655
 31  22    0    0     -0.3495712518     -9.7688407897     -0.0311262083     -0.0006178636     -0.0005992201     0.0008775255     26.6188488006     79.0693664550     -48.9175834655
 31 230    0    0     -0.3423882961     -9.7664461135     -0.0359148550     -0.0003515444     -0.0000665798     0.0000785650     26.6188488006     79.0693664550     -48.9175834655
 32 181    0    0     -0.3687258243     -9.7616577148     -0.0454921483     -0.0003515444     0.0004660605     0.0000785650     26.6188488006     79.0693664550     -48.9175834655
 33 133    0    0     -0.3687258243     -9.7616577148     -0.0454921483     -0.0003515444     0.0004660605     0.0000785650     26.6188488006     79.0693664550     -48.9175834655
 34  84    0    0     -0.3519655704     -9.7784175872     -0.0407035017     -0.0006178636     -0.0003329000     0.0008775255     26.6188488006     79.0693664550     -48.9175834655
 35  35    0    0     -0.3567542552     -9.7640523910     -0.0622524166     -0.0006178636     0.0001997404     0.0006112053     26.6188488006     79.0693664550     -48.9175834655
 35 242    0    0     -0.3567542552     -9.7640523910     -0.0622524166     -0.0006178636     0.0001997404     0.0006112053     26.6188488006     79.0693664550     -48.9175834655
 36 194    0    0     -0.3591485500     -9.7664461135     -0.0239432382     0.0009800568     -0.0003329000     0.0008775255     26.6188488006     79.0693664550     -48.9175834655
 37 145    0    0     -0.3639371871     -9.7784175872     -0.0239432382     -0.0003515444     0.0004660605     -0.0001877551     25.2178573608     77.6636886596     -49.2549476623
 38  97    0    0     -0.3639371871     -9.7784175872     -0.0239432382     -0.0003515444     0.0004660605     -0.0001877551     25.2178573608     77.6636886596     -49.2549476623
 39  49    0    0     -0.3543598890     -9.7784175872     -0.0478864765     -0.0003515444     0.0004660605     0.0003448851     25.2178573608     77.6636886596     -49.2549476623
 40   0    0    0     -0.3567542552     -9.7688407897     -0.0359148550     0.0004474167     0.0012650209     0.0000785650     25.2178573608     77.6636886596     -49.2549476623
 40 207    0    0     -0.3567542552     -9.7688407897     -0.0359148550     0.0004474167     0.0012650209     0.0000785650     25.2178573608     77.6636886596     -49.2549476623
 41 158    0    0     -0.3639371871     -9.7664461135     -0.0430978250     0.0004474167     0.0001997404     -0.0007203957     25.2178573608     77.6636886596     -49.2549476623
 42 110    0    0     -0.3447826147     -9.7592630386     -0.0383091812     0.0004474167     0.0007323807     -0.0004540752     25.2178573608     77.6636886596     -49.2549476623
 43  61    0    0     -0.3447826147     -9.7592630386     -0.0383091812     0.0004474167     0.0007323807     -0.0004540752     25.2178573608     77.6636886596     -49.2549476623
 44  13    0    0     -0.3615428924     -9.7616577148     -0.0335205316     0.0009800568     0.0001997404     0.0000785650     25.2178573608     77.6636886596     -49.2549476623
 44 220    0    0     -0.3615428924     -9.7879953384     -0.0167602658     0.0004474167     -0.0005992201     0.0000785650     26.0934772491     76.7851409912     -50.0983543395
 45 172    0    0     -0.3615428924     -9.7879953384     -0.0167602658     0.0004474167     -0.0005992201     0.0000785650     26.0934772491     76.7851409912     -50.0983543395
 46 123    0    0     -0.3639371871     -9.7712354660     -0.0311262083     -0.0006178636     -0.0008655403     -0.0007203957     26.0934772491     76.7851409912     -50.0983543395
 47  75    0    0     -0.3591485500     -9.7664461135     -0.0215489125     0.0001810975     -0.0005992201     -0.0015193558     26.0934772491     76.7851409912     -50.0983543395
 48  27    0    0     -0.3591485500     -9.7664461135     -0.0215489125     0.0001810975     -0.0005992201     -0.0015193558     26.0934772491     76.7851409912     -50.0983543395
 48 235    0    0     -0.3639371871     -9.7712354660     -0.0407035017     0.0004474167     -0.0003329000     0.0000785650     26.0934772491     76.7851409912     -50.0983543395
 49 186    0    0     -0.3447826147     -9.7592630386     -0.0407035017     0.0004474167     -0.0011318604     0.0003448851     26.0934772491     76.7851409912     -50.0983543395
 50 137    0    0     -0.3447826147     -9.7592630386     -0.0407035017     0.0004474167     -0.0011318604     0.0003448851     26.0934772491     76.7851409912     -50.0983543395
 51  89    0    0     -0.3447826147     -9.7760238647     -0.0430978250     0.0009800568     -0.0011318604     -0.0004540752     26.0934772491     76.7851409912     -50.0983543395
 52  41    0    0     -0.3567542552     -9.7856006622     -0.0502807998     0.0004474167     0.0001997404     0.0000785650     24.5173606872     76.6094360351     -48.5802230834
 52 247    0    0     -0.3567542552     -9.7856006622     -0.0502807998     0.0004474167     0.0001997404     0.0000785650     24.5173606872     76.6094360351     -48.5802230834
 53 198    0    0     -0.3543598890     -9.7712354660     -0.0550694465     -0.0006178636     0.0001997404     0.0003448851     24.5173606872     76.6094360351     -48.5802230834
 54 150    0    0     -0.3567542552     -9.7520809173     -0.0646467447     -0.0006178636     -0.0000665798     -0.0001877551     24.5173606872     76.6094360351     -48.5802230834
 55 102    0    0     -0.3567542552     -9.7520809173     -0.0646467447     -0.0006178636     -0.0000665798     -0.0001877551     24.5173606872     76.6094360351     -48.5802230834
 56  54    0    0     -0.3495712518     -9.7640523910     -0.0287318849     0.0001810975     -0.0003329000     0.0000785650     24.5173606872     76.6094360351     -48.5802230834
 57   5    0    0     -0.3543598890     -9.7760238647     -0.0430978250     0.0004474167     -0.0005992201     0.0000785650     24.5173606872     76.6094360351     -48.5802230834
 57 211    0    0     -0.3543598890     -9.7760238647     -0.0430978250     0.0004474167     -0.0005992201     0.0000785650     24.5173606872     76.6094360351     -48.5802230834
 58 162    0    0     -0.3591485500     -9.7664461135     -0.0502807998     0.0007137377     0.0007323807     0.0000785650     24.5173606872     76.6094360351     -48.5802230834
 59 113    0    0     -0.3591485500     -9.7664461135     -0.0335205316     0.0007137377     0.0004660605     0.0003448851     24.5173606872     76.6094360351     -48.5802230834
 60  64    0    0     -0.3591485500     -9.7664461135     -0.0335205316     0.0007137377     0.0004660605     0.0003448851     24.5173606872     76.6094360351     -48.5802230834
 61  15    0    0     -0.3591485500     -9.7736291885     -0.0574637699     0.0007137377     -0.0000665798     0.0006112053     26.2686004638     78.0151138305     -49.2549476623
 61 223    0    0     -0.3423882961     -9.7640523910     -0.0191545906     0.0004474167     0.0004660605     0.0000785650     26.2686004638     78.0151138305     -49.2549476623
 62 174    0    0     -0.3423882961     -9.7640523910     -0.0191545906     0.0004474167     0.0004660605     0.0000785650     26.2686004638     78.0151138305     -49.2549476623
 63 125    0    0     -0.3495712518     -9.7664461135     -0.0191545906     -0.0006178636     -0.0003329000     0.0000785650     26.2686004638     78.0151138305     -49.2549476623
 64  77    0    0     -0.3615428924     -9.7784175872     -0.0263375616     -0.0003515444     -0.0005992201     -0.0001877551     26.2686004638     78.0151138305     -49.2549476623
 65  29    0    0     -0.3615428924     -9.7784175872     -0.0263375616     -0.0003515444     -0.0005992201     -0.0001877551     26.2686004638     78.0151138305     -49.2549476623
 65 237    0    0     -0.3663315296     -9.7736291885     -0.0239432382     0.0004474167     -0.0000665798     0.0006112053     26.2686004638     78.0151138305     -49.2549476623
 66 188    0    0     -0.3591485500     -9.7760238647     -0.0311262083     0.0007137377     0.0001997404     0.0008775255     26.2686004638     78.0151138305     -49.2549476623
 67 139    0    0     -0.3591485500     -9.7760238647     -0.0311262083     0.0007137377     0.0001997404     0.0008775255     26.2686004638     78.0151138305     -49.2549476623
 68  91    0    0     -0.3567542552     -9.7544746398     -0.0550694465     0.0001810975     -0.0003329000     0.0003448851     25.3929805755     76.7851409912     -48.0741767883
 69  42    0    0     -0.3639371871     -9.7640523910     -0.0143659424     -0.0006178636     -0.0000665798     0.0000785650     25.3929805755     76.7851409912     -48.0741767883
 69 250    0    0     -0.3639371871     -9.7640523910     -0.0143659424     -0.0006178636     -0.0000665798     0.0000785650     25.3929805755     76.7851409912     -48.0741767883
 70 201    0    0     -0.3495712518     -9.7784175872     -0.0478864765     -0.0000852235     -0.0000665798     -0.0009867157     25.3929805755     76.7851409912     -48.0741767883
 71 153    0    0     -0.3639371871     -9.7760238647     -0.0287318849     0.0004474167     -0.0003329000     -0.0015193558     25.3929805755     76.7851409912     -48.0741767883
 72 105    0    0     -0.3639371871     -9.7760238647     -0.0287318849     0.0004474167     -0.0003329000     -0.0015193558     25.3929805755     76.7851409912     -48.0741767883
 73  57    0    0     -0.3471769332     -9.7784175872     -0.0311262083     0.0004474167     0.0001997404     -0.0007203957     25.3929805755     76.7851409912     -48.0741767883
 74   9    0    0     -0.3543598890     -9.7736291885     -0.0311262083     0.0001810975     -0.0000665798     -0.0004540752     25.3929805755     76.7851409912     -48.0741767883
 74 216    0    0     -0.3543598890     -9.7736291885     -0.0311262083     0.0001810975     -0.0000665798     -0.0004540752     25.3929805755     76.7851409912     -48.0741767883
 75 168    0    0     -0.3639371871     -9.7640523910     -0.0478864765     0.0009800568     0.0001997404     0.0000785650     25.9183521270     78.0151138305     -48.2428588867
 76 118    0    0     -0.3567542552     -9.7688407897     -0.0502807998     -0.0003515444     0.0009987009     -0.0007203957     25.9183521270     78.0151138305     -48.2428588867
 77  70    0    0     -0.3567542552     -9.7688407897     -0.0502807998     -0.0003515444     0.0009987009     -0.0007203957     25.9183521270     78.0151138305     -48.2428588867
 78  21    0    0     -0.3423882961     -9.7736291885     -0.0263375616     -0.0000852235     -0.0000665798     -0.0012530357     25.9183521270     78.0151138305     -48.2428588867
 78 229    0    0     -0.3423882961     -9.7736291885     -0.0263375616     -0.0000852235     -0.0000665798     -0.0012530357     25.9183521270     78.0151138305     -48.2428588867
 79 182    0    0     -0.3615428924     -9.7664461135     -0.0239432382     -0.0003515444     0.0001997404     0.0006112053     25.9183521270     78.0151138305     -48.2428588867
 80 134    0    0     -0.3687258243     -9.7688407897     -0.0023943238     -0.0000852235     -0.0000665798     0.0011438457     25.9183521270     78.0151138305     -48.2428588867
 81  85    0    0     -0.3687258243     -9.7688407897     -0.0023943238     -0.0000852235     -0.0000665798     0.0011438457     25.9183521270     78.0151138305     -48.2428588867
 82  37    0    0     -0.3783031463     -9.7688407897     -0.0311262083     -0.0003515444     -0.0000665798     0.0003448851     25.9183521270     78.0151138305     -48.2428588867
 82 245    0    0     -0.3591485500     -9.7616577148     -0.0311262083     -0.0000852235     0.0004660605     -0.0001877551     26.2686004638     76.6094360351     -49.2549476623
 83 196    0    0     -0.3591485500     -9.7616577148     -0.0311262083     -0.0000852235     0.0004660605     -0.0001877551     26.2686004638     76.6094360351     -49.2549476623
 84 148    0    0     -0.3543598890     -9.7736291885     -0.0215489125     -0.0003515444     -0.0000665798     -0.0004540752     26.2686004638     76.6094360351     -49.2549476623
 85  99    0    0     -0.3519655704     -9.7664461135     -0.0263375616     -0.0000852235     0.0007323807     -0.0007203957     26.2686004638     76.6094360351     -49.2549476623
 86  51    0    0     -0.3519655704     -9.7664461135     -0.0263375616     -0.0000852235     0.0007323807     -0.0007203957     26.2686004638     76.6094360351     -49.2549476623
 87   2    0    0     -0.3567542552     -9.7592630386     -0.0359148550     -0.0006178636     0.0007323807     0.0003448851     26.2686004638     76.6094360351     -49.2549476623
 87 210    0    0     -0.3495712518     -9.7592630386     -0.0430978250     -0.0011505037     0.0001997404     0.0006112053     26.2686004638     76.6094360351     -49.2549476623
 88 161    0    0     -0.3495712518     -9.7592630386     -0.0430978250     -0.0011505037     0.0001997404     0.0006112053     26.2686004638     76.6094360351     -49.2549476623
 89 112    0    0     -0.3615428924     -9.7640523910     -0.0191545906     -0.0003515444     0.0007323807     0.0008775255     26.2686004638     76.6094360351     -49.2549476623
 90  63    0    0     -0.3543598890     -9.7712354660     -0.0430978250     0.0001810975     0.0004660605     -0.0004540752     25.7432289123     78.1908187866     -49.7609901428
 91  15    0    0     -0.3543598890     -9.7712354660     -0.0430978250     0.0001810975     0.0004660605     -0.0004540752     25.7432289123     78.1908187866     -49.7609901428
 91 222    0    0     -0.3591485500     -9.7760238647     -0.0143659424     0.0007137377     0.0009987009     0.0008775255     25.7432289123     78.1908187866     -49.7609901428
 92 173    0    0     -0.3591485500     -9.7568693161     -0.0383091812     0.0001810975     -0.0005992201     0.0006112053     25.7432289123     78.1908187866     -49.7609901428
 93 124    0    0     -0.3591485500     -9.7568693161     -0.0383091812     0.0001810975     -0.0005992201     0.0006112053     25.7432289123     78.1908187866     -49.7609901428
 94  76    0    0     -0.3423882961     -9.7808122634     -0.0335205316     -0.0011505037     -0.0005992201     0.0000785650     25.7432289123     78.1908187866     -49.7609901428
 95  27    0    0     -0.3519655704     -9.7712354660     -0.0239432382     -0.0011505037     -0.0000665798     -0.0004540752     25.7432289123     78.1908187866     -49.7609901428
 95 235    0    0     -0.3519655704     -9.7712354660     -0.0239432382     -0.0011505037     -0.0000665798     -0.0004540752     25.7432289123     78.1908187866     -49.7609901428
 96 187    0    0     -0.3543598890     -9.7760238647     -0.0095772953     0.0007137377     -0.0000665798     0.0003448851     25.7432289123     78.1908187866     -49.7609901428
 97 138    0    0     -0.3663315296     -9.7760238647     -0.0359148550     0.0004474167     0.0004660605     0.0011438457     25.2178573608     78.3665313720     -49.5923080444
 98  90    0    0     -0.3663315296     -9.7760238647     -0.0359148550     0.0004474167     0.0004660605     0.0011438457     25.2178573608     78.3665313720     -49.5923080444
 99  41    0    0     -0.3519655704     -9.7760238647     -0.0526751232     0.0001810975     0.0001997404     0.0000785650     25.2178573608     78.3665313720     -49.5923080444
 99 248    0    0     -0.3543598890     -9.7712354660     -0.0430978250     0.0001810975     -0.0000665798     -0.0004540752     25.2178573608     78.3665313720     -49.5923080444
100 200    0    0     -0.3543598890     -9.7712354660     -0.0430978250     0.0001810975     -0.0000665798     -0.0004540752     25.2178573608     78.3665313720     -49.5923080444
101 151    0    0     -0.3495712518     -9.7592630386     -0.0215489125     0.0007137377     -0.0000665798     0.0003448851     25.2178573608     78.3665313720     -49.5923080444
102 103    0    0     -0.3543598890     -9.7616577148     -0.0430978250     -0.0000852235     -0.0000665798     -0.0001877551     25.2178573608     78.3665313720     -49.5923080444
103  55    0    0     -0.3543598890     -9.7616577148     -0.0430978250     -0.0000852235     -0.0000665798     -0.0001877551     25.2178573608     78.3665313720     -49.5923080444
104   7    0    0     -0.3639371871     -9.7616577148     -0.0311262083     0.0004474167     -0.0000665798     0.0000785650     25.2178573608     78.3665313720     -49.5923080444
104 214    0    0     -0.3495712518     -9.7760238647     -0.0071829710     0.0004474167     -0.0005992201     -0.0004540752     25.2178573608     78.3665313720     -49.5923080444
105 166    0    0     -0.3495712518     -9.7760238647     -0.0071829710     0.0004474167     -0.0005992201     -0.0004540752     25.2178573608     78.3665313720     -49.5923080444
106 118    0    0     -0.3423882961     -9.7808122634     -0.0287318849     0.0001810975     -0.0008655403     0.0008775255     25.3929805755     76.7851409912     -48.7489013671
107  70    0    0     -0.3543598890     -9.7640523910     -0.0239432382     -0.0008841847     -0.0003329000     0.0000785650     25.3929805755     76.7851409912     -48.7489013671
108  21    0    0     -0.3543598890     -9.7640523910     -0.0239432382     -0.0008841847     -0.0003329000     0.0000785650     25.3929805755     76.7851409912     -48.7489013671
108 229    0    0     -0.3567542552     -9.7784175872     -0.0335205316     -0.0008841847     -0.0000665798     0.0003448851     25.3929805755     76.7851409912     -48.7489013671
109 181    0    0     -0.3711201906     -9.7879953384     -0.0143659424     -0.0006178636     0.0001997404     0.0006112053     25.3929805755     76.7851409912     -48.7489013671
110 132    0    0     -0.3711201906     -9.7879953384     -0.0143659424     -0.0006178636     0.0001997404     0.0006112053     25.3929805755     76.7851409912     -48.7489013671
111  84    0    0     -0.3567542552     -9.7760238647     -0.0311262083     -0.0003515444     -0.0005992201     0.0011438457     25.3929805755     76.7851409912     -48.7489013671
112  36    0    0     -0.3519655704     -9.7808122634     -0.0071829710     -0.0000852235     -0.0008655403     -0.0001877551     25.3929805755     76.7851409912     -48.7489013671
112 244    0    0     -0.3519655704     -9.7808122634     -0.0071829710     -0.0000852235     -0.0008655403     -0.0001877551     25.3929805755     76.7851409912     -48.7489013671
113 196    0    0     -0.3567542552     -9.7520809173     -0.0430978250     0.0001810975     -0.0000665798     -0.0001877551     25.5681037902     79.4207916259     -50.9417610168
114 147    0    0     -0.3447826147     -9.7640523910     -0.0287318849     0.0004474167     -0.0005992201     0.0003448851     25.5681037902     79.4207916259     -50.9417610168
115  99    0    0     -0.3447826147     -9.7640523910     -0.0287318849     0.0004474167     -0.0005992201     0.0003448851     25.5681037902     79.4207916259     -50.9417610168
116  50    0    0     -0.3447826147     -9.7784175872     -0.0071829710     -0.0006178636     0.0001997404     -0.0009867157     25.5681037902     79.4207916259     -50.9417610168
117   2    0    0     -0.3615428924     -9.7784175872     -0.0359148550     -0.0008841847     0.0004660605     0.0006112053     25.5681037902     79.4207916259     -50.9417610168
117 209    0    0     -0.3615428924     -9.7784175872     -0.0359148550     -0.0008841847     0.0004660605     0.0006112053     25.5681037902     79.4207916259     -50.9417610168
118 161    0    0     -0.3615428924     -9.7688407897     -0.0287318849     0.0001810975     0.0004660605     0.0003448851     25.5681037902     79.4207916259     -50.9417610168
119 112    0    0     -0.3591485500     -9.7688407897     -0.0430978250     -0.0000852235     0.0004660605     -0.0001877551     25.5681037902     79.4207916259     -50.9417610168
120  64    0    0     -0.3591485500     -9.7688407897     -0.0430978250     -0.0000852235     0.0004660605     -0.0001877551     25.5681037902     79.4207916259     -50.9417610168
121  15    0    0     -0.3519655704     -9.7808122634     -0.0646467447     0.0001810975     -0.0005992201     -0.0001877551     24.5173606872     78.0151138305     -49.2549476623
121 223    0    0     -0.3615428924     -9.7544746398     -0.0311262083     -0.0011505037     0.0007323807     0.0008775255     24.5173606872     78.0151138305     -49.2549476623
122 174    0    0     -0.3615428924     -9.7544746398     -0.0311262083     -0.0011505037     0.0007323807     0.0008775255     24.5173606872     78.0151138305     -49.2549476623
123 126    0    0     -0.3711201906     -9.7688407897     -0.0430978250     0.0001810975     -0.0008655403     0.0003448851     24.5173606872     78.0151138305     -49.2549476623
124  78    0    0     -0.3471769332     -9.7712354660     -0.0383091812     0.0001810975     -0.0008655403     -0.0009867157     24.5173606872     78.0151138305     -49.2549476623
125  30    0    0     -0.3471769332     -9.7712354660     -0.0383091812     0.0001810975     -0.0008655403     -0.0009867157     24.5173606872     78.0151138305     -49.2549476623
125 238    0    0     -0.3543598890     -9.7808122634     -0.0143659424     0.0001810975     -0.0000665798     -0.0001877551     24.5173606872     78.0151138305     -49.2549476623
126 189    0    0     -0.3663315296     -9.7760238647     -0.0383091812     -0.0008841847     -0.0003329000     -0.0004540752     24.5173606872     78.0151138305     -49.2549476623
127 141    0    0     -0.3663315296     -9.7760238647     -0.0383091812     -0.0008841847     -0.0003329000     -0.0004540752     24.5173606872     78.0151138305     -49.2549476623
128  94    0    0     -0.3591485500     -9.7784175872     -0.0167602658     -0.0011505037     0.0001997404     -0.0001877551     24.5173606872     77.3122711181     -49.9296722412
129  46    0    0     -0.3495712518     -9.7640523910     -0.0215489125     -0.0006178636     -0.0000665798     -0.0001877551     24.5173606872     77.3122711181     -49.9296722412
129 254    0    0     -0.3495712518     -9.7640523910     -0.0215489125     -0.0006178636     -0.0000665798     -0.0001877551     24.5173606872     77.3122711181     -49.9296722412
130 206    0    0     -0.3615428924     -9.7712354660     -0.0239432382     -0.0006178636     0.0004660605     0.0000785650     24.5173606872     77.3122711181     -49.9296722412
131 158    0    0     -0.3615428924     -9.7640523910     -0.0407035017     -0.0008841847     0.0012650209     0.0003448851     24.5173606872     77.3122711181     -49.9296722412
132 110    0    0     -0.3615428924     -9.7640523910     -0.0407035017     -0.0008841847     0.0012650209     0.0003448851     24.5173606872     77.3122711181     -49.9296722412
133  62    0    0     -0.3687258243     -9.7832069396     -0.0167602658     -0.0008841847     0.0009987009     0.0003448851     24.5173606872     77.3122711181     -49.9296722412
134  14    0    0     -0.3591485500     -9.7760238647     -0.0239432382     -0.0008841847     -0.0005992201     -0.0004540752     24.5173606872     77.3122711181     -49.9296722412
134 222    0    0     -0.3591485500     -9.7760238647     -0.0239432382     -0.0008841847     -0.0005992201     -0.0004540752     24.5173606872     77.3122711181     -49.9296722412
135 174    0    0     -0.3759088277     -9.7640523910     -0.0478864765     0.0001810975     0.0004660605     0.0008775255     25.3929805755     77.4879837036     -49.0862655639
136 125    0    0     -0.3615428924     -9.7616577148     -0.0550694465     -0.0000852235     0.0004660605     0.0008775255     25.3929805755     77.4879837036     -49.0862655639
137  77    0    0     -0.3615428924     -9.7616577148     -0.0550694465     -0.0000852235     0.0004660605     0.0008775255     25.3929805755     77.4879837036     -49.0862655639
138  28    0    0     -0.3591485500     -9.7664461135     -0.0311262083     -0.0000852235     -0.0003329000     0.0006112053     25.3929805755     77.4879837036     -49.0862655639
138 236    0    0     -0.3519655704     -9.7640523910     -0.0478864765     -0.0000852235     -0.0003329000     0.0006112053     25.3929805755     77.4879837036     -49.0862655639
139 187    0    0     -0.3519655704     -9.7640523910     -0.0478864765     -0.0000852235     -0.0003329000     0.0006112053     25.3929805755     77.4879837036     -49.0862655639
140 139    0    0     -0.3567542552     -9.7760238647     -0.0287318849     -0.0006178636     0.0004660605     0.0011438457     25.3929805755     77.4879837036     -49.0862655639
141  91    0    0     -0.3639371871     -9.7760238647     -0.0311262083     -0.0000852235     0.0007323807     0.0008775255     25.3929805755     77.4879837036     -49.0862655639
142  42    0    0     -0.3639371871     -9.7760238647     -0.0311262083     -0.0000852235     0.0007323807     0.0008775255     25.3929805755     77.4879837036     -49.0862655639
142 250    0    0     -0.3591485500     -9.7688407897     -0.0119716191     -0.0003515444     -0.0000665798     0.0003448851     25.3929805755     77.4879837036     -49.0862655639
143 202    0    0     -0.3687258243     -9.7496862411     -0.0383091812     0.0004474167     0.0001997404     -0.0004540752     24.5173606872     78.3665313720     -48.9175834655
144 154    0    0     -0.3687258243     -9.7496862411     -0.0383091812     0.0004474167     0.0001997404     -0.0004540752     24.5173606872     78.3665313720     -48.9175834655
145 106    0    0     -0.3639371871     -9.7784175872     -0.0407035017     0.0001810975     0.0004660605     -0.0001877551     24.5173606872     78.3665313720     -48.9175834655
146  57    0    0     -0.3591485500     -9.7664461135     -0.0167602658     -0.0008841847     -0.0000665798     0.0008775255     24.5173606872     78.3665313720     -48.9175834655
147   9    0    0     -0.3591485500     -9.7664461135     -0.0167602658     -0.0008841847     -0.0000665798     0.0008775255     24.5173606872     78.3665313720     -48.9175834655
147 217    0    0     -0.3615428924     -9.7592630386     -0.0191545906     -0.0003515444     -0.0000665798     0.0008775255     24.5173606872     78.3665313720     -48.9175834655
148 169    0    0     -0.3519655704     -9.7640523910     -0.0311262083     -0.0006178636     0.0007323807     0.0000785650     24.5173606872     78.3665313720     -48.9175834655
149 121    0    0     -0.3519655704     -9.7640523910     -0.0311262083     -0.0006178636     0.0007323807     0.0000785650     24.5173606872     78.3665313720     -48.9175834655
150  73    0    0     -0.3591485500     -9.7664461135     -0.0263375616     -0.0003515444     0.0004660605     0.0014101657     24.5173606872     78.3665313720     -48.9175834655
151  24    0    0     -0.3687258243     -9.7712354660     -0.0407035017     0.0001810975     -0.0000665798     0.0006112053     26.6188488006     77.3122711181     -49.9296722412
151 232    0    0     -0.3687258243     -9.7712354660     -0.0407035017     0.0001810975     -0.0000665798     0.0006112053     26.6188488006     77.3122711181     -49.9296722412
152 184    0    0     -0.3735145092     -9.7712354660     -0.0359148550     0.0001810975     -0.0005992201     0.0008775255     26.6188488006     77.3122711181     -49.9296722412
153 136    0    0     -0.3639371871     -9.7640523910     -0.0478864765     -0.0008841847     -0.0008655403     0.0000785650     26.6188488006     77.3122711181     -49.9296722412
154  88    0    0     -0.3639371871     -9.7640523910     -0.0478864765     -0.0008841847     -0.0008655403     0.0000785650     26.6188488006     77.3122711181     -49.9296722412
155  40    0    0     -0.3471769332     -9.7616577148     -0.0023943238     -0.0006178636     -0.0008655403     -0.0004540752     26.6188488006     77.3122711181     -49.9296722412
155 248    0    0     -0.3447826147     -9.7736291885     -0.0287318849     0.0004474167     -0.0000665798     -0.0004540752     26.6188488006     77.3122711181     -49.9296722412
156 200    0    0     -0.3447826147     -9.7736291885     -0.0287318849     0.0004474167     -0.0000665798     -0.0004540752     26.6188488006     77.3122711181     -49.9296722412
157 152    0    0     -0.3543598890     -9.7736291885     -0.0407035017     -0.0000852235     0.0007323807     -0.0001877551     26.6188488006     77.3122711181     -49.9296722412
158 104    0    0     -0.3567542552     -9.7640523910     -0.0814070034     -0.0006178636     0.0012650209     0.0000785650     25.9183521270     77.6636886596     -47.5681343078
159  56    0    0     -0.3567542552     -9.7640523910     -0.0814070034     -0.0006178636     0.0012650209     0.0000785650     25.9183521270     77.6636886596     -47.5681343078
160   7    0    0     -0.3543598890     -9.7664461135     -0.0454921483     -0.0003515444     0.0009987009     0.0006112053     25.9183521270     77.6636886596     -47.5681343078
160 215    0    0     -0.3591485500     -9.7736291885     -0.0311262083     0.0007137377     0.0001997404     0.0008775255     25.9183521270     77.6636886596     -47.5681343078
161 166    0    0     -0.3591485500     -9.7736291885     -0.0311262083     0.0007137377     0.0001997404     0.0008775255     25.9183521270     77.6636886596     -47.5681343078
162 118    0    0     -0.3495712518     -9.7760238647     -0.0359148550     -0.0000852235     -0.0003329000     0.0008775255     25.9183521270     77.6636886596     -47.5681343078
163  70    0    0     -0.3495712518     -9.7664461135     -0.0119716191     -0.0003515444     -0.0005992201     0.0006112053     25.9183521270     77.6636886596     -47.5681343078
164  22    0    0     -0.3495712518     -9.7664461135     -0.0119716191     -0.0003515444     -0.0005992201     0.0006112053     25.9183521270     77.6636886596     -47.5681343078
164 230    0    0     -0.3519655704     -9.7568693161     -0.0215489125     -0.0003515444     -0.0011318604     0.0008775255     25.9183521270     77.6636886596     -47.5681343078
165 182    0    0     -0.3543598890     -9.7832069396     -0.0215489125     -0.0011505037     0.0004660605     0.0011438457     26.4437255859     77.1365661621     -50.4357147216
166 134    0    0     -0.3543598890     -9.7832069396     -0.0215489125     -0.0011505037     0.0004660605     0.0011438457     26.4437255859     77.1365661621     -50.4357147216
167  86    0    0     -0.3519655704     -9.7736291885     -0.0454921483     -0.0014168248     -0.0005992201     0.0011438457     26.4437255859     77.1365661621     -50.4357147216
168  39    0    0     -0.3543598890     -9.7688407897     -0.0311262083     -0.0003515444     -0.0003329000     0.0003448851     26.4437255859     77.1365661621     -50.4357147216
168 247    0    0     -0.3543598890     -9.7688407897     -0.0311262083     -0.0003515444     -0.0003329000     0.0003448851     26.4437255859     77.1365661621     -50.4357147216
169 199    0    0     -0.3519655704     -9.7712354660     -0.0454921483     -0.0000852235     0.0001997404     0.0006112053     26.4437255859     77.1365661621     -50.4357147216
170 151    0    0     -0.3519655704     -9.7736291885     -0.0167602658     -0.0008841847     0.0004660605     -0.0001877551     26.4437255859     77.1365661621     -50.4357147216
171 104    0    0     -0.3519655704     -9.7736291885     -0.0167602658     -0.0008841847     0.0004660605     -0.0001877551     26.4437255859     77.1365661621     -50.4357147216
172  56    0    0     -0.3543598890     -9.7592630386     -0.0407035017     -0.0000852235     -0.0005992201     -0.0007203957     26.4437255859     77.1365661621     -50.4357147216
173   8    0    0     -0.3567542552     -9.7808122634     -0.0478864765     -0.0008841847     -0.0003329000     -0.0004540752     25.7432289123     78.8936614990     -50.0983543395
173 216    0    0     -0.3567542552     -9.7808122634     -0.0478864765     -0.0008841847     -0.0003329000     -0.0004540752     25.7432289123     78.8936614990     -50.0983543395
174 168    0    0     -0.3567542552     -9.7640523910     -0.0311262083     -0.0011505037     -0.0005992201     -0.0001877551     25.7432289123     78.8936614990     -50.0983543395
175 120    0    0     -0.3591485500     -9.7736291885     -0.0454921483     0.0009800568     0.0001997404     -0.0001877551     25.7432289123     78.8936614990     -50.0983543395
176  72    0    0     -0.3591485500     -9.7736291885     -0.0454921483     0.0009800568     0.0001997404     -0.0001877551     25.7432289123     78.8936614990     -50.0983543395
177  23    0    0     -0.3519655704     -9.7664461135     -0.0335205316     -0.0000852235     -0.0000665798     -0.0001877551     25.7432289123     78.8936614990     -50.0983543395
177 231    0    0     -0.3639371871     -9.7760238647     -0.0263375616     -0.0006178636     -0.0003329000     0.0006112053     25.7432289123     78.8936614990     -50.0983543395
178 183    0    0     -0.3639371871     -9.7760238647     -0.0263375616     -0.0006178636     -0.0003329000     0.0006112053     25.7432289123     78.8936614990     -50.0983543395
179 135    0    0     -0.3639371871     -9.7760238647     0.0000000000     0.0001810975     -0.0003329000     0.0006112053     25.7432289123     78.8936614990     -50.0983543395
180  86    0    0     -0.3639371871     -9.7712354660     -0.0239432382     0.0012463778     -0.0005992201     0.0006112053     24.1671123504     76.9608535766     -49.2549476623
181  38    0    0     -0.3639371871     -9.7712354660     -0.0239432382     0.0012463778     -0.0005992201     0.0006112053     24.1671123504     76.9608535766     -49.2549476623
181 246    0    0     -0.3591485500     -9.7736291885     -0.0311262083     0.0001810975     -0.0003329000     0.0003448851     24.1671123504     76.9608535766     -49.2549476623
182 198    0    0     -0.3495712518     -9.7640523910     -0.0335205316     -0.0003515444     0.0001997404     -0.0001877551     24.1671123504     76.9608535766     -49.2549476623
183 150    0    0     -0.3495712518     -9.7640523910     -0.0335205316     -0.0003515444     0.0001997404     -0.0001877551     24.1671123504     76.9608535766     -49.2549476623
184 102    0    0     -0.3543598890     -9.7544746398     -0.0335205316     0.0001810975     -0.0008655403     0.0000785650     24.1671123504     76.9608535766     -49.2549476623
185  53    0    0     -0.3471769332     -9.7640523910     -0.0502807998     -0.0003515444     -0.0005992201     -0.0009867157     24.1671123504     76.9608535766     -49.2549476623
186   5    0    0     -0.3471769332     -9.7640523910     -0.0502807998     -0.0003515444     -0.0005992201     -0.0009867157     24.1671123504     76.9608535766     -49.2549476623
186 213    0    0     -0.3735145092     -9.7832069396     -0.0143659424     -0.0011505037     -0.0000665798     -0.0004540752     24.1671123504     76.9608535766     -49.2549476623
187 165    0    0     -0.3567542552     -9.7856006622     -0.0287318849     -0.0006178636     0.0007323807     -0.0007203957     24.1671123504     76.9608535766     -49.2549476623
188 117    0    0     -0.3567542552     -9.7856006622     -0.0287318849     -0.0006178636     0.0007323807     -0.0007203957     24.1671123504     76.9608535766     -49.2549476623
189  69    0    0     -0.3567542552     -9.7736291885     -0.0454921483     0.0001810975     0.0007323807     -0.0001877551     25.2178573608     77.6636886596     -49.2549476623
190  21    0    0     -0.3663315296     -9.7808122634     -0.0119716191     0.0001810975     -0.0000665798     0.0006112053     25.2178573608     77.6636886596     -49.2549476623
190 228    0    0     -0.3663315296     -9.7808122634     -0.0119716191     0.0001810975     -0.0000665798     0.0006112053     25.2178573608     77.6636886596     -49.2549476623
191 180    0    0     -0.3495712518     -9.7664461135     -0.0263375616     0.0001810975     0.0004660605     -0.0001877551     25.2178573608     77.6636886596     -49.2549476623
192 132    0    0     -0.3519655704     -9.7712354660     -0.0191545906     -0.0006178636     0.0001997404     0.0003448851     25.2178573608     77.6636886596     -49.2549476623
193  84    0    0     -0.3519655704     -9.7712354660     -0.0191545906     -0.0006178636     0.0001997404     0.0003448851     25.2178573608     77.6636886596     -49.2549476623
194  36    0    0     -0.3591485500     -9.7664461135     -0.0311262083     0.0004474167     -0.0000665798     0.0003448851     25.2178573608     77.6636886596     -49.2549476623
194 243    0    0     -0.3519655704     -9.7640523910     -0.0239432382     0.0007137377     0.0001997404     -0.0001877551     25.2178573608     77.6636886596     -49.2549476623
195 195    0    0     -0.3519655704     -9.7640523910     -0.0239432382     0.0007137377     0.0001997404     -0.0001877551     25.2178573608     77.6636886596     -49.2549476623
196 147    0    0     -0.3663315296     -9.7760238647     -0.0335205316     0.0001810975     0.0009987009     0.0000785650     26.0934772491     77.4879837036     -49.0862655639
197  98    0    0     -0.3591485500     -9.7760238647     -0.0430978250     -0.0000852235     0.0009987009     -0.0001877551     26.0934772491     77.4879837036     -49.0862655639
198  50    0    0     -0.3591485500     -9.7760238647     -0.0430978250     -0.0000852235     0.0009987009     -0.0001877551     26.0934772491     77.4879837036     -49.0862655639
199   1    0    0     -0.3615428924     -9.7664461135     -0.0095772953     -0.0003515444     0.0009987009     0.0011438457     26.0934772491     77.4879837036     -49.0862655639
199 208    0    0     -0.3471769332     -9.7688407897     -0.0167602658     -0.0011505037     -0.0000665798     0.0014101657     26.0934772491     77.4879837036     -49.0862655639
200 160    0    0     -0.3471769332     -9.7688407897     -0.0167602658     -0.0011505037     -0.0000665798     0.0014101657     26.0934772491     77.4879837036     -49.0862655639
201 112    0    0     -0.3567542552     -9.7640523910     -0.0239432382     -0.0000852235     -0.0003329000     0.0008775255     26.0934772491     77.4879837036     -49.0862655639
202  64    0    0     -0.3663315296     -9.7760238647     -0.0287318849     -0.0000852235     0.0007323807     0.0003448851     26.0934772491     77.4879837036     -49.0862655639
203  15    0    0     -0.3663315296     -9.7760238647     -0.0287318849     -0.0000852235     0.0007323807     0.0003448851     26.0934772491     77.4879837036     -49.0862655639
203 223    0    0     -0.3495712518     -9.7736291885     -0.0335205316     -0.0003515444     -0.0003329000     0.0003448851     25.9183521270     77.3122711181     -50.2670326232
204 175    0    0     -0.3543598890     -9.7640523910     -0.0167602658     -0.0003515444     0.0001997404     -0.0001877551     25.9183521270     77.3122711181     -50.2670326232
205 127    0    0     -0.3543598890     -9.7640523910     -0.0167602658     -0.0003515444     0.0001997404     -0.0001877551     25.9183521270     77.3122711181     -50.2670326232
206  79    0    0     -0.3567542552     -9.7784175872     -0.0215489125     -0.0003515444     0.0001997404     -0.0001877551     25.9183521270     77.3122711181     -50.2670326232
207  31    0    0     -0.3639371871     -9.7664461135     -0.0263375616     -0.0003515444     0.0004660605     -0.0004540752     25.9183521270     77.3122711181     -50.2670326232
207 240    0    0     -0.3639371871     -9.7664461135     -0.0263375616     -0.0003515444     0.0004660605     -0.0004540752     25.9183521270     77.3122711181     -50.2670326232
208 192    0    0     -0.3663315296     -9.7808122634     -0.0215489125     0.0012463778     0.0007323807     0.0003448851     25.9183521270     77.3122711181     -50.2670326232
209 144    0    0     -0.3615428924     -9.7808122634     -0.0311262083     0.0007137377     -0.0008655403     0.0006112053     25.9183521270     77.3122711181     -50.2670326232
210  96    0    0     -0.3615428924     -9.7808122634     -0.0311262083     0.0007137377     -0.0008655403     0.0006112053     25.9183521270     77.3122711181     -50.2670326232
211  48    0    0     -0.3615428924     -9.7784175872     -0.0359148550     -0.0006178636     -0.0003329000     0.0003448851     26.2686004638     77.3122711181     -48.9175834655
212   0    0    0     -0.3519655704     -9.7616577148     -0.0287318849     -0.0006178636     0.0004660605     -0.0001877551     26.2686004638     77.3122711181     -48.9175834655
212 208    0    0     -0.3519655704     -9.7616577148     -0.0287318849     -0.0006178636     0.0004660605     -0.0001877551     26.2686004638     77.3122711181     -48.9175834655
213 160    0    0     -0.3495712518     -9.7712354660     -0.0311262083     -0.0000852235     0.0004660605     0.0003448851     26.2686004638     77.3122711181     -48.9175834655
214 112    0    0     -0.3759088277     -9.7856006622     -0.0071829710     -0.0006178636     0.0004660605     0.0003448851     26.2686004638     77.3122711181     -48.9175834655
215  63    0    0     -0.3759088277     -9.7856006622     -0.0071829710     -0.0006178636     0.0004660605     0.0003448851     26.2686004638     77.3122711181     -48.9175834655
216  15    0    0     -0.3495712518     -9.7903900146     -0.0359148550     0.0001810975     0.0007323807     0.0003448851     26.2686004638     77.3122711181     -48.9175834655
216 222    0    0     -0.3543598890     -9.7640523910     -0.0239432382     0.0009800568     0.0007323807     -0.0004540752     26.2686004638     77.3122711181     -48.9175834655
217 173    0    0     -0.3543598890     -9.7640523910     -0.0239432382     0.0009800568     0.0007323807     -0.0004540752     26.2686004638     77.3122711181     -48.9175834655
218 125    0    0     -0.3447826147     -9.7688407897     -0.0359148550     0.0009800568     0.0001997404     -0.0007203957     26.2686004638     79.7722091674     -47.9054946899
219  76    0    0     -0.3591485500     -9.7568693161     -0.0550694465     0.0007137377     -0.0005992201     -0.0007203957     26.2686004638     79.7722091674     -47.9054946899
220  27    0    0     -0.3591485500     -9.7568693161     -0.0550694465     0.0007137377     -0.0005992201     -0.0007203957     26.2686004638     79.7722091674     -47.9054946899
220 235    0    0     -0.3567542552     -9.7784175872     -0.0239432382     -0.0003515444     -0.0003329000     0.0003448851     26.2686004638     79.7722091674     -47.9054946899
221 187    0    0     -0.3567542552     -9.7664461135     -0.0407035017     0.0009800568     0.0004660605     -0.0001877551     26.2686004638     79.7722091674     -47.9054946899
222 138    0    0     -0.3567542552     -9.7664461135     -0.0407035017     0.0009800568     0.0004660605     -0.0001877551     26.2686004638     79.7722091674     -47.9054946899
223  89    0    0     -0.3567542552     -9.7879953384     -0.0335205316     0.0004474167     -0.0000665798     0.0003448851     26.2686004638     79.7722091674     -47.9054946899
224  41    0    0     -0.3543598890     -9.7664461135     -0.0095772953     0.0007137377     0.0001997404     0.0003448851     26.2686004638     79.7722091674     -47.9054946899
224 248    0    0     -0.3543598890     -9.7664461135     -0.0095772953     0.0007137377     0.0001997404     0.0003448851     26.2686004638     79.7722091674     -47.9054946899
225 200    0    0     -0.3591485500     -9.7616577148     -0.0143659424     0.0001810975     -0.0005992201     0.0000785650     26.2686004638     79.7722091674     -47.9054946899
226 151    0    0     -0.3567542552     -9.7736291885     -0.0287318849     0.0004474167     0.0004660605     -0.0001877551     25.7432289123     77.8394012451     -50.0983543395
227 103    0    0     -0.3567542552     -9.7736291885     -0.0287318849     0.0004474167     0.0004660605     -0.0001877551     25.7432289123     77.8394012451     -50.0983543395
228  55    0    0     -0.3663315296     -9.7712354660     -0.0095772953     -0.0003515444     0.0009987009     0.0006112053     25.7432289123     77.8394012451     -50.0983543395
229   7    0    0     -0.3591485500     -9.7760238647     -0.0287318849     -0.0008841847     -0.0005992201     -0.0004540752     25.7432289123     77.8394012451     -50.0983543395
229 214    0    0     -0.3591485500     -9.7760238647     -0.0287318849     -0.0008841847     -0.0005992201     -0.0004540752     25.7432289123     77.8394012451     -50.0983543395
230 166    0    0     -0.3495712518     -9.7712354660     -0.0311262083     -0.0006178636     0.0001997404     0.0000785650     25.7432289123     77.8394012451     -50.0983543395
231 118    0    0     -0.3471769332     -9.7592630386     -0.0047886476     0.0004474167     0.0007323807     -0.0009867157     25.7432289123     77.8394012451     -50.0983543395
232  70    0    0     -0.3471769332     -9.7592630386     -0.0047886476     0.0004474167     0.0007323807     -0.0009867157     25.7432289123     77.8394012451     -50.0983543395
233  22    0    0     -0.3399939537     -9.7664461135     -0.0574637699     0.0004474167     0.0001997404     0.0003448851     25.7432289123     77.8394012451     -50.0983543395
233 230    0    0     -0.3615428924     -9.7784175872     -0.0383091812     0.0001810975     0.0007323807     0.0006112053     24.8676090240     76.9608535766     -49.2549476623
234 181    0    0     -0.3615428924     -9.7784175872     -0.0383091812     0.0001810975     0.0007323807     0.0006112053     24.8676090240     76.9608535766     -49.2549476623
235 132    0    0     -0.3543598890     -9.7784175872     -0.0119716191     0.0001810975     -0.0008655403     -0.0001877551     24.8676090240     76.9608535766     -49.2549476623
236  84    0    0     -0.3711201906     -9.7664461135     -0.0311262083     -0.0003515444     -0.0005992201     0.0006112053     24.8676090240     76.9608535766     -49.2549476623
237  36    0    0     -0.3711201906     -9.7664461135     -0.0311262083     -0.0003515444     -0.0005992201     0.0006112053     24.8676090240     76.9608535766     -49.2549476623
237 244    0    0     -0.3615428924     -9.7808122634     0.0023943238     -0.0008841847     0.0001997404     0.0000785650     24.8676090240     76.9608535766     -49.2549476623
238 195    0    0     -0.3495712518     -9.7784175872     -0.0191545906     -0.0006178636     -0.0003329000     0.0003448851     24.8676090240     76.9608535766     -49.2549476623
239 146    0    0     -0.3495712518     -9.7784175872     -0.0191545906     -0.0006178636     -0.0003329000     0.0003448851     24.8676090240     76.9608535766     -49.2549476623
240  98    0    0     -0.3423882961     -9.7736291885     -0.0191545906     -0.0003515444     -0.0000665798     0.0003448851     24.8676090240     76.9608535766     -49.2549476623
241  50    0    0     -0.3543598890     -9.7879953384     -0.0550694465     -0.0000852235     0.0007323807     0.0000785650     24.8676090240     76.9608535766     -49.2549476623
242   1    0    0     -0.3543598890     -9.7879953384     -0.0550694465     -0.0000852235     0.0007323807     0.0000785650     24.8676090240     78.3665313720     -48.9175834655
242 208    0    0     -0.3639371871     -9.7760238647     -0.0287318849     -0.0006178636     0.0004660605     0.0000785650     24.8676090240     78.3665313720     -48.9175834655
243 159    0    0     -0.3639371871     -9.7760238647     -0.0287318849     -0.0006178636     0.0004660605     0.0000785650     24.8676090240     78.3665313720     -48.9175834655
244 111    0    0     -0.3591485500     -9.7616577148     -0.0239432382     -0.0008841847     -0.0000665798     -0.0001877551     24.8676090240     78.3665313720     -48.9175834655
245  63    0    0     -0.3471769332     -9.7760238647     -0.0598580884     0.0001810975     0.0001997404     -0.0007203957     24.8676090240     78.3665313720     -48.9175834655
246  14    0    0     -0.3471769332     -9.7760238647     -0.0598580884     0.0001810975     0.0001997404     -0.0007203957     24.8676090240     78.3665313720     -48.9175834655
246 221    0    0     -0.3615428924     -9.7760238647     -0.0407035017     0.0001810975     0.0009987009     -0.0001877551     24.8676090240     78.3665313720     -48.9175834655
247 173    0    0     -0.3519655704     -9.7736291885     -0.0023943238     -0.0003515444     0.0007323807     -0.0001877551     24.8676090240     78.3665313720     -48.9175834655
248 124    0    0     -0.3519655704     -9.7736291885     -0.0023943238     -0.0003515444     0.0007323807     -0.0001877551     24.8676090240     78.3665313720     -48.9175834655
249  76    0    0     -0.3423882961     -9.7760238647     -0.0407035017     0.0009800568     0.0001997404     -0.0001877551     25.5681037902     77.6636886596     -48.5802230834
250  27    0    0     -0.3495712518     -9.7592630386     -0.0287318849     -0.0000852235     0.0001997404     -0.0004540752     25.5681037902     77.6636886596     -48.5802230834
250 235    0    0     -0.3495712518     -9.7592630386     -0.0287318849     -0.0000852235     0.0001997404     -0.0004540752     25.5681037902     77.6636886596     -48.5802230834
251 187    0    0     -0.3543598890     -9.7664461135     -0.0095772953     -0.0006178636     -0.0000665798     -0.0001877551     25.5681037902     77.6636886596     -48.5802230834
252 139    0    0     -0.3615428924     -9.7664461135     -0.0311262083     -0.0006178636     0.0001997404     0.0011438457     25.5681037902     77.6636886596     -48.5802230834
253  91    0    0     -0.3615428924     -9.7664461135     -0.0311262083     -0.0006178636     0.0001997404     0.0011438457     25.5681037902     77.6636886596     -48.5802230834
254  43    0    0     -0.3567542552     -9.7736291885     -0.0263375616     -0.0003515444     0.0007323807     0.0000785650     25.5681037902     77.6636886596     -48.5802230834
254 250    0    0     -0.3663315296     -9.7640523910     -0.0143659424     -0.0006178636     0.0001997404     0.0000785650     25.5681037902     77.6636886596     -48.5802230834
255 202    0    0     -0.3663315296     -9.7640523910     -0.0143659424     -0.0006178636     0.0001997404     0.0000785650     25.5681037902     77.6636886596     -48.5802230834
  0 153    0    0     -0.3615428924     -9.7616577148     -0.0359148550     0.0001810975     -0.0000665798     0.0003448851     26.2686004638     79.0693664550     -49.5923080444
  1 104    0    0     -0.3567542552     -9.7544746398     -0.0119716191     0.0009800568     -0.0005992201     -0.0009867157     26.2686004638     79.0693664550     -49.5923080444
  2  56    0    0     -0.3567542552     -9.7544746398     -0.0119716191     0.0009800568     -0.0005992201     -0.0009867157     26.2686004638     79.0693664550     -49.5923080444
  3   7    0    0     -0.3543598890     -9.7712354660     -0.0263375616     0.0015126969     -0.0005992201     0.0006112053     26.2686004638     79.0693664550     -49.5923080444
  3 214    0    0     -0.3543598890     -9.7640523910     -0.0071829710     -0.0000852235     -0.0003329000     0.0014101657     26.2686004638     79.0693664550     -49.5923080444
  4 165    0    0     -0.3543598890     -9.7640523910     -0.0071829710     -0.0000852235     -0.0003329000     0.0014101657     26.2686004638     79.0693664550     -49.5923080444
  5 116    0    0     -0.3495712518     -9.7712354660     -0.0311262083     0.0009800568     0.0001997404     0.0006112053     26.2686004638     79.0693664550     -49.5923080444
  6  66    0    0     -0.3567542552     -9.7808122634     -0.0430978250     -0.0000852235     -0.0005992201     -0.0004540752     26.2686004638     79.0693664550     -49.5923080444
  7  17    0    0     -0.3567542552     -9.7808122634     -0.0430978250     -0.0000852235     -0.0005992201     -0.0004540752     26.2686004638     79.0693664550     -49.5923080444
  7 225    0    0     -0.3447826147     -9.7712354660     -0.0454921483     -0.0003515444     -0.0000665798     -0.0004540752     25.7432289123     77.4879837036     -49.4236259460
  8 177    0    0     -0.3495712518     -9.7712354660     -0.0383091812     0.0001810975     0.0001997404     0.0000785650     25.7432289123     77.4879837036     -49.4236259460
  9 128    0    0     -0.3495712518     -9.7712354660     -0.0383091812     0.0001810975     0.0001997404     0.0000785650     25.7432289123     77.4879837036     -49.4236259460
 10  79    0    0     -0.3375996351     -9.7664461135     -0.0454921483     -0.0000852235     0.0007323807     0.0000785650     25.7432289123     77.4879837036     -49.4236259460
 11  30    0    0     -0.3543598890     -9.7664461135     -0.0550694465     -0.0008841847     -0.0000665798     0.0006112053     25.7432289123     77.4879837036     -49.4236259460
 11 238    0    0     -0.3543598890     -9.7664461135     -0.0550694465     -0.0008841847     -0.0000665798     0.0006112053     25.7432289123     77.4879837036     -49.4236259460
 12 189    0    0     -0.3471769332     -9.7808122634     -0.0263375616     -0.0000852235     -0.0011318604     0.0006112053     25.7432289123     77.4879837036     -49.4236259460
 13 141    0    0     -0.3591485500     -9.7616577148     -0.0359148550     -0.0003515444     -0.0008655403     -0.0004540752     25.7432289123     77.4879837036     -49.4236259460
 14  93    0    0     -0.3591485500     -9.7616577148     -0.0359148550     -0.0003515444     -0.0008655403     -0.0004540752     25.7432289123     77.4879837036     -49.4236259460
 15  45    0    0     -0.3543598890     -9.7688407897     -0.0047886476     0.0007137377     -0.0000665798     0.0006112053     25.7432289123     77.4879837036     -49.4236259460
 15 252    0    0     -0.3423882961     -9.7808122634     -0.0478864765     0.0001810975     0.0001997404     -0.0004540752     23.4666156768     78.3665313720     -48.2428588867
 16 204    0    0     -0.3423882961     -9.7808122634     -0.0478864765     0.0001810975     0.0001997404     -0.0004540752     23.4666156768     78.3665313720     -48.2428588867
 17 155    0    0     -0.3663315296     -9.7832069396     0.0000000000     -0.0011505037     -0.0008655403     0.0000785650     23.4666156768     78.3665313720     -48.2428588867
 18 106    0    0     -0.3447826147     -9.7784175872     0.0023943238     0.0001810975     -0.0005992201     -0.0001877551     23.4666156768     78.3665313720     -48.2428588867
 19  58    0    0     -0.3447826147     -9.7784175872     0.0023943238     0.0001810975     -0.0005992201     -0.0001877551     23.4666156768     78.3665313720     -48.2428588867
 20  10    0    0     -0.3423882961     -9.7808122634     -0.0239432382     -0.0006178636     -0.0000665798     0.0003448851     23.4666156768     78.3665313720     -48.2428588867
 20 217    0    0     -0.3471769332     -9.7688407897     -0.0430978250     -0.0003515444     -0.0000665798     -0.0007203957     23.4666156768     78.3665313720     -48.2428588867
 21 169    0    0     -0.3471769332     -9.7688407897     -0.0430978250     -0.0003515444     -0.0000665798     -0.0007203957     23.4666156768     78.3665313720     -48.2428588867
 22 121    0    0     -0.3471769332     -9.7808122634     -0.0359148550     -0.0000852235     -0.0003329000     -0.0007203957     23.4666156768     78.3665313720     -48.2428588867
 23  73    0    0     -0.3591485500     -9.7640523910     -0.0383091812     0.0001810975     -0.0000665798     -0.0009867157     26.6188488006     77.3122711181     -48.2428588867
 24  25    0    0     -0.3591485500     -9.7640523910     -0.0383091812     0.0001810975     -0.0000665798     -0.0009867157     26.6188488006     77.3122711181     -48.2428588867
 24 232    0    0     -0.3591485500     -9.7592630386     -0.0622524166     0.0004474167     -0.0005992201     -0.0004540752     26.6188488006     77.3122711181     -48.2428588867
 25 184    0    0     -0.3639371871     -9.7784175872     -0.0287318849     -0.0000852235     -0.0000665798     0.0003448851     26.6188488006     77.3122711181     -48.2428588867
 26 136    0    0     -0.3639371871     -9.7784175872     -0.0287318849     -0.0000852235     -0.0000665798     0.0003448851     26.6188488006     77.3122711181     -48.2428588867
 27  88    0    0     -0.3615428924     -9.7784175872     -0.0359148550     0.0007137377     -0.0005992201     -0.0004540752     26.6188488006     77.3122711181     -48.2428588867
 28  40    0    0     -0.3519655704     -9.7616577148     -0.0215489125     -0.0006178636     -0.0003329000     0.0003448851     26.6188488006     77.3122711181     -48.2428588867
 28 248    0    0     -0.3519655704     -9.7616577148     -0.0215489125     -0.0006178636     -0.0003329000     0.0003448851     26.6188488006     77.3122711181     -48.2428588867
 29 200    0    0     -0.3567542552     -9.7640523910     0.0071829710     -0.0000852235     -0.0011318604     0.0006112053     26.6188488006     77.3122711181     -48.2428588867
 30 152    0    0     -0.3399939537     -9.7664461135     -0.0167602658     -0.0006178636     -0.0000665798     0.0008775255     25.0427322387     77.4879837036     -49.4236259460
 31 104    0    0     -0.3399939537     -9.7664461135     -0.0167602658     -0.0006178636     -0.0000665798     0.0008775255     25.0427322387     77.4879837036     -49.4236259460
 32  55    0    0     -0.3639371871     -9.7688407897     -0.0311262083     -0.0000852235     0.0004660605     0.0008775255     25.0427322387     77.4879837036     -49.4236259460
 33   7    0    0     -0.3615428924     -9.7688407897     -0.0311262083     -0.0000852235     -0.0000665798     0.0008775255     25.0427322387     77.4879837036     -49.4236259460
 33 215    0    0     -0.3615428924     -9.7688407897     -0.0311262083     -0.0000852235     -0.0000665798     0.0008775255     25.0427322387     77.4879837036     -49.4236259460
 34 166    0    0     -0.3543598890     -9.7568693161     -0.0287318849     -0.0000852235     -0.0000665798     0.0003448851     25.0427322387     77.4879837036     -49.4236259460
 35 118    0    0     -0.3591485500     -9.7592630386     -0.0143659424     -0.0000852235     -0.0000665798     0.0011438457     25.0427322387     77.4879837036     -49.4236259460
 36  70    0    0     -0.3591485500     -9.7592630386     -0.0143659424     -0.0000852235     -0.0000665798     0.0011438457     25.0427322387     77.4879837036     -49.4236259460
 37  22    0    0     -0.3663315296     -9.7760238647     -0.0215489125     0.0001810975     -0.0000665798     0.0008775255     25.0427322387     77.4879837036     -49.4236259460
 37 229    0    0     -0.3471769332     -9.7616577148     -0.0430978250     -0.0000852235     -0.0011318604     0.0011438457     26.9690971374     77.3122711181     -49.9296722412
 38 181    0    0     -0.3471769332     -9.7616577148     -0.0430978250     -0.0000852235     -0.0011318604     0.0011438457     26.9690971374     77.3122711181     -49.9296722412
 39 133    0    0     -0.3567542552     -9.7544746398     -0.0622524166     -0.0006178636     -0.0008655403     -0.0004540752     26.9690971374     77.3122711181     -49.9296722412
 40  86    0    0     -0.3615428924     -9.7664461135     -0.0454921483     0.0004474167     -0.0000665798     -0.0004540752     26.9690971374     77.3122711181     -49.9296722412
 41  38    0    0     -0.3615428924     -9.7664461135     -0.0454921483     0.0004474167     -0.0000665798     -0.0004540752     26.9690971374     77.3122711181     -49.9296722412
 41 246    0    0     -0.3639371871     -9.7760238647     -0.0311262083     0.0012463778     -0.0013981805     0.0006112053     26.9690971374     77.3122711181     -49.9296722412
 42 198    0    0     -0.3543598890     -9.7664461135     -0.0191545906     0.0004474167     -0.0008655403     0.0000785650     26.9690971374     77.3122711181     -49.9296722412
 43 150    0    0     -0.3543598890     -9.7664461135     -0.0191545906     0.0004474167     -0.0008655403     0.0000785650     26.9690971374     77.3122711181     -49.9296722412
 44 102    0    0     -0.3543598890     -9.7568693161     -0.0311262083     -0.0003515444     -0.0005992201     0.0000785650     26.9690971374     77.3122711181     -49.9296722412
 45  54    0    0     -0.3519655704     -9.7592630386     -0.0454921483     0.0007137377     0.0004660605     0.0000785650     25.5681037902     76.9608535766     -48.5802230834
 46   5    0    0     -0.3519655704     -9.7592630386     -0.0454921483     0.0007137377     0.0004660605     0.0000785650     25.5681037902     76.9608535766     -48.5802230834
 46 211    0    0     -0.3567542552     -9.7832069396     -0.0359148550     0.0015126969     -0.0000665798     -0.0004540752     25.5681037902     76.9608535766     -48.5802230834
 47 163    0    0     -0.3399939537     -9.7760238647     -0.0311262083     -0.0000852235     -0.0011318604     0.0006112053     25.5681037902     76.9608535766     -48.5802230834
 48 114    0    0     -0.3399939537     -9.7760238647     -0.0311262083     -0.0000852235     -0.0011318604     0.0006112053     25.5681037902     76.9608535766     -48.5802230834
 49  66    0    0     -0.3519655704     -9.7712354660     -0.0407035017     -0.0003515444     -0.0011318604     0.0003448851     25.5681037902     76.9608535766     -48.5802230834
 50  17    0    0     -0.3639371871     -9.7784175872     -0.0359148550     0.0001810975     -0.0003329000     0.0000785650     25.5681037902     76.9608535766     -48.5802230834
 50 224    0    0     -0.3639371871     -9.7784175872     -0.0359148550     0.0001810975     -0.0003329000     0.0000785650     25.5681037902     76.9608535766     -48.5802230834
 51 175    0    0     -0.3615428924     -9.7664461135     -0.0478864765     0.0007137377     -0.0003329000     -0.0004540752     25.5681037902     76.9608535766     -48.5802230834
 52 127    0    0     -0.3663315296     -9.7879953384     -0.0287318849     0.0004474167     -0.0005992201     0.0006112053     25.5681037902     76.9608535766     -48.5802230834
 53  78    0    0     -0.3663315296     -9.7879953384     -0.0287318849     0.0004474167     -0.0005992201     0.0006112053     25.5681037902     76.9608535766     -48.5802230834
 54  30    0    0     -0.3735145092     -9.7664461135     -0.0526751232     0.0007137377     0.0009987009     0.0003448851     25.2178573608     76.6094360351     -48.2428588867
 54 237    0    0     -0.3591485500     -9.7760238647     -0.0526751232     0.0009800568     0.0001997404     0.0011438457     25.2178573608     76.6094360351     -48.2428588867
 55 188    0    0     -0.3591485500     -9.7760238647     -0.0526751232     0.0009800568     0.0001997404     0.0011438457     25.2178573608     76.6094360351     -48.2428588867
 56 139    0    0     -0.3663315296     -9.7664461135     -0.0311262083     -0.0000852235     0.0001997404     -0.0004540752     25.2178573608     76.6094360351     -48.2428588867
 57  91    0    0     -0.3663315296     -9.7736291885     -0.0335205316     -0.0003515444     0.0001997404     0.0003448851     25.2178573608     76.6094360351     -48.2428588867
 58  43    0    0     -0.3663315296     -9.7736291885     -0.0335205316     -0.0003515444     0.0001997404     0.0003448851     25.2178573608     76.6094360351     -48.2428588867
 58 251    0    0     -0.3687258243     -9.7640523910     -0.0167602658     -0.0006178636     0.0007323807     0.0000785650     25.2178573608     76.6094360351     -48.2428588867
 59 202    0    0     -0.3495712518     -9.7616577148     -0.0263375616     -0.0000852235     0.0004660605     -0.0001877551     25.2178573608     76.6094360351     -48.2428588867
 60 154    0    0     -0.3495712518     -9.7616577148     -0.0263375616     -0.0000852235     0.0004660605     -0.0001877551     25.2178573608     76.6094360351     -48.2428588867
 61 106    0    0     -0.3543598890     -9.7640523910     -0.0383091812     -0.0000852235     -0.0003329000     -0.0007203957     25.5681037902     78.0151138305     -50.6043968200
 62  57    0    0     -0.3567542552     -9.7640523910     -0.0407035017     0.0001810975     -0.0008655403     -0.0004540752     25.5681037902     78.0151138305     -50.6043968200
 63   8    0    0     -0.3567542552     -9.7640523910     -0.0407035017     0.0001810975     -0.0008655403     -0.0004540752     25.5681037902     78.0151138305     -50.6043968200
 63 215    0    0     -0.3567542552     -9.7640523910     -0.0335205316     0.0004474167     -0.0008655403     -0.0004540752     25.5681037902     78.0151138305     -50.6043968200
 64 167    0    0     -0.3615428924     -9.7640523910     -0.0143659424     -0.0000852235     -0.0003329000     -0.0001877551     25.5681037902     78.0151138305     -50.6043968200
 65 118    0    0     -0.3615428924     -9.7640523910     -0.0143659424     -0.0000852235     -0.0003329000     -0.0001877551     25.5681037902     78.0151138305     -50.6043968200
 66  70    0    0     -0.3687258243     -9.7736291885     -0.0430978250     0.0001810975     -0.0005992201     0.0006112053     25.5681037902     78.0151138305     -50.6043968200
 67  21    0    0     -0.3543598890     -9.7712354660     -0.0095772953     0.0004474167     -0.0005992201     0.0014101657     25.5681037902     78.0151138305     -50.6043968200
 67 228    0    0     -0.3543598890     -9.7712354660     -0.0095772953     0.0004474167     -0.0005992201     0.0014101657     25.5681037902     78.0151138305     -50.6043968200
 68 179    0    0     -0.3567542552     -9.7760238647     -0.0335205316     0.0001810975     -0.0013981805     0.0014101657     25.7432289123     77.8394012451     -49.4236259460
 69 131    0    0     -0.3567542552     -9.7688407897     -0.0478864765     0.0001810975     -0.0000665798     0.0003448851     25.7432289123     77.8394012451     -49.4236259460
 70  83    0    0     -0.3567542552     -9.7688407897     -0.0478864765     0.0001810975     -0.0000665798     0.0003448851     25.7432289123     77.8394012451     -49.4236259460
 71  34    0    0     -0.3687258243     -9.7640523910     -0.0191545906     0.0004474167     -0.0013981805     0.0006112053     25.7432289123     77.8394012451     -49.4236259460
 71 242    0    0     -0.3543598890     -9.7640523910     -0.0263375616     0.0004474167     -0.0011318604     0.0006112053     25.7432289123     77.8394012451     -49.4236259460
 72 193    0    0     -0.3543598890     -9.7640523910     -0.0263375616     0.0004474167     -0.0011318604     0.0006112053     25.7432289123     77.8394012451     -49.4236259460
 73 145    0    0     -0.3591485500     -9.7688407897     -0.0526751232     0.0004474167     0.0001997404     0.0000785650     25.7432289123     77.8394012451     -49.4236259460
 74  96    0    0     -0.3519655704     -9.7592630386     -0.0071829710     0.0004474167     -0.0008655403     0.0008775255     25.7432289123     77.8394012451     -49.4236259460
 75  48    0    0     -0.3519655704     -9.7592630386     -0.0071829710     0.0004474167     -0.0008655403     0.0008775255     25.7432289123     77.8394012451     -49.4236259460
 75 255    0    0     -0.3567542552     -9.7736291885     -0.0790126848     0.0004474167     -0.0003329000     -0.0004540752     25.5681037902     76.9608535766     -49.2549476623
 76 207    0    0     -0.3543598890     -9.7736291885     -0.0670410633     0.0007137377     0.0001997404     -0.0004540752     25.5681037902     76.9608535766     -49.2549476623
 77 158    0    0     -0.3543598890     -9.7736291885     -0.0670410633     0.0007137377     0.0001997404     -0.0004540752     25.5681037902     76.9608535766     -49.2549476623
 78 110    0    0     -0.3495712518     -9.7664461135     -0.0430978250     0.0001810975     0.0001997404     -0.0012530357     25.5681037902     76.9608535766     -49.2549476623
 79  61    0    0     -0.3663315296     -9.7688407897     -0.0526751232     -0.0000852235     0.0001997404     -0.0001877551     25.5681037902     76.9608535766     -49.2549476623
 80  13    0    0     -0.3663315296     -9.7688407897     -0.0526751232     -0.0000852235     0.0001997404     -0.0001877551     25.5681037902     76.9608535766     -49.2549476623
 80 220    0    0     -0.3423882961     -9.7736291885     -0.0359148550     0.0007137377     0.0007323807     0.0000785650     25.5681037902     76.9608535766     -49.2549476623
 81 171    0    0     -0.3471769332     -9.7736291885     -0.0335205316     0.0001810975     -0.0003329000     -0.0004540752     25.5681037902     76.9608535766     -49.2549476623
 82 123    0    0     -0.3471769332     -9.7736291885     -0.0335205316     0.0001810975     -0.0003329000     -0.0004540752     25.5681037902     76.9608535766     -49.2549476623
 83  75    0    0     -0.3591485500     -9.7760238647     -0.0287318849     0.0001810975     -0.0003329000     0.0003448851     25.7432289123     77.4879837036     -48.0741767883
 84  26    0    0     -0.3615428924     -9.7736291885     -0.0335205316     0.0001810975     -0.0000665798     -0.0001877551     25.7432289123     77.4879837036     -48.0741767883
 84 234    0    0     -0.3615428924     -9.7736291885     -0.0335205316     0.0001810975     -0.0000665798     -0.0001877551     25.7432289123     77.4879837036     -48.0741767883
 85 186    0    0     -0.3591485500     -9.7592630386     -0.0383091812     0.0001810975     -0.0000665798     -0.0004540752     25.7432289123     77.4879837036     -48.0741767883
 86 138    0    0     -0.3519655704     -9.7616577148     -0.0287318849     -0.0000852235     -0.0008655403     -0.0001877551     25.7432289123     77.4879837036     -48.0741767883
 87  90    0    0     -0.3519655704     -9.7616577148     -0.0287318849     -0.0000852235     -0.0008655403     -0.0001877551     25.7432289123     77.4879837036     -48.0741767883
 88  42    0    0     -0.3591485500     -9.7784175872     -0.0167602658     -0.0014168248     -0.0005992201     -0.0007203957     25.7432289123     77.4879837036     -48.0741767883
 88 250    0    0     -0.3615428924     -9.7784175872     -0.0095772953     -0.0011505037     -0.0005992201     -0.0007203957     25.7432289123     77.4879837036     -48.0741767883
 89 202    0    0     -0.3615428924     -9.7784175872     -0.0095772953     -0.0011505037     -0.0005992201     -0.0007203957     25.7432289123     77.4879837036     -48.0741767883
 90 154    0    0     -0.3543598890     -9.7736291885     -0.0335205316     -0.0008841847     -0.0005992201     0.0000785650     26.4437255859     77.1365661621     -50.7730789184
 91 106    0    0     -0.3519655704     -9.7736291885     -0.0407035017     0.0001810975     -0.0008655403     0.0003448851     26.4437255859     77.1365661621     -50.7730789184
 92  57    0    0     -0.3519655704     -9.7736291885     -0.0407035017     0.0001810975     -0.0008655403     0.0003448851     26.4437255859     77.1365661621     -50.7730789184
 93   9    0    0     -0.3591485500     -9.7736291885     -0.0359148550     -0.0000852235     0.0001997404     0.0000785650     26.4437255859     77.1365661621     -50.7730789184
 93 216    0    0     -0.3591485500     -9.7736291885     -0.0383091812     -0.0000852235     0.0012650209     -0.0009867157     26.4437255859     77.1365661621     -50.7730789184
 94 168    0    0     -0.3591485500     -9.7736291885     -0.0383091812     -0.0000852235     0.0012650209     -0.0009867157     26.4437255859     77.1365661621     -50.7730789184
 95 120    0    0     -0.3495712518     -9.7688407897     -0.0359148550     0.0007137377     0.0007323807     -0.0001877551     26.4437255859     77.1365661621     -50.7730789184
 96  72    0    0     -0.3639371871     -9.7520809173     -0.0383091812     0.0004474167     0.0004660605     0.0006112053     26.4437255859     77.1365661621     -50.7730789184
 97  23    0    0     -0.3639371871     -9.7520809173     -0.0383091812     0.0004474167     0.0004660605     0.0006112053     26.4437255859     77.1365661621     -50.7730789184
 97 231    0    0     -0.3663315296     -9.7640523910     -0.0239432382     0.0004474167     -0.0000665798     0.0003448851     26.4437255859     77.1365661621     -50.7730789184
 98 183    0    0     -0.3471769332     -9.7664461135     -0.0550694465     -0.0000852235     0.0004660605     0.0000785650     27.3193454742     76.9608535766     -50.6043968200
 99 134    0    0     -0.3471769332     -9.7664461135     -0.0550694465     -0.0000852235     0.0004660605     0.0000785650     27.3193454742     76.9608535766     -50.6043968200
100  85    0    0     -0.3423882961     -9.7592630386     -0.0550694465     -0.0000852235     -0.0000665798     -0.0001877551     27.3193454742     76.9608535766     -50.6043968200
101  37    0    0     -0.3519655704     -9.7736291885     -0.0263375616     -0.0000852235     -0.0000665798     -0.0007203957     27.3193454742     76.9608535766     -50.6043968200
101 245    0    0     -0.3519655704     -9.7736291885     -0.0263375616     -0.0000852235     -0.0000665798     -0.0007203957     27.3193454742     76.9608535766     -50.6043968200
102 197    0    0     -0.3567542552     -9.7664461135     -0.0119716191     -0.0000852235     -0.0005992201     -0.0001877551     27.3193454742     76.9608535766     -50.6043968200
103 149    0    0     -0.3519655704     -9.7664461135     -0.0023943238     -0.0008841847     -0.0005992201     0.0006112053     27.3193454742     76.9608535766     -50.6043968200
104 101    0    0     -0.3519655704     -9.7664461135     -0.0023943238     -0.0008841847     -0.0005992201     0.0006112053     27.3193454742     76.9608535766     -50.6043968200
105  53    0    0     -0.3543598890     -9.7425031661     -0.0502807998     -0.0006178636     -0.0003329000     -0.0001877551     27.3193454742     76.9608535766     -50.6043968200
106   4    0    0     -0.3639371871     -9.7856006622     -0.0622524166     -0.0006178636     0.0004660605     0.0006112053     26.2686004638     77.3122711181     -48.5802230834
106 211    0    0     -0.3639371871     -9.7856006622     -0.0622524166     -0.0006178636     0.0004660605     0.0006112053     26.2686004638     77.3122711181     -48.5802230834
107 163    0    0     -0.3495712518     -9.7736291885     -0.0287318849     -0.0000852235     0.0009987009     0.0006112053     26.2686004638     77.3122711181     -48.5802230834
108 115    0    0     -0.3663315296     -9.7760238647     -0.0335205316     -0.0006178636     -0.0000665798     -0.0001877551     26.2686004638     77.3122711181     -48.5802230834
109  67    0    0     -0.3663315296     -9.7760238647     -0.0335205316     -0.0006178636     -0.0000665798     -0.0001877551     26.2686004638     77.3122711181     -48.5802230834
110  19    0    0     -0.3543598890     -9.7640523910     -0.0598580884     -0.0003515444     0.0004660605     -0.0004540752     26.2686004638     77.3122711181     -48.5802230834
110 226    0    0     -0.3543598890     -9.7640523910     -0.0215489125     0.0001810975     0.0001997404     0.0000785650     26.2686004638     77.3122711181     -48.5802230834
111 177    0    0     -0.3543598890     -9.7640523910     -0.0215489125     0.0001810975     0.0001997404     0.0000785650     26.2686004638     77.3122711181     -48.5802230834
112 128    0    0     -0.3615428924     -9.7664461135     -0.0383091812     -0.0000852235     0.0001997404     0.0000785650     26.2686004638     77.3122711181     -48.5802230834
113  80    0    0     -0.3615428924     -9.7664461135     -0.0383091812     -0.0000852235     0.0001997404     0.0000785650     26.2686004638     77.3122711181     -48.5802230834
114  32    0    0     -0.3591485500     -9.7712354660     -0.0430978250     0.0009800568     0.0001997404     0.0000785650     25.3929805755     79.9479141235     -48.4115409851
114 238    0    0     -0.3471769332     -9.7736291885     -0.0407035017     -0.0000852235     -0.0000665798     -0.0004540752     25.3929805755     79.9479141235     -48.4115409851
115 190    0    0     -0.3471769332     -9.7736291885     -0.0407035017     -0.0000852235     -0.0000665798     -0.0004540752     25.3929805755     79.9479141235     -48.4115409851
116 142    0    0     -0.3519655704     -9.7784175872     -0.0383091812     -0.0008841847     0.0004660605     0.0003448851     25.3929805755     79.9479141235     -48.4115409851
117  94    0    0     -0.3591485500     -9.7760238647     -0.0311262083     -0.0000852235     -0.0005992201     -0.0009867157     25.3929805755     79.9479141235     -48.4115409851
118  46    0    0     -0.3591485500     -9.7760238647     -0.0311262083     -0.0000852235     -0.0005992201     -0.0009867157     25.3929805755     79.9479141235     -48.4115409851
118 254    0    0     -0.3471769332     -9.7736291885     -0.0143659424     -0.0000852235     0.0001997404     0.0000785650     25.3929805755     79.9479141235     -48.4115409851
119 206    0    0     -0.3471769332     -9.7712354660     -0.0263375616     0.0001810975     -0.0005992201     0.0006112053     25.3929805755     79.9479141235     -48.4115409851
120 158    0    0     -0.3471769332     -9.7712354660     -0.0263375616     0.0001810975     -0.0005992201     0.0006112053     25.3929805755     79.9479141235     -48.4115409851
121 110    0    0     -0.3639371871     -9.7808122634     -0.0239432382     0.0004474167     -0.0003329000     -0.0004540752     24.1671123504     77.3122711181     -49.5923080444
122  62    0    0     -0.3471769332     -9.7736291885     -0.0287318849     0.0012463778     -0.0008655403     0.0000785650     24.1671123504     77.3122711181     -49.5923080444
123  13    0    0     -0.3471769332     -9.7736291885     -0.0287318849     0.0012463778     -0.0008655403     0.0000785650     24.1671123504     77.3122711181     -49.5923080444
123 221    0    0     -0.3543598890     -9.7760238647     -0.0335205316     0.0007137377     -0.0003329000     0.0003448851     24.1671123504     77.3122711181     -49.5923080444
124 173    0    0     -0.3567542552     -9.7808122634     -0.0287318849     -0.0006178636     -0.0000665798     0.0003448851     24.1671123504     77.3122711181     -49.5923080444
125 125    0    0     -0.3567542552     -9.7808122634     -0.0287318849     -0.0006178636     -0.0000665798     0.0003448851     24.1671123504     77.3122711181     -49.5923080444
126  77    0    0     -0.3591485500     -9.7736291885     -0.0311262083     -0.0008841847     -0.0003329000     0.0003448851     24.1671123504     77.3122711181     -49.5923080444
127  29    0    0     -0.3639371871     -9.7688407897     -0.0311262083     -0.0008841847     -0.0008655403     0.0003448851     24.1671123504     77.3122711181     -49.5923080444
127 237    0    0     -0.3639371871     -9.7688407897     -0.0311262083     -0.0008841847     -0.0008655403     0.0003448851     24.1671123504     77.3122711181     -49.5923080444
128 189    0    0     -0.3471769332     -9.7784175872     -0.0287318849     0.0001810975     0.0001997404     0.0003448851     26.0934772491     77.8394012451     -49.0862655639
129 141    0    0     -0.3543598890     -9.7712354660     -0.0239432382     -0.0011505037     -0.0000665798     -0.0001877551     26.0934772491     77.8394012451     -49.0862655639
130  93    0    0     -0.3543598890     -9.7712354660     -0.0239432382     -0.0011505037     -0.0000665798     -0.0001877551     26.0934772491     77.8394012451     -49.0862655639
131  45    0    0     -0.3591485500     -9.7712354660     -0.0263375616     -0.0003515444     -0.0003329000     -0.0001877551     26.0934772491     77.8394012451     -49.0862655639
131 253    0    0     -0.3543598890     -9.7736291885     -0.0407035017     0.0001810975     -0.0003329000     0.0006112053     26.0934772491     77.8394012451     -49.0862655639
132 204    0    0     -0.3543598890     -9.7736291885     -0.0407035017     0.0001810975     -0.0003329000     0.0006112053     26.0934772491     77.8394012451     -49.0862655639
133 155    0    0     -0.3567542552     -9.7688407897     -0.0574637699     -0.0008841847     -0.0000665798     0.0006112053     26.0934772491     77.8394012451     -49.0862655639
134 107    0    0     -0.3543598890     -9.7664461135     -0.0239432382     -0.0003515444     0.0001997404     0.0000785650     26.0934772491     77.8394012451     -49.0862655639
135  59    0    0     -0.3543598890     -9.7664461135     -0.0239432382     -0.0003515444     0.0001997404     0.0000785650     26.0934772491     77.8394012451     -49.0862655639
136  10    0    0     -0.3543598890     -9.7688407897     -0.0215489125     -0.0000852235     0.0004660605     0.0006112053     26.0934772491     77.8394012451     -49.0862655639
136 218    0    0     -0.3591485500     -9.7736291885     -0.0502807998     0.0001810975     -0.0008655403     0.0008775255     25.3929805755     77.8394012451     -48.7489013671
137 169    0    0     -0.3591485500     -9.7736291885     -0.0502807998     0.0001810975     -0.0008655403     0.0008775255     25.3929805755     77.8394012451     -48.7489013671
138 121    0    0     -0.3495712518     -9.7712354660     -0.0263375616     0.0004474167     -0.0003329000     0.0000785650     25.3929805755     77.8394012451     -48.7489013671
139  72    0    0     -0.3615428924     -9.7736291885     -0.0383091812     0.0007137377     0.0007323807     -0.0012530357     25.3929805755     77.8394012451     -48.7489013671
140  24    0    0     -0.3615428924     -9.7736291885     -0.0383091812     0.0007137377     0.0007323807     -0.0012530357     25.3929805755     77.8394012451     -48.7489013671
140 232    0    0     -0.3495712518     -9.7712354660     -0.0263375616     0.0004474167     -0.0005992201     -0.0004540752     25.3929805755     77.8394012451     -48.7489013671
141 184    0    0     -0.3543598890     -9.7616577148     -0.0383091812     -0.0011505037     0.0007323807     -0.0004540752     25.3929805755     77.8394012451     -48.7489013671
142 136    0    0     -0.3543598890     -9.7616577148     -0.0383091812     -0.0011505037     0.0007323807     -0.0004540752     25.3929805755     77.8394012451     -48.7489013671
143  88    0    0     -0.3663315296     -9.7856006622     -0.0359148550     -0.0011505037     0.0004660605     0.0000785650     25.3929805755     77.8394012451     -48.7489013671
144  39    0    0     -0.3495712518     -9.7736291885     -0.0383091812     -0.0000852235     0.0009987009     0.0006112053     25.7432289123     76.4337234497     -49.4236259460
144 247    0    0     -0.3495712518     -9.7736291885     -0.0383091812     -0.0000852235     0.0009987009     0.0006112053     25.7432289123     76.4337234497     -49.4236259460
145 199    0    0     -0.3639371871     -9.7832069396     -0.0191545906     -0.0006178636     0.0001997404     0.0008775255     25.7432289123     76.4337234497     -49.4236259460
146 151    0    0     -0.3495712518     -9.7640523910     -0.0263375616     0.0004474167     -0.0003329000     0.0003448851     25.7432289123     76.4337234497     -49.4236259460
147 103    0    0     -0.3495712518     -9.7640523910     -0.0263375616     0.0004474167     -0.0003329000     0.0003448851     25.7432289123     76.4337234497     -49.4236259460
148  55    0    0     -0.3639371871     -9.7736291885     -0.0287318849     0.0004474167     -0.0000665798     0.0000785650     25.7432289123     76.4337234497     -49.4236259460
149   6    0    0     -0.3543598890     -9.7712354660     -0.0359148550     0.0004474167     -0.0005992201     0.0003448851     25.7432289123     76.4337234497     -49.4236259460
149 214    0    0     -0.3543598890     -9.7712354660     -0.0359148550     0.0004474167     -0.0005992201     0.0003448851     25.7432289123     76.4337234497     -49.4236259460
150 166    0    0     -0.3495712518     -9.7688407897     -0.0167602658     -0.0006178636     0.0009987009     0.0006112053     25.7432289123     76.4337234497     -49.4236259460
151 118    0    0     -0.3639371871     -9.7640523910     -0.0454921483     -0.0011505037     0.0009987009     0.0008775255     25.9183521270     78.0151138305     -49.2549476623
152  70    0    0     -0.3639371871     -9.7640523910     -0.0454921483     -0.0011505037     0.0009987009     0.0008775255     25.9183521270     78.0151138305     -49.2549476623
153  21    0    0     -0.3495712518     -9.7760238647     -0.0526751232     -0.0006178636     -0.0005992201     0.0011438457     25.9183521270     78.0151138305     -49.2549476623
153 229    0    0     -0.3447826147     -9.7784175872     -0.0335205316     -0.0000852235     -0.0005992201     0.0011438457     25.9183521270     78.0151138305     -49.2549476623
154 181    0    0     -0.3447826147     -9.7784175872     -0.0335205316     -0.0000852235     -0.0005992201     0.0011438457     25.9183521270     78.0151138305     -49.2549476623
155 134    0    0     -0.3519655704     -9.7808122634     -0.0383091812     -0.0003515444     -0.0003329000     -0.0001877551     25.9183521270     78.0151138305     -49.2549476623
156  86    0    0     -0.3495712518     -9.7664461135     -0.0191545906     -0.0008841847     -0.0000665798     0.0006112053     25.9183521270     78.0151138305     -49.2549476623
157  38    0    0     -0.3495712518     -9.7664461135     -0.0191545906     -0.0008841847     -0.0000665798     0.0006112053     25.9183521270     78.0151138305     -49.2549476623
157 246    0    0     -0.3543598890     -9.7808122634     -0.0407035017     0.0001810975     -0.0005992201     -0.0001877551     25.9183521270     78.0151138305     -49.2549476623
158 198    0    0     -0.3687258243     -9.7640523910     -0.0335205316     -0.0003515444     -0.0000665798     0.0000785650     25.2178573608     78.0151138305     -48.9175834655
159 149    0    0     -0.3687258243     -9.7640523910     -0.0335205316     -0.0003515444     -0.0000665798     0.0000785650     25.2178573608     78.0151138305     -48.9175834655
160 101    0    0     -0.3519655704     -9.7688407897     -0.0119716191     -0.0000852235     -0.0003329000     0.0011438457     25.2178573608     78.0151138305     -48.9175834655
161  53    0    0     -0.3591485500     -9.7616577148     -0.0263375616     -0.0003515444     -0.0000665798     -0.0004540752     25.2178573608     78.0151138305     -48.9175834655
162   5    0    0     -0.3591485500     -9.7616577148     -0.0263375616     -0.0003515444     -0.0000665798     -0.0004540752     25.2178573608     78.0151138305     -48.9175834655
162 213    0    0     -0.3663315296     -9.7760238647     -0.0287318849     -0.0000852235     -0.0003329000     -0.0004540752     25.2178573608     78.0151138305     -48.9175834655
163 165    0    0     -0.3735145092     -9.7736291885     -0.0383091812     -0.0003515444     0.0007323807     -0.0007203957     25.2178573608     78.0151138305     -48.9175834655
164 117    0    0     -0.3735145092     -9.7736291885     -0.0383091812     -0.0003515444     0.0007323807     -0.0007203957     25.2178573608     78.0151138305     -48.9175834655
165  69    0    0     -0.3711201906     -9.7664461135     -0.0359148550     0.0004474167     -0.0000665798     -0.0009867157     25.2178573608     78.0151138305     -48.9175834655
166  21    0    0     -0.3567542552     -9.7544746398     -0.0335205316     -0.0000852235     -0.0000665798     -0.0001877551     25.3929805755     78.1908187866     -49.0862655639
166 229    0    0     -0.3567542552     -9.7544746398     -0.0335205316     -0.0000852235     -0.0000665798     -0.0001877551     25.3929805755     78.1908187866     -49.0862655639
167 181    0    0     -0.3399939537     -9.7640523910     -0.0263375616     -0.0000852235     -0.0011318604     0.0011438457     25.3929805755     78.1908187866     -49.0862655639
168 133    0    0     -0.3399939537     -9.7688407897     -0.0311262083     0.0009800568     -0.0003329000     0.0000785650     25.3929805755     78.1908187866     -49.0862655639
169  84    0    0     -0.3399939537     -9.7688407897     -0.0311262083     0.0009800568     -0.0003329000     0.0000785650     25.3929805755     78.1908187866     -49.0862655639
170  35    0    0     -0.3591485500     -9.7856006622     -0.0430978250     0.0004474167     -0.0003329000     0.0006112053     25.3929805755     78.1908187866     -49.0862655639
170 242    0    0     -0.3519655704     -9.7760238647     -0.0311262083     0.0004474167     -0.0005992201     -0.0001877551     25.3929805755     78.1908187866     -49.0862655639
171 194    0    0     -0.3519655704     -9.7760238647     -0.0311262083     0.0004474167     -0.0005992201     -0.0001877551     25.3929805755     78.1908187866     -49.0862655639
172 146    0    0     -0.3615428924     -9.7688407897     -0.0502807998     -0.0000852235     -0.0008655403     0.0006112053     25.3929805755     78.1908187866     -49.0862655639
173  97    0    0     -0.3591485500     -9.7879953384     -0.0215489125     -0.0000852235     -0.0013981805     -0.0004540752     25.2178573608     78.0151138305     -50.6043968200
174  49    0    0     -0.3591485500     -9.7879953384     -0.0215489125     -0.0000852235     -0.0013981805     -0.0004540752     25.2178573608     78.0151138305     -50.6043968200
175   1    0    0     -0.3567542552     -9.7664461135     -0.0287318849     0.0001810975     -0.0008655403     -0.0001877551     25.2178573608     78.0151138305     -50.6043968200
175 208    0    0     -0.3567542552     -9.7808122634     -0.0335205316     0.0001810975     -0.0005992201     -0.0007203957     25.2178573608     78.0151138305     -50.6043968200
176 160    0    0     -0.3567542552     -9.7808122634     -0.0335205316     0.0001810975     -0.0005992201     -0.0007203957     25.2178573608     78.0151138305     -50.6043968200
177 111    0    0     -0.3519655704     -9.7616577148     -0.0335205316     -0.0003515444     -0.0003329000     -0.0001877551     25.2178573608     78.0151138305     -50.6043968200
178  63    0    0     -0.3567542552     -9.7568693161     -0.0215489125     0.0007137377     -0.0000665798     0.0003448851     25.2178573608     78.0151138305     -50.6043968200
179  15    0    0     -0.3567542552     -9.7568693161     -0.0215489125     0.0007137377     -0.0000665798     0.0003448851     25.2178573608     78.0151138305     -50.6043968200
179 223    0    0     -0.3471769332     -9.7664461135     -0.0263375616     0.0001810975     -0.0003329000     -0.0007203957     25.2178573608     78.0151138305     -50.6043968200
180 174    0    0     -0.3447826147     -9.7712354660     -0.0359148550     -0.0000852235     -0.0005992201     0.0000785650     25.2178573608     78.0151138305     -50.6043968200
181 126    0    0     -0.3447826147     -9.7712354660     -0.0359148550     -0.0000852235     -0.0005992201     0.0000785650     25.2178573608     78.0151138305     -50.6043968200
182  77    0    0     -0.3423882961     -9.7664461135     -0.0287318849     0.0004474167     0.0007323807     -0.0001877551     25.9183521270     77.3122711181     -49.2549476623
183  29    0    0     -0.3495712518     -9.7688407897     -0.0335205316     0.0001810975     0.0001997404     0.0006112053     25.9183521270     77.3122711181     -49.2549476623
183 237    0    0     -0.3495712518     -9.7688407897     -0.0335205316     0.0001810975     0.0001997404     0.0006112053     25.9183521270     77.3122711181     -49.2549476623
184 189    0    0     -0.3495712518     -9.7712354660     -0.0191545906     0.0001810975     0.0007323807     -0.0007203957     25.9183521270     77.3122711181     -49.2549476623
185 141    0    0     -0.3567542552     -9.7736291885     -0.0407035017     0.0001810975     0.0001997404     0.0000785650     25.9183521270     77.3122711181     -49.2549476623
186  92    0    0     -0.3567542552     -9.7736291885     -0.0407035017     0.0001810975     0.0001997404     0.0000785650     25.9183521270     77.3122711181     -49.2549476623
187  43    0    0     -0.3567542552     -9.7736291885     -0.0407035017     -0.0014168248     0.0001997404     0.0011438457     25.9183521270     77.3122711181     -49.2549476623
187 251    0    0     -0.3639371871     -9.7712354660     -0.0047886476     -0.0014168248     -0.0005992201     0.0003448851     25.9183521270     77.3122711181     -49.2549476623
188 204    0    0     -0.3639371871     -9.7712354660     -0.0047886476     -0.0014168248     -0.0005992201     0.0003448851     25.9183521270     77.3122711181     -49.2549476623
189 156    0    0     -0.3591485500     -9.7688407897     -0.0071829710     -0.0006178636     0.0004660605     0.0003448851     25.7432289123     78.5422439575     -50.4357147216
190 108    0    0     -0.3567542552     -9.7760238647     -0.0167602658     -0.0000852235     0.0007323807     0.0008775255     25.7432289123     78.5422439575     -50.4357147216
191  60    0    0     -0.3567542552     -9.7760238647     -0.0167602658     -0.0000852235     0.0007323807     0.0008775255     25.7432289123     78.5422439575     -50.4357147216
192  12    0    0     -0.3639371871     -9.7760238647     -0.0478864765     -0.0000852235     0.0001997404     0.0003448851     25.7432289123     78.5422439575     -50.4357147216
192 220    0    0     -0.3567542552     -9.7664461135     -0.0311262083     0.0004474167     -0.0008655403     -0.0004540752     25.7432289123     78.5422439575     -50.4357147216
193 172    0    0     -0.3567542552     -9.7664461135     -0.0311262083     0.0004474167     -0.0008655403     -0.0004540752     25.7432289123     78.5422439575     -50.4357147216
194 124    0    0     -0.3519655704     -9.7640523910     -0.0311262083     -0.0006178636     0.0001997404     0.0014101657     25.7432289123     78.5422439575     -50.4357147216
195  76    0    0     -0.3591485500     -9.7688407897     0.0023943238     -0.0000852235     0.0001997404     0.0003448851     25.7432289123     78.5422439575     -50.4357147216
196  28    0    0     -0.3591485500     -9.7688407897     0.0023943238     -0.0000852235     0.0001997404     0.0003448851     25.7432289123     78.5422439575     -50.4357147216
196 235    0    0     -0.3519655704     -9.7879953384     -0.0526751232     -0.0000852235     -0.0005992201     0.0003448851     26.4437255859     77.4879837036     -49.4236259460
197 187    0    0     -0.3639371871     -9.7784175872     -0.0430978250     0.0004474167     0.0009987009     0.0003448851     26.4437255859     77.4879837036     -49.4236259460
198 139    0    0     -0.3639371871     -9.7784175872     -0.0430978250     0.0004474167     0.0009987009     0.0003448851     26.4437255859     77.4879837036     -49.4236259460
199  90    0    0     -0.3639371871     -9.7568693161     -0.0311262083     0.0009800568     0.0004660605     -0.0007203957     26.4437255859     77.4879837036     -49.4236259460
200  42    0    0     -0.3519655704     -9.7592630386     0.0023943238     -0.0000852235     -0.0000665798     -0.0001877551     26.4437255859     77.4879837036     -49.4236259460
200 249    0    0     -0.3519655704     -9.7592630386     0.0023943238     -0.0000852235     -0.0000665798     -0.0001877551     26.4437255859     77.4879837036     -49.4236259460
201 201    0    0     -0.3615428924     -9.7736291885     -0.0191545906     -0.0000852235     0.0004660605     0.0000785650     26.4437255859     77.4879837036     -49.4236259460
202 153    0    0     -0.3615428924     -9.7760238647     -0.0383091812     -0.0000852235     0.0007323807     0.0000785650     26.4437255859     77.4879837036     -49.4236259460
203 105    0    0     -0.3615428924     -9.7760238647     -0.0383091812     -0.0000852235     0.0007323807     0.0000785650     26.4437255859     77.4879837036     -49.4236259460
204  56    0    0     -0.3519655704     -9.7760238647     -0.0550694465     -0.0006178636     -0.0000665798     0.0000785650     24.1671123504     78.3665313720     -48.5802230834
205   8    0    0     -0.3567542552     -9.7760238647     -0.0430978250     -0.0006178636     0.0001997404     -0.0001877551     24.1671123504     78.3665313720     -48.5802230834
205 215    0    0     -0.3567542552     -9.7760238647     -0.0430978250     -0.0006178636     0.0001997404     -0.0001877551     24.1671123504     78.3665313720     -48.5802230834
206 167    0    0     -0.3375996351     -9.7832069396     -0.0790126848     0.0001810975     -0.0000665798     0.0000785650     24.1671123504     78.3665313720     -48.5802230834
207 119    0    0     -0.3519655704     -9.7760238647     -0.0646467447     -0.0000852235     0.0004660605     0.0011438457     24.1671123504     78.3665313720     -48.5802230834
208  71    0    0     -0.3519655704     -9.7760238647     -0.0646467447     -0.0000852235     0.0004660605     0.0011438457     24.1671123504     78.3665313720     -48.5802230834
209  22    0    0     -0.3687258243     -9.7688407897     -0.0287318849     -0.0006178636     -0.0005992201     0.0003448851     24.1671123504     78.3665313720     -48.5802230834
209 230    0    0     -0.3543598890     -9.7760238647     -0.0335205316     -0.0003515444     -0.0008655403     -0.0004540752     24.1671123504     78.3665313720     -48.5802230834
210 182    0    0     -0.3543598890     -9.7760238647     -0.0335205316     -0.0003515444     -0.0008655403     -0.0004540752     24.1671123504     78.3665313720     -48.5802230834
211 135    0    0     -0.3687258243     -9.7712354660     -0.0478864765     0.0004474167     -0.0003329000     -0.0001877551     24.1671123504     76.6094360351     -48.9175834655
212  87    0    0     -0.3567542552     -9.7832069396     -0.0383091812     0.0001810975     -0.0000665798     0.0008775255     24.1671123504     76.6094360351     -48.9175834655
213  38    0    0     -0.3567542552     -9.7832069396     -0.0383091812     0.0001810975     -0.0000665798     0.0008775255     24.1671123504     76.6094360351     -48.9175834655
213 246    0    0     -0.3783031463     -9.7664461135     -0.0311262083     0.0001810975     -0.0008655403     0.0008775255     24.1671123504     76.6094360351     -48.9175834655
214 198    0    0     -0.3591485500     -9.7784175872     -0.0239432382     0.0001810975     -0.0011318604     0.0011438457     24.1671123504     76.6094360351     -48.9175834655
215 150    0    0     -0.3591485500     -9.7784175872     -0.0239432382     0.0001810975     -0.0011318604     0.0011438457     24.1671123504     76.6094360351     -48.9175834655
216 102    0    0     -0.3543598890     -9.7712354660     -0.0191545906     0.0001810975     -0.0000665798     0.0003448851     24.1671123504     76.6094360351     -48.9175834655
217  53    0    0     -0.3663315296     -9.7712354660     -0.0383091812     0.0001810975     0.0009987009     -0.0001877551     24.1671123504     76.6094360351     -48.9175834655
218   5    0    0     -0.3663315296     -9.7712354660     -0.0383091812     0.0001810975     0.0009987009     -0.0001877551     24.1671123504     76.6094360351     -48.9175834655
218 213    0    0     -0.3639371871     -9.7664461135     -0.0383091812     -0.0006178636     0.0001997404     0.0006112053     24.1671123504     76.6094360351     -48.9175834655
219 165    0    0     -0.3447826147     -9.7640523910     -0.0478864765     0.0004474167     -0.0005992201     -0.0001877551     25.2178573608     77.6636886596     -49.2549476623
220 117    0    0     -0.3447826147     -9.7640523910     -0.0478864765     0.0004474167     -0.0005992201     -0.0001877551     25.2178573608     77.6636886596     -49.2549476623
221  69    0    0     -0.3687258243     -9.7616577148     -0.0550694465     0.0001810975     -0.0003329000     -0.0004540752     25.2178573608     77.6636886596     -49.2549476623
222  20    0    0     -0.3663315296     -9.7664461135     -0.0263375616     -0.0008841847     -0.0008655403     -0.0009867157     25.2178573608     77.6636886596     -49.2549476623
222 229    0    0     -0.3663315296     -9.7664461135     -0.0263375616     -0.0008841847     -0.0008655403     -0.0009867157     25.2178573608     77.6636886596     -49.2549476623
223 181    0    0     -0.3615428924     -9.7664461135     -0.0191545906     -0.0008841847     0.0001997404     0.0000785650     25.2178573608     77.6636886596     -49.2549476623
224 133    0    0     -0.3567542552     -9.7688407897     -0.0335205316     0.0004474167     -0.0000665798     0.0006112053     25.2178573608     77.6636886596     -49.2549476623
225  85    0    0     -0.3567542552     -9.7688407897     -0.0335205316     0.0004474167     -0.0000665798     0.0006112053     25.2178573608     77.6636886596     -49.2549476623
226  36    0    0     -0.3639371871     -9.7664461135     -0.0095772953     0.0001810975     0.0001997404     0.0000785650     25.2178573608     77.6636886596     -49.2549476623
226 243    0    0     -0.3711201906     -9.7808122634     -0.0311262083     0.0004474167     -0.0005992201     0.0006112053     26.2686004638     78.7179489135     -49.5923080444
227 195    0    0     -0.3711201906     -9.7808122634     -0.0311262083     0.0004474167     -0.0005992201     0.0006112053     26.2686004638     78.7179489135     -49.5923080444
228 147    0    0     -0.3519655704     -9.7520809173     -0.0263375616     0.0007137377     -0.0000665798     0.0006112053     26.2686004638     78.7179489135     -49.5923080444
229  98    0    0     -0.3615428924     -9.7640523910     -0.0383091812     0.0001810975     -0.0003329000     -0.0001877551     26.2686004638     78.7179489135     -49.5923080444
230  50    0    0     -0.3615428924     -9.7640523910     -0.0383091812     0.0001810975     -0.0003329000     -0.0001877551     26.2686004638     78.7179489135     -49.5923080444
231   1    0    0     -0.3735145092     -9.7712354660     -0.0335205316     -0.0003515444     -0.0003329000     0.0000785650     26.2686004638     78.7179489135     -49.5923080444
231 208    0    0     -0.3471769332     -9.7760238647     0.0000000000     -0.0008841847     0.0004660605     -0.0001877551     26.2686004638     78.7179489135     -49.5923080444
232 158    0    0     -0.3471769332     -9.7760238647     0.0000000000     -0.0008841847     0.0004660605     -0.0001877551     26.2686004638     78.7179489135     -49.5923080444
233 109    0    0     -0.3519655704     -9.7712354660     -0.0383091812     -0.0003515444     0.0001997404     0.0003448851     26.2686004638     78.7179489135     -49.5923080444
234  61    0    0     -0.3543598890     -9.7568693161     -0.0407035017     -0.0003515444     -0.0000665798     0.0003448851     24.8676090240     76.9608535766     -48.5802230834
235  12    0    0     -0.3543598890     -9.7568693161     -0.0407035017     -0.0003515444     -0.0000665798     0.0003448851     24.8676090240     76.9608535766     -48.5802230834
235 219    0    0     -0.3495712518     -9.7712354660     -0.0430978250     -0.0000852235     0.0001997404     -0.0004540752     24.8676090240     76.9608535766     -48.5802230834
236 171    0    0     -0.3567542552     -9.7784175872     -0.0383091812     -0.0000852235     -0.0011318604     0.0008775255     24.8676090240     76.9608535766     -48.5802230834
237 123    0    0     -0.3567542552     -9.7784175872     -0.0383091812     -0.0000852235     -0.0011318604     0.0008775255     24.8676090240     76.9608535766     -48.5802230834
238  74    0    0     -0.3639371871     -9.7712354660     -0.0191545906     -0.0003515444     0.0001997404     0.0022091262     24.8676090240     76.9608535766     -48.5802230834
239  26    0    0     -0.3495712518     -9.7664461135     -0.0502807998     -0.0003515444     0.0007323807     0.0006112053     24.8676090240     76.9608535766     -48.5802230834
239 233    0    0     -0.3495712518     -9.7664461135     -0.0502807998     -0.0003515444     0.0007323807     0.0006112053     24.8676090240     76.9608535766     -48.5802230834
240 185    0    0     -0.3399939537     -9.7640523910     -0.0454921483     0.0004474167     0.0007323807     0.0003448851     24.8676090240     76.9608535766     -48.5802230834
241 136    0    0     -0.3687258243     -9.7808122634     -0.0407035017     0.0007137377     -0.0008655403     0.0003448851     25.2178573608     78.3665313720     -48.2428588867
242  88    0    0     -0.3687258243     -9.7808122634     -0.0407035017     0.0007137377     -0.0008655403     0.0003448851     25.2178573608     78.3665313720     -48.2428588867
243  40    0    0     -0.3543598890     -9.7664461135     -0.0359148550     -0.0006178636     0.0001997404     0.0000785650     25.2178573608     78.3665313720     -48.2428588867
243 247    0    0     -0.3495712518     -9.7688407897     -0.0359148550     -0.0000852235     0.0007323807     -0.0009867157     25.2178573608     78.3665313720     -48.2428588867
244 199    0    0     -0.3495712518     -9.7688407897     -0.0359148550     -0.0000852235     0.0007323807     -0.0009867157     25.2178573608     78.3665313720     -48.2428588867
245 151    0    0     -0.3543598890     -9.7760238647     -0.0071829710     0.0007137377     -0.0003329000     -0.0004540752     25.2178573608     78.3665313720     -48.2428588867
246 103    0    0     -0.3543598890     -9.7784175872     -0.0287318849     -0.0000852235     -0.0005992201     0.0003448851     25.2178573608     78.3665313720     -48.2428588867
247  55    0    0     -0.3543598890     -9.7784175872     -0.0287318849     -0.0000852235     -0.0005992201     0.0003448851     25.2178573608     78.3665313720     -48.2428588867
248   7    0    0     -0.3615428924     -9.7592630386     -0.0167602658     0.0007137377     -0.0003329000     -0.0004540752     25.2178573608     78.3665313720     -48.2428588867
248 214    0    0     -0.3735145092     -9.7664461135     -0.0287318849     0.0004474167     -0.0000665798     -0.0001877551     25.9183521270     79.0693664550     -49.5923080444
249 166    0    0     -0.3735145092     -9.7664461135     -0.0287318849     0.0004474167     -0.0000665798     -0.0001877551     25.9183521270     79.0693664550     -49.5923080444
250 118    0    0     -0.3639371871     -9.7688407897     -0.0383091812     0.0004474167     -0.0003329000     -0.0001877551     25.9183521270     79.0693664550     -49.5923080444
251  70    0    0     -0.3495712518     -9.7808122634     -0.0359148550     -0.0000852235     -0.0000665798     -0.0004540752     25.9183521270     79.0693664550     -49.5923080444
252  22    0    0     -0.3495712518     -9.7808122634     -0.0359148550     -0.0000852235     -0.0000665798     -0.0004540752     25.9183521270     79.0693664550     -49.5923080444
252 229    0    0     -0.3591485500     -9.7592630386     -0.0407035017     -0.0003515444     -0.0003329000     -0.0007203957     25.9183521270     79.0693664550     -49.5923080444
253 181    0    0     -0.3471769332     -9.7688407897     -0.0311262083     0.0001810975     -0.0003329000     -0.0001877551     25.9183521270     79.0693664550     -49.5923080444
254 133    0    0     -0.3471769332     -9.7688407897     -0.0311262083     0.0001810975     -0.0003329000     -0.0001877551     25.9183521270     79.0693664550     -49.5923080444
255  84    0    0     -0.3591485500     -9.7712354660     -0.0095772953     -0.0000852235     -0.0005992201     -0.0004540752     25.9183521270     79.0693664550     -49.5923080444
  0  36    0    0     -0.3543598890     -9.7736291885     -0.0335205316     -0.0003515444     0.0004660605     -0.0001877551     26.2686004638     77.3122711181     -47.5681343078
  0 243    0    0     -0.3543598890     -9.7736291885     -0.0335205316     -0.0003515444     0.0004660605     -0.0001877551     26.2686004638     77.3122711181     -47.5681343078
  1 195    0    0     -0.3639371871     -9.7760238647     -0.0215489125     -0.0003515444     0.0009987009     0.0000785650     26.2686004638     77.3122711181     -47.5681343078
  2 146    0    0     -0.3447826147     -9.7664461135     -0.0215489125     -0.0003515444     0.0004660605     -0.0001877551     26.2686004638     77.3122711181     -47.5681343078
  3  98    0    0     -0.3447826147     -9.7664461135     -0.0215489125     -0.0003515444     0.0004660605     -0.0001877551     26.2686004638     77.3122711181     -47.5681343078
  4  50    0    0     -0.3543598890     -9.7784175872     -0.0407035017     0.0001810975     -0.0000665798     -0.0001877551     26.2686004638     77.3122711181     -47.5681343078
  5   1    0    0     -0.3663315296     -9.7784175872     -0.0143659424     -0.0003515444     0.0004660605     0.0006112053     26.2686004638     77.3122711181     -47.5681343078
  5 209    0    0     -0.3663315296     -9.7784175872     -0.0143659424     -0.0003515444     0.0004660605     0.0006112053     26.2686004638     77.3122711181     -47.5681343078
  6 160    0    0     -0.3783031463     -9.7712354660     -0.0287318849     -0.0014168248     0.0012650209     0.0006112053     26.2686004638     77.3122711181     -47.5681343078
  7 112    0    0     -0.3615428924     -9.7640523910     -0.0215489125     -0.0008841847     0.0004660605     -0.0004540752     26.2686004638     77.3122711181     -47.5681343078
  8  63    0    0     -0.3615428924     -9.7640523910     -0.0215489125     -0.0008841847     0.0004660605     -0.0004540752     26.2686004638     77.3122711181     -47.5681343078
  9  15    0    0     -0.3735145092     -9.7856006622     -0.0574637699     -0.0003515444     -0.0000665798     -0.0001877551     25.7432289123     77.8394012451     -50.0983543395
  9 223    0    0     -0.3687258243     -9.7664461135     -0.0239432382     -0.0003515444     -0.0000665798     0.0008775255     25.7432289123     77.8394012451     -50.0983543395
 10 174    0    0     -0.3687258243     -9.7664461135     -0.0239432382     -0.0003515444     -0.0000665798     0.0008775255     25.7432289123     77.8394012451     -50.0983543395
 11 126    0    0     -0.3615428924     -9.7664461135     -0.0191545906     0.0001810975     0.0004660605     0.0000785650     25.7432289123     77.8394012451     -50.0983543395
 12  78    0    0     -0.3567542552     -9.7640523910     -0.0143659424     0.0009800568     -0.0003329000     0.0000785650     25.7432289123     77.8394012451     -50.0983543395
 13  29    0    0     -0.3567542552     -9.7640523910     -0.0143659424     0.0009800568     -0.0003329000     0.0000785650     25.7432289123     77.8394012451     -50.0983543395
 13 236    0    0     -0.3591485500     -9.7664461135     -0.0095772953     -0.0006178636     0.0009987009     0.0003448851     25.7432289123     77.8394012451     -50.0983543395
 14 187    0    0     -0.3591485500     -9.7664461135     -0.0095772953     -0.0006178636     0.0009987009     0.0003448851     25.7432289123     77.8394012451     -50.0983543395
 15 139    0    0     -0.3663315296     -9.7879953384     -0.0335205316     0.0001810975     0.0001997404     -0.0001877551     25.7432289123     77.8394012451     -50.0983543395
 16  91    0    0     -0.3567542552     -9.7616577148     -0.0574637699     -0.0006178636     -0.0005992201     -0.0001877551     25.0427322387     77.8394012451     -49.4236259460
 17  43    0    0     -0.3567542552     -9.7616577148     -0.0574637699     -0.0006178636     -0.0005992201     -0.0001877551     25.0427322387     77.8394012451     -49.4236259460
 17 251    0    0     -0.3615428924     -9.7544746398     -0.0478864765     -0.0003515444     -0.0003329000     -0.0001877551     25.0427322387     77.8394012451     -49.4236259460
 18 203    0    0     -0.3543598890     -9.7592630386     -0.0287318849     0.0004474167     -0.0011318604     0.0008775255     25.0427322387     77.8394012451     -49.4236259460
 19 154    0    0     -0.3543598890     -9.7592630386     -0.0287318849     0.0004474167     -0.0011318604     0.0008775255     25.0427322387     77.8394012451     -49.4236259460
 20 106    0    0     -0.3543598890     -9.7568693161     -0.0167602658     -0.0003515444     -0.0000665798     0.0014101657     25.0427322387     77.8394012451     -49.4236259460
 21  58    0    0     -0.3567542552     -9.7712354660     -0.0239432382     -0.0000852235     -0.0003329000     0.0003448851     25.0427322387     77.8394012451     -49.4236259460
 22  10    0    0     -0.3567542552     -9.7712354660     -0.0239432382     -0.0000852235     -0.0003329000     0.0003448851     25.0427322387     77.8394012451     -49.4236259460
 22 218    0    0     -0.3567542552     -9.7736291885     -0.0239432382     -0.0000852235     -0.0000665798     0.0003448851     25.0427322387     77.8394012451     -49.4236259460
 23 170    0    0     -0.3663315296     -9.7568693161     -0.0383091812     -0.0003515444     -0.0003329000     0.0000785650     26.0934772491     78.1908187866     -49.4236259460
 24 122    0    0     -0.3663315296     -9.7568693161     -0.0383091812     -0.0003515444     -0.0003329000     0.0000785650     26.0934772491     78.1908187866     -49.4236259460
 25  73    0    0     -0.3543598890     -9.7736291885     -0.0215489125     -0.0011505037     -0.0005992201     0.0003448851     26.0934772491     78.1908187866     -49.4236259460
 26  25    0    0     -0.3663315296     -9.7736291885     -0.0191545906     -0.0006178636     -0.0000665798     0.0000785650     26.0934772491     78.1908187866     -49.4236259460
 26 233    0    0     -0.3663315296     -9.7736291885     -0.0191545906     -0.0006178636     -0.0000665798     0.0000785650     26.0934772491     78.1908187866     -49.4236259460
 27 185    0    0     -0.3663315296     -9.7736291885     -0.0263375616     -0.0000852235     0.0001997404     0.0000785650     26.0934772491     78.1908187866     -49.4236259460
 28 136    0    0     -0.3543598890     -9.7760238647     -0.0430978250     0.0001810975     -0.0000665798     -0.0001877551     26.0934772491     78.1908187866     -49.4236259460
 29  88    0    0     -0.3543598890     -9.7760238647     -0.0430978250     0.0001810975     -0.0000665798     -0.0001877551     26.0934772491     78.1908187866     -49.4236259460
 30  39    0    0     -0.3567542552     -9.7808122634     -0.0359148550     0.0001810975     0.0001997404     0.0000785650     26.0934772491     78.1908187866     -49.4236259460
 30 246    0    0     -0.3567542552     -9.7688407897     -0.0359148550     -0.0006178636     0.0007323807     0.0006112053     26.6188488006     77.3122711181     -49.5923080444
 31 198    0    0     -0.3567542552     -9.7688407897     -0.0359148550     -0.0006178636     0.0007323807     0.0006112053     26.6188488006     77.3122711181     -49.5923080444
 32 149    0    0     -0.3567542552     -9.7568693161     -0.0574637699     0.0004474167     -0.0000665798     0.0000785650     26.6188488006     77.3122711181     -49.5923080444
 33 101    0    0     -0.3567542552     -9.7736291885     -0.0119716191     -0.0006178636     -0.0000665798     -0.0007203957     26.6188488006     77.3122711181     -49.5923080444
 34  53    0    0     -0.3567542552     -9.7736291885     -0.0119716191     -0.0006178636     -0.0000665798     -0.0007203957     26.6188488006     77.3122711181     -49.5923080444
 35   5    0    0     -0.3639371871     -9.7712354660     -0.0191545906     -0.0006178636     0.0004660605     -0.0004540752     26.6188488006     77.3122711181     -49.5923080444
 35 212    0    0     -0.3423882961     -9.7712354660     -0.0167602658     -0.0003515444     -0.0003329000     0.0000785650     26.6188488006     77.3122711181     -49.5923080444
 36 163    0    0     -0.3423882961     -9.7712354660     -0.0167602658     -0.0003515444     -0.0003329000     0.0000785650     26.6188488006     77.3122711181     -49.5923080444
 37 115    0    0     -0.3615428924     -9.7784175872     -0.0407035017     -0.0008841847     0.0001997404     -0.0007203957     26.6188488006     77.3122711181     -49.5923080444
 38  66    0    0     -0.3471769332     -9.7760238647     -0.0502807998     0.0007137377     0.0004660605     0.0000785650     25.5681037902     77.6636886596     -48.2428588867
 39  17    0    0     -0.3471769332     -9.7760238647     -0.0502807998     0.0007137377     0.0004660605     0.0000785650     25.5681037902     77.6636886596     -48.2428588867
 39 224    0    0     -0.3519655704     -9.7808122634     -0.0502807998     0.0004474167     0.0009987009     0.0003448851     25.5681037902     77.6636886596     -48.2428588867
 40 175    0    0     -0.3639371871     -9.7664461135     -0.0383091812     -0.0003515444     0.0007323807     0.0000785650     25.5681037902     77.6636886596     -48.2428588867
 41 127    0    0     -0.3639371871     -9.7664461135     -0.0383091812     -0.0003515444     0.0007323807     0.0000785650     25.5681037902     77.6636886596     -48.2428588867
 42  78    0    0     -0.3735145092     -9.7568693161     -0.0143659424     0.0001810975     0.0001997404     0.0006112053     25.5681037902     77.6636886596     -48.2428588867
 43  29    0    0     -0.3663315296     -9.7688407897     -0.0383091812     -0.0000852235     0.0007323807     -0.0001877551     25.5681037902     77.6636886596     -48.2428588867
 43 237    0    0     -0.3663315296     -9.7688407897     -0.0383091812     -0.0000852235     0.0007323807     -0.0001877551     25.5681037902     77.6636886596     -48.2428588867
 44 189    0    0     -0.3567542552     -9.7808122634     -0.0335205316     0.0004474167     0.0001997404     0.0000785650     25.5681037902     77.6636886596     -48.2428588867
 45 140    0    0     -0.3543598890     -9.7760238647     -0.0454921483     -0.0003515444     -0.0003329000     0.0000785650     25.5681037902     77.6636886596     -48.2428588867
 46  91    0    0     -0.3543598890     -9.7760238647     -0.0454921483     -0.0003515444     -0.0003329000     0.0000785650     25.5681037902     77.6636886596     -48.2428588867
 47  43    0    0     -0.3423882961     -9.7688407897     -0.0383091812     -0.0000852235     0.0007323807     0.0008775255     25.3929805755     77.1365661621     -48.7489013671
 47 250    0    0     -0.3639371871     -9.7832069396     -0.0167602658     0.0001810975     0.0004660605     0.0014101657     25.3929805755     77.1365661621     -48.7489013671
 48 202    0    0     -0.3639371871     -9.7832069396     -0.0167602658     0.0001810975     0.0004660605     0.0014101657     25.3929805755     77.1365661621     -48.7489013671
 49 153    0    0     -0.3759088277     -9.7688407897     -0.0167602658     -0.0000852235     0.0007323807     0.0014101657     25.3929805755     77.1365661621     -48.7489013671
 50 105    0    0     -0.3567542552     -9.7712354660     -0.0263375616     0.0001810975     0.0001997404     0.0003448851     25.3929805755     77.1365661621     -48.7489013671
 51  56    0    0     -0.3567542552     -9.7712354660     -0.0263375616     0.0001810975     0.0001997404     0.0003448851     25.3929805755     77.1365661621     -48.7489013671
 52   8    0    0     -0.3639371871     -9.7688407897     -0.0239432382     0.0001810975     0.0001997404     -0.0001877551     25.3929805755     77.1365661621     -48.7489013671
 52 216    0    0     -0.3519655704     -9.7712354660     -0.0239432382     -0.0006178636     -0.0003329000     0.0006112053     25.3929805755     77.1365661621     -48.7489013671
 53 167    0    0     -0.3519655704     -9.7712354660     -0.0239432382     -0.0006178636     -0.0003329000     0.0006112053     25.3929805755     77.1365661621     -48.7489013671
 54 119    0    0     -0.3543598890     -9.7640523910     -0.0359148550     -0.0006178636     0.0001997404     0.0003448851     25.7432289123     78.1908187866     -48.4115409851
 55  71    0    0     -0.3543598890     -9.7832069396     -0.0215489125     -0.0000852235     -0.0011318604     0.0003448851     25.7432289123     78.1908187866     -48.4115409851
 56  23    0    0     -0.3543598890     -9.7832069396     -0.0215489125     -0.0000852235     -0.0011318604     0.0003448851     25.7432289123     78.1908187866     -48.4115409851
 56 230    0    0     -0.3615428924     -9.7736291885     -0.0215489125     -0.0003515444     0.0001997404     0.0000785650     25.7432289123     78.1908187866     -48.4115409851
 57 182    0    0     -0.3615428924     -9.7832069396     -0.0119716191     -0.0003515444     -0.0000665798     0.0006112053     25.7432289123     78.1908187866     -48.4115409851
 58 134    0    0     -0.3615428924     -9.7832069396     -0.0119716191     -0.0003515444     -0.0000665798     0.0006112053     25.7432289123     78.1908187866     -48.4115409851
 59  86    0    0     -0.3519655704     -9.7736291885     -0.0478864765     -0.0006178636     0.0004660605     0.0008775255     25.7432289123     78.1908187866     -48.4115409851
 60  38    0    0     -0.3495712518     -9.7664461135     -0.0407035017     -0.0003515444     -0.0003329000     0.0011438457     25.7432289123     78.1908187866     -48.4115409851
 60 246    0    0     -0.3495712518     -9.7664461135     -0.0407035017     -0.0003515444     -0.0003329000     0.0011438457     25.7432289123     78.1908187866     -48.4115409851
 61 198    0    0     -0.3567542552     -9.7736291885     -0.0502807998     -0.0008841847     0.0001997404     0.0003448851     26.9690971374     78.3665313720     -48.2428588867
 62 149    0    0     -0.3615428924     -9.7688407897     -0.0670410633     -0.0014168248     0.0001997404     0.0003448851     26.9690971374     78.3665313720     -48.2428588867
 63 101    0    0     -0.3615428924     -9.7688407897     -0.0670410633     -0.0014168248     0.0001997404     0.0003448851     26.9690971374     78.3665313720     -48.2428588867
 64  53    0    0     -0.3639371871     -9.7808122634     -0.0646467447     -0.0000852235     0.0004660605     -0.0001877551     26.9690971374     78.3665313720     -48.2428588867
 65   4    0    0     -0.3519655704     -9.7760238647     -0.0646467447     0.0009800568     0.0007323807     0.0008775255     26.9690971374     78.3665313720     -48.2428588867
 65 211    0    0     -0.3519655704     -9.7760238647     -0.0646467447     0.0009800568     0.0007323807     0.0008775255     26.9690971374     78.3665313720     -48.2428588867
 66 162    0    0     -0.3543598890     -9.7784175872     -0.0215489125     -0.0006178636     -0.0000665798     0.0008775255     26.9690971374     78.3665313720     -48.2428588867
 67 114    0    0     -0.3567542552     -9.7664461135     -0.0143659424     -0.0000852235     0.0007323807     -0.0001877551     26.9690971374     78.3665313720     -48.2428588867
 68  66    0    0     -0.3567542552     -9.7664461135     -0.0143659424     -0.0000852235     0.0007323807     -0.0001877551     26.9690971374     78.3665313720     -48.2428588867
 69  18    0    0     -0.3615428924     -9.7616577148     -0.0311262083     0.0004474167     0.0004660605     0.0003448851     25.2178573608     77.6636886596     -50.6043968200
 69 225    0    0     -0.3639371871     -9.7688407897     -0.0071829710     -0.0000852235     0.0001997404     -0.0007203957     25.2178573608     77.6636886596     -50.6043968200
 70 177    0    0     -0.3639371871     -9.7688407897     -0.0071829710     -0.0000852235     0.0001997404     -0.0007203957     25.2178573608     77.6636886596     -50.6043968200
 71 128    0    0     -0.3567542552     -9.7808122634     -0.0071829710     0.0004474167     0.0007323807     -0.0009867157     25.2178573608     77.6636886596     -50.6043968200
 72  79    0    0     -0.3567542552     -9.7688407897     -0.0287318849     0.0001810975     0.0007323807     -0.0012530357     25.2178573608     77.6636886596     -50.6043968200
 73  30    0    0     -0.3567542552     -9.7688407897     -0.0287318849     0.0001810975     0.0007323807     -0.0012530357     25.2178573608     77.6636886596     -50.6043968200
 73 237    0    0     -0.3495712518     -9.7760238647     -0.0191545906     -0.0003515444     -0.0003329000     -0.0001877551     25.2178573608     77.6636886596     -50.6043968200
 74 189    0    0     -0.3591485500     -9.7784175872     -0.0287318849     -0.0000852235     0.0001997404     0.0006112053     25.2178573608     77.6636886596     -50.6043968200
 75 141    0    0     -0.3591485500     -9.7784175872     -0.028731884
