# Supplementary material for: A localization method for wireless capsule endoscopy using side wall cameras and IMU sensor
Source: Sci Rep. 2021 May 27;11:11204. doi: 10.1038/s41598-021-90523-w (PMC8160358; doi:10.1038/s41598-021-90523-w)
Supplement: Supplementary file 1 — Supplementary Information. [file 41598_2021_90523_MOESM1_ESM.zip › data/station_2]

175 197    0    0     -0.3663315296     -9.7712354660     -0.0023943238     -0.0003515444     0.0001997404     0.0000785650     25.0427322387     77.8394012451     -48.7489013671
176 148    0    0     -0.3663315296     -9.7712354660     -0.0023943238     -0.0003515444     0.0001997404     0.0000785650     25.0427322387     77.8394012451     -48.7489013671
177 100    0    0     -0.3663315296     -9.7688407897     -0.0454921483     -0.0006178636     0.0004660605     0.0016764857     26.0934772491     77.8394012451     -48.7489013671
178  52    0    0     -0.3759088277     -9.7616577148     -0.0143659424     0.0001810975     0.0001997404     0.0006112053     26.0934772491     77.8394012451     -48.7489013671
179   3    0    0     -0.3759088277     -9.7616577148     -0.0143659424     0.0001810975     0.0001997404     0.0006112053     26.0934772491     77.8394012451     -48.7489013671
179 210    0    0     -0.3854861259     -9.7640523910     -0.0215489125     -0.0006178636     -0.0003329000     -0.0001877551     26.0934772491     77.8394012451     -48.7489013671
180 162    0    0     -0.3783031463     -9.7592630386     -0.0287318849     -0.0003515444     -0.0005992201     0.0003448851     26.0934772491     77.8394012451     -48.7489013671
181 114    0    0     -0.3783031463     -9.7592630386     -0.0287318849     -0.0003515444     -0.0005992201     0.0003448851     26.0934772491     77.8394012451     -48.7489013671
182  66    0    0     -0.3687258243     -9.7688407897     0.0047886476     -0.0000852235     -0.0003329000     0.0006112053     26.0934772491     77.8394012451     -48.7489013671
183  18    0    0     -0.3783031463     -9.7544746398     -0.0071829710     -0.0003515444     0.0007323807     0.0008775255     26.0934772491     77.8394012451     -48.7489013671
183 225    0    0     -0.3783031463     -9.7544746398     -0.0071829710     -0.0003515444     0.0007323807     0.0008775255     26.0934772491     77.8394012451     -48.7489013671
184 177    0    0     -0.3711201906     -9.7640523910     -0.0574637699     -0.0000852235     0.0012650209     0.0008775255     26.7939720153     78.8936614990     -49.0862655639
185 128    0    0     -0.3711201906     -9.7808122634     -0.0383091812     0.0004474167     0.0001997404     0.0003448851     26.7939720153     78.8936614990     -49.0862655639
186  80    0    0     -0.3711201906     -9.7808122634     -0.0383091812     0.0004474167     0.0001997404     0.0003448851     26.7939720153     78.8936614990     -49.0862655639
187  31    0    0     -0.3759088277     -9.7808122634     -0.0119716191     -0.0000852235     -0.0005992201     0.0008775255     26.7939720153     78.8936614990     -49.0862655639
187 239    0    0     -0.3711201906     -9.7664461135     -0.0239432382     0.0001810975     0.0001997404     0.0006112053     26.7939720153     78.8936614990     -49.0862655639
188 190    0    0     -0.3711201906     -9.7664461135     -0.0239432382     0.0001810975     0.0001997404     0.0006112053     26.7939720153     78.8936614990     -49.0862655639
189 141    0    0     -0.3711201906     -9.7736291885     -0.0167602658     0.0001810975     0.0004660605     0.0006112053     26.7939720153     78.8936614990     -49.0862655639
190  93    0    0     -0.3830918121     -9.7592630386     -0.0407035017     -0.0006178636     -0.0003329000     0.0011438457     26.7939720153     78.8936614990     -49.0862655639
191  44    0    0     -0.3830918121     -9.7592630386     -0.0407035017     -0.0006178636     -0.0003329000     0.0011438457     26.7939720153     78.8936614990     -49.0862655639
191 252    0    0     -0.3711201906     -9.7688407897     -0.0502807998     -0.0008841847     -0.0013981805     0.0006112053     25.9183521270     76.9608535766     -48.9175834655
192 204    0    0     -0.3830918121     -9.7712354660     -0.0191545906     -0.0006178636     -0.0005992201     0.0008775255     25.9183521270     76.9608535766     -48.9175834655
193 156    0    0     -0.3830918121     -9.7712354660     -0.0191545906     -0.0006178636     -0.0005992201     0.0008775255     25.9183521270     76.9608535766     -48.9175834655
194 108    0    0     -0.3830918121     -9.7688407897     -0.0311262083     0.0004474167     -0.0011318604     -0.0001877551     25.9183521270     76.9608535766     -48.9175834655
195  60    0    0     -0.3806974601     -9.7760238647     -0.0167602658     -0.0003515444     0.0004660605     -0.0001877551     25.9183521270     76.9608535766     -48.9175834655
196  11    0    0     -0.3806974601     -9.7760238647     -0.0167602658     -0.0003515444     0.0004660605     -0.0001877551     25.9183521270     76.9608535766     -48.9175834655
196 219    0    0     -0.3830918121     -9.7688407897     -0.0215489125     -0.0000852235     0.0004660605     0.0006112053     25.9183521270     76.9608535766     -48.9175834655
197 171    0    0     -0.3687258243     -9.7712354660     -0.0023943238     -0.0003515444     -0.0003329000     0.0008775255     25.9183521270     76.9608535766     -48.9175834655
198 123    0    0     -0.3687258243     -9.7712354660     -0.0023943238     -0.0003515444     -0.0003329000     0.0008775255     25.9183521270     76.9608535766     -48.9175834655
199  75    0    0     -0.3687258243     -9.7736291885     -0.0335205316     -0.0011505037     -0.0000665798     0.0006112053     26.2686004638     78.7179489135     -49.5923080444
200  27    0    0     -0.3567542552     -9.7760238647     -0.0047886476     -0.0014168248     -0.0000665798     0.0003448851     26.2686004638     78.7179489135     -49.5923080444
200 234    0    0     -0.3567542552     -9.7760238647     -0.0047886476     -0.0014168248     -0.0000665798     0.0003448851     26.2686004638     78.7179489135     -49.5923080444
201 186    0    0     -0.3735145092     -9.7544746398     -0.0239432382     0.0004474167     -0.0000665798     0.0006112053     26.2686004638     78.7179489135     -49.5923080444
202 138    0    0     -0.3854861259     -9.7616577148     -0.0071829710     -0.0000852235     0.0007323807     -0.0001877551     26.2686004638     78.7179489135     -49.5923080444
203  90    0    0     -0.3854861259     -9.7616577148     -0.0071829710     -0.0000852235     0.0007323807     -0.0001877551     26.2686004638     78.7179489135     -49.5923080444
204  42    0    0     -0.3783031463     -9.7640523910     -0.0047886476     0.0004474167     0.0015313411     0.0000785650     26.2686004638     78.7179489135     -49.5923080444
204 249    0    0     -0.3687258243     -9.7616577148     -0.0071829710     0.0004474167     -0.0003329000     0.0008775255     26.2686004638     78.7179489135     -49.5923080444
205 200    0    0     -0.3687258243     -9.7616577148     -0.0071829710     0.0004474167     -0.0003329000     0.0008775255     26.2686004638     78.7179489135     -49.5923080444
206 152    0    0     -0.3783031463     -9.7664461135     -0.0263375616     -0.0006178636     -0.0008655403     0.0011438457     25.7432289123     77.4879837036     -49.7609901428
207 104    0    0     -0.3639371871     -9.7664461135     -0.0430978250     -0.0016831439     -0.0008655403     -0.0001877551     25.7432289123     77.4879837036     -49.7609901428
208  57    0    0     -0.3639371871     -9.7664461135     -0.0430978250     -0.0016831439     -0.0008655403     -0.0001877551     25.7432289123     77.4879837036     -49.7609901428
209   9    0    0     -0.3759088277     -9.7640523910     -0.0359148550     -0.0006178636     -0.0003329000     0.0006112053     25.7432289123     77.4879837036     -49.7609901428
209 216    0    0     -0.3783031463     -9.7688407897     -0.0143659424     0.0009800568     -0.0005992201     0.0006112053     25.7432289123     77.4879837036     -49.7609901428
210 168    0    0     -0.3783031463     -9.7688407897     -0.0143659424     0.0009800568     -0.0005992201     0.0006112053     25.7432289123     77.4879837036     -49.7609901428
211 119    0    0     -0.3878804397     -9.7544746398     0.0119716191     -0.0003515444     -0.0003329000     -0.0001877551     25.7432289123     77.4879837036     -49.7609901428
212  71    0    0     -0.3783031463     -9.7592630386     -0.0143659424     0.0001810975     -0.0005992201     0.0011438457     25.7432289123     77.4879837036     -49.7609901428
213  23    0    0     -0.3783031463     -9.7592630386     -0.0143659424     0.0001810975     -0.0005992201     0.0011438457     25.7432289123     77.4879837036     -49.7609901428
213 230    0    0     -0.3615428924     -9.7640523910     -0.0215489125     -0.0000852235     -0.0005992201     0.0006112053     25.9183521270     78.7179489135     -48.2428588867
214 182    0    0     -0.3663315296     -9.7712354660     -0.0311262083     -0.0006178636     -0.0003329000     0.0014101657     25.9183521270     78.7179489135     -48.2428588867
215 135    0    0     -0.3663315296     -9.7712354660     -0.0311262083     -0.0006178636     -0.0003329000     0.0014101657     25.9183521270     78.7179489135     -48.2428588867
216  87    0    0     -0.3663315296     -9.7688407897     -0.0454921483     0.0007137377     0.0001997404     0.0011438457     25.9183521270     78.7179489135     -48.2428588867
217  39    0    0     -0.3759088277     -9.7640523910     -0.0454921483     -0.0003515444     0.0004660605     0.0003448851     25.9183521270     78.7179489135     -48.2428588867
217 247    0    0     -0.3759088277     -9.7640523910     -0.0454921483     -0.0003515444     0.0004660605     0.0003448851     25.9183521270     78.7179489135     -48.2428588867
218 198    0    0     -0.3830918121     -9.7688407897     -0.0239432382     -0.0006178636     0.0001997404     0.0006112053     25.9183521270     78.7179489135     -48.2428588867
219 150    0    0     -0.3759088277     -9.7664461135     -0.0047886476     -0.0006178636     0.0004660605     0.0008775255     25.9183521270     78.7179489135     -48.2428588867
220 102    0    0     -0.3759088277     -9.7664461135     -0.0047886476     -0.0006178636     0.0004660605     0.0008775255     25.9183521270     78.7179489135     -48.2428588867
221  53    0    0     -0.3806974601     -9.7664461135     0.0000000000     0.0001810975     0.0004660605     0.0003448851     25.9183521270     78.7179489135     -48.2428588867
222   3    0    0     -0.3806974601     -9.7592630386     -0.0526751232     -0.0003515444     0.0009987009     0.0000785650     25.2178573608     77.6636886596     -49.2549476623
222 211    0    0     -0.3806974601     -9.7592630386     -0.0526751232     -0.0003515444     0.0009987009     0.0000785650     25.2178573608     77.6636886596     -49.2549476623
223 162    0    0     -0.3711201906     -9.7688407897     -0.0191545906     0.0004474167     0.0004660605     -0.0004540752     25.2178573608     77.6636886596     -49.2549476623
224 114    0    0     -0.3735145092     -9.7832069396     -0.0311262083     -0.0006178636     0.0009987009     0.0003448851     25.2178573608     77.6636886596     -49.2549476623
225  65    0    0     -0.3735145092     -9.7832069396     -0.0311262083     -0.0006178636     0.0009987009     0.0003448851     25.2178573608     77.6636886596     -49.2549476623
226  17    0    0     -0.3663315296     -9.7712354660     -0.0430978250     0.0004474167     0.0007323807     -0.0004540752     25.2178573608     77.6636886596     -49.2549476623
226 225    0    0     -0.3759088277     -9.7736291885     0.0047886476     0.0001810975     0.0004660605     0.0008775255     25.2178573608     77.6636886596     -49.2549476623
227 176    0    0     -0.3759088277     -9.7736291885     0.0047886476     0.0001810975     0.0004660605     0.0008775255     25.2178573608     77.6636886596     -49.2549476623
228 127    0    0     -0.3687258243     -9.7736291885     -0.0119716191     -0.0000852235     0.0004660605     0.0003448851     25.2178573608     77.6636886596     -49.2549476623
229  79    0    0     -0.3711201906     -9.7712354660     -0.0263375616     -0.0000852235     0.0004660605     0.0003448851     25.2178573608     77.6636886596     -49.2549476623
230  30    0    0     -0.3711201906     -9.7712354660     -0.0263375616     -0.0000852235     0.0004660605     0.0003448851     26.2686004638     76.6094360351     -49.9296722412
230 238    0    0     -0.3735145092     -9.7784175872     -0.0143659424     -0.0006178636     0.0004660605     0.0006112053     26.2686004638     76.6094360351     -49.9296722412
231 190    0    0     -0.3735145092     -9.7784175872     -0.0143659424     -0.0006178636     0.0004660605     0.0006112053     26.2686004638     76.6094360351     -49.9296722412
232 141    0    0     -0.3830918121     -9.7496862411     0.0023943238     -0.0006178636     0.0007323807     0.0006112053     26.2686004638     76.6094360351     -49.9296722412
233  93    0  -16     -0.3759088277     -9.7640523910     -0.0359148550     -0.0000852235     -0.0005992201     0.0008775255     26.2686004638     76.6094360351     -49.9296722412
234  44    0    0     -0.3759088277     -9.7640523910     -0.0359148550     -0.0000852235     -0.0005992201     0.0008775255     26.2686004638     76.6094360351     -49.9296722412
234 252    0    0     -0.3639371871     -9.7616577148     -0.0095772953     -0.0000852235     0.0001997404     0.0003448851     26.2686004638     76.6094360351     -49.9296722412
235 203    0    0     -0.3854861259     -9.7784175872     -0.0239432382     -0.0006178636     0.0012650209     0.0008775255     26.2686004638     76.6094360351     -49.9296722412
236 155    0    0     -0.3854861259     -9.7784175872     -0.0239432382     -0.0006178636     0.0012650209     0.0008775255     26.2686004638     76.6094360351     -49.9296722412
237 107    0    0     -0.3711201906     -9.7592630386     -0.0550694465     0.0001810975     0.0012650209     0.0006112053     25.7432289123     77.8394012451     -49.0862655639
238  58    0    0     -0.3735145092     -9.7808122634     -0.0263375616     0.0001810975     0.0007323807     0.0003448851     25.7432289123     77.8394012451     -49.0862655639
239  10    0    0     -0.3735145092     -9.7808122634     -0.0263375616     0.0001810975     0.0007323807     0.0003448851     25.7432289123     77.8394012451     -49.0862655639
239 218    0    0     -0.3806974601     -9.7616577148     -0.0407035017     0.0001810975     0.0001997404     0.0000785650     25.7432289123     77.8394012451     -49.0862655639
240 169    0    0     -0.3663315296     -9.7808122634     0.0000000000     0.0001810975     -0.0000665798     0.0003448851     25.7432289123     77.8394012451     -49.0862655639
241 119    0    0     -0.3663315296     -9.7808122634     0.0000000000     0.0001810975     -0.0000665798     0.0003448851     25.7432289123     77.8394012451     -49.0862655639
242  70    0    0     -0.3735145092     -9.7736291885     0.0023943238     0.0004474167     -0.0003329000     0.0006112053     25.7432289123     77.8394012451     -49.0862655639
243  21    0    0     -0.3783031463     -9.7688407897     -0.0239432382     -0.0011505037     -0.0008655403     0.0008775255     25.7432289123     77.8394012451     -49.0862655639
243 229    0    0     -0.3783031463     -9.7688407897     -0.0239432382     -0.0011505037     -0.0008655403     0.0008775255     25.7432289123     77.8394012451     -49.0862655639
244 181    0    0     -0.3806974601     -9.7640523910     -0.0454921483     -0.0000852235     -0.0008655403     0.0011438457     25.9183521270     76.9608535766     -49.5923080444
245 133    0    0     -0.3687258243     -9.7688407897     -0.0263375616     -0.0006178636     0.0004660605     0.0003448851     25.9183521270     76.9608535766     -49.5923080444
246  84    0    0     -0.3687258243     -9.7688407897     -0.0263375616     -0.0006178636     0.0004660605     0.0003448851     25.9183521270     76.9608535766     -49.5923080444
247  36    0    0     -0.3735145092     -9.7664461135     -0.0311262083     -0.0000852235     -0.0008655403     0.0003448851     25.9183521270     76.9608535766     -49.5923080444
247 244    0    0     -0.3663315296     -9.7520809173     -0.0407035017     -0.0011505037     -0.0005992201     0.0003448851     25.9183521270     76.9608535766     -49.5923080444
248 195    0    0     -0.3663315296     -9.7520809173     -0.0407035017     -0.0011505037     -0.0005992201     0.0003448851     25.9183521270     76.9608535766     -49.5923080444
249 147    0    0     -0.3615428924     -9.7616577148     -0.0407035017     -0.0011505037     0.0001997404     0.0008775255     25.9183521270     76.9608535766     -49.5923080444
250  99    0    0     -0.3711201906     -9.7640523910     -0.0095772953     -0.0003515444     -0.0003329000     0.0008775255     25.9183521270     76.9608535766     -49.5923080444
251  50    0    0     -0.3711201906     -9.7640523910     -0.0095772953     -0.0003515444     -0.0003329000     0.0008775255     25.9183521270     76.9608535766     -49.5923080444
252   1    0    0     -0.3783031463     -9.7856006622     -0.0263375616     -0.0006178636     -0.0005992201     0.0011438457     23.9919891357     78.1908187866     -48.7489013671
252 209    0    0     -0.3591485500     -9.7664461135     -0.0263375616     -0.0003515444     0.0009987009     0.0006112053     23.9919891357     78.1908187866     -48.7489013671
253 161    0    0     -0.3591485500     -9.7664461135     -0.0263375616     -0.0003515444     0.0009987009     0.0006112053     23.9919891357     78.1908187866     -48.7489013671
254 113    0    0     -0.3711201906     -9.7664461135     -0.0167602658     -0.0003515444     0.0001997404     0.0003448851     23.9919891357     78.1908187866     -48.7489013671
255  65    0    0     -0.3759088277     -9.7664461135     -0.0335205316     -0.0003515444     0.0009987009     0.0008775255     23.9919891357     78.1908187866     -48.7489013671
  0  16    0    0     -0.3759088277     -9.7664461135     -0.0335205316     -0.0003515444     0.0009987009     0.0008775255     23.9919891357     78.1908187866     -48.7489013671
  0 223    0    0     -0.3759088277     -9.7736291885     0.0023943238     0.0004474167     0.0009987009     0.0008775255     23.9919891357     78.1908187866     -48.7489013671
  1 174    0    0     -0.3711201906     -9.7616577148     -0.0287318849     0.0001810975     0.0007323807     0.0014101657     23.9919891357     78.1908187866     -48.7489013671
  2 126    0    0     -0.3711201906     -9.7616577148     -0.0287318849     0.0001810975     0.0007323807     0.0014101657     23.9919891357     78.1908187866     -48.7489013671
  3  77    0    0     -0.3711201906     -9.7688407897     -0.0167602658     -0.0000852235     -0.0000665798     0.0014101657     26.6188488006     77.6636886596     -49.9296722412
  4  28    0    0     -0.3687258243     -9.7784175872     -0.0143659424     -0.0006178636     0.0007323807     -0.0004540752     26.6188488006     77.6636886596     -49.9296722412
  4 235    0    0     -0.3687258243     -9.7784175872     -0.0143659424     -0.0006178636     0.0007323807     -0.0004540752     26.6188488006     77.6636886596     -49.9296722412
  5 187    0    0     -0.3735145092     -9.7664461135     -0.0239432382     -0.0008841847     0.0007323807     0.0000785650     26.6188488006     77.6636886596     -49.9296722412
  6 139    0    0     -0.3639371871     -9.7640523910     -0.0143659424     -0.0011505037     0.0001997404     0.0008775255     26.6188488006     77.6636886596     -49.9296722412
  7  90    0    0     -0.3639371871     -9.7640523910     -0.0143659424     -0.0011505037     0.0001997404     0.0008775255     26.6188488006     77.6636886596     -49.9296722412
  8  41    0    0     -0.3735145092     -9.7712354660     -0.0263375616     -0.0006178636     0.0001997404     0.0000785650     26.6188488006     77.6636886596     -49.9296722412
  8 249    0    0     -0.3711201906     -9.7760238647     -0.0095772953     -0.0008841847     0.0007323807     0.0003448851     26.6188488006     77.6636886596     -49.9296722412
  9 200    0    0     -0.3711201906     -9.7760238647     -0.0095772953     -0.0008841847     0.0007323807     0.0003448851     26.6188488006     77.6636886596     -49.9296722412
 10 151    0    0     -0.3759088277     -9.7784175872     -0.0095772953     -0.0008841847     0.0004660605     0.0000785650     26.6188488006     77.6636886596     -49.9296722412
 11 103    0    0     -0.3615428924     -9.7712354660     -0.0287318849     0.0004474167     0.0004660605     0.0000785650     25.0427322387     77.1365661621     -49.7609901428
 12  54    0    0     -0.3615428924     -9.7712354660     -0.0287318849     0.0004474167     0.0004660605     0.0000785650     25.0427322387     77.1365661621     -49.7609901428
 13   5    0    0     -0.3639371871     -9.7784175872     -0.0119716191     -0.0000852235     0.0007323807     0.0000785650     25.0427322387     77.1365661621     -49.7609901428
 13 213    0    0     -0.3639371871     -9.7760238647     -0.0191545906     -0.0000852235     -0.0003329000     0.0006112053     25.0427322387     77.1365661621     -49.7609901428
 14 165    0    0     -0.3639371871     -9.7760238647     -0.0191545906     -0.0000852235     -0.0003329000     0.0006112053     25.0427322387     77.1365661621     -49.7609901428
 15 116    0    0     -0.3783031463     -9.7568693161     -0.0167602658     0.0001810975     -0.0003329000     0.0016764857     25.0427322387     77.1365661621     -49.7609901428
 16  68    0    0     -0.3830918121     -9.7664461135     -0.0215489125     -0.0000852235     0.0012650209     0.0014101657     25.0427322387     77.1365661621     -49.7609901428
 17  20    0    0     -0.3830918121     -9.7664461135     -0.0215489125     -0.0000852235     0.0012650209     0.0014101657     25.0427322387     77.1365661621     -49.7609901428
 17 227    0    0     -0.3735145092     -9.7640523910     -0.0239432382     0.0004474167     0.0001997404     0.0006112053     25.0427322387     77.1365661621     -49.7609901428
 18 179    0    0     -0.3735145092     -9.7664461135     -0.0287318849     -0.0003515444     -0.0008655403     0.0003448851     26.6188488006     78.3665313720     -48.2428588867
 19 131    0    0     -0.3735145092     -9.7664461135     -0.0287318849     -0.0003515444     -0.0008655403     0.0003448851     26.6188488006     78.3665313720     -48.2428588867
 20  83    0    0     -0.3615428924     -9.7592630386     -0.0526751232     -0.0011505037     0.0001997404     0.0008775255     26.6188488006     78.3665313720     -48.2428588867
 21  34    0    0     -0.3830918121     -9.7784175872     -0.0143659424     0.0001810975     0.0001997404     0.0011438457     26.6188488006     78.3665313720     -48.2428588867
 21 241    0    0     -0.3830918121     -9.7784175872     -0.0143659424     0.0001810975     0.0001997404     0.0011438457     26.6188488006     78.3665313720     -48.2428588867
 22 193    0    0     -0.3806974601     -9.7664461135     0.0023943238     0.0007137377     -0.0005992201     0.0011438457     26.6188488006     78.3665313720     -48.2428588867
 23 144    0    0     -0.3711201906     -9.7592630386     -0.0502807998     0.0004474167     -0.0005992201     0.0006112053     26.6188488006     78.3665313720     -48.2428588867
 24  96    0    0     -0.3711201906     -9.7592630386     -0.0502807998     0.0004474167     -0.0005992201     0.0006112053     26.6188488006     78.3665313720     -48.2428588867
 25  47    0    0     -0.3711201906     -9.7568693161     -0.0143659424     -0.0003515444     -0.0003329000     -0.0001877551     26.6188488006     78.3665313720     -48.2428588867
 25 255    0    0     -0.3735145092     -9.7808122634     -0.0047886476     0.0001810975     0.0004660605     0.0000785650     25.2178573608     77.6636886596     -49.2549476623
 26 206    0    0     -0.3735145092     -9.7808122634     -0.0047886476     0.0001810975     0.0004660605     0.0000785650     25.2178573608     77.6636886596     -49.2549476623
 27 157    0    0     -0.3783031463     -9.7544746398     -0.0311262083     -0.0003515444     -0.0011318604     0.0000785650     25.2178573608     77.6636886596     -49.2549476623
 28 109    0    0     -0.3878804397     -9.7616577148     -0.0167602658     -0.0000852235     0.0004660605     0.0000785650     25.2178573608     77.6636886596     -49.2549476623
 29  60    0    0     -0.3878804397     -9.7616577148     -0.0167602658     -0.0000852235     0.0004660605     0.0000785650     25.2178573608     77.6636886596     -49.2549476623
 30  11    0    0     -0.3711201906     -9.7808122634     -0.0239432382     -0.0006178636     -0.0000665798     0.0008775255     25.2178573608     77.6636886596     -49.2549476623
 30 219    0    0     -0.3639371871     -9.7688407897     -0.0215489125     -0.0008841847     -0.0000665798     -0.0004540752     25.2178573608     77.6636886596     -49.2549476623
 31 171    0    0     -0.3639371871     -9.7688407897     -0.0215489125     -0.0008841847     -0.0000665798     -0.0004540752     25.2178573608     77.6636886596     -49.2549476623
 32 123    0    0     -0.3711201906     -9.7688407897     -0.0143659424     0.0001810975     -0.0005992201     -0.0004540752     25.2178573608     77.6636886596     -49.2549476623
 33  75    0    0     -0.3519655704     -9.7736291885     -0.0407035017     -0.0000852235     0.0001997404     -0.0001877551     26.7939720153     78.8936614990     -49.4236259460
 34  26    0    0     -0.3519655704     -9.7736291885     -0.0407035017     -0.0000852235     0.0001997404     -0.0001877551     26.7939720153     78.8936614990     -49.4236259460
 34 234    0    0     -0.3687258243     -9.7688407897     -0.0718297100     -0.0000852235     0.0004660605     0.0011438457     26.7939720153     78.8936614990     -49.4236259460
 35 185    0    0     -0.3735145092     -9.7688407897     -0.0311262083     -0.0008841847     -0.0003329000     0.0006112053     26.7939720153     78.8936614990     -49.4236259460
 36 137    0    0     -0.3735145092     -9.7688407897     -0.0311262083     -0.0008841847     -0.0003329000     0.0006112053     26.7939720153     78.8936614990     -49.4236259460
 37  89    0    0     -0.3711201906     -9.7688407897     -0.0335205316     -0.0006178636     0.0009987009     0.0003448851     26.7939720153     78.8936614990     -49.4236259460
 38  40    0    0     -0.3806974601     -9.7616577148     -0.0095772953     -0.0000852235     0.0001997404     0.0008775255     26.7939720153     78.8936614990     -49.4236259460
 38 247    0    0     -0.3806974601     -9.7616577148     -0.0095772953     -0.0000852235     0.0001997404     0.0008775255     26.7939720153     78.8936614990     -49.4236259460
 39 199    0    0     -0.3759088277     -9.7736291885     -0.0095772953     -0.0000852235     0.0001997404     0.0006112053     26.7939720153     78.8936614990     -49.4236259460
 40 150    0    0     -0.3567542552     -9.7664461135     -0.0670410633     0.0001810975     0.0004660605     0.0000785650     25.3929805755     77.8394012451     -48.0741767883
 41 101    0    0     -0.3567542552     -9.7664461135     -0.0670410633     0.0001810975     0.0004660605     0.0000785650     25.3929805755     77.8394012451     -48.0741767883
 42  53    0    0     -0.3735145092     -9.7688407897     -0.0239432382     -0.0000852235     -0.0000665798     -0.0007203957     25.3929805755     77.8394012451     -48.0741767883
 43   4    0    0     -0.3615428924     -9.7688407897     -0.0095772953     -0.0000852235     -0.0003329000     -0.0009867157     25.3929805755     77.8394012451     -48.0741767883
 43 212    0    0     -0.3615428924     -9.7688407897     -0.0095772953     -0.0000852235     -0.0003329000     -0.0009867157     25.3929805755     77.8394012451     -48.0741767883
 44 163    0    0     -0.3687258243     -9.7879953384     -0.0311262083     -0.0000852235     -0.0003329000     -0.0001877551     25.3929805755     77.8394012451     -48.0741767883
 45 115    0    0     -0.3735145092     -9.7808122634     -0.0311262083     -0.0000852235     -0.0005992201     -0.0009867157     25.3929805755     77.8394012451     -48.0741767883
 46  67    0    0     -0.3735145092     -9.7808122634     -0.0311262083     -0.0000852235     -0.0005992201     -0.0009867157     25.3929805755     77.8394012451     -48.0741767883
 47  19    0    0     -0.3687258243     -9.7736291885     -0.0239432382     0.0004474167     -0.0005992201     0.0003448851     25.3929805755     77.8394012451     -48.0741767883
 47 227    0    0     -0.3711201906     -9.7856006622     -0.0478864765     0.0004474167     -0.0000665798     -0.0001877551     25.3929805755     77.8394012451     -48.0741767883
 48 178    0    0     -0.3711201906     -9.7856006622     -0.0478864765     0.0004474167     -0.0000665798     -0.0001877551     25.3929805755     77.8394012451     -48.0741767883
 49 130    0    0     -0.3759088277     -9.7736291885     -0.0407035017     0.0007137377     -0.0003329000     0.0003448851     26.4437255859     78.1908187866     -49.4236259460
 50  81    0    0     -0.3711201906     -9.7568693161     -0.0287318849     0.0001810975     0.0007323807     0.0011438457     26.4437255859     78.1908187866     -49.4236259460
 51  33    0    0     -0.3711201906     -9.7568693161     -0.0287318849     0.0001810975     0.0007323807     0.0011438457     26.4437255859     78.1908187866     -49.4236259460
 51 240    0    0     -0.3735145092     -9.7640523910     -0.0239432382     -0.0003515444     0.0009987009     0.0016764857     26.4437255859     78.1908187866     -49.4236259460
 52 192    0    0     -0.3735145092     -9.7640523910     -0.0143659424     0.0001810975     0.0012650209     0.0006112053     26.4437255859     78.1908187866     -49.4236259460
 53 143    0    0     -0.3735145092     -9.7640523910     -0.0143659424     0.0001810975     0.0012650209     0.0006112053     26.4437255859     78.1908187866     -49.4236259460
 54  94    0    0     -0.3663315296     -9.7688407897     -0.0023943238     -0.0006178636     -0.0000665798     0.0003448851     26.4437255859     78.1908187866     -49.4236259460
 55  46    0    0     -0.3591485500     -9.7496862411     -0.0478864765     -0.0011505037     0.0001997404     0.0003448851     26.4437255859     78.1908187866     -49.4236259460
 55 253    0    0     -0.3591485500     -9.7496862411     -0.0478864765     -0.0011505037     0.0001997404     0.0003448851     26.4437255859     78.1908187866     -49.4236259460
 56 205    0    0     -0.3663315296     -9.7688407897     -0.0550694465     0.0001810975     0.0004660605     -0.0001877551     24.6924839019     77.8394012451     -49.0862655639
 57 156    0    0     -0.3735145092     -9.7712354660     -0.0095772953     0.0001810975     0.0004660605     0.0003448851     24.6924839019     77.8394012451     -49.0862655639
 58 107    0    0     -0.3735145092     -9.7712354660     -0.0095772953     0.0001810975     0.0004660605     0.0003448851     24.6924839019     77.8394012451     -49.0862655639
 59  58    0    0     -0.3735145092     -9.7712354660     -0.0215489125     -0.0003515444     0.0007323807     0.0014101657     24.6924839019     77.8394012451     -49.0862655639
 60  10    0    0     -0.3687258243     -9.7664461135     -0.0359148550     0.0015126969     0.0007323807     0.0006112053     24.6924839019     77.8394012451     -49.0862655639
 60 217    0    0     -0.3687258243     -9.7664461135     -0.0359148550     0.0015126969     0.0007323807     0.0006112053     24.6924839019     77.8394012451     -49.0862655639
 61 169    0    0     -0.3806974601     -9.7688407897     -0.0071829710     -0.0000852235     0.0009987009     -0.0004540752     24.6924839019     77.8394012451     -49.0862655639
 62 120    0    0     -0.3854861259     -9.7760238647     -0.0287318849     -0.0011505037     -0.0003329000     0.0003448851     24.6924839019     77.8394012451     -49.0862655639
 63  72    0    0     -0.3854861259     -9.7760238647     -0.0287318849     -0.0011505037     -0.0003329000     0.0003448851     24.6924839019     77.8394012451     -49.0862655639
 64  24    0    0     -0.3783031463     -9.7712354660     -0.0287318849     -0.0000852235     -0.0000665798     -0.0001877551     26.6188488006     78.0151138305     -48.5802230834
 64 231    0    0     -0.3663315296     -9.7640523910     -0.0191545906     0.0004474167     -0.0000665798     0.0006112053     26.6188488006     78.0151138305     -48.5802230834
 65 183    0    0     -0.3663315296     -9.7640523910     -0.0191545906     0.0004474167     -0.0000665798     0.0006112053     26.6188488006     78.0151138305     -48.5802230834
 66 134    0    0     -0.3806974601     -9.7448978424     0.0047886476     0.0004474167     -0.0003329000     0.0008775255     26.6188488006     78.0151138305     -48.5802230834
 67  85    0    0     -0.3759088277     -9.7616577148     -0.0430978250     -0.0000852235     -0.0000665798     0.0000785650     26.6188488006     78.0151138305     -48.5802230834
 68  36    0    0     -0.3759088277     -9.7616577148     -0.0430978250     -0.0000852235     -0.0000665798     0.0000785650     26.6188488006     78.0151138305     -48.5802230834
 68 243    0    0     -0.3759088277     -9.7592630386     -0.0119716191     -0.0006178636     -0.0003329000     0.0000785650     26.6188488006     78.0151138305     -48.5802230834
 69 194    0    0     -0.3735145092     -9.7736291885     -0.0407035017     -0.0006178636     -0.0003329000     0.0006112053     26.6188488006     78.0151138305     -48.5802230834
 70 145    0    0     -0.3735145092     -9.7736291885     -0.0407035017     -0.0006178636     -0.0003329000     0.0006112053     26.6188488006     78.0151138305     -48.5802230834
 71  97    0    0     -0.3854861259     -9.7879953384     -0.0359148550     0.0001810975     -0.0011318604     0.0008775255     25.9183521270     78.7179489135     -51.2791213989
 72  48    0    0     -0.3783031463     -9.7664461135     -0.0478864765     -0.0000852235     -0.0008655403     0.0003448851     25.9183521270     78.7179489135     -51.2791213989
 73   0    0    0     -0.3783031463     -9.7664461135     -0.0478864765     -0.0000852235     -0.0008655403     0.0003448851     25.9183521270     78.7179489135     -51.2791213989
 73 208    0    0     -0.3759088277     -9.7712354660     -0.0191545906     -0.0003515444     -0.0005992201     0.0003448851     25.9183521270     78.7179489135     -51.2791213989
 74 160    0    0     -0.3759088277     -9.7736291885     -0.0167602658     -0.0000852235     -0.0000665798     0.0006112053     25.9183521270     78.7179489135     -51.2791213989
 75 112    0    0     -0.3759088277     -9.7736291885     -0.0167602658     -0.0000852235     -0.0000665798     0.0006112053     25.9183521270     78.7179489135     -51.2791213989
 76  64    0    0     -0.3711201906     -9.7688407897     -0.0047886476     -0.0000852235     0.0004660605     0.0003448851     25.9183521270     78.7179489135     -51.2791213989
 77  15    0    0     -0.3639371871     -9.7712354660     -0.0071829710     0.0004474167     0.0009987009     0.0008775255     25.9183521270     78.7179489135     -51.2791213989
 77 222    0    0     -0.3639371871     -9.7712354660     -0.0071829710     0.0004474167     0.0009987009     0.0008775255     25.9183521270     78.7179489135     -51.2791213989
 78 174    0    0     -0.3663315296     -9.7736291885     -0.0191545906     -0.0006178636     -0.0003329000     0.0000785650     25.9183521270     78.3665313720     -48.9175834655
 79 125    0    0     -0.3759088277     -9.7520809173     0.0047886476     0.0001810975     -0.0008655403     0.0000785650     25.9183521270     78.3665313720     -48.9175834655
 80  76    0    0     -0.3759088277     -9.7520809173     0.0047886476     0.0001810975     -0.0008655403     0.0000785650     25.9183521270     78.3665313720     -48.9175834655
 81  27    0    0     -0.3830918121     -9.7760238647     -0.0071829710     0.0004474167     0.0007323807     0.0008775255     25.9183521270     78.3665313720     -48.9175834655
 81 235    0    0     -0.3735145092     -9.7568693161     -0.0119716191     0.0004474167     0.0001997404     0.0006112053     25.9183521270     78.3665313720     -48.9175834655
 82 186    0    0     -0.3735145092     -9.7568693161     -0.0119716191     0.0004474167     0.0001997404     0.0006112053     25.9183521270     78.3665313720     -48.9175834655
 83 138    0    0     -0.3687258243     -9.7664461135     -0.0215489125     0.0001810975     -0.0003329000     0.0003448851     25.9183521270     78.3665313720     -48.9175834655
 84  90    0    0     -0.3711201906     -9.7736291885     -0.0215489125     0.0001810975     -0.0005992201     0.0006112053     25.9183521270     78.3665313720     -48.9175834655
 85  42    0    0     -0.3711201906     -9.7736291885     -0.0215489125     0.0001810975     -0.0005992201     0.0006112053     25.9183521270     78.3665313720     -48.9175834655
 85 249    0    0     -0.3735145092     -9.7640523910     -0.0430978250     -0.0000852235     -0.0003329000     0.0003448851     24.5173606872     77.6636886596     -47.9054946899
 86 201    0    0     -0.3735145092     -9.7640523910     -0.0430978250     -0.0000852235     -0.0003329000     0.0003448851     24.5173606872     77.6636886596     -47.9054946899
 87 152    0    0     -0.3639371871     -9.7688407897     -0.0191545906     0.0007137377     -0.0008655403     -0.0015193558     24.5173606872     77.6636886596     -47.9054946899
 88 104    0    0     -0.3711201906     -9.7808122634     -0.0215489125     0.0001810975     -0.0003329000     0.0003448851     24.5173606872     77.6636886596     -47.9054946899
 89  55    0    0     -0.3711201906     -9.7808122634     -0.0215489125     0.0001810975     -0.0003329000     0.0003448851     24.5173606872     77.6636886596     -47.9054946899
 90   7    0    0     -0.3687258243     -9.7736291885     -0.0143659424     -0.0000852235     0.0001997404     0.0016764857     24.5173606872     77.6636886596     -47.9054946899
 90 214    0    0     -0.3687258243     -9.7640523910     -0.0287318849     -0.0011505037     0.0009987009     0.0008775255     24.5173606872     77.6636886596     -47.9054946899
 91 166    0    0     -0.3687258243     -9.7640523910     -0.0287318849     -0.0011505037     0.0009987009     0.0008775255     24.5173606872     77.6636886596     -47.9054946899
 92 117    0    0     -0.3878804397     -9.7664461135     -0.0071829710     -0.0000852235     0.0001997404     0.0008775255     24.5173606872     77.6636886596     -47.9054946899
 93  68    0    0     -0.3783031463     -9.7688407897     -0.0239432382     -0.0003515444     -0.0008655403     0.0008775255     24.5173606872     77.6636886596     -47.9054946899
 94  20    0    0     -0.3783031463     -9.7688407897     -0.0239432382     -0.0003515444     -0.0008655403     0.0008775255     24.5173606872     77.6636886596     -47.9054946899
 94 227    0    0     -0.3711201906     -9.7616577148     -0.0574637699     -0.0003515444     0.0001997404     0.0006112053     26.6188488006     78.0151138305     -49.2549476623
 95 179    0    0     -0.3759088277     -9.7712354660     -0.0430978250     -0.0003515444     0.0001997404     0.0006112053     26.6188488006     78.0151138305     -49.2549476623
 96 130    0    0     -0.3759088277     -9.7712354660     -0.0430978250     -0.0003515444     0.0001997404     0.0006112053     26.6188488006     78.0151138305     -49.2549476623
 97  81    0    0     -0.3783031463     -9.7736291885     -0.0239432382     -0.0003515444     -0.0000665798     0.0008775255     26.6188488006     78.0151138305     -49.2549476623
 98  33    0    0     -0.3711201906     -9.7616577148     -0.0023943238     0.0001810975     -0.0000665798     0.0011438457     26.6188488006     78.0151138305     -49.2549476623
 98 240    0    0     -0.3711201906     -9.7616577148     -0.0023943238     0.0001810975     -0.0000665798     0.0011438457     26.6188488006     78.0151138305     -49.2549476623
 99 192    0    0     -0.3663315296     -9.7736291885     -0.0215489125     0.0001810975     0.0001997404     -0.0004540752     26.6188488006     78.0151138305     -49.2549476623
100 143    0    0     -0.3759088277     -9.7568693161     -0.0167602658     0.0001810975     0.0015313411     -0.0001877551     26.6188488006     78.0151138305     -49.2549476623
101  95    0    0     -0.3759088277     -9.7568693161     -0.0167602658     0.0001810975     0.0015313411     -0.0001877551     26.6188488006     78.0151138305     -49.2549476623
102  47    0    0     -0.3806974601     -9.7520809173     -0.0311262083     0.0001810975     0.0001997404     0.0003448851     25.2178573608     77.3122711181     -48.5802230834
102 254    0    0     -0.3759088277     -9.7688407897     -0.0335205316     0.0004474167     0.0004660605     0.0006112053     25.2178573608     77.3122711181     -48.5802230834
103 205    0    0     -0.3759088277     -9.7688407897     -0.0335205316     0.0004474167     0.0004660605     0.0006112053     25.2178573608     77.3122711181     -48.5802230834
104 157    0    0     -0.3687258243     -9.7760238647     -0.0191545906     -0.0003515444     -0.0000665798     0.0003448851     25.2178573608     77.3122711181     -48.5802230834
105 109    0    0     -0.3711201906     -9.7640523910     -0.0215489125     0.0001810975     -0.0000665798     -0.0004540752     25.2178573608     77.3122711181     -48.5802230834
106  61    0    0     -0.3711201906     -9.7640523910     -0.0215489125     0.0001810975     -0.0000665798     -0.0004540752     25.2178573608     77.3122711181     -48.5802230834
107  12    0    0     -0.3783031463     -9.7760238647     -0.0263375616     0.0007137377     -0.0000665798     -0.0001877551     25.2178573608     77.3122711181     -48.5802230834
107 220    0    0     -0.3830918121     -9.7688407897     -0.0215489125     0.0004474167     0.0007323807     0.0006112053     25.2178573608     77.3122711181     -48.5802230834
108 172    0    0     -0.3830918121     -9.7688407897     -0.0215489125     0.0004474167     0.0007323807     0.0006112053     25.2178573608     77.3122711181     -48.5802230834
109 123    0    0     -0.3759088277     -9.7568693161     -0.0574637699     -0.0003515444     0.0012650209     0.0008775255     25.2178573608     77.6636886596     -48.2428588867
110  75    0    0     -0.3806974601     -9.7784175872     -0.0383091812     -0.0000852235     0.0007323807     -0.0001877551     25.2178573608     77.6636886596     -48.2428588867
111  27    0    0     -0.3806974601     -9.7784175872     -0.0383091812     -0.0000852235     0.0007323807     -0.0001877551     25.2178573608     77.6636886596     -48.2428588867
111 235    0    0     -0.3615428924     -9.7784175872     -0.0191545906     -0.0006178636     0.0007323807     0.0003448851     25.2178573608     77.6636886596     -48.2428588867
112 187    0    0     -0.3735145092     -9.7784175872     -0.0071829710     0.0001810975     -0.0003329000     0.0011438457     25.2178573608     77.6636886596     -48.2428588867
113 139    0    0     -0.3735145092     -9.7784175872     -0.0071829710     0.0001810975     -0.0003329000     0.0011438457     25.2178573608     77.6636886596     -48.2428588867
114  90    0    0     -0.3687258243     -9.7832069396     -0.0167602658     -0.0003515444     0.0007323807     0.0008775255     25.2178573608     77.6636886596     -48.2428588867
115  42    0    0     -0.3735145092     -9.7664461135     0.0095772953     -0.0000852235     0.0004660605     0.0011438457     25.2178573608     77.6636886596     -48.2428588867
115 250    0    0     -0.3735145092     -9.7664461135     0.0095772953     -0.0000852235     0.0004660605     0.0011438457     25.2178573608     77.6636886596     -48.2428588867
116 201    0    0     -0.3711201906     -9.7592630386     -0.0311262083     -0.0008841847     0.0004660605     0.0003448851     26.4437255859     77.1365661621     -47.0620880126
117 153    0    0     -0.3639371871     -9.7544746398     -0.0526751232     -0.0006178636     0.0007323807     -0.0001877551     26.4437255859     77.1365661621     -47.0620880126
118 106    0    0     -0.3639371871     -9.7544746398     -0.0526751232     -0.0006178636     0.0007323807     -0.0001877551     26.4437255859     77.1365661621     -47.0620880126
119  58    0    0     -0.3735145092     -9.7664461135     -0.0095772953     -0.0000852235     0.0001997404     0.0003448851     26.4437255859     77.1365661621     -47.0620880126
120  10    0    0     -0.3711201906     -9.7784175872     -0.0407035017     -0.0003515444     -0.0003329000     0.0003448851     26.4437255859     77.1365661621     -47.0620880126
120 217    0    0     -0.3711201906     -9.7784175872     -0.0407035017     -0.0003515444     -0.0003329000     0.0003448851     26.4437255859     77.1365661621     -47.0620880126
121 169    0    0     -0.3687258243     -9.7640523910     -0.0095772953     -0.0003515444     -0.0003329000     0.0006112053     26.4437255859     77.1365661621     -47.0620880126
122 121    0    0     -0.3735145092     -9.7688407897     -0.0119716191     -0.0006178636     0.0004660605     0.0006112053     26.4437255859     77.1365661621     -47.0620880126
123  73    0    0     -0.3735145092     -9.7688407897     -0.0119716191     -0.0006178636     0.0004660605     0.0006112053     26.4437255859     77.1365661621     -47.0620880126
124  25    0    0     -0.3687258243     -9.7712354660     -0.0287318849     0.0001810975     0.0004660605     0.0011438457     24.6924839019     77.8394012451     -49.7609901428
124 232    0    0     -0.3806974601     -9.7640523910     -0.0646467447     -0.0003515444     0.0007323807     -0.0001877551     24.6924839019     77.8394012451     -49.7609901428
125 184    0    0     -0.3806974601     -9.7640523910     -0.0646467447     -0.0003515444     0.0007323807     -0.0001877551     24.6924839019     77.8394012451     -49.7609901428
126 136    0    0     -0.3759088277     -9.7808122634     -0.0335205316     -0.0000852235     0.0009987009     0.0000785650     24.6924839019     77.8394012451     -49.7609901428
127  87    0    0     -0.3687258243     -9.7712354660     -0.0167602658     -0.0006178636     0.0001997404     0.0006112053     24.6924839019     77.8394012451     -49.7609901428
128  38    0    0     -0.3687258243     -9.7712354660     -0.0167602658     -0.0006178636     0.0001997404     0.0006112053     24.6924839019     77.8394012451     -49.7609901428
128 246    0    0     -0.3639371871     -9.7664461135     -0.0263375616     -0.0003515444     -0.0000665798     0.0003448851     24.6924839019     77.8394012451     -49.7609901428
129 198    0    0     -0.3806974601     -9.7784175872     -0.0335205316     -0.0003515444     -0.0000665798     0.0006112053     24.6924839019     77.8394012451     -49.7609901428
130 150    0    0     -0.3806974601     -9.7784175872     -0.0335205316     -0.0003515444     -0.0000665798     0.0006112053     24.6924839019     77.8394012451     -49.7609901428
131 101    0    0     -0.3950634002     -9.7616577148     -0.0263375616     0.0007137377     -0.0000665798     0.0014101657     25.0427322387     76.4337234497     -49.0862655639
132  53    0    0     -0.3711201906     -9.7664461135     -0.0143659424     -0.0000852235     0.0001997404     0.0008775255     25.0427322387     76.4337234497     -49.0862655639
133   5    0    0     -0.3711201906     -9.7664461135     -0.0143659424     -0.0000852235     0.0001997404     0.0008775255     25.0427322387     76.4337234497     -49.0862655639
133 213    0    0     -0.3711201906     -9.7664461135     -0.0311262083     -0.0006178636     0.0001997404     0.0016764857     25.0427322387     76.4337234497     -49.0862655639
134 165    0    0     -0.3615428924     -9.7568693161     -0.0311262083     0.0009800568     -0.0000665798     0.0008775255     25.0427322387     76.4337234497     -49.0862655639
135 117    0    0     -0.3615428924     -9.7568693161     -0.0311262083     0.0009800568     -0.0000665798     0.0008775255     25.0427322387     76.4337234497     -49.0862655639
136  68    0    0     -0.3663315296     -9.7784175872     -0.0023943238     -0.0006178636     -0.0003329000     0.0006112053     25.0427322387     76.4337234497     -49.0862655639
137  20    0    0     -0.3759088277     -9.7496862411     -0.0598580884     -0.0008841847     -0.0003329000     0.0006112053     25.0427322387     76.4337234497     -49.0862655639
137 228    0    0     -0.3759088277     -9.7496862411     -0.0598580884     -0.0008841847     -0.0003329000     0.0006112053     25.0427322387     76.4337234497     -49.0862655639
138 179    0    0     -0.3783031463     -9.7544746398     -0.0335205316     -0.0003515444     0.0004660605     -0.0001877551     25.0427322387     76.4337234497     -49.0862655639
139 131    0    0     -0.3663315296     -9.7688407897     -0.0407035017     0.0004474167     0.0001997404     -0.0004540752     26.2686004638     75.9065933227     -49.9296722412
140  83    0    0     -0.3663315296     -9.7688407897     -0.0407035017     0.0004474167     0.0001997404     -0.0004540752     26.2686004638     75.9065933227     -49.9296722412
141  34    0    0     -0.3783031463     -9.7760238647     -0.0359148550     0.0004474167     0.0009987009     0.0003448851     26.2686004638     75.9065933227     -49.9296722412
141 242    0    0     -0.3711201906     -9.7640523910     -0.0023943238     -0.0000852235     -0.0000665798     0.0011438457     26.2686004638     75.9065933227     -49.9296722412
142 194    0    0     -0.3711201906     -9.7640523910     -0.0023943238     -0.0000852235     -0.0000665798     0.0011438457     26.2686004638     75.9065933227     -49.9296722412
143 145    0    0     -0.3711201906     -9.7568693161     -0.0359148550     -0.0008841847     0.0001997404     0.0006112053     26.2686004638     75.9065933227     -49.9296722412
144  97    0    0     -0.3806974601     -9.7616577148     -0.0023943238     -0.0006178636     0.0001997404     0.0000785650     26.2686004638     75.9065933227     -49.9296722412
145  48    0    0     -0.3806974601     -9.7616577148     -0.0023943238     -0.0006178636     0.0001997404     0.0000785650     26.2686004638     75.9065933227     -49.9296722412
146   0    0    0     -0.3783031463     -9.7568693161     -0.0047886476     -0.0003515444     0.0001997404     0.0006112053     26.2686004638     75.9065933227     -49.9296722412
146 207    0    0     -0.3830918121     -9.7688407897     -0.0311262083     -0.0000852235     -0.0008655403     0.0006112053     25.9183521270     77.3122711181     -50.2670326232
147 159    0    0     -0.3830918121     -9.7688407897     -0.0311262083     -0.0000852235     -0.0008655403     0.0006112053     25.9183521270     77.3122711181     -50.2670326232
148 111    0    0     -0.3735145092     -9.7616577148     -0.0143659424     -0.0006178636     0.0012650209     0.0014101657     25.9183521270     77.3122711181     -50.2670326232
149  63    0    0     -0.3806974601     -9.7808122634     -0.0215489125     -0.0000852235     0.0012650209     0.0008775255     25.9183521270     77.3122711181     -50.2670326232
150  15    0    0     -0.3806974601     -9.7808122634     -0.0215489125     -0.0000852235     0.0012650209     0.0008775255     25.9183521270     77.3122711181     -50.2670326232
150 223    0    0     -0.3639371871     -9.7736291885     -0.0239432382     -0.0003515444     -0.0000665798     -0.0001877551     25.9183521270     77.3122711181     -50.2670326232
151 175    0    0     -0.3735145092     -9.7808122634     -0.0191545906     -0.0006178636     0.0001997404     -0.0004540752     25.9183521270     77.3122711181     -50.2670326232
152 127    0    0     -0.3735145092     -9.7808122634     -0.0191545906     -0.0006178636     0.0001997404     -0.0004540752     25.9183521270     77.3122711181     -50.2670326232
153  80    0    0     -0.3854861259     -9.7712354660     -0.0095772953     0.0004474167     -0.0003329000     0.0011438457     25.9183521270     77.3122711181     -50.2670326232
154  32    0    0     -0.3806974601     -9.7760238647     -0.0311262083     0.0001810975     -0.0003329000     0.0019428061     26.7939720153     78.5422439575     -48.7489013671
154 239    0    0     -0.3806974601     -9.7760238647     -0.0311262083     0.0001810975     -0.0003329000     0.0019428061     26.7939720153     78.5422439575     -48.7489013671
155 191    0    0     -0.3759088277     -9.7736291885     -0.0215489125     0.0001810975     -0.0005992201     0.0016764857     26.7939720153     78.5422439575     -48.7489013671
156 142    0    0     -0.3830918121     -9.7616577148     -0.0191545906     -0.0000852235     -0.0003329000     0.0000785650     26.7939720153     78.5422439575     -48.7489013671
157  94    0    0     -0.3830918121     -9.7616577148     -0.0191545906     -0.0000852235     -0.0003329000     0.0000785650     26.7939720153     78.5422439575     -48.7489013671
158  46    0    0     -0.3759088277     -9.7640523910     -0.0311262083     -0.0006178636     -0.0000665798     -0.0001877551     26.7939720153     78.5422439575     -48.7489013671
158 254    0    0     -0.3783031463     -9.7784175872     -0.0095772953     -0.0000852235     0.0004660605     0.0008775255     26.7939720153     78.5422439575     -48.7489013671
159 206    0    0     -0.3783031463     -9.7784175872     -0.0095772953     -0.0000852235     0.0004660605     0.0008775255     26.7939720153     78.5422439575     -48.7489013671
160 157    0    0     -0.3806974601     -9.7688407897     -0.0143659424     0.0009800568     0.0001997404     -0.0004540752     26.7939720153     78.5422439575     -48.7489013671
161 108    0    0     -0.3591485500     -9.7760238647     -0.0383091812     -0.0008841847     -0.0011318604     -0.0001877551     25.5681037902     78.3665313720     -49.9296722412
162  60    0    0     -0.3591485500     -9.7760238647     -0.0383091812     -0.0008841847     -0.0011318604     -0.0001877551     25.5681037902     78.3665313720     -49.9296722412
163  12    0    0     -0.3735145092     -9.7808122634     -0.0311262083     -0.0003515444     0.0001997404     0.0003448851     25.5681037902     78.3665313720     -49.9296722412
163 220    0    0     -0.3854861259     -9.7784175872     -0.0287318849     -0.0006178636     -0.0008655403     0.0003448851     25.5681037902     78.3665313720     -49.9296722412
164 172    0    0     -0.3854861259     -9.7784175872     -0.0287318849     -0.0006178636     -0.0008655403     0.0003448851     25.5681037902     78.3665313720     -49.9296722412
165 124    0    0     -0.3711201906     -9.7760238647     -0.0095772953     -0.0000852235     -0.0000665798     0.0006112053     25.5681037902     78.3665313720     -49.9296722412
166  76    0    0     -0.3711201906     -9.7784175872     -0.0047886476     -0.0006178636     -0.0000665798     0.0008775255     25.5681037902     78.3665313720     -49.9296722412
167  28    0    0     -0.3711201906     -9.7784175872     -0.0047886476     -0.0006178636     -0.0000665798     0.0008775255     25.5681037902     78.3665313720     -49.9296722412
167 236    0    0     -0.3806974601     -9.7664461135     -0.0263375616     0.0004474167     0.0001997404     0.0008775255     25.5681037902     78.3665313720     -49.9296722412
168 187    0    0     -0.3663315296     -9.7784175872     -0.0071829710     -0.0000852235     0.0001997404     0.0003448851     26.4437255859     77.1365661621     -50.0983543395
169 139    0    0     -0.3663315296     -9.7784175872     -0.0071829710     -0.0000852235     0.0001997404     0.0003448851     26.4437255859     77.1365661621     -50.0983543395
170  91    0    0     -0.3759088277     -9.7664461135     0.0023943238     -0.0000852235     0.0009987009     -0.0004540752     26.4437255859     77.1365661621     -50.0983543395
171  43    0    0     -0.3663315296     -9.7712354660     -0.0239432382     0.0004474167     0.0007323807     0.0000785650     26.4437255859     77.1365661621     -50.0983543395
171 250    0    0     -0.3663315296     -9.7712354660     -0.0239432382     0.0004474167     0.0007323807     0.0000785650     26.4437255859     77.1365661621     -50.0983543395
172 202    0    0     -0.3806974601     -9.7688407897     -0.0095772953     0.0001810975     0.0007323807     0.0000785650     26.4437255859     77.1365661621     -50.0983543395
173 154    0    0     -0.3663315296     -9.7808122634     -0.0191545906     0.0001810975     -0.0000665798     0.0000785650     26.4437255859     77.1365661621     -50.0983543395
174 105    0    0     -0.3663315296     -9.7808122634     -0.0191545906     0.0001810975     -0.0000665798     0.0000785650     26.4437255859     77.1365661621     -50.0983543395
175  57    0    0     -0.3663315296     -9.7832069396     0.0119716191     -0.0003515444     -0.0000665798     0.0000785650     26.4437255859     77.1365661621     -50.0983543395
176   9    0    0     -0.3830918121     -9.7808122634     -0.0454921483     -0.0008841847     0.0004660605     -0.0001877551     26.4437255859     77.1365661621     -50.0983543395
176 217    0    0     -0.3830918121     -9.7808122634     -0.0454921483     -0.0008841847     0.0004660605     -0.0001877551     26.4437255859     77.1365661621     -50.0983543395
177 169    0    0     -0.3783031463     -9.7808122634     -0.0359148550     -0.0000852235     0.0004660605     -0.0001877551     26.9690971374     78.7179489135     -48.2428588867
178 121    0    0     -0.3711201906     -9.7712354660     -0.0119716191     -0.0006178636     -0.0000665798     -0.0007203957     26.9690971374     78.7179489135     -48.2428588867
179  73    0    0     -0.3711201906     -9.7712354660     -0.0119716191     -0.0006178636     -0.0000665798     -0.0007203957     26.9690971374     78.7179489135     -48.2428588867
180  25    0    0     -0.3759088277     -9.7760238647     -0.0191545906     0.0001810975     -0.0000665798     0.0006112053     26.9690971374     78.7179489135     -48.2428588867
180 233    0    0     -0.3783031463     -9.7712354660     0.0071829710     0.0001810975     0.0001997404     0.0008775255     26.9690971374     78.7179489135     -48.2428588867
181 184    0    0     -0.3783031463     -9.7712354660     0.0071829710     0.0001810975     0.0001997404     0.0008775255     26.9690971374     78.7179489135     -48.2428588867
182 136    0    0     -0.3759088277     -9.7712354660     -0.0191545906     0.0004474167     0.0001997404     0.0000785650     26.9690971374     78.7179489135     -48.2428588867
183  87    0    0     -0.3687258243     -9.7712354660     -0.0167602658     -0.0003515444     -0.0005992201     0.0000785650     26.9690971374     78.7179489135     -48.2428588867
184  39    0    0     -0.3687258243     -9.7712354660     -0.0167602658     -0.0003515444     -0.0005992201     0.0000785650     26.9690971374     78.7179489135     -48.2428588867
184 247    0    0     -0.3591485500     -9.7664461135     -0.0359148550     0.0001810975     -0.0003329000     0.0011438457     24.8676090240     79.7722091674     -49.9296722412
185 198    0    0     -0.3759088277     -9.7784175872     -0.0335205316     0.0004474167     -0.0000665798     0.0011438457     24.8676090240     79.7722091674     -49.9296722412
186 150    0    0     -0.3759088277     -9.7784175872     -0.0335205316     0.0004474167     -0.0000665798     0.0011438457     24.8676090240     79.7722091674     -49.9296722412
187 102    0    0     -0.3783031463     -9.7616577148     -0.0407035017     -0.0003515444     -0.0003329000     0.0008775255     24.8676090240     79.7722091674     -49.9296722412
188  54    0    0     -0.3687258243     -9.7736291885     -0.0454921483     0.0001810975     -0.0000665798     0.0006112053     24.8676090240     79.7722091674     -49.9296722412
189   5    0    0     -0.3687258243     -9.7736291885     -0.0454921483     0.0001810975     -0.0000665798     0.0006112053     24.8676090240     79.7722091674     -49.9296722412
189 213    0    0     -0.3735145092     -9.7640523910     -0.0095772953     -0.0000852235     0.0009987009     -0.0001877551     24.8676090240     79.7722091674     -49.9296722412
190 164    0    0     -0.3663315296     -9.7760238647     -0.0119716191     0.0007137377     -0.0003329000     0.0006112053     24.8676090240     79.7722091674     -49.9296722412
191 116    0    0     -0.3663315296     -9.7760238647     -0.0119716191     0.0007137377     -0.0003329000     0.0006112053     24.8676090240     79.7722091674     -49.9296722412
192  68    0    0     -0.3687258243     -9.7640523910     -0.0550694465     0.0001810975     0.0001997404     0.0000785650     26.6188488006     78.7179489135     -48.5802230834
193  19    0    0     -0.3735145092     -9.7664461135     -0.0239432382     -0.0000852235     0.0004660605     0.0000785650     26.6188488006     78.7179489135     -48.5802230834
193 226    0    0     -0.3735145092     -9.7664461135     -0.0239432382     -0.0000852235     0.0004660605     0.0000785650     26.6188488006     78.7179489135     -48.5802230834
194 177    0    0     -0.3735145092     -9.7760238647     -0.0454921483     -0.0003515444     0.0001997404     -0.0004540752     26.6188488006     78.7179489135     -48.5802230834
195 129    0    0     -0.3639371871     -9.7664461135     -0.0383091812     -0.0000852235     -0.0011318604     0.0000785650     26.6188488006     78.7179489135     -48.5802230834
196  81    0    0     -0.3639371871     -9.7664461135     -0.0383091812     -0.0000852235     -0.0011318604     0.0000785650     26.6188488006     78.7179489135     -48.5802230834
197  32    0    0     -0.3663315296     -9.7664461135     -0.0430978250     0.0004474167     -0.0003329000     0.0011438457     26.6188488006     78.7179489135     -48.5802230834
197 240    0    0     -0.3591485500     -9.7640523910     -0.0143659424     0.0004474167     -0.0008655403     0.0008775255     26.6188488006     78.7179489135     -48.5802230834
198 192    0    0     -0.3591485500     -9.7640523910     -0.0143659424     0.0004474167     -0.0008655403     0.0008775255     26.6188488006     78.7179489135     -48.5802230834
199 143    0    0     -0.3783031463     -9.7616577148     -0.0335205316     0.0007137377     0.0001997404     0.0003448851     25.9183521270     76.9608535766     -49.9296722412
200  95    0    0     -0.3663315296     -9.7616577148     -0.0335205316     -0.0003515444     -0.0000665798     -0.0001877551     25.9183521270     76.9608535766     -49.9296722412
201  47    0    0     -0.3663315296     -9.7616577148     -0.0335205316     -0.0003515444     -0.0000665798     -0.0001877551     25.9183521270     76.9608535766     -49.9296722412
201 255    0    0     -0.3663315296     -9.7784175872     -0.0143659424     -0.0006178636     -0.0000665798     0.0003448851     25.9183521270     76.9608535766     -49.9296722412
202 207    0    0     -0.3759088277     -9.7688407897     -0.0095772953     0.0001810975     0.0004660605     0.0006112053     25.9183521270     76.9608535766     -49.9296722412
203 158    0    0     -0.3759088277     -9.7688407897     -0.0095772953     0.0001810975     0.0004660605     0.0006112053     25.9183521270     76.9608535766     -49.9296722412
204 110    0    0     -0.3711201906     -9.7712354660     -0.0143659424     0.0007137377     -0.0003329000     -0.0001877551     25.9183521270     76.9608535766     -49.9296722412
205  62    0    0     -0.3902747631     -9.7736291885     -0.0335205316     -0.0000852235     0.0012650209     0.0008775255     25.9183521270     76.9608535766     -49.9296722412
206  14    0    0     -0.3902747631     -9.7736291885     -0.0335205316     -0.0000852235     0.0012650209     0.0008775255     25.9183521270     76.9608535766     -49.9296722412
206 221    0    0     -0.3759088277     -9.7688407897     -0.0287318849     0.0001810975     -0.0005992201     0.0011438457     25.3929805755     77.1365661621     -48.4115409851
207 173    0    0     -0.3663315296     -9.7688407897     -0.0478864765     -0.0011505037     0.0004660605     0.0003448851     25.3929805755     77.1365661621     -48.4115409851
208 125    0    0     -0.3663315296     -9.7688407897     -0.0478864765     -0.0011505037     0.0004660605     0.0003448851     25.3929805755     77.1365661621     -48.4115409851
209  77    0    0     -0.3735145092     -9.7712354660     -0.0359148550     -0.0003515444     -0.0000665798     0.0003448851     25.3929805755     77.1365661621     -48.4115409851
210  29    0    0     -0.3687258243     -9.7640523910     -0.0430978250     0.0004474167     0.0007323807     0.0003448851     25.3929805755     77.1365661621     -48.4115409851
210 236    0    0     -0.3687258243     -9.7640523910     -0.0430978250     0.0004474167     0.0007323807     0.0003448851     25.3929805755     77.1365661621     -48.4115409851
211 188    0    0     -0.3759088277     -9.7616577148     -0.0430978250     0.0004474167     0.0004660605     0.0008775255     25.3929805755     77.1365661621     -48.4115409851
212 139    0    0     -0.3639371871     -9.7736291885     -0.0287318849     -0.0000852235     0.0004660605     0.0011438457     25.3929805755     77.1365661621     -48.4115409851
213  91    0    0     -0.3639371871     -9.7736291885     -0.0287318849     -0.0000852235     0.0004660605     0.0011438457     25.3929805755     77.1365661621     -48.4115409851
214  43    0    0     -0.3687258243     -9.7688407897     -0.0502807998     0.0001810975     0.0007323807     0.0008775255     24.6924839019     78.1908187866     -49.0862655639
214 250    0    0     -0.3830918121     -9.7688407897     -0.0574637699     -0.0008841847     0.0001997404     0.0003448851     24.6924839019     78.1908187866     -49.0862655639
215 202    0    0     -0.3830918121     -9.7688407897     -0.0574637699     -0.0008841847     0.0001997404     0.0003448851     24.6924839019     78.1908187866     -49.0862655639
216 153    0    0     -0.3663315296     -9.7688407897     -0.0215489125     -0.0003515444     0.0001997404     -0.0004540752     24.6924839019     78.1908187866     -49.0862655639
217 105    0    0     -0.3687258243     -9.7736291885     -0.0191545906     -0.0003515444     0.0007323807     0.0003448851     24.6924839019     78.1908187866     -49.0862655639
218  57    0    0     -0.3687258243     -9.7736291885     -0.0191545906     -0.0003515444     0.0007323807     0.0003448851     24.6924839019     78.1908187866     -49.0862655639
219   9    0    0     -0.3759088277     -9.7760238647     -0.0454921483     -0.0000852235     -0.0000665798     0.0000785650     24.6924839019     78.1908187866     -49.0862655639
219 216    0    0     -0.3591485500     -9.7664461135     -0.0191545906     -0.0003515444     0.0001997404     0.0003448851     24.6924839019     78.1908187866     -49.0862655639
220 168    0    0     -0.3591485500     -9.7664461135     -0.0191545906     -0.0003515444     0.0001997404     0.0003448851     24.6924839019     78.1908187866     -49.0862655639
221 120    0    0     -0.3806974601     -9.7736291885     -0.0430978250     -0.0000852235     0.0001997404     0.0003448851     24.6924839019     78.1908187866     -49.0862655639
222  71    0    0     -0.3735145092     -9.7712354660     -0.0023943238     -0.0003515444     0.0007323807     0.0016764857     26.4437255859     76.7851409912     -49.7609901428
223  23    0    0     -0.3735145092     -9.7712354660     -0.0023943238     -0.0003515444     0.0007323807     0.0016764857     26.4437255859     76.7851409912     -49.7609901428
223 231    0    0     -0.3735145092     -9.7640523910     -0.0215489125     -0.0000852235     0.0009987009     0.0000785650     26.4437255859     76.7851409912     -49.7609901428
224 182    0    0     -0.3639371871     -9.7784175872     -0.0287318849     -0.0006178636     0.0004660605     -0.0004540752     26.4437255859     76.7851409912     -49.7609901428
225 134    0    0     -0.3639371871     -9.7784175872     -0.0287318849     -0.0006178636     0.0004660605     -0.0004540752     26.4437255859     76.7851409912     -49.7609901428
226  86    0    0     -0.3687258243     -9.7616577148     -0.0215489125     -0.0006178636     0.0001997404     0.0006112053     26.4437255859     76.7851409912     -49.7609901428
227  38    0    0     -0.3711201906     -9.7592630386     -0.0095772953     0.0001810975     -0.0003329000     -0.0007203957     26.4437255859     76.7851409912     -49.7609901428
227 245    0    0     -0.3711201906     -9.7592630386     -0.0095772953     0.0001810975     -0.0003329000     -0.0007203957     26.4437255859     76.7851409912     -49.7609901428
228 197    0    0     -0.3735145092     -9.7688407897     -0.0430978250     -0.0006178636     -0.0003329000     0.0003448851     26.4437255859     76.7851409912     -49.7609901428
229 148    0    0     -0.3783031463     -9.7808122634     -0.0502807998     0.0001810975     0.0009987009     0.0000785650     25.0427322387     78.8936614990     -50.0983543395
230  99    0    0     -0.3783031463     -9.7808122634     -0.0502807998     0.0001810975     0.0009987009     0.0000785650     25.0427322387     78.8936614990     -50.0983543395
231  50    0    0     -0.3687258243     -9.7520809173     -0.0215489125     0.0004474167     0.0009987009     -0.0001877551     25.0427322387     78.8936614990     -50.0983543395
232   1    0    0     -0.3687258243     -9.7832069396     -0.0191545906     -0.0006178636     0.0009987009     -0.0004540752     25.0427322387     78.8936614990     -50.0983543395
232 209    0    0     -0.3687258243     -9.7832069396     -0.0191545906     -0.0006178636     0.0009987009     -0.0004540752     25.0427322387     78.8936614990     -50.0983543395
233 160    0    0     -0.3663315296     -9.7544746398     -0.0119716191     0.0001810975     0.0001997404     0.0003448851     25.0427322387     78.8936614990     -50.0983543395
234 112    0    0     -0.3711201906     -9.7712354660     -0.0119716191     0.0004474167     -0.0005992201     0.0003448851     25.0427322387     78.8936614990     -50.0983543395
235  64    0    0     -0.3711201906     -9.7712354660     -0.0119716191     0.0004474167     -0.0005992201     0.0003448851     25.0427322387     78.8936614990     -50.0983543395
236  16    0    0     -0.3615428924     -9.7760238647     -0.0502807998     -0.0000852235     0.0004660605     0.0008775255     25.0427322387     78.8936614990     -50.0983543395
236 223    0    0     -0.3615428924     -9.7760238647     -0.0502807998     -0.0000852235     0.0004660605     0.0008775255     25.0427322387     78.8936614990     -50.0983543395
237 174    0    0     -0.3711201906     -9.7712354660     -0.0287318849     -0.0000852235     0.0004660605     0.0003448851     25.0427322387     77.8394012451     -50.0983543395
238 126    0    0     -0.3591485500     -9.7784175872     -0.0311262083     -0.0000852235     0.0004660605     0.0008775255     25.0427322387     77.8394012451     -50.0983543395
239  78    0    0     -0.3591485500     -9.7784175872     -0.0311262083     -0.0000852235     0.0004660605     0.0008775255     25.0427322387     77.8394012451     -50.0983543395
240  29    0    0     -0.3735145092     -9.7616577148     -0.0359148550     -0.0006178636     0.0004660605     -0.0001877551     25.0427322387     77.8394012451     -50.0983543395
240 237    0    0     -0.3615428924     -9.7736291885     -0.0047886476     0.0001810975     0.0001997404     0.0006112053     25.0427322387     77.8394012451     -50.0983543395
241 188    0    0     -0.3615428924     -9.7736291885     -0.0047886476     0.0001810975     0.0001997404     0.0006112053     25.0427322387     77.8394012451     -50.0983543395
242 140    0    0     -0.3735145092     -9.7592630386     -0.0383091812     0.0009800568     -0.0000665798     -0.0001877551     25.0427322387     77.8394012451     -50.0983543395
243  91    0    0     -0.3711201906     -9.7592630386     -0.0359148550     0.0004474167     -0.0000665798     0.0003448851     25.0427322387     77.8394012451     -50.0983543395
244  43    0    0     -0.3711201906     -9.7592630386     -0.0359148550     0.0004474167     -0.0000665798     0.0003448851     25.0427322387     77.8394012451     -50.0983543395
244 250    0    0     -0.3735145092     -9.7832069396     -0.0215489125     -0.0003515444     0.0001997404     0.0003448851     25.3929805755     77.8394012451     -49.0862655639
245 202    0    0     -0.3759088277     -9.7784175872     -0.0215489125     -0.0003515444     0.0007323807     0.0006112053     25.3929805755     77.8394012451     -49.0862655639
246 154    0    0     -0.3759088277     -9.7784175872     -0.0215489125     -0.0003515444     0.0007323807     0.0006112053     25.3929805755     77.8394012451     -49.0862655639
247 106    0    0     -0.3806974601     -9.7879953384     -0.0263375616     0.0004474167     0.0004660605     0.0006112053     25.3929805755     77.8394012451     -49.0862655639
248  57    0    0     -0.3783031463     -9.7760238647     -0.0095772953     -0.0000852235     0.0001997404     -0.0001877551     25.3929805755     77.8394012451     -49.0862655639
249   9    0    0     -0.3783031463     -9.7760238647     -0.0095772953     -0.0000852235     0.0001997404     -0.0001877551     25.3929805755     77.8394012451     -49.0862655639
249 217    0    0     -0.3854861259     -9.7712354660     -0.0287318849     0.0007137377     -0.0003329000     -0.0001877551     25.3929805755     77.8394012451     -49.0862655639
250 169    0    0     -0.3830918121     -9.7688407897     -0.0191545906     0.0004474167     -0.0000665798     0.0000785650     25.3929805755     77.8394012451     -49.0862655639
251 120    0    0     -0.3830918121     -9.7688407897     -0.0191545906     0.0004474167     -0.0000665798     0.0000785650     25.3929805755     77.8394012451     -49.0862655639
252  72    0    0     -0.3639371871     -9.7736291885     -0.0263375616     0.0007137377     0.0001997404     -0.0001877551     25.3929805755     77.4879837036     -47.7368164062
253  24    0    0     -0.3687258243     -9.7760238647     -0.0335205316     -0.0003515444     -0.0000665798     -0.0001877551     25.3929805755     77.4879837036     -47.7368164062
253 232    0    0     -0.3687258243     -9.7760238647     -0.0335205316     -0.0003515444     -0.0000665798     -0.0001877551     25.3929805755     77.4879837036     -47.7368164062
254 184    0    0     -0.3639371871     -9.7712354660     -0.0311262083     -0.0003515444     0.0001997404     0.0006112053     25.3929805755     77.4879837036     -47.7368164062
255 136    0    0     -0.3663315296     -9.7712354660     -0.0383091812     0.0004474167     -0.0003329000     0.0003448851     25.3929805755     77.4879837036     -47.7368164062
  0  88    0    0     -0.3663315296     -9.7712354660     -0.0383091812     0.0004474167     -0.0003329000     0.0003448851     25.3929805755     77.4879837036     -47.7368164062
  1  39    0    0     -0.3735145092     -9.7736291885     -0.0263375616     0.0017790180     0.0004660605     0.0000785650     25.3929805755     77.4879837036     -47.7368164062
  1 246    0    0     -0.3711201906     -9.7784175872     -0.0215489125     0.0001810975     0.0007323807     -0.0004540752     25.3929805755     77.4879837036     -47.7368164062
  2 197    0    0     -0.3711201906     -9.7784175872     -0.0215489125     0.0001810975     0.0007323807     -0.0004540752     25.3929805755     77.4879837036     -47.7368164062
  3 149    0    0     -0.3759088277     -9.7664461135     -0.0215489125     -0.0006178636     0.0004660605     0.0008775255     25.3929805755     77.4879837036     -47.7368164062
  4 100    0    0     -0.3806974601     -9.7736291885     -0.0287318849     0.0001810975     0.0001997404     0.0000785650     25.7432289123     79.5964965820     -50.0983543395
  5  51    0    0     -0.3806974601     -9.7736291885     -0.0287318849     0.0001810975     0.0001997404     0.0000785650     25.7432289123     79.5964965820     -50.0983543395
  6   1    0    0     -0.3759088277     -9.7736291885     -0.0239432382     -0.0003515444     0.0007323807     0.0011438457     25.7432289123     79.5964965820     -50.0983543395
  6 209    0    0     -0.3711201906     -9.7640523910     -0.0119716191     0.0015126969     0.0009987009     0.0006112053     25.7432289123     79.5964965820     -50.0983543395
  7 160    0    0     -0.3711201906     -9.7640523910     -0.0119716191     0.0015126969     0.0009987009     0.0006112053     25.7432289123     79.5964965820     -50.0983543395
  8 111    0    0     -0.3663315296     -9.7664461135     -0.0047886476     0.0001810975     0.0007323807     0.0003448851     25.7432289123     79.5964965820     -50.0983543395
  9  62    0    0     -0.3615428924     -9.7640523910     -0.0023943238     -0.0006178636     0.0009987009     0.0000785650     25.7432289123     79.5964965820     -50.0983543395
 10  13    0    0     -0.3615428924     -9.7640523910     -0.0023943238     -0.0006178636     0.0009987009     0.0000785650     25.7432289123     79.5964965820     -50.0983543395
 10 220    0    0     -0.3687258243     -9.7616577148     -0.0215489125     0.0009800568     0.0004660605     0.0008775255     25.7432289123     79.5964965820     -50.0983543395
 11 171    0    0     -0.3663315296     -9.7664461135     -0.0359148550     0.0001810975     0.0012650209     0.0006112053     25.9183521270     76.6094360351     -48.2428588867
 12 123    0    0     -0.3663315296     -9.7664461135     -0.0359148550     0.0001810975     0.0012650209     0.0006112053     25.9183521270     76.6094360351     -48.2428588867
 13  74    0    0     -0.3759088277     -9.7808122634     -0.0407035017     -0.0008841847     0.0004660605     0.0006112053     25.9183521270     76.6094360351     -48.2428588867
 14  25    0    0     -0.3830918121     -9.7760238647     0.0000000000     -0.0003515444     0.0001997404     0.0011438457     25.9183521270     76.6094360351     -48.2428588867
 14 232    0    0     -0.3830918121     -9.7760238647     0.0000000000     -0.0003515444     0.0001997404     0.0011438457     25.9183521270     76.6094360351     -48.2428588867
 15 182    0    0     -0.3687258243     -9.7760238647     -0.0047886476     -0.0003515444     0.0001997404     0.0008775255     25.9183521270     76.6094360351     -48.2428588867
 16 134    0    0     -0.3759088277     -9.7736291885     -0.0167602658     -0.0003515444     -0.0000665798     0.0006112053     25.9183521270     76.6094360351     -48.2428588867
 17  85    0    0     -0.3759088277     -9.7736291885     -0.0167602658     -0.0003515444     -0.0000665798     0.0006112053     25.9183521270     76.6094360351     -48.2428588867
 18  37    0    0     -0.3711201906     -9.7688407897     -0.0215489125     0.0001810975     0.0004660605     0.0008775255     25.9183521270     76.6094360351     -48.2428588867
 18 244    0    0     -0.3759088277     -9.7784175872     -0.0215489125     0.0004474167     -0.0000665798     0.0000785650     27.3193454742     77.3122711181     -49.2549476623
 19 196    0    0     -0.3759088277     -9.7784175872     -0.0215489125     0.0004474167     -0.0000665798     0.0000785650     27.3193454742     77.3122711181     -49.2549476623
 20 148    0    0     -0.3878804397     -9.7688407897     -0.0071829710     0.0001810975     -0.0000665798     0.0008775255     27.3193454742     77.3122711181     -49.2549476623
 21  99    0    0     -0.3735145092     -9.7568693161     -0.0335205316     0.0012463778     0.0001997404     0.0008775255     27.3193454742     77.3122711181     -49.2549476623
 22  51    0    0     -0.3735145092     -9.7568693161     -0.0335205316     0.0012463778     0.0001997404     0.0008775255     27.3193454742     77.3122711181     -49.2549476623
 23   3    0    0     -0.3663315296     -9.7616577148     0.0023943238     0.0004474167     0.0001997404     -0.0009867157     27.3193454742     77.3122711181     -49.2549476623
 23 210    0    0     -0.3663315296     -9.7640523910     -0.0071829710     -0.0000852235     -0.0013981805     -0.0004540752     27.3193454742     77.3122711181     -49.2549476623
 24 162    0    0     -0.3663315296     -9.7640523910     -0.0071829710     -0.0000852235     -0.0013981805     -0.0004540752     27.3193454742     77.3122711181     -49.2549476623
 25 115    0    0     -0.3711201906     -9.7640523910     -0.0119716191     -0.0006178636     0.0004660605     0.0003448851     27.3193454742     77.3122711181     -49.2549476623
 26  67    0    0     -0.3639371871     -9.7616577148     -0.0359148550     0.0004474167     0.0004660605     0.0006112053     26.2686004638     78.7179489135     -50.6043968200
 27  18    0    0     -0.3639371871     -9.7616577148     -0.0359148550     0.0004474167     0.0004660605     0.0006112053     26.2686004638     78.7179489135     -50.6043968200
 27 225    0    0     -0.3854861259     -9.7712354660     -0.0335205316     -0.0006178636     0.0004660605     0.0006112053     26.2686004638     78.7179489135     -50.6043968200
 28 176    0    0     -0.3615428924     -9.7664461135     -0.0454921483     -0.0006178636     0.0007323807     0.0008775255     26.2686004638     78.7179489135     -50.6043968200
 29 128    0    0     -0.3615428924     -9.7664461135     -0.0454921483     -0.0006178636     0.0007323807     0.0008775255     26.2686004638     78.7179489135     -50.6043968200
 30  79    0    0     -0.3830918121     -9.7688407897     -0.0119716191     -0.0003515444     -0.0003329000     0.0011438457     26.2686004638     78.7179489135     -50.6043968200
 31  30    0    0     -0.3830918121     -9.7640523910     -0.0407035017     -0.0003515444     -0.0003329000     0.0011438457     26.2686004638     78.7179489135     -50.6043968200
 31 238    0    0     -0.3830918121     -9.7640523910     -0.0407035017     -0.0003515444     -0.0003329000     0.0011438457     26.2686004638     78.7179489135     -50.6043968200
 32 189    0    0     -0.3783031463     -9.7544746398     -0.0215489125     -0.0003515444     -0.0000665798     0.0014101657     26.2686004638     78.7179489135     -50.6043968200
 33 141    0    0     -0.3639371871     -9.7784175872     -0.0215489125     0.0004474167     -0.0000665798     0.0003448851     25.7432289123     77.8394012451     -49.4236259460
 34  93    0    0     -0.3639371871     -9.7784175872     -0.0215489125     0.0004474167     -0.0000665798     0.0003448851     25.7432289123     77.8394012451     -49.4236259460
 35  45    0    0     -0.3687258243     -9.7688407897     -0.0215489125     0.0001810975     0.0009987009     -0.0001877551     25.7432289123     77.8394012451     -49.4236259460
 35 252    0    0     -0.3639371871     -9.7640523910     -0.0311262083     -0.0003515444     0.0007323807     0.0000785650     25.7432289123     77.8394012451     -49.4236259460
 36 204    0    0     -0.3639371871     -9.7640523910     -0.0311262083     -0.0003515444     0.0007323807     0.0000785650     25.7432289123     77.8394012451     -49.4236259460
 37 155    0    0     -0.3663315296     -9.7879953384     -0.0215489125     0.0004474167     -0.0003329000     0.0000785650     25.7432289123     77.8394012451     -49.4236259460
 38 107    0    0     -0.3567542552     -9.7688407897     -0.0191545906     -0.0008841847     -0.0000665798     0.0000785650     25.7432289123     77.8394012451     -49.4236259460
 39  59    0    0     -0.3567542552     -9.7688407897     -0.0191545906     -0.0008841847     -0.0000665798     0.0000785650     25.7432289123     77.8394012451     -49.4236259460
 40  10    0    0     -0.3735145092     -9.7760238647     -0.0191545906     -0.0006178636     -0.0005992201     0.0000785650     25.7432289123     77.8394012451     -49.4236259460
 40 218    0    0     -0.3711201906     -9.7640523910     -0.0263375616     0.0004474167     -0.0000665798     0.0003448851     27.1442203521     76.7851409912     -49.7609901428
 41 169    0    0     -0.3711201906     -9.7640523910     -0.0263375616     0.0004474167     -0.0000665798     0.0003448851     27.1442203521     76.7851409912     -49.7609901428
 42 121    0    0     -0.3663315296     -9.7760238647     -0.0383091812     0.0001810975     0.0001997404     0.0003448851     27.1442203521     76.7851409912     -49.7609901428
 43  73    0    0     -0.3735145092     -9.7760238647     -0.0191545906     0.0001810975     0.0004660605     0.0006112053     27.1442203521     76.7851409912     -49.7609901428
 44  24    0    0     -0.3735145092     -9.7760238647     -0.0191545906     0.0001810975     0.0004660605     0.0006112053     27.1442203521     76.7851409912     -49.7609901428
 44 231    0    0     -0.3806974601     -9.7640523910     -0.0335205316     -0.0006178636     0.0001997404     0.0000785650     27.1442203521     76.7851409912     -49.7609901428
 45 182    0    0     -0.3759088277     -9.7784175872     -0.0359148550     -0.0000852235     0.0004660605     -0.0001877551     27.1442203521     76.7851409912     -49.7609901428
 46 134    0    0     -0.3759088277     -9.7784175872     -0.0359148550     -0.0000852235     0.0004660605     -0.0001877551     27.1442203521     76.7851409912     -49.7609901428
 47  85    0    0     -0.3711201906     -9.7832069396     -0.0191545906     -0.0006178636     0.0004660605     0.0006112053     27.1442203521     76.7851409912     -49.7609901428
 48  36    0    0     -0.3806974601     -9.7808122634     -0.0383091812     -0.0014168248     -0.0000665798     0.0003448851     27.1442203521     76.7851409912     -49.7609901428
 48 244    0    0     -0.3806974601     -9.7808122634     -0.0383091812     -0.0014168248     -0.0000665798     0.0003448851     27.1442203521     76.7851409912     -49.7609901428
 49 196    0    0     -0.3663315296     -9.7664461135     -0.0239432382     -0.0011505037     -0.0003329000     0.0000785650     25.0427322387     78.8936614990     -49.0862655639
 50 147    0    0     -0.3639371871     -9.7760238647     -0.0359148550     -0.0011505037     -0.0000665798     0.0003448851     25.0427322387     78.8936614990     -49.0862655639
 51  99    0    0     -0.3639371871     -9.7760238647     -0.0359148550     -0.0011505037     -0.0000665798     0.0003448851     25.0427322387     78.8936614990     -49.0862655639
 52  51    0    0     -0.3735145092     -9.7664461135     -0.0311262083     0.0004474167     -0.0000665798     0.0014101657     25.0427322387     78.8936614990     -49.0862655639
 53   2    0    0     -0.3950634002     -9.7903900146     -0.0311262083     0.0004474167     0.0007323807     0.0008775255     25.0427322387     78.8936614990     -49.0862655639
 53 209    0    0     -0.3950634002     -9.7903900146     -0.0311262083     0.0004474167     0.0007323807     0.0008775255     25.0427322387     78.8936614990     -49.0862655639
 54 160    0    0     -0.3783031463     -9.7760238647     -0.0287318849     0.0001810975     -0.0000665798     0.0000785650     25.0427322387     78.8936614990     -49.0862655639
 55 111    0    0     -0.3639371871     -9.7640523910     -0.0143659424     -0.0003515444     -0.0005992201     0.0003448851     25.0427322387     78.8936614990     -49.0862655639
 56  63    0    0     -0.3639371871     -9.7640523910     -0.0143659424     -0.0003515444     -0.0005992201     0.0003448851     25.0427322387     78.8936614990     -49.0862655639
 57  15    0    0     -0.3687258243     -9.7688407897     -0.0454921483     0.0001810975     -0.0008655403     0.0011438457     27.4944686889     77.4879837036     -48.4115409851
 57 222    0    0     -0.3878804397     -9.7688407897     -0.0335205316     0.0004474167     -0.0003329000     -0.0004540752     27.4944686889     77.4879837036     -48.4115409851
 58 174    0    0     -0.3878804397     -9.7688407897     -0.0335205316     0.0004474167     -0.0003329000     -0.0004540752     27.4944686889     77.4879837036     -48.4115409851
 59 125    0    0     -0.3687258243     -9.7640523910     -0.0119716191     0.0004474167     -0.0013981805     0.0000785650     27.4944686889     77.4879837036     -48.4115409851
 60  77    0    0     -0.3639371871     -9.7832069396     -0.0215489125     -0.0000852235     -0.0000665798     -0.0001877551     27.4944686889     77.4879837036     -48.4115409851
 61  29    0    0     -0.3639371871     -9.7832069396     -0.0215489125     -0.0000852235     -0.0000665798     -0.0001877551     27.4944686889     77.4879837036     -48.4115409851
 61 236    0    0     -0.3735145092     -9.7640523910     -0.0335205316     -0.0014168248     0.0015313411     0.0006112053     27.4944686889     77.4879837036     -48.4115409851
 62 188    0    0     -0.3711201906     -9.7760238647     -0.0407035017     -0.0011505037     0.0004660605     0.0003448851     27.4944686889     77.4879837036     -48.4115409851
 63 140    0    0     -0.3711201906     -9.7760238647     -0.0407035017     -0.0011505037     0.0004660605     0.0003448851     27.4944686889     77.4879837036     -48.4115409851
 64  91    0    0     -0.3711201906     -9.7736291885     -0.0143659424     -0.0003515444     -0.0003329000     0.0000785650     26.2686004638     78.0151138305     -49.9296722412
 65  42    0    0     -0.3639371871     -9.7760238647     -0.0335205316     0.0001810975     0.0001997404     0.0006112053     26.2686004638     78.0151138305     -49.9296722412
 65 250    0    0     -0.3639371871     -9.7760238647     -0.0335205316     0.0001810975     0.0001997404     0.0006112053     26.2686004638     78.0151138305     -49.9296722412
 66 201    0    0     -0.3759088277     -9.7760238647     -0.0191545906     0.0004474167     -0.0003329000     0.0008775255     26.2686004638     78.0151138305     -49.9296722412
 67 153    0    0     -0.3783031463     -9.7616577148     -0.0359148550     -0.0006178636     0.0004660605     0.0003448851     26.2686004638     78.0151138305     -49.9296722412
 68 104    0    0     -0.3783031463     -9.7616577148     -0.0359148550     -0.0006178636     0.0004660605     0.0003448851     26.2686004638     78.0151138305     -49.9296722412
 69  56    0    0     -0.3783031463     -9.7688407897     -0.0167602658     -0.0008841847     0.0007323807     0.0003448851     26.2686004638     78.0151138305     -49.9296722412
 70   7    0    0     -0.3639371871     -9.7808122634     -0.0239432382     0.0004474167     -0.0003329000     0.0008775255     26.2686004638     78.0151138305     -49.9296722412
 70 215    0    0     -0.3639371871     -9.7808122634     -0.0239432382     0.0004474167     -0.0003329000     0.0008775255     26.2686004638     78.0151138305     -49.9296722412
 71 166    0    0     -0.3806974601     -9.7736291885     -0.0239432382     -0.0003515444     -0.0000665798     0.0003448851     25.3929805755     78.5422439575     -49.7609901428
 72 118    0    0     -0.3615428924     -9.7688407897     -0.0239432382     0.0007137377     -0.0005992201     0.0008775255     25.3929805755     78.5422439575     -49.7609901428
 73  70    0    0     -0.3615428924     -9.7688407897     -0.0239432382     0.0007137377     -0.0005992201     0.0008775255     25.3929805755     78.5422439575     -49.7609901428
 74  21    0    0     -0.3663315296     -9.7640523910     -0.0215489125     0.0001810975     0.0007323807     0.0008775255     25.3929805755     78.5422439575     -49.7609901428
 74 228    0    0     -0.3830918121     -9.7520809173     -0.0239432382     -0.0000852235     -0.0000665798     0.0014101657     25.3929805755     78.5422439575     -49.7609901428
 75 180    0    0     -0.3830918121     -9.7520809173     -0.0239432382     -0.0000852235     -0.0000665798     0.0014101657     25.3929805755     78.5422439575     -49.7609901428
 76 132    0    0     -0.3615428924     -9.7664461135     -0.0095772953     -0.0003515444     -0.0000665798     0.0011438457     25.3929805755     78.5422439575     -49.7609901428
 77  83    0    0     -0.3663315296     -9.7736291885     -0.0191545906     -0.0006178636     0.0004660605     0.0008775255     25.3929805755     78.5422439575     -49.7609901428
 78  35    0    0     -0.3663315296     -9.7736291885     -0.0191545906     -0.0006178636     0.0004660605     0.0008775255     25.3929805755     78.5422439575     -49.7609901428
 78 242    0    0     -0.3735145092     -9.7640523910     -0.0215489125     -0.0003515444     0.0001997404     0.0008775255     26.9690971374     78.3665313720     -49.2549476623
 79 194    0    0     -0.3639371871     -9.7808122634     -0.0335205316     -0.0011505037     -0.0005992201     0.0006112053     26.9690971374     78.3665313720     -49.2549476623
 80 146    0    0     -0.3639371871     -9.7808122634     -0.0335205316     -0.0011505037     -0.0005992201     0.0006112053     26.9690971374     78.3665313720     -49.2549476623
 81  98    0    0     -0.3591485500     -9.7592630386     -0.0239432382     -0.0011505037     0.0004660605     -0.0007203957     26.9690971374     78.3665313720     -49.2549476623
 82  49    0    0     -0.3735145092     -9.7784175872     -0.0311262083     -0.0014168248     0.0009987009     0.0000785650     26.9690971374     78.3665313720     -49.2549476623
 83   1    0    0     -0.3735145092     -9.7784175872     -0.0311262083     -0.0014168248     0.0009987009     0.0000785650     26.9690971374     78.3665313720     -49.2549476623
 83 208    0    0     -0.3687258243     -9.7760238647     0.0095772953     0.0001810975     0.0007323807     -0.0004540752     26.9690971374     78.3665313720     -49.2549476623
 84 159    0    0     -0.3735145092     -9.7832069396     -0.0071829710     0.0004474167     0.0001997404     -0.0007203957     26.9690971374     78.3665313720     -49.2549476623
 85 111    0    0     -0.3735145092     -9.7832069396     -0.0071829710     0.0004474167     0.0001997404     -0.0007203957     26.9690971374     78.3665313720     -49.2549476623
 86  62    0    0     -0.3591485500     -9.7808122634     -0.0239432382     -0.0011505037     0.0017976613     -0.0004540752     25.0427322387     77.8394012451     -49.0862655639
 87  14    0    0     -0.3687258243     -9.7640523910     -0.0407035017     -0.0000852235     0.0015313411     0.0000785650     25.0427322387     77.8394012451     -49.0862655639
 87 221    0    0     -0.3687258243     -9.7640523910     -0.0407035017     -0.0000852235     0.0015313411     0.0000785650     25.0427322387     77.8394012451     -49.0862655639
 88 173    0    0     -0.3663315296     -9.7688407897     -0.0263375616     -0.0000852235     0.0012650209     -0.0004540752     25.0427322387     77.8394012451     -49.0862655639
 89 124    0    0     -0.3663315296     -9.7616577148     -0.0335205316     0.0001810975     0.0004660605     0.0000785650     25.0427322387     77.8394012451     -49.0862655639
 90  76    0    0     -0.3663315296     -9.7616577148     -0.0335205316     0.0001810975     0.0004660605     0.0000785650     25.0427322387     77.8394012451     -49.0862655639
 91  27    0    0     -0.3615428924     -9.7712354660     -0.0287318849     -0.0006178636     0.0009987009     -0.0001877551     25.0427322387     77.8394012451     -49.0862655639
 91 234    0    0     -0.3615428924     -9.7712354660     -0.0287318849     -0.0006178636     0.0009987009     -0.0001877551     25.0427322387     77.8394012451     -49.0862655639
 92 186    0    0     -0.3567542552     -9.7784175872     -0.0167602658     0.0004474167     -0.0000665798     0.0003448851     25.0427322387     77.8394012451     -49.0862655639
 93 138    0    0     -0.3663315296     -9.7592630386     -0.0239432382     0.0001810975     0.0009987009     0.0000785650     25.0427322387     77.8394012451     -49.0862655639
 94  89    0    0     -0.3663315296     -9.7592630386     -0.0239432382     0.0001810975     0.0009987009     0.0000785650     25.0427322387     77.8394012451     -49.0862655639
 95  40    0    0     -0.3663315296     -9.7760238647     -0.0215489125     -0.0006178636     0.0001997404     0.0011438457     26.9690971374     79.7722091674     -47.5681343078
 95 248    0    0     -0.3663315296     -9.7760238647     -0.0191545906     -0.0006178636     -0.0003329000     0.0006112053     26.9690971374     79.7722091674     -47.5681343078
 96 200    0    0     -0.3663315296     -9.7760238647     -0.0191545906     -0.0006178636     -0.0003329000     0.0006112053     26.9690971374     79.7722091674     -47.5681343078
 97 152    0    0     -0.3663315296     -9.7879953384     -0.0095772953     -0.0006178636     0.0001997404     0.0003448851     26.9690971374     79.7722091674     -47.5681343078
 98 103    0    0     -0.3663315296     -9.7688407897     -0.0119716191     -0.0000852235     0.0007323807     0.0003448851     26.9690971374     79.7722091674     -47.5681343078
 99  55    0    0     -0.3663315296     -9.7688407897     -0.0119716191     -0.0000852235     0.0007323807     0.0003448851     26.9690971374     79.7722091674     -47.5681343078
100   7    0    0     -0.3687258243     -9.7640523910     -0.0143659424     0.0001810975     -0.0000665798     0.0014101657     26.9690971374     79.7722091674     -47.5681343078
100 214    0    0     -0.3830918121     -9.7712354660     0.0023943238     -0.0008841847     0.0004660605     0.0008775255     26.9690971374     79.7722091674     -47.5681343078
101 165    0    0     -0.3830918121     -9.7712354660     0.0023943238     -0.0008841847     0.0004660605     0.0008775255     26.9690971374     79.7722091674     -47.5681343078
102 117    0    0     -0.3878804397     -9.7664461135     -0.0407035017     -0.0008841847     0.0007323807     0.0003448851     23.4666156768     76.6094360351     -49.2549476623
103  68    0    0     -0.3830918121     -9.7592630386     -0.0167602658     -0.0003515444     0.0009987009     0.0003448851     23.4666156768     76.6094360351     -49.2549476623
104  20    0    0     -0.3830918121     -9.7592630386     -0.0167602658     -0.0003515444     0.0009987009     0.0003448851     23.4666156768     76.6094360351     -49.2549476623
104 227    0    0     -0.3639371871     -9.7688407897     -0.0239432382     -0.0003515444     0.0009987009     0.0006112053     23.4666156768     76.6094360351     -49.2549476623
105 179    0    0     -0.3639371871     -9.7688407897     -0.0287318849     -0.0003515444     0.0004660605     0.0006112053     23.4666156768     76.6094360351     -49.2549476623
106 131    0    0     -0.3639371871     -9.7688407897     -0.0287318849     -0.0003515444     0.0004660605     0.0006112053     23.4666156768     76.6094360351     -49.2549476623
107  82    0    0     -0.3639371871     -9.7688407897     -0.0454921483     -0.0003515444     0.0001997404     0.0003448851     23.4666156768     76.6094360351     -49.2549476623
108  34    0    0     -0.3783031463     -9.7664461135     -0.0407035017     -0.0000852235     0.0007323807     0.0006112053     23.4666156768     76.6094360351     -49.2549476623
108 241    0    0     -0.3783031463     -9.7664461135     -0.0407035017     -0.0000852235     0.0007323807     0.0006112053     23.4666156768     76.6094360351     -49.2549476623
109 193    0    0     -0.3783031463     -9.7640523910     -0.0191545906     -0.0000852235     0.0009987009     0.0003448851     24.6924839019     78.5422439575     -50.0983543395
110 145    0    0     -0.3806974601     -9.7688407897     -0.0430978250     0.0007137377     -0.0003329000     0.0006112053     24.6924839019     78.5422439575     -50.0983543395
111  96    0    0     -0.3806974601     -9.7688407897     -0.0430978250     0.0007137377     -0.0003329000     0.0006112053     24.6924839019     78.5422439575     -50.0983543395
112  47    0    0     -0.3878804397     -9.7760238647     -0.0239432382     -0.0006178636     0.0001997404     0.0011438457     24.6924839019     78.5422439575     -50.0983543395
112 255    0    0     -0.3783031463     -9.7640523910     -0.0143659424     -0.0006178636     -0.0005992201     0.0006112053     24.6924839019     78.5422439575     -50.0983543395
113 206    0    0     -0.3783031463     -9.7640523910     -0.0143659424     -0.0006178636     -0.0005992201     0.0006112053     24.6924839019     78.5422439575     -50.0983543395
114 158    0    0     -0.3783031463     -9.7832069396     -0.0215489125     -0.0000852235     -0.0003329000     0.0000785650     24.6924839019     78.5422439575     -50.0983543395
115 110    0    0     -0.3663315296     -9.7736291885     -0.0287318849     -0.0000852235     0.0009987009     0.0003448851     24.6924839019     78.5422439575     -50.0983543395
116  62    0    0     -0.3663315296     -9.7736291885     -0.0287318849     -0.0000852235     0.0009987009     0.0003448851     24.6924839019     78.5422439575     -50.0983543395
117  13    0    0     -0.3687258243     -9.7736291885     -0.0239432382     0.0001810975     0.0009987009     0.0011438457     26.4437255859     77.8394012451     -49.0862655639
117 221    0    0     -0.3687258243     -9.7712354660     -0.0359148550     0.0007137377     0.0009987009     0.0000785650     26.4437255859     77.8394012451     -49.0862655639
118 172    0    0     -0.3687258243     -9.7712354660     -0.0359148550     0.0007137377     0.0009987009     0.0000785650     26.4437255859     77.8394012451     -49.0862655639
119 123    0    0     -0.3711201906     -9.7712354660     -0.0287318849     0.0007137377     0.0004660605     0.0011438457     26.4437255859     77.8394012451     -49.0862655639
120  75    0    0     -0.3783031463     -9.7712354660     -0.0454921483     0.0001810975     0.0001997404     0.0014101657     26.4437255859     77.8394012451     -49.0862655639
121  27    0    0     -0.3783031463     -9.7712354660     -0.0454921483     0.0001810975     0.0001997404     0.0014101657     26.4437255859     77.8394012451     -49.0862655639
121 234    0    0     -0.3759088277     -9.7688407897     -0.0263375616     0.0001810975     0.0001997404     0.0008775255     26.4437255859     77.8394012451     -49.0862655639
122 186    0    0     -0.3663315296     -9.7760238647     -0.0119716191     -0.0008841847     0.0001997404     0.0003448851     26.4437255859     77.8394012451     -49.0862655639
123 138    0    0     -0.3663315296     -9.7760238647     -0.0119716191     -0.0008841847     0.0001997404     0.0003448851     26.4437255859     77.8394012451     -49.0862655639
124  90    0    0     -0.3759088277     -9.7712354660     -0.0191545906     -0.0000852235     -0.0000665798     -0.0001877551     25.9183521270     78.0151138305     -48.9175834655
125  42    0    0     -0.3711201906     -9.7808122634     -0.0311262083     -0.0003515444     -0.0000665798     0.0006112053     25.9183521270     78.0151138305     -48.9175834655
125 250    0    0     -0.3711201906     -9.7808122634     -0.0311262083     -0.0003515444     -0.0000665798     0.0006112053     25.9183521270     78.0151138305     -48.9175834655
126 202    0    0     -0.3783031463     -9.7879953384     -0.0215489125     -0.0006178636     0.0001997404     0.0016764857     25.9183521270     78.0151138305     -48.9175834655
127 154    0    0     -0.3783031463     -9.7808122634     -0.0191545906     0.0004474167     -0.0003329000     0.0011438457     25.9183521270     78.0151138305     -48.9175834655
128 106    0    0     -0.3783031463     -9.7808122634     -0.0191545906     0.0004474167     -0.0003329000     0.0011438457     25.9183521270     78.0151138305     -48.9175834655
129  57    0    0     -0.3806974601     -9.7712354660     -0.0526751232     0.0007137377     0.0009987009     0.0006112053     25.9183521270     78.0151138305     -48.9175834655
130   9    0    0     -0.3854861259     -9.7760238647     -0.0311262083     0.0004474167     0.0001997404     -0.0001877551     25.9183521270     78.0151138305     -48.9175834655
130 217    0    0     -0.3854861259     -9.7760238647     -0.0311262083     0.0004474167     0.0001997404     -0.0001877551     25.9183521270     78.0151138305     -48.9175834655
131 169    0    0     -0.3735145092     -9.7640523910     -0.0119716191     -0.0000852235     0.0004660605     0.0000785650     25.9183521270     78.0151138305     -48.9175834655
132 120    0    0     -0.3711201906     -9.7664461135     -0.0502807998     -0.0003515444     0.0004660605     0.0006112053     26.2686004638     76.9608535766     -49.2549476623
133  72    0    0     -0.3711201906     -9.7664461135     -0.0502807998     -0.0003515444     0.0004660605     0.0006112053     26.2686004638     76.9608535766     -49.2549476623
134  23    0    0     -0.3735145092     -9.7784175872     -0.0023943238     -0.0003515444     -0.0003329000     0.0016764857     26.2686004638     76.9608535766     -49.2549476623
134 231    0    0     -0.3735145092     -9.7760238647     -0.0167602658     0.0001810975     -0.0005992201     0.0016764857     26.2686004638     76.9608535766     -49.2549476623
135 183    0    0     -0.3735145092     -9.7760238647     -0.0167602658     0.0001810975     -0.0005992201     0.0016764857     26.2686004638     76.9608535766     -49.2549476623
136 134    0    0     -0.3711201906     -9.7568693161     -0.0383091812     -0.0003515444     -0.0000665798     0.0003448851     26.2686004638     76.9608535766     -49.2549476623
137  86    0    0     -0.3735145092     -9.7688407897     -0.0143659424     -0.0003515444     0.0004660605     -0.0004540752     26.2686004638     76.9608535766     -49.2549476623
138  38    0    0     -0.3735145092     -9.7688407897     -0.0143659424     -0.0003515444     0.0004660605     -0.0004540752     26.2686004638     76.9608535766     -49.2549476623
138 246    0    0     -0.3854861259     -9.7592630386     -0.0383091812     -0.0003515444     0.0004660605     0.0006112053     26.2686004638     76.9608535766     -49.2549476623
139 197    0    0     -0.3783031463     -9.7760238647     -0.0047886476     -0.0008841847     0.0001997404     0.0003448851     25.7432289123     77.8394012451     -49.4236259460
140 149    0    0     -0.3783031463     -9.7760238647     -0.0047886476     -0.0008841847     0.0001997404     0.0003448851     25.7432289123     77.8394012451     -49.4236259460
141 101    0    0     -0.3783031463     -9.7664461135     -0.0095772953     0.0001810975     -0.0000665798     0.0003448851     25.7432289123     77.8394012451     -49.4236259460
142  53    0    0     -0.3806974601     -9.7616577148     -0.0287318849     0.0001810975     -0.0000665798     0.0008775255     25.7432289123     77.8394012451     -49.4236259460
143   4    0    0     -0.3806974601     -9.7616577148     -0.0287318849     0.0001810975     -0.0000665798     0.0008775255     25.7432289123     77.8394012451     -49.4236259460
143 212    0    0     -0.3663315296     -9.7688407897     0.0023943238     0.0001810975     -0.0005992201     0.0006112053     25.7432289123     77.8394012451     -49.4236259460
144 163    0    0     -0.3783031463     -9.7712354660     -0.0095772953     -0.0000852235     -0.0005992201     0.0014101657     25.7432289123     77.8394012451     -49.4236259460
145 115    0    0     -0.3783031463     -9.7712354660     -0.0095772953     -0.0000852235     -0.0005992201     0.0014101657     25.7432289123     77.8394012451     -49.4236259460
146  67    0    0     -0.3735145092     -9.7736291885     -0.0430978250     -0.0000852235     -0.0003329000     0.0011438457     25.7432289123     77.8394012451     -49.4236259460
147  19    0    0     -0.3735145092     -9.7664461135     -0.0287318849     -0.0000852235     0.0001997404     -0.0001877551     25.5681037902     77.3122711181     -49.9296722412
147 227    0    0     -0.3735145092     -9.7664461135     -0.0287318849     -0.0000852235     0.0001997404     -0.0001877551     25.5681037902     77.3122711181     -49.9296722412
148 179    0    0     -0.3878804397     -9.7568693161     -0.0383091812     -0.0011505037     0.0001997404     0.0000785650     25.5681037902     77.3122711181     -49.9296722412
149 131    0    0     -0.3663315296     -9.7592630386     -0.0287318849     -0.0008841847     -0.0003329000     0.0003448851     25.5681037902     77.3122711181     -49.9296722412
150  83    0    0     -0.3663315296     -9.7592630386     -0.0287318849     -0.0008841847     -0.0003329000     0.0003448851     25.5681037902     77.3122711181     -49.9296722412
151  35    0    0     -0.3806974601     -9.7592630386     -0.0215489125     0.0001810975     0.0004660605     0.0006112053     25.5681037902     77.3122711181     -49.9296722412
151 242    0    0     -0.3759088277     -9.7664461135     -0.0359148550     -0.0003515444     0.0007323807     0.0000785650     25.5681037902     77.3122711181     -49.9296722412
152 194    0    0     -0.3759088277     -9.7664461135     -0.0359148550     -0.0003515444     0.0007323807     0.0000785650     25.5681037902     77.3122711181     -49.9296722412
153 146    0    0     -0.3830918121     -9.7592630386     -0.0335205316     -0.0000852235     0.0001997404     0.0000785650     25.5681037902     77.3122711181     -49.9296722412
154  98    0    0     -0.3687258243     -9.7616577148     -0.0454921483     0.0001810975     0.0001997404     0.0003448851     26.0934772491     77.4879837036     -49.4236259460
155  49    0    0     -0.3687258243     -9.7616577148     -0.0454921483     0.0001810975     0.0001997404     0.0003448851     26.0934772491     77.4879837036     -49.4236259460
156   0    0    0     -0.3783031463     -9.7736291885     -0.0167602658     0.0001810975     0.0009987009     0.0000785650     26.0934772491     77.4879837036     -49.4236259460
156 207    0    0     -0.3687258243     -9.7688407897     -0.0119716191     0.0004474167     0.0004660605     -0.0001877551     26.0934772491     77.4879837036     -49.4236259460
157 159    0    0     -0.3687258243     -9.7688407897     -0.0119716191     0.0004474167     0.0004660605     -0.0001877551     26.0934772491     77.4879837036     -49.4236259460
158 111    0    0     -0.3567542552     -9.7712354660     0.0047886476     0.0001810975     0.0001997404     0.0008775255     26.0934772491     77.4879837036     -49.4236259460
159  62    0    0     -0.3663315296     -9.7496862411     -0.0095772953     -0.0000852235     0.0007323807     0.0016764857     26.0934772491     77.4879837036     -49.4236259460
160  13    0    0     -0.3663315296     -9.7496862411     -0.0095772953     -0.0000852235     0.0007323807     0.0016764857     26.0934772491     77.4879837036     -49.4236259460
160 221    0    0     -0.3735145092     -9.7808122634     0.0071829710     0.0001810975     -0.0000665798     0.0006112053     26.0934772491     77.4879837036     -49.4236259460
161 172    0    0     -0.3687258243     -9.7640523910     -0.0263375616     -0.0006178636     0.0007323807     0.0003448851     25.7432289123     78.8936614990     -48.7489013671
162 124    0    0     -0.3687258243     -9.7640523910     -0.0263375616     -0.0006178636     0.0007323807     0.0003448851     25.7432289123     78.8936614990     -48.7489013671
163  76    0    0     -0.3567542552     -9.7736291885     -0.0359148550     0.0001810975     0.0009987009     0.0011438457     25.7432289123     78.8936614990     -48.7489013671
164  28    0    0     -0.3759088277     -9.7712354660     -0.0359148550     -0.0003515444     0.0009987009     0.0003448851     25.7432289123     78.8936614990     -48.7489013671
164 235    0    0     -0.3759088277     -9.7712354660     -0.0359148550     -0.0003515444     0.0009987009     0.0003448851     25.7432289123     78.8936614990     -48.7489013671
165 187    0    0     -0.3543598890     -9.7712354660     -0.0263375616     -0.0006178636     0.0004660605     -0.0001877551     25.7432289123     78.8936614990     -48.7489013671
166 139    0    0     -0.3783031463     -9.7808122634     -0.0574637699     -0.0000852235     0.0012650209     0.0000785650     25.7432289123     78.8936614990     -48.7489013671
167  91    0    0     -0.3783031463     -9.7808122634     -0.0574637699     -0.0000852235     0.0012650209     0.0000785650     25.7432289123     78.8936614990     -48.7489013671
168  42    0    0     -0.3735145092     -9.7760238647     -0.0047886476     -0.0006178636     0.0004660605     0.0006112053     25.7432289123     78.8936614990     -48.7489013671
168 250    0    0     -0.3854861259     -9.7760238647     0.0000000000     -0.0000852235     -0.0003329000     0.0006112053     26.7939720153     77.1365661621     -50.0983543395
169 200    0    0     -0.3854861259     -9.7760238647     0.0000000000     -0.0000852235     -0.0003329000     0.0006112053     26.7939720153     77.1365661621     -50.0983543395
170 151    0    0     -0.3735145092     -9.7856006622     -0.0335205316     -0.0000852235     0.0004660605     0.0006112053     26.7939720153     77.1365661621     -50.0983543395
171 102    0    0     -0.3687258243     -9.7784175872     -0.0335205316     -0.0000852235     0.0001997404     0.0008775255     26.7939720153     77.1365661621     -50.0983543395
172  55    0    0     -0.3687258243     -9.7784175872     -0.0335205316     -0.0000852235     0.0001997404     0.0008775255     26.7939720153     77.1365661621     -50.0983543395
173   6    0    0     -0.3615428924     -9.7520809173     0.0095772953     0.0004474167     0.0007323807     0.0008775255     26.7939720153     77.1365661621     -50.0983543395
173 213    0    0     -0.3639371871     -9.7664461135     -0.0047886476     -0.0000852235     0.0015313411     0.0011438457     26.7939720153     77.1365661621     -50.0983543395
174 166    0    0     -0.3639371871     -9.7664461135     -0.0047886476     -0.0000852235     0.0015313411     0.0011438457     26.7939720153     77.1365661621     -50.0983543395
175 118    0    0     -0.3759088277     -9.7616577148     -0.0359148550     -0.0000852235     0.0001997404     0.0008775255     26.7939720153     77.1365661621     -50.0983543395
176  70    0    0     -0.3687258243     -9.7736291885     0.0167602658     -0.0008841847     0.0004660605     0.0006112053     26.7939720153     77.1365661621     -50.0983543395
177  21    0    0     -0.3687258243     -9.7736291885     0.0167602658     -0.0008841847     0.0004660605     0.0006112053     26.7939720153     77.1365661621     -50.0983543395
177 229    0    0     -0.3663315296     -9.7760238647     -0.0359148550     -0.0000852235     0.0007323807     0.0000785650     24.1671123504     76.9608535766     -50.9417610168
178 180    0    0     -0.3854861259     -9.7688407897     -0.0383091812     -0.0003515444     -0.0000665798     0.0006112053     24.1671123504     76.9608535766     -50.9417610168
179 132    0    0     -0.3854861259     -9.7688407897     -0.0383091812     -0.0003515444     -0.0000665798     0.0006112053     24.1671123504     76.9608535766     -50.9417610168
180  84    0    0     -0.3687258243     -9.7784175872     -0.0143659424     0.0004474167     0.0007323807     0.0011438457     24.1671123504     76.9608535766     -50.9417610168
181  36    0    0     -0.3687258243     -9.7736291885     0.0000000000     0.0004474167     0.0001997404     0.0008775255     24.1671123504     76.9608535766     -50.9417610168
181 242    0    0     -0.3687258243     -9.7736291885     0.0000000000     0.0004474167     0.0001997404     0.0008775255     24.1671123504     76.9608535766     -50.9417610168
182 192    0    0     -0.3663315296     -9.7688407897     -0.0215489125     0.0004474167     -0.0011318604     0.0008775255     24.1671123504     76.9608535766     -50.9417610168
183 144    0    0     -0.3735145092     -9.7640523910     -0.0023943238     -0.0000852235     0.0001997404     0.0006112053     24.1671123504     76.9608535766     -50.9417610168
184  96    0    0     -0.3735145092     -9.7640523910     -0.0023943238     -0.0000852235     0.0001997404     0.0006112053     24.1671123504     76.9608535766     -50.9417610168
185  47    0    0     -0.3615428924     -9.7712354660     -0.0335205316     -0.0014168248     -0.0008655403     0.0003448851     24.3422374725     78.5422439575     -49.4236259460
185 255    0    0     -0.3830918121     -9.7664461135     -0.0263375616     -0.0003515444     -0.0003329000     0.0014101657     24.3422374725     78.5422439575     -49.4236259460
186 208    0    0     -0.3830918121     -9.7664461135     -0.0263375616     -0.0003515444     -0.0003329000     0.0014101657     24.3422374725     78.5422439575     -49.4236259460
187 160    0    0     -0.3783031463     -9.7808122634     -0.0047886476     0.0004474167     0.0001997404     0.0000785650     24.3422374725     78.5422439575     -49.4236259460
188 111    0    0     -0.3639371871     -9.7616577148     0.0023943238     0.0004474167     -0.0000665798     0.0006112053     24.3422374725     78.5422439575     -49.4236259460
189  63    0    0     -0.3639371871     -9.7616577148     0.0023943238     0.0004474167     -0.0000665798     0.0006112053     24.3422374725     78.5422439575     -49.4236259460
190  15    0    0     -0.3615428924     -9.7664461135     -0.0239432382     -0.0000852235     0.0007323807     0.0003448851     24.3422374725     78.5422439575     -49.4236259460
190 223    0    0     -0.3735145092     -9.7879953384     0.0071829710     -0.0000852235     0.0004660605     -0.0001877551     24.3422374725     78.5422439575     -49.4236259460
191 175    0    0     -0.3735145092     -9.7879953384     0.0071829710     -0.0000852235     0.0004660605     -0.0001877551     24.3422374725     78.5422439575     -49.4236259460
192 126    0    0     -0.3830918121     -9.7760238647     -0.0191545906     -0.0000852235     -0.0005992201     -0.0004540752     25.5681037902     79.4207916259     -49.9296722412
193  78    0    0     -0.3783031463     -9.7640523910     -0.0311262083     0.0001810975     -0.0005992201     -0.0007203957     25.5681037902     79.4207916259     -49.9296722412
194  30    0    0     -0.3783031463     -9.7640523910     -0.0311262083     0.0001810975     -0.0005992201     -0.0007203957     25.5681037902     79.4207916259     -49.9296722412
194 238    0    0     -0.3663315296     -9.7832069396     -0.0167602658     0.0001810975     -0.0003329000     -0.0004540752     25.5681037902     79.4207916259     -49.9296722412
195 189    0    0     -0.3711201906     -9.7664461135     -0.0191545906     -0.0003515444     -0.0003329000     -0.0007203957     25.5681037902     79.4207916259     -49.9296722412
196 141    0    0     -0.3711201906     -9.7664461135     -0.0191545906     -0.0003515444     -0.0003329000     -0.0007203957     25.5681037902     79.4207916259     -49.9296722412
197  93    0    0     -0.3687258243     -9.7664461135     -0.0023943238     -0.0000852235     0.0004660605     0.0003448851     25.5681037902     79.4207916259     -49.9296722412
198  45    0    0     -0.3663315296     -9.7688407897     -0.0383091812     -0.0006178636     0.0004660605     0.0006112053     25.5681037902     79.4207916259     -49.9296722412
198 252    0    0     -0.3663315296     -9.7688407897     -0.0383091812     -0.0006178636     0.0004660605     0.0006112053     25.5681037902     79.4207916259     -49.9296722412
199 204    0    0     -0.3687258243     -9.7520809173     -0.0478864765     0.0004474167     0.0001997404     0.0008775255     25.5681037902     76.6094360351     -48.5802230834
200 155    0    0     -0.3783031463     -9.7712354660     -0.0287318849     0.0001810975     0.0004660605     0.0006112053     25.5681037902     76.6094360351     -48.5802230834
201 106    0    0     -0.3783031463     -9.7712354660     -0.0287318849     0.0001810975     0.0004660605     0.0006112053     25.5681037902     76.6094360351     -48.5802230834
202  57    0    0     -0.3711201906     -9.7760238647     -0.0335205316     0.0001810975     -0.0000665798     0.0016764857     25.5681037902     76.6094360351     -48.5802230834
203   9    0    0     -0.3759088277     -9.7712354660     -0.0454921483     -0.0011505037     0.0007323807     0.0011438457     25.5681037902     76.6094360351     -48.5802230834
203 216    0    0     -0.3759088277     -9.7712354660     -0.0454921483     -0.0011505037     0.0007323807     0.0011438457     25.5681037902     76.6094360351     -48.5802230834
204 168    0    0     -0.3830918121     -9.7760238647     -0.0287318849     -0.0006178636     -0.0000665798     -0.0001877551     25.5681037902     76.6094360351     -48.5802230834
205 119    0    0     -0.3759088277     -9.7688407897     0.0000000000     0.0007137377     -0.0005992201     -0.0001877551     25.5681037902     76.6094360351     -48.5802230834
206  70    0    0     -0.3759088277     -9.7688407897     0.0000000000     0.0007137377     -0.0005992201     -0.0001877551     25.5681037902     76.6094360351     -48.5802230834
207  20    0    0     -0.3663315296     -9.7664461135     -0.0239432382     0.0007137377     -0.0008655403     -0.0015193558     24.5173606872     78.7179489135     -49.5923080444
207 228    0    0     -0.3663315296     -9.7736291885     -0.0359148550     -0.0003515444     0.0004660605     -0.0001877551     24.5173606872     78.7179489135     -49.5923080444
208 180    0    0     -0.3663315296     -9.7736291885     -0.0359148550     -0.0003515444     0.0004660605     -0.0001877551     24.5173606872     78.7179489135     -49.5923080444
209 132    0    0     -0.3711201906     -9.7688407897     -0.0095772953     0.0004474167     -0.0005992201     0.0003448851     24.5173606872     78.7179489135     -49.5923080444
210  84    0    0     -0.3759088277     -9.7568693161     -0.0119716191     -0.0000852235     0.0001997404     -0.0001877551     24.5173606872     78.7179489135     -49.5923080444
211  35    0    0     -0.3759088277     -9.7568693161     -0.0119716191     -0.0000852235     0.0001997404     -0.0001877551     24.5173606872     78.7179489135     -49.5923080444
211 244    0    0     -0.3687258243     -9.7760238647     -0.0047886476     0.0001810975     -0.0000665798     0.0006112053     24.5173606872     78.7179489135     -49.5923080444
212 195    0    0     -0.3783031463     -9.7664461135     -0.0143659424     -0.0011505037     0.0004660605     0.0011438457     24.5173606872     78.7179489135     -49.5923080444
213 147    0    0     -0.3783031463     -9.7664461135     -0.0143659424     -0.0011505037     0.0004660605     0.0011438457     24.5173606872     78.7179489135     -49.5923080444
214  99    0    0     -0.3711201906     -9.7688407897     -0.0263375616     -0.0000852235     0.0004660605     0.0000785650     24.5173606872     78.7179489135     -49.5923080444
215  50    0    0     -0.3687258243     -9.7736291885     -0.0263375616     -0.0008841847     0.0004660605     -0.0001877551     26.2686004638     78.3665313720     -48.9175834655
216   2    0    0     -0.3687258243     -9.7736291885     -0.0263375616     -0.0008841847     0.0004660605     -0.0001877551     26.2686004638     78.3665313720     -48.9175834655
216 209    0    0     -0.3735145092     -9.7784175872     -0.0239432382     0.0001810975     0.0009987009     0.0003448851     26.2686004638     78.3665313720     -48.9175834655
217 161    0    0     -0.3711201906     -9.7879953384     -0.0430978250     -0.0006178636     0.0001997404     -0.0007203957     26.2686004638     78.3665313720     -48.9175834655
218 113    0    0     -0.3711201906     -9.7879953384     -0.0430978250     -0.0006178636     0.0001997404     -0.0007203957     26.2686004638     78.3665313720     -48.9175834655
219  64    0    0     -0.3735145092     -9.7760238647     -0.0359148550     -0.0003515444     0.0004660605     0.0003448851     26.2686004638     78.3665313720     -48.9175834655
220  16    0    0     -0.3735145092     -9.7640523910     -0.0263375616     -0.0000852235     0.0004660605     0.0006112053     26.2686004638     78.3665313720     -48.9175834655
220 223    0    0     -0.3735145092     -9.7640523910     -0.0263375616     -0.0000852235     0.0004660605     0.0006112053     26.2686004638     78.3665313720     -48.9175834655
221 175    0    0     -0.3615428924     -9.7664461135     0.0047886476     -0.0000852235     -0.0000665798     0.0003448851     26.2686004638     78.3665313720     -48.9175834655
222 127    0    0     -0.3639371871     -9.7592630386     -0.0359148550     -0.0008841847     -0.0005992201     0.0000785650     27.6695919036     78.3665313720     -48.9175834655
223  79    0    0     -0.3639371871     -9.7592630386     -0.0359148550     -0.0008841847     -0.0005992201     0.0000785650     27.6695919036     79.0693664550     -48.9175834655
224  30    0    0     -0.3711201906     -9.7736291885     -0.0263375616     0.0001810975     0.0001997404     0.0006112053     27.6695919036     79.0693664550     -48.9175834655
224 237    0    0     -0.3711201906     -9.7736291885     -0.0263375616     0.0001810975     0.0001997404     0.0006112053     27.6695919036     79.0693664550     -48.9175834655
225 189    0    0     -0.3663315296     -9.7592630386     -0.0239432382     -0.0003515444     0.0001997404     0.0011438457     27.6695919036     79.0693664550     -48.9175834655
226 141    0    0     -0.3615428924     -9.7760238647     -0.0359148550     0.0001810975     0.0004660605     0.0008775255     27.6695919036     79.0693664550     -48.9175834655
227  92    0    0     -0.3615428924     -9.7760238647     -0.0359148550     0.0001810975     0.0004660605     0.0008775255     27.6695919036     79.0693664550     -48.9175834655
228  43    0    0     -0.3639371871     -9.7688407897     -0.0335205316     0.0004474167     0.0001997404     -0.0001877551     27.6695919036     79.0693664550     -48.9175834655
228 251    0    0     -0.3639371871     -9.7664461135     -0.0215489125     -0.0003515444     -0.0000665798     0.0000785650     27.6695919036     79.0693664550     -48.9175834655
229 203    0    0     -0.3639371871     -9.7664461135     -0.0215489125     -0.0003515444     -0.0000665798     0.0000785650     27.6695919036     79.0693664550     -48.9175834655
230 155    0    0     -0.3639371871     -9.7808122634     -0.0215489125     0.0004474167     0.0004660605     0.0003448851     25.7432289123     77.1365661621     -50.0983543395
231 107    0    0     -0.3663315296     -9.7784175872     -0.0383091812     0.0001810975     0.0009987009     -0.0001877551     25.7432289123     77.1365661621     -50.0983543395
232  59    0    0     -0.3663315296     -9.7784175872     -0.0383091812     0.0001810975     0.0009987009     -0.0001877551     25.7432289123     77.1365661621     -50.0983543395
233  11    0    0     -0.3711201906     -9.7688407897     0.0095772953     -0.0003515444     0.0001997404     0.0000785650     25.7432289123     77.1365661621     -50.0983543395
233 218    0    0     -0.3902747631     -9.7712354660     -0.0047886476     0.0001810975     0.0001997404     0.0003448851     25.7432289123     77.1365661621     -50.0983543395
234 170    0    0     -0.3902747631     -9.7712354660     -0.0047886476     0.0001810975     0.0001997404     0.0003448851     25.7432289123     77.1365661621     -50.0983543395
235 121    0    0     -0.3783031463     -9.7736291885     -0.0263375616     0.0001810975     -0.0000665798     -0.0001877551     25.7432289123     77.1365661621     -50.0983543395
236  74    0    0     -0.3830918121     -9.7592630386     -0.0023943238     -0.0000852235     0.0004660605     0.0000785650     25.7432289123     77.1365661621     -50.0983543395
237  25    0    0     -0.3830918121     -9.7592630386     -0.0023943238     -0.0000852235     0.0004660605     0.0000785650     25.7432289123     77.1365661621     -50.0983543395
237 233    0    0     -0.3687258243     -9.7616577148     -0.0430978250     0.0001810975     0.0007323807     0.0014101657     25.9183521270     76.9608535766     -48.5802230834
238 184    0    0     -0.3639371871     -9.7664461135     -0.0239432382     0.0007137377     0.0009987009     0.0008775255     25.9183521270     76.9608535766     -48.5802230834
239 136    0    0     -0.3639371871     -9.7664461135     -0.0239432382     0.0007137377     0.0009987009     0.0008775255     25.9183521270     76.9608535766     -48.5802230834
240  87    0    0     -0.3543598890     -9.7832069396     -0.0119716191     0.0004474167     0.0009987009     0.0000785650     25.9183521270     76.9608535766     -48.5802230834
241  38    0    0     -0.3663315296     -9.7640523910     -0.0215489125     -0.0000852235     0.0007323807     0.0006112053     25.9183521270     76.9608535766     -48.5802230834
241 246    0    0     -0.3663315296     -9.7640523910     -0.0215489125     -0.0000852235     0.0007323807     0.0006112053     25.9183521270     76.9608535766     -48.5802230834
242 197    0    0     -0.3615428924     -9.7592630386     -0.0191545906     0.0004474167     0.0001997404     0.0003448851     25.9183521270     76.9608535766     -48.5802230834
243 149    0    0     -0.3735145092     -9.7712354660     -0.0287318849     0.0001810975     0.0001997404     -0.0001877551     25.9183521270     76.9608535766     -48.5802230834
244 101    0    0     -0.3735145092     -9.7712354660     -0.0287318849     0.0001810975     0.0001997404     -0.0001877551     25.9183521270     76.9608535766     -48.5802230834
245  52    0    0     -0.3806974601     -9.7640523910     -0.0119716191     -0.0006178636     0.0001997404     0.0008775255     25.9183521270     78.0151138305     -50.2670326232
246   4    0    0     -0.3783031463     -9.7640523910     -0.0191545906     -0.0000852235     -0.0000665798     0.0006112053     25.9183521270     78.0151138305     -50.2670326232
246 211    0    0     -0.3783031463     -9.7640523910     -0.0191545906     -0.0000852235     -0.0000665798     0.0006112053     25.9183521270     78.0151138305     -50.2670326232
247 163    0    0     -0.3711201906     -9.7736291885     -0.0215489125     -0.0003515444     0.0007323807     0.0000785650     25.9183521270     78.0151138305     -50.2670326232
248 115    0    0     -0.3639371871     -9.7760238647     0.0119716191     -0.0000852235     0.0015313411     0.0006112053     25.9183521270     78.0151138305     -50.2670326232
249  67    0    0     -0.3639371871     -9.7760238647     0.0119716191     -0.0000852235     0.0015313411     0.0006112053     25.9183521270     78.0151138305     -50.2670326232
250  18    0    0     -0.3663315296     -9.7760238647     -0.0167602658     -0.0000852235     0.0007323807     -0.0001877551     25.9183521270     78.0151138305     -50.2670326232
250 226    0    0     -0.3663315296     -9.7520809173     -0.0095772953     0.0004474167     -0.0003329000     0.0003448851     25.9183521270     78.0151138305     -50.2670326232
251 178    0    0     -0.3663315296     -9.7520809173     -0.0095772953     0.0004474167     -0.0003329000     0.0003448851     25.9183521270     78.0151138305     -50.2670326232
252 129    0    0     -0.3711201906     -9.7496862411     -0.0287318849     0.0015126969     -0.0000665798     0.0008775255     26.0934772491     76.7851409912     -49.0862655639
253  81    0    0     -0.3663315296     -9.7784175872     -0.0598580884     0.0007137377     0.0004660605     -0.0001877551     26.0934772491     76.7851409912     -49.0862655639
254  33    0    0     -0.3663315296     -9.7784175872     -0.0598580884     0.0007137377     0.0004660605     -0.0001877551     26.0934772491     76.7851409912     -49.0862655639
254 240    0    0     -0.3615428924     -9.7760238647     -0.0023943238     -0.0008841847     0.0001997404     0.0000785650     26.0934772491     76.7851409912     -49.0862655639
255 192    0    0     -0.3687258243     -9.7856006622     -0.0311262083     -0.0000852235     0.0004660605     0.0006112053     26.0934772491     76.7851409912     -49.0862655639
  0 143    0    0     -0.3687258243     -9.7856006622     -0.0311262083     -0.0000852235     0.0004660605     0.0006112053     26.0934772491     76.7851409912     -49.0862655639
  1  94    0    0     -0.3735145092     -9.7856006622     -0.0215489125     0.0004474167     -0.0000665798     0.0006112053     26.0934772491     76.7851409912     -49.0862655639
  2  46    0    0     -0.3735145092     -9.7760238647     -0.0119716191     0.0007137377     0.0004660605     -0.0001877551     26.0934772491     76.7851409912     -49.0862655639
  2 253    0    0     -0.3735145092     -9.7760238647     -0.0119716191     0.0007137377     0.0004660605     -0.0001877551     26.0934772491     76.7851409912     -49.0862655639
  3 204    0    0     -0.3663315296     -9.7640523910     -0.0383091812     0.0004474167     -0.0000665798     0.0003448851     26.0934772491     76.7851409912     -49.0862655639
  4 156    0    0     -0.3591485500     -9.7616577148     -0.0287318849     0.0004474167     0.0004660605     0.0000785650     24.8676090240     76.9608535766     -49.9296722412
  5 107    0    0     -0.3591485500     -9.7616577148     -0.0287318849     0.0004474167     0.0004660605     0.0000785650     24.8676090240     76.9608535766     -49.9296722412
  6  58    0    0     -0.3639371871     -9.7808122634     -0.0239432382     0.0001810975     0.0001997404     0.0008775255     24.8676090240     76.9608535766     -49.9296722412
  7   9    0    0     -0.3615428924     -9.7736291885     -0.0119716191     -0.0003515444     0.0004660605     0.0000785650     24.8676090240     76.9608535766     -49.9296722412
  7 216    0    0     -0.3615428924     -9.7736291885     -0.0119716191     -0.0003515444     0.0004660605     0.0000785650     24.8676090240     76.9608535766     -49.9296722412
  8 167    0    0     -0.3830918121     -9.7664461135     -0.0167602658     -0.0000852235     0.0007323807     -0.0001877551     24.8676090240     76.9608535766     -49.9296722412
  9 119    0    0     -0.3543598890     -9.7616577148     -0.0167602658     -0.0006178636     0.0001997404     -0.0001877551     24.8676090240     76.9608535766     -49.9296722412
 10  70    0    0     -0.3543598890     -9.7616577148     -0.0167602658     -0.0006178636     0.0001997404     -0.0001877551     24.8676090240     76.9608535766     -49.9296722412
 11  22    0    0     -0.3711201906     -9.7736291885     0.0095772953     -0.0003515444     0.0009987009     0.0008775255     24.8676090240     76.9608535766     -49.9296722412
 11 229    0    0     -0.3759088277     -9.7760238647     -0.0335205316     -0.0006178636     0.0009987009     0.0003448851     26.0934772491     77.8394012451     -49.7609901428
 12 180    0    0     -0.3759088277     -9.7760238647     -0.0335205316     -0.0006178636     0.0009987009     0.0003448851     26.0934772491     77.8394012451     -49.7609901428
 13 131    0    0     -0.3615428924     -9.7616577148     -0.0383091812     -0.0000852235     -0.0008655403     0.0011438457     26.0934772491     77.8394012451     -49.7609901428
 14  83    0    0     -0.3759088277     -9.7688407897     -0.0287318849     0.0004474167     -0.0005992201     0.0003448851     26.0934772491     77.8394012451     -49.7609901428
 15  34    0    0     -0.3759088277     -9.7688407897     -0.0287318849     0.0004474167     -0.0005992201     0.0003448851     26.0934772491     77.8394012451     -49.7609901428
 15 242    0    0     -0.3639371871     -9.7688407897     -0.0143659424     -0.0003515444     0.0012650209     0.0000785650     26.0934772491     77.8394012451     -49.7609901428
 16 193    0    0     -0.3759088277     -9.7760238647     -0.0359148550     -0.0003515444     0.0015313411     0.0011438457     26.0934772491     77.8394012451     -49.7609901428
 17 145    0    0     -0.3759088277     -9.7760238647     -0.0359148550     -0.0003515444     0.0015313411     0.0011438457     26.0934772491     77.8394012451     -49.7609901428
 18  97    0    0     -0.3759088277     -9.7616577148     -0.0071829710     -0.0006178636     0.0004660605     0.0003448851     26.0934772491     77.8394012451     -49.7609901428
 19  48    0    0     -0.3735145092     -9.7760238647     -0.0335205316     -0.0006178636     0.0007323807     0.0008775255     25.5681037902     78.0151138305     -48.5802230834
 19 255    0    0     -0.3735145092     -9.7760238647     -0.0335205316     -0.0006178636     0.0007323807     0.0008775255     25.5681037902     78.0151138305     -48.5802230834
 20 206    0    0     -0.3759088277     -9.7688407897     -0.0191545906     -0.0000852235     0.0007323807     -0.0007203957     25.5681037902     78.0151138305     -48.5802230834
 21 157    0    0     -0.3663315296     -9.7664461135     -0.0263375616     -0.0003515444     0.0001997404     -0.0001877551     25.5681037902     78.0151138305     -48.5802230834
 22 109    0    0     -0.3663315296     -9.7664461135     -0.0263375616     -0.0003515444     0.0001997404     -0.0001877551     25.5681037902     78.0151138305     -48.5802230834
 23  61    0    0     -0.3735145092     -9.7832069396     -0.0239432382     -0.0011505037     0.0004660605     -0.0001877551     25.5681037902     78.0151138305     -48.5802230834
 24  13    0    0     -0.3711201906     -9.7832069396     -0.0143659424     0.0007137377     0.0004660605     -0.0001877551     25.5681037902     78.0151138305     -48.5802230834
 24 220    0    0     -0.3711201906     -9.7832069396     -0.0143659424     0.0007137377     0.0004660605     -0.0001877551     25.5681037902     78.0151138305     -48.5802230834
 25 171    0    0     -0.3830918121     -9.7784175872     -0.0239432382     0.0004474167     -0.0003329000     0.0000785650     25.5681037902     78.0151138305     -48.5802230834
 26 123    0    0     -0.3639371871     -9.7736291885     -0.0430978250     0.0001810975     0.0001997404     0.0000785650     26.7939720153     78.1908187866     -48.4115409851
 27  74    0    0     -0.3639371871     -9.7736291885     -0.0430978250     0.0001810975     0.0001997404     0.0000785650     26.7939720153     78.1908187866     -48.4115409851
 28  25    0    0     -0.3759088277     -9.7688407897     -0.0478864765     0.0007137377     0.0001997404     -0.0001877551     26.7939720153     78.1908187866     -48.4115409851
 28 232    0    0     -0.3663315296     -9.7496862411     -0.0407035017     0.0007137377     0.0007323807     -0.0004540752     26.7939720153     78.1908187866     -48.4115409851
 29 184    0    0     -0.3663315296     -9.7496862411     -0.0407035017     0.0007137377     0.0007323807     -0.0004540752     26.7939720153     78.1908187866     -48.4115409851
 30 135    0    0     -0.3615428924     -9.7712354660     -0.0335205316     -0.0006178636     0.0004660605     0.0011438457     26.7939720153     78.1908187866     -48.4115409851
 31  87    0    0     -0.3663315296     -9.7736291885     -0.0239432382     0.0009800568     0.0004660605     0.0006112053     26.7939720153     78.1908187866     -48.4115409851
 32  38    0    0     -0.3663315296     -9.7736291885     -0.0239432382     0.0009800568     0.0004660605     0.0006112053     26.7939720153     78.1908187866     -48.4115409851
 32 246    0    0     -0.3687258243     -9.7688407897     -0.0215489125     0.0009800568     -0.0000665798     0.0003448851     26.7939720153     78.1908187866     -48.4115409851
 33 197    0    0     -0.3759088277     -9.7688407897     -0.0239432382     0.0001810975     -0.0000665798     0.0006112053     25.9183521270     78.7179489135     -48.9175834655
 34 149    0    0     -0.3759088277     -9.7688407897     -0.0239432382     0.0001810975     -0.0000665798     0.0006112053     25.9183521270     78.7179489135     -48.9175834655
 35 100    0    0     -0.3735145092     -9.7616577148     -0.0191545906     -0.0000852235     -0.0000665798     0.0003448851     25.9183521270     78.7179489135     -48.9175834655
 36  52    0    0     -0.3735145092     -9.7712354660     -0.0383091812     0.0007137377     0.0009987009     0.0008775255     25.9183521270     78.7179489135     -48.9175834655
 37   3    0    0     -0.3735145092     -9.7712354660     -0.0383091812     0.0007137377     0.0009987009     0.0008775255     25.9183521270     78.7179489135     -48.9175834655
 37 211    0    0     -0.3567542552     -9.7664461135     -0.0167602658     -0.0000852235     0.0004660605     0.0006112053     25.9183521270     78.7179489135     -48.9175834655
 38 162    0    0     -0.3759088277     -9.7784175872     -0.0143659424     0.0009800568     -0.0003329000     0.0006112053     25.9183521270     78.7179489135     -48.9175834655
 39 114    0    0     -0.3759088277     -9.7784175872     -0.0143659424     0.0009800568     -0.0003329000     0.0006112053     25.9183521270     78.7179489135     -48.9175834655
 40  65    0    0     -0.3639371871     -9.7664461135     -0.0239432382     0.0004474167     -0.0008655403     -0.0001877551     25.9183521270     78.7179489135     -48.9175834655
 41  17    0    0     -0.3783031463     -9.7712354660     -0.0023943238     -0.0000852235     0.0001997404     0.0011438457     25.0427322387     77.1365661621     -49.0862655639
 41 225    0    0     -0.3783031463     -9.7712354660     -0.0023943238     -0.0000852235     0.0001997404     0.0011438457     25.0427322387     77.1365661621     -49.0862655639
 42 176    0    0     -0.3830918121     -9.7664461135     -0.0287318849     0.0001810975     0.0009987009     0.0008775255     25.0427322387     77.1365661621     -49.0862655639
 43 128    0    0     -0.3711201906     -9.7736291885     -0.0143659424     0.0007137377     0.0007323807     0.0003448851     25.0427322387     77.1365661621     -49.0862655639
 44  79    0    0     -0.3711201906     -9.7736291885     -0.0143659424     0.0007137377     0.0007323807     0.0003448851     25.0427322387     77.1365661621     -49.0862655639
 45  31    0    0     -0.3759088277     -9.7616577148     -0.0239432382     -0.0000852235     0.0009987009     0.0011438457     25.0427322387     77.1365661621     -49.0862655639
 45 238    0    0     -0.3854861259     -9.7712354660     -0.0383091812     0.0007137377     0.0007323807     0.0006112053     25.0427322387     77.1365661621     -49.0862655639
 46 190    0    0     -0.3854861259     -9.7712354660     -0.0383091812     0.0007137377     0.0007323807     0.0006112053     25.0427322387     77.1365661621     -49.0862655639
 47 141    0    0     -0.3854861259     -9.7712354660     -0.0215489125     -0.0003515444     0.0004660605     0.0006112053     25.0427322387     77.1365661621     -49.0862655639
 48  93    0    0     -0.3543598890     -9.7736291885     -0.0143659424     -0.0003515444     -0.0000665798     0.0006112053     25.0427322387     77.1365661621     -49.0862655639
 49  45    0    0     -0.3543598890     -9.7736291885     -0.0143659424     -0.0003515444     -0.0000665798     0.0006112053     25.0427322387     77.1365661621     -49.0862655639
 49 253    0    0     -0.3711201906     -9.7664461135     -0.0359148550     -0.0000852235     0.0007323807     0.0011438457     25.9183521270     78.0151138305     -49.2549476623
 50 204    0    0     -0.3567542552     -9.7736291885     -0.0263375616     -0.0003515444     -0.0003329000     0.0006112053     25.9183521270     78.0151138305     -49.2549476623
 51 156    0    0     -0.3567542552     -9.7736291885     -0.0263375616     -0.0003515444     -0.0003329000     0.0006112053     25.9183521270     78.0151138305     -49.2549476623
 52 108    0    0     -0.3639371871     -9.7616577148     -0.0407035017     -0.0003515444     0.0004660605     0.0006112053     25.9183521270     78.0151138305     -49.2549476623
 53  60    0    0     -0.3759088277     -9.7808122634     -0.0430978250     0.0001810975     -0.0000665798     0.0000785650     25.9183521270     78.0151138305     -49.2549476623
 54  11    0    0     -0.3759088277     -9.7808122634     -0.0430978250     0.0001810975     -0.0000665798     0.0000785650     25.9183521270     78.0151138305     -49.2549476623
 54 218    0    0     -0.3639371871     -9.7640523910     -0.0071829710     -0.0003515444     0.0001997404     0.0008775255     25.9183521270     78.0151138305     -49.2549476623
 55 170    0    0     -0.3735145092     -9.7760238647     -0.0143659424     -0.0011505037     0.0007323807     -0.0001877551     25.9183521270     78.0151138305     -49.2549476623
 56 121    0    0     -0.3735145092     -9.7760238647     -0.0143659424     -0.0011505037     0.0007323807     -0.0001877551     25.9183521270     78.0151138305     -49.2549476623
 57  73    0    0     -0.3591485500     -9.7712354660     -0.0454921483     -0.0008841847     -0.0000665798     0.0000785650     24.6924839019     76.7851409912     -48.7489013671
 58  25    0    0     -0.3639371871     -9.7592630386     -0.0407035017     -0.0003515444     -0.0005992201     -0.0007203957     24.6924839019     76.7851409912     -48.7489013671
 58 233    0    0     -0.3639371871     -9.7592630386     -0.0407035017     -0.0003515444     -0.0005992201     -0.0007203957     24.6924839019     76.7851409912     -48.7489013671
 59 184    0    0     -0.3711201906     -9.7616577148     -0.0263375616     -0.0006178636     0.0001997404     0.0006112053     24.6924839019     76.7851409912     -48.7489013671
 60 136    0    0     -0.3735145092     -9.7616577148     -0.0407035017     -0.0000852235     0.0001997404     0.0003448851     24.6924839019     76.7851409912     -48.7489013671
 61  88    0    0     -0.3735145092     -9.7616577148     -0.0407035017     -0.0000852235     0.0001997404     0.0003448851     24.6924839019     76.7851409912     -48.7489013671
 62  39    0    0     -0.3830918121     -9.7592630386     -0.0263375616     0.0001810975     0.0007323807     -0.0007203957     24.6924839019     76.7851409912     -48.7489013671
 62 247    0    0     -0.3759088277     -9.7736291885     -0.0191545906     0.0004474167     -0.0000665798     -0.0001877551     24.6924839019     76.7851409912     -48.7489013671
 63 198    0    0     -0.3759088277     -9.7736291885     -0.0191545906     0.0004474167     -0.0000665798     -0.0001877551     24.6924839019     76.7851409912     -48.7489013671
 64 150    0    0     -0.3783031463     -9.7808122634     -0.0407035017     0.0007137377     0.0009987009     0.0006112053     26.4437255859     77.4879837036     -48.0741767883
 65 101    0    0     -0.3687258243     -9.7808122634     -0.0119716191     -0.0003515444     0.0004660605     0.0000785650     26.4437255859     77.4879837036     -48.0741767883
 66  53    0    0     -0.3687258243     -9.7808122634     -0.0119716191     -0.0003515444     0.0004660605     0.0000785650     26.4437255859     77.4879837036     -48.0741767883
 67   4    0    0     -0.3711201906     -9.7664461135     -0.0239432382     -0.0006178636     -0.0000665798     -0.0001877551     26.4437255859     77.4879837036     -48.0741767883
 67 212    0    0     -0.3687258243     -9.7640523910     -0.0167602658     -0.0008841847     0.0007323807     0.0000785650     26.4437255859     77.4879837036     -48.0741767883
 68 163    0    0     -0.3687258243     -9.7640523910     -0.0167602658     -0.0008841847     0.0007323807     0.0000785650     26.4437255859     77.4879837036     -48.0741767883
 69 114    0    0     -0.3854861259     -9.7760238647     -0.0191545906     -0.0006178636     0.0004660605     0.0000785650     26.4437255859     77.4879837036     -48.0741767883
 70  66    0    0     -0.3926690864     -9.7760238647     -0.0071829710     -0.0000852235     0.0007323807     0.0000785650     26.4437255859     77.4879837036     -48.0741767883
 71  17    0    0     -0.3926690864     -9.7760238647     -0.0071829710     -0.0000852235     0.0007323807     0.0000785650     26.4437255859     77.4879837036     -48.0741767883
 71 224    0    0     -0.3711201906     -9.7736291885     -0.0502807998     -0.0000852235     0.0001997404     -0.0001877551     25.2178573608     78.0151138305     -50.2670326232
 72 175    0    0     -0.3687258243     -9.7712354660     -0.0143659424     -0.0003515444     0.0015313411     0.0003448851     25.2178573608     78.0151138305     -50.2670326232
 73 127    0    0     -0.3687258243     -9.7712354660     -0.0143659424     -0.0003515444     0.0015313411     0.0003448851     25.2178573608     78.0151138305     -50.2670326232
 74  79    0    0     -0.3687258243     -9.7736291885     -0.0215489125     0.0001810975     -0.0003329000     0.0006112053     25.2178573608     78.0151138305     -50.2670326232
 75  31    0    0     -0.3639371871     -9.7640523910     -0.0095772953     0.0001810975     -0.0016645007     0.0008775255     25.2178573608     78.0151138305     -50.2670326232
 75 238    0    0     -0.3639371871     -9.7640523910     -0.0095772953     0.0001810975     -0.0016645007     0.0008775255     25.2178573608     78.0151138305     -50.2670326232
 76 189    0    0     -0.3687258243     -9.7736291885     -0.0071829710     0.0001810975     -0.0003329000     0.0006112053     25.2178573608     78.0151138305     -50.2670326232
 77 141    0    0     -0.3806974601     -9.7592630386     -0.0215489125     -0.0006178636     -0.0000665798     0.0003448851     25.2178573608     78.0151138305     -50.2670326232
 78  93    0    0     -0.3806974601     -9.7592630386     -0.0215489125     -0.0006178636     -0.0000665798     0.0003448851     25.2178573608     78.0151138305     -50.2670326232
 79  44    0    0     -0.3711201906     -9.7592630386     -0.0287318849     -0.0000852235     0.0004660605     0.0008775255     25.3929805755     77.8394012451     -50.7730789184
 79 252    0    0     -0.3735145092     -9.7664461135     -0.0359148550     -0.0000852235     0.0012650209     -0.0001877551     25.3929805755     77.8394012451     -50.7730789184
 80 203    0    0     -0.3735145092     -9.7664461135     -0.0359148550     -0.0000852235     0.0012650209     -0.0001877551     25.3929805755     77.8394012451     -50.7730789184
 81 155    0    0     -0.3759088277     -9.7736291885     -0.0167602658     0.0007137377     0.0009987009     0.0008775255     25.3929805755     77.8394012451     -50.7730789184
 82 106    0    0     -0.3615428924     -9.7736291885     -0.0263375616     0.0001810975     0.0004660605     0.0006112053     25.3929805755     77.8394012451     -50.7730789184
 83  58    0    0     -0.3615428924     -9.7736291885     -0.0263375616     0.0001810975     0.0004660605     0.0006112053     25.3929805755     77.8394012451     -50.7730789184
 84   9    0    0     -0.3783031463     -9.7784175872     -0.0215489125     -0.0006178636     0.0001997404     0.0003448851     25.3929805755     77.8394012451     -50.7730789184
 84 216    0    0     -0.3783031463     -9.7784175872     -0.0215489125     -0.0006178636     0.0001997404     0.0003448851     25.3929805755     77.8394012451     -50.7730789184
 85 168    0    0     -0.3902747631     -9.7760238647     0.0047886476     -0.0008841847     -0.0000665798     0.0006112053     25.3929805755     77.8394012451     -50.7730789184
 86 119    0    0     -0.3711201906     -9.7688407897     0.0000000000     -0.0000852235     0.0001997404     0.0006112053     25.3929805755     77.8394012451     -50.7730789184
 87  69    0    0     -0.3711201906     -9.7688407897     0.0000000000     -0.0000852235     0.0001997404     0.0006112053     25.3929805755     77.8394012451     -50.7730789184
 88  19    0    0     -0.3687258243     -9.7664461135     -0.0287318849     0.0001810975     0.0007323807     0.0008775255     25.7432289123     77.4879837036     -48.4115409851
 88 227    0    0     -0.3711201906     -9.7712354660     -0.0335205316     0.0004474167     -0.0000665798     0.0008775255     25.7432289123     77.4879837036     -48.4115409851
 89 178    0    0     -0.3711201906     -9.7712354660     -0.0335205316     0.0004474167     -0.0000665798     0.0008775255     25.7432289123     77.4879837036     -48.4115409851
 90 130    0    0     -0.3591485500     -9.7640523910     -0.0191545906     -0.0003515444     0.0007323807     0.0008775255     25.7432289123     77.4879837036     -48.4115409851
 91  81    0    0     -0.3639371871     -9.7616577148     -0.0359148550     -0.0011505037     0.0001997404     -0.0001877551     25.7432289123     77.4879837036     -48.4115409851
 92  33    0    0     -0.3639371871     -9.7616577148     -0.0359148550     -0.0011505037     0.0001997404     -0.0001877551     25.7432289123     77.4879837036     -48.4115409851
 92 241    0    0     -0.3711201906     -9.7688407897     -0.0143659424     -0.0003515444     -0.0000665798     0.0003448851     25.7432289123     77.4879837036     -48.4115409851
 93 193    0    0     -0.3663315296     -9.7712354660     -0.0287318849     0.0001810975     -0.0003329000     0.0008775255     25.7432289123     77.4879837036     -48.4115409851
 94 145    0    0     -0.3663315296     -9.7712354660     -0.0287318849     0.0001810975     -0.0003329000     0.0008775255     25.7432289123     77.4879837036     -48.4115409851
 95  96    0    0     -0.3639371871     -9.7736291885     -0.0407035017     -0.0006178636     0.0004660605     0.0000785650     25.7432289123     77.1365661621     -49.0862655639
 96  48    0    0     -0.3854861259     -9.7832069396     -0.0071829710     0.0001810975     0.0007323807     0.0006112053     25.7432289123     77.1365661621     -49.0862655639
 96 255    0    0     -0.3854861259     -9.7832069396     -0.0071829710     0.0001810975     0.0007323807     0.0006112053     25.7432289123     77.1365661621     -49.0862655639
 97 206    0    0     -0.3687258243     -9.7640523910     -0.0119716191     -0.0000852235     -0.0003329000     -0.0001877551     25.7432289123     77.1365661621     -49.0862655639
 98 158    0    0     -0.3663315296     -9.7688407897     -0.0215489125     -0.0003515444     0.0001997404     -0.0001877551     25.7432289123     77.1365661621     -49.0862655639
 99 110    0    0     -0.3663315296     -9.7688407897     -0.0215489125     -0.0003515444     0.0001997404     -0.0001877551     25.7432289123     77.1365661621     -49.0862655639
100  62    0    0     -0.3806974601     -9.7712354660     0.0047886476     -0.0011505037     0.0001997404     -0.0004540752     25.7432289123     77.1365661621     -49.0862655639
101  14    0    0     -0.3783031463     -9.7808122634     0.0071829710     -0.0008841847     0.0004660605     0.0000785650     25.7432289123     77.1365661621     -49.0862655639
101 221    0    0     -0.3783031463     -9.7808122634     0.0071829710     -0.0008841847     0.0004660605     0.0000785650     25.7432289123     77.1365661621     -49.0862655639
102 173    0    0     -0.3615428924     -9.7688407897     -0.0119716191     -0.0006178636     0.0004660605     0.0011438457     25.3929805755     77.4879837036     -48.7489013671
103 124    0    0     -0.3711201906     -9.7664461135     -0.0239432382     -0.0006178636     0.0004660605     0.0003448851     25.3929805755     77.4879837036     -48.7489013671
104  76    0    0     -0.3711201906     -9.7664461135     -0.0239432382     -0.0006178636     0.0004660605     0.0003448851     25.3929805755     77.4879837036     -48.7489013671
105  28    0    0     -0.3639371871     -9.7760238647     -0.0335205316     -0.0008841847     0.0007323807     0.0003448851     25.3929805755     77.4879837036     -48.7489013671
105 235    0    0     -0.3663315296     -9.7712354660     -0.0143659424     -0.0000852235     0.0001997404     0.0003448851     25.3929805755     77.4879837036     -48.7489013671
106 187    0    0     -0.3663315296     -9.7712354660     -0.0143659424     -0.0000852235     0.0001997404     0.0003448851     25.3929805755     77.4879837036     -48.7489013671
107 139    0    0     -0.3854861259     -9.7640523910     -0.0359148550     -0.0000852235     0.0004660605     0.0006112053     25.3929805755     77.4879837036     -48.7489013671
108  90    0    0     -0.3687258243     -9.7784175872     -0.0239432382     -0.0006178636     -0.0003329000     -0.0004540752     25.3929805755     77.4879837036     -48.7489013671
109  42    0    0     -0.3687258243     -9.7784175872     -0.0239432382     -0.0006178636     -0.0003329000     -0.0004540752     25.3929805755     77.4879837036     -48.7489013671
109 250    0    0     -0.3783031463     -9.7784175872     -0.0047886476     -0.0003515444     -0.0000665798     -0.0004540752     26.0934772491     78.8936614990     -50.0983543395
110 202    0    0     -0.3615428924     -9.7760238647     -0.0263375616     0.0007137377     0.0001997404     0.0000785650     26.0934772491     78.8936614990     -50.0983543395
111 154    0    0     -0.3615428924     -9.7760238647     -0.0263375616     0.0007137377     0.0001997404     0.0000785650     26.0934772491     78.8936614990     -50.0983543395
112 105    0    0     -0.3711201906     -9.7808122634     -0.0191545906     0.0004474167     0.0007323807     0.0011438457     26.0934772491     78.8936614990     -50.0983543395
113  57    0    0     -0.3711201906     -9.7760238647     0.0119716191     -0.0000852235     0.0007323807     0.0008775255     26.0934772491     78.8936614990     -50.0983543395
114   8    0    0     -0.3711201906     -9.7760238647     0.0119716191     -0.0000852235     0.0007323807     0.0008775255     26.0934772491     78.8936614990     -50.0983543395
114 215    0    0     -0.3854861259     -9.7640523910     0.0023943238     -0.0000852235     -0.0005992201     0.0003448851     26.0934772491     78.8936614990     -50.0983543395
115 167    0    0     -0.3735145092     -9.7760238647     -0.0143659424     -0.0003515444     0.0001997404     -0.0004540752     26.0934772491     78.8936614990     -50.0983543395
116 119    0    0     -0.3735145092     -9.7760238647     -0.0143659424     -0.0003515444     0.0001997404     -0.0004540752     26.0934772491     78.8936614990     -50.0983543395
117  71    0    0     -0.3615428924     -9.7712354660     -0.0670410633     -0.0011505037     0.0001997404     -0.0004540752     26.2686004638     76.9608535766     -50.2670326232
118  23    0    0     -0.3591485500     -9.7808122634     -0.0335205316     -0.0003515444     -0.0003329000     -0.0001877551     26.2686004638     76.9608535766     -50.2670326232
118 230    0    0     -0.3591485500     -9.7808122634     -0.0335205316     -0.0003515444     -0.0003329000     -0.0001877551     26.2686004638     76.9608535766     -50.2670326232
119 182    0    0     -0.3735145092     -9.7736291885     -0.0191545906     0.0004474167     0.0004660605     -0.0007203957     26.2686004638     76.9608535766     -50.2670326232
120 134    0    0     -0.3711201906     -9.7927837371     -0.0191545906     0.0007137377     -0.0000665798     0.0008775255     26.2686004638     76.9608535766     -50.2670326232
121  86    0    0     -0.3711201906     -9.7927837371     -0.0191545906     0.0007137377     -0.0000665798     0.0008775255     26.2686004638     76.9608535766     -50.2670326232
122  37    0    0     -0.3830918121     -9.7784175872     -0.0095772953     0.0004474167     -0.0000665798     0.0000785650     26.2686004638     76.9608535766     -50.2670326232
122 244    0    0     -0.3639371871     -9.7736291885     -0.0071829710     -0.0003515444     0.0009987009     0.0006112053     26.2686004638     76.9608535766     -50.2670326232
123 196    0    0     -0.3639371871     -9.7736291885     -0.0071829710     -0.0003515444     0.0009987009     0.0006112053     26.2686004638     76.9608535766     -50.2670326232
124 147    0    0     -0.3735145092     -9.7736291885     -0.0311262083     -0.0003515444     0.0004660605     0.0000785650     26.7939720153     77.8394012451     -48.4115409851
125  99    0    0     -0.3687258243     -9.7736291885     -0.0430978250     -0.0003515444     0.0001997404     0.0000785650     26.7939720153     77.8394012451     -48.4115409851
126  51    0    0     -0.3687258243     -9.7736291885     -0.0430978250     -0.0003515444     0.0001997404     0.0000785650     26.7939720153     77.8394012451     -48.4115409851
127   2    0    0     -0.3854861259     -9.7568693161     -0.0287318849     -0.0000852235     -0.0000665798     0.0006112053     26.7939720153     77.8394012451     -48.4115409851
127 210    0    0     -0.3806974601     -9.7712354660     -0.0454921483     -0.0003515444     0.0001997404     0.0000785650     26.7939720153     77.8394012451     -48.4115409851
128 161    0    0     -0.3806974601     -9.7712354660     -0.0454921483     -0.0003515444     0.0001997404     0.0000785650     26.7939720153     77.8394012451     -48.4115409851
129 113    0    0     -0.3783031463     -9.7736291885     -0.0167602658     -0.0003515444     0.0012650209     0.0003448851     26.7939720153     77.8394012451     -48.4115409851
130  65    0    0     -0.3854861259     -9.7856006622     -0.0239432382     -0.0000852235     0.0009987009     0.0006112053     26.7939720153     77.8394012451     -48.4115409851
131  16    0    0     -0.3854861259     -9.7856006622     -0.0239432382     -0.0000852235     0.0009987009     0.0006112053     26.7939720153     77.8394012451     -48.4115409851
131 223    0    0     -0.3735145092     -9.7712354660     -0.0407035017     -0.0006178636     0.0017976613     0.0000785650     26.7939720153     77.8394012451     -48.4115409851
132 175    0    0     -0.3663315296     -9.7736291885     -0.0383091812     -0.0000852235     0.0004660605     -0.0012530357     25.3929805755     78.5422439575     -49.0862655639
133 127    0    0     -0.3663315296     -9.7736291885     -0.0383091812     -0.0000852235     0.0004660605     -0.0012530357     25.3929805755     78.5422439575     -49.0862655639
134  79    0    0     -0.3759088277     -9.7784175872     -0.0119716191     0.0004474167     0.0009987009     0.0000785650     25.3929805755     78.5422439575     -49.0862655639
135  30    0    0     -0.3783031463     -9.7736291885     -0.0311262083     0.0007137377     0.0001997404     0.0011438457     25.3929805755     78.5422439575     -49.0862655639
135 238    0    0     -0.3783031463     -9.7736291885     -0.0311262083     0.0007137377     0.0001997404     0.0011438457     25.3929805755     78.5422439575     -49.0862655639
136 190    0    0     -0.3711201906     -9.7736291885     0.0167602658     0.0001810975     0.0007323807     -0.0004540752     25.3929805755     78.5422439575     -49.0862655639
137 141    0    0     -0.3854861259     -9.7592630386     -0.0167602658     -0.0000852235     0.0007323807     0.0000785650     25.3929805755     78.5422439575     -49.0862655639
138  93    0    0     -0.3854861259     -9.7592630386     -0.0167602658     -0.0000852235     0.0007323807     0.0000785650     25.3929805755     78.5422439575     -49.0862655639
139  44    0    0     -0.3735145092     -9.7664461135     -0.0239432382     -0.0003515444     0.0007323807     -0.0001877551     25.3929805755     78.5422439575     -49.0862655639
139 252    0    0     -0.3687258243     -9.7784175872     -0.0478864765     -0.0006178636     -0.0003329000     0.0000785650     27.6695919036     77.6636886596     -49.2549476623
140 204    0    0     -0.3687258243     -9.7784175872     -0.0478864765     -0.0006178636     -0.0003329000     0.0000785650     27.6695919036     77.6636886596     -49.2549476623
141 155    0    0     -0.3735145092     -9.7664461135     -0.0167602658     0.0004474167     -0.0003329000     -0.0009867157     27.6695919036     77.6636886596     -49.2549476623
142 107    0    0     -0.3663315296     -9.7616577148     -0.0335205316     0.0001810975     0.0001997404     -0.0004540752     27.6695919036     77.6636886596     -49.2549476623
143  59    0    0     -0.3663315296     -9.7616577148     -0.0335205316     0.0001810975     0.0001997404     -0.0004540752     27.6695919036     77.6636886596     -49.2549476623
144  11    0    0     -0.3806974601     -9.7760238647     -0.0143659424     -0.0011505037     -0.0000665798     0.0011438457     27.6695919036     77.6636886596     -49.2549476623
144 219    0    0     -0.3663315296     -9.7736291885     -0.0143659424     -0.0000852235     0.0001997404     0.0003448851     27.6695919036     77.6636886596     -49.2549476623
145 171    0    0     -0.3663315296     -9.7736291885     -0.0143659424     -0.0000852235     0.0001997404     0.0003448851     27.6695919036     77.6636886596     -49.2549476623
146 123    0    0     -0.3687258243     -9.7688407897     -0.0191545906     -0.0008841847     -0.0008655403     0.0000785650     27.6695919036     77.6636886596     -49.2549476623
147  75    0    0     -0.3567542552     -9.7688407897     -0.0095772953     -0.0003515444     0.0001997404     0.0000785650     25.9183521270     78.3665313720     -49.2549476623
148  26    0    0     -0.3567542552     -9.7688407897     -0.0095772953     -0.0003515444     0.0001997404     0.0000785650     25.9183521270     78.3665313720     -49.2549476623
148 234    0    0     -0.3926690864     -9.7640523910     -0.0287318849     -0.0008841847     0.0007323807     -0.0007203957     25.9183521270     78.3665313720     -49.2549476623
149 186    0    0     -0.3663315296     -9.7736291885     -0.0071829710     0.0004474167     0.0009987009     0.0003448851     25.9183521270     78.3665313720     -49.2549476623
150 137    0    0     -0.3663315296     -9.7736291885     -0.0071829710     0.0004474167     0.0009987009     0.0003448851     25.9183521270     78.3665313720     -49.2549476623
151  89    0    0     -0.3783031463     -9.7616577148     -0.0407035017     0.0001810975     0.0007323807     0.0008775255     25.9183521270     78.3665313720     -49.2549476623
152  41    0    0     -0.3854861259     -9.7712354660     -0.0191545906     -0.0003515444     0.0004660605     0.0006112053     25.9183521270     78.3665313720     -49.2549476623
152 248    0    0     -0.3854861259     -9.7712354660     -0.0191545906     -0.0003515444     0.0004660605     0.0006112053     25.9183521270     78.3665313720     -49.2549476623
153 200    0    0     -0.3735145092     -9.7616577148     -0.0215489125     -0.0000852235     -0.0000665798     0.0000785650     25.9183521270     78.3665313720     -49.2549476623
154 152    0    0     -0.3783031463     -9.7760238647     -0.0143659424     0.0009800568     0.0009987009     0.0000785650     25.7432289123     77.1365661621     -49.0862655639
155 104    0    0     -0.3783031463     -9.7760238647     -0.0143659424     0.0009800568     0.0009987009     0.0000785650     25.7432289123     77.1365661621     -49.0862655639
156  55    0    0     -0.3663315296     -9.7832069396     -0.0335205316     0.0004474167     -0.0005992201     0.0008775255     25.7432289123     77.1365661621     -49.0862655639
157   7    0    0     -0.3711201906     -9.7664461135     -0.0311262083     -0.0011505037     0.0001997404     0.0000785650     25.7432289123     77.1365661621     -49.0862655639
157 215    0    0     -0.3711201906     -9.7664461135     -0.0311262083     -0.0011505037     0.0001997404     0.0000785650     25.7432289123     77.1365661621     -49.0862655639
158 166    0    0     -0.3806974601     -9.7664461135     -0.0311262083     0.0001810975     0.0001997404     0.0003448851     25.7432289123     77.1365661621     -49.0862655639
159 118    0    0     -0.3735145092     -9.7712354660     -0.0215489125     0.0007137377     0.0004660605     0.0008775255     25.7432289123     77.1365661621     -49.0862655639
160  70    0    0     -0.3735145092     -9.7712354660     -0.0215489125     0.0007137377     0.0004660605     0.0008775255     25.7432289123     77.1365661621     -49.0862655639
161  22    0    0     -0.3783031463     -9.7784175872     -0.0239432382     0.0001810975     0.0001997404     0.0011438457     25.7432289123     77.1365661621     -49.0862655639
161 230    0    0     -0.3687258243     -9.7520809173     -0.0263375616     -0.0003515444     0.0001997404     0.0014101657     25.3929805755     77.4879837036     -49.7609901428
162 182    0    0     -0.3687258243     -9.7520809173     -0.0263375616     -0.0003515444     0.0001997404     0.0014101657     25.3929805755     77.4879837036     -49.7609901428
163 133    0    0     -0.3759088277     -9.7784175872     -0.0287318849     -0.0003515444     -0.0000665798     0.0014101657     25.3929805755     77.4879837036     -49.7609901428
164  85    0    0     -0.3759088277     -9.7640523910     -0.0191545906     -0.0003515444     0.0015313411     0.0000785650     25.3929805755     77.4879837036     -49.7609901428
165  36    0    0     -0.3759088277     -9.7640523910     -0.0191545906     -0.0003515444     0.0015313411     0.0000785650     25.3929805755     77.4879837036     -49.7609901428
165 244    0    0     -0.3735145092     -9.7640523910     -0.0407035017     0.0007137377     -0.0000665798     0.0000785650     25.3929805755     77.4879837036     -49.7609901428
166 195    0    0     -0.3878804397     -9.7808122634     -0.0143659424     -0.0000852235     0.0001997404     0.0003448851     25.3929805755     77.4879837036     -49.7609901428
167 146    0    0     -0.3878804397     -9.7808122634     -0.0143659424     -0.0000852235     0.0001997404     0.0003448851     25.3929805755     77.4879837036     -49.7609901428
168  98    0    0     -0.3711201906     -9.7664461135     -0.0407035017     -0.0000852235     0.0001997404     0.0003448851     25.3929805755     77.4879837036     -49.7609901428
169  49    0    0     -0.3783031463     -9.7760238647     -0.0143659424     0.0007137377     0.0007323807     0.0008775255     25.3929805755     77.4879837036     -49.7609901428
170   0    0    0     -0.3783031463     -9.7760238647     -0.0143659424     0.0007137377     0.0007323807     0.0008775255     25.3929805755     77.4879837036     -49.7609901428
170 207    0    0     -0.3663315296     -9.7712354660     -0.0239432382     -0.0000852235     0.0012650209     -0.0001877551     26.4437255859     78.1908187866     -48.4115409851
171 160    0    0     -0.3783031463     -9.7616577148     -0.0215489125     -0.0000852235     0.0001997404     -0.0001877551     26.4437255859     78.1908187866     -48.4115409851
172 112    0    0     -0.3783031463     -9.7616577148     -0.0215489125     -0.0000852235     0.0001997404     -0.0001877551     26.4437255859     78.1908187866     -48.4115409851
173  64    0    0     -0.3663315296     -9.7712354660     -0.0023943238     -0.0008841847     0.0020639812     0.0014101657     26.4437255859     78.1908187866     -48.4115409851
174  16    0    0     -0.3783031463     -9.7616577148     -0.0239432382     -0.0006178636     0.0012650209     0.0006112053     26.4437255859     78.1908187866     -48.4115409851
174 223    0    0     -0.3783031463     -9.7616577148     -0.0239432382     -0.0006178636     0.0012650209     0.0006112053     26.4437255859     78.1908187866     -48.4115409851
175 175    0    0     -0.3759088277     -9.7640523910     -0.0071829710     -0.0000852235     -0.0000665798     0.0000785650     26.4437255859     78.1908187866     -48.4115409851
176 127    0    0     -0.3735145092     -9.7712354660     -0.0239432382     0.0001810975     0.0001997404     0.0006112053     26.4437255859     78.1908187866     -48.4115409851
177  78    0    0     -0.3735145092     -9.7712354660     -0.0239432382     0.0001810975     0.0001997404     0.0006112053     26.4437255859     78.1908187866     -48.4115409851
178  30    0    0     -0.3735145092     -9.7640523910     -0.0311262083     0.0009800568     0.0001997404     0.0000785650     26.7939720153     77.8394012451     -50.4357147216
178 237    0    0     -0.3639371871     -9.7688407897     -0.0167602658     0.0001810975     -0.0000665798     0.0011438457     26.7939720153     77.8394012451     -50.4357147216
179 189    0    0     -0.3639371871     -9.7688407897     -0.0167602658     0.0001810975     -0.0000665798     0.0011438457     26.7939720153     77.8394012451     -50.4357147216
180 141    0    0     -0.3639371871     -9.7640523910     -0.0263375616     -0.0000852235     0.0004660605     0.0008775255     26.7939720153     77.8394012451     -50.4357147216
181  92    0    0     -0.3711201906     -9.7712354660     -0.0550694465     -0.0003515444     -0.0000665798     0.0000785650     26.7939720153     77.8394012451     -50.4357147216
182  44    0    0     -0.3711201906     -9.7712354660     -0.0550694465     -0.0003515444     -0.0000665798     0.0000785650     26.7939720153     77.8394012451     -50.4357147216
182 252    0    0     -0.3806974601     -9.7808122634     -0.0383091812     -0.0008841847     0.0001997404     0.0000785650     26.7939720153     77.8394012451     -50.4357147216
183 203    0    0     -0.3735145092     -9.7664461135     -0.0478864765     -0.0006178636     -0.0000665798     0.0000785650     26.7939720153     77.8394012451     -50.4357147216
184 155    0    0     -0.3735145092     -9.7664461135     -0.0478864765     -0.0006178636     -0.0000665798     0.0000785650     26.7939720153     77.8394012451     -50.4357147216
185 107    0    0     -0.3615428924     -9.7664461135     -0.0430978250     0.0001810975     0.0004660605     0.0014101657     25.9183521270     77.6636886596     -49.5923080444
186  59    0    0     -0.3735145092     -9.7760238647     -0.0143659424     0.0001810975     -0.0000665798     -0.0004540752     25.9183521270     77.6636886596     -49.5923080444
187  10    0    0     -0.3735145092     -9.7760238647     -0.0143659424     0.0001810975     -0.0000665798     -0.0004540752     25.9183521270     77.6636886596     -49.5923080444
187 218    0    0     -0.3663315296     -9.7664461135     -0.0215489125     -0.0000852235     0.0007323807     -0.0004540752     25.9183521270     77.6636886596     -49.5923080444
188 170    0    0     -0.3902747631     -9.7712354660     -0.0311262083     0.0004474167     -0.0003329000     -0.0001877551     25.9183521270     77.6636886596     -49.5923080444
189 122    0    0     -0.3902747631     -9.7712354660     -0.0311262083     0.0004474167     -0.0003329000     -0.0001877551     25.9183521270     77.6636886596     -49.5923080444
190  74    0    0     -0.3687258243     -9.7808122634     -0.0047886476     0.0007137377     -0.0000665798     0.0011438457     25.9183521270     77.6636886596     -49.5923080444
191  26    0    0     -0.3615428924     -9.7760238647     -0.0311262083     -0.0003515444     -0.0003329000     0.0006112053     25.9183521270     77.6636886596     -49.5923080444
191 233    0    0     -0.3615428924     -9.7760238647     -0.0311262083     -0.0003515444     -0.0003329000     0.0006112053     25.9183521270     77.6636886596     -49.5923080444
192 185    0    0     -0.3759088277     -9.7688407897     -0.0335205316     -0.0006178636     -0.0008655403     0.0006112053     25.9183521270     77.3122711181     -49.2549476623
193 137    0    0     -0.3711201906     -9.7736291885     -0.0311262083     -0.0011505037     -0.0003329000     0.0003448851     25.9183521270     77.3122711181     -49.2549476623
194  90    0    0     -0.3711201906     -9.7736291885     -0.0311262083     -0.0011505037     -0.0003329000     0.0003448851     25.9183521270     77.3122711181     -49.2549476623
195  42    0    0     -0.3639371871     -9.7736291885     -0.0287318849     -0.0000852235     0.0001997404     0.0011438457     25.9183521270     77.3122711181     -49.2549476623
195 250    0    0     -0.3639371871     -9.7664461135     -0.0143659424     -0.0000852235     -0.0003329000     0.0008775255     25.9183521270     77.3122711181     -49.2549476623
196 202    0    0     -0.3639371871     -9.7664461135     -0.0143659424     -0.0000852235     -0.0003329000     0.0008775255     25.9183521270     77.3122711181     -49.2549476623
197 154    0    0     -0.3639371871     -9.7592630386     -0.0191545906     0.0001810975     -0.0000665798     -0.0004540752     25.9183521270     77.3122711181     -49.2549476623
198 107    0    0     -0.3687258243     -9.7640523910     -0.0383091812     -0.0003515444     -0.0003329000     0.0003448851     25.9183521270     77.3122711181     -49.2549476623
199  59    0    0     -0.3687258243     -9.7640523910     -0.0383091812     -0.0003515444     -0.0003329000     0.0003448851     25.9183521270     77.3122711181     -49.2549476623
200  11    0    0     -0.3783031463     -9.7592630386     -0.0359148550     0.0004474167     0.0007323807     0.0006112053     25.3929805755     78.5422439575     -50.0983543395
200 218    0    0     -0.3591485500     -9.7640523910     -0.0335205316     -0.0006178636     0.0009987009     0.0008775255     25.3929805755     78.5422439575     -50.0983543395
201 170    0    0     -0.3591485500     -9.7640523910     -0.0335205316     -0.0006178636     0.0009987009     0.0008775255     25.3929805755     78.5422439575     -50.0983543395
202 121    0    0     -0.3735145092     -9.7688407897     -0.0359148550     -0.0006178636     0.0007323807     0.0008775255     25.3929805755     78.5422439575     -50.0983543395
203  73    0    0     -0.3615428924     -9.7736291885     -0.0239432382     0.0004474167     0.0007323807     -0.0001877551     25.3929805755     78.5422439575     -50.0983543395
204  25    0    0     -0.3615428924     -9.7736291885     -0.0239432382     0.0004474167     0.0007323807     -0.0001877551     25.3929805755     78.5422439575     -50.0983543395
204 233    0    0     -0.3735145092     -9.7712354660     -0.0191545906     -0.0000852235     0.0004660605     0.0006112053     25.3929805755     78.5422439575     -50.0983543395
205 184    0    0     -0.3783031463     -9.7664461135     -0.0167602658     -0.0000852235     0.0009987009     0.0008775255     25.3929805755     78.5422439575     -50.0983543395
206 136    0    0     -0.3783031463     -9.7664461135     -0.0167602658     -0.0000852235     0.0009987009     0.0008775255     25.3929805755     78.5422439575     -50.0983543395
207  88    0    0     -0.3806974601     -9.7736291885     -0.0095772953     0.0007137377     -0.0005992201     0.0006112053     25.2178573608     77.6636886596     -47.9054946899
208  39    0    0     -0.3639371871     -9.7640523910     -0.0239432382     0.0004474167     -0.0013981805     0.0003448851     25.2178573608     77.6636886596     -47.9054946899
208 247    0    0     -0.3639371871     -9.7640523910     -0.0239432382     0.0004474167     -0.0013981805     0.0003448851     25.2178573608     77.6636886596     -47.9054946899
209 199    0    0     -0.3735145092     -9.7688407897     -0.0287318849     -0.0006178636     0.0001997404     0.0003448851     25.2178573608     77.6636886596     -47.9054946899
210 150    0    0     -0.3663315296     -9.7712354660     -0.0167602658     -0.0000852235     0.0007323807     -0.0007203957     25.2178573608     77.6636886596     -47.9054946899
211 102    0    0     -0.3663315296     -9.7712354660     -0.0167602658     -0.0000852235     0.0007323807     -0.0007203957     25.2178573608     77.6636886596     -47.9054946899
212  54    0    0     -0.3759088277     -9.7808122634     -0.0311262083     0.0001810975     0.0001997404     -0.0004540752     25.2178573608     77.6636886596     -47.9054946899
213   6    0    0     -0.3735145092     -9.7544746398     -0.0335205316     0.0001810975     0.0004660605     0.0006112053     25.2178573608     77.6636886596     -47.9054946899
213 213    0    0     -0.3735145092     -9.7544746398     -0.0335205316     0.0001810975     0.0004660605     0.0006112053     25.2178573608     77.6636886596     -47.9054946899
214 164    0    0     -0.3615428924     -9.7664461135     -0.0359148550     0.0001810975     0.0012650209     -0.0004540752     25.2178573608     77.6636886596     -47.9054946899
215 115    0    0     -0.3615428924     -9.7592630386     0.0000000000     0.0001810975     0.0001997404     0.0003448851     25.3929805755     78.1908187866     -50.0983543395
216  65    0    0     -0.3615428924     -9.7592630386     0.0000000000     0.0001810975     0.0001997404     0.0003448851     25.3929805755     78.1908187866     -50.0983543395
217  15    0    0     -0.3639371871     -9.7496862411     -0.0359148550     -0.0003515444     0.0001997404     0.0000785650     25.3929805755     78.1908187866     -50.0983543395
217 223    0    0     -0.3615428924     -9.7568693161     0.0023943238     -0.0006178636     0.0012650209     0.0006112053     25.3929805755     78.1908187866     -50.0983543395
218 174    0    0     -0.3615428924     -9.7568693161     0.0023943238     -0.0006178636     0.0012650209     0.0006112053     25.3929805755     78.1908187866     -50.0983543395
219 126    0    0     -0.3663315296     -9.7784175872     -0.0143659424     -0.0003515444     0.0001997404     0.0003448851     25.3929805755     78.1908187866     -50.0983543395
220  78    0    0     -0.3663315296     -9.7712354660     0.0095772953     -0.0000852235     0.0004660605     0.0000785650     25.3929805755     78.1908187866     -50.0983543395
221  29    0    0     -0.3663315296     -9.7712354660     0.0095772953     -0.0000852235     0.0004660605     0.0000785650     25.3929805755     78.1908187866     -50.0983543395
221 236    0    0     -0.3663315296     -9.7688407897     0.0000000000     0.0001810975     -0.0000665798     -0.0001877551     25.3929805755     78.1908187866     -50.0983543395
222 186    0    0     -0.3663315296     -9.7688407897     0.0000000000     0.0001810975     -0.0000665798     -0.0001877551     25.3929805755     78.1908187866     -50.0983543395
223 137    0    0     -0.3759088277     -9.7688407897     -0.0215489125     0.0004474167     0.0001997404     0.0011438457     24.6924839019     78.1908187866     -49.4236259460
224  88    0    0     -0.3735145092     -9.7712354660     -0.0047886476     0.0004474167     -0.0000665798     0.0008775255     24.6924839019     78.1908187866     -49.4236259460
225  40    0    0     -0.3735145092     -9.7712354660     -0.0047886476     0.0004474167     -0.0000665798     0.0008775255     24.6924839019     78.1908187866     -49.4236259460
225 247    0    0     -0.3830918121     -9.7760238647     -0.0287318849     0.0004474167     -0.0000665798     -0.0004540752     24.6924839019     78.1908187866     -49.4236259460
226 199    0    0     -0.3783031463     -9.7903900146     -0.0023943238     0.0001810975     0.0001997404     0.0003448851     24.6924839019     78.1908187866     -49.4236259460
227 151    0    0     -0.3783031463     -9.7903900146     -0.0023943238     0.0001810975     0.0001997404     0.0003448851     24.6924839019     78.1908187866     -49.4236259460
228 102    0    0     -0.3830918121     -9.7736291885     0.0000000000     0.0001810975     0.0004660605     0.0000785650     24.6924839019     78.1908187866     -49.4236259460
229  51    0    0     -0.3711201906     -9.7760238647     -0.0215489125     -0.0003515444     -0.0005992201     0.0011438457     24.6924839019     78.1908187866     -49.4236259460
230   3    0    0     -0.3711201906     -9.7760238647     -0.0215489125     -0.0003515444     -0.0005992201     0.0011438457     24.6924839019     78.1908187866     -49.4236259460
230 211    0    0     -0.3639371871     -9.7760238647     -0.0143659424     -0.0008841847     -0.0000665798     0.0000785650     26.0934772491     78.5422439575     -49.4236259460
231 163    0    0     -0.3591485500     -9.7616577148     -0.0263375616     -0.0000852235     0.0007323807     -0.0001877551     26.0934772491     78.5422439575     -49.4236259460
232 115    0    0     -0.3591485500     -9.7616577148     -0.0263375616     -0.0000852235     0.0007323807     -0.0001877551     26.0934772491     78.5422439575     -49.4236259460
233  67    0    0     -0.3687258243     -9.7664461135     -0.0143659424     -0.0000852235     0.0007323807     0.0006112053     26.0934772491     78.5422439575     -49.4236259460
234  19    0    0     -0.3759088277     -9.7592630386     -0.0023943238     -0.0006178636     -0.0000665798     0.0006112053     26.0934772491     78.5422439575     -49.4236259460
234 226    0    0     -0.3759088277     -9.7592630386     -0.0023943238     -0.0006178636     -0.0000665798     0.0006112053     26.0934772491     78.5422439575     -49.4236259460
235 178    0    0     -0.3854861259     -9.7808122634     -0.0239432382     -0.0006178636     0.0001997404     0.0000785650     26.0934772491     78.5422439575     -49.4236259460
236 130    0    0     -0.3711201906     -9.7664461135     -0.0143659424     -0.0003515444     0.0004660605     -0.0001877551     26.0934772491     78.5422439575     -49.4236259460
237  82    0    0     -0.3711201906     -9.7664461135     -0.0143659424     -0.0003515444     0.0004660605     -0.0001877551     26.0934772491     78.5422439575     -49.4236259460
238  34    0    0     -0.3687258243     -9.7664461135     -0.0239432382     -0.0014168248     -0.0000665798     0.0011438457     25.7432289123     77.8394012451     -49.0862655639
238 242    0    0     -0.3663315296     -9.7760238647     -0.0407035017     -0.0008841847     0.0004660605     0.0008775255     25.7432289123     77.8394012451     -49.0862655639
239 193    0    0     -0.3663315296     -9.7760238647     -0.0407035017     -0.0008841847     0.0004660605     0.0008775255     25.7432289123     77.8394012451     -49.0862655639
240 145    0    0     -0.3663315296     -9.7664461135     -0.0335205316     -0.0000852235     -0.0008655403     0.0006112053     25.7432289123     77.8394012451     -49.0862655639
241  97    0    0     -0.3471769332     -9.7592630386     -0.0191545906     -0.0000852235     -0.0000665798     0.0000785650     25.7432289123     77.8394012451     -49.0862655639
242  49    0    0     -0.3471769332     -9.7592630386     -0.0191545906     -0.0000852235     -0.0000665798     0.0000785650     25.7432289123     77.8394012451     -49.0862655639
243   1    0    0     -0.3711201906     -9.7544746398     -0.0047886476     -0.0000852235     0.0012650209     0.0003448851     25.7432289123     77.8394012451     -49.0862655639
243 208    0    0     -0.3687258243     -9.7664461135     -0.0263375616     0.0001810975     0.0004660605     0.0000785650     25.7432289123     77.8394012451     -49.0862655639
244 159    0    0     -0.3687258243     -9.7664461135     -0.0263375616     0.0001810975     0.0004660605     0.0000785650     25.7432289123     77.8394012451     -49.0862655639
245 111    0    0     -0.3711201906     -9.7736291885     -0.0454921483     -0.0003515444     -0.0003329000     0.0003448851     26.4437255859     78.5422439575     -49.4236259460
246  63    0    0     -0.3687258243     -9.7568693161     -0.0478864765     0.0001810975     0.0001997404     -0.0001877551     26.4437255859     78.5422439575     -49.4236259460
247  15    0    0     -0.3687258243     -9.7568693161     -0.0478864765     0.0001810975     0.0001997404     -0.0001877551     26.4437255859     78.5422439575     -49.4236259460
247 223    0    0     -0.3687258243     -9.7712354660     0.0023943238     0.0004474167     -0.0000665798     0.0000785650     26.4437255859     78.5422439575     -49.4236259460
248 174    0    0     -0.3687258243     -9.7736291885     -0.0502807998     -0.0000852235     -0.0003329000     0.0006112053     26.4437255859     78.5422439575     -49.4236259460
249 126    0    0     -0.3687258243     -9.7736291885     -0.0502807998     -0.0000852235     -0.0003329000     0.0006112053     26.4437255859     78.5422439575     -49.4236259460
250  78    0    0     -0.3687258243     -9.7664461135     -0.0167602658     0.0004474167     -0.0005992201     0.0008775255     26.4437255859     78.5422439575     -49.4236259460
251  29    0    0     -0.3567542552     -9.7664461135     -0.0359148550     -0.0000852235     -0.0003329000     0.0000785650     26.4437255859     78.5422439575     -49.4236259460
251 237    0    0     -0.3567542552     -9.7664461135     -0.0359148550     -0.0000852235     -0.0003329000     0.0000785650     26.4437255859     78.5422439575     -49.4236259460
252 189    0    0     -0.3639371871     -9.7616577148     -0.0407035017     -0.0000852235     0.0004660605     0.0003448851     26.4437255859     78.5422439575     -49.4236259460
253 141    0    0     -0.3615428924     -9.7808122634     -0.0526751232     -0.0000852235     0.0004660605     -0.0007203957     26.4437255859     78.5422439575     -49.4236259460
254  93    0    0     -0.3615428924     -9.7808122634     -0.0526751232     -0.0000852235     0.0004660605     -0.0007203957     26.4437255859     78.5422439575     -49.4236259460
255  45    0    0     -0.3783031463     -9.7664461135     0.0095772953     -0.0006178636     0.0004660605     0.0006112053     26.4437255859     78.5422439575     -49.4236259460
255 252    0    0     -0.3711201906     -9.7520809173     -0.0167602658     0.0001810975     0.0004660605     0.0003448851     26.4437255859     78.5422439575     -49.4236259460
  0 204    0    0     -0.3711201906     -9.7520809173     -0.0167602658     0.0001810975     0.0004660605     0.0003448851     26.4437255859     78.5422439575     -49.4236259460
  1 155    0    0     -0.3783031463     -9.7616577148     -0.0430978250     -0.0006178636     0.0004660605     -0.0001877551     26.4437255859     78.5422439575     -49.4236259460
  2 107    0    0     -0.3687258243     -9.7616577148     -0.0215489125     -0.0000852235     0.0007323807     0.0011438457     26.4437255859     78.5422439575     -49.4236259460
  3  58    0    0     -0.3687258243     -9.7616577148     -0.0215489125     -0.0000852235     0.0007323807     0.0011438457     26.4437255859     78.5422439575     -49.4236259460
  4  10    0    0     -0.3759088277     -9.7736291885     -0.0191545906     0.0001810975     0.0007323807     0.0011438457     26.4437255859     78.5422439575     -49.4236259460
  4 217    0    0     -0.3783031463     -9.7688407897     -0.0215489125     0.0001810975     -0.0000665798     -0.0004540752     25.3929805755     78.1908187866     -49.0862655639
  5 169    0    0     -0.3783031463     -9.7688407897     -0.0215489125     0.0001810975     -0.0000665798     -0.0004540752     25.3929805755     78.1908187866     -49.0862655639
  6 120    0    0     -0.3783031463     -9.7592630386     -0.0383091812     0.0001810975     0.0007323807     -0.0007203957     25.3929805755     78.1908187866     -49.0862655639
  7  71    0    0     -0.3711201906     -9.7640523910     -0.0335205316     0.0001810975     -0.0000665798     -0.0004540752     25.3929805755     78.1908187866     -49.0862655639
  8  23    0    0     -0.3711201906     -9.7640523910     -0.0335205316     0.0001810975     -0.0000665798     -0.0004540752     25.3929805755     78.1908187866     -49.0862655639
  8 230    0    0     -0.3615428924     -9.7664461135     -0.0287318849     0.0001810975     0.0001997404     0.0000785650     25.3929805755     78.1908187866     -49.0862655639
  9 181    0    0     -0.3759088277     -9.7664461135     -0.0311262083     -0.0000852235     0.0009987009     -0.0007203957     25.3929805755     78.1908187866     -49.0862655639
 10 132    0    0     -0.3759088277     -9.7664461135     -0.0311262083     -0.0000852235     0.0009987009     -0.0007203957     25.3929805755     78.1908187866     -49.0862655639
 11  84    0    0     -0.3663315296     -9.7688407897     -0.0215489125     -0.0006178636     -0.0005992201     -0.0004540752     25.3929805755     78.1908187866     -49.0862655639
 12  35    0    0     -0.3806974601     -9.7760238647     -0.0383091812     -0.0003515444     -0.0005992201     0.0003448851     25.7432289123     77.8394012451     -49.7609901428
 12 243    0    0     -0.3806974601     -9.7760238647     -0.0383091812     -0.0003515444     -0.0005992201     0.0003448851     25.7432289123     77.8394012451     -49.7609901428
 13 195    0    0     -0.3735145092     -9.7616577148     -0.0359148550     -0.0003515444     0.0001997404     -0.0001877551     25.7432289123     77.8394012451     -49.7609901428
 14 147    0    0     -0.3735145092     -9.7760238647     -0.0239432382     -0.0003515444     0.0004660605     0.0000785650     25.7432289123     77.8394012451     -49.7609901428
 15  98    0    0     -0.3735145092     -9.7760238647     -0.0239432382     -0.0003515444     0.0004660605     0.0000785650     25.7432289123     77.8394012451     -49.7609901428
 16  49    0    0     -0.3711201906     -9.7616577148     -0.0383091812     -0.0006178636     -0.0000665798     -0.0001877551     25.7432289123     77.8394012451     -49.7609901428
 17   1    0    0     -0.3759088277     -9.7448978424     -0.0263375616     0.0001810975     0.0004660605     0.0000785650     25.7432289123     77.8394012451     -49.7609901428
 17 208    0    0     -0.3759088277     -9.7448978424     -0.0263375616     0.0001810975     0.0004660605     0.0000785650     25.7432289123     77.8394012451     -49.7609901428
 18 159    0    0     -0.3615428924     -9.7712354660     -0.0311262083     0.0001810975     0.0009987009     -0.0004540752     25.7432289123     77.8394012451     -49.7609901428
 19 111    0    0     -0.3663315296     -9.7736291885     -0.0526751232     0.0012463778     -0.0000665798     0.0011438457     26.6188488006     78.7179489135     -49.2549476623
 20  63    0    0     -0.3663315296     -9.7736291885     -0.0526751232     0.0012463778     -0.0000665798     0.0011438457     26.6188488006     78.7179489135     -49.2549476623
 21  14    0    0     -0.3735145092     -9.7736291885     -0.0359148550     0.0004474167     0.0007323807     0.0003448851     26.6188488006     78.7179489135     -49.2549476623
 21 222    0    0     -0.3711201906     -9.7664461135     -0.0215489125     -0.0003515444     0.0001997404     -0.0004540752     26.6188488006     78.7179489135     -49.2549476623
 22 174    0    0     -0.3711201906     -9.7664461135     -0.0215489125     -0.0003515444     0.0001997404     -0.0004540752     26.6188488006     78.7179489135     -49.2549476623
 23 125    0    0     -0.3663315296     -9.7568693161     -0.0311262083     -0.0003515444     0.0009987009     -0.0004540752     26.6188488006     78.7179489135     -49.2549476623
 24  77    0    0     -0.3639371871     -9.7640523910     -0.0191545906     0.0001810975     -0.0003329000     0.0000785650     26.6188488006     78.7179489135     -49.2549476623
 25  28    0    0     -0.3639371871     -9.7640523910     -0.0191545906     0.0001810975     -0.0003329000     0.0000785650     26.6188488006     78.7179489135     -49.2549476623
 25 235    0    0     -0.3687258243     -9.7664461135     -0.0263375616     0.0001810975     0.0004660605     0.0000785650     26.6188488006     78.7179489135     -49.2549476623
 26 187    0    0     -0.3735145092     -9.7568693161     -0.0598580884     -0.0000852235     0.0004660605     0.0003448851     25.3929805755     77.4879837036     -47.3994522094
 27 138    0    0     -0.3735145092     -9.7568693161     -0.0598580884     -0.0000852235     0.0004660605     0.0003448851     25.3929805755     77.4879837036     -47.3994522094
 28  90    0    0     -0.3663315296     -9.7760238647     -0.0047886476     -0.0006178636     -0.0005992201     -0.0001877551     25.3929805755     77.4879837036     -47.3994522094
 29  42    0    0     -0.3591485500     -9.7688407897     -0.0287318849     -0.0008841847     -0.0000665798     0.0011438457     25.3929805755     77.4879837036     -47.3994522094
 29 249    0    0     -0.3591485500     -9.7688407897     -0.0287318849     -0.0008841847     -0.0000665798     0.0011438457     25.3929805755     77.4879837036     -47.3994522094
 30 200    0    0     -0.3567542552     -9.7736291885     -0.0191545906     -0.0003515444     0.0001997404     0.0008775255     25.3929805755     77.4879837036     -47.3994522094
 31 152    0    0     -0.3735145092     -9.7832069396     -0.0119716191     -0.0008841847     0.0004660605     0.0014101657     25.3929805755     77.4879837036     -47.3994522094
 32 104    0    0     -0.3735145092     -9.7832069396     -0.0119716191     -0.0008841847     0.0004660605     0.0014101657     25.3929805755     77.4879837036     -47.3994522094
 33  55    0    0     -0.3687258243     -9.7616577148     -0.0167602658     -0.0003515444     0.0001997404     0.0014101657     25.3929805755     77.4879837036     -47.3994522094
 34   7    0    0     -0.3639371871     -9.7616577148     -0.0191545906     -0.0006178636     -0.0005992201     0.0000785650     25.7432289123     77.1365661621     -49.0862655639
 34 215    0    0     -0.3639371871     -9.7616577148     -0.0191545906     -0.0006178636     -0.0005992201     0.0000785650     25.7432289123     77.1365661621     -49.0862655639
 35 167    0    0     -0.3735145092     -9.7688407897     -0.0215489125     -0.0014168248     -0.0003329000     0.0006112053     25.7432289123     77.1365661621     -49.0862655639
 36 119    0    0     -0.3663315296     -9.7688407897     -0.0095772953     -0.0003515444     0.0001997404     0.0003448851     25.7432289123     77.1365661621     -49.0862655639
 37  71    0    0     -0.3663315296     -9.7688407897     -0.0095772953     -0.0003515444     0.0001997404     0.0003448851     25.7432289123     77.1365661621     -49.0862655639
 38  23    0    0     -0.3806974601     -9.7760238647     -0.0239432382     0.0007137377     -0.0003329000     0.0003448851     25.7432289123     77.1365661621     -49.0862655639
 38 230    0    0     -0.3663315296     -9.7664461135     -0.0047886476     0.0001810975     0.0001997404     0.0000785650     25.7432289123     77.1365661621     -49.0862655639
 39 182    0    0     -0.3663315296     -9.7664461135     -0.0047886476     0.0001810975     0.0001997404     0.0000785650     25.7432289123     77.1365661621     -49.0862655639
 40 133    0    0     -0.3735145092     -9.7784175872     0.0000000000     0.0004474167     0.0007323807     0.0000785650     25.7432289123     77.1365661621     -49.0862655639
 41  83    0    0     -0.3759088277     -9.7712354660     -0.0239432382     -0.0000852235     0.0004660605     0.0000785650     25.7432289123     77.1365661621     -49.0862655639
 42  35    0    0     -0.3759088277     -9.7712354660     -0.0239432382     -0.0000852235     0.0004660605     0.0000785650     25.7432289123     77.1365661621     -49.0862655639
 42 242    0    0     -0.3759088277     -9.7616577148     -0.0287318849     -0.0011505037     0.0007323807     0.0006112053     25.2178573608     76.6094360351     -49.9296722412
 43 193    0    0     -0.3711201906     -9.7688407897     -0.0215489125     -0.0006178636     0.0004660605     0.0003448851     25.2178573608     76.6094360351     -49.9296722412
 44 145    0    0     -0.3711201906     -9.7688407897     -0.0215489125     -0.0006178636     0.0004660605     0.0003448851     25.2178573608     76.6094360351     -49.9296722412
 45  96    0    0     -0.3663315296     -9.7760238647     -0.0215489125     -0.0003515444     0.0001997404     0.0006112053     25.2178573608     76.6094360351     -49.9296722412
 46  48    0    0     -0.3663315296     -9.7736291885     -0.0287318849     -0.0006178636     -0.0003329000     0.0000785650     25.2178573608     76.6094360351     -49.9296722412
 47   0    0    0     -0.3663315296     -9.7736291885     -0.0287318849     -0.0006178636     -0.0003329000     0.0000785650     25.2178573608     76.6094360351     -49.9296722412
 47 207    0    0     -0.3759088277     -9.7927837371     -0.0239432382     -0.0011505037     0.0004660605     0.0003448851     25.2178573608     76.6094360351     -49.9296722412
 48 159    0    0     -0.3687258243     -9.7760238647     -0.0119716191     -0.0000852235     0.0009987009     0.0006112053     25.2178573608     76.6094360351     -49.9296722412
 49 110    0    0     -0.3687258243     -9.7760238647     -0.0119716191     -0.0000852235     0.0009987009     0.0006112053     25.2178573608     76.6094360351     -49.9296722412
 50  62    0    0     -0.3591485500     -9.7736291885     -0.0191545906     0.0004474167     0.0004660605     0.0006112053     26.6188488006     78.3665313720     -50.2670326232
 51  13    0    0     -0.3639371871     -9.7568693161     -0.0287318849     -0.0000852235     0.0007323807     0.0008775255     26.6188488006     78.3665313720     -50.2670326232
 51 220    0    0     -0.3639371871     -9.7568693161     -0.0287318849     -0.0000852235     0.0007323807     0.0008775255     26.6188488006     78.3665313720     -50.2670326232
 52 172    0    0     -0.3735145092     -9.7712354660     -0.0119716191     0.0001810975     0.0007323807     -0.0001877551     26.6188488006     78.3665313720     -50.2670326232
 53 124    0    0     -0.4022463798     -9.7808122634     -0.0239432382     0.0001810975     -0.0000665798     0.0006112053     26.6188488006     78.3665313720     -50.2670326232
 54  75    0    0     -0.4022463798     -9.7808122634     -0.0239432382     0.0001810975     -0.0000665798     0.0006112053     26.6188488006     78.3665313720     -50.2670326232
 55  26    0    0     -0.3830918121     -9.7712354660     -0.0095772953     -0.0000852235     0.0004660605     -0.0001877551     26.6188488006     78.3665313720     -50.2670326232
 55 234    0    0     -0.3711201906     -9.7832069396     -0.0287318849     -0.0006178636     0.0001997404     0.0006112053     26.6188488006     78.3665313720     -50.2670326232
 56 185    0    0     -0.3711201906     -9.7832069396     -0.0287318849     -0.0006178636     0.0001997404     0.0006112053     26.6188488006     78.3665313720     -50.2670326232
 57 137    0    0     -0.3663315296     -9.7736291885     -0.0359148550     -0.0000852235     -0.0000665798     0.0003448851     26.4437255859     78.1908187866     -49.0862655639
 58  89    0    0     -0.3783031463     -9.7712354660     -0.0383091812     -0.0011505037     0.0001997404     -0.0001877551     26.4437255859     78.1908187866     -49.0862655639
 59  40    0    0     -0.3783031463     -9.7712354660     -0.0383091812     -0.0011505037     0.0001997404     -0.0001877551     26.4437255859     78.1908187866     -49.0862655639
 59 248    0    0     -0.3687258243     -9.7664461135     -0.0335205316     -0.0003515444     0.0001997404     0.0003448851     26.4437255859     78.1908187866     -49.0862655639
 60 200    0    0     -0.3711201906     -9.7664461135     -0.0071829710     -0.0003515444     -0.0000665798     0.0000785650     26.4437255859     78.1908187866     -49.0862655639
 61 152    0    0     -0.3711201906     -9.7664461135     -0.0071829710     -0.0003515444     -0.0000665798     0.0000785650     26.4437255859     78.1908187866     -49.0862655639
 62 103    0    0     -0.3759088277     -9.7688407897     -0.0071829710     -0.0003515444     0.0009987009     -0.0001877551     26.4437255859     78.1908187866     -49.0862655639
 63  55    0    0     -0.3687258243     -9.7808122634     -0.0239432382     -0.0000852235     0.0007323807     0.0014101657     26.4437255859     78.1908187866     -49.0862655639
 64   6    0    0     -0.3687258243     -9.7808122634     -0.0239432382     -0.0000852235     0.0007323807     0.0014101657     26.4437255859     78.1908187866     -49.0862655639
 64 214    0    0     -0.3687258243     -9.7760238647     -0.0359148550     -0.0000852235     -0.0008655403     0.0006112053     26.9690971374     77.3122711181     -48.5802230834
 65 166    0    0     -0.3663315296     -9.7640523910     -0.0335205316     -0.0006178636     0.0004660605     -0.0004540752     26.9690971374     77.3122711181     -48.5802230834
 66 117    0    0     -0.3663315296     -9.7640523910     -0.0335205316     -0.0006178636     0.0004660605     -0.0004540752     26.9690971374     77.3122711181     -48.5802230834
 67  69    0    0     -0.3783031463     -9.7616577148     -0.0047886476     -0.0006178636     0.0012650209     0.0000785650     26.9690971374     77.3122711181     -48.5802230834
 68  20    0    0     -0.3711201906     -9.7760238647     -0.0383091812     -0.0000852235     0.0009987009     0.0003448851     26.9690971374     77.3122711181     -48.5802230834
 68 227    0    0     -0.3711201906     -9.7760238647     -0.0383091812     -0.0000852235     0.0009987009     0.0003448851     26.9690971374     77.3122711181     -48.5802230834
 69 179    0    0     -0.3878804397     -9.7616577148     -0.0095772953     -0.0003515444     -0.0003329000     0.0011438457     26.9690971374     77.3122711181     -48.5802230834
 70 131    0    0     -0.3711201906     -9.7736291885     -0.0383091812     -0.0000852235     0.0001997404     0.0003448851     26.9690971374     77.3122711181     -48.5802230834
 71  82    0    0     -0.3711201906     -9.7736291885     -0.0383091812     -0.0000852235     0.0001997404     0.0003448851     26.9690971374     77.3122711181     -48.5802230834
 72  34    0    0     -0.3639371871     -9.7688407897     -0.0287318849     -0.0003515444     0.0001997404     -0.0004540752     24.5173606872     77.3122711181     -48.2428588867
 72 242    0    0     -0.3687258243     -9.7736291885     -0.0287318849     0.0001810975     0.0007323807     0.0003448851     24.5173606872     77.3122711181     -48.2428588867
 73 193    0    0     -0.3687258243     -9.7736291885     -0.0287318849     0.0001810975     0.0007323807     0.0003448851     24.5173606872     77.3122711181     -48.2428588867
 74 145    0    0     -0.3615428924     -9.7688407897     -0.0047886476     0.0001810975     0.0001997404     0.0003448851     24.5173606872     77.3122711181     -48.2428588867
 75  96    0    0     -0.3806974601     -9.7688407897     -0.0239432382     -0.0003515444     0.0001997404     0.0000785650     24.5173606872     77.3122711181     -48.2428588867
 76  48    0    0     -0.3806974601     -9.7688407897     -0.0239432382     -0.0003515444     0.0001997404     0.0000785650     24.5173606872     77.3122711181     -48.2428588867
 76 255    0    0     -0.3687258243     -9.7664461135     -0.0215489125     -0.0000852235     0.0004660605     0.0003448851     24.5173606872     77.3122711181     -48.2428588867
 77 207    0    0     -0.3783031463     -9.7688407897     -0.0143659424     -0.0003515444     -0.0003329000     0.0003448851     24.5173606872     77.3122711181     -48.2428588867
 78 159    0    0     -0.3783031463     -9.7688407897     -0.0143659424     -0.0003515444     -0.0003329000     0.0003448851     24.5173606872     77.3122711181     -48.2428588867
 79 110    0    0     -0.3830918121     -9.7664461135     0.0000000000     -0.0006178636     0.0004660605     0.0000785650     25.2178573608     77.6636886596     -48.5802230834
 80  60    0    0     -0.3735145092     -9.7688407897     -0.0311262083     0.0004474167     0.0009987009     0.0003448851     25.2178573608     77.6636886596     -48.5802230834
 81  12    0    0     -0.3735145092     -9.7688407897     -0.0311262083     0.0004474167     0.0009987009     0.0003448851     25.2178573608     77.6636886596     -48.5802230834
 81 219    0    0     -0.3687258243     -9.7688407897     -0.0071829710     0.0004474167     -0.0003329000     0.0008775255     25.2178573608     77.6636886596     -48.5802230834
 82 170    0    0     -0.3759088277     -9.7736291885     -0.0119716191     -0.0003515444     -0.0000665798     0.0014101657     25.2178573608     77.6636886596     -48.5802230834
 83 122    0    0     -0.3759088277     -9.7736291885     -0.0119716191     -0.0003515444     -0.0000665798     0.0014101657     25.2178573608     77.6636886596     -48.5802230834
 84  74    0    0     -0.3687258243     -9.7688407897     -0.0287318849     -0.0006178636     0.0004660605     0.0003448851     25.2178573608     77.6636886596     -48.5802230834
 85  25    0    0     -0.3687258243     -9.7688407897     -0.0287318849     -0.0006178636     0.0004660605     0.0003448851     25.2178573608     77.6636886596     -48.5802230834
 85 233    0    0     -0.3759088277     -9.7736291885     -0.0167602658     -0.0003515444     0.0004660605     0.0014101657     25.2178573608     77.6636886596     -48.5802230834
 86 184    0    0     -0.3830918121     -9.7832069396     -0.0095772953     0.0001810975     0.0009987009     -0.0001877551     25.2178573608     77.6636886596     -48.5802230834
 87 136    0    0     -0.3830918121     -9.7832069396     -0.0095772953     0.0001810975     0.0009987009     -0.0001877551     25.2178573608     77.6636886596     -48.5802230834
 88  87    0    0     -0.3543598890     -9.7712354660     -0.0359148550     0.0004474167     -0.0003329000     0.0008775255     25.5681037902     76.2580108642     -49.2549476623
 89  38    0    0     -0.3759088277     -9.7760238647     -0.0239432382     -0.0003515444     -0.0000665798     0.0000785650     25.5681037902     76.2580108642     -49.2549476623
 89 246    0    0     -0.3759088277     -9.7760238647     -0.0239432382     -0.0003515444     -0.0000665798     0.0000785650     25.5681037902     76.2580108642     -49.2549476623
 90 197    0    0     -0.3735145092     -9.7736291885     0.0047886476     -0.0003515444     -0.0005992201     0.0000785650     25.5681037902     76.2580108642     -49.2549476623
 91 148    0    0     -0.3878804397     -9.7592630386     -0.0119716191     -0.0006178636     0.0001997404     0.0006112053     25.5681037902     76.2580108642     -49.2549476623
 92 100    0    0     -0.3878804397     -9.7592630386     -0.0119716191     -0.0006178636     0.0001997404     0.0006112053     25.5681037902     76.2580108642     -49.2549476623
 93  51    0    0     -0.3783031463     -9.7760238647     -0.0263375616     -0.0008841847     -0.0000665798     -0.0001877551     25.5681037902     76.2580108642     -49.2549476623
 94   3    0    0     -0.3759088277     -9.7736291885     -0.0191545906     -0.0003515444     0.0004660605     0.0003448851     25.5681037902     76.2580108642     -49.2549476623
 94 210    0    0     -0.3759088277     -9.7736291885     -0.0191545906     -0.0003515444     0.0004660605     0.0003448851     25.5681037902     76.2580108642     -49.2549476623
 95 161    0    0     -0.3759088277     -9.7592630386     -0.0095772953     -0.0003515444     0.0007323807     -0.0004540752     25.7432289123     77.8394012451     -48.4115409851
 96 113    0    0     -0.3639371871     -9.7664461135     -0.0215489125     -0.0008841847     0.0009987009     0.0000785650     25.7432289123     77.8394012451     -48.4115409851
 97  65    0    0     -0.3639371871     -9.7664461135     -0.0215489125     -0.0008841847     0.0009987009     0.0000785650     25.7432289123     77.8394012451     -48.4115409851
 98  16    0    0     -0.3687258243     -9.7712354660     -0.0287318849     -0.0014168248     0.0007323807     0.0000785650     25.7432289123     77.8394012451     -48.4115409851
 98 224    0    0     -0.3759088277     -9.7879953384     -0.0383091812     -0.0011505037     0.0004660605     0.0000785650     25.7432289123     77.8394012451     -48.4115409851
 99 175    0    0     -0.3759088277     -9.7879953384     -0.0383091812     -0.0011505037     0.0004660605     0.0000785650     25.7432289123     77.8394012451     -48.4115409851
100 126    0    0     -0.3687258243     -9.7760238647     -0.0215489125     -0.0003515444     -0.0000665798     -0.0004540752     25.7432289123     77.8394012451     -48.4115409851
101  79    0    0     -0.3615428924     -9.7688407897     -0.0263375616     0.0001810975     -0.0008655403     0.0003448851     25.7432289123     77.8394012451     -48.4115409851
102  31    0    0     -0.3615428924     -9.7688407897     -0.0263375616     0.0001810975     -0.0008655403     0.0003448851     25.7432289123     77.8394012451     -48.4115409851
102 238    0    0     -0.3711201906     -9.7808122634     -0.0383091812     0.0001810975     0.0001997404     0.0006112053     25.7432289123     77.8394012451     -49.7609901428
103 189    0    0     -0.3830918121     -9.7544746398     -0.0550694465     -0.0006178636     -0.0000665798     -0.0004540752     25.7432289123     77.8394012451     -49.7609901428
104 142    0    0     -0.3830918121     -9.7544746398     -0.0550694465     -0.0006178636     -0.0000665798     -0.0004540752     25.7432289123     77.8394012451     -49.7609901428
105  93    0    0     -0.3759088277     -9.7640523910     -0.0359148550     -0.0008841847     -0.0011318604     0.0011438457     25.7432289123     77.8394012451     -49.7609901428
106  45    0    0     -0.3663315296     -9.7712354660     -0.0143659424     -0.0000852235     -0.0005992201     0.0006112053     25.7432289123     77.8394012451     -49.7609901428
106 253    0    0     -0.3663315296     -9.7712354660     -0.0143659424     -0.0000852235     -0.0005992201     0.0006112053     25.7432289123     77.8394012451     -49.7609901428
107 205    0    0     -0.3711201906     -9.7592630386     -0.0191545906     0.0001810975     0.0004660605     0.0003448851     25.7432289123     77.8394012451     -49.7609901428
108 156    0    0     -0.3783031463     -9.7688407897     -0.0215489125     0.0007137377     0.0001997404     0.0003448851     25.7432289123     77.8394012451     -49.7609901428
109 108    0    0     -0.3783031463     -9.7688407897     -0.0215489125     0.0007137377     0.0001997404     0.0003448851     25.7432289123     77.8394012451     -49.7609901428
110  59    0    0     -0.3735145092     -9.7712354660     -0.0407035017     -0.0000852235     -0.0000665798     0.0006112053     26.6188488006     78.0151138305     -49.5923080444
111  11    0    0     -0.3759088277     -9.7568693161     -0.0215489125     0.0004474167     0.0001997404     0.0000785650     26.6188488006     78.0151138305     -49.5923080444
111 218    0    0     -0.3759088277     -9.7568693161     -0.0215489125     0.0004474167     0.0001997404     0.0000785650     26.6188488006     78.0151138305     -49.5923080444
112 169    0    0     -0.3830918121     -9.7736291885     -0.0359148550     -0.0003515444     -0.0000665798     0.0003448851     26.6188488006     78.0151138305     -49.5923080444
113 121    0    0     -0.3615428924     -9.7664461135     -0.0215489125     -0.0008841847     -0.0000665798     0.0000785650     26.6188488006     78.0151138305     -49.5923080444
114  73    0    0     -0.3615428924     -9.7664461135     -0.0215489125     -0.0008841847     -0.0000665798     0.0000785650     26.6188488006     78.0151138305     -49.5923080444
115  24    0    0     -0.3663315296     -9.7784175872     -0.0239432382     -0.0011505037     -0.0003329000     0.0008775255     26.6188488006     78.0151138305     -49.5923080444
115 232    0    0     -0.3711201906     -9.7784175872     -0.0143659424     -0.0000852235     0.0007323807     -0.0009867157     26.6188488006     78.0151138305     -49.5923080444
116 184    0    0     -0.3711201906     -9.7784175872     -0.0143659424     -0.0000852235     0.0007323807     -0.0009867157     26.6188488006     78.0151138305     -49.5923080444
117 135    0    0     -0.3806974601     -9.7664461135     -0.0167602658     -0.0008841847     0.0007323807     0.0000785650     26.9690971374     78.3665313720     -50.2670326232
118  87    0    0     -0.3830918121     -9.7736291885     -0.0335205316     -0.0011505037     0.0004660605     -0.0004540752     26.9690971374     78.3665313720     -50.2670326232
119  38    0    0     -0.3830918121     -9.7736291885     -0.0335205316     -0.0011505037     0.0004660605     -0.0004540752     26.9690971374     78.3665313720     -50.2670326232
119 246    0    0     -0.3711201906     -9.7664461135     -0.0047886476     -0.0003515444     0.0004660605     -0.0009867157     26.9690971374     78.3665313720     -50.2670326232
120 198    0    0     -0.3711201906     -9.7784175872     -0.0143659424     -0.0000852235     0.0004660605     -0.0007203957     26.9690971374     78.3665313720     -50.2670326232
121 150    0    0     -0.3711201906     -9.7784175872     -0.0143659424     -0.0000852235     0.0004660605     -0.0007203957     26.9690971374     78.3665313720     -50.2670326232
122 102    0    0     -0.3711201906     -9.7760238647     -0.0095772953     -0.0006178636     0.0001997404     0.0006112053     26.9690971374     78.3665313720     -50.2670326232
123  54    0    0     -0.3471769332     -9.7784175872     0.0071829710     -0.0000852235     0.0012650209     0.0006112053     26.9690971374     78.3665313720     -50.2670326232
124   5    0    0     -0.3471769332     -9.7784175872     0.0071829710     -0.0000852235     0.0012650209     0.0006112053     26.9690971374     78.3665313720     -50.2670326232
124 213    0    0     -0.3591485500     -9.7592630386     -0.0263375616     0.0007137377     -0.0000665798     0.0008775255     26.9690971374     78.3665313720     -50.2670326232
125 164    0    0     -0.3495712518     -9.7879953384     -0.0430978250     -0.0000852235     0.0004660605     0.0003448851     26.0934772491     78.1908187866     -49.0862655639
126 116    0    0     -0.3495712518     -9.7879953384     -0.0430978250     -0.0000852235     0.0004660605     0.0003448851     26.0934772491     78.1908187866     -49.0862655639
127  67    0    0     -0.3567542552     -9.7712354660     -0.0502807998     -0.0003515444     0.0004660605     0.0006112053     26.0934772491     78.1908187866     -49.0862655639
128  19    0    0     -0.3759088277     -9.7616577148     -0.0454921483     -0.0000852235     0.0001997404     0.0000785650     26.0934772491     78.1908187866     -49.0862655639
128 226    0    0     -0.3759088277     -9.7616577148     -0.0454921483     -0.0000852235     0.0001997404     0.0000785650     26.0934772491     78.1908187866     -49.0862655639
129 177    0    0     -0.3615428924     -9.7664461135     -0.0071829710     -0.0006178636     -0.0000665798     0.0006112053     26.0934772491     78.1908187866     -49.0862655639
130 129    0    0     -0.3687258243     -9.7664461135     -0.0287318849     -0.0008841847     -0.0003329000     0.0000785650     26.0934772491     78.1908187866     -49.0862655639
131  81    0    0     -0.3687258243     -9.7664461135     -0.0287318849     -0.0008841847     -0.0003329000     0.0000785650     26.0934772491     78.1908187866     -49.0862655639
132  33    0    0     -0.3783031463     -9.7760238647     -0.0287318849     -0.0003515444     -0.0003329000     0.0008775255     26.0934772491     78.1908187866     -49.0862655639
132 240    0    0     -0.3663315296     -9.7664461135     -0.0574637699     -0.0003515444     -0.0005992201     -0.0001877551     24.3422374725     76.4337234497     -46.7247276306
133 193    0    0     -0.3663315296     -9.7664461135     -0.0574637699     -0.0003515444     -0.0005992201     -0.0001877551     24.3422374725     76.4337234497     -46.7247276306
134 145    0    0     -0.3687258243     -9.7688407897     0.0119716191     0.0004474167     -0.0005992201     -0.0001877551     24.3422374725     76.4337234497     -46.7247276306
135  98    0    0     -0.3615428924     -9.7664461135     -0.0287318849     0.0009800568     -0.0000665798     -0.0001877551     24.3422374725     76.4337234497     -46.7247276306
136  49    0    0     -0.3615428924     -9.7664461135     -0.0287318849     0.0009800568     -0.0000665798     -0.0001877551     24.3422374725     76.4337234497     -46.7247276306
137   1    0    0     -0.3711201906     -9.7520809173     -0.0215489125     0.0001810975     -0.0000665798     -0.0004540752     24.3422374725     76.4337234497     -46.7247276306
137 209    0    0     -0.3926690864     -9.7712354660     -0.0167602658     -0.0003515444     0.0001997404     -0.0001877551     24.3422374725     76.4337234497     -46.7247276306
138 161    0    0     -0.3926690864     -9.7712354660     -0.0167602658     -0.0003515444     0.0001997404     -0.0001877551     24.3422374725     76.4337234497     -46.7247276306
139 113    0    0     -0.3830918121     -9.7736291885     -0.0359148550     0.0001810975     0.0007323807     -0.0004540752     24.3422374725     76.4337234497     -46.7247276306
140  65    0    0     -0.3759088277     -9.7664461135     -0.0239432382     -0.0006178636     0.0012650209     -0.0001877551     26.2686004638     78.3665313720     -49.5923080444
141  17    0    0     -0.3759088277     -9.7664461135     -0.0239432382     -0.0006178636     0.0012650209     -0.0001877551     26.2686004638     78.3665313720     -49.5923080444
141 224    0    0     -0.3639371871     -9.7664461135     -0.0311262083     -0.0006178636     0.0012650209     0.0008775255     26.2686004638     78.3665313720     -49.5923080444
142 176    0    0     -0.3759088277     -9.7784175872     0.0000000000     -0.0011505037     0.0001997404     0.0003448851     26.2686004638     78.3665313720     -49.5923080444
143 126    0    0     -0.3759088277     -9.7784175872     0.0000000000     -0.0011505037     0.0001997404     0.0003448851     26.2686004638     78.3665313720     -49.5923080444
144  76    0    0     -0.3806974601     -9.7664461135     0.0047886476     -0.0000852235     0.0004660605     0.0006112053     26.2686004638     78.3665313720     -49.5923080444
145  27    0    0     -0.3735145092     -9.7736291885     -0.0071829710     -0.0011505037     0.0007323807     0.0011438457     26.2686004638     78.3665313720     -49.5923080444
145 235    0    0     -0.3735145092     -9.7736291885     -0.0071829710     -0.0011505037     0.0007323807     0.0011438457     26.2686004638     78.3665313720     -49.5923080444
146 187    0    0     -0.3639371871     -9.7760238647     0.0023943238     -0.0008841847     -0.0000665798     0.0003448851     26.2686004638     78.3665313720     -49.5923080444
147 138    0    0     -0.3830918121     -9.7712354660     -0.0359148550     0.0007137377     0.0004660605     0.0008775255     26.0934772491     78.1908187866     -49.4236259460
148  90    0    0     -0.3830918121     -9.7712354660     -0.0359148550     0.0007137377     0.0004660605     0.0008775255     26.0934772491     78.1908187866     -49.4236259460
149  41    0    0     -0.3567542552     -9.7808122634     -0.0311262083     0.0001810975     0.0004660605     0.0000785650     26.0934772491     78.1908187866     -49.4236259460
149 248    0    0     -0.3854861259     -9.7784175872     -0.0119716191     0.0007137377     0.0007323807     0.0006112053     26.0934772491     78.1908187866     -49.4236259460
150 200    0    0     -0.3854861259     -9.7784175872     -0.0119716191     0.0007137377     0.0007323807     0.0006112053     26.0934772491     78.1908187866     -49.4236259460
151 152    0    0     -0.3663315296     -9.7736291885     0.0071829710     -0.0008841847     0.0001997404     -0.0007203957     26.0934772491     78.1908187866     -49.4236259460
152 104    0    0     -0.3615428924     -9.7640523910     -0.0143659424     -0.0000852235     -0.0000665798     0.0000785650     26.0934772491     78.1908187866     -49.4236259460
153  55    0    0     -0.3615428924     -9.7640523910     -0.0143659424     -0.0000852235     -0.0000665798     0.0000785650     26.0934772491     78.1908187866     -49.4236259460
154   7    0    0     -0.3711201906     -9.7808122634     -0.0143659424     -0.0006178636     0.0004660605     0.0000785650     26.0934772491     78.1908187866     -49.4236259460
154 214    0    0     -0.3759088277     -9.7856006622     -0.0215489125     -0.0006178636     0.0001997404     0.0003448851     26.2686004638     78.3665313720     -48.9175834655
155 166    0    0     -0.3759088277     -9.7856006622     -0.0215489125     -0.0006178636     0.0001997404     0.0003448851     26.2686004638     78.3665313720     -48.9175834655
156 117    0    0     -0.3663315296     -9.7712354660     -0.0023943238     -0.0008841847     0.0007323807     0.0000785650     26.2686004638     78.3665313720     -48.9175834655
157  69    0    0     -0.3735145092     -9.7712354660     -0.0119716191     -0.0000852235     0.0009987009     0.0008775255     26.2686004638     78.3665313720     -48.9175834655
158  20    0    0     -0.3735145092     -9.7712354660     -0.0119716191     -0.0000852235     0.0009987009     0.0008775255     26.2686004638     78.3665313720     -48.9175834655
158 228    0    0     -0.3687258243     -9.7616577148     -0.0311262083     -0.0003515444     0.0001997404     0.0000785650     26.2686004638     78.3665313720     -48.9175834655
159 180    0    0     -0.3711201906     -9.7688407897     -0.0023943238     -0.0000852235     0.0007323807     -0.0004540752     26.2686004638     78.3665313720     -48.9175834655
160 131    0    0     -0.3711201906     -9.7688407897     -0.0023943238     -0.0000852235     0.0007323807     -0.0004540752     26.2686004638     78.3665313720     -48.9175834655
161  83    0    0     -0.3711201906     -9.7616577148     -0.0143659424     0.0001810975     0.0007323807     0.0006112053     26.2686004638     78.3665313720     -48.9175834655
162  34    0    0     -0.3783031463     -9.7712354660     -0.0095772953     -0.0003515444     0.0004660605     0.0008775255     25.2178573608     76.9608535766     -49.5923080444
162 241    0    0     -0.3783031463     -9.7712354660     -0.0095772953     -0.0003515444     0.0004660605     0.0008775255     25.2178573608     76.9608535766     -49.5923080444
163 193    0    0     -0.3711201906     -9.7664461135     -0.0119716191     -0.0003515444     0.0009987009     0.0003448851     25.2178573608     76.9608535766     -49.5923080444
164 145    0    0     -0.3711201906     -9.7688407897     -0.0215489125     -0.0003515444     0.0012650209     0.0006112053     25.2178573608     76.9608535766     -49.5923080444
165  96    0    0     -0.3711201906     -9.7688407897     -0.0215489125     -0.0003515444     0.0012650209     0.0006112053     25.2178573608     76.9608535766     -49.5923080444
166  47    0    0     -0.3854861259     -9.7760238647     -0.0287318849     0.0004474167     0.0009987009     0.0011438457     25.2178573608     76.9608535766     -49.5923080444
166 255    0    0     -0.3902747631     -9.7664461135     -0.0143659424     0.0001810975     0.0009987009     0.0006112053     25.2178573608     76.9608535766     -49.5923080444
167 206    0    0     -0.3902747631     -9.7664461135     -0.0143659424     0.0001810975     0.0009987009     0.0006112053     25.2178573608     76.9608535766     -49.5923080444
168 157    0    0     -0.3687258243     -9.7784175872     -0.0095772953     0.0009800568     0.0004660605     0.0006112053     25.2178573608     76.9608535766     -49.5923080444
169 108    0    0     -0.3783031463     -9.7688407897     -0.0239432382     0.0004474167     0.0007323807     0.0014101657     25.2178573608     76.9608535766     -49.5923080444
170  60    0    0     -0.3783031463     -9.7688407897     -0.0239432382     0.0004474167     0.0007323807     0.0014101657     25.2178573608     76.9608535766     -49.5923080444
171  11    0    0     -0.3663315296     -9.7616577148     -0.0263375616     0.0001810975     0.0001997404     0.0008775255     25.9183521270     78.0151138305     -48.2428588867
171 219    0    0     -0.3615428924     -9.7568693161     -0.0215489125     -0.0006178636     0.0007323807     0.0006112053     25.9183521270     78.0151138305     -48.2428588867
172 171    0    0     -0.3615428924     -9.7568693161     -0.0215489125     -0.0006178636     0.0007323807     0.0006112053     25.9183521270     78.0151138305     -48.2428588867
173 123    0    0     -0.3711201906     -9.7760238647     -0.0287318849     -0.0006178636     0.0012650209     0.0003448851     25.9183521270     78.0151138305     -48.2428588867
174  74    0    0     -0.3759088277     -9.7760238647     -0.0119716191     0.0004474167     0.0001997404     0.0008775255     25.9183521270     78.0151138305     -48.2428588867
175  26    0    0     -0.3759088277     -9.7760238647     -0.0119716191     0.0004474167     0.0001997404     0.0008775255     25.9183521270     78.0151138305     -48.2428588867
175 234    0    0     -0.3783031463     -9.7712354660     -0.0239432382     0.0007137377     -0.0000665798     0.0000785650     25.9183521270     78.0151138305     -48.2428588867
176 185    0    0     -0.3735145092     -9.7520809173     0.0023943238     -0.0000852235     -0.0003329000     0.0000785650     25.9183521270     78.0151138305     -48.2428588867
177 137    0    0     -0.3735145092     -9.7520809173     0.0023943238     -0.0000852235     -0.0003329000     0.0000785650     25.9183521270     78.0151138305     -48.2428588867
178  88    0    0     -0.3711201906     -9.7688407897     -0.0119716191     0.0004474167     0.0004660605     0.0000785650     24.3422374725     77.8394012451     -49.0862655639
179  39    0    0     -0.3783031463     -9.7736291885     -0.0239432382     0.0001810975     0.0001997404     -0.0001877551     24.3422374725     77.8394012451     -49.0862655639
179 247    0    0     -0.3783031463     -9.7736291885     -0.0239432382     0.0001810975     0.0001997404     -0.0001877551     24.3422374725     77.8394012451     -49.0862655639
180 199    0    0     -0.3759088277     -9.7688407897     -0.0119716191     0.0007137377     0.0004660605     -0.0004540752     24.3422374725     77.8394012451     -49.0862655639
181 151    0    0     -0.3806974601     -9.7688407897     -0.0047886476     -0.0008841847     0.0007323807     0.0003448851     24.3422374725     77.8394012451     -49.0862655639
182 102    0    0     -0.3806974601     -9.7688407897     -0.0047886476     -0.0008841847     0.0007323807     0.0003448851     24.3422374725     77.8394012451     -49.0862655639
183  54    0    0     -0.3639371871     -9.7784175872     -0.0287318849     -0.0008841847     0.0009987009     0.0000785650     24.3422374725     77.8394012451     -49.0862655639
184   5    0    0     -0.3830918121     -9.7808122634     -0.0071829710     -0.0003515444     0.0001997404     0.0006112053     24.3422374725     77.8394012451     -49.0862655639
184 213    0    0     -0.3830918121     -9.7808122634     -0.0071829710     -0.0003515444     0.0001997404     0.0006112053     24.3422374725     77.8394012451     -49.0862655639
185 165    0    0     -0.3806974601     -9.7760238647     -0.0215489125     -0.0003515444     -0.0003329000     0.0000785650     25.2178573608     76.9608535766     -49.5923080444
186 116    0    0     -0.3830918121     -9.7760238647     -0.0311262083     -0.0008841847     0.0001997404     -0.0004540752     25.2178573608     76.9608535766     -49.5923080444
187  68    0    0     -0.3830918121     -9.7760238647     -0.0311262083     -0.0008841847     0.0001997404     -0.0004540752     25.2178573608     76.9608535766     -49.5923080444
188  19    0    0     -0.3711201906     -9.7688407897     -0.0502807998     -0.0000852235     0.0007323807     0.0003448851     25.2178573608     76.9608535766     -49.5923080444
188 227    0    0     -0.3711201906     -9.7736291885     -0.0311262083     0.0004474167     0.0009987009     0.0008775255     25.2178573608     76.9608535766     -49.5923080444
189 178    0    0     -0.3711201906     -9.7736291885     -0.0311262083     0.0004474167     0.0009987009     0.0008775255     25.2178573608     76.9608535766     -49.5923080444
190 129    0    0     -0.3711201906     -9.7784175872     -0.0191545906     -0.0000852235     0.0009987009     -0.0001877551     25.2178573608     76.9608535766     -49.5923080444
191  81    0    0     -0.3735145092     -9.7664461135     -0.0359148550     -0.0000852235     0.0001997404     0.0003448851     25.2178573608     76.9608535766     -49.5923080444
192  32    0    0     -0.3735145092     -9.7664461135     -0.0359148550     -0.0000852235     0.0001997404     0.0003448851     25.2178573608     76.9608535766     -49.5923080444
192 240    0    0     -0.3663315296     -9.7760238647     -0.0430978250     -0.0000852235     0.0007323807     0.0000785650     24.6924839019     77.4879837036     -47.3994522094
193 191    0    0     -0.3783031463     -9.7640523910     -0.0191545906     -0.0003515444     -0.0005992201     0.0006112053     24.6924839019     77.4879837036     -47.3994522094
194 143    0    0     -0.3783031463     -9.7640523910     -0.0191545906     -0.0003515444     -0.0005992201     0.0006112053     24.6924839019     77.4879837036     -47.3994522094
195  95    0    0     -0.3783031463     -9.7784175872     -0.0191545906     -0.0000852235     0.0001997404     -0.0007203957     24.6924839019     77.4879837036     -47.3994522094
196  46    0    0     -0.3759088277     -9.7832069396     -0.0263375616     -0.0008841847     0.0001997404     0.0000785650     24.6924839019     77.4879837036     -47.3994522094
196 254    0    0     -0.3759088277     -9.7832069396     -0.0263375616     -0.0008841847     0.0001997404     0.0000785650     24.6924839019     77.4879837036     -47.3994522094
197 205    0    0     -0.3567542552     -9.7784175872     0.0000000000     -0.0008841847     -0.0000665798     0.0000785650     24.6924839019     77.4879837036     -47.3994522094
198 155    0    0     -0.3735145092     -9.7640523910     -0.0263375616     -0.0006178636     0.0004660605     0.0006112053     24.6924839019     77.4879837036     -47.3994522094
199 107    0    0     -0.3735145092     -9.7640523910     -0.0263375616     -0.0006178636     0.0004660605     0.0006112053     24.6924839019     77.4879837036     -47.3994522094
200  58    0    0     -0.3591485500     -9.7760238647     -0.0383091812     0.0001810975     0.0001997404     0.0008775255     25.7432289123     77.8394012451     -49.7609901428
201   9    0    0     -0.3639371871     -9.7688407897     -0.0287318849     -0.0008841847     0.0004660605     0.0008775255     25.7432289123     77.8394012451     -49.7609901428
201 217    0    0     -0.3639371871     -9.7688407897     -0.0287318849     -0.0008841847     0.0004660605     0.0008775255     25.7432289123     77.8394012451     -49.7609901428
202 169    0    0     -0.3615428924     -9.7760238647     -0.0359148550     -0.0008841847     0.0001997404     0.0014101657     25.7432289123     77.8394012451     -49.7609901428
203 120    0    0     -0.3639371871     -9.7808122634     -0.0047886476     0.0004474167     0.0009987009     0.0008775255     25.7432289123     77.8394012451     -49.7609901428
204  72    0    0     -0.3639371871     -9.7808122634     -0.0047886476     0.0004474167     0.0009987009     0.0008775255     25.7432289123     77.8394012451     -49.7609901428
205  23    0    0     -0.3615428924     -9.7664461135     -0.0311262083     -0.0000852235     0.0004660605     0.0006112053     25.7432289123     77.8394012451     -49.7609901428
205 231    0    0     -0.3615428924     -9.7664461135     -0.0311262083     -0.0000852235     0.0004660605     0.0006112053     25.7432289123     77.8394012451     -49.7609901428
206 183    0    0     -0.3495712518     -9.7712354660     -0.0191545906     -0.0006178636     0.0009987009     0.0011438457     25.7432289123     77.8394012451     -49.7609901428
207 135    0    0     -0.3639371871     -9.7832069396     -0.0119716191     -0.0000852235     0.0007323807     0.0003448851     25.7432289123     77.8394012451     -49.7609901428
208  87    0    0     -0.3639371871     -9.7832069396     -0.0119716191     -0.0000852235     0.0007323807     0.0003448851     25.7432289123     77.8394012451     -49.7609901428
209  38    0    0     -0.3806974601     -9.7760238647     -0.0095772953     -0.0000852235     0.0001997404     0.0008775255     23.8168640136     78.7179489135     -48.9175834655
209 246    0    0     -0.3783031463     -9.7760238647     -0.0095772953     0.0001810975     0.0007323807     0.0000785650     23.8168640136     78.7179489135     -48.9175834655
210 197    0    0     -0.3783031463     -9.7760238647     -0.0095772953     0.0001810975     0.0007323807     0.0000785650     23.8168640136     78.7179489135     -48.9175834655
211 149    0    0     -0.3663315296     -9.7664461135     -0.0071829710     -0.0000852235     0.0001997404     0.0008775255     23.8168640136     78.7179489135     -48.9175834655
212 100    0    0     -0.3687258243     -9.7856006622     -0.0095772953     -0.0006178636     0.0001997404     0.0000785650     23.8168640136     78.7179489135     -48.9175834655
213  52    0    0     -0.3687258243     -9.7856006622     -0.0095772953     -0.0006178636     0.0001997404     0.0000785650     23.8168640136     78.7179489135     -48.9175834655
214   3    0    0     -0.3759088277     -9.7664461135     -0.0239432382     -0.0011505037     -0.0000665798     -0.0001877551     23.8168640136     78.7179489135     -48.9175834655
214 211    0    0     -0.3759088277     -9.7784175872     -0.0263375616     -0.0003515444     0.0004660605     0.0008775255     23.8168640136     78.7179489135     -48.9175834655
215 163    0    0     -0.3759088277     -9.7784175872     -0.0263375616     -0.0003515444     0.0004660605     0.0008775255     23.8168640136     78.7179489135     -48.9175834655
216 115    0    0     -0.3543598890     -9.7784175872     0.0023943238     -0.0000852235     -0.0003329000     0.0000785650     26.6188488006     76.6094360351     -47.2307701110
217  66    0    0     -0.3759088277     -9.7760238647     -0.0191545906     -0.0000852235     0.0007323807     0.0008775255     26.6188488006     76.6094360351     -47.2307701110
218  17    0    0     -0.3759088277     -9.7760238647     -0.0191545906     -0.0000852235     0.0007323807     0.0008775255     26.6188488006     76.6094360351     -47.2307701110
218 224    0    0     -0.3759088277     -9.7736291885     -0.0167602658     0.0004474167     -0.0003329000     0.0003448851     26.6188488006     76.6094360351     -47.2307701110
219 175    0    0     -0.3854861259     -9.7712354660     -0.0215489125     0.0009800568     0.0004660605     0.0008775255     26.6188488006     76.6094360351     -47.2307701110
220 126    0    0     -0.3854861259     -9.7712354660     -0.0215489125     0.0009800568     0.0004660605     0.0008775255     26.6188488006     76.6094360351     -47.2307701110
221  77    0    0     -0.3759088277     -9.7784175872     -0.0263375616     0.0001810975     -0.0000665798     0.0003448851     26.6188488006     76.6094360351     -47.2307701110
222  29    0    0     -0.3615428924     -9.7951784133     -0.0359148550     -0.0000852235     0.0007323807     0.0006112053     26.6188488006     76.6094360351     -47.2307701110
222 236    0    0     -0.3615428924     -9.7951784133     -0.0359148550     -0.0000852235     0.0007323807     0.0006112053     26.6188488006     76.6094360351     -47.2307701110
223 187    0    0     -0.3759088277     -9.7832069396     0.0047886476     -0.0006178636     0.0009987009     0.0003448851     25.7432289123     78.8936614990     -48.7489013671
224 139    0    0     -0.3806974601     -9.7664461135     -0.0215489125     -0.0000852235     0.0004660605     0.0000785650     25.7432289123     78.8936614990     -48.7489013671
225  90    0    0     -0.3806974601     -9.7664461135     -0.0215489125     -0.0000852235     0.0004660605     0.0000785650     25.7432289123     78.8936614990     -48.7489013671
226  42    0    0     -0.3591485500     -9.7688407897     -0.0287318849     -0.0003515444     0.0007323807     -0.0001877551     25.7432289123     78.8936614990     -48.7489013671
226 250    0    0     -0.3687258243     -9.7808122634     -0.0191545906     -0.0000852235     0.0007323807     0.0008775255     25.7432289123     78.8936614990     -48.7489013671
227 201    0    0     -0.3687258243     -9.7808122634     -0.0191545906     -0.0000852235     0.0007323807     0.0008775255     25.7432289123     78.8936614990     -48.7489013671
228 153    0    0     -0.3639371871     -9.7760238647     -0.0095772953     -0.0000852235     0.0004660605     0.0006112053     25.7432289123     78.8936614990     -48.7489013671
229 105    0    0     -0.3759088277     -9.7616577148     -0.0023943238     -0.0003515444     0.0009987009     0.0003448851     25.7432289123     78.8936614990     -48.7489013671
230  57    0    0     -0.3759088277     -9.7616577148     -0.0023943238     -0.0003515444     0.0009987009     0.0003448851     25.7432289123     78.8936614990     -48.7489013671
231   8    0    0     -0.3783031463     -9.7808122634     -0.0454921483     0.0004474167     0.0009987009     0.0000785650     25.9183521270     78.3665313720     -50.2670326232
231 215    0    0     -0.3639371871     -9.7832069396     -0.0263375616     -0.0003515444     0.0007323807     0.0000785650     25.9183521270     78.3665313720     -50.2670326232
232 167    0    0     -0.3639371871     -9.7832069396     -0.0263375616     -0.0003515444     0.0007323807     0.0000785650     25.9183521270     78.3665313720     -50.2670326232
233 119    0    0     -0.3711201906     -9.7664461135     -0.0263375616     -0.0008841847     -0.0000665798     0.0008775255     25.9183521270     78.3665313720     -50.2670326232
234  72    0    0     -0.3735145092     -9.7688407897     -0.0311262083     0.0001810975     -0.0008655403     0.0000785650     25.9183521270     78.3665313720     -50.2670326232
235  23    0    0     -0.3735145092     -9.7688407897     -0.0311262083     0.0001810975     -0.0008655403     0.0000785650     25.9183521270     78.3665313720     -50.2670326232
235 231    0    0     -0.3663315296     -9.7784175872     -0.0335205316     0.0012463778     0.0001997404     0.0006112053     25.9183521270     78.3665313720     -50.2670326232
236 183    0    0     -0.3615428924     -9.7808122634     -0.0311262083     -0.0000852235     0.0001997404     0.0008775255     25.9183521270     78.3665313720     -50.2670326232
237 135    0    0     -0.3615428924     -9.7808122634     -0.0311262083     -0.0000852235     0.0001997404     0.0008775255     25.9183521270     78.3665313720     -50.2670326232
238  86    0    0     -0.3687258243     -9.7736291885     -0.0311262083     -0.0000852235     -0.0000665798     0.0008775255     23.9919891357     78.1908187866     -49.0862655639
239  39    0    0     -0.3759088277     -9.7784175872     -0.0263375616     -0.0006178636     -0.0005992201     0.0006112053     23.9919891357     78.1908187866     -49.0862655639
239 246    0    0     -0.3759088277     -9.7784175872     -0.0263375616     -0.0006178636     -0.0005992201     0.0006112053     23.9919891357     78.1908187866     -49.0862655639
240 198    0    0     -0.3759088277     -9.7616577148     -0.0095772953     0.0001810975     -0.0003329000     0.0000785650     23.9919891357     78.1908187866     -49.0862655639
241 150    0    0     -0.3711201906     -9.7712354660     -0.0287318849     -0.0000852235     -0.0000665798     0.0006112053     23.9919891357     78.1908187866     -49.0862655639
242 102    0    0     -0.3711201906     -9.7712354660     -0.0287318849     -0.0000852235     -0.0000665798     0.0006112053     23.9919891357     78.1908187866     -49.0862655639
243  54    0    0     -0.3783031463     -9.7832069396     -0.0095772953     0.0001810975     -0.0000665798     0.0000785650     23.9919891357     78.1908187866     -49.0862655639
244   5    0    0     -0.3783031463     -9.7520809173     -0.0047886476     0.0001810975     0.0004660605     0.0008775255     23.9919891357     78.1908187866     -49.0862655639
244 212    0    0     -0.3783031463     -9.7520809173     -0.0047886476     0.0001810975     0.0004660605     0.0008775255     23.9919891357     78.1908187866     -49.0862655639
245 163    0    0     -0.3830918121     -9.7760238647     -0.0215489125     -0.0003515444     0.0004660605     0.0014101657     27.1442203521     77.4879837036     -48.7489013671
246 115    0    0     -0.3687258243     -9.7616577148     -0.0263375616     -0.0000852235     0.0004660605     0.0019428061     27.1442203521     77.4879837036     -48.7489013671
247  67    0    0     -0.3687258243     -9.7616577148     -0.0263375616     -0.0000852235     0.0004660605     0.0019428061     27.1442203521     77.4879837036     -48.7489013671
248  18    0    0     -0.3759088277     -9.7736291885     -0.0119716191     -0.0003515444     -0.0011318604     0.0016764857     27.1442203521     77.4879837036     -48.7489013671
248 226    0    0     -0.3830918121     -9.7664461135     -0.0454921483     -0.0000852235     -0.0000665798     0.0011438457     27.1442203521     77.4879837036     -48.7489013671
249 179    0    0     -0.3830918121     -9.7664461135     -0.0454921483     -0.0000852235     -0.0000665798     0.0011438457     27.1442203521     77.4879837036     -48.7489013671
250 131    0    0     -0.3735145092     -9.7640523910     -0.0215489125     0.0001810975     0.0009987009     0.0008775255     27.1442203521     77.4879837036     -48.7489013671
251  82    0    0     -0.3639371871     -9.7544746398     -0.0167602658     -0.0000852235     0.0009987009     0.0003448851     27.1442203521     77.4879837036     -48.7489013671
252  34    0    0     -0.3639371871     -9.7544746398     -0.0167602658     -0.0000852235     0.0009987009     0.0003448851     27.1442203521     77.4879837036     -48.7489013671
252 241    0    0     -0.3615428924     -9.7520809173     -0.0023943238     -0.0006178636     0.0004660605     0.0000785650     27.1442203521     77.4879837036     -48.7489013671
253 193    0    0     -0.3591485500     -9.7760238647     -0.0550694465     -0.0003515444     -0.0000665798     0.0000785650     23.9919891357     78.5422439575     -48.7489013671
254 144    0    0     -0.3591485500     -9.7760238647     -0.0550694465     -0.0003515444     -0.0000665798     0.0000785650     23.9919891357     78.5422439575     -48.7489013671
255  96    0    0     -0.3639371871     -9.7760238647     -0.0191545906     0.0001810975     -0.0008655403     0.0006112053     23.9919891357     78.5422439575     -48.7489013671
  0  48    0    0     -0.3735145092     -9.7760238647     -0.0454921483     -0.0003515444     -0.0005992201     0.0003448851     23.9919891357     78.5422439575     -48.7489013671
  0 255    0    0     -0.3735145092     -9.7760238647     -0.0454921483     -0.0003515444     -0.0005992201     0.0003448851     23.9919891357     78.5422439575     -48.7489013671
  1 207    0    0     -0.3615428924     -9.7760238647     -0.0239432382     0.0001810975     -0.0000665798     -0.0007203957     23.9919891357     78.5422439575     -48.7489013671
  2 159    0    0     -0.3806974601     -9.7760238647     -0.0095772953     0.0004474167     -0.0003329000     0.0000785650     23.9919891357     78.5422439575     -48.7489013671
  3 110    0    0     -0.3806974601     -9.7760238647     -0.0095772953     0.0004474167     -0.0003329000     0.0000785650     23.9919891357     78.5422439575     -48.7489013671
  4  61    0    0     -0.3783031463     -9.7712354660     -0.0215489125     -0.0000852235     -0.0008655403     0.0000785650     23.9919891357     78.5422439575     -48.7489013671
  5  13    0    0     -0.3615428924     -9.7688407897     -0.0359148550     0.0004474167     -0.0008655403     0.0006112053     23.8168640136     77.3122711181     -48.2428588867
  5 220    0    0     -0.3615428924     -9.7688407897     -0.0359148550     0.0004474167     -0.0008655403     0.0006112053     23.8168640136     77.3122711181     -48.2428588867
  6 172    0    0     -0.3711201906     -9.7736291885     0.0023943238     0.0001810975     0.0004660605     0.0008775255     23.8168640136     77.3122711181     -48.2428588867
  7 123    0    0     -0.3615428924     -9.7688407897     -0.0215489125     -0.0006178636     -0.0000665798     0.0006112053     23.8168640136     77.3122711181     -48.2428588867
  8  74    0    0     -0.3615428924     -9.7688407897     -0.0215489125     -0.0006178636     -0.0000665798     0.0006112053     23.8168640136     77.3122711181     -48.2428588867
  9  26    0    0     -0.3543598890     -9.7640523910     -0.0311262083     -0.0003515444     0.0004660605     0.0006112053     23.8168640136     77.3122711181     -48.2428588867
  9 233    0    0     -0.3663315296     -9.7616577148     -0.0311262083     0.0004474167     -0.0000665798     0.0003448851     23.8168640136     77.3122711181     -48.2428588867
 10 185    0    0     -0.3663315296     -9.7616577148     -0.0311262083     0.0004474167     -0.0000665798     0.0003448851     23.8168640136     77.3122711181     -48.2428588867
 11 138    0    0     -0.3806974601     -9.7760238647     -0.0335205316     0.0004474167     0.0001997404     0.0006112053     23.8168640136     77.3122711181     -48.2428588867
 12  89    0    0     -0.3663315296     -9.7688407897     -0.0335205316     -0.0000852235     0.0004660605     0.0006112053     25.9183521270     76.6094360351     -49.2549476623
 13  40    0    0     -0.3663315296     -9.7688407897     -0.0335205316     -0.0000852235     0.0004660605     0.0006112053     25.9183521270     76.6094360351     -49.2549476623
 13 248    0    0     -0.3759088277     -9.7712354660     -0.0287318849     0.0001810975     0.0001997404     0.0006112053     25.9183521270     76.6094360351     -49.2549476623
 14 199    0    0     -0.3687258243     -9.7808122634     -0.0215489125     0.0001810975     0.0012650209     0.0008775255     25.9183521270     76.6094360351     -49.2549476623
 15 151    0    0     -0.3687258243     -9.7808122634     -0.0215489125     0.0001810975     0.0012650209     0.0008775255     25.9183521270     76.6094360351     -49.2549476623
 16 102    0    0     -0.3735145092     -9.7736291885     -0.0095772953     0.0007137377     0.0007323807     0.0003448851     25.9183521270     76.6094360351     -49.2549476623
 17  54    0    0     -0.3639371871     -9.7688407897     -0.0119716191     0.0007137377     0.0009987009     0.0000785650     25.9183521270     76.6094360351     -49.2549476623
 18   5    0    0     -0.3639371871     -9.7688407897     -0.0119716191     0.0007137377     0.0009987009     0.0000785650     25.9183521270     76.6094360351     -49.2549476623
 18 211    0    0     -0.3711201906     -9.7856006622     0.0000000000     0.0001810975     0.0004660605     0.0006112053     25.9183521270     76.6094360351     -49.2549476623
 19 161    0    0     -0.3663315296     -9.7856006622     -0.0407035017     0.0001810975     0.0001997404     0.0003448851     26.4437255859     77.4879837036     -48.0741767883
 20 112    0    0     -0.3663315296     -9.7856006622     -0.0407035017     0.0001810975     0.0001997404     0.0003448851     26.4437255859     77.4879837036     -48.0741767883
 21  63    0    0     -0.3639371871     -9.7975721359     -0.0071829710     -0.0000852235     -0.0003329000     0.0008775255     26.4437255859     77.4879837036     -48.0741767883
 22  15    0    0     -0.3687258243     -9.7616577148     -0.0287318849     -0.0006178636     0.0004660605     0.0003448851     26.4437255859     77.4879837036     -48.0741767883
 22 222    0    0     -0.3687258243     -9.7616577148     -0.0287318849     -0.0006178636     0.0004660605     0.0003448851     26.4437255859     77.4879837036     -48.0741767883
 23 174    0    0     -0.3687258243     -9.7784175872     -0.0359148550     0.0004474167     -0.0000665798     -0.0001877551     26.4437255859     77.4879837036     -48.0741767883
 24 126    0    0     -0.3687258243     -9.7736291885     -0.0407035017     0.0009800568     0.0004660605     0.0011438457     26.4437255859     77.4879837036     -48.0741767883
 25  77    0   -1     -0.3687258243     -9.7736291885     -0.0407035017     0.0009800568     0.0004660605     0.0011438457     26.4437255859     77.4879837036     -48.0741767883
 26  28    0    0     -0.3663315296     -9.7640523910     -0.0143659424     0.0001810975     0.0007323807     0.0003448851     26.4437255859     77.4879837036     -48.0741767883
 26 235    0    0     -0.3687258243     -9.7688407897     -0.0167602658     -0.0000852235     0.0015313411     0.0011438457     26.6188488006     78.3665313720     -49.2549476623
 27 187    0    0     -0.3687258243     -9.7688407897     -0.0167602658     -0.0000852235     0.0015313411     0.0011438457     26.6188488006     78.3665313720     -49.2549476623
 28 139    0    0     -0.3759088277     -9.7736291885     -0.0454921483     -0.0003515444     0.0004660605     0.0003448851     26.6188488006     78.3665313720     -49.2549476623
 29  91    0    0     -0.3567542552     -9.7736291885     -0.0023943238     -0.0008841847     0.0012650209     0.0008775255     26.6188488006     78.3665313720     -49.2549476623
 30  42    0    0     -0.3567542552     -9.7736291885     -0.0023943238     -0.0008841847     0.0012650209     0.0008775255     26.6188488006     78.3665313720     -49.2549476623
 30 250    0    0     -0.3735145092     -9.7784175872     -0.0287318849     -0.0003515444     -0.0000665798     0.0011438457     26.6188488006     78.3665313720     -49.2549476623
 31 201    0    0     -0.3783031463     -9.7808122634     -0.0071829710     -0.0006178636     0.0001997404     0.0011438457     26.6188488006     78.3665313720     -49.2549476623
 32 153    0    0     -0.3783031463     -9.7808122634     -0.0071829710     -0.0006178636     0.0001997404     0.0011438457     26.6188488006     78.3665313720     -49.2549476623
 33 105    0    0     -0.3663315296     -9.7760238647     -0.0095772953     0.0004474167     -0.0000665798     0.0003448851     26.6188488006     78.3665313720     -49.2549476623
 34  56    0    0     -0.3639371871     -9.7688407897     -0.0239432382     0.0004474167     -0.0000665798     0.0003448851     26.6188488006     78.3665313720     -49.2549476623
 35   8    0    0     -0.3639371871     -9.7688407897     -0.0239432382     0.0004474167     -0.0000665798     0.0003448851     26.6188488006     78.3665313720     -49.2549476623
 35 215    0    0     -0.3615428924     -9.7664461135     -0.0215489125     0.0004474167     0.0009987009     0.0011438457     25.5681037902     78.3665313720     -49.2549476623
 36 167    0    0     -0.3783031463     -9.7784175872     -0.0191545906     0.0001810975     -0.0000665798     0.0014101657     25.5681037902     78.3665313720     -49.2549476623
 37 119    0    0     -0.3783031463     -9.7784175872     -0.0191545906     0.0001810975     -0.0000665798     0.0014101657     25.5681037902     78.3665313720     -49.2549476623
 38  70    0    0     -0.3711201906     -9.7808122634     -0.0167602658     0.0007137377     0.0004660605     0.0003448851     25.5681037902     78.3665313720     -49.2549476623
 39  22    0    0     -0.3567542552     -9.7927837371     -0.0143659424     0.0001810975     0.0004660605     0.0003448851     25.5681037902     78.3665313720     -49.2549476623
 39 229    0    0     -0.3567542552     -9.7927837371     -0.0143659424     0.0001810975     0.0004660605     0.0003448851     25.5681037902     78.3665313720     -49.2549476623
 40 180    0    0     -0.3591485500     -9.7688407897     -0.0191545906     0.0007137377     0.0009987009     0.0008775255     25.5681037902     78.3665313720     -49.2549476623
 41 131    0    0     -0.3615428924     -9.7712354660     0.0000000000     0.0001810975     -0.0003329000     0.0014101657     25.5681037902     78.3665313720     -49.2549476623
 42  81    0    0     -0.3615428924     -9.7712354660     0.0000000000     0.0001810975     -0.0003329000     0.0014101657     25.5681037902     78.3665313720     -49.2549476623
 43  31    0    0     -0.3759088277     -9.7688407897     -0.0622524166     0.0001810975     -0.0008655403     0.0014101657     26.0934772491     78.5422439575     -48.0741767883
 43 239    0    0     -0.3830918121     -9.7688407897     -0.0311262083     -0.0008841847     0.0001997404     0.0000785650     26.0934772491     78.5422439575     -48.0741767883
 44 190    0    0     -0.3830918121     -9.7688407897     -0.0311262083     -0.0008841847     0.0001997404     0.0000785650     26.0934772491     78.5422439575     -48.0741767883
 45 142    0    0     -0.3783031463     -9.7784175872     -0.0191545906     -0.0011505037     0.0007323807     0.0006112053     26.0934772491     78.5422439575     -48.0741767883
 46  93    0    0     -0.3543598890     -9.7712354660     0.0023943238     -0.0003515444     0.0009987009     0.0003448851     26.0934772491     78.5422439575     -48.0741767883
 47  44    0    0     -0.3543598890     -9.7712354660     0.0023943238     -0.0003515444     0.0009987009     0.0003448851     26.0934772491     78.5422439575     -48.0741767883
 47 251    0    0     -0.3591485500     -9.7736291885     -0.0263375616     0.0004474167     0.0009987009     0.0000785650     26.0934772491     78.5422439575     -48.0741767883
 48 203    0    0     -0.3759088277     -9.7808122634     0.0071829710     -0.0003515444     0.0001997404     0.0011438457     26.0934772491     78.5422439575     -48.0741767883
 49 154    0    0     -0.3759088277     -9.7808122634     0.0071829710     -0.0003515444     0.0001997404     0.0011438457     26.0934772491     78.5422439575     -48.0741767883
 50 106    0    0     -0.3783031463     -9.7640523910     -0.0407035017     -0.0008841847     -0.0000665798     0.0006112053     26.0934772491     77.8394012451     -49.0862655639
 51  57    0    0     -0.3711201906     -9.7736291885     -0.0263375616     0.0004474167     0.0009987009     0.0003448851     26.0934772491     77.8394012451     -49.0862655639
 52   8    0    0     -0.3711201906     -9.7736291885     -0.0263375616     0.0004474167     0.0009987009     0.0003448851     26.0934772491     77.8394012451     -49.0862655639
 52 216    0    0     -0.3735145092     -9.7760238647     -0.0311262083     -0.0003515444     0.0004660605     0.0008775255     26.0934772491     77.8394012451     -49.0862655639
 53 167    0    0     -0.3806974601     -9.7616577148     -0.0359148550     0.0004474167     0.0004660605     0.0006112053     26.0934772491     77.8394012451     -49.0862655639
 54 119    0    0     -0.3806974601     -9.7616577148     -0.0359148550     0.0004474167     0.0004660605     0.0006112053     26.0934772491     77.8394012451     -49.0862655639
 55  70    0    0     -0.3711201906     -9.7688407897     -0.0167602658     0.0007137377     0.0001997404     0.0008775255     26.0934772491     77.8394012451     -49.0862655639
 56  21    0    0     -0.3830918121     -9.7616577148     -0.0143659424     -0.0000852235     0.0004660605     -0.0001877551     26.0934772491     77.8394012451     -49.0862655639
 56 229    0    0     -0.3830918121     -9.7616577148     -0.0143659424     -0.0000852235     0.0004660605     -0.0001877551     26.0934772491     77.8394012451     -49.0862655639
 57 180    0    0     -0.3687258243     -9.7616577148     -0.0502807998     -0.0008841847     0.0001997404     0.0003448851     25.2178573608     76.6094360351     -50.6043968200
 58 132    0    0     -0.3783031463     -9.7640523910     -0.0239432382     -0.0000852235     -0.0000665798     0.0000785650     25.2178573608     76.6094360351     -50.6043968200
 59  83    0    0     -0.3783031463     -9.7640523910     -0.0239432382     -0.0000852235     -0.0000665798     0.0000785650     25.2178573608     76.6094360351     -50.6043968200
 60  34    0    0     -0.3687258243     -9.7616577148     -0.0119716191     -0.0003515444     -0.0000665798     0.0006112053     25.2178573608     76.6094360351     -50.6043968200
 60 241    0    0     -0.3687258243     -9.7616577148     -0.0119716191     -0.0003515444     -0.0000665798     0.0006112053     25.2178573608     76.6094360351     -50.6043968200
 61 193    0    0     -0.3615428924     -9.7688407897     -0.0119716191     -0.0003515444     0.0001997404     -0.0007203957     25.2178573608     76.6094360351     -50.6043968200
 62 145    0    0     -0.3663315296     -9.7688407897     0.0071829710     0.0001810975     0.0007323807     0.0003448851     25.2178573608     76.6094360351     -50.6043968200
 63  95    0    0     -0.3663315296     -9.7688407897     0.0071829710     0.0001810975     0.0007323807     0.0003448851     25.2178573608     76.6094360351     -50.6043968200
 64  46    0    0     -0.3711201906     -9.7712354660     -0.0167602658     0.0007137377     0.0001997404     0.0003448851     25.2178573608     76.6094360351     -50.6043968200
 64 253    0    0     -0.3759088277     -9.7784175872     -0.0143659424     0.0004474167     0.0004660605     0.0000785650     25.0427322387     78.5422439575     -50.4357147216
 65 204    0    0     -0.3759088277     -9.7784175872     -0.0143659424     0.0004474167     0.0004660605     0.0000785650     25.0427322387     78.5422439575     -50.4357147216
 66 156    0    0     -0.3615428924     -9.7784175872     -0.0407035017     -0.0003515444     -0.0003329000     0.0003448851     25.0427322387     78.5422439575     -50.4357147216
 67 107    0    0     -0.3639371871     -9.7616577148     -0.0383091812     -0.0000852235     -0.0000665798     0.0011438457     25.0427322387     78.5422439575     -50.4357147216
 68  60    0    0     -0.3639371871     -9.7616577148     -0.0383091812     -0.0000852235     -0.0000665798     0.0011438457     25.0427322387     78.5422439575     -50.4357147216
 69  12    0    0     -0.3735145092     -9.7736291885     -0.0287318849     -0.0006178636     -0.0011318604     0.0008775255     25.0427322387     78.5422439575     -50.4357147216
 69 220    0    0     -0.3854861259     -9.7688407897     -0.0430978250     -0.0000852235     0.0001997404     0.0006112053     25.0427322387     78.5422439575     -50.4357147216
 70 171    0    0     -0.3854861259     -9.7688407897     -0.0430978250     -0.0000852235     0.0001997404     0.0006112053     25.0427322387     78.5422439575     -50.4357147216
 71 123    0    0     -0.3663315296     -9.7544746398     -0.0287318849     0.0007137377     -0.0000665798     0.0006112053     25.0427322387     78.5422439575     -50.4357147216
 72  75    0    0     -0.3639371871     -9.7664461135     -0.0335205316     0.0001810975     -0.0005992201     0.0006112053     23.9919891357     78.1908187866     -49.0862655639
 73  26    0    0     -0.3639371871     -9.7664461135     -0.0335205316     0.0001810975     -0.0005992201     0.0006112053     23.9919891357     78.1908187866     -49.0862655639
 73 234    0    0     -0.3711201906     -9.7664461135     -0.0263375616     0.0001810975     -0.0005992201     0.0011438457     23.9919891357     78.1908187866     -49.0862655639
 74 185    0    0     -0.3615428924     -9.7784175872     -0.0311262083     0.0007137377     0.0012650209     0.0008775255     23.9919891357     78.1908187866     -49.0862655639
 75 137    0    0     -0.3615428924     -9.7784175872     -0.0311262083     0.0007137377     0.0012650209     0.0008775255     23.9919891357     78.1908187866     -49.0862655639
 76  89    0    0     -0.3783031463     -9.7808122634     -0.0263375616     0.0004474167     0.0001997404     -0.0001877551     23.9919891357     78.1908187866     -49.0862655639
 77  40    0    0     -0.3687258243     -9.7856006622     -0.0215489125     0.0001810975     -0.0005992201     0.0006112053     23.9919891357     78.1908187866     -49.0862655639
 77 248    0    0     -0.3687258243     -9.7856006622     -0.0215489125     0.0001810975     -0.0005992201     0.0006112053     23.9919891357     78.1908187866     -49.0862655639
 78 199    0    0     -0.3759088277     -9.7832069396     -0.0215489125     0.0007137377     -0.0005992201     0.0000785650     23.9919891357     78.1908187866     -49.0862655639
 79 151    0    0     -0.3663315296     -9.7712354660     -0.0119716191     0.0004474167     -0.0008655403     -0.0004540752     23.9919891357     78.1908187866     -49.0862655639
 80 103    0    0     -0.3663315296     -9.7712354660     -0.0119716191     0.0004474167     -0.0008655403     -0.0004540752     23.9919891357     78.1908187866     -49.0862655639
 81  55    0    0     -0.3687258243     -9.7640523910     -0.0335205316     0.0001810975     -0.0000665798     -0.0007203957     25.5681037902     76.6094360351     -48.5802230834
 82   6    0    0     -0.3783031463     -9.7568693161     -0.0071829710     -0.0003515444     -0.0000665798     0.0000785650     25.5681037902     76.6094360351     -48.5802230834
 82 213    0    0     -0.3783031463     -9.7568693161     -0.0071829710     -0.0003515444     -0.0000665798     0.0000785650     25.5681037902     76.6094360351     -48.5802230834
 83 165    0    0     -0.3687258243     -9.7664461135     -0.0191545906     -0.0003515444     -0.0011318604     0.0000785650     25.5681037902     76.6094360351     -48.5802230834
 84 116    0    0     -0.3759088277     -9.7736291885     -0.0191545906     0.0001810975     -0.0005992201     0.0000785650     25.5681037902     76.6094360351     -48.5802230834
 85  67    0    0     -0.3759088277     -9.7736291885     -0.0191545906     0.0001810975     -0.0005992201     0.0000785650     25.5681037902     76.6094360351     -48.5802230834
 86  18    0    0     -0.3687258243     -9.7832069396     -0.0047886476     0.0007137377     0.0001997404     -0.0001877551     25.5681037902     76.6094360351     -48.5802230834
 86 225    0    0     -0.3735145092     -9.7736291885     0.0095772953     0.0009800568     -0.0005992201     0.0003448851     25.5681037902     76.6094360351     -48.5802230834
 87 176    0    0     -0.3735145092     -9.7736291885     0.0095772953     0.0009800568     -0.0005992201     0.0003448851     25.5681037902     76.6094360351     -48.5802230834
 88 127    0    0     -0.3663315296     -9.7568693161     -0.0430978250     0.0009800568     0.0007323807     0.0003448851     26.7939720153     77.8394012451     -49.4236259460
 89  78    0    0     -0.3735145092     -9.7712354660     -0.0263375616     -0.0000852235     0.0001997404     0.0006112053     26.7939720153     77.8394012451     -49.4236259460
 90  30    0    0     -0.3735145092     -9.7712354660     -0.0263375616     -0.0000852235     0.0001997404     0.0006112053     26.7939720153     77.8394012451     -49.4236259460
 90 237    0    0     -0.3830918121     -9.7712354660     -0.0430978250     0.0004474167     0.0004660605     -0.0001877551     26.7939720153     77.8394012451     -49.4236259460
 91 189    0    0     -0.3735145092     -9.7808122634     -0.0263375616     -0.0003515444     0.0001997404     0.0006112053     26.7939720153     77.8394012451     -49.4236259460
 92 140    0    0     -0.3735145092     -9.7808122634     -0.0263375616     -0.0003515444     0.0001997404     0.0006112053     26.7939720153     77.8394012451     -49.4236259460
 93  92    0    0     -0.3639371871     -9.7712354660     -0.0263375616     -0.0000852235     -0.0000665798     0.0014101657     26.7939720153     77.8394012451     -49.4236259460
 94  44    0    0     -0.3639371871     -9.7879953384     -0.0311262083     -0.0006178636     0.0009987009     -0.0001877551     26.7939720153     77.8394012451     -49.4236259460
 94 252    0    0     -0.3639371871     -9.7879953384     -0.0311262083     -0.0006178636     0.0009987009     -0.0001877551     26.7939720153     77.8394012451     -49.4236259460
 95 203    0    0     -0.3711201906     -9.7760238647     -0.0287318849     -0.0008841847     0.0007323807     -0.0001877551     25.3929805755     78.1908187866     -49.7609901428
 96 155    0    0     -0.3783031463     -9.7616577148     -0.0335205316     -0.0003515444     0.0007323807     0.0000785650     25.3929805755     78.1908187866     -49.7609901428
 97 106    0    0     -0.3783031463     -9.7616577148     -0.0335205316     -0.0003515444     0.0007323807     0.0000785650     25.3929805755     78.1908187866     -49.7609901428
 98  58    0    0     -0.3759088277     -9.7712354660     -0.0191545906     0.0001810975     -0.0000665798     0.0011438457     25.3929805755     78.1908187866     -49.7609901428
 99   9    0    0     -0.3615428924     -9.7688407897     -0.0191545906     0.0001810975     -0.0000665798     0.0011438457     25.3929805755     78.1908187866     -49.7609901428
 99 216    0    0     -0.3615428924     -9.7688407897     -0.0191545906     0.0001810975     -0.0000665798     0.0011438457     25.3929805755     78.1908187866     -49.7609901428
100 168    0    0     -0.3687258243     -9.7760238647     -0.0119716191     -0.0003515444     -0.0005992201     0.0003448851     25.3929805755     78.1908187866     -49.7609901428
101 120    0    0     -0.3735145092     -9.7616577148     -0.0167602658     -0.0003515444     -0.0003329000     0.0000785650     25.3929805755     78.1908187866     -49.7609901428
102  71    0    0     -0.3735145092     -9.7616577148     -0.0167602658     -0.0003515444     -0.0003329000     0.0000785650     25.3929805755     78.1908187866     -49.7609901428
103  23    0    0     -0.3687258243     -9.7664461135     -0.0598580884     0.0007137377     0.0001997404     0.0006112053     26.4437255859     77.1365661621     -50.0983543395
103 231    0    0     -0.3687258243     -9.7664461135     -0.0359148550     -0.0003515444     -0.0003329000     0.0003448851     26.4437255859     77.1365661621     -50.0983543395
104 183    0    0     -0.3687258243     -9.7664461135     -0.0359148550     -0.0003515444     -0.0003329000     0.0003448851     26.4437255859     77.1365661621     -50.0983543395
105 135    0    0     -0.3735145092     -9.7712354660     -0.0119716191     -0.0000852235     -0.0000665798     0.0003448851     26.4437255859     77.1365661621     -50.0983543395
106  88    0    0     -0.3711201906     -9.7784175872     -0.0047886476     0.0007137377     -0.0000665798     -0.0004540752     26.4437255859     77.1365661621     -50.0983543395
107  39    0    0     -0.3711201906     -9.7784175872     -0.0047886476     0.0007137377     -0.0000665798     -0.0004540752     26.4437255859     77.1365661621     -50.0983543395
107 247    0    0     -0.3759088277     -9.7712354660     -0.0335205316     0.0001810975     -0.0000665798     0.0000785650     26.4437255859     77.1365661621     -50.0983543395
108 199    0    0     -0.3806974601     -9.7808122634     -0.0335205316     -0.0008841847     -0.0005992201     0.0016764857     26.4437255859     77.1365661621     -50.0983543395
109 151    0    0     -0.3806974601     -9.7808122634     -0.0335205316     -0.0008841847     -0.0005992201     0.0016764857     26.4437255859     77.1365661621     -50.0983543395
110 103    0    0     -0.3687258243     -9.7736291885     -0.0383091812     0.0001810975     0.0001997404     0.0006112053     25.9183521270     78.0151138305     -49.2549476623
111  55    0    0     -0.3639371871     -9.7688407897     -0.0407035017     -0.0003515444     0.0004660605     0.0008775255     25.9183521270     78.0151138305     -49.2549476623
112   6    0    0     -0.3639371871     -9.7688407897     -0.0407035017     -0.0003515444     0.0004660605     0.0008775255     25.9183521270     78.0151138305     -49.2549476623
112 214    0    0     -0.3783031463     -9.7592630386     -0.0359148550     0.0004474167     0.0004660605     0.0006112053     25.9183521270     78.0151138305     -49.2549476623
113 165    0    0     -0.3591485500     -9.7712354660     -0.0335205316     0.0004474167     0.0001997404     0.0003448851     25.9183521270     78.0151138305     -49.2549476623
114 117    0    0     -0.3591485500     -9.7712354660     -0.0335205316     0.0004474167     0.0001997404     0.0003448851     25.9183521270     78.0151138305     -49.2549476623
115  68    0    0     -0.3806974601     -9.7664461135     -0.0407035017     -0.0000852235     0.0001997404     -0.0001877551     25.9183521270     78.0151138305     -49.2549476623
116  20    0    0     -0.3687258243     -9.7616577148     -0.0287318849     0.0004474167     -0.0000665798     0.0000785650     25.9183521270     78.0151138305     -49.2549476623
116 227    0    0     -0.3687258243     -9.7616577148     -0.0287318849     0.0004474167     -0.0000665798     0.0000785650     25.9183521270     78.0151138305     -49.2549476623
117 179    0    0     -0.3567542552     -9.7760238647     -0.0287318849     -0.0003515444     0.0001997404     0.0008775255     25.9183521270     79.0693664550     -48.5802230834
118 131    0    0     -0.3711201906     -9.7712354660     -0.0263375616     -0.0008841847     -0.0003329000     0.0000785650     25.9183521270     79.0693664550     -48.5802230834
119  82    0    0     -0.3711201906     -9.7712354660     -0.0263375616     -0.0008841847     -0.0003329000     0.0000785650     25.9183521270     79.0693664550     -48.5802230834
120  34    0    0     -0.3735145092     -9.7879953384     -0.0071829710     -0.0006178636     -0.0008655403     -0.0004540752     25.9183521270     79.0693664550     -48.5802230834
120 241    0    0     -0.3735145092     -9.7712354660     -0.0407035017     -0.0000852235     -0.0000665798     0.0008775255     25.9183521270     79.0693664550     -48.5802230834
121 193    0    0     -0.3735145092     -9.7712354660     -0.0407035017     -0.0000852235     -0.0000665798     0.0008775255     25.9183521270     79.0693664550     -48.5802230834
122 145    0    0     -0.3735145092     -9.7736291885     -0.0071829710     -0.0000852235     0.0001997404     0.0006112053     25.9183521270     79.0693664550     -48.5802230834
123  96    0    0     -0.3615428924     -9.7616577148     -0.0119716191     -0.0008841847     -0.0005992201     0.0008775255     25.9183521270     79.0693664550     -48.5802230834
124  48    0    0     -0.3615428924     -9.7616577148     -0.0119716191     -0.0008841847     -0.0005992201     0.0008775255     25.9183521270     79.0693664550     -48.5802230834
125   0    0    0     -0.3806974601     -9.7520809173     -0.0311262083     -0.0006178636     0.0004660605     0.0006112053     25.9183521270     79.0693664550     -48.5802230834
125 207    0    0     -0.3735145092     -9.7760238647     -0.0215489125     0.0009800568     -0.0000665798     0.0000785650     26.0934772491     77.4879837036     -48.4115409851
126 158    0    0     -0.3735145092     -9.7760238647     -0.0215489125     0.0009800568     -0.0000665798     0.0000785650     26.0934772491     77.4879837036     -48.4115409851
127 109    0    0     -0.3759088277     -9.7664461135     -0.0383091812     0.0001810975     -0.0003329000     -0.0004540752     26.0934772491     77.4879837036     -48.4115409851
128  61    0    0     -0.3687258243     -9.7688407897     -0.0191545906     0.0001810975     -0.0000665798     -0.0007203957     26.0934772491     77.4879837036     -48.4115409851
129  13    0    0     -0.3687258243     -9.7688407897     -0.0191545906     0.0001810975     -0.0000665798     -0.0007203957     26.0934772491     77.4879837036     -48.4115409851
129 220    0    0     -0.3711201906     -9.7616577148     -0.0215489125     0.0004474167     0.0004660605     0.0000785650     26.0934772491     77.4879837036     -48.4115409851
130 171    0    0     -0.3711201906     -9.7664461135     -0.0335205316     -0.0003515444     0.0015313411     0.0006112053     26.0934772491     77.4879837036     -48.4115409851
131 123    0    0     -0.3711201906     -9.7664461135     -0.0335205316     -0.0003515444     0.0015313411     0.0006112053     26.0934772491     77.4879837036     -48.4115409851
132  75    0    0     -0.3806974601     -9.7808122634     -0.0071829710     -0.0014168248     0.0004660605     -0.0004540752     26.0934772491     77.4879837036     -48.4115409851
133  27    0    0     -0.3759088277     -9.7640523910     -0.0407035017     -0.0006178636     0.0004660605     0.0006112053     26.0934772491     78.1908187866     -48.4115409851
133 234    0    0     -0.3759088277     -9.7640523910     -0.0407035017     -0.0006178636     0.0004660605     0.0006112053     26.0934772491     78.1908187866     -48.4115409851
134 186    0    0     -0.3711201906     -9.7640523910     0.0143659424     0.0004474167     0.0012650209     0.0016764857     26.0934772491     78.1908187866     -48.4115409851
135 137    0    0     -0.3591485500     -9.7616577148     -0.0287318849     0.0004474167     0.0004660605     0.0000785650     26.0934772491     78.1908187866     -48.4115409851
136  88    0    0     -0.3591485500     -9.7616577148     -0.0287318849     0.0004474167     0.0004660605     0.0000785650     26.0934772491     78.1908187866     -48.4115409851
137  39    0    0     -0.3759088277     -9.7712354660     0.0047886476     0.0001810975     0.0004660605     -0.0004540752     26.0934772491     78.1908187866     -48.4115409851
137 247    0    0     -0.3615428924     -9.7760238647     -0.0215489125     0.0007137377     0.0009987009     0.0016764857     26.0934772491     78.1908187866     -48.4115409851
138 198    0    0     -0.3615428924     -9.7760238647     -0.0215489125     0.0007137377     0.0009987009     0.0016764857     26.0934772491     78.1908187866     -48.4115409851
139 150    0    0     -0.3735145092     -9.7640523910     -0.0215489125     0.0004474167     -0.0003329000     0.0011438457     26.0934772491     78.1908187866     -48.4115409851
140 102    0    0     -0.3615428924     -9.7856006622     -0.0646467447     0.0007137377     0.0001997404     0.0006112053     25.2178573608     78.0151138305     -48.5802230834
141  53    0    0     -0.3615428924     -9.7856006622     -0.0646467447     0.0007137377     0.0001997404     0.0006112053     25.2178573608     78.0151138305     -48.5802230834
142   4    0    0     -0.3639371871     -9.7616577148     -0.0335205316     0.0001810975     0.0001997404     0.0000785650     25.2178573608     78.0151138305     -48.5802230834
142 211    0    0     -0.3711201906     -9.7808122634     -0.0430978250     0.0001810975     -0.0003329000     0.0000785650     25.2178573608     78.0151138305     -48.5802230834
143 162    0    0     -0.3711201906     -9.7808122634     -0.0430978250     0.0001810975     -0.0003329000     0.0000785650     25.2178573608     78.0151138305     -48.5802230834
144 114    0    0     -0.3687258243     -9.7832069396     0.0119716191     0.0001810975     -0.0003329000     0.0000785650     25.2178573608     78.0151138305     -48.5802230834
145  65    0    0     -0.3830918121     -9.7736291885     -0.0095772953     -0.0003515444     0.0001997404     0.0000785650     25.2178573608     78.0151138305     -48.5802230834
146  16    0    0     -0.3830918121     -9.7736291885     -0.0095772953     -0.0003515444     0.0001997404     0.0000785650     25.2178573608     78.0151138305     -48.5802230834
146 223    0    0     -0.3639371871     -9.7784175872     -0.0167602658     -0.0003515444     -0.0005992201     0.0011438457     25.2178573608     78.0151138305     -48.5802230834
147 175    0    0     -0.3735145092     -9.7760238647     -0.0311262083     0.0001810975     -0.0000665798     -0.0007203957     25.5681037902     77.6636886596     -49.2549476623
148 127    0    0     -0.3735145092     -9.7760238647     -0.0311262083     0.0001810975     -0.0000665798     -0.0007203957     25.5681037902     77.6636886596     -49.2549476623
149  79    0    0     -0.3783031463     -9.7640523910     -0.0263375616     0.0001810975     0.0009987009     0.0003448851     25.5681037902     77.6636886596     -49.2549476623
150  30    0    0     -0.3687258243     -9.7760238647     -0.0287318849     -0.0006178636     0.0012650209     0.0006112053     25.5681037902     77.6636886596     -49.2549476623
150 238    0    0     -0.3687258243     -9.7760238647     -0.0287318849     -0.0006178636     0.0012650209     0.0006112053     25.5681037902     77.6636886596     -49.2549476623
151 189    0    0     -0.3806974601     -9.7736291885     -0.0071829710     -0.0000852235     -0.0000665798     0.0008775255     25.5681037902     77.6636886596     -49.2549476623
152 141    0    0     -0.3783031463     -9.7688407897     0.0095772953     0.0004474167     -0.0000665798     0.0006112053     25.5681037902     77.6636886596     -49.2549476623
153  92    0    0     -0.3783031463     -9.7688407897     0.0095772953     0.0004474167     -0.0000665798     0.0006112053     25.5681037902     77.6636886596     -49.2549476623
154  43    0    0     -0.3902747631     -9.7760238647     -0.0071829710     -0.0003515444     -0.0003329000     0.0000785650     25.5681037902     77.6636886596     -49.2549476623
154 251    0    0     -0.3783031463     -9.7784175872     -0.0215489125     -0.0003515444     0.0001997404     0.0003448851     26.7939720153     77.1365661621     -49.4236259460
155 203    0    0     -0.3783031463     -9.7784175872     -0.0215489125     -0.0003515444     0.0001997404     0.0003448851     26.7939720153     77.1365661621     -49.4236259460
156 155    0    0     -0.3687258243     -9.7640523910     -0.0023943238     -0.0000852235     -0.0003329000     0.0011438457     26.7939720153     77.1365661621     -49.4236259460
157 107    0    0     -0.3830918121     -9.7664461135     -0.0095772953     -0.0011505037     -0.0003329000     0.0008775255     26.7939720153     77.1365661621     -49.4236259460
158  59    0    0     -0.3830918121     -9.7664461135     -0.0095772953     -0.0011505037     -0.0003329000     0.0008775255     26.7939720153     77.1365661621     -49.4236259460
159  11    0    0     -0.3687258243     -9.7712354660     0.0000000000     -0.0003515444     -0.0008655403     0.0019428061     26.7939720153     77.1365661621     -49.4236259460
159 218    0    0     -0.3663315296     -9.7616577148     -0.0407035017     -0.0000852235     0.0001997404     0.0019428061     26.7939720153     77.1365661621     -49.4236259460
160 170    0    0     -0.3663315296     -9.7616577148     -0.0407035017     -0.0000852235     0.0001997404     0.0019428061     26.7939720153     77.1365661621     -49.4236259460
161 122    0    0     -0.3711201906     -9.7736291885     -0.0167602658     0.0004474167     0.0017976613     0.0016764857     26.7939720153     77.1365661621     -49.4236259460
