# Supplementary material for: A localization method for wireless capsule endoscopy using side wall cameras and IMU sensor
Source: Sci Rep. 2021 May 27;11:11204. doi: 10.1038/s41598-021-90523-w (PMC8160358; doi:10.1038/s41598-021-90523-w)
Supplement: Supplementary file 1 — Supplementary Information. [file 41598_2021_90523_MOESM1_ESM.zip › data/sup1]

180  13    0    0     -0.3256280183     -9.7305316925     0.2849245071     -0.0104530680     0.0031292619     0.0004620659     26.6188488006     78.0151138305     -52.6285743713
180 220    0    0     -0.3184450626     -9.7472915649     0.2681642532     -0.0045940246     -0.0005992200     0.0092506303     25.7432289123     77.8394012451     -52.4598922729
181 172    0    0     -0.3447826147     -9.7688407897     0.2825301933     0.0039282199     -0.0008655404     0.0039242279     25.7432289123     77.8394012451     -52.4598922729
182 124    0    0     -0.3447826147     -9.7688407897     0.2825301933     0.0039282199     -0.0008655404     0.0039242279     25.7432289123     77.8394012451     -52.4598922729
183  76    0    0     -0.3256280183     -9.7903900146     0.2777415513     0.0076567025     0.0015313410     -0.0040653762     25.7432289123     77.8394012451     -52.4598922729
184  27    0    0     -0.3064734458     -9.7401084899     0.2849245071     0.0140483846     0.0039282226     -0.0000705747     25.7432289123     77.8394012451     -52.4598922729
184 235    0    0     -0.3064734458     -9.7401084899     0.2849245071     0.0140483846     0.0039282226     -0.0000705747     25.7432289123     77.8394012451     -52.4598922729
185 186    0    0     -0.3208393812     -9.7017993927     0.3232336997     0.0161789488     0.0033955817     0.0119138324     25.7432289123     77.8394012451     -52.4598922729
186 138    0    0     -0.3471769332     -9.7017993927     0.2968961238     0.0031292586     0.0023303015     0.0223003172     25.7432289123     77.8394012451     -52.4598922729
187  90    0    0     -0.3471769332     -9.7017993927     0.2968961238     0.0031292586     0.0023303015     0.0223003172     25.7432289123     77.8394012451     -52.4598922729
188  42    0    0     -0.3639371871     -9.7305316925     0.2945018005     -0.0101867485     0.0015313410     0.0180391969     25.5681037902     76.2580108642     -52.9659347534
188 250    0    0     -0.3495712518     -9.7903900146     0.2825301933     -0.0141815519     -0.0008655404     0.0015273462     25.5681037902     76.2580108642     -52.9659347534
189 202    0    0     -0.3495712518     -9.7903900146     0.2825301933     -0.0141815519     -0.0008655404     0.0015273462     25.5681037902     76.2580108642     -52.9659347534
190 153    0    0     -0.3232336997     -9.7448978424     0.2873188495     -0.0093877878     -0.0005992200     -0.0120549821     25.5681037902     76.2580108642     -52.9659347534
191 105    0    0     -0.3160507440     -9.7137708663     0.2968961238     -0.0109857093     0.0009987009     -0.0107233810     25.5681037902     76.2580108642     -52.9659347534
192  57    0    0     -0.3160507440     -9.7137708663     0.2968961238     -0.0109857093     0.0009987009     -0.0107233810     25.5681037902     76.2580108642     -52.9659347534
193   8    0    0     -0.3280223608     -9.7305316925     0.2873188495     -0.0141815519     0.0017976613     0.0012610261     25.5681037902     76.2580108642     -52.9659347534
193 216    0    0     -0.3304166793     -9.7592630386     0.2705585718     -0.0085888271     0.0025966219     0.0079190301     25.5681037902     76.2580108642     -52.9659347534
194 168    0    0     -0.3304166793     -9.7592630386     0.2705585718     -0.0085888271     0.0025966219     0.0079190301     25.5681037902     76.2580108642     -52.9659347534
195 119    0    0     -0.3304166793     -9.7377147674     0.2346437215     -0.0003329031     0.0047271828     0.0137780737     25.9183521270     78.0151138305     -53.3032989501
196  71    0    0     -0.3591485500     -9.7209539413     0.2657699346     0.0047271814     0.0028629419     0.0185718364     25.9183521270     78.0151138305     -53.3032989501
197  23    0    0     -0.3591485500     -9.7209539413     0.2657699346     0.0047271814     0.0028629419     0.0185718364     25.9183521270     78.0151138305     -53.3032989501
197 230    0    0     -0.3399939537     -9.7257432937     0.2968961238     0.0065914225     -0.0008655404     0.0129791128     25.9183521270     78.0151138305     -53.3032989501
198 182    0    0     -0.3399939537     -9.7760238647     0.3016848087     0.0105862236     0.0001997404     0.0087179908     25.9183521270     78.0151138305     -53.3032989501
199 133    0    0     -0.3399939537     -9.7760238647     0.3016848087     0.0105862236     0.0001997404     0.0087179908     25.9183521270     78.0151138305     -53.3032989501
200  84    0    0     -0.3160507440     -9.7377147674     0.2777415513     0.0076567025     0.0065914239     0.0156423149     25.9183521270     78.0151138305     -53.3032989501
201  36    0    0     -0.3519655704     -9.6946163177     0.2801358699     0.0025966186     0.0140483880     0.0302899217     25.9183521270     78.0151138305     -53.3032989501
201 243    0    0     -0.3519655704     -9.6946163177     0.2801358699     0.0025966186     0.0140483880     0.0302899217     25.9183521270     78.0151138305     -53.3032989501
202 194    0    0     -0.3687258243     -9.7113771438     0.2585869789     -0.0035287439     0.0111188662     0.0310888862     26.4437255859     76.7851409912     -52.4598922729
203 147    0    0     -0.3759088277     -9.7305316925     0.2729529142     -0.0067245869     0.0044608631     0.0217676782     26.4437255859     76.7851409912     -52.4598922729
204  99    0    0     -0.3759088277     -9.7305316925     0.2729529142     -0.0067245869     0.0044608631     0.0217676782     26.4437255859     76.7851409912     -52.4598922729
205  50    0    0     -0.3830918121     -9.7856006622     0.2729529142     -0.0219048357     0.0095209465     0.0172402358     26.4437255859     76.7851409912     -52.4598922729
206   2    0    0     -0.3591485500     -9.7233486175     0.3088677406     -0.0360198020     0.0167115917     0.0103159117     26.4437255859     76.7851409912     -52.4598922729
206 210    0    0     -0.3591485500     -9.7233486175     0.3088677406     -0.0360198020     0.0167115917     0.0103159117     26.4437255859     76.7851409912     -52.4598922729
207 162    0    0     -0.3711201906     -9.7089824676     0.2370380401     -0.0405472469     0.0169779086     0.0103159117     26.4437255859     76.7851409912     -52.4598922729
208 114    0    0     -0.3591485500     -9.7544746398     0.2250664234     -0.0211058735     0.0097872657     0.0129791128     26.4437255859     76.7851409912     -52.4598922729
209  66    0    0     -0.3591485500     -9.7544746398     0.2250664234     -0.0211058735     0.0097872657     0.0129791128     26.4437255859     76.7851409912     -52.4598922729
210  18    0    0     -0.4070350170     -9.7568693161     0.2442210197     0.0111188650     0.0049935026     0.0236319184     25.2178573608     75.5551757812     -52.9659347534
210 225    0    0     -0.3783031463     -9.7257432937     0.2585869789     0.0388161611     0.0001997404     0.0153759946     25.2178573608     75.5551757812     -52.9659347534
211 177    0    0     -0.3783031463     -9.7257432937     0.2585869789     0.0388161611     0.0001997404     0.0153759946     25.2178573608     75.5551757812     -52.9659347534
212 129    0    0     -0.3543598890     -9.7616577148     0.2490096569     0.0675787401     -0.0029961015     0.0334857678     25.2178573608     75.5551757812     -52.9659347534
213  81    0    0     -0.2897131729     -9.7329254150     0.2226721048     0.1011350870     0.0020639815     0.0531934547     25.2178573608     75.5551757812     -52.9659347534
214  33    0    0     -0.2897131729     -9.7329254150     0.2226721048     0.1011350870     0.0020639815     0.0531934547     25.2178573608     75.5551757812     -52.9659347534
214 241    0    0     -0.3926690864     -9.6371526718     0.3040791034     0.0667797803     0.1828953647     -0.0456113243     25.2178573608     75.5551757812     -52.9659347534
215 194    0    0     -0.4501328468     -9.7856006622     0.2537982940     0.0262991142     0.1991409111     -0.0008695349     25.2178573608     75.5551757812     -52.9659347534
216 145    0    0     -0.4501328468     -9.7856006622     0.2537982940     0.0262991142     0.1991409111     -0.0008695349     25.2178573608     75.5551757812     -52.9659347534
217  98    0    0     -0.4046407222     -9.6970109939     0.4237952709     0.0039282199     0.1477411031     0.0513292121     25.2178573608     75.5551757812     -52.9659347534
218  49    0    0     -0.5147795677     -9.7065887451     0.4214009761     -0.0067245869     0.1421483898     0.0547913789     25.3929805755     77.8394012451     -54.1467056274
219   1    0    0     -0.5147795677     -9.7065887451     0.4214009761     -0.0067245869     0.1421483898     0.0547913789     25.3929805755     77.8394012451     -54.1467056274
219 209    0    0     -0.5411171436     -9.7329254150     0.4046407222     -0.0048603448     0.1136521220     0.0366816067     25.3929805755     77.8394012451     -54.1467056274
220 161    0    0     -0.5602717399     -9.7712354660     0.4142179965     -0.0016645026     0.0593228149     0.0212350368     25.3929805755     77.8394012451     -54.1467056274
221 113    0    0     -0.5602717399     -9.7712354660     0.4142179965     -0.0016645026     0.0593228149     0.0212350368     25.3929805755     77.8394012451     -54.1467056274
222  65    0    0     -0.4549215316     -9.7113771438     0.3328109979     0.0007323772     0.0132494282     0.0025926268     25.3929805755     77.8394012451     -54.1467056274
223  17    0    0     -0.4453442096     -9.7329254150     0.3208393812     -0.0160457921     -0.0005992200     -0.0304310750     25.3929805755     77.8394012451     -54.1467056274
223 224    0    0     -0.4453442096     -9.7329254150     0.3208393812     -0.0160457921     -0.0005992200     -0.0304310750     25.3929805755     77.8394012451     -54.1467056274
224 176    0    0     -0.4022463798     -9.6946163177     0.3088677406     -0.0272312402     -0.0080561847     -0.0554651689     25.3929805755     77.8394012451     -54.1467056274
225 128    0    0     -0.4022463798     -9.7353200912     0.2897131729     -0.0424114894     -0.0101867461     -0.0543998813     25.9183521270     76.9608535766     -52.2912101745
226  81    0    0     -0.4022463798     -9.7353200912     0.2897131729     -0.0424114894     -0.0101867461     -0.0543998813     25.9183521270     76.9608535766     -52.2912101745
227  33    0    0     -0.3663315296     -9.7592630386     0.2897131729     -0.0485368537     -0.0088551454     -0.0450786828     25.9183521270     76.9608535766     -52.2912101745
227 242    0    0     -0.3663315296     -9.7544746398     0.2801358699     -0.0426778078     -0.0016645008     -0.0269689106     25.9183521270     76.9608535766     -52.2912101745
228 194    0    0     -0.3663315296     -9.7544746398     0.2801358699     -0.0426778078     -0.0016645008     -0.0269689106     25.9183521270     76.9608535766     -52.2912101745
229 146    0    0     -0.3663315296     -9.7281370162     0.2561926364     -0.0253669977     0.0004660605     -0.0112560212     25.9183521270     76.9608535766     -52.2912101745
230  98    0    0     -0.3998520660     -9.7329254150     0.2561926364     -0.0077898669     -0.0040613822     -0.0035327367     25.9183521270     76.9608535766     -52.2912101745
231  50    0    0     -0.3998520660     -9.7329254150     0.2561926364     -0.0077898669     -0.0040613822     -0.0035327367     25.9183521270     76.9608535766     -52.2912101745
232   2    0    0     -0.3735145092     -9.7472915649     0.2514039993     0.0111188650     -0.0088551454     -0.0061959381     25.9183521270     76.9608535766     -52.2912101745
232 210    0    0     -0.3998520660     -9.7592630386     0.2346437215     0.0252338314     -0.0107193851     -0.0022011361     26.0934772491     76.7851409912     -54.1467056274
233 163    0    0     -0.3998520660     -9.7592630386     0.2346437215     0.0252338314     -0.0107193851     -0.0022011361     26.0934772491     76.7851409912     -54.1467056274
234 115    0    0     -0.3998520660     -9.7353200912     0.2968961238     0.0316255140     -0.0099204254     -0.0035327367     26.0934772491     76.7851409912     -54.1467056274
235  67    0    0     -0.3902747631     -9.7257432937     0.2992904472     0.0284296751     -0.0155131506     -0.0059296183     26.0934772491     76.7851409912     -54.1467056274
236  19    0    0     -0.3902747631     -9.7257432937     0.2992904472     0.0284296751     -0.0155131506     -0.0059296183     26.0934772491     76.7851409912     -54.1467056274
236 227    0    0     -0.3735145092     -9.7568693161     0.2753472328     0.0358866405     -0.0264322757     -0.0136529028     26.0934772491     76.7851409912     -54.1467056274
237 180    0    0     -0.3735145092     -9.7377147674     0.2968961238     0.0593228101     -0.0317586779     -0.0224414682     26.0934772491     76.7851409912     -54.1467056274
238 132    0    0     -0.3735145092     -9.7377147674     0.2968961238     0.0593228101     -0.0317586779     -0.0224414682     26.0934772491     76.7851409912     -54.1467056274
239  85    0    0     -0.3639371871     -9.7425031661     0.3471769332     0.0779652309     -0.0349545216     -0.0229741072     26.0934772491     76.7851409912     -54.1467056274
240  37    0    0     -0.3543598890     -9.7616577148     0.3352053165     0.0705082654     -0.0352208423     -0.0184466657     24.8676090240     76.6094360351     -54.6527481079
240 245    0    0     -0.3543598890     -9.7616577148     0.3352053165     0.0705082654     -0.0352208423     -0.0184466657     24.8676090240     76.6094360351     -54.6527481079
241 197    0    0     -0.3495712518     -9.7377147674     0.3543598890     0.0577248954     -0.0352208423     -0.0117886614     24.8676090240     76.6094360351     -54.6527481079
242 149    0    0     -0.4525271415     -9.7089824676     0.3352053165     0.0033955798     -0.1073936104     0.0579872179     24.8676090240     76.6094360351     -54.6527481079
243 101    0    0     -0.4525271415     -9.7089824676     0.3352053165     0.0033955798     -0.1073936104     0.0579872179     24.8676090240     76.6094360351     -54.6527481079
244  53    0    0     -0.2801358699     -9.7616577148     0.3926690864     -0.0424114894     -0.2027362108     0.0902119541     24.8676090240     76.6094360351     -54.6527481079
245   5    0    0     -0.4309782505     -9.7832069396     0.2418267011     -0.0080561866     -0.1598586797     0.0577208995     24.8676090240     76.6094360351     -54.6527481079
245 212    0    1     -0.4309782505     -9.7832069396     0.2418267011     -0.0080561866     -0.1598586797     0.0577208995     24.8676090240     76.6094360351     -54.6527481079
246 164    0    2     -0.3711201906     -9.7209539413     0.3830918121     -0.0093877878     -0.1633208370     0.0593188190     24.8676090240     76.6094360351     -54.6527481079
247 116    0    2     -0.3806974601     -9.7209539413     0.3663315296     -0.0157794723     -0.1460100269     0.0665094614     24.8676090240     76.6094360351     -54.6527481079
248  68    0    2     -0.3806974601     -9.7209539413     0.3663315296     -0.0157794723     -0.1460100269     0.0665094614     24.8676090240     76.6094360351     -54.6527481079
249  20    0    1     -0.3495712518     -9.7329254150     0.4668931484     -0.0216385149     -0.1015345573     0.0609167385     26.4437255859     78.1908187866     -54.8214302062
249 228    0    1     -0.5411171436     -9.6922225952     0.2897131729     -0.0392156486     -0.0807615852     0.0566556215     26.4437255859     78.1908187866     -54.8214302062
250 181    0    1     -0.5411171436     -9.6922225952     0.2897131729     -0.0392156486     -0.0807615852     0.0566556215     26.4437255859     78.1908187866     -54.8214302062
251 134    0    0     -0.4621044635     -9.7305316925     0.3088677406     -0.0876859092     -0.1598586797     0.0958046817     26.4437255859     78.1908187866     -54.8214302062
252  86    0    1     -0.4764704227     -9.6634902954     0.3471769332     -0.1049967288     -0.1939476585     0.1312252759     26.4437255859     78.1908187866     -54.8214302062
253  39    0    1     -0.4764704227     -9.6634902954     0.3471769332     -0.1049967288     -0.1939476585     0.1312252759     26.4437255859     78.1908187866     -54.8214302062
253 247    0    1     -0.6129468917     -9.6802511215     0.2681642532     -0.0892838287     -0.1428141832     0.0918098735     26.4437255859     78.1908187866     -54.8214302062
254 200    0    1     -0.4573158264     -9.8957395553     0.2609812974     -0.0711740589     -0.1308297872     0.0223003172     26.4437255859     78.1908187866     -54.8214302062
255 152    0    0     -0.4573158264     -9.8957395553     0.2609812974     -0.0711740589     -0.1308297872     0.0223003172     26.4437255859     78.1908187866     -54.8214302062
  0 105    0    0     -0.6967482089     -9.7664461135     0.1029559254     -0.0290954799     -0.0908817577     -0.0605252504     26.0934772491     77.8394012451     -51.7851676940
  1  57    0    0     -0.5842149734     -9.7401084899     0.1628140068     -0.0101867485     -0.1902191734     -0.0514703655     26.0934772491     77.8394012451     -51.7851676940
  2   9    0    0     -0.5842149734     -9.7401084899     0.1628140068     -0.0101867485     -0.1902191734     -0.0514703655     26.0934772491     77.8394012451     -51.7851676940
  2 217    0    0     -0.5722434043     -9.7472915649     0.1843629074     -0.0029961037     -0.3212486743     0.0039242279     26.0934772491     77.8394012451     -51.7851676940
  3 169    0    1     -0.4716817855     -9.6802511215     0.2442210197     -0.0043277053     -0.4213850498     0.0635799455     26.0934772491     77.8394012451     -51.7851676940
  4 121    0    2     -0.4716817855     -9.6802511215     0.2442210197     -0.0043277053     -0.4213850498     0.0635799455     26.0934772491     77.8394012451     -51.7851676940
  5  73    0    2     -0.5842149734     -9.7377147674     0.1532367229     0.0084556627     -0.4474844455     0.0806244277     26.0934772491     77.8394012451     -51.7851676940
  6  25    0    2     -0.5315398693     -9.7401084899     0.1388707752     0.0116515028     -0.4943567752     0.0867498016     26.0934772491     77.8394012451     -51.7851676940
  6 233    0    3     -0.5315398693     -9.7401084899     0.1388707752     0.0116515028     -0.4943567752     0.0867498016     26.0934772491     77.8394012451     -51.7851676940
  7 184    0    3     -0.6153411865     -9.7233486175     0.2178834438     0.0137820672     -0.5292447090     0.0816897201     25.3929805755     77.1365661621     -52.1225280761
  8 136    0    4     -0.5794263362     -9.7616577148     0.3304166793     0.0119178236     -0.5582736015     0.0547913789     25.3929805755     77.1365661621     -52.1225280761
  9  89    0    4     -0.5794263362     -9.7616577148     0.3304166793     0.0119178236     -0.5582736015     0.0547913789     25.3929805755     77.1365661621     -52.1225280761
 10  41    0    3     -0.7230857849     -9.6994056701     0.2514039993     0.0068577413     -0.6267179489     0.0537260961     25.3929805755     77.1365661621     -52.1225280761
 10 249    0    4     -0.5123852729     -9.7281370162     0.3208393812     -0.0173773932     -0.7281858921     0.0800917816     25.3929805755     77.1365661621     -52.1225280761
 11 201    0    5     -0.5123852729     -9.7281370162     0.3208393812     -0.0173773932     -0.7281858921     0.0800917816     25.3929805755     77.1365661621     -52.1225280761
 12 154    0    4     -0.5147795677     -9.7401084899     0.3423882961     -0.0117846691     -0.7063476562     0.0606504201     25.3929805755     77.1365661621     -52.1225280761
 13 106    0    4     -0.5028079986     -9.7688407897     0.3543598890     -0.0085888271     -0.6506867408     0.0273604035     25.3929805755     77.1365661621     -52.1225280761
 14  58    0    5     -0.5028079986     -9.7688407897     0.3543598890     -0.0085888271     -0.6506867408     0.0273604035     25.3929805755     77.1365661621     -52.1225280761
 15   9    0    5     -0.3471769332     -9.7401084899     0.3519655704     0.0009986981     -0.5926289081     0.0364152860     27.4944686889     76.0823059082     -51.1104393005
 15 216    0    5     -0.4932306766     -9.6970109939     0.1891515731     0.0009986981     -0.5353701114     0.0502639341     27.4944686889     76.0823059082     -51.1104393005
 16 168    0    4     -0.4932306766     -9.6970109939     0.1891515731     0.0009986981     -0.5353701114     0.0502639341     27.4944686889     76.0823059082     -51.1104393005
 17 119    0    5     -0.7925210952     -9.7017993927     0.2921074867     -0.0312260413     -0.5508166313     0.0380132083     27.4944686889     76.0823059082     -51.1104393005
 18  71    0    5     -0.9720953941     -9.4815216064     0.4477385520     -0.0650486993     -0.6757207870     -0.0024674563     27.4944686889     76.0823059082     -51.1104393005
 19  23    0    5     -0.9720953941     -9.4815216064     0.4477385520     -0.0650486993     -0.6757207870     -0.0024674563     27.4944686889     76.0823059082     -51.1104393005
 19 230    0    5     -0.6297071456     -9.8119382858     0.2490096569     -0.0916807079     -0.8360455513     -0.0517366886     27.4944686889     76.0823059082     -51.1104393005
 20 183    0    4     -0.4453442096     -9.7496862411     0.3304166793     -0.0336229205     -0.8517583847     -0.0480082035     27.4944686889     76.0823059082     -51.1104393005
 21 135    0    4     -0.4453442096     -9.7496862411     0.3304166793     -0.0336229205     -0.8517583847     -0.0480082035     27.4944686889     76.0823059082     -51.1104393005
 22  87    0    4     -0.3064734458     -9.7520809173     0.2849245071     -0.0088551473     -0.8022229194     -0.0216425061     29.0705852508     79.7722091674     -49.9296722412
 23  39    0    4     -0.4022463798     -9.8406705856     0.1843629074     -0.0333566045     -0.7231258392     -0.0125876235     29.0705852508     79.7722091674     -49.9296722412
 23 247    1    5     -0.4022463798     -9.8406705856     0.1843629074     -0.0333566045     -0.7231258392     -0.0125876235     29.0705852508     79.7722091674     -49.9296722412
 24 199    1    6     -0.5147795677     -9.6682786941     0.2992904472     0.0031292586     -0.6456265926     0.0180391969     29.0705852508     79.7722091674     -49.9296722412
 25 151    0    6     -0.5171739578     -9.7089824676     0.3615428924     -0.0011318624     -0.6131355762     0.0095169506     29.0705852508     79.7722091674     -49.9296722412
 26 103    0    6     -0.5171739578     -9.7089824676     0.3615428924     -0.0011318624     -0.6131355762     0.0095169506     29.0705852508     79.7722091674     -49.9296722412
 27  55    0    5     -0.5866093158     -9.7281370162     0.4597101688     -0.0136489105     -0.5934278964     -0.0003368947     29.0705852508     79.7722091674     -49.9296722412
 28   7    1    5     -0.5004136562     -9.7999668121     0.4405555725     -0.0032624247     -0.6000858306     0.0063211088     29.0705852508     79.7722091674     -49.9296722412
 28 215    1    5     -0.5004136562     -9.7999668121     0.4405555725     -0.0032624247     -0.6000858306     0.0063211088     29.0705852508     79.7722091674     -49.9296722412
 29 166    1    4     -0.3567542552     -9.7041940689     0.2609812974     0.0252338314     -0.5819761276     0.0436059284     29.0705852508     79.7722091674     -49.9296722412
 30 118    1    4     -0.3830918121     -9.6898279190     0.2825301933     0.0196411113     -0.5095370292     0.0534597778     29.5959568023     77.4879837036     -48.4115409851
 31  70    1    5     -0.3830918121     -9.6898279190     0.2825301933     0.0196411113     -0.5095370292     0.0534597778     29.5959568023     77.4879837036     -48.4115409851
 32  22    1    6     -0.5411171436     -9.4288463592     0.3304166793     -0.0085888271     -0.4307062625     0.0249635195     29.5959568023     77.4879837036     -48.4115409851
 32 230    1    7     -0.4477385520     -9.8717966079     0.3615428924     -0.0466726112     -0.3968836021     -0.0211098670     29.5959568023     77.4879837036     -48.4115409851
 33 182    2    7     -0.4477385520     -9.8717966079     0.3615428924     -0.0466726112     -0.3968836021     -0.0211098670     29.5959568023     77.4879837036     -48.4115409851
 34 134    1    6     -0.4285839557     -9.6802511215     0.3304166793     0.0089883022     -0.3468153953     -0.0168487429     29.5959568023     77.4879837036     -48.4115409851
 35  86    1    7     -0.4836534023     -9.7305316925     0.2897131729     0.0121841442     -0.3034052371     0.0161749553     29.5959568023     77.4879837036     -48.4115409851
 36  38    1    7     -0.4836534023     -9.7305316925     0.2897131729     0.0121841442     -0.3034052371     0.0161749553     29.5959568023     77.4879837036     -48.4115409851
 36 246    0    7     -0.4118237018     -9.7329254150     0.3304166793     0.0009986981     -0.2685172796     0.0364152860     29.5959568023     77.4879837036     -48.4115409851
 37 198    1    9     -0.6009752750     -9.6946163177     0.2992904472     -0.0077898669     -0.2171175003     0.0047231884     28.5452117919     76.7851409912     -49.7609901428
 38 150    1   10     -0.6009752750     -9.6946163177     0.2992904472     -0.0077898669     -0.2171175003     0.0047231884     28.5452117919     76.7851409912     -49.7609901428
 39 102    1    9     -0.5506944656     -9.7281370162     0.4357668876     -0.0101867485     -0.2464127302     0.0087179908     28.5452117919     76.7851409912     -49.7609901428
 40  54    1    9     -0.4070350170     -9.7425031661     0.3280223608     -0.0067245869     -0.2674520015     0.0324204874     28.5452117919     76.7851409912     -49.7609901428
 41   5    0   10     -0.4070350170     -9.7425031661     0.3280223608     -0.0067245869     -0.2674520015     0.0324204874     28.5452117919     76.7851409912     -49.7609901428
 41 213    1   10     -0.3854861259     -9.7472915649     0.3280223608     -0.0077898669     -0.1899528503     0.0065874290     28.5452117919     76.7851409912     -49.7609901428
 42 165    1    9     -0.4716817855     -9.6850395202     0.1340821266     0.0079230217     -0.1049967288     -0.0325616335     28.5452117919     76.7851409912     -49.7609901428
 43 117    0    9     -0.4716817855     -9.6850395202     0.1340821266     0.0079230217     -0.1049967288     -0.0325616335     28.5452117919     76.7851409912     -49.7609901428
 44  70    0    9     -0.6440730571     -9.6994056701     0.3543598890     -0.0237690782     -0.0780983877     -0.0448123645     28.5452117919     76.7851409912     -49.7609901428
 45  22    0   10     -0.6392844200     -9.7544746398     0.3447826147     -0.0304270792     -0.1420152187     -0.0245720291     30.1213283538     78.0151138305     -48.9175834655
 45 230    0   10     -0.6392844200     -9.7544746398     0.3447826147     -0.0304270792     -0.1420152187     -0.0245720291     30.1213283538     78.0151138305     -48.9175834655
 46 183    0   11     -0.4046407222     -9.7281370162     0.2298550844     -0.0349545240     -0.1904854869     -0.0014021751     30.1213283538     78.0151138305     -48.9175834655
 47 136    1   12     -0.3280223608     -9.7161655426     0.2705585718     -0.0346882057     -0.1374877810     0.0084516706     30.1213283538     78.0151138305     -48.9175834655
 48  88    1   12     -0.3280223608     -9.7161655426     0.2705585718     -0.0346882057     -0.1374877810     0.0084516706     30.1213283538     78.0151138305     -48.9175834655
 49  41    1   15     -0.3974577426     -9.7736291885     0.2609812974     -0.0325576424     -0.0631844520     -0.0037990567     30.1213283538     78.0151138305     -48.9175834655
 49 249    2   16     -0.4716817855     -9.6658849716     0.2059118509     -0.0357534861     -0.0080561847     -0.0168487429     30.1213283538     78.0151138305     -48.9175834655
 50 202    2   17     -0.4716817855     -9.6658849716     0.2059118509     -0.0357534861     -0.0080561847     -0.0168487429     30.1213283538     78.0151138305     -48.9175834655
 51 154    2   18     -0.5195682525     -9.7784175872     0.5985808849     -0.0546622180     0.0148473501     -0.0091254606     30.1213283538     78.0151138305     -48.9175834655
 52 107    2   17     -0.5387228012     -9.7592630386     0.2298550844     -0.0120509898     -0.0139152276     -0.0040653762     30.6466999053     78.1908187866     -46.0500030517
 53  59    1   17     -0.5387228012     -9.7592630386     0.2298550844     -0.0120509898     -0.0139152276     -0.0040653762     30.6466999053     78.1908187866     -46.0500030517
 54  10    0   16     -0.4740760803     -9.7089824676     0.3639371871     -0.0147141909     -0.0477378892     0.0236319184     30.6466999053     78.1908187866     -46.0500030517
 54 218    0   16     -0.4118237018     -9.7257432937     0.4357668876     -0.0128499507     -0.0666466236     0.0609167385     30.6466999053     78.1908187866     -46.0500030517
 55 170    1   17     -0.4118237018     -9.7257432937     0.4357668876     -0.0128499507     -0.0666466236     0.0609167385     30.6466999053     78.1908187866     -46.0500030517
 56 122    1   16     -0.4980193138     -9.7113771438     0.5626660346     -0.0157794723     -0.0442757272     0.0635799455     30.6466999053     78.1908187866     -46.0500030517
 57  74    0   16     -0.5842149734     -9.7161655426     0.4046407222     -0.0075235471     -0.0224374747     0.0342847251     30.6466999053     78.1908187866     -46.0500030517
 58  26    0   17     -0.5842149734     -9.7161655426     0.4046407222     -0.0075235471     -0.0224374747     0.0342847251     30.6466999053     78.1908187866     -46.0500030517
 58 234    0   16     -0.5602717399     -9.7137708663     0.3926690864     -0.0077898669     -0.0232364320     0.0167075967     30.6466999053     78.1908187866     -46.0500030517
 59 186    0   14     -0.5315398693     -9.7305316925     0.4142179965     -0.0216385149     -0.0466726112     0.0111148726     30.6466999053     78.1908187866     -46.0500030517
 60 139    0   14     -0.5315398693     -9.7305316925     0.4142179965     -0.0216385149     -0.0466726112     0.0111148726     30.6466999053     78.1908187866     -46.0500030517
 61  91    0   14     -0.5291455268     -9.7137708663     0.1412650966     -0.0133825898     -0.0602549362     0.0175065541     29.4208335876     78.3665313720     -47.5681343078
 62  43    0   12     -0.6129468917     -9.7281370162     0.3591485500     -0.0251006793     -0.0855553531     0.0326868033     29.4208335876     78.3665313720     -47.5681343078
 62 252    0   11     -0.6129468917     -9.7281370162     0.3591485500     -0.0251006793     -0.0855553531     0.0326868033     29.4208335876     78.3665313720     -47.5681343078
 63 204    0   12     -0.5075965881     -9.7089824676     0.2968961238     -0.0224374747     -0.1084588890     0.0390784883     29.4208335876     78.3665313720     -47.5681343078
 64 156    0   13     -0.5842149734     -9.7377147674     0.4525271415     -0.0149805116     -0.0959418392     0.0244308781     29.4208335876     78.3665313720     -47.5681343078
 65 109    0   13     -0.5842149734     -9.7377147674     0.4525271415     -0.0149805116     -0.0959418392     0.0244308781     29.4208335876     78.3665313720     -47.5681343078
 66  61    0   13     -0.6033696174     -9.7017993927     0.2753472328     -0.0152468309     -0.1039314389     0.0025926268     29.4208335876     78.3665313720     -47.5681343078
 67  14   -1   14     -0.4980193138     -9.7257432937     0.2202777862     -0.0266985988     -0.1068609714     -0.0141855430     29.4208335876     78.3665313720     -47.5681343078
 67 222   -1   14     -0.4980193138     -9.7257432937     0.2202777862     -0.0266985988     -0.1068609714     -0.0141855430     29.4208335876     78.3665313720     -47.5681343078
 68 175   -1   14     -0.5602717399     -9.7425031661     0.2346437215     -0.0155131521     -0.0730383014     -0.0296321153     29.7710800170     77.3122711181     -49.2549476623
 69 127   -1   14     -0.6033696174     -9.7185602188     0.2633756160     -0.0109857093     -0.0898164749     -0.0048643379     29.7710800170     77.3122711181     -49.2549476623
 70  80    0   15     -0.6033696174     -9.7185602188     0.2633756160     -0.0109857093     -0.0898164749     -0.0048643379     29.7710800170     77.3122711181     -49.2549476623
 71  32    0   15     -0.5123852729     -9.7401084899     0.1053502440     -0.0288291597     -0.1609239578     0.0505302524     29.7710800170     77.3122711181     -49.2549476623
 71 240    0   14     -0.4980193138     -9.6922225952     0.3711201906     -0.0405472469     -0.1454773902     0.0489323329     29.7710800170     77.3122711181     -49.2549476623
 72 192    0   15     -0.4980193138     -9.6922225952     0.3711201906     -0.0405472469     -0.1454773902     0.0489323329     29.7710800170     77.3122711181     -49.2549476623
 73 145    0   15     -0.6823822021     -9.7568693161     0.4046407222     -0.0256333160     -0.1342919468     0.0308225631     29.7710800170     77.3122711181     -49.2549476623
 74  97   -1   15     -0.6991425037     -9.7448978424     0.6105525493     -0.0211058735     -0.1761042022     0.0020599868     29.7710800170     77.3122711181     -49.2549476623
 75  49   -1   14     -0.6991425037     -9.7448978424     0.6105525493     -0.0211058735     -0.1761042022     0.0020599868     29.7710800170     77.3122711181     -49.2549476623
 76   1    0   13     -0.6177354812     -9.7257432937     0.2729529142     0.0076567025     -0.1737073183     -0.0200445866     30.8218250274     77.3122711181     -46.8934097290
 76 210    0   13     -0.4597101688     -9.6371526718     0.3328109979     -0.0043277053     -0.1550649166     -0.0125876235     30.8218250274     77.3122711181     -46.8934097290
 77 162    0   12     -0.4597101688     -9.6371526718     0.3328109979     -0.0043277053     -0.1550649166     -0.0125876235     30.8218250274     77.3122711181     -46.8934097290
 78 115    0   13     -0.5147795677     -9.7041940689     0.2107004880     -0.0099204292     -0.0938112735     -0.0088591394     30.8218250274     77.3122711181     -46.8934097290
 79  67    0   14     -0.6129468917     -9.7425031661     0.3352053165     -0.0171110725     -0.0525316524     -0.0014021751     30.8218250274     77.3122711181     -46.8934097290
 80  20    0   13     -0.6129468917     -9.7425031661     0.3352053165     -0.0171110725     -0.0525316524     -0.0014021751     30.8218250274     77.3122711181     -46.8934097290
 80 228    0   13     -0.5866093158     -9.7544746398     0.4214009761     -0.0157794723     -0.0855553531     0.0238982415     30.8218250274     77.3122711181     -46.8934097290
 81 181    0   12     -0.5435114860     -9.7377147674     0.5171739578     -0.0101867485     -0.0887511920     0.0273604035     30.8218250274     77.3122711181     -46.8934097290
 82 133    0   10     -0.5435114860     -9.7377147674     0.5171739578     -0.0101867485     -0.0887511920     0.0273604035     30.8218250274     77.3122711181     -46.8934097290
 83  85    0   10     -0.6057639122     -9.7425031661     0.3926690864     0.0039282199     -0.0637170982     0.0204360771     29.0705852508     79.4207916259     -46.5560455322
 84  37    0    9     -0.5195682525     -9.7425031661     0.2825301933     0.0172442293     -0.0575917291     0.0175065541     29.0705852508     79.4207916259     -46.5560455322
 84 245    0    9     -0.5195682525     -9.7425031661     0.2825301933     0.0172442293     -0.0575917291     0.0175065541     29.0705852508     79.4207916259     -46.5560455322
 85 197    0   10     -0.5411171436     -9.7113771438     0.2418267011     0.0204400706     -0.0306933975     0.0060547885     29.0705852508     79.4207916259     -46.5560455322
 86 148    0   10     -0.5842149734     -9.7017993927     0.2250664234     0.0044608597     -0.0171110701     0.0033915877     29.0705852508     79.4207916259     -46.5560455322
 87 100   -1   11     -0.5842149734     -9.7017993927     0.2250664234     0.0044608597     -0.0171110701     0.0033915877     29.0705852508     79.4207916259     -46.5560455322
 88  52   -1   12     -0.6105525493     -9.7233486175     0.3208393812     -0.0005992222     -0.0285628366     0.0116475117     29.0705852508     79.4207916259     -46.5560455322
 89   4    0   12     -0.5530887603     -9.7161655426     0.3950634002     -0.0123173105     -0.0304270792     0.0039242279     29.0705852508     79.4207916259     -46.5560455322
 89 211   -1   12     -0.5530887603     -9.7161655426     0.3950634002     -0.0123173105     -0.0304270792     0.0039242279     29.0705852508     79.4207916259     -46.5560455322
 90 163   -1   12     -0.6656219959     -9.7472915649     0.3902747631     -0.0048603448     -0.0141815481     -0.0101907408     30.4715766906     78.7179489135     -48.2428588867
 91 115   -1   12     -0.6009752750     -9.7568693161     0.2322494029     0.0095209417     -0.0456073284     -0.0030000963     30.4715766906     78.7179489135     -48.2428588867
 92  67   -1   13     -0.6009752750     -9.7568693161     0.2322494029     0.0095209417     -0.0456073284     -0.0030000963     30.4715766906     78.7179489135     -48.2428588867
 93  19    0   13     -0.5171739578     -9.7640523910     0.3495712518     0.0068577413     -0.0575917291     0.0009947060     30.4715766906     78.7179489135     -48.2428588867
 93 226   -1   12     -0.4860476970     -9.7185602188     0.2418267011     0.0185758304     -0.0192416305     -0.0165824270     30.4715766906     78.7179489135     -48.2428588867
 94 178   -1   11     -0.4860476970     -9.7185602188     0.2418267011     0.0185758304     -0.0192416305     -0.0165824270     30.4715766906     78.7179489135     -48.2428588867
 95 131    0   11     -0.4908363342     -9.6994056701     0.1843629074     0.0172442293     0.0502679300     -0.0512040424     30.4715766906     78.7179489135     -48.2428588867
 96  82    0   12     -0.6728049278     -9.7113771438     0.4980193138     -0.0016645026     0.0950097179     -0.0554651689     30.4715766906     78.7179489135     -48.2428588867
 97  35    0   12     -0.6728049278     -9.7113771438     0.4980193138     -0.0016645026     0.0950097179     -0.0554651689     30.4715766906     78.7179489135     -48.2428588867
 97 243    0   14     -0.6823822021     -9.7808122634     0.3998520660     0.0047271814     0.0414793634     -0.0290994691     30.4715766906     78.7179489135     -48.2428588867
 98 194    0   14     -0.5315398693     -9.7065887451     0.1173218607     0.0185758304     -0.0099204254     -0.0080601787     29.5959568023     77.1365661621     -47.7368164062
 99 147    0   14     -0.5315398693     -9.7065887451     0.1173218607     0.0185758304     -0.0099204254     -0.0080601787     29.5959568023     77.1365661621     -47.7368164062
100  99    0   15     -0.5267512321     -9.6922225952     0.4716817855     -0.0109857093     0.0076567049     -0.0141855430     29.5959568023     77.1365661621     -47.7368164062
101  51   -1   14     -0.5459058284     -9.7688407897     0.2897131729     -0.0005992222     0.0036619021     -0.0069948983     29.5959568023     77.1365661621     -47.7368164062
102   3   -1   15     -0.5459058284     -9.7688407897     0.2897131729     -0.0005992222     0.0036619021     -0.0069948983     29.5959568023     77.1365661621     -47.7368164062
102 211    0   15     -0.5459058284     -9.7017993927     0.3136564254     -0.0051266665     -0.0080561847     -0.0019348161     29.5959568023     77.1365661621     -47.7368164062
103 163    0   13     -0.5243568897     -9.7401084899     0.3471769332     -0.0027297849     0.0137820672     -0.0093917798     29.5959568023     77.1365661621     -47.7368164062
104 115    0   13     -0.5243568897     -9.7401084899     0.3471769332     -0.0027297849     0.0137820672     -0.0093917798     29.5959568023     77.1365661621     -47.7368164062
105  67   -1   14     -0.4405555725     -9.7017993927     0.1699969768     0.0063251018     0.0492026519     -0.0237730717     29.5959568023     77.1365661621     -47.7368164062
106  20   -1   14     -0.5123852729     -9.7257432937     0.3854861259     -0.0093877878     0.0982055568     -0.0346921968     30.6466999053     78.8936614990     -47.3994522094
106 228    0   14     -0.5123852729     -9.7257432937     0.3854861259     -0.0093877878     0.0982055568     -0.0346921968     30.6466999053     78.8936614990     -47.3994522094
107 180    0   14     -0.6321014881     -9.7353200912     0.0670410633     0.0167115869     0.0928791522     -0.0418828392     30.6466999053     78.8936614990     -47.3994522094
108 133    0   14     -0.5530887603     -9.7233486175     0.3256280183     0.0009986981     0.0515995311     -0.0330942749     30.6466999053     78.8936614990     -47.3994522094
109  84    0   14     -0.5530887603     -9.7233486175     0.3256280183     0.0009986981     0.0515995311     -0.0330942749     30.6466999053     78.8936614990     -47.3994522094
110  36    0   15     -0.5506944656     -9.7544746398     0.3016848087     -0.0093877878     0.0377508831     -0.0261699533     30.6466999053     78.8936614990     -47.3994522094
110 244    0   15     -0.5530887603     -9.7233486175     0.2585869789     -0.0069909067     0.0167115917     -0.0147181844     30.6466999053     78.8936614990     -47.3994522094
111 196    0   15     -0.5530887603     -9.7233486175     0.2585869789     -0.0069909067     0.0167115917     -0.0147181844     30.6466999053     78.8936614990     -47.3994522094
112 148    0   14     -0.5219625949     -9.7185602188     0.2633756160     -0.0000665821     -0.0064582638     -0.0088591394     30.6466999053     78.8936614990     -47.3994522094
113 100    0   14     -0.5339341640     -9.6730680465     0.0957729530     0.0145810260     -0.0322913193     -0.0101907408     30.8218250274     77.6636886596     -46.5560455322
114  52    0   15     -0.5339341640     -9.6730680465     0.0957729530     0.0145810260     -0.0322913193     -0.0101907408     30.8218250274     77.6636886596     -46.5560455322
115   4    0   15     -0.4644988059     -9.7281370162     0.4022463798     -0.0147141909     -0.0538632488     0.0001957454     30.8218250274     77.6636886596     -46.5560455322
115 212    0   15     -0.4860476970     -9.7616577148     0.3615428924     -0.0029961037     -0.0525316524     0.0164412736     30.8218250274     77.6636886596     -46.5560455322
116 164    0   17     -0.4860476970     -9.7616577148     0.3615428924     -0.0029961037     -0.0525316524     0.0164412736     30.8218250274     77.6636886596     -46.5560455322
117 117    0   19     -0.4644988059     -9.7592630386     0.4860476970     0.0020639784     -0.0546622180     0.0268277597     30.8218250274     77.6636886596     -46.5560455322
118  69   -1   18     -0.4860476970     -9.7496862411     0.5602717399     0.0039282199     -0.0306933975     0.0108485519     30.8218250274     77.6636886596     -46.5560455322
119  20   -2   18     -0.4860476970     -9.7496862411     0.5602717399     0.0039282199     -0.0306933975     0.0108485519     30.8218250274     77.6636886596     -46.5560455322
119 228   -1   17     -0.6536503314     -9.7257432937     0.5961865901     0.0084556627     -0.0237690734     -0.0045980172     30.8218250274     77.6636886596     -46.5560455322
120 181   -1   16     -0.6225241661     -9.7401084899     0.3926690864     0.0060587806     -0.0765004682     -0.0014021751     30.6466999053     78.8936614990     -46.0500030517
121 132   -1   15     -0.6225241661     -9.7401084899     0.3926690864     0.0060587806     -0.0765004682     -0.0014021751     30.6466999053     78.8936614990     -46.0500030517
122  84   -1   13     -0.5674547195     -9.7161655426     0.4166123390     0.0015313384     -0.1164484977     0.0012610261     30.6466999053     78.8936614990     -46.0500030517
123  36   -1   12     -0.5315398693     -9.7209539413     0.4573158264     -0.0037950649     -0.1113884091     -0.0088591394     30.6466999053     78.8936614990     -46.0500030517
123 244    0   13     -0.5315398693     -9.7209539413     0.4573158264     -0.0037950649     -0.1113884091     -0.0088591394     30.6466999053     78.8936614990     -46.0500030517
124 196   -1   12     -0.5387228012     -9.7113771438     0.5267512321     -0.0109857093     -0.0788973522     -0.0075275382     30.6466999053     78.8936614990     -46.0500030517
125 148   -1   12     -0.4477385520     -9.6994056701     0.4022463798     0.0023302993     -0.0509337329     -0.0131202626     30.6466999053     78.8936614990     -46.0500030517
126 100    0   12     -0.4477385520     -9.6994056701     0.4022463798     0.0023302993     -0.0509337329     -0.0131202626     30.6466999053     78.8936614990     -46.0500030517
127  51    0   11     -0.5315398693     -9.6946163177     0.2968961238     -0.0059256258     -0.0221711540     -0.0235067486     30.6466999053     78.8936614990     -46.0500030517
128   4    0   12     -0.5339341640     -9.7281370162     0.3615428924     -0.0120509898     -0.0373514032     -0.0080601787     31.5223217010     79.0693664550     -47.2307701110
128 211   -1   12     -0.5339341640     -9.7281370162     0.3615428924     -0.0120509898     -0.0373514032     -0.0080601787     31.5223217010     79.0693664550     -47.2307701110
129 164   -1   11     -0.4309782505     -9.7448978424     0.3016848087     -0.0173773932     -0.0362861204     -0.0032664165     31.5223217010     79.0693664550     -47.2307701110
130 116    0   11     -0.5315398693     -9.7544746398     0.3902747631     -0.0181763534     -0.0064582638     0.0009947060     31.5223217010     79.0693664550     -47.2307701110
131  68   -1   12     -0.5315398693     -9.7544746398     0.3902747631     -0.0181763534     -0.0064582638     0.0009947060     31.5223217010     79.0693664550     -47.2307701110
132  20   -1   11     -0.4764704227     -9.7568693161     0.3232336997     -0.0061919460     -0.0072572236     0.0097832717     31.5223217010     79.0693664550     -47.2307701110
132 228    0   10     -0.4884420394     -9.7161655426     0.3926690864     -0.0067245869     0.0119178283     0.0105822312     31.5223217010     79.0693664550     -47.2307701110
133 180    0   10     -0.4884420394     -9.7161655426     0.3926690864     -0.0067245869     0.0119178283     0.0105822312     31.5223217010     79.0693664550     -47.2307701110
134 132    0    9     -0.4980193138     -9.7520809173     0.4405555725     -0.0088551473     0.0385498428     0.0023263068     31.5223217010     79.0693664550     -47.2307701110
135  83    0    8     -0.5052022933     -9.7329254150     0.4166123390     -0.0024634637     0.0590564966     0.0004620659     31.5223217010     79.0693664550     -47.2307701110
136  35    0    8     -0.5052022933     -9.7329254150     0.4166123390     -0.0024634637     0.0590564966     0.0004620659     31.5223217010     79.0693664550     -47.2307701110
136 242    0    8     -0.5315398693     -9.7233486175     0.4668931484     0.0081893434     0.0747693824     -0.0051306581     29.7710800170     76.9608535766     -46.8934097290
137 194    0    8     -0.4549215316     -9.7185602188     0.4860476970     0.0036618990     0.0843569087     0.0015273462     29.7710800170     76.9608535766     -46.8934097290
138 145    0    8     -0.4549215316     -9.7185602188     0.4860476970     0.0036618990     0.0843569087     0.0015273462     29.7710800170     76.9608535766     -46.8934097290
139  96   -1    7     -0.4525271415     -9.7089824676     0.4836534023     0.0039282199     0.1328271746     -0.0051306581     29.7710800170     76.9608535766     -46.8934097290
140  47   -1    5     -0.3543598890     -9.7089824676     0.3136564254     0.0111188650     0.2044672966     -0.0008695349     29.7710800170     76.9608535766     -46.8934097290
140 255    0    5     -0.3543598890     -9.7089824676     0.3136564254     0.0111188650     0.2044672966     -0.0008695349     29.7710800170     76.9608535766     -46.8934097290
141 206    0    4     -0.3256280183     -9.7592630386     0.3759088277     0.0033955798     0.3054026603     -0.0006032148     29.7710800170     76.9608535766     -46.8934097290
142 157   -1    4     -0.4190066337     -9.7281370162     0.3806974601     0.0148473477     0.4132623195     -0.0077938594     29.7710800170     76.9608535766     -46.8934097290
143 109   -1    4     -0.4190066337     -9.7281370162     0.3806974601     0.0148473477     0.4132623195     -0.0077938594     29.7710800170     76.9608535766     -46.8934097290
144  60   -1    4     -0.4860476970     -9.6563072204     0.4573158264     0.0143147048     0.4790433883     -0.0040653762     29.7710800170     78.0151138305     -46.2186813354
145  12   -1    4     -0.7063254833     -9.7975721359     0.4022463798     0.0095209417     0.4729180335     0.0382795314     29.7710800170     78.0151138305     -46.2186813354
145 219   -1    2     -0.7063254833     -9.7975721359     0.4022463798     0.0095209417     0.4729180335     0.0382795314     29.7710800170     78.0151138305     -46.2186813354
146 171   -1    2     -0.1867572593     -9.9244718551     0.2442210197     0.0465394496     0.3607972621     0.2159150838     29.7710800170     78.0151138305     -46.2186813354
147 123    0    1     0.5411171436     -9.7568693161     0.1747856235     0.0960750007     0.5839735031     0.2513356447     29.7710800170     78.0151138305     -46.2186813354
148  75   -1    2     0.5411171436     -9.7568693161     0.1747856235     0.0960750007     0.5839735031     0.2513356447     29.7710800170     78.0151138305     -46.2186813354
149  27   -1    3     0.7901268005     -9.4767332077     0.3519655704     0.0960750007     1.3405891656     -0.0053969774     29.7710800170     78.0151138305     -46.2186813354
149 234   -2    3     -0.0311262083     -9.3785657882     -0.0311262083     -0.0328239631     2.3323652744     -0.4086056709     29.7710800170     78.0151138305     -46.2186813354
150 187   -4    4     -0.0311262083     -9.3785657882     -0.0311262083     -0.0328239631     2.3323652744     -0.4086056709     29.7710800170     78.0151138305     -46.2186813354
151 139   -4    5     -1.4294113159     -9.8981342315     0.2035175085     -0.2000730276     2.5994844436     -0.3827726364     28.0198402404     77.6636886596     -48.2428588867
152  92   -4    5     -0.6536503314     -9.9412317276     0.0790126848     -0.2056657552     2.1829597949     -0.1473456144     28.0198402404     77.6636886596     -48.2428588867
153  45   -4    5     -0.6536503314     -9.9412317276     0.0790126848     -0.2056657552     2.1829597949     -0.1473456144     28.0198402404     77.6636886596     -48.2428588867
153 253   -4    5     -0.2633756160     -9.9196834564     -0.0550694465     -0.0469389295     2.0516638755     -0.0421491575     28.0198402404     77.6636886596     -48.2428588867
154 206   -4    4     -0.3974577426     -9.7592630386     0.0167602658     0.0630512952     2.0844213962     -0.0275015544     28.0198402404     77.6636886596     -48.2428588867
155 158   -3    3     -0.3974577426     -9.7592630386     0.0167602658     0.0630512952     2.0844213962     -0.0275015544     28.0198402404     77.6636886596     -48.2428588867
156 110   -3    3     -0.8092814445     -9.6371526718     0.0814070034     0.0577248954     2.0889487266     -0.0394859580     28.0198402404     77.6636886596     -48.2428588867
157  62   -4    3     -1.3336383104     -9.7832069396     -0.0598580884     0.0262991142     1.8737621307     -0.0725096607     28.0198402404     77.6636886596     -48.2428588867
158  14   -4    3     -1.3336383104     -9.7832069396     -0.0598580884     0.0262991142     1.8737621307     -0.0725096607     28.0198402404     77.6636886596     -48.2428588867
158 222   -3    2     -1.0415308475     -9.8430643081     0.0454921483     0.0526648092     1.4385949134     -0.0597262907     27.1442203521     77.1365661621     -51.7851676940
159 174   -3    1     -0.3016848087     -9.6898279190     -0.0095772953     0.0891506767     1.1789327859     0.0076527109     27.1442203521     77.1365661621     -51.7851676940
160 127   -3    2     -0.3016848087     -9.6898279190     -0.0095772953     0.0891506767     1.1789327859     0.0076527109     27.1442203521     77.1365661621     -51.7851676940
161  79   -2    2     -0.2777415513     -9.6802511215     -0.0454921483     0.0729051494     1.3571009635     -0.0770371007     27.1442203521     77.1365661621     -51.7851676940
162  31   -2    2     -0.6081582069     -9.7209539413     -0.0814070034     0.0414793634     1.4449865818     -0.1063323140     27.1442203521     77.1365661621     -51.7851676940
162 239   -3    2     -0.6081582069     -9.7209539413     -0.0814070034     0.0414793634     1.4449865818     -0.1063323140     27.1442203521     77.1365661621     -51.7851676940
163 192   -3    2     -0.3663315296     -9.7377147674     -0.0502807998     0.0478710460     1.4042396545     -0.1199146385     27.1442203521     77.1365661621     -51.7851676940
164 145   -2    2     0.2059118509     -9.8694019317     -0.0598580884     0.0294949531     1.4873314857     -0.1007395982     27.1442203521     77.1365661621     -51.7851676940
165  97   -2    2     0.2059118509     -9.8694019317     -0.0598580884     0.0294949531     1.4873314857     -0.1007395982     27.1442203521     77.1365661621     -51.7851676940
166  49   -2    4     -0.4261896133     -9.7544746398     0.0909842967     0.0390824813     1.7427325248     -0.0733086156     27.1442203521     77.1365661621     -51.7851676940
167   1   -2    4     -0.5291455268     -9.7425031661     -0.0263375616     0.0649155378     1.7605760097     0.0137780737     24.8676090240     77.3122711181     -54.3153877258
167 209   -2    2     -0.5291455268     -9.7425031661     -0.0263375616     0.0649155378     1.7605760097     0.0137780737     24.8676090240     77.3122711181     -54.3153877258
168 162   -1    2     -0.6967482089     -9.6563072204     -0.0359148550     0.1035319685     1.6300791740     0.0995331668     24.8676090240     77.3122711181     -54.3153877258
169 114   -1    2     -0.6368901252     -9.6850395202     0.0167602658     0.0824926757     1.4441876411     0.1336221575     24.8676090240     77.3122711181     -54.3153877258
170  66   -2    2     -0.6368901252     -9.6850395202     0.0167602658     0.0824926757     1.4441876411     0.1336221575     24.8676090240     77.3122711181     -54.3153877258
171  19   -1    2     -0.3208393812     -9.8167276382     0.0550694465     0.0505342483     1.3057011365     0.1938105106     24.8676090240     77.3122711181     -54.3153877258
171 226   -1    2     -0.5052022933     -9.7329254150     0.0454921483     0.0619860172     1.3501766920     0.2185782909     24.8676090240     77.3122711181     -54.3153877258
172 178   -2    2     -0.5052022933     -9.7329254150     0.0454921483     0.0619860172     1.3501766920     0.2185782909     24.8676090240     77.3122711181     -54.3153877258
173 131   -2    3     -1.2450482845     -9.5174369812     0.0311262083     0.0007323772     1.2950483512     0.2228394031     24.8676090240     77.3122711181     -54.3153877258
174  83   -1    2     -0.3830918121     -9.7305316925     0.2154891252     -0.0349545240     1.0777311325     0.2774350404     26.0934772491     78.8936614990     -59.2071456909
175  35   -2    1     -0.3830918121     -9.7305316925     0.2154891252     -0.0349545240     1.0777311325     0.2774350404     26.0934772491     78.8936614990     -59.2071456909
175 243   -2    2     -0.4860476970     -9.8813743591     -0.1149275422     -0.0621191787     1.0068899393     0.3248400449     26.0934772491     78.8936614990     -59.2071456909
176 195   -1    1     -1.3599758148     -9.9029226303     -0.0550694465     -0.0325576424     0.8478967666     0.4111277580     26.0934772491     78.8936614990     -59.2071456909
177 148   -1    1     -1.3599758148     -9.9029226303     -0.0550694465     -0.0325576424     0.8478967666     0.4111277580     26.0934772491     78.8936614990     -59.2071456909
178 100   -1    1     -0.9313919067     -9.7017993927     -0.0550694465     0.0047271814     0.4074032783     0.7275160789     26.0934772491     78.8936614990     -59.2071456909
179  52   -1    1     -1.0966002941     -9.4695501327     -0.0263375616     0.0689103364     0.6433629512     0.5421572208     26.0934772491     78.8936614990     -59.2071456909
180   4    0    1     -1.0966002941     -9.4695501327     -0.0263375616     0.0689103364     0.6433629512     0.5421572208     26.0934772491     78.8936614990     -59.2071456909
180 212    0    0     -1.0918116569     -9.7640523910     -0.1987288665     0.1173806071     0.8700014114     0.3064639329     26.0934772491     78.8936614990     -59.2071456909
181 164    0    0     -0.6464673995     -9.6036319732     -0.2561926364     0.2185822486     1.2351263761     -0.0144518623     31.5223217010     79.7722091674     -60.7252769470
182 117    0    0     -0.6464673995     -9.6036319732     -0.2561926364     0.2185822486     1.2351263761     -0.0144518623     31.5223217010     79.7722091674     -60.7252769470
183  70    0    0     -1.0894173431     -9.7017993927     -0.0239432382     0.2982120037     1.8372762680     -0.4853058815     31.5223217010     79.7722091674     -60.7252769470
184  22   -1    1     -1.0487138032     -9.7305316925     0.0000000000     0.2747758388     1.8617776870     -0.5042146682     31.5223217010     79.7722091674     -60.7252769470
184 229   -1    2     -1.0487138032     -9.7305316925     0.0000000000     0.2747758388     1.8617776870     -0.5042146682     31.5223217010     79.7722091674     -60.7252769470
185 180    0    1     -0.7877325057     -9.8071498870     -0.0191545906     0.2611935138     1.7251554489     -0.4386998653     31.5223217010     79.7722091674     -60.7252769470
186 133    0    1     -0.8428019523     -10.1208066940     -0.3399939537     0.2880918502     1.5254153251     -0.3233832359     31.5223217010     79.7722091674     -60.7252769470
187  86   -1    2     -0.8428019523     -10.1208066940     -0.3399939537     0.2880918502     1.5254153251     -0.3233832359     31.5223217010     79.7722091674     -60.7252769470
188  39   -2    2     -0.7709722518     -9.1702594757     0.1029559254     0.3288388252     1.4670911788     -0.3414930105     31.5223217010     79.7722091674     -60.7252769470
188 247   -2    3     -0.9170259475     -9.7401084899     0.1316878080     0.1248375654     1.4601668357     -0.4373682975     28.3700885772     78.3665313720     -62.7494506835
189 199   -2    3     -0.9170259475     -9.7401084899     0.1316878080     0.1248375654     1.4601668357     -0.4373682975     28.3700885772     78.3665313720     -62.7494506835
190 152   -1    2     -0.6775936126     -9.6203927993     -0.0454921483     0.0484036874     1.1925151348     -0.2184530973     28.3700885772     78.3665313720     -62.7494506835
191 104   -1    2     -0.7973098278     -9.5940551757     0.2585869789     -0.0141815519     1.1075589656     -0.1641237831     28.3700885772     78.3665313720     -62.7494506835
192  57   -1    2     -0.7973098278     -9.5940551757     0.2585869789     -0.0141815519     1.1075589656     -0.1641237831     28.3700885772     78.3665313720     -62.7494506835
193  10    0    2     -0.2729529142     -9.8334875106     0.0311262083     -0.1209759354     0.9536258697     0.0148433542     28.3700885772     78.3665313720     -62.7494506835
193 218    0    2     -0.7374516487     -9.7472915649     0.1676026582     -0.1049967288     1.0574908256     0.0505302524     28.3700885772     78.3665313720     -62.7494506835
194 170    0    1     -0.7374516487     -9.7472915649     0.1676026582     -0.1049967288     1.0574908256     0.0505302524     28.3700885772     78.3665313720     -62.7494506835
195 122    0    1     -0.1173218607     -9.8143329620     -0.0861956501     -0.0405472469     1.0585560798     0.1440086364     28.3700885772     78.3665313720     -62.7494506835
196  74    1    2     -0.6105525493     -9.6060266494     -0.1628140068     0.0558606529     1.4316706657     0.0044568686     29.5959568023     79.5964965820     -65.6170349121
197  26    1    1     -0.6105525493     -9.6060266494     -0.1628140068     0.0558606529     1.4316706657     0.0044568686     29.5959568023     79.5964965820     -65.6170349121
197 234    1    1     -0.6560447216     -9.7089824676     -0.0167602658     0.0356203174     1.3967826366     0.0374805665     29.5959568023     79.5964965820     -65.6170349121
198 186    1    2     -0.5243568897     -9.9340486526     -0.1029559254     0.0023302993     1.2867923927     0.1368179917     29.5959568023     79.5964965820     -65.6170349121
199 139    1    1     -0.5243568897     -9.9340486526     -0.1029559254     0.0023302993     1.2867923927     0.1368179917     29.5959568023     79.5964965820     -65.6170349121
200  91    2    1     -0.2801358699     -10.0058784484     -0.2226721048     0.0942107582     1.4969190597     0.0595851421     29.5959568023     79.5964965820     -65.6170349121
201  44    2    3     -0.7159028053     -9.6299695968     -0.1867572593     0.2430837392     1.8692346572     -0.1244420886     29.5959568023     79.5964965820     -65.6170349121
201 252    2    3     -0.7159028053     -9.6299695968     -0.1867572593     0.2430837392     1.8692346572     -0.1244420886     29.5959568023     79.5964965820     -65.6170349121
202 205    2    2     -0.8020984649     -9.5868721008     0.0311262083     0.2350941181     1.7717614173     -0.1316327333     29.5959568023     79.5964965820     -65.6170349121
203 157    2    2     -0.4381612300     -9.9867238998     -0.1484480619     0.1855585575     1.4164903163     0.0207023978     29.5959568023     79.5964965820     -65.6170349121
204 109    1    1     -0.4381612300     -9.9867238998     -0.1484480619     0.1855585575     1.4164903163     0.0207023978     29.5959568023     79.5964965820     -65.6170349121
205  61    0    2     -0.3495712518     -9.5725059509     -0.0550694465     0.2918203163     1.4705533981     -0.0898204708     32.0476913452     78.5422439575     -67.3038482666
206  14    0    4     -0.4405555725     -9.7760238647     -0.1268991470     0.2854286384     1.5429924964     -0.1758418655     32.0476913452     78.5422439575     -67.3038482666
206 222    0    3     -0.4405555725     -9.7760238647     -0.1268991470     0.2854286384     1.5429924964     -0.1758418655     32.0476913452     78.5422439575     -67.3038482666
207 175   -1    4     -0.5219625949     -9.7999668121     -0.2370380401     0.3189849853     1.6101051330     -0.2277743101     32.0476913452     78.5422439575     -67.3038482666
208 127   -1    5     -0.4214009761     -9.7065887451     0.2992904472     0.2478775024     1.7278185844     -0.2701192140     32.0476913452     78.5422439575     -67.3038482666
209  80   -1    5     -0.4214009761     -9.7065887451     0.2992904472     0.2478775024     1.7278185844     -0.2701192140     32.0476913452     78.5422439575     -67.3038482666
210  32   -1    5     -0.4453442096     -9.5006761550     0.2705585718     0.1322945356     1.7216932773     -0.1601289749     32.0476913452     78.5422439575     -67.3038482666
210 240   -1    6     -0.7566062927     -9.4958877563     0.3998520660     0.0673124217     1.6370034217     -0.0903531074     32.0476913452     78.5422439575     -67.3038482666
211 192   -1    6     -0.7566062927     -9.4958877563     0.3998520660     0.0673124217     1.6370034217     -0.0903531074     32.0476913452     78.5422439575     -67.3038482666
212 144   -1    5     -0.2011231899     -9.9675693511     -0.0933786296     0.0377508759     1.3802708435     0.0675747442     32.9233131408     77.3122711181     -71.8582458496
213  97   -2    5     -0.7159028053     -9.5892667770     0.1676026582     0.1450778961     1.3123592138     -0.0096581010     32.9233131408     77.3122711181     -71.8582458496
214  49   -1    4     -0.7159028053     -9.5892667770     0.1676026582     0.1450778961     1.3123592138     -0.0096581010     32.9233131408     77.3122711181     -71.8582458496
215   1   -1    5     -1.1085718870     -9.5030708312     0.5267512321     0.0105862236     1.0487022399     0.0164412736     32.9233131408     77.3122711181     -71.8582458496
215 209   -2    5     -0.1963345432     -9.8502473831     -0.0095772953     -0.1460100269     0.8588159561     0.0923425197     32.9233131408     77.3122711181     -71.8582458496
216 162   -2    4     -0.1963345432     -9.8502473831     -0.0095772953     -0.1460100269     0.8588159561     0.0923425197     32.9233131408     77.3122711181     -71.8582458496
217 114   -2    4     -0.3543598890     -9.7113771438     -0.1340821266     -0.0362861204     0.9845191001     -0.0466766023     32.9233131408     77.3122711181     -71.8582458496
218  67   -1    4     -0.7254800796     -9.7065887451     -0.0359148550     0.0697093009     1.1986404609     -0.1241757631     32.9233131408     77.3122711181     -71.8582458496
219  20   -1    4     -0.7254800796     -9.7065887451     -0.0359148550     0.0697093009     1.1986404609     -0.1241757631     32.9233131408     77.3122711181     -71.8582458496
219 228   -1    4     -0.5052022933     -9.5988435745     -0.0215489125     0.1088583707     1.1610893011     -0.1073976039     36.6009178161     78.8936614990     -71.6895599365
220 180   -1    6     -0.4980193138     -9.8813743591     0.1747856235     0.0172442293     0.9762631416     0.0135117530     36.6009178161     78.8936614990     -71.6895599365
221 132   -1    7     -0.4980193138     -9.8813743591     0.1747856235     0.0172442293     0.9762631416     0.0135117530     36.6009178161     78.8936614990     -71.6895599365
222  84   -1    5     -0.6033696174     -9.8047552108     0.2226721048     -0.0176437129     0.8566854476     0.0606504201     36.6009178161     78.8936614990     -71.6895599365
223  36   -1    5     -0.4980193138     -9.7401084899     -0.0119716191     0.0356203174     0.8026224136     -0.0053969774     36.6009178161     78.8936614990     -71.6895599365
223 244   -1    5     -0.4980193138     -9.7401084899     -0.0119716191     0.0356203174     0.8026224136     -0.0053969774     36.6009178161     78.8936614990     -71.6895599365
224 196   -2    4     -0.7757608890     -9.8286991119     -0.3208393812     0.1200438022     0.8329829216     -0.0376217174     36.6009178161     78.8936614990     -71.6895599365
225 149   -1    5     -0.6536503314     -9.5868721008     -0.5363285064     0.1834280014     0.7789198875     -0.1566668128     36.6009178161     78.8936614990     -71.6895599365
226 101    0    7     -0.6536503314     -9.5868721008     -0.5363285064     0.1834280014     0.7789198875     -0.1566668128     36.6009178161     78.8936614990     -71.6895599365
227  53    0    9     -0.7877325057     -9.7257432937     -0.6033696174     0.1269681334     0.5978221893     -0.1870273208     37.3014144897     76.7851409912     -73.3763732910
228   6   -1   12     -0.6033696174     -9.7065887451     -0.2394323587     0.0561269760     0.3293714761     -0.1699828386     37.3014144897     76.7851409912     -73.3763732910
228 214   -1   14     -0.6033696174     -9.7065887451     -0.2394323587     0.0561269760     0.3293714761     -0.1699828386     37.3014144897     76.7851409912     -73.3763732910
229 167    0   19     -0.3998520660     -9.7305316925     -0.3184450626     0.0068577413     0.1679814434     -0.1212462425     37.3014144897     76.7851409912     -73.3763732910
230 120    0   20     -0.4549215316     -9.8191213607     0.0502807998     -0.0405472469     0.1812974452     -0.1308337569     37.3014144897     76.7851409912     -73.3763732910
231  73    0   24     -0.4549215316     -9.8191213607     0.0502807998     -0.0405472469     0.1812974452     -0.1308337569     37.3014144897     76.7851409912     -73.3763732910
232  25    0   25     -0.4812590599     -9.6419420242     -0.1963345432     -0.0213721966     0.2175169944     -0.1188493614     37.3014144897     76.7851409912     -73.3763732910
232 235    1   23     -0.3375996351     -9.7688407897     0.1005615949     -0.0999366378     0.2481438159     -0.1145882487     37.3014144897     76.7851409912     -73.3763732910
233 187    3   25     -0.3375996351     -9.7688407897     0.1005615949     -0.0999366378     0.2481438159     -0.1145882487     37.3014144897     76.7851409912     -73.3763732910
234 140    5   24     -0.3447826147     -9.8454589843     -0.0023943238     -0.0778320693     0.2577313423     -0.1228441715     37.3014144897     76.7851409912     -73.3763732910
235  93    5   27     -0.3759088277     -9.6347589492     -0.4429498672     -0.0322913217     0.2777053833     -0.1201809763     35.7252960205     78.0151138305     -72.8703308105
236  46    4   30     -0.3759088277     -9.6347589492     -0.4429498672     -0.0322913217     0.2777053833     -0.1201809763     35.7252960205     78.0151138305     -72.8703308105
236 254    3   25     -0.2633756160     -9.8191213607     -0.0359148550     -0.0738372707     0.2484101295     -0.0610578966     35.7252960205     78.0151138305     -72.8703308105
237 207    2   18     -0.2609812974     -9.6922225952     0.2370380401     -0.0717067050     0.2233760356     -0.0277678704     35.7252960205     78.0151138305     -72.8703308105
238 158    2   10     -0.2609812974     -9.6922225952     0.2370380401     -0.0717067050     0.2233760356     -0.0277678704     35.7252960205     78.0151138305     -72.8703308105
239 111    1    2     -0.1532367229     -9.7688407897     0.0646467447     -0.0871532630     0.2326972246     -0.0450786828     35.7252960205     78.0151138305     -72.8703308105
240  63    1   11     -0.1532367229     -9.7856006622     0.1412650966     -0.0533306121     0.2886244964     -0.0741075801     35.7252960205     78.0151138305     -72.8703308105
241  15    3   20     -0.1532367229     -9.7856006622     0.1412650966     -0.0533306121     0.2886244964     -0.0741075801     35.7252960205     78.0151138305     -72.8703308105
241 223    4   29     -0.1771799468     -9.7640523910     -0.2226721048     -0.0024634637     0.3203165769     -0.0727759838     35.7252960205     78.0151138305     -72.8703308105
242 175    6   39     -0.1580253696     -9.8167276382     0.2178834438     -0.0075235471     0.3530739545     -0.0416165256     35.0247993469     79.0693664550     -73.5450592041
243 128    7   40     -0.1580253696     -9.8167276382     0.2178834438     -0.0075235471     0.3530739545     -0.0416165256     35.0247993469     79.0693664550     -73.5450592041
244  80    7   41     -0.1795742750     -9.6754617691     0.1676026582     -0.0352208423     0.3309693813     -0.0117886614     35.0247993469     79.0693664550     -73.5450592041
245  33    7   41     -0.0670410633     -9.8071498870     0.2657699346     -0.0991376781     0.2654546260     0.0183055171     35.0247993469     79.0693664550     -73.5450592041
245 240    6   40     -0.0670410633     -9.8071498870     0.2657699346     -0.0991376781     0.2654546260     0.0183055171     35.0247993469     79.0693664550     -73.5450592041
246 192    4   39     -0.2537982940     -9.7089824676     0.0502807998     -0.0623855018     0.2484101295     -0.0064622583     35.0247993469     79.0693664550     -73.5450592041
247 144    4   34     -0.0191545906     -9.8310928344     0.3543598890     -0.0565264606     0.2196475505     -0.0008695349     35.0247993469     79.0693664550     -73.5450592041
248  96    4   31     -0.0191545906     -9.8310928344     0.3543598890     -0.0565264606     0.2196475505     -0.0008695349     35.0247993469     79.0693664550     -73.5450592041
249  48    2   21     -0.1676026582     -9.6563072204     0.2107004880     -0.0152468309     0.2055325746     -0.0243057084     35.0247993469     79.0693664550     -73.5450592041
249 255    3   12     -0.0622524166     -9.6610965728     -0.0263375616     -0.0128499507     0.1706446409     -0.0261699533     35.9004211425     76.7851409912     -72.7016525268
250 208    2   10     -0.0622524166     -9.6610965728     -0.0263375616     -0.0128499507     0.1706446409     -0.0261699533     35.9004211425     76.7851409912     -72.7016525268
251 161    0   10     -0.0861956501     -9.9244718551     0.5195682525     -0.0565264606     0.1426810264     -0.0237730717     35.9004211425     76.7851409912     -72.7016525268
252 114    2   17     -0.1197161788     -9.8310928344     0.2322494029     -0.0464062929     0.1381535768     0.0007283860     35.9004211425     76.7851409912     -72.7016525268
253  66    4   23     -0.1197161788     -9.8310928344     0.2322494029     -0.0464062929     0.1381535768     0.0007283860     35.9004211425     76.7851409912     -72.7016525268
254  18    4   28     -0.1652083396     -9.7113771438     -0.0694353866     -0.0152468309     0.1456105470     0.0087179908     35.9004211425     76.7851409912     -72.7016525268
254 226    4   30     -0.1484480619     -9.6754617691     -0.1699969768     -0.0266985988     0.1538664722     -0.0043316965     35.9004211425     76.7851409912     -72.7016525268
255 179    3   30     -0.1484480619     -9.6754617691     -0.1699969768     -0.0266985988     0.1538664722     -0.0043316965     35.9004211425     76.7851409912     -72.7016525268
  0 132    2   29     -0.0790126848     -9.8119382858     0.3783031463     -0.0440094089     0.1549317598     -0.0149845051     35.9004211425     76.7851409912     -72.7016525268
  1  84    2   32     -0.2442210197     -9.7233486175     -0.2418267011     0.0135157465     0.1565296745     -0.0376217174     38.0019073486     77.8394012451     -74.0511016845
  2  36    2   31     -0.2442210197     -9.7233486175     -0.2418267011     0.0135157465     0.1565296745     -0.0376217174     38.0019073486     77.8394012451     -74.0511016845
  2 244    2   32     -0.1604196929     -9.8095445632     -0.1292934894     0.0031292586     0.1607908010     -0.0442797231     38.0019073486     77.8394012451     -74.0511016845
  3 196    3   36     -0.1747856235     -9.7305316925     0.1053502440     -0.0133825898     0.1666498279     -0.0301647520     38.0019073486     77.8394012451     -74.0511016845
  4 148    3   34     -0.1747856235     -9.7305316925     0.1053502440     -0.0133825898     0.1666498279     -0.0301647520     38.0019073486     77.8394012451     -74.0511016845
  5 100    3   36     -0.1268991470     -9.7305316925     -0.0023943238     0.0004660580     0.1637203216     -0.0219088268     38.0019073486     77.8394012451     -74.0511016845
  6  52    4   35     -0.1173218607     -9.7257432937     -0.1268991470     -0.0088551473     0.1858248805     -0.0365564370     38.0019073486     77.8394012451     -74.0511016845
  7   4    3   31     -0.1173218607     -9.7257432937     -0.1268991470     -0.0088551473     0.1858248805     -0.0365564370     38.0019073486     77.8394012451     -74.0511016845
  7 212    2   31     -0.0622524166     -9.7496862411     0.0670410633     -0.0123173105     0.2156527519     -0.0259036302     38.0019073486     77.8394012451     -74.0511016845
  8 164    2   23     -0.1029559254     -9.7425031661     0.0909842967     -0.0344218850     0.2249739646     -0.0184466657     37.1262893676     77.6636886596     -72.8703308105
  9 116    2   25     -0.1029559254     -9.7425031661     0.0909842967     -0.0344218850     0.2249739646     -0.0184466657     37.1262893676     77.6636886596     -72.8703308105
 10  68    3   28     -0.0814070034     -9.7472915649     0.0191545906     -0.0203069162     0.2236423492     -0.0219088268     37.1262893676     77.6636886596     -72.8703308105
 11  20    3   27     -0.1149275422     -9.7017993927     0.1077445626     -0.0253669977     0.2212454795     -0.0264362716     37.1262893676     77.6636886596     -72.8703308105
 11 229    4   35     -0.1149275422     -9.7017993927     0.1077445626     -0.0253669977     0.2212454795     -0.0264362716     37.1262893676     77.6636886596     -72.8703308105
 12 182    4   33     -0.0598580884     -9.7233486175     -0.2130948066     -0.0163121104     0.1951460933     -0.0160497846     37.1262893676     77.6636886596     -72.8703308105
 13 134    2   33     -0.0335205316     -9.7760238647     -0.0143659424     -0.0551948547     0.1773026466     -0.0117886614     37.1262893676     77.6636886596     -72.8703308105
 14  87    2   36     -0.0335205316     -9.7760238647     -0.0143659424     -0.0551948547     0.1773026466     -0.0117886614     37.1262893676     77.6636886596     -72.8703308105
 15  40    1   36     -0.0957729530     -9.6610965728     -0.3926690864     -0.0016645026     0.1727752113     -0.0208435487     37.1262893676     77.6636886596     -72.8703308105
 15 248    0   27     -0.1388707752     -9.8239097595     0.1747856235     -0.0224374747     0.1514695882     -0.0251046705     37.1262893676     77.6636886596     -72.8703308105
 16 200    0   17     -0.1388707752     -9.8239097595     0.1747856235     -0.0224374747     0.1514695882     -0.0251046705     37.1262893676     77.6636886596     -72.8703308105
 17 153    0   11     -0.0383091812     -9.7616577148     -0.0239432382     -0.0080561866     0.1117878913     0.0089843101     37.4765357971     76.9608535766     -73.2076950073
 18 105    0   11     -0.0790126848     -9.8406705856     0.2059118509     0.0031292586     0.1008687615     0.0326868033     37.4765357971     76.9608535766     -73.2076950073
 19  57   -1   19     -0.0790126848     -9.8406705856     0.2059118509     0.0031292586     0.1008687615     0.0326868033     37.4765357971     76.9608535766     -73.2076950073
 20   8   -1   27     -0.1436594247     -9.6634902954     -0.0143659424     0.0452078437     0.1173806071     0.0260288000     37.4765357971     76.9608535766     -73.2076950073
 20 216    0   34     -0.1915459060     -9.7089824676     0.4046407222     0.0079230217     0.0904822731     0.0055221486     37.4765357971     76.9608535766     -73.2076950073
 21 167   -1   34     -0.1915459060     -9.7089824676     0.4046407222     0.0079230217     0.0904822731     0.0055221486     37.4765357971     76.9608535766     -73.2076950073
 22 119   -1   33     -0.2657699346     -9.7784175872     0.5866093158     0.0065914225     0.0862211513     -0.0298984336     37.4765357971     76.9608535766     -73.2076950073
 23  71    0   31     -0.2442210197     -9.7520809173     0.6464673995     0.0057924613     0.0755683469     -0.0354911565     37.4765357971     76.9608535766     -73.2076950073
 24  23   -1   26     -0.2442210197     -9.7520809173     0.6464673995     0.0057924613     0.0755683469     -0.0354911565     37.4765357971     76.9608535766     -73.2076950073
 24 231   -1   23     -0.2322494029     -9.7832069396     0.7111141681     0.0196411113     0.0377508831     -0.0219088268     38.3521575927     77.4879837036     -71.6895599365
 25 183    0   19     -0.1963345432     -9.7017993927     0.5267512321     0.0156463074     -0.0083225059     -0.0248383498     38.3521575927     77.4879837036     -71.6895599365
 26 136    0   15     -0.1963345432     -9.7017993927     0.5267512321     0.0156463074     -0.0083225059     -0.0248383498     38.3521575927     77.4879837036     -71.6895599365
 27  88    0   13     -0.1316878080     -9.6826448440     0.5411171436     -0.0173773932     -0.0519990062     -0.0450786828     38.3521575927     77.4879837036     -71.6895599365
 28  41    0   10     -0.0909842967     -9.7065887451     0.3854861259     -0.0469389295     -0.0874195957     -0.0722433376     38.3521575927     77.4879837036     -71.6895599365
 28 249    0    7     -0.0909842967     -9.7065887451     0.3854861259     -0.0469389295     -0.0874195957     -0.0722433376     38.3521575927     77.4879837036     -71.6895599365
 29 202    0    4     -0.0071829710     -9.6898279190     0.3016848087     -0.0892838287     -0.0972734355     -0.1034028053     38.3521575927     77.4879837036     -71.6895599365
 30 154    0    3     -0.0023943238     -9.7281370162     -0.0718297100     -0.1342919468     -0.0895501518     -0.1271052837     38.3521575927     77.4879837036     -71.6895599365
 31 107    0    2     -0.0023943238     -9.7281370162     -0.0718297100     -0.1342919468     -0.0895501518     -0.1271052837     38.3521575927     77.4879837036     -71.6895599365
 32  60    0    0     0.0335205316     -9.7784175872     -0.1891515731     -0.1446784257     -0.0749025392     -0.1167188048     35.3750495910     76.9608535766     -72.5329666137
 33  13    0    0     0.0478864765     -9.8406705856     -0.2226721048     -0.0932786369     -0.0637170982     -0.0871572589     35.3750495910     76.9608535766     -72.5329666137
 33 221    0    0     0.0478864765     -9.8406705856     -0.2226721048     -0.0932786369     -0.0637170982     -0.0871572589     35.3750495910     76.9608535766     -72.5329666137
 34 173    0    0     0.0670410633     -9.7975721359     -0.1843629074     -0.0221711564     -0.0456073284     -0.0543998813     35.3750495910     76.9608535766     -72.5329666137
 35 126    0    0     0.0478864765     -9.7784175872     -0.1221105098     0.0124504661     -0.0314923572     -0.0277678704     35.3750495910     76.9608535766     -72.5329666137
 36  78    0    0     0.0478864765     -9.7784175872     -0.1221105098     0.0124504661     -0.0314923572     -0.0277678704     35.3750495910     76.9608535766     -72.5329666137
 37  30    0    0     0.0383091812     -9.7353200912     -0.1316878080     0.0278970360     -0.0282965183     -0.0067285780     35.3750495910     76.9608535766     -72.5329666137
 37 237    0    0     0.0239432382     -9.7305316925     -0.1436594247     0.0276307129     -0.0426778030     0.0009947060     35.3750495910     76.9608535766     -72.5329666137
 38 189    0    0     0.0239432382     -9.7305316925     -0.1436594247     0.0276307129     -0.0426778030     0.0009947060     35.3750495910     76.9608535766     -72.5329666137
 39 140    0    0     0.0119716191     -9.7065887451     -0.1077445626     0.0223043107     -0.0679782152     -0.0019348161     36.0755462646     77.6636886596     -71.8582458496
 40  93    0    0     -0.4381612300     -9.5198307037     -0.4788647174     -0.0264322781     -0.1777021312     0.0286920051     36.0755462646     77.6636886596     -71.8582458496
 41  45    0    0     -0.4381612300     -9.5198307037     -0.4788647174     -0.0264322781     -0.1777021312     0.0286920051     36.0755462646     77.6636886596     -71.8582458496
 41 253    0    0     -0.0502807998     -9.8215160369     -0.2370380401     -0.1095241661     -0.5846393108     0.1919462680     36.0755462646     77.6636886596     -71.8582458496
 42 205    0    0     -0.2609812974     -9.7137708663     -0.3112620830     -0.0794299888     -0.7660033702     0.1999358654     36.0755462646     77.6636886596     -71.8582458496
 43 157    0    1     -0.2609812974     -9.7137708663     -0.3112620830     -0.0794299888     -0.7660033702     0.1999358654     36.0755462646     77.6636886596     -71.8582458496
 44 110   -2    2     -0.3040791034     -9.7760238647     -0.2968961238     -0.0882185554     -1.0882507514     0.1887504386     36.0755462646     77.6636886596     -71.8582458496
 45  62   -5    3     -0.3088677406     -9.7736291885     -0.2921074867     -0.0988713550     -1.3809366226     0.1477371215     36.0755462646     77.6636886596     -71.8582458496
 46  14   -6    4     -0.3088677406     -9.7736291885     -0.2921074867     -0.0988713550     -1.3809366226     0.1477371215     36.0755462646     77.6636886596     -71.8582458496
 46 223   -7    5     -0.3064734458     -9.7975721359     -0.3016848087     -0.0940775966     -1.5481857299     0.0452038526     36.0755462646     77.6636886596     -71.8582458496
 47 175   -8    5     -0.4214009761     -9.8215160369     -0.3471769332     -0.0314923572     -1.6264838218     -0.0762381458     35.1999244689     78.1908187866     -72.7016525268
 48 128   -8    4     -0.4214009761     -9.8215160369     -0.3471769332     -0.0314923572     -1.6264838218     -0.0762381458     35.1999244689     78.1908187866     -72.7016525268
 49  81   -7    4     -0.5243568897     -9.6610965728     -0.3375996351     0.0121841442     -1.7615080833     -0.0946142292     35.1999244689     78.1908187866     -72.7016525268
 50  33   -5    3     -0.4453442096     -9.6730680465     -0.3112620830     -0.0192416334     -1.9892118453     -0.0141855430     35.1999244689     78.1908187866     -72.7016525268
 50 242   -4    4     -0.4453442096     -9.6730680465     -0.3112620830     -0.0192416334     -1.9892118453     -0.0141855430     35.1999244689     78.1908187866     -72.7016525268
 51 194   -3    4     0.0981672668     -9.7041940689     -0.1628140068     -0.1231064915     -2.2432813644     0.1128491640     35.1999244689     78.1908187866     -72.7016525268
 52 147   -1    3     -0.0766183614     -9.7808122634     -0.1029559254     -0.1769031763     -2.0898809432     0.0127127933     35.1999244689     78.1908187866     -72.7016525268
 53 100    0    4     -0.0766183614     -9.7808122634     -0.1029559254     -0.1769031763     -2.0898809432     0.0127127933     35.1999244689     78.1908187866     -72.7016525268
 54  52   -1    3     -0.1388707752     -9.8167276382     -0.1915459060     -0.1761042118     -1.9178380012     -0.0658516597     35.1999244689     78.1908187866     -72.7016525268
 55   5   -1    2     0.2298550844     -9.7903900146     -0.1508424043     -0.2149869441     -1.9340835571     -0.0474755668     30.8218250274     79.4207916259     -68.1472549438
 55 213    0    3     0.2298550844     -9.7903900146     -0.1508424043     -0.2149869441     -1.9340835571     -0.0474755668     30.8218250274     79.4207916259     -68.1472549438
 56 165   -1    2     -0.4453442096     -9.7257432937     -0.3830918121     -0.1920834159     -1.8142395019     -0.1116587162     30.8218250274     79.4207916259     -68.1472549438
 57 119   -3    0     -0.1340821266     -9.8430643081     -0.5722434043     -0.1337593078     -2.0451390743     -0.0117886614     30.8218250274     79.4207916259     -68.1472549438
 58  72   -4    1     -0.1340821266     -9.8430643081     -0.5722434043     -0.1337593078     -2.0451390743     -0.0117886614     30.8218250274     79.4207916259     -68.1472549438
 59  24   -4    1     0.2777415513     -9.6443357467     -0.2657699346     -0.0743699073     -1.8022550582     -0.0280341911     30.8218250274     79.4207916259     -68.1472549438
 59 233   -3    1     0.0885899734     -9.9077110290     -0.2992904472     -0.1396183490     -1.3907904624     -0.0243057084     30.8218250274     79.4207916259     -68.1472549438
 60 185   -2    1     0.0885899734     -9.9077110290     -0.2992904472     -0.1396183490     -1.3907904624     -0.0243057084     30.8218250274     79.4207916259     -68.1472549438
 61 137   -2    0     -0.3615428924     -9.6898279190     -0.3878804397     -0.1934150314     -1.2549672126     -0.0812982273     30.8218250274     79.4207916259     -68.1472549438
 62  90   -2    0     -0.3208393812     -9.7041940689     -0.5913979530     -0.1942139816     -1.5423265457     0.0681073904     28.5452117919     76.0823059082     -65.2796707153
 63  43   -3    0     -0.3208393812     -9.7041940689     -0.5913979530     -0.1942139816     -1.5423265457     0.0681073904     28.5452117919     76.0823059082     -65.2796707153
 63 251   -5    0     -0.4429498672     -9.7425031661     -0.6177354812     -0.1691798925     -1.8504590034     0.0715695476     28.5452117919     76.0823059082     -65.2796707153
 64 204   -7    0     -0.1125332117     -9.7736291885     -0.5195682525     -0.1414825916     -2.1261003017     -0.0072612180     28.5452117919     76.0823059082     -65.2796707153
 65 157   -7    0     -0.1125332117     -9.7736291885     -0.5195682525     -0.1414825916     -2.1261003017     -0.0072612180     28.5452117919     76.0823059082     -65.2796707153
 66 110   -7    1     -0.3878804397     -9.7951784133     -0.4190066337     -0.1127200007     -2.0078542232     -0.1939516544     28.5452117919     76.0823059082     -65.2796707153
 67  62   -8    1     -0.3447826147     -9.7496862411     -0.4549215316     -0.0671792602     -2.0627162456     -0.2211163043     28.5452117919     76.0823059082     -65.2796707153
 68  15   -9    0     -0.3447826147     -9.7496862411     -0.4549215316     -0.0671792602     -2.0627162456     -0.2211163043     28.5452117919     76.0823059082     -65.2796707153
 68 224  -10    0     -0.5339341640     -9.7664461135     -0.4405555725     -0.0216385149     -2.2073280811     -0.2357639074     28.5452117919     76.0823059082     -65.2796707153
 69 177  -10    0     -0.2705585718     -9.6658849716     -0.5363285064     0.0124504661     -2.4824366569     -0.2552052736     26.0934772491     77.4879837036     -60.8939590454
 70 129  -10    0     -0.2705585718     -9.6658849716     -0.5363285064     0.0124504661     -2.4824366569     -0.2552052736     26.0934772491     77.4879837036     -60.8939590454
 71  82  -10   -2     -0.1364764571     -9.7305316925     -0.3878804397     -0.0051266665     -2.4747135639     -0.3156599760     26.0934772491     77.4879837036     -60.8939590454
 72  35  -11   -4     -0.3040791034     -9.7017993927     -0.4070350170     -0.0077898669     -2.5841710567     -0.3441562175     26.0934772491     77.4879837036     -60.8939590454
 72 243  -13   -4     -0.3040791034     -9.7017993927     -0.4070350170     -0.0077898669     -2.5841710567     -0.3441562175     26.0934772491     77.4879837036     -60.8939590454
 73 195  -14   -5     -0.4429498672     -9.7161655426     -0.4525271415     -0.0219048357     -2.9921736717     -0.2829025745     26.0934772491     77.4879837036     -60.8939590454
 74 149  -16   -7     -0.2154891252     -9.7808122634     -0.5985808849     -0.0290954799     -3.3788704872     -0.2075339794     26.0934772491     77.4879837036     -60.8939590454
 75 101  -19   -7     -0.2154891252     -9.7808122634     -0.5985808849     -0.0290954799     -3.3788704872     -0.2075339794     26.0934772491     77.4879837036     -60.8939590454
 76  54  -18   -6     -0.1077445626     -9.7137708663     -0.6440730571     -0.0312260413     -3.4252102375     -0.2133930206     26.0934772491     77.4879837036     -60.8939590454
 77   7  -15   -6     0.0430978250     -9.7065887451     -0.5794263362     -0.0562601375     -3.1945769786     -0.2224478960     23.4666156768     76.9608535766     -54.9901123046
 77 215  -13   -5     0.0430978250     -9.7065887451     -0.5794263362     -0.0562601375     -3.1945769786     -0.2224478960     23.4666156768     76.9608535766     -54.9901123046
 78 168  -11   -4     0.0119716191     -9.7161655426     -0.7422403812     -0.0642497444     -2.9817869186     -0.1862283706     23.4666156768     76.9608535766     -54.9901123046
 79 121  -11   -4     0.3471769332     -9.7065887451     -0.4788647174     -0.0791636705     -2.7285165786     -0.0701127767     23.4666156768     76.9608535766     -54.9901123046
 80  74  -12   -5     0.3471769332     -9.7065887451     -0.4788647174     -0.0791636705     -2.7285165786     -0.0701127767     23.4666156768     76.9608535766     -54.9901123046
 81  27  -11   -6     0.5530887603     -9.6610965728     -0.6632276535     -0.1047304034     -2.6371688842     0.0164412736     23.4666156768     76.9608535766     -54.9901123046
 81 235  -10   -5     0.3280223608     -9.9053173065     -0.7709722518     -0.1337593078     -2.1173117160     0.0332194447     23.4666156768     76.9608535766     -54.9901123046
 82 188  -11   -5     0.3280223608     -9.9053173065     -0.7709722518     -0.1337593078     -2.1173117160     0.0332194447     23.4666156768     76.9608535766     -54.9901123046
 83 140  -10   -4     -0.0095772953     -9.7161655426     -0.5722434043     -0.0490694952     -1.5553762912     -0.0037990567     23.4666156768     76.9608535766     -54.9901123046
 84  93   -8   -3     0.0790126848     -9.6874332427     -0.6344957828     -0.0101867485     -1.3348631858     -0.0000705747     23.4666156768     76.9608535766     -54.9901123046
 85  45   -7   -3     0.0790126848     -9.6874332427     -0.6344957828     -0.0101867485     -1.3348631858     -0.0000705747     23.4666156768     76.9608535766     -54.9901123046
 85 253   -6   -2     0.0454921483     -9.7999668121     -0.5387228012     -0.0211058735     -0.9918428421     -0.0272352337     24.6924839019     75.3794631958     -52.4598922729
 86 206   -6   -3     0.1987288665     -9.7185602188     -0.6943538665     0.0404140806     -0.7883742332     0.0979352474     24.6924839019     75.3794631958     -52.4598922729
 87 158   -5   -3     0.1987288665     -9.7185602188     -0.6943538665     0.0404140806     -0.7883742332     0.0979352474     24.6924839019     75.3794631958     -52.4598922729
 88 110   -4   -2     0.0143659424     -9.6802511215     -0.6225241661     0.0758346605     -0.4072700500     0.1703743362     24.6924839019     75.3794631958     -52.4598922729
 89  62   -3   -1     -0.1652083396     -9.8095445632     -0.5554831027     0.0747693824     -0.1100568056     0.1235019803     24.6924839019     75.3794631958     -52.4598922729
 90  14   -1    0     -0.1652083396     -9.8095445632     -0.5554831027     0.0747693824     -0.1100568056     0.1235019803     24.6924839019     75.3794631958     -52.4598922729
 90 223    0    0     -0.2681642532     -9.7640523910     -0.4812590599     0.1693130254     -0.0077898645     0.1021963596     24.6924839019     75.3794631958     -52.4598922729
 91 175    0    0     -0.3112620830     -9.7616577148     -0.4046407222     0.2284360885     0.0060587835     0.0518618583     24.6924839019     75.3794631958     -52.4598922729
 92 126    0    0     -0.3112620830     -9.7616577148     -0.4046407222     0.2284360885     0.0060587835     0.0518618583     24.6924839019     75.3794631958     -52.4598922729
 93  78    0    0     -0.2011231899     -9.7712354660     -0.3352053165     0.2478775024     0.0036619021     0.0047231884     25.0427322387     78.8936614990     -52.4598922729
 94  30    0    0     -0.1747856235     -9.7927837371     -0.3208393812     0.2617261409     0.0324244785     0.0398774480     25.0427322387     78.8936614990     -52.4598922729
 94 238    0    0     -0.1747856235     -9.7927837371     -0.3208393812     0.2617261409     0.0324244785     0.0398774480     25.0427322387     78.8936614990     -52.4598922729
 95 190    0    0     -0.2418267011     -9.7544746398     -0.3112620830     0.3006088733     0.0473384094     0.1232356548     25.0427322387     78.8936614990     -52.4598922729
 96 142    0    0     -0.4333725929     -9.6036319732     -0.6895652294     0.2308329820     -0.0485368490     0.2081918001     25.0427322387     78.8936614990     -52.4598922729
 97  94    0    0     -0.4333725929     -9.6036319732     -0.6895652294     0.2308329820     -0.0485368490     0.2081918001     25.0427322387     78.8936614990     -52.4598922729
 98  46    0    2     -0.3399939537     -9.7568693161     -0.5530887603     0.1136521339     -0.1699788475     0.1722385787     25.0427322387     78.8936614990     -52.4598922729
 98 255   -1    6     -0.3687258243     -9.7257432937     -0.5937922477     0.0950097179     -0.1723757266     0.0715695476     25.0427322387     78.8936614990     -52.4598922729
 99 207   -1   10     -0.3687258243     -9.7257432937     -0.5937922477     0.0950097179     -0.1723757266     0.0715695476     25.0427322387     78.8936614990     -52.4598922729
100 160    0   12     -0.4716817855     -9.7736291885     -0.2609812974     0.0542627334     -0.1595923662     -0.0240393900     26.0934772491     77.4879837036     -51.4478034973
101 113    0   14     -0.4429498672     -9.8071498870     -0.1795742750     0.0550616931     -0.2000730276     -0.0418828392     26.0934772491     77.4879837036     -51.4478034973
102  65   -1   16     -0.4429498672     -9.8071498870     -0.1795742750     0.0550616931     -0.2000730276     -0.0418828392     26.0934772491     77.4879837036     -51.4478034973
103  18   -1   17     -0.3304166793     -9.7401084899     -0.3687258243     0.0734377813     -0.2474780082     -0.0008695349     26.0934772491     77.4879837036     -51.4478034973
103 226    0   18     -0.3375996351     -9.6730680465     -0.4118237018     0.0635839414     -0.1974098205     0.0273604035     26.0934772491     77.4879837036     -51.4478034973
104 178    0   18     -0.3375996351     -9.6730680465     -0.4118237018     0.0635839414     -0.1974098205     0.0273604035     26.0934772491     77.4879837036     -51.4478034973
105 130    0   20     -0.3735145092     -9.7353200912     -0.4477385520     0.0406804037     -0.1715767621     0.0396111278     26.0934772491     77.4879837036     -51.4478034973
106  83    0   21     -0.4549215316     -9.7712354660     -0.3064734458     0.0140483846     -0.2181827783     0.0342847251     26.0934772491     77.4879837036     -51.4478034973
107  35    0   22     -0.4549215316     -9.7712354660     -0.3064734458     0.0140483846     -0.2181827783     0.0342847251     26.0934772491     77.4879837036     -51.4478034973
107 244    0   24     -0.4046407222     -9.7281370162     -0.2921074867     0.0199074277     -0.2442821741     -0.0085928192     26.0934772491     76.0823059082     -51.1104393005
108 196    0   23     -0.2466153383     -9.7305316925     -0.1221105098     0.0255001544     -0.1635871505     -0.0386869955     26.0934772491     76.0823059082     -51.1104393005
109 149   -1   21     -0.2466153383     -9.7305316925     -0.1221105098     0.0255001544     -0.1635871505     -0.0386869955     26.0934772491     76.0823059082     -51.1104393005
110 101    0   23     -0.3543598890     -9.7233486175     -0.3184450626     0.0292286348     -0.0567927742     -0.0370890760     26.0934772491     76.0823059082     -51.1104393005
111  53    0   27     -0.3998520660     -9.8622188568     -0.0191545906     0.0087219829     -0.0410798835     -0.0099244203     26.0934772491     76.0823059082     -51.1104393005
112   5    1   31     -0.3998520660     -9.8622188568     -0.0191545906     0.0087219829     -0.0410798835     -0.0099244203     26.0934772491     76.0823059082     -51.1104393005
112 213    4   37     -0.2442210197     -9.7353200912     -0.4549215316     0.0281633520     -0.0381503629     0.0113811922     26.0934772491     76.0823059082     -51.1104393005
113 165    3   37     -0.3375996351     -9.6443357467     -0.2681642532     0.0153799867     0.0515995311     -0.0006032148     26.0934772491     76.0823059082     -51.1104393005
114 118    3   31     -0.3375996351     -9.6443357467     -0.2681642532     0.0153799867     0.0515995311     -0.0006032148     26.0934772491     76.0823059082     -51.1104393005
115  70    4   32     -0.3423882961     -9.7448978424     -0.2537982940     -0.0029961037     -0.0400146007     0.0012610261     25.3929805755     76.0823059082     -50.0983543395
116  22    3   24     -0.4118237018     -9.7951784133     -0.0383091812     -0.0163121104     -0.1297644977     -0.0019348161     25.3929805755     76.0823059082     -50.0983543395
116 230    1   17     -0.4118237018     -9.7951784133     -0.0383091812     -0.0163121104     -0.1297644977     -0.0019348161     25.3929805755     76.0823059082     -50.0983543395
117 183    2   18     -0.2705585718     -9.8263044357     0.0957729530     -0.0213721966     -0.1494721889     0.0185718364     25.3929805755     76.0823059082     -50.0983543395
118 136    2   16     -0.2059118509     -9.6419420242     0.0766183614     -0.0184426736     -0.0629181337     0.0340184020     25.3929805755     76.0823059082     -50.0983543395
119  88    1   24     -0.2059118509     -9.6419420242     0.0766183614     -0.0184426736     -0.0629181337     0.0340184020     25.3929805755     76.0823059082     -50.0983543395
120  40    1   32     -0.3208393812     -9.7688407897     0.1053502440     -0.0269649171     -0.0488031673     0.0318878436     25.3929805755     76.0823059082     -50.0983543395
120 249    0   30     -0.4357668876     -9.7592630386     -0.0814070034     -0.0189753150     -0.0807615852     0.0047231884     25.3929805755     76.0823059082     -50.0983543395
121 201    0   30     -0.4357668876     -9.7592630386     -0.0814070034     -0.0189753150     -0.0807615852     0.0047231884     25.3929805755     76.0823059082     -50.0983543395
122 153    0   31     -0.6057639122     -9.7592630386     -0.0454921483     -0.0080561866     -0.1220412135     -0.0269689106     25.3929805755     76.0823059082     -50.0983543395
123 106    0   33     -0.5099909305     -9.7257432937     0.1676026582     -0.0157794723     -0.2296345472     -0.0104570603     25.7432289123     76.7851409912     -50.4357147216
124  59   -1   36     -0.5099909305     -9.7257432937     0.1676026582     -0.0157794723     -0.2296345472     -0.0104570603     25.7432289123     76.7851409912     -50.4357147216
125  11    0   36     -0.4405555725     -9.7736291885     -0.0239432382     -0.0189753150     -0.2930187225     0.0254961609     25.7432289123     76.7851409912     -50.4357147216
125 220    0   31     -0.2035175085     -9.8095445632     0.2968961238     -0.0413462066     -0.2858280944     0.0601177787     25.7432289123     76.7851409912     -50.4357147216
126 173    0   29     -0.2035175085     -9.8095445632     0.2968961238     -0.0413462066     -0.2858280944     0.0601177787     25.7432289123     76.7851409912     -50.4357147216
127 125    0   29     -0.2035175085     -9.7520809173     0.1963345432     -0.0035287439     -0.1209759354     0.0446712112     25.7432289123     76.7851409912     -50.4357147216
128  78    0   29     -0.4716817855     -9.7209539413     0.0239432382     0.0095209417     -0.0085888252     0.0145770335     25.7432289123     76.7851409912     -50.4357147216
129  30    1   28     -0.4716817855     -9.7209539413     0.0239432382     0.0095209417     -0.0085888252     0.0145770335     25.7432289123     76.7851409912     -50.4357147216
129 238    1   28     -0.5219625949     -9.7975721359     0.0502807998     -0.0008655433     -0.0607875728     0.0105822312     25.7432289123     76.7851409912     -50.4357147216
130 190    1   29     -0.5052022933     -9.7257432937     -0.0526751232     -0.0101867485     -0.1382867336     0.0081853504     26.9690971374     76.9608535766     -51.6164855957
131 143    0   27     -0.5052022933     -9.7257432937     -0.0526751232     -0.0101867485     -0.1382867336     0.0081853504     26.9690971374     76.9608535766     -51.6164855957
132  96    1   32     -0.3615428924     -9.7425031661     -0.0670410633     0.0089883022     -0.1633208370     0.0121801531     26.9690971374     76.9608535766     -51.6164855957
133  48    1   28     -0.3974577426     -9.7401084899     0.2633756160     0.0020639784     -0.1108557701     0.0191044788     26.9690971374     76.9608535766     -51.6164855957
134   0    1   20     -0.3974577426     -9.7401084899     0.2633756160     0.0020639784     -0.1108557701     0.0191044788     26.9690971374     76.9608535766     -51.6164855957
134 208    1   21     -0.3687258243     -9.7233486175     0.1077445626     -0.0013981833     -0.0488031673     0.0113811922     26.9690971374     76.9608535766     -51.6164855957
135 160    0   19     -0.5004136562     -9.7951784133     0.2035175085     -0.0109857093     -0.0512000513     0.0201697564     26.9690971374     76.9608535766     -51.6164855957
136 112    0   13     -0.5004136562     -9.7951784133     0.2035175085     -0.0109857093     -0.0512000513     0.0201697564     26.9690971374     76.9608535766     -51.6164855957
137  65    0   13     -0.4022463798     -9.7712354660     0.1268991470     -0.0096541080     -0.1041977643     0.0385458469     26.9690971374     76.9608535766     -51.6164855957
138  17    0    8     -0.3232336997     -9.7425031661     0.1819685935     -0.0203069162     -0.0943439102     0.0388121652     28.1949653625     78.1908187866     -50.7730789184
138 225    0    8     -0.3232336997     -9.7425031661     0.1819685935     -0.0203069162     -0.0943439102     0.0388121652     28.1949653625     78.1908187866     -50.7730789184
139 178    1   14     -0.3735145092     -9.6778564453     -0.0335205316     -0.0368187665     -0.0189753112     0.0366816067     28.1949653625     78.1908187866     -50.7730789184
140 131    1   21     -0.5243568897     -9.7281370162     0.2657699346     -0.0245680356     -0.0064582638     0.0225666379     28.1949653625     78.1908187866     -50.7730789184
141  83    0   28     -0.5243568897     -9.7281370162     0.2657699346     -0.0245680356     -0.0064582638     0.0225666379     28.1949653625     78.1908187866     -50.7730789184
142  35    0   26     -0.5195682525     -9.7999668121     0.1221105098     -0.0328239631     -0.0733046245     0.0321541666     28.1949653625     78.1908187866     -50.7730789184
142 244    1   24     -0.3711201906     -9.7568693161     0.1747856235     -0.0245680356     -0.0898164749     0.0505302524     28.1949653625     78.1908187866     -50.7730789184
143 197    1   23     -0.3711201906     -9.7568693161     0.1747856235     -0.0245680356     -0.0898164749     0.0505302524     28.1949653625     78.1908187866     -50.7730789184
144 149    1   21     -0.3687258243     -9.7089824676     -0.0646467447     -0.0141815519     -0.0208395504     0.0476007318     28.1949653625     78.1908187866     -50.7730789184
145 102    2   20     -0.4956250190     -9.6682786941     -0.0550694465     -0.0243017172     0.0508005666     0.0188381557     26.7939720153     78.5422439575     -50.0983543395
146  54    1   19     -0.4956250190     -9.6682786941     -0.0550694465     -0.0243017172     0.0508005666     0.0188381557     26.7939720153     78.5422439575     -50.0983543395
147   6    0   18     -0.4908363342     -9.7425031661     -0.0095772953     -0.0208395552     0.0302939176     0.0068537497     26.7939720153     78.5422439575     -50.0983543395
147 214    0   16     -0.5123852729     -9.7664461135     0.1364764571     -0.0245680356     -0.0045940222     0.0260288000     26.7939720153     78.5422439575     -50.0983543395
148 167    0   14     -0.5123852729     -9.7664461135     0.1364764571     -0.0245680356     -0.0045940222     0.0260288000     26.7939720153     78.5422439575     -50.0983543395
149 119    0   15     -0.4860476970     -9.7688407897     0.0454921483     -0.0125836300     -0.0205732321     0.0518618583     26.7939720153     78.5422439575     -50.0983543395
150  71    0   15     -0.4908363342     -9.6898279190     0.0383091812     -0.0157794723     0.0012650209     0.0510628938     26.7939720153     78.5422439575     -50.0983543395
151  23    0   15     -0.4908363342     -9.6898279190     0.0383091812     -0.0157794723     0.0012650209     0.0510628938     26.7939720153     78.5422439575     -50.0983543395
151 231    0   14     -0.5291455268     -9.7065887451     0.0407035017     -0.0096541080     0.0441425704     0.0145770335     26.7939720153     78.5422439575     -50.0983543395
152 183    0   13     -0.5459058284     -9.7401084899     0.1364764571     -0.0165784335     0.0585238552     -0.0075275382     26.7939720153     78.5422439575     -50.0983543395
153 136    0   12     -0.5459058284     -9.7401084899     0.1364764571     -0.0165784335     0.0585238552     -0.0075275382     26.7939720153     78.5422439575     -50.0983543395
154  89    0   10     -0.4884420394     -9.7544746398     0.1484480619     -0.0227037954     0.0492026519     0.0004620659     28.1949653625     78.1908187866     -51.1104393005
155  40    0    9     -0.5147795677     -9.7640523910     0.2011231899     -0.0245680356     0.0643828964     0.0334857678     28.1949653625     78.1908187866     -51.1104393005
155 248    0    7     -0.5147795677     -9.7640523910     0.2011231899     -0.0245680356     0.0643828964     0.0334857678     28.1949653625     78.1908187866     -51.1104393005
156 200    0    7     -0.5506944656     -9.7185602188     0.1268991470     -0.0245680356     0.0894169902     0.0526608180     28.1949653625     78.1908187866     -51.1104393005
157 152    0    4     -0.6704106330     -9.7377147674     0.0694353866     -0.0322913217     0.0824926757     0.0499976110     28.1949653625     78.1908187866     -51.1104393005
158 105    0    2     -0.6704106330     -9.7377147674     0.0694353866     -0.0322913217     0.0824926757     0.0499976110     28.1949653625     78.1908187866     -51.1104393005
159  57    0    2     -0.6033696174     -9.7089824676     -0.0454921483     -0.0232364368     0.0334897613     0.0129791128     28.1949653625     78.1908187866     -51.1104393005
160   9    0    1     -0.5387228012     -9.7425031661     -0.1173218607     -0.0290954799     0.0031292619     -0.0219088268     28.1949653625     78.1908187866     -51.1104393005
160 217    0    1     -0.5387228012     -9.7425031661     -0.1173218607     -0.0290954799     0.0031292619     -0.0219088268     28.1949653625     78.1908187866     -51.1104393005
161 170    0    0     -0.4716817855     -9.7305316925     -0.1628140068     -0.0378840446     -0.0011318604     -0.0306973934     28.5452117919     78.5422439575     -49.4236259460
162 123    0    0     -0.5243568897     -9.7448978424     -0.1771799468     -0.0461399698     0.0044608631     -0.0147181844     28.5452117919     78.5422439575     -49.4236259460
163  75    0    0     -0.5243568897     -9.7448978424     -0.1771799468     -0.0461399698     0.0044608631     -0.0147181844     28.5452117919     78.5422439575     -49.4236259460
164  28    0    0     -0.5291455268     -9.7520809173     -0.1676026582     -0.0448083686     0.0036619021     -0.0141855430     28.5452117919     78.5422439575     -49.4236259460
164 236    0    0     -0.5075965881     -9.7065887451     -0.1723913097     -0.0309597229     0.0012650209     -0.0115223407     28.5452117919     78.5422439575     -49.4236259460
165 188    0    0     -0.5075965881     -9.7065887451     -0.1723913097     -0.0309597229     0.0012650209     -0.0115223407     28.5452117919     78.5422439575     -49.4236259460
166 141    0    0     -0.5075965881     -9.7329254150     -0.1747856235     -0.0253669977     0.0015313410     -0.0011358549     28.5452117919     78.5422439575     -49.4236259460
167  93    0    0     -0.5123852729     -9.7209539413     -0.1795742750     -0.0187089920     0.0068577442     0.0092506303     28.5452117919     78.5422439575     -49.4236259460
168  45    0    0     -0.5123852729     -9.7209539413     -0.1795742750     -0.0187089920     0.0068577442     0.0092506303     28.5452117919     78.5422439575     -49.4236259460
168 253    0    0     -0.5291455268     -9.7257432937     -0.2107004880     -0.0048603448     0.0225706338     0.0127127933     27.6695919036     77.6636886596     -49.5923080444
169 205    0    0     -0.5602717399     -9.6946163177     -0.1795742750     0.0065914225     0.0225706338     0.0127127933     27.6695919036     77.6636886596     -49.5923080444
170 157    0    0     -0.5602717399     -9.6946163177     -0.1795742750     0.0065914225     0.0225706338     0.0127127933     27.6695919036     77.6636886596     -49.5923080444
171 109    0    0     -0.5650603771     -9.7329254150     -0.1747856235     -0.0077898669     0.0076567049     -0.0067285780     27.6695919036     77.6636886596     -49.5923080444
172  61    0    0     -0.5626660346     -9.7448978424     -0.1723913097     -0.0352208423     -0.0059256229     -0.0360237956     27.6695919036     77.6636886596     -49.5923080444
173  14    0    0     -0.5626660346     -9.7448978424     -0.1723913097     -0.0352208423     -0.0059256229     -0.0360237956     27.6695919036     77.6636886596     -49.5923080444
173 222    0    0     -0.4908363342     -9.7017993927     -0.1891515731     -0.0501347732     -0.0125836265     -0.0687811756     27.6695919036     77.6636886596     -49.5923080444
174 175    0    0     -0.4597101688     -9.7233486175     -0.2154891252     -0.0570590972     -0.0144478678     -0.0703791046     27.6695919036     77.6636886596     -49.5923080444
175 127    0    0     -0.4597101688     -9.7233486175     -0.2154891252     -0.0570590972     -0.0144478678     -0.0703791046     27.6695919036     77.6636886596     -49.5923080444
176  80    0    0     -0.4190066337     -9.7592630386     -0.2394323587     -0.0527979755     -0.0104530668     -0.0421491575     26.9690971374     79.4207916259     -48.5802230834
177  32    0    0     -0.4142179965     -9.7185602188     -0.2322494029     -0.0453410100     0.0081893444     0.0073863897     26.9690971374     79.4207916259     -48.5802230834
177 240    0    0     -0.4142179965     -9.7185602188     -0.2322494029     -0.0453410100     0.0081893444     0.0073863897     26.9690971374     79.4207916259     -48.5802230834
178 192    0    0     -0.5004136562     -9.7329254150     -0.2322494029     -0.0464062929     0.0289623165     0.0414753723     26.9690971374     79.4207916259     -48.5802230834
179 144    0    0     -0.5387228012     -9.7592630386     -0.2705585718     -0.0418788480     0.0257664728     0.0372142505     26.9690971374     79.4207916259     -48.5802230834
180  96    0    0     -0.5387228012     -9.7592630386     -0.2705585718     -0.0418788480     0.0257664728     0.0372142505     26.9690971374     79.4207916259     -48.5802230834
181  48    0    0     -0.5411171436     -9.7568693161     -0.2681642532     -0.0093877878     0.0124504673     0.0116475117     26.9690971374     79.4207916259     -48.5802230834
182   0    0    0     -0.5171739578     -9.7401084899     -0.2585869789     0.0257664704     0.0017976613     -0.0181803436     26.9690971374     79.4207916259     -48.5802230834
182 208    0    0     -0.5171739578     -9.7401084899     -0.2585869789     0.0257664704     0.0017976613     -0.0181803436     26.9690971374     79.4207916259     -48.5802230834
183 160    0    0     -0.4740760803     -9.7544746398     -0.2466153383     0.0412130403     -0.0003329000     -0.0306973934     28.1949653625     77.1365661621     -49.4236259460
184 112    0    0     -0.4668931484     -9.7305316925     -0.2322494029     0.0313591957     0.0033955817     -0.0157834625     28.1949653625     77.1365661621     -49.4236259460
185  65    0    0     -0.4668931484     -9.7305316925     -0.2322494029     0.0313591957     0.0033955817     -0.0157834625     28.1949653625     77.1365661621     -49.4236259460
186  17    0    0     -0.4836534023     -9.7353200912     -0.2346437215     0.0081893434     0.0068577442     0.0124464726     28.1949653625     77.1365661621     -49.4236259460
186 225    0    0     -0.5052022933     -9.7089824676     -0.2083061695     -0.0053929853     0.0097872657     0.0268277597     28.1949653625     77.1365661621     -49.4236259460
187 178    0    0     -0.5052022933     -9.7089824676     -0.2083061695     -0.0053929853     0.0097872657     0.0268277597     28.1949653625     77.1365661621     -49.4236259460
188 130    0    0     -0.5267512321     -9.7113771438     -0.2346437215     -0.0189753150     0.0063251042     0.0113811922     28.1949653625     77.1365661621     -49.4236259460
189  83    0    0     -0.5459058284     -9.7305316925     -0.2226721048     -0.0365524435     0.0028629419     -0.0197782659     28.1949653625     77.1365661621     -49.4236259460
190  35    0    0     -0.5459058284     -9.7305316925     -0.2226721048     -0.0365524435     0.0028629419     -0.0197782659     28.1949653625     77.1365661621     -49.4236259460
190 244    0    0     -0.4692874431     -9.7401084899     -0.2466153383     -0.0477378892     -0.0000665798     -0.0474755668     28.1949653625     77.1365661621     -49.4236259460
191 197    0    0     -0.4812590599     -9.7425031661     -0.2705585718     -0.0482705307     -0.0061919441     -0.0480082035     26.6188488006     76.9608535766     -50.2670326232
192 149    0    0     -0.4812590599     -9.7425031661     -0.2705585718     -0.0482705307     -0.0061919441     -0.0480082035     26.6188488006     76.9608535766     -50.2670326232
193 101    0    0     -0.4597101688     -9.7640523910     -0.2801358699     -0.0309597229     -0.0091214656     -0.0445460414     26.6188488006     76.9608535766     -50.2670326232
194  53    0    0     -0.4261896133     -9.7425031661     -0.2633756160     -0.0109857093     -0.0032624220     -0.0267025899     26.6188488006     76.9608535766     -50.2670326232
195   6    0    0     -0.4261896133     -9.7425031661     -0.2633756160     -0.0109857093     -0.0032624220     -0.0267025899     26.6188488006     76.9608535766     -50.2670326232
195 214    0    0     -0.4333725929     -9.7496862411     -0.2801358699     0.0020639784     0.0031292619     0.0103159117     26.6188488006     76.9608535766     -50.2670326232
196 165    0    0     -0.4884420394     -9.7377147674     -0.2609812974     0.0108525443     0.0076567049     0.0284256820     26.6188488006     76.9608535766     -50.2670326232
197 117    0    0     -0.4884420394     -9.7377147674     -0.2609812974     0.0108525443     0.0076567049     0.0284256820     26.6188488006     76.9608535766     -50.2670326232
198  69    0    0     -0.5075965881     -9.7329254150     -0.2466153383     0.0129831051     0.0084556655     0.0169739151     26.6188488006     76.9608535766     -50.2670326232
199  21    0    0     -0.4597101688     -9.7209539413     -0.2681642532     0.0103199052     0.0055261440     -0.0096581010     27.6695919036     78.0151138305     -49.9296722412
199 228    0    0     -0.4597101688     -9.7209539413     -0.2681642532     0.0103199052     0.0055261440     -0.0096581010     27.6695919036     78.0151138305     -49.9296722412
200 180    0    0     -0.4836534023     -9.6946163177     -0.2490096569     0.0031292586     0.0049935026     -0.0144518623     27.6695919036     78.0151138305     -49.9296722412
201 132    0    0     -0.4429498672     -9.7448978424     -0.2561926364     -0.0101867485     0.0017976613     -0.0000705747     27.6695919036     78.0151138305     -49.9296722412
202  85    0    0     -0.4429498672     -9.7448978424     -0.2561926364     -0.0101867485     0.0017976613     -0.0000705747     27.6695919036     78.0151138305     -49.9296722412
203  37    0    0     -0.4788647174     -9.7377147674     -0.2514039993     -0.0136489105     0.0025966219     0.0188381557     27.6695919036     78.0151138305     -49.9296722412
203 245    0    0     -0.4836534023     -9.7640523910     -0.2490096569     -0.0093877878     0.0023303015     0.0185718364     27.6695919036     78.0151138305     -49.9296722412
204 197    0    0     -0.4836534023     -9.7640523910     -0.2490096569     -0.0093877878     0.0023303015     0.0185718364     27.6695919036     78.0151138305     -49.9296722412
205 149    0    0     -0.4621044635     -9.7233486175     -0.2514039993     0.0039282199     0.0044608631     0.0105822312     27.6695919036     78.0151138305     -49.9296722412
206 100    0    0     -0.4812590599     -9.7041940689     -0.2681642532     0.0025966186     0.0055261440     0.0119138324     28.5452117919     78.1908187866     -49.4236259460
207  52    0    0     -0.4812590599     -9.7041940689     -0.2681642532     0.0025966186     0.0055261440     0.0119138324     28.5452117919     78.1908187866     -49.4236259460
208   4    0    0     -0.4908363342     -9.7089824676     -0.2801358699     -0.0040613842     0.0135157477     0.0151096749     28.5452117919     78.1908187866     -49.4236259460
208 212    0    0     -0.5123852729     -9.7377147674     -0.2657699346     -0.0072572269     0.0097872657     0.0031252670     28.5452117919     78.1908187866     -49.4236259460
209 164    0    0     -0.5123852729     -9.7377147674     -0.2657699346     -0.0072572269     0.0097872657     0.0031252670     28.5452117919     78.1908187866     -49.4236259460
210 116    0    0     -0.4932306766     -9.7329254150     -0.2897131729     -0.0000665821     -0.0024634613     -0.0243057084     28.5452117919     78.1908187866     -49.4236259460
211  69    0    0     -0.4549215316     -9.7472915649     -0.2561926364     0.0065914225     -0.0061919441     -0.0272352337     28.5452117919     78.1908187866     -49.4236259460
212  21    0    0     -0.4549215316     -9.7472915649     -0.2561926364     0.0065914225     -0.0061919441     -0.0272352337     28.5452117919     78.1908187866     -49.4236259460
212 230    0    0     -0.4644988059     -9.7137708663     -0.2729529142     0.0023302993     -0.0016645008     -0.0077938594     28.5452117919     78.1908187866     -49.4236259460
213 182    0    0     -0.4501328468     -9.7353200912     -0.2609812974     -0.0123173105     0.0047271828     0.0159086346     28.1949653625     79.2450790405     -49.4236259460
214 134    0    0     -0.4501328468     -9.7353200912     -0.2609812974     -0.0123173105     0.0047271828     0.0159086346     28.1949653625     79.2450790405     -49.4236259460
215  86    0    0     -0.4932306766     -9.7448978424     -0.2825301933     -0.0179100332     0.0084556655     0.0334857678     28.1949653625     79.2450790405     -49.4236259460
216  38    0    0     -0.5195682525     -9.7425031661     -0.2753472328     -0.0037950649     0.0140483880     0.0260288000     28.1949653625     79.2450790405     -49.4236259460
216 246    0    0     -0.5195682525     -9.7425031661     -0.2753472328     -0.0037950649     0.0140483880     0.0260288000     28.1949653625     79.2450790405     -49.4236259460
217 197    0    0     -0.5099909305     -9.6970109939     -0.2537982940     0.0172442293     0.0092546262     -0.0048643379     28.1949653625     79.2450790405     -49.4236259460
218 149    0    0     -0.4932306766     -9.6994056701     -0.2298550844     0.0225706315     -0.0016645008     -0.0349585151     28.1949653625     79.2450790405     -49.4236259460
219 101    0    0     -0.4932306766     -9.6994056701     -0.2298550844     0.0225706315     -0.0016645008     -0.0349585151     28.1949653625     79.2450790405     -49.4236259460
220  53    0    0     -0.4668931484     -9.7089824676     -0.2346437215     0.0073903808     -0.0064582638     -0.0493398046     28.1949653625     79.2450790405     -49.4236259460
221   5    0    0     -0.4477385520     -9.7209539413     -0.2633756160     -0.0160457921     -0.0021971411     -0.0333605980     28.1949653625     79.2450790405     -49.4236259460
221 213    0    0     -0.4477385520     -9.7209539413     -0.2633756160     -0.0160457921     -0.0021971411     -0.0333605980     28.1949653625     79.2450790405     -49.4236259460
222 166    0    0     -0.4573158264     -9.7041940689     -0.2681642532     -0.0429441261     -0.0019308209     -0.0203109073     29.0705852508     79.7722091674     -50.6043968200
223 118    0    0     -0.4573158264     -9.7472915649     -0.2729529142     -0.0722393465     -0.0021971411     -0.0163161039     29.0705852508     79.7722091674     -50.6043968200
224  70    0    0     -0.4573158264     -9.7472915649     -0.2729529142     -0.0722393465     -0.0021971411     -0.0163161039     29.0705852508     79.7722091674     -50.6043968200
225  23    0    0     -0.4309782505     -9.7209539413     -0.2801358699     -0.0890175056     0.0097872657     -0.0267025899     29.0705852508     79.7722091674     -50.6043968200
225 230    0    0     -0.3926690864     -9.7496862411     -0.3184450626     -0.1010019183     0.0169779086     -0.0200445866     29.0705852508     79.7722091674     -50.6043968200
226 182    0    0     -0.3926690864     -9.7496862411     -0.3184450626     -0.1010019183     0.0169779086     -0.0200445866     29.0705852508     79.7722091674     -50.6043968200
227 134    0    0     -0.3256280183     -9.6874332427     -0.3519655704     -0.1089915275     0.0244348740     0.0334857678     29.0705852508     79.7722091674     -50.6043968200
228  86    0    0     -0.4261896133     -9.7281370162     -0.3759088277     -0.1132526516     0.0518658542     0.1213714122     29.0705852508     79.7722091674     -50.6043968200
229  39    0    0     -0.4261896133     -9.7281370162     -0.3759088277     -0.1132526516     0.0518658542     0.1213714122     29.0705852508     79.7722091674     -50.6043968200
229 247    0    0     -0.5698490142     -9.7760238647     -0.4429498672     -0.0855553531     0.0563932943     0.1546614408     27.1442203521     76.7851409912     -49.7609901428
230 200    0    0     -0.6153411865     -9.7951784133     -0.4597101688     -0.0224374747     0.0231032752     0.0979352474     27.1442203521     76.7851409912     -49.7609901428
231 152    0    0     -0.6153411865     -9.7951784133     -0.4597101688     -0.0224374747     0.0231032752     0.0979352474     27.1442203521     76.7851409912     -49.7609901428
232 105    0    0     -0.5913979530     -9.7640523910     -0.4525271415     0.0569259262     0.0087219858     0.0017936668     27.1442203521     76.7851409912     -49.7609901428
233  57    0    0     -0.4956250190     -9.7137708663     -0.3639371871     0.1136521339     0.0055261440     -0.0536009263     27.1442203521     76.7851409912     -49.7609901428
234   9    0    0     -0.4956250190     -9.7137708663     -0.3639371871     0.1136521339     0.0055261440     -0.0536009263     27.1442203521     76.7851409912     -49.7609901428
234 217    0    0     -0.5195682525     -9.7353200912     -0.3232336997     0.0960750007     -0.0093877849     -0.0450786828     27.1442203521     76.7851409912     -49.7609901428
235 169    0    0     -0.4836534023     -9.7209539413     -0.3208393812     0.0681113815     -0.0216385126     -0.0509377241     27.1442203521     76.7851409912     -49.7609901428
236 122    0    0     -0.4836534023     -9.7209539413     -0.3208393812     0.0681113815     -0.0216385126     -0.0509377241     27.1442203521     76.7851409912     -49.7609901428
237  75    0    0     -0.4261896133     -9.6994056701     -0.3040791034     0.0502679300     -0.0101867461     -0.0394859580     27.8447170257     77.1365661621     -48.4115409851
238  27    0    0     -0.4621044635     -9.7041940689     -0.3256280183     0.0313591957     0.0039282226     0.0044568686     27.8447170257     77.1365661621     -48.4115409851
238 235    0    0     -0.4621044635     -9.7041940689     -0.3256280183     0.0313591957     0.0039282226     0.0044568686     27.8447170257     77.1365661621     -48.4115409851
239 187    0    0     -0.5147795677     -9.7568693161     -0.3040791034     0.0212390279     0.0095209465     0.0348173666     27.8447170257     77.1365661621     -48.4115409851
240 139    0    0     -0.4956250190     -9.7472915649     -0.3112620830     0.0137820672     0.0092546262     0.0236319184     27.8447170257     77.1365661621     -48.4115409851
241  92    0    0     -0.4956250190     -9.7472915649     -0.3112620830     0.0137820672     0.0092546262     0.0236319184     27.8447170257     77.1365661621     -48.4115409851
242  44    0    0     -0.5028079986     -9.7353200912     -0.3016848087     -0.0029961037     0.0023303015     0.0033915877     27.8447170257     77.1365661621     -48.4115409851
242 251    0    0     -0.4932306766     -9.7137708663     -0.3064734458     -0.0096541080     0.0001997404     -0.0133865821     27.8447170257     77.1365661621     -48.4115409851
243 203    0    0     -0.4932306766     -9.7137708663     -0.3064734458     -0.0096541080     0.0001997404     -0.0133865821     27.8447170257     77.1365661621     -48.4115409851
244 156    0    0     -0.4716817855     -9.7233486175     -0.3328109979     -0.0029961037     -0.0005992200     -0.0208435487     28.8954601287     77.1365661621     -48.7489013671
245 108    0    0     -0.4932306766     -9.7233486175     -0.3256280183     0.0100535845     -0.0053929829     -0.0253709888     28.8954601287     77.1365661621     -48.7489013671
246  60    0    0     -0.4932306766     -9.7233486175     -0.3256280183     0.0100535845     -0.0053929829     -0.0253709888     28.8954601287     77.1365661621     -48.7489013671
247  12    0    0     -0.4477385520     -9.7425031661     -0.2992904472     0.0121841442     -0.0067245841     -0.0298984336     28.8954601287     77.1365661621     -48.7489013671
247 221    0    0     -0.4812590599     -9.7137708663     -0.2753472328     0.0025966186     -0.0048603429     -0.0165824270     28.8954601287     77.1365661621     -48.7489013671
248 173    0    0     -0.4812590599     -9.7137708663     -0.2753472328     0.0025966186     -0.0048603429     -0.0165824270     28.8954601287     77.1365661621     -48.7489013671
249 126    0    0     -0.4716817855     -9.7161655426     -0.2968961238     -0.0133825898     -0.0133825874     -0.0171150636     28.8954601287     77.1365661621     -48.7489013671
250  79    0    0     -0.5219625949     -9.7329254150     -0.2992904472     -0.0213721966     -0.0091214656     -0.0314963531     28.8954601287     77.1365661621     -48.7489013671
251  32    0    0     -0.5219625949     -9.7329254150     -0.2992904472     -0.0213721966     -0.0091214656     -0.0314963531     28.8954601287     77.1365661621     -48.7489013671
251 240    0    0     -0.4812590599     -9.7640523910     -0.3328109979     -0.0211058735     -0.0176437115     -0.0594599723     27.4944686889     77.8394012451     -48.0741767883
252 193    0    0     -0.4166123390     -9.7472915649     -0.3567542552     -0.0045940246     -0.0232364320     -0.0765044641     27.4944686889     77.8394012451     -48.0741767883
253 146    0    0     -0.4166123390     -9.7472915649     -0.3567542552     -0.0045940246     -0.0232364320     -0.0765044641     27.4944686889     77.8394012451     -48.0741767883
254  98    0    0     -0.4142179965     -9.7472915649     -0.3447826147     0.0260327935     -0.0245680356     -0.0701127767     27.4944686889     77.8394012451     -48.0741767883
255  51    0    0     -0.3711201906     -9.7520809173     -0.3112620830     0.0587901782     -0.0237690734     -0.0469429206     27.4944686889     77.8394012451     -48.0741767883
  0   3    0    0     -0.3711201906     -9.7520809173     -0.3112620830     0.0587901782     -0.0237690734     -0.0469429206     27.4944686889     77.8394012451     -48.0741767883
  0 210    0    0     -0.3591485500     -9.7305316925     -0.2729529142     0.0742367458     -0.0157794690     -0.0085928192     27.4944686889     77.8394012451     -48.0741767883
  1 163    0    0     -0.3950634002     -9.6898279190     -0.2394323587     0.0555943298     -0.0021971411     0.0260288000     27.4944686889     77.8394012451     -48.0741767883
  2 114    0    0     -0.3950634002     -9.6898279190     -0.2394323587     0.0555943298     -0.0021971411     0.0260288000     27.4944686889     77.8394012451     -48.0741767883
  3  66    0    0     -0.4477385520     -9.7353200912     -0.2274607658     0.0100535845     0.0047271828     0.0300236034     27.4944686889     77.8394012451     -48.0741767883
  4  17    0    0     -0.4692874431     -9.6970109939     -0.2490096569     -0.0184426736     0.0007323807     0.0036579074     28.7203369140     76.6094360351     -48.2428588867
  4 224    0    0     -0.4692874431     -9.6970109939     -0.2490096569     -0.0184426736     0.0007323807     0.0036579074     28.7203369140     76.6094360351     -48.2428588867
  5 175    0    0     -0.4549215316     -9.7544746398     -0.2825301933     -0.0240353965     -0.0056593031     -0.0306973934     28.7203369140     76.6094360351     -48.2428588867
  6 128    0    0     -0.4118237018     -9.7472915649     -0.3208393812     -0.0064582672     -0.0109857058     -0.0512040424     28.7203369140     76.6094360351     -48.2428588867
  7  80    0    0     -0.4118237018     -9.7472915649     -0.3208393812     -0.0064582672     -0.0109857058     -0.0512040424     28.7203369140     76.6094360351     -48.2428588867
  8  32    0    0     -0.3854861259     -9.7401084899     -0.2801358699     0.0132494258     -0.0195079517     -0.0424154806     28.7203369140     76.6094360351     -48.2428588867
  8 239    0    0     -0.3854861259     -9.7185602188     -0.2753472328     0.0199074277     -0.0037950620     -0.0152508234     28.7203369140     76.6094360351     -48.2428588867
  9 191    0    0     -0.3854861259     -9.7185602188     -0.2753472328     0.0199074277     -0.0037950620     -0.0152508234     28.7203369140     76.6094360351     -48.2428588867
 10 143    0    0     -0.3950634002     -9.7041940689     -0.2753472328     0.0103199052     0.0036619021     0.0039242279     28.7203369140     76.6094360351     -48.2428588867
 11  94    0    0     -0.4022463798     -9.6754617691     -0.2753472328     -0.0149805116     0.0031292619     -0.0003368947     28.7203369140     78.7179489135     -48.2428588867
 12  46    0    0     -0.4022463798     -9.6754617691     -0.2753472328     -0.0149805116     0.0031292619     -0.0003368947     28.7203369140     78.7179489135     -48.2428588867
 12 255    0    0     -0.3998520660     -9.7161655426     -0.2633756160     -0.0519990158     0.0012650209     -0.0051306581     28.7203369140     78.7179489135     -48.2428588867
 13 206    0    0     -0.3950634002     -9.7520809173     -0.2992904472     -0.0757015037     -0.0011318604     -0.0200445866     28.7203369140     78.7179489135     -48.2428588867
 14 158    0    0     -0.3950634002     -9.7520809173     -0.2992904472     -0.0757015037     -0.0011318604     -0.0200445866     28.7203369140     78.7179489135     -48.2428588867
 15 110    0    0     -0.3639371871     -9.7425031661     -0.3304166793     -0.0765004682     0.0095209465     -0.0237730717     28.7203369140     78.7179489135     -48.2428588867
 16  62    0    0     -0.3950634002     -9.7401084899     -0.3519655704     -0.0551948547     0.0183095111     -0.0080601787     28.7203369140     78.7179489135     -48.2428588867
 17  14    0    0     -0.3950634002     -9.7401084899     -0.3519655704     -0.0551948547     0.0183095111     -0.0080601787     28.7203369140     78.7179489135     -48.2428588867
 17 222    0    0     -0.3759088277     -9.7425031661     -0.3304166793     -0.0243017172     0.0124504673     0.0044568686     28.7203369140     78.7179489135     -48.2428588867
 18 174    0    0     -0.3854861259     -9.7520809173     -0.3783031463     0.0009986981     0.0089883060     0.0156423149     26.9690971374     78.0151138305     -49.2549476623
 19 125    0    0     -0.3854861259     -9.7520809173     -0.3783031463     0.0009986981     0.0089883060     0.0156423149     26.9690971374     78.0151138305     -49.2549476623
 20  77    0    0     -0.3950634002     -9.7305316925     -0.3399939537     0.0223043107     0.0073903846     0.0151096749     26.9690971374     78.0151138305     -49.2549476623
 21  28    0    0     -0.3974577426     -9.7401084899     -0.3160507440     0.0334897565     0.0052598233     0.0028589468     26.9690971374     78.0151138305     -49.2549476623
 21 235    0    0     -0.3974577426     -9.7401084899     -0.3160507440     0.0334897565     0.0052598233     0.0028589468     26.9690971374     78.0151138305     -49.2549476623
 22 187    0    0     -0.4118237018     -9.7448978424     -0.3088677406     0.0377508759     0.0049935026     -0.0101907408     26.9690971374     78.0151138305     -49.2549476623
 23 138    0    0     -0.3854861259     -9.7257432937     -0.3040791034     0.0321581602     0.0017976613     -0.0157834625     26.9690971374     78.0151138305     -49.2549476623
 24  91    0    0     -0.3854861259     -9.7257432937     -0.3040791034     0.0321581602     0.0017976613     -0.0157834625     26.9690971374     78.0151138305     -49.2549476623
 25  43    0    0     -0.3926690864     -9.7233486175     -0.2992904472     0.0140483846     0.0012650209     -0.0075275382     26.9690971374     78.0151138305     -49.2549476623
 25 250    0    0     -0.3830918121     -9.7544746398     -0.2992904472     -0.0037950649     0.0004660605     -0.0014021751     27.1442203521     76.4337234497     -50.7730789184
 26 202    0    0     -0.3830918121     -9.7544746398     -0.2992904472     -0.0037950649     0.0004660605     -0.0014021751     27.1442203521     76.4337234497     -50.7730789184
 27 154    0    0     -0.3783031463     -9.7377147674     -0.3160507440     -0.0069909067     0.0041945428     0.0089843101     27.1442203521     76.4337234497     -50.7730789184
 28 106    0    0     -0.3926690864     -9.7425031661     -0.3280223608     -0.0000665821     0.0071240653     0.0228329610     27.1442203521     76.4337234497     -50.7730789184
 29  58    0    0     -0.3926690864     -9.7425031661     -0.3280223608     -0.0000665821     0.0071240653     0.0228329610     27.1442203521     76.4337234497     -50.7730789184
 30   9    0    0     -0.4261896133     -9.7401084899     -0.2945018005     0.0145810260     0.0081893444     0.0268277597     27.1442203521     76.4337234497     -50.7730789184
 30 217    0    0     -0.4118237018     -9.7760238647     -0.2825301933     0.0273643946     0.0039282226     0.0023263068     27.1442203521     76.4337234497     -50.7730789184
 31 169    0    0     -0.4118237018     -9.7760238647     -0.2825301933     0.0273643946     0.0039282226     0.0023263068     27.1442203521     76.4337234497     -50.7730789184
 32 121    0    0     -0.4142179965     -9.7568693161     -0.2657699346     0.0252338314     -0.0016645008     -0.0240393900     27.1442203521     76.4337234497     -50.7730789184
 33  73    0    0     -0.3567542552     -9.7161655426     -0.2442210197     -0.0048603448     -0.0024634613     -0.0181803436     27.1442203521     76.4337234497     -50.7730789184
 34  26    0    0     -0.3567542552     -9.7161655426     -0.2442210197     -0.0048603448     -0.0024634613     -0.0181803436     27.1442203521     76.4337234497     -50.7730789184
 34 234    0    0     -0.3399939537     -9.7065887451     -0.2992904472     -0.0384166831     0.0033955817     0.0180391969     27.3193454742     76.2580108642     -49.2549476623
 35 186    0    0     -0.4214009761     -9.7113771438     -0.3040791034     -0.0559938192     0.0081893444     0.0446712112     27.3193454742     76.2580108642     -49.2549476623
 36 138    0    0     -0.4214009761     -9.7113771438     -0.3040791034     -0.0559938192     0.0081893444     0.0446712112     27.3193454742     76.2580108642     -49.2549476623
 37  91    0    0     -0.4860476970     -9.7281370162     -0.3160507440     -0.0538632583     0.0175105500     0.0220339989     27.3193454742     76.2580108642     -49.2549476623
 38  42    0    0     -0.4429498672     -9.7233486175     -0.3519655704     -0.0418788480     0.0049935026     -0.0378880381     27.3193454742     76.2580108642     -49.2549476623
 38 250    0    0     -0.4429498672     -9.7233486175     -0.3519655704     -0.0418788480     0.0049935026     -0.0378880381     27.3193454742     76.2580108642     -49.2549476623
 39 203    0    0     -0.3830918121     -9.7520809173     -0.3256280183     -0.0266985988     -0.0075235438     -0.0794339847     27.3193454742     76.2580108642     -49.2549476623
 40 155    0    0     -0.3280223608     -9.7425031661     -0.3352053165     -0.0120509898     -0.0043277025     -0.0626558113     27.3193454742     76.2580108642     -49.2549476623
 41 108    0    0     -0.3280223608     -9.7425031661     -0.3352053165     -0.0120509898     -0.0043277025     -0.0626558113     27.3193454742     76.2580108642     -49.2549476623
 42  60    0    0     -0.3016848087     -9.7425031661     -0.3543598890     -0.0061919460     0.0015313410     -0.0016684950     27.4944686889     76.4337234497     -48.4115409851
 43  12    0    0     -0.3495712518     -9.7377147674     -0.3399939537     -0.0013981833     0.0111188662     0.0579872179     27.4944686889     76.4337234497     -48.4115409851
 43 220    0    0     -0.3495712518     -9.7377147674     -0.3399939537     -0.0013981833     0.0111188662     0.0579872179     27.4944686889     76.4337234497     -48.4115409851
 44 173    0    0     -0.4166123390     -9.7401084899     -0.3471769332     0.0044608597     0.0278970360     0.0795591545     27.4944686889     76.4337234497     -48.4115409851
 45 125    0    0     -0.4692874431     -9.7137708663     -0.3328109979     0.0081893434     0.0257664728     0.0537260961     27.4944686889     76.4337234497     -48.4115409851
 46  76    0    0     -0.4692874431     -9.7137708663     -0.3328109979     0.0081893434     0.0257664728     0.0537260961     27.4944686889     76.4337234497     -48.4115409851
 47  28    0    0     -0.4501328468     -9.7233486175     -0.3256280183     0.0071240625     0.0079230251     -0.0024674563     27.4944686889     76.4337234497     -48.4115409851
 47 236    0    0     -0.3902747631     -9.7448978424     -0.2992904472     0.0007323772     -0.0043277025     -0.0453450012     27.4944686889     76.4337234497     -48.4115409851
 48 188    0    0     -0.3902747631     -9.7448978424     -0.2992904472     0.0007323772     -0.0043277025     -0.0453450012     27.4944686889     76.4337234497     -48.4115409851
 49 140    0    0     -0.3639371871     -9.7161655426     -0.3232336997     -0.0109857093     -0.0083225059     -0.0493398046     27.4944686889     78.8936614990     -47.7368164062
 50  93    0    0     -0.3447826147     -9.7305316925     -0.3352053165     -0.0301607608     -0.0064582638     -0.0288331527     27.4944686889     78.8936614990     -47.7368164062
 51  45    0    0     -0.3447826147     -9.7305316925     -0.3352053165     -0.0301607608     -0.0064582638     -0.0288331527     27.4944686889     78.8936614990     -47.7368164062
 51 253    0    0     -0.3639371871     -9.7425031661     -0.3591485500     -0.0394819688     -0.0011318604     -0.0019348161     27.4944686889     78.8936614990     -47.7368164062
 52 206    0    0     -0.3950634002     -9.7448978424     -0.3687258243     -0.0322913217     0.0004660605     0.0060547885     27.4944686889     78.8936614990     -47.7368164062
 53 157    0    0     -0.3950634002     -9.7448978424     -0.3687258243     -0.0322913217     0.0004660605     0.0060547885     27.4944686889     78.8936614990     -47.7368164062
 54 109    0    0     -0.3950634002     -9.7496862411     -0.3806974601     -0.0128499507     0.0009987009     0.0055221486     27.4944686889     78.8936614990     -47.7368164062
 55  60    0    0     -0.3783031463     -9.7353200912     -0.3375996351     0.0103199052     0.0007323807     -0.0045980172     27.4944686889     78.8936614990     -47.7368164062
 56  12    0    0     -0.3783031463     -9.7353200912     -0.3375996351     0.0103199052     0.0007323807     -0.0045980172     27.4944686889     78.8936614990     -47.7368164062
 56 219    0    0     -0.3878804397     -9.7353200912     -0.3567542552     0.0260327935     0.0001997404     -0.0157834625     27.1442203521     77.1365661621     -47.7368164062
 57 171    0    0     -0.3735145092     -9.7329254150     -0.3495712518     0.0329571127     0.0004660605     -0.0096581010     27.1442203521     77.1365661621     -47.7368164062
 58 123    0    0     -0.3735145092     -9.7329254150     -0.3495712518     0.0329571127     0.0004660605     -0.0096581010     27.1442203521     77.1365661621     -47.7368164062
 59  76    0    0     -0.3375996351     -9.7401084899     -0.3423882961     0.0396151256     0.0031292619     0.0076527109     27.1442203521     77.1365661621     -47.7368164062
 60  27    0    0     -0.3902747631     -9.7161655426     -0.2992904472     0.0388161611     0.0084556655     0.0286920051     27.1442203521     77.1365661621     -47.7368164062
 60 236    0    0     -0.3902747631     -9.7161655426     -0.2992904472     0.0388161611     0.0084556655     0.0286920051     27.1442203521     77.1365661621     -47.7368164062
 61 188    0    0     -0.4190066337     -9.7329254150     -0.2968961238     0.0215053510     0.0036619021     0.0220339989     27.1442203521     77.1365661621     -47.7368164062
 62 139    0    0     -0.4166123390     -9.7425031661     -0.3040791034     -0.0061919460     -0.0037950620     -0.0024674563     27.1442203521     77.1365661621     -47.7368164062
 63  92    0    0     -0.4166123390     -9.7425031661     -0.3040791034     -0.0061919460     -0.0037950620     -0.0024674563     27.1442203521     77.1365661621     -47.7368164062
 64  44    0    0     -0.3615428924     -9.7401084899     -0.3495712518     -0.0248343563     -0.0059256229     -0.0256373119     26.4437255859     76.0823059082     -48.0741767883
 64 252    0    0     -0.3615428924     -9.7329254150     -0.3280223608     -0.0240353965     -0.0027297811     -0.0298984336     26.4437255859     76.0823059082     -48.0741767883
 65 205    0    0     -0.3615428924     -9.7329254150     -0.3280223608     -0.0240353965     -0.0027297811     -0.0298984336     26.4437255859     76.0823059082     -48.0741767883
 66 157    0    0     -0.3783031463     -9.7496862411     -0.3447826147     -0.0045940246     0.0007323807     -0.0213761901     26.4437255859     76.0823059082     -48.0741767883
 67 109    0    0     -0.3735145092     -9.7640523910     -0.3471769332     0.0148473477     -0.0000665798     -0.0219088268     26.4437255859     76.0823059082     -48.0741767883
 68  61    0    0     -0.3735145092     -9.7640523910     -0.3471769332     0.0148473477     -0.0000665798     -0.0219088268     26.4437255859     76.0823059082     -48.0741767883
 69  12    0    0     -0.3208393812     -9.7592630386     -0.3232336997     0.0265654349     -0.0104530668     -0.0192456245     26.4437255859     76.0823059082     -48.0741767883
 69 220    0    0     -0.2968961238     -9.7137708663     -0.2873188495     0.0217716717     -0.0072572236     0.0169739151     26.4437255859     76.0823059082     -48.0741767883
 70 173    0    0     -0.2968961238     -9.7137708663     -0.2873188495     0.0217716717     -0.0072572236     0.0169739151     26.4437255859     76.0823059082     -48.0741767883
 71 125    0    0     -0.3495712518     -9.6970109939     -0.2825301933     -0.0000665821     0.0079230251     0.0667757892     26.4437255859     76.0823059082     -48.0741767883
 72  77    0    0     -0.3783031463     -9.7305316925     -0.3160507440     -0.0258996367     0.0167115917     0.0907446002     25.5681037902     79.7722091674     -49.2549476623
 73  28    0    0     -0.3783031463     -9.7305316925     -0.3160507440     -0.0258996367     0.0167115917     0.0907446002     25.5681037902     79.7722091674     -49.2549476623
 73 236    0    0     -0.4597101688     -9.7401084899     -0.3112620830     -0.0472052526     0.0366856002     0.0675747442     25.5681037902     79.7722091674     -49.2549476623
 74 188    0    0     -0.4477385520     -9.7401084899     -0.3471769332     -0.0615865325     0.0233695936     0.0148433542     25.5681037902     79.7722091674     -49.2549476623
 75 140    0    0     -0.4477385520     -9.7401084899     -0.3471769332     -0.0615865325     0.0233695936     0.0148433542     25.5681037902     79.7722091674     -49.2549476623
 76  92    0    0     -0.4333725929     -9.7520809173     -0.3711201906     -0.0599886178     0.0065914239     -0.0197782659     25.5681037902     79.7722091674     -49.2549476623
 77  44    0    0     -0.3998520660     -9.7664461135     -0.3926690864     -0.0384166831     -0.0032624220     -0.0235067486     25.5681037902     79.7722091674     -49.2549476623
 77 252    0    0     -0.3998520660     -9.7664461135     -0.3926690864     -0.0384166831     -0.0032624220     -0.0235067486     25.5681037902     79.7722091674     -49.2549476623
 78 205    0    0     -0.3950634002     -9.7568693161     -0.4190066337     -0.0029961037     0.0025966219     -0.0051306581     25.5681037902     79.7722091674     -49.2549476623
 79 156    0    0     -0.3519655704     -9.7377147674     -0.3926690864     0.0329571127     0.0079230251     0.0278930401     26.7939720153     78.8936614990     -49.4236259460
 80 108    0    0     -0.3519655704     -9.7377147674     -0.3926690864     0.0329571127     0.0079230251     0.0278930401     26.7939720153     78.8936614990     -49.4236259460
 81  60    0    0     -0.3998520660     -9.7137708663     -0.3471769332     0.0462731266     0.0175105500     0.0675747442     26.7939720153     78.8936614990     -49.4236259460
 82  12    0    0     -0.4477385520     -9.7257432937     -0.3232336997     0.0404140806     0.0225706338     0.0792928314     26.7939720153     78.8936614990     -49.4236259460
 82 219    0    0     -0.4477385520     -9.7257432937     -0.3232336997     0.0404140806     0.0225706338     0.0792928314     26.7939720153     78.8936614990     -49.4236259460
 83 171    0    0     -0.4812590599     -9.7233486175     -0.3256280183     0.0270980715     0.0270980787     0.0627809810     26.7939720153     78.8936614990     -49.4236259460
 84 123    0    0     -0.4812590599     -9.7425031661     -0.3399939537     0.0079230217     0.0156463098     0.0356163263     26.7939720153     78.8936614990     -49.4236259460
 85  75    0    0     -0.4812590599     -9.7425031661     -0.3399939537     0.0079230217     0.0156463098     0.0356163263     26.7939720153     78.8936614990     -49.4236259460
 86  26    0    0     -0.4453442096     -9.7281370162     -0.3304166793     -0.0093877878     0.0092546262     0.0233655977     26.7939720153     78.8936614990     -49.4236259460
 86 234    0    0     -0.4716817855     -9.7113771438     -0.3280223608     -0.0288291597     0.0135157477     0.0321541666     28.7203369140     77.3122711181     -48.5802230834
 87 187    0    0     -0.4716817855     -9.7113771438     -0.3280223608     -0.0288291597     0.0135157477     0.0321541666     28.7203369140     77.3122711181     -48.5802230834
 88 139    0    0     -0.4908363342     -9.7161655426     -0.3615428924     -0.0408135652     0.0148473501     0.0268277597     28.7203369140     77.3122711181     -48.5802230834
 89  92    0    0     -0.5123852729     -9.7257432937     -0.3687258243     -0.0424114894     0.0092546262     0.0047231884     28.7203369140     77.3122711181     -48.5802230834
 90  44    0    0     -0.5123852729     -9.7257432937     -0.3687258243     -0.0424114894     0.0092546262     0.0047231884     28.7203369140     77.3122711181     -48.5802230834
 90 252    0    0     -0.4812590599     -9.7520809173     -0.4022463798     -0.0243017172     0.0023303015     -0.0173813843     28.7203369140     77.3122711181     -48.5802230834
 91 204    0    0     -0.4405555725     -9.7544746398     -0.3687258243     0.0089883022     0.0001997404     -0.0189793090     28.7203369140     77.3122711181     -48.5802230834
 92 156    0    0     -0.4405555725     -9.7544746398     -0.3687258243     0.0089883022     0.0001997404     -0.0189793090     28.7203369140     77.3122711181     -48.5802230834
 93 108    0  -16     -0.4501328468     -9.7401084899     -0.3615428924     0.0393488044     0.0031292619     0.0047231884     28.7203369140     77.3122711181     -48.5802230834
 94  59    0    0     -0.4525271415     -9.7353200912     -0.3328109979     0.0470720863     0.0076567049     0.0348173666     28.5452117919     76.7851409912     -49.4236259460
 95  11    0    0     -0.4525271415     -9.7353200912     -0.3328109979     0.0470720863     0.0076567049     0.0348173666     28.5452117919     76.7851409912     -49.4236259460
 95 219    0    0     -0.4812590599     -9.6994056701     -0.3208393812     0.0353539943     0.0092546262     0.0510628938     28.5452117919     76.7851409912     -49.4236259460
 96 171    0    0     -0.5315398693     -9.7017993927     -0.3136564254     0.0089883022     0.0089883060     0.0486660146     28.5452117919     76.7851409912     -49.4236259460
 97 123    0    0     -0.5315398693     -9.7017993927     -0.3136564254     0.0089883022     0.0089883060     0.0486660146     28.5452117919     76.7851409912     -49.4236259460
 98  74    0    0     -0.5387228012     -9.7137708663     -0.3399939537     -0.0149805116     0.0071240653     0.0268277597     28.5452117919     76.7851409912     -49.4236259460
 99  26    0    0     -0.5387228012     -9.7257432937     -0.3423882961     -0.0251006793     0.0017976613     -0.0077938594     28.5452117919     76.7851409912     -49.4236259460
 99 235    0    0     -0.5387228012     -9.7257432937     -0.3423882961     -0.0251006793     0.0017976613     -0.0077938594     28.5452117919     76.7851409912     -49.4236259460
100 187    0    0     -0.5099909305     -9.7041940689     -0.3471769332     -0.0264322781     -0.0045940222     -0.0392196416     28.5452117919     76.7851409912     -49.4236259460
101 140    0    0     -0.4333725929     -9.7377147674     -0.3567542552     -0.0266985988     -0.0091214656     -0.0469429206     28.5452117919     76.7851409912     -49.4236259460
102  92    0    0     -0.4333725929     -9.7377147674     -0.3567542552     -0.0266985988     -0.0091214656     -0.0469429206     28.5452117919     76.7851409912     -49.4236259460
103  45    0    0     -0.4333725929     -9.7401084899     -0.3926690864     -0.0237690782     -0.0067245841     -0.0221751475     27.6695919036     78.0151138305     -47.2307701110
103 253    0    0     -0.4668931484     -9.7736291885     -0.3878804397     -0.0184426736     0.0012650209     0.0105822312     27.6695919036     78.0151138305     -47.2307701110
104 206    0    0     -0.4668931484     -9.7736291885     -0.3878804397     -0.0184426736     0.0012650209     0.0105822312     27.6695919036     78.0151138305     -47.2307701110
105 157    0    0     -0.4812590599     -9.7401084899     -0.3591485500     0.0025966186     0.0057924633     0.0254961609     27.6695919036     78.0151138305     -47.2307701110
106 109    0    0     -0.5123852729     -9.7496862411     -0.3519655704     0.0286959934     0.0065914239     0.0191044788     27.6695919036     78.0151138305     -47.2307701110
107  61    0    0     -0.5123852729     -9.7496862411     -0.3519655704     0.0286959934     0.0065914239     0.0191044788     27.6695919036     78.0151138305     -47.2307701110
108  12    0    0     -0.5147795677     -9.7353200912     -0.3591485500     0.0531974506     0.0036619021     -0.0096581010     27.6695919036     78.0151138305     -47.2307701110
108 220    0    0     -0.4764704227     -9.7305316925     -0.3232336997     0.0659808206     -0.0083225059     -0.0362901163     27.6695919036     78.0151138305     -47.2307701110
109 172    0    0     -0.4764704227     -9.7305316925     -0.3232336997     0.0659808206     -0.0083225059     -0.0362901163     27.6695919036     78.0151138305     -47.2307701110
110 124    0    0     -0.4405555725     -9.6994056701     -0.3112620830     0.0579912137     -0.0171110701     -0.0325616335     27.8447170257     78.8936614990     -50.0983543395
111  77    0    0     -0.4597101688     -9.7233486175     -0.2873188495     0.0369519233     -0.0053929829     -0.0104570603     27.8447170257     78.8936614990     -50.0983543395
112  29    0    0     -0.4597101688     -9.7233486175     -0.2873188495     0.0369519233     -0.0053929829     -0.0104570603     27.8447170257     78.8936614990     -50.0983543395
112 237    0    0     -0.4956250190     -9.7185602188     -0.3064734458     0.0177768683     -0.0021971411     -0.0008695349     27.8447170257     78.8936614990     -50.0983543395
113 189    0    0     -0.5004136562     -9.7329254150     -0.2945018005     0.0028629396     -0.0035287423     -0.0056632986     27.8447170257     78.8936614990     -50.0983543395
114 141    0    0     -0.5004136562     -9.7329254150     -0.2945018005     0.0028629396     -0.0035287423     -0.0056632986     27.8447170257     78.8936614990     -50.0983543395
115  93    0    0     -0.4980193138     -9.7281370162     -0.3112620830     -0.0053929853     -0.0075235438     -0.0232404279     27.8447170257     78.8936614990     -50.0983543395
116  45    0    0     -0.4597101688     -9.7329254150     -0.2825301933     -0.0085888271     -0.0136489081     -0.0474755668     27.8447170257     78.8936614990     -50.0983543395
116 253    0    0     -0.4597101688     -9.7329254150     -0.2825301933     -0.0085888271     -0.0136489081     -0.0474755668     27.8447170257     78.8936614990     -50.0983543395
117 206    0    0     -0.3950634002     -9.7520809173     -0.3280223608     -0.0080561866     -0.0147141885     -0.0522693252     28.8954601287     76.7851409912     -49.0862655639
118 158    0    0     -0.4214009761     -9.7233486175     -0.3280223608     -0.0035287439     -0.0043277025     -0.0227077865     28.8954601287     76.7851409912     -49.0862655639
119 110    0    0     -0.4214009761     -9.7233486175     -0.3280223608     -0.0035287439     -0.0043277025     -0.0227077865     28.8954601287     76.7851409912     -49.0862655639
120  63    0    0     -0.4429498672     -9.7281370162     -0.3280223608     0.0068577413     0.0012650209     0.0004620659     28.8954601287     76.7851409912     -49.0862655639
121  14    0    0     -0.4405555725     -9.7568693161     -0.3064734458     0.0132494258     0.0012650209     -0.0030000963     28.8954601287     76.7851409912     -49.0862655639
121 221    0    0     -0.4405555725     -9.7568693161     -0.3064734458     0.0132494258     0.0012650209     -0.0030000963     28.8954601287     76.7851409912     -49.0862655639
122 173    0    0     -0.4668931484     -9.7544746398     -0.3184450626     0.0191084680     -0.0019308209     -0.0163161039     28.8954601287     76.7851409912     -49.0862655639
123 125    0    0     -0.4405555725     -9.7257432937     -0.2945018005     0.0217716717     -0.0157794690     -0.0288331527     28.8954601287     76.7851409912     -49.0862655639
124  77    0    0     -0.4405555725     -9.7257432937     -0.2945018005     0.0217716717     -0.0157794690     -0.0288331527     28.8954601287     76.7851409912     -49.0862655639
125  29    0    0     -0.4142179965     -9.7257432937     -0.3352053165     0.0175105466     -0.0120509874     -0.0283005123     27.8447170257     76.7851409912     -48.4115409851
125 238    0    0     -0.4046407222     -9.7329254150     -0.3280223608     0.0116515028     -0.0045940222     -0.0259036302     27.8447170257     76.7851409912     -48.4115409851
126 190    0    0     -0.4046407222     -9.7329254150     -0.3280223608     0.0116515028     -0.0045940222     -0.0259036302     27.8447170257     76.7851409912     -48.4115409851
127 142    0    0     -0.4261896133     -9.7377147674     -0.3040791034     0.0009986981     -0.0048603429     -0.0205772256     27.8447170257     76.7851409912     -48.4115409851
128  94    0    0     -0.4190066337     -9.7329254150     -0.3256280183     -0.0056593065     -0.0051266627     -0.0237730717     27.8447170257     76.7851409912     -48.4115409851
129  46    0    0     -0.4190066337     -9.7329254150     -0.3256280183     -0.0056593065     -0.0051266627     -0.0237730717     27.8447170257     76.7851409912     -48.4115409851
129 254    0    0     -0.4309782505     -9.7448978424     -0.3112620830     -0.0069909067     -0.0077898645     -0.0298984336     27.8447170257     76.7851409912     -48.4115409851
130 207    0    0     -0.3926690864     -9.7353200912     -0.3040791034     -0.0019308235     -0.0117846667     -0.0306973934     27.8447170257     76.7851409912     -48.4115409851
131 159    0    0     -0.3926690864     -9.7353200912     -0.3040791034     -0.0019308235     -0.0117846667     -0.0306973934     27.8447170257     76.7851409912     -48.4115409851
132 111    0    0     -0.3854861259     -9.7209539413     -0.3256280183     -0.0016645026     -0.0067245841     -0.0203109073     28.0198402404     77.3122711181     -48.9175834655
133  64    0    0     -0.3998520660     -9.7305316925     -0.3328109979     -0.0040613842     -0.0027297811     -0.0107233810     28.0198402404     77.3122711181     -48.9175834655
134  16    0    0     -0.3998520660     -9.7305316925     -0.3328109979     -0.0040613842     -0.0027297811     -0.0107233810     28.0198402404     77.3122711181     -48.9175834655
134 224    0    0     -0.4022463798     -9.7281370162     -0.2849245071     -0.0016645026     -0.0013981805     -0.0096581010     28.0198402404     77.3122711181     -48.9175834655
135 176    0    0     -0.3806974601     -9.7329254150     -0.3256280183     0.0057924613     0.0004660605     -0.0101907408     28.0198402404     77.3122711181     -48.9175834655
136 128    0    0     -0.3806974601     -9.7329254150     -0.3256280183     0.0057924613     0.0004660605     -0.0101907408     28.0198402404     77.3122711181     -48.9175834655
137  79    0    0     -0.3854861259     -9.7520809173     -0.2921074867     0.0105862236     0.0015313410     -0.0069948983     28.0198402404     77.3122711181     -48.9175834655
138  31    0    0     -0.3974577426     -9.7425031661     -0.3040791034     0.0199074277     -0.0064582638     -0.0123213016     28.0198402404     77.3122711181     -48.9175834655
138 239    0    0     -0.3974577426     -9.7425031661     -0.3040791034     0.0199074277     -0.0064582638     -0.0123213016     28.0198402404     77.3122711181     -48.9175834655
139 192    0    0     -0.3878804397     -9.7353200912     -0.2801358699     0.0241685533     -0.0136489081     -0.0173813843     28.0198402404     77.3122711181     -48.9175834655
140 144    0    0     -0.3591485500     -9.7281370162     -0.3256280183     0.0228369522     -0.0093877849     -0.0171150636     26.2686004638     78.7179489135     -49.2549476623
141  96    0    0     -0.3591485500     -9.7281370162     -0.3256280183     0.0228369522     -0.0093877849     -0.0171150636     26.2686004638     78.7179489135     -49.2549476623
142  49    0    0     -0.3711201906     -9.7161655426     -0.2633756160     0.0169779071     -0.0024634613     -0.0107233810     26.2686004638     78.7179489135     -49.2549476623
143   1    0    0     -0.3759088277     -9.7425031661     -0.2466153383     0.0097872629     -0.0029961015     -0.0099244203     26.2686004638     78.7179489135     -49.2549476623
143 209    0    0     -0.3759088277     -9.7425031661     -0.2466153383     0.0097872629     -0.0029961015     -0.0099244203     26.2686004638     78.7179489135     -49.2549476623
144 161    0    0     -0.3950634002     -9.7592630386     -0.2537982940     0.0068577413     -0.0013981805     -0.0093917798     26.2686004638     78.7179489135     -49.2549476623
145 113    0    0     -0.3735145092     -9.7257432937     -0.2633756160     0.0113851857     -0.0080561847     -0.0133865821     26.2686004638     78.7179489135     -49.2549476623
146  66    0    0     -0.3735145092     -9.7257432937     -0.2633756160     0.0113851857     -0.0080561847     -0.0133865821     26.2686004638     78.7179489135     -49.2549476623
147  18    0    0     -0.3639371871     -9.7377147674     -0.2777415513     0.0143147048     -0.0107193851     -0.0192456245     26.2686004638     78.7179489135     -49.2549476623
147 226    0    0     -0.3591485500     -9.7185602188     -0.3088677406     0.0164452657     -0.0131162667     -0.0264362716     27.1442203521     77.4879837036     -48.7489013671
148 179    0    0     -0.3591485500     -9.7185602188     -0.3088677406     0.0164452657     -0.0131162667     -0.0264362716     27.1442203521     77.4879837036     -48.7489013671
149 131    0    0     -0.3399939537     -9.7305316925     -0.2609812974     0.0153799867     -0.0072572236     -0.0219088268     27.1442203521     77.4879837036     -48.7489013671
150  84    0    0     -0.3423882961     -9.7281370162     -0.2537982940     0.0076567025     -0.0035287423     -0.0085928192     27.1442203521     77.4879837036     -48.7489013671
151  36    0    0     -0.3423882961     -9.7281370162     -0.2537982940     0.0076567025     -0.0035287423     -0.0085928192     27.1442203521     77.4879837036     -48.7489013671
151 244    0    0     -0.3519655704     -9.7401084899     -0.2537982940     -0.0013981833     -0.0008655404     0.0023263068     27.1442203521     77.4879837036     -48.7489013671
152 196    0    0     -0.3759088277     -9.7425031661     -0.2681642532     -0.0085888271     0.0004660605     0.0031252670     27.1442203521     77.4879837036     -48.7489013671
153 148    0    0     -0.3759088277     -9.7425031661     -0.2681642532     -0.0085888271     0.0004660605     0.0031252670     27.1442203521     77.4879837036     -48.7489013671
154 100    0    0     -0.3615428924     -9.7377147674     -0.2537982940     -0.0064582672     -0.0000665798     -0.0024674563     27.1442203521     77.4879837036     -48.7489013671
155  52    0    0     -0.3495712518     -9.7592630386     -0.2849245071     -0.0048603448     0.0017976613     -0.0043316965     26.0934772491     78.1908187866     -49.0862655639
156   4    0    0     -0.3495712518     -9.7592630386     -0.2849245071     -0.0048603448     0.0017976613     -0.0043316965     26.0934772491     78.1908187866     -49.0862655639
156 212    0    0     -0.3591485500     -9.7305316925     -0.2897131729     -0.0000665821     0.0025966219     -0.0069948983     26.0934772491     78.1908187866     -49.0862655639
157 164    0    0     -0.3591485500     -9.7305316925     -0.3064734458     0.0028629396     0.0015313410     -0.0037990567     26.0934772491     78.1908187866     -49.0862655639
158 115    0    0     -0.3591485500     -9.7305316925     -0.3064734458     0.0028629396     0.0015313410     -0.0037990567     26.0934772491     78.1908187866     -49.0862655639
159  67    0    0     -0.3567542552     -9.7568693161     -0.2873188495     0.0063251018     0.0001997404     0.0007283860     26.0934772491     78.1908187866     -49.0862655639
160  18    0    0     -0.3447826147     -9.7425031661     -0.2585869789     0.0089883022     0.0007323807     -0.0024674563     26.0934772491     78.1908187866     -49.0862655639
160 226    0    0     -0.3447826147     -9.7425031661     -0.2585869789     0.0089883022     0.0007323807     -0.0024674563     26.0934772491     78.1908187866     -49.0862655639
161 178    0    0     -0.3447826147     -9.7616577148     -0.2490096569     0.0127167868     -0.0003329000     -0.0088591394     26.0934772491     78.1908187866     -49.0862655639
162 130    0    0     -0.3232336997     -9.7496862411     -0.2681642532     0.0177768683     -0.0032624220     -0.0043316965     26.2686004638     78.1908187866     -49.0862655639
163  82    0    0     -0.3232336997     -9.7496862411     -0.2681642532     0.0177768683     -0.0032624220     -0.0043316965     26.2686004638     76.9608535766     -50.6043968200
164  35    0    0     -0.3375996351     -9.7185602188     -0.2585869789     0.0193747892     0.0015313410     0.0063211088     26.2686004638     76.9608535766     -50.6043968200
164 242    0    0     -0.3783031463     -9.7425031661     -0.2849245071     0.0156463074     0.0033955817     0.0081853504     26.2686004638     76.9608535766     -50.6043968200
165 193    0    0     -0.3783031463     -9.7425031661     -0.2849245071     0.0156463074     0.0033955817     0.0081853504     26.2686004638     76.9608535766     -50.6043968200
166 145    0    0     -0.3711201906     -9.7496862411     -0.2705585718     0.0169779071     -0.0013981805     -0.0083264999     26.2686004638     76.9608535766     -50.6043968200
167  97    0    0     -0.3711201906     -9.7496862411     -0.2705585718     0.0169779071     -0.0013981805     -0.0083264999     26.2686004638     76.9608535766     -50.6043968200
168  48    0    0     -0.3375996351     -9.7353200912     -0.2514039993     0.0151136684     -0.0133825874     -0.0208435487     26.2686004638     76.9608535766     -50.6043968200
169   0    0    0     -0.3040791034     -9.7377147674     -0.2346437215     0.0121841442     -0.0107193851     -0.0125876235     26.2686004638     76.9608535766     -50.6043968200
169 208    0    0     -0.3040791034     -9.7377147674     -0.2346437215     0.0121841442     -0.0107193851     -0.0125876235     26.2686004638     76.9608535766     -50.6043968200
170 161    0    0     -0.3447826147     -9.7305316925     -0.2466153383     0.0041945409     0.0009987009     0.0065874290     25.9183521270     76.9608535766     -48.9175834655
171 112    0    0     -0.3711201906     -9.7329254150     -0.2633756160     0.0004660580     0.0039282226     0.0087179908     25.9183521270     76.9608535766     -48.9175834655
172  64    0    0     -0.3711201906     -9.7329254150     -0.2633756160     0.0004660580     0.0039282226     0.0087179908     25.9183521270     76.9608535766     -48.9175834655
173  15    0    0     -0.3878804397     -9.7496862411     -0.2466153383     -0.0035287439     -0.0003329000     -0.0040653762     25.9183521270     76.9608535766     -48.9175834655
173 223    0    0     -0.3423882961     -9.7353200912     -0.2298550844     -0.0043277053     -0.0037950620     -0.0189793090     25.9183521270     76.9608535766     -48.9175834655
174 175    0    0     -0.3423882961     -9.7353200912     -0.2298550844     -0.0043277053     -0.0037950620     -0.0189793090     25.9183521270     76.9608535766     -48.9175834655
175 128    0    0     -0.3232336997     -9.7281370162     -0.2370380401     -0.0085888271     -0.0008655404     -0.0085928192     25.9183521270     76.9608535766     -48.9175834655
176  80    0    0     -0.3375996351     -9.7113771438     -0.2370380401     -0.0128499507     0.0036619021     0.0105822312     25.9183521270     76.9608535766     -48.9175834655
177  32    0    0     -0.3375996351     -9.7113771438     -0.2370380401     -0.0128499507     0.0036619021     0.0105822312     25.9183521270     76.9608535766     -48.9175834655
177 240    0    0     -0.3759088277     -9.7257432937     -0.2561926364     -0.0163121104     0.0071240653     0.0199034357     25.9183521270     76.9608535766     -48.9175834655
178 192    0    0     -0.3615428924     -9.7353200912     -0.2633756160     -0.0075235471     0.0055261440     0.0049895086     26.9690971374     76.9608535766     -49.5923080444
179 144    0    0     -0.3615428924     -9.7353200912     -0.2633756160     -0.0075235471     0.0055261440     0.0049895086     26.9690971374     76.9608535766     -49.5923080444
180  96    0    0     -0.3567542552     -9.7592630386     -0.2514039993     0.0004660580     0.0012650209     -0.0115223407     26.9690971374     76.9608535766     -49.5923080444
181  47    0    0     -0.3328109979     -9.7209539413     -0.2466153383     0.0076567025     0.0009987009     -0.0117886614     26.9690971374     76.9608535766     -49.5923080444
181 255    0    0     -0.3328109979     -9.7209539413     -0.2466153383     0.0076567025     0.0009987009     -0.0117886614     26.9690971374     76.9608535766     -49.5923080444
182 206    0    0     -0.3375996351     -9.7329254150     -0.2514039993     0.0057924613     0.0025966219     0.0033915877     26.9690971374     76.9608535766     -49.5923080444
183 158   -1   -1     -0.3184450626     -9.7401084899     -0.2274607658     -0.0016645026     0.0065914239     0.0172402358     26.9690971374     76.9608535766     -49.5923080444
184 110    0    0     -0.3184450626     -9.7401084899     -0.2274607658     -0.0016645026     0.0065914239     0.0172402358     26.9690971374     76.9608535766     -49.5923080444
185  61    0   -1     -0.3471769332     -9.7544746398     -0.2154891252     -0.0168447518     0.0095209465     0.0300236034     26.9690971374     76.9608535766     -49.5923080444
186  13    0    0     -0.3447826147     -9.7401084899     -0.2657699346     -0.0272312402     0.0132494282     0.0292246389     26.2686004638     77.3122711181     -49.5923080444
186 221    0    0     -0.3447826147     -9.7401084899     -0.2657699346     -0.0272312402     0.0132494282     0.0292246389     26.2686004638     77.3122711181     -49.5923080444
187 174    0    0     -0.3902747631     -9.7281370162     -0.2897131729     -0.0232364368     0.0188421516     0.0241645598     26.2686004638     77.3122711181     -49.5923080444
188 126    0    0     -0.3806974601     -9.7161655426     -0.2945018005     -0.0147141909     0.0100535857     0.0108485519     26.2686004638     77.3122711181     -49.5923080444
189  78    0    0     -0.3806974601     -9.7161655426     -0.2945018005     -0.0147141909     0.0100535857     0.0108485519     26.2686004638     77.3122711181     -49.5923080444
190  30    0    0     -0.3687258243     -9.7520809173     -0.2681642532     -0.0080561866     0.0028629419     -0.0056632986     26.2686004638     77.3122711181     -49.5923080444
190 238    0    0     -0.3567542552     -9.7664461135     -0.2657699346     -0.0048603448     -0.0013981805     -0.0128539419     26.2686004638     77.3122711181     -49.5923080444
191 190    0    0     -0.3567542552     -9.7664461135     -0.2657699346     -0.0048603448     -0.0013981805     -0.0128539419     26.2686004638     77.3122711181     -49.5923080444
192 143    0    0     -0.3399939537     -9.7353200912     -0.2729529142     -0.0072572269     0.0007323807     -0.0056632986     26.2686004638     77.3122711181     -49.5923080444
193  95    0    0     -0.3495712518     -9.7113771438     -0.2945018005     -0.0115183484     0.0041945428     0.0132454335     27.8447170257     78.5422439575     -49.7609901428
194  47    0    0     -0.3495712518     -9.7113771438     -0.2945018005     -0.0115183484     0.0041945428     0.0132454335     27.8447170257     78.5422439575     -49.7609901428
194 255    0    0     -0.3759088277     -9.7425031661     -0.2849245071     -0.0128499507     0.0132494282     0.0230992794     27.8447170257     78.5422439575     -49.7609901428
195 207    0    0     -0.3878804397     -9.7496862411     -0.2897131729     -0.0032624247     0.0137820672     0.0169739151     27.8447170257     78.5422439575     -49.7609901428
196 159    0    0     -0.3878804397     -9.7496862411     -0.2897131729     -0.0032624247     0.0137820672     0.0169739151     27.8447170257     78.5422439575     -49.7609901428
197 112    0    0     -0.3830918121     -9.7856006622     -0.2490096569     0.0116515028     0.0033955817     0.0009947060     27.8447170257     78.5422439575     -49.7609901428
198  63    0    0     -0.3256280183     -9.7401084899     -0.2897131729     0.0270980715     0.0001997404     -0.0112560212     27.8447170257     78.5422439575     -49.7609901428
199  15    0    0     -0.3256280183     -9.7401084899     -0.2897131729     0.0270980715     0.0001997404     -0.0112560212     27.8447170257     78.5422439575     -49.7609901428
199 223    0    0     -0.3902747631     -9.7233486175     -0.2585869789     0.0316255140     0.0025966219     -0.0003368947     27.8447170257     78.5422439575     -49.7609901428
200 175    0    0     -0.3663315296     -9.7568693161     -0.2753472328     0.0289623165     0.0039282226     0.0156423149     26.7939720153     77.4879837036     -50.7730789184
201 127    0    0     -0.3663315296     -9.7568693161     -0.2753472328     0.0289623165     0.0039282226     0.0156423149     26.7939720153     77.4879837036     -50.7730789184
202  79    0    0     -0.3926690864     -9.7425031661     -0.2657699346     0.0265654349     0.0065914239     0.0244308781     26.7939720153     77.4879837036     -50.7730789184
203  31    0    0     -0.4022463798     -9.7329254150     -0.2418267011     0.0201737499     0.0065914239     0.0172402358     26.7939720153     77.4879837036     -50.7730789184
203 239    0    0     -0.4022463798     -9.7329254150     -0.2418267011     0.0201737499     0.0065914239     0.0172402358     26.7939720153     77.4879837036     -50.7730789184
204 191    0    0     -0.4022463798     -9.7496862411     -0.2274607658     0.0161789488     0.0023303015     -0.0069948983     26.7939720153     77.4879837036     -50.7730789184
205 143    0    0     -0.3663315296     -9.7161655426     -0.2346437215     0.0135157465     -0.0024634613     -0.0330942749     26.7939720153     77.4879837036     -50.7730789184
206  96    0    0     -0.3663315296     -9.7161655426     -0.2346437215     0.0135157465     -0.0024634613     -0.0330942749     26.7939720153     77.4879837036     -50.7730789184
207  48    0    0     -0.3519655704     -9.7137708663     -0.2322494029     0.0057924613     -0.0045940222     -0.0322953176     26.7939720153     77.4879837036     -50.7730789184
208   0    0    0     -0.3352053165     -9.7496862411     -0.2322494029     -0.0035287439     -0.0005992200     -0.0080601787     26.7939720153     77.4879837036     -50.7730789184
208 208    0    0     -0.3352053165     -9.7496862411     -0.2322494029     -0.0035287439     -0.0005992200     -0.0080601787     26.7939720153     77.4879837036     -50.7730789184
209 160    0    0     -0.3471769332     -9.7472915649     -0.2394323587     -0.0075235471     0.0052598233     0.0223003172     26.7939720153     78.5422439575     -49.7609901428
210 113    0    0     -0.3854861259     -9.7616577148     -0.2657699346     -0.0096541080     0.0087219858     0.0398774480     26.7939720153     78.5422439575     -49.7609901428
211  64    0    0     -0.3854861259     -9.7616577148     -0.2657699346     -0.0096541080     0.0087219858     0.0398774480     26.7939720153     78.5422439575     -49.7609901428
212  16    0    0     -0.4333725929     -9.7496862411     -0.2609812974     -0.0035287439     0.0084556655     0.0262951231     26.7939720153     78.5422439575     -49.7609901428
212 224    0    0     -0.3926690864     -9.7401084899     -0.2514039993     0.0087219829     0.0025966219     -0.0088591394     26.7939720153     78.5422439575     -49.7609901428
213 176    0    0     -0.3926690864     -9.7401084899     -0.2514039993     0.0087219829     0.0025966219     -0.0088591394     26.7939720153     78.5422439575     -49.7609901428
214 128    0    0     -0.3783031463     -9.7425031661     -0.2274607658     0.0132494258     -0.0016645008     -0.0219088268     26.7939720153     78.5422439575     -49.7609901428
215  80    0    0     -0.3639371871     -9.7448978424     -0.2609812974     0.0113851857     -0.0019308209     -0.0093917798     26.7939720153     78.5422439575     -49.7609901428
216  32    0    0     -0.3639371871     -9.7448978424     -0.2609812974     0.0113851857     -0.0019308209     -0.0093917798     26.7939720153     78.5422439575     -49.7609901428
216 240    0    0     -0.3830918121     -9.7353200912     -0.2418267011     0.0108525443     0.0004660605     0.0079190301     26.9690971374     77.6636886596     -49.5923080444
217 192    0    0     -0.3950634002     -9.7353200912     -0.2561926364     0.0039282199     0.0044608631     0.0129791128     26.9690971374     77.6636886596     -49.5923080444
218 143    0    0     -0.3950634002     -9.7353200912     -0.2561926364     0.0039282199     0.0044608631     0.0129791128     26.9690971374     77.6636886596     -49.5923080444
219  95    0    0     -0.3950634002     -9.7448978424     -0.2370380401     -0.0067245869     0.0044608631     0.0113811922     26.9690971374     77.6636886596     -49.5923080444
220  47    0    0     -0.3902747631     -9.7233486175     -0.2633756160     -0.0104530680     0.0036619021     0.0039242279     26.9690971374     77.6636886596     -49.5923080444
220 254    0    0     -0.3902747631     -9.7233486175     -0.2633756160     -0.0104530680     0.0036619021     0.0039242279     26.9690971374     77.6636886596     -49.5923080444
221 206    0    0     -0.4046407222     -9.7137708663     -0.2394323587     -0.0035287439     0.0025966219     -0.0043316965     26.9690971374     77.6636886596     -49.5923080444
222 158    0    0     -0.3854861259     -9.7305316925     -0.2537982940     0.0057924613     -0.0003329000     -0.0141855430     26.9690971374     77.6636886596     -49.5923080444
223 110    0    0     -0.3854861259     -9.7305316925     -0.2537982940     0.0057924613     -0.0003329000     -0.0141855430     26.9690971374     77.6636886596     -49.5923080444
224  62    0    0     -0.3495712518     -9.7472915649     -0.2681642532     0.0143147048     -0.0003329000     -0.0093917798     27.6695919036     78.3665313720     -50.2670326232
225  14    0    0     -0.3687258243     -9.7616577148     -0.2322494029     0.0148473477     0.0028629419     0.0132454335     27.6695919036     78.3665313720     -50.2670326232
225 222    0    0     -0.3687258243     -9.7616577148     -0.2322494029     0.0148473477     0.0028629419     0.0132454335     27.6695919036     78.3665313720     -50.2670326232
226 174    0    0     -0.3591485500     -9.7185602188     -0.2035175085     0.0183095092     0.0063251042     0.0310888862     27.6695919036     78.3665313720     -50.2670326232
227 126    0    0     -0.3830918121     -9.7305316925     -0.2394323587     0.0153799867     0.0071240653     0.0430732917     27.6695919036     78.3665313720     -50.2670326232
228  78    0    0     -0.3830918121     -9.7305316925     -0.2394323587     0.0153799867     0.0071240653     0.0430732917     27.6695919036     78.3665313720     -50.2670326232
229  30    0    0     -0.4477385520     -9.7305316925     -0.2322494029     0.0108525443     0.0089883060     0.0414753723     27.6695919036     78.3665313720     -50.2670326232
229 238    0    0     -0.4525271415     -9.7377147674     -0.2250664234     0.0036618990     0.0071240653     0.0225666379     27.6695919036     78.3665313720     -50.2670326232
230 190    0    0     -0.4525271415     -9.7377147674     -0.2250664234     0.0036618990     0.0071240653     0.0225666379     27.6695919036     78.3665313720     -50.2670326232
231 142    0    0     -0.4405555725     -9.7353200912     -0.2322494029     0.0015313384     0.0004660605     -0.0064622583     28.3700885772     78.3665313720     -48.9175834655
232  94    0    0     -0.3830918121     -9.7281370162     -0.2370380401     0.0052598214     -0.0040613822     -0.0293657922     28.3700885772     78.3665313720     -48.9175834655
233  46    0    0     -0.3830918121     -9.7281370162     -0.2370380401     0.0052598214     -0.0040613822     -0.0293657922     28.3700885772     78.3665313720     -48.9175834655
233 254    0    0     -0.3687258243     -9.7496862411     -0.2011231899     0.0087219829     -0.0024634613     -0.0240393900     28.3700885772     78.3665313720     -48.9175834655
234 206    0    0     -0.3711201906     -9.7496862411     -0.2322494029     0.0185758304     0.0031292619     0.0015273462     28.3700885772     78.3665313720     -48.9175834655
235 159    0    0     -0.3711201906     -9.7496862411     -0.2322494029     0.0185758304     0.0031292619     0.0015273462     28.3700885772     78.3665313720     -48.9175834655
236 110    0    0     -0.4022463798     -9.7377147674     -0.2059118509     0.0236359095     0.0063251042     0.0249635195     28.3700885772     78.3665313720     -48.9175834655
237  62    0    0     -0.4142179965     -9.7305316925     -0.2035175085     0.0223043107     0.0087219858     0.0337520837     28.3700885772     78.3665313720     -48.9175834655
238  14    0    0     -0.4142179965     -9.7305316925     -0.2035175085     0.0223043107     0.0087219858     0.0337520837     28.3700885772     78.3665313720     -48.9175834655
238 222    0    0     1.0798399448     -9.8215160369     -1.8148974418     0.0007323772     0.0268317556     0.0143107151     27.4944686889     77.1365661621     -50.0983543395
239 174    0    0     -0.6416787624     -9.7329254150     -0.0263375616     -0.0863543128     0.3019404888     -0.0677158927     27.4944686889     77.1365661621     -50.0983543395
240 127    0    0     -0.6416787624     -9.7329254150     -0.0263375616     -0.0863543128     0.3019404888     -0.0677158927     27.4944686889     77.1365661621     -50.0983543395
241  80    0    0     -0.4333725929     -9.7856006622     -0.2226721048     -0.0314923572     0.1517359161     0.0132454335     27.4944686889     77.1365661621     -50.0983543395
242  32    0    0     -0.4740760803     -9.7448978424     -0.2250664234     -0.0088551473     0.1157826900     0.0342847251     27.4944686889     77.1365661621     -50.0983543395
242 240    0    0     -0.4740760803     -9.7448978424     -0.2250664234     -0.0088551473     0.1157826900     0.0342847251     27.4944686889     77.1365661621     -50.0983543395
243 193    0    0     -0.4142179965     -9.7113771438     -0.2490096569     0.0041945409     0.0939444351     0.0143107151     27.4944686889     77.1365661621     -50.0983543395
244 145    0    0     -0.4621044635     -9.7281370162     -0.2154891252     -0.0005992222     0.0784978628     -0.0112560212     27.4944686889     77.1365661621     -50.0983543395
245  98    0    0     -0.4621044635     -9.7281370162     -0.2154891252     -0.0005992222     0.0784978628     -0.0112560212     27.4944686889     77.1365661621     -50.0983543395
246  50    0    0     -0.4381612300     -9.7520809173     -0.1747856235     -0.0101867485     0.0462731266     -0.0312300324     27.4944686889     77.1365661621     -50.0983543395
247   2    0    0     -0.4118237018     -9.7377147674     -0.2370380401     -0.0197742748     0.0116515064     -0.0285668354     26.4437255859     77.4879837036     -50.4357147216
247 211    0    0     -0.4118237018     -9.7377147674     -0.2370380401     -0.0197742748     0.0116515064     -0.0285668354     26.4437255859     77.4879837036     -50.4357147216
248 164    0    0     -0.4070350170     -9.7089824676     -0.2346437215     -0.0322913217     -0.0024634613     -0.0304310750     26.4437255859     77.4879837036     -50.4357147216
249 116    0    0     -0.3854861259     -9.7161655426     -0.2729529142     -0.0346882057     -0.0080561847     -0.0352248382     26.4437255859     77.4879837036     -50.4357147216
250  69    0    0     -0.3854861259     -9.7161655426     -0.2729529142     -0.0346882057     -0.0080561847     -0.0352248382     26.4437255859     77.4879837036     -50.4357147216
251  22    0    0     -0.3759088277     -9.7640523910     -0.2777415513     -0.0285628414     -0.0083225059     -0.0314963531     26.4437255859     77.4879837036     -50.4357147216
251 231    0    0     -0.3735145092     -9.7568693161     -0.2921074867     -0.0083225069     -0.0048603429     -0.0322953176     26.4437255859     77.4879837036     -50.4357147216
252 184    0    0     -0.3735145092     -9.7568693161     -0.2921074867     -0.0083225069     -0.0048603429     -0.0322953176     26.4437255859     77.4879837036     -50.4357147216
253 137    0    0     -0.3687258243     -9.7712354660     -0.2825301933     0.0183095092     -0.0069909038     -0.0384206771     26.4437255859     77.4879837036     -50.4357147216
254  89    0    0     -0.3016848087     -9.7281370162     -0.2945018005     0.0372182416     -0.0181763505     -0.0253709888     27.8447170257     77.4879837036     -50.7730789184
255  41    0    0     -0.3016848087     -9.7281370162     -0.2945018005     0.0372182416     -0.0181763505     -0.0253709888     27.8447170257     77.4879837036     -50.7730789184
255 249    0    0     -0.3471769332     -9.7185602188     -0.2442210197     0.0409467220     -0.0051266627     0.0068537497     27.8447170257     77.4879837036     -50.7730789184
  0 201    0    0     -0.3591485500     -9.7472915649     -0.2274607658     0.0313591957     0.0015313410     0.0252298402     27.8447170257     77.4879837036     -50.7730789184
  1 153    0    0     -0.3591485500     -9.7472915649     -0.2274607658     0.0313591957     0.0015313410     0.0252298402     27.8447170257     77.4879837036     -50.7730789184
  2 105    0    0     -0.3974577426     -9.7161655426     -0.2226721048     0.0113851857     0.0025966219     0.0209687185     27.8447170257     77.4879837036     -50.7730789184
  3  56    0    0     -0.3998520660     -9.7161655426     -0.2346437215     -0.0149805116     0.0004660605     -0.0101907408     27.8447170257     77.4879837036     -50.7730789184
  4   8    0    0     -0.3998520660     -9.7161655426     -0.2346437215     -0.0149805116     0.0004660605     -0.0101907408     27.8447170257     77.4879837036     -50.7730789184
  4 216    0    0     -0.4022463798     -9.7377147674     -0.2466153383     -0.0312260413     -0.0088551454     -0.0504050827     27.8447170257     77.4879837036     -50.7730789184
  5 168    0    0     -0.3495712518     -9.7568693161     -0.3016848087     -0.0309597229     -0.0221711540     -0.0735749340     27.8447170257     77.4879837036     -49.4236259460
  6 121    0    0     -0.3495712518     -9.7568693161     -0.3016848087     -0.0309597229     -0.0221711540     -0.0735749340     27.8447170257     77.4879837036     -49.4236259460
  7  73    0    0     -0.2849245071     -9.7640523910     -0.2561926364     -0.0160457921     -0.0354871606     -0.0687811756     27.8447170257     77.4879837036     -49.4236259460
  8  25    0    0     -0.2873188495     -9.7353200912     -0.2657699346     0.0084556627     -0.0208395504     -0.0482745218     27.8447170257     77.4879837036     -49.4236259460
  8 233    0    0     -0.2873188495     -9.7353200912     -0.2657699346     0.0084556627     -0.0208395504     -0.0482745218     27.8447170257     77.4879837036     -49.4236259460
  9 185    0    0     -0.2681642532     -9.7448978424     -0.2537982940     0.0233695888     -0.0147141885     -0.0296321153     27.8447170257     77.4879837036     -49.4236259460
 10 138    0    0     -0.2992904472     -9.7472915649     -0.2514039993     0.0294949531     -0.0075235438     -0.0077938594     27.8447170257     77.4879837036     -49.4236259460
 11  90    0    0     -0.2992904472     -9.7472915649     -0.2514039993     0.0294949531     -0.0075235438     -0.0077938594     27.8447170257     77.4879837036     -49.4236259460
 12  42    0    0     -0.2921074867     -9.7257432937     -0.2370380401     0.0321581602     0.0033955817     0.0127127933     27.8447170257     77.4879837036     -49.4236259460
 12 250    0    0     -0.3352053165     -9.7472915649     -0.2394323587     0.0366856002     0.0089883060     0.0246971988     26.6188488006     76.9608535766     -50.2670326232
 13 201    0    0     -0.3352053165     -9.7472915649     -0.2394323587     0.0366856002     0.0089883060     0.0246971988     26.6188488006     76.9608535766     -50.2670326232
 14 153    0    0     -0.3830918121     -9.7568693161     -0.2705585718     0.0468057680     0.0023303015     0.0071200699     26.6188488006     76.9608535766     -50.2670326232
 15 104    0    0     -0.3950634002     -9.7472915649     -0.2346437215     0.0494689702     -0.0309597206     -0.0256373119     26.6188488006     76.9608535766     -50.2670326232
 16  57    0    0     -0.3950634002     -9.7472915649     -0.2346437215     0.0494689702     -0.0309597206     -0.0256373119     26.6188488006     76.9608535766     -50.2670326232
 17   9    0    0     -0.2825301933     -9.7640523910     -0.1771799468     0.0542627334     -0.0437430858     -0.0501387643     26.6188488006     76.9608535766     -50.2670326232
 17 217    0    0     -0.2945018005     -9.7185602188     -0.1819685935     0.0473384094     -0.0282965183     -0.0426817989     26.6188488006     76.9608535766     -50.2670326232
 18 169    0    0     -0.2945018005     -9.7185602188     -0.1819685935     0.0473384094     -0.0282965183     -0.0426817989     26.6188488006     76.9608535766     -50.2670326232
 19 121    0    0     -0.3088677406     -9.7353200912     -0.1747856235     0.0404140806     -0.0200405931     -0.0330942749     26.6188488006     76.9608535766     -50.2670326232
 20  73    0    0     -0.2968961238     -9.7065887451     -0.1556310415     0.0348213624     -0.0149805078     -0.0408175563     26.6188488006     76.9608535766     -50.2670326232
 21  25    0    0     -0.2968961238     -9.7065887451     -0.1556310415     0.0348213624     -0.0149805078     -0.0408175563     26.6188488006     76.9608535766     -50.2670326232
 21 233    0    0     -0.2729529142     -9.7257432937     -0.1723913097     0.0185758304     -0.0176437115     -0.0512040424     24.6924839019     77.1365661621     -50.4357147216
 22 186    0    0     -0.2537982940     -9.7161655426     -0.1556310415     -0.0056593065     -0.0125836265     -0.0514703655     24.6924839019     77.1365661621     -50.4357147216
 23 139    0    0     -0.2537982940     -9.7161655426     -0.1556310415     -0.0056593065     -0.0125836265     -0.0514703655     24.6924839019     77.1365661621     -50.4357147216
 24  92    0    0     -0.2394323587     -9.7089824676     -0.1604196929     -0.0301607608     -0.0075235438     -0.0384206771     24.6924839019     77.1365661621     -50.4357147216
 25  44    0    0     -0.2537982940     -9.7305316925     -0.1771799468     -0.0472052526     -0.0048603429     -0.0275015544     24.6924839019     77.1365661621     -50.4357147216
 25 253    0    0     -0.2537982940     -9.7305316925     -0.1771799468     -0.0472052526     -0.0048603429     -0.0275015544     24.6924839019     77.1365661621     -50.4357147216
 26 205    0    0     -0.2849245071     -9.7305316925     -0.1843629074     -0.0554611730     -0.0051266627     -0.0320289969     24.6924839019     77.1365661621     -50.4357147216
 27 158    0    0     -0.2729529142     -9.7688407897     -0.2202777862     -0.0594559764     -0.0099204254     -0.0607915782     24.6924839019     77.1365661621     -50.4357147216
 28 111    0    0     -0.2729529142     -9.7688407897     -0.2202777862     -0.0594559764     -0.0099204254     -0.0607915782     24.6924839019     77.1365661621     -50.4357147216
 29  63    0   -2     -0.2346437215     -9.7544746398     -0.2537982940     -0.0426778078     -0.0157794690     -0.1068649530     25.7432289123     77.1365661621     -51.4478034973
 30  16    0    0     -0.1843629074     -9.7401084899     -0.2394323587     -0.0171110725     -0.0221711540     -0.1263063192     25.7432289123     77.1365661621     -51.4478034973
 30 225    0    3     -0.1843629074     -9.7401084899     -0.2394323587     -0.0171110725     -0.0221711540     -0.1263063192     25.7432289123     77.1365661621     -51.4478034973
 31 178    0    0     -0.1316878080     -9.7137708663     -0.2226721048     0.0049935002     -0.0346882009     -0.1010059237     25.7432289123     77.1365661621     -51.4478034973
 32 130    0    0     -0.1460537433     -9.7209539413     -0.2178834438     0.0156463074     -0.0306933975     -0.0663842916     25.7432289123     77.1365661621     -51.4478034973
 33  83    0    0     -0.1460537433     -9.7209539413     -0.2178834438     0.0156463074     -0.0306933975     -0.0663842916     25.7432289123     77.1365661621     -51.4478034973
 34  35    0    0     -0.1436594247     -9.7544746398     -0.2442210197     0.0356203174     -0.0269649147     -0.0376217174     25.7432289123     77.1365661621     -51.4478034973
 34 244    0    0     -0.1460537433     -9.7640523910     -0.2202777862     0.0638502597     -0.0304270792     -0.0285668354     25.7432289123     77.1365661621     -51.4478034973
 35 197    0    0     -0.1460537433     -9.7640523910     -0.2202777862     0.0638502597     -0.0304270792     -0.0285668354     25.7432289123     77.1365661621     -51.4478034973
 36 149    0    0     -0.1316878080     -9.7185602188     -0.2250664234     0.0782315444     -0.0365524411     -0.0394859580     26.9690971374     77.3122711181     -49.2549476623
 37 102    0    0     0.0861956501     -9.4408187866     -1.8747554779     0.0579912137     -0.0274975562     -0.0482745218     26.9690971374     77.3122711181     -49.2549476623
 38  55    0    0     0.0861956501     -9.4408187866     -1.8747554779     0.0579912137     -0.0274975562     -0.0482745218     26.9690971374     77.3122711181     -49.2549476623
