# Supplementary material for: A localization method for wireless capsule endoscopy using side wall cameras and IMU sensor
Source: Sci Rep. 2021 May 27;11:11204. doi: 10.1038/s41598-021-90523-w (PMC8160358; doi:10.1038/s41598-021-90523-w)
Supplement: Supplementary file 1 — Supplementary Information. [file 41598_2021_90523_MOESM1_ESM.zip › data/sup10]

 79 197    0    0     -0.4884420394     -9.7401084899     0.1292934894     -0.0368187665     0.0065914239     0.0510628938     59.5421600341     76.6094360351     -61.7373657226
 80 148    0    0     -0.5004136562     -9.7520809173     0.1053502440     -0.0458736467     0.0060587835     0.0300236034     59.5421600341     76.6094360351     -61.7373657226
 81 100    0    0     -0.4692874431     -9.8095445632     0.0885899734     -0.0434767675     0.0015313410     0.0100495922     59.5421600341     76.6094360351     -61.7373657226
 82  52    0    0     -0.4692874431     -9.8095445632     0.0885899734     -0.0434767675     0.0015313410     0.0100495922     59.5421600341     76.6094360351     -61.7373657226
 83   3    0    0     -0.5099909305     -9.7903900146     0.0790126848     -0.0280302000     0.0015313410     0.0060547885     59.5421600341     76.6094360351     -61.7373657226
 83 210    0    0     -0.4908363342     -9.7353200912     0.0933786296     -0.0144478702     -0.0027297811     -0.0051306581     59.5421600341     76.6094360351     -61.7373657226
 84 162    0    0     -0.4908363342     -9.7353200912     0.0933786296     -0.0144478702     -0.0027297811     -0.0051306581     59.5421600341     76.6094360351     -61.7373657226
 85 114    0    0     -0.4980193138     -9.6994056701     0.0838013267     -0.0208395552     -0.0085888252     -0.0136529028     59.5421600341     76.9608535766     -61.4000015258
 86  66    0    0     -0.4812590599     -9.7664461135     0.0838013267     -0.0312260413     -0.0096541051     -0.0237730717     59.5421600341     76.9608535766     -61.4000015258
 87  17    0    0     -0.4812590599     -9.7664461135     0.0838013267     -0.0312260413     -0.0096541051     -0.0237730717     59.5421600341     76.9608535766     -61.4000015258
 87 225    0    0     -0.4381612300     -9.8119382858     0.0838013267     -0.0243017172     -0.0107193851     -0.0264362716     59.5421600341     76.9608535766     -61.4000015258
 88 177    0    0     -0.4812590599     -9.7808122634     0.0766183614     -0.0032624247     -0.0061919441     -0.0117886614     59.5421600341     76.9608535766     -61.4000015258
 89 129    0    0     -0.4812590599     -9.7808122634     0.0766183614     -0.0032624247     -0.0061919441     -0.0117886614     59.5421600341     76.9608535766     -61.4000015258
 90  81    0    0     -0.4764704227     -9.7137708663     0.0790126848     0.0135157465     -0.0021971411     -0.0245720291     59.5421600341     76.9608535766     -61.4000015258
 91  33    0    0     -0.4405555725     -9.7401084899     0.0957729530     0.0169779071     -0.0056593031     -0.0392196416     59.5421600341     76.9608535766     -61.4000015258
 91 241    0    0     -0.4405555725     -9.7401084899     0.0957729530     0.0169779071     -0.0056593031     -0.0392196416     59.5421600341     76.9608535766     -61.4000015258
 92 192    0    0     -0.4405555725     -9.7784175872     0.0885899734     0.0116515028     -0.0061919441     -0.0269689106     59.1919136047     77.6636886596     -61.0626373291
 93 144    0    0     -0.4405555725     -9.7808122634     0.1005615949     0.0129831051     -0.0019308209     -0.0184466657     59.1919136047     77.6636886596     -61.0626373291
 94  96    0    0     -0.4405555725     -9.7808122634     0.1005615949     0.0129831051     -0.0019308209     -0.0184466657     59.1919136047     77.6636886596     -61.0626373291
 95  48    0    0     -0.4525271415     -9.7281370162     0.1125332117     0.0092546234     0.0009987009     -0.0189793090     59.1919136047     77.6636886596     -61.0626373291
 96   0    0    0     -0.4549215316     -9.7161655426     0.1197161788     -0.0056593065     -0.0013981805     -0.0125876235     59.1919136047     77.6636886596     -61.0626373291
 96 208    0    0     -0.4549215316     -9.7161655426     0.1197161788     -0.0056593065     -0.0013981805     -0.0125876235     59.1919136047     77.6636886596     -61.0626373291
 97 161    0    0     -0.4429498672     -9.7377147674     0.0909842967     -0.0251006793     -0.0085888252     -0.0117886614     59.1919136047     77.6636886596     -61.0626373291
 98 113    0    0     -0.4094293594     -9.7903900146     0.1053502440     -0.0282965183     -0.0115183472     -0.0181803436     59.1919136047     77.6636886596     -61.0626373291
 99  65    0    0     -0.4094293594     -9.7903900146     0.1053502440     -0.0282965183     -0.0115183472     -0.0181803436     59.1919136047     77.6636886596     -61.0626373291
100  18    0    0     -0.4190066337     -9.7736291885     0.0742240333     -0.0211058735     -0.0029961015     0.0004620659     59.1919136047     77.6636886596     -61.0626373291
100 225    0    0     -0.4237952709     -9.7281370162     0.0598580884     -0.0187089920     0.0068577442     0.0193707962     60.0675354003     77.8394012451     -61.9060440063
101 177    0    0     -0.4237952709     -9.7281370162     0.0598580884     -0.0187089920     0.0068577442     0.0193707962     60.0675354003     77.8394012451     -61.9060440063
102 128    0    0     -0.4285839557     -9.7257432937     0.0814070034     -0.0224374747     0.0119178283     0.0406764078     60.0675354003     77.8394012451     -61.9060440063
103  80    0    0     -0.5147795677     -9.7353200912     0.0742240333     -0.0317586803     0.0151136693     0.0446712112     60.0675354003     77.8394012451     -61.9060440063
104  31    0  -64     -0.5147795677     -9.7353200912     0.0742240333     -0.0317586803     0.0151136693     0.0446712112     60.0675354003     77.8394012451     -61.9060440063
104 240    0    0     -0.4812590599     -9.7999668121     0.0694353866     -0.0253669977     0.0044608631     0.0068537497     60.0675354003     77.8394012451     -61.9060440063
105 191    0    3     -0.4525271415     -9.7879953384     0.0550694465     -0.0128499507     -0.0016645008     -0.0192456245     60.0675354003     77.8394012451     -61.9060440063
106 143    0    0     -0.4525271415     -9.7879953384     0.0550694465     -0.0128499507     -0.0016645008     -0.0192456245     60.0675354003     77.8394012451     -61.9060440063
107  95    0    0     -0.4573158264     -9.7185602188     0.0646467447     -0.0075235471     -0.0032624220     -0.0301647520     60.0675354003     77.8394012451     -61.9060440063
108  47    0    0     -0.4190066337     -9.6946163177     0.0454921483     -0.0141815519     -0.0069909038     -0.0309637165     59.0167884826     75.7308883666     -61.2313194274
108 255    0    0     -0.4190066337     -9.6946163177     0.0454921483     -0.0141815519     -0.0069909038     -0.0309637165     59.0167884826     75.7308883666     -61.2313194274
109 207    0    0     -0.4261896133     -9.7065887451     0.0814070034     -0.0314923572     -0.0040613822     -0.0179140272     59.0167884826     75.7308883666     -61.2313194274
110 160    0    0     -0.4381612300     -9.7233486175     0.0694353866     -0.0482705307     0.0020639815     -0.0104570603     59.0167884826     75.7308883666     -61.2313194274
111 112    0    0     -0.4381612300     -9.7233486175     0.0694353866     -0.0482705307     0.0020639815     -0.0104570603     59.0167884826     75.7308883666     -61.2313194274
112  64    0    0     -0.4142179965     -9.7808122634     0.0478864765     -0.0666466236     0.0001997404     -0.0075275382     59.0167884826     75.7308883666     -61.2313194274
113  16    0    0     -0.3950634002     -9.7856006622     0.0311262083     -0.0818268680     -0.0045940222     -0.0088591394     59.0167884826     75.7308883666     -61.2313194274
113 224    0    0     -0.3950634002     -9.7856006622     0.0311262083     -0.0818268680     -0.0045940222     -0.0088591394     59.0167884826     75.7308883666     -61.2313194274
114 176    0    0     -0.4357668876     -9.7640523910     -0.0191545906     -0.0788973522     0.0004660605     0.0007283860     59.0167884826     75.7308883666     -61.2313194274
115 127    0    0     -0.4333725929     -9.7425031661     -0.0167602658     -0.0693098258     0.0012650209     0.0001957454     59.0167884826     78.1908187866     -60.8939590454
116  79    0    0     -0.4333725929     -9.7425031661     -0.0167602658     -0.0693098258     0.0012650209     0.0001957454     59.0167884826     78.1908187866     -60.8939590454
117  31    0    0     -0.3974577426     -9.7856006622     -0.0407035017     -0.0562601375     0.0023303015     0.0044568686     59.0167884826     78.1908187866     -60.8939590454
117 238    0    0     -0.3902747631     -9.8143329620     -0.0454921483     -0.0365524435     0.0129831075     0.0353500080     59.0167884826     78.1908187866     -60.8939590454
118 191    0    0     -0.3902747631     -9.8143329620     -0.0454921483     -0.0365524435     0.0129831075     0.0353500080     59.0167884826     78.1908187866     -60.8939590454
119 143    0    0     -0.4573158264     -9.7520809173     -0.0430978250     -0.0160457921     0.0191084728     0.0633136272     59.0167884826     78.1908187866     -60.8939590454
120  95    0    0     -0.4836534023     -9.7233486175     -0.0335205316     -0.0008655433     0.0161789512     0.0518618583     59.0167884826     78.1908187866     -60.8939590454
121  47    0    0     -0.4836534023     -9.7233486175     -0.0335205316     -0.0008655433     0.0161789512     0.0518618583     59.0167884826     78.1908187866     -60.8939590454
121 255    0    0     -0.4453442096     -9.7688407897     -0.0359148550     0.0076567025     0.0113851869     0.0374805665     59.0167884826     78.1908187866     -60.8939590454
122 207    0    0     -0.4501328468     -9.7927837371     -0.0430978250     0.0313591957     0.0164452695     0.0553240203     59.1919136047     76.6094360351     -61.4000015258
123 159    0    0     -0.4501328468     -9.7927837371     -0.0430978250     0.0313591957     0.0164452695     0.0553240203     59.1919136047     76.6094360351     -61.4000015258
124 110    0    0     -0.4980193138     -9.7616577148     -0.0215489125     0.0561269760     0.0273643970     0.0760969877     59.1919136047     76.6094360351     -61.4000015258
125  62    0    0     -0.5267512321     -9.7353200912     -0.0167602658     0.0702419376     0.0236359143     0.0737001037     59.1919136047     76.6094360351     -61.4000015258
126  14    0    0     -0.5267512321     -9.7353200912     -0.0167602658     0.0702419376     0.0236359143     0.0737001037     59.1919136047     76.6094360351     -61.4000015258
126 222    0    0     -0.5219625949     -9.7760238647     0.0119716191     0.0726388216     0.0111188662     0.0523944950     59.1919136047     76.6094360351     -61.4000015258
127 173    0    0     -0.5626660346     -9.7592630386     0.0287318849     0.0787641906     0.0017976613     0.0297572851     59.1919136047     76.6094360351     -61.4000015258
128 125    0    0     -0.5626660346     -9.7592630386     0.0287318849     0.0787641906     0.0017976613     0.0297572851     59.1919136047     76.6094360351     -61.4000015258
129  76    0    0     -0.5219625949     -9.6970109939     0.0598580884     0.0686440181     -0.0040613822     -0.0006032148     59.1919136047     76.6094360351     -61.4000015258
130  28    0    0     -0.5004136562     -9.7089824676     0.0790126848     0.0425446462     -0.0021971411     -0.0043316965     59.1919136047     76.6094360351     -61.4000015258
130 235    0    0     -0.5004136562     -9.7089824676     0.0790126848     0.0425446462     -0.0021971411     -0.0043316965     59.1919136047     76.6094360351     -61.4000015258
131 188    0    0     -0.5123852729     -9.7736291885     0.0407035017     0.0276307129     0.0025966219     -0.0003368947     59.7172851562     76.7851409912     -61.5686836242
132 139    0    0     -0.5267512321     -9.7664461135     0.0622524166     0.0273643946     0.0047271828     -0.0067285780     59.7172851562     76.7851409912     -61.5686836242
133  92    0    0     -0.5267512321     -9.7664461135     0.0622524166     0.0273643946     0.0047271828     -0.0067285780     59.7172851562     76.7851409912     -61.5686836242
134  44    0    0     -0.5530887603     -9.7305316925     0.0742240333     0.0231032729     0.0028629419     -0.0035327367     59.7172851562     76.7851409912     -61.5686836242
134 252    0    0     -0.5243568897     -9.7736291885     0.0909842967     0.0180431890     -0.0005992200     -0.0149845051     59.7172851562     76.7851409912     -61.5686836242
135 204    0    0     -0.5243568897     -9.7736291885     0.0909842967     0.0180431890     -0.0005992200     -0.0149845051     59.7172851562     76.7851409912     -61.5686836242
136 156    0    0     -0.5387228012     -9.8167276382     0.0430978250     0.0348213624     0.0009987009     -0.0333605980     59.7172851562     76.7851409912     -61.5686836242
137 108    0    0     -0.5075965881     -9.8047552108     0.0622524166     0.0851558685     -0.0013981805     -0.0517366886     59.7172851562     76.7851409912     -61.5686836242
138  60    0    0     -0.5075965881     -9.8047552108     0.0622524166     0.0851558685     -0.0013981805     -0.0517366886     59.7172851562     76.7851409912     -61.5686836242
139  12    0    0     -0.5147795677     -9.4480009078     -0.7733665466     0.0388161611     0.0478710508     -0.0445460414     59.3670387268     78.5422439575     -61.5686836242
139 221    0    0     -0.5411171436     -9.8622188568     0.2250664234     -0.0762341499     0.1330935001     -0.0277678704     59.3670387268     78.5422439575     -61.5686836242
140 173    0    1     -0.5411171436     -9.8622188568     0.2250664234     -0.0762341499     0.1330935001     -0.0277678704     59.3670387268     78.5422439575     -61.5686836242
141 126    0    3     -0.4884420394     -9.8215160369     0.2178834438     -0.0480042076     0.0862211513     -0.0096581010     59.3670387268     78.5422439575     -61.5686836242
142  78    1    5     -0.5315398693     -9.7401084899     -0.0694353866     0.0129831051     0.0500016117     -0.0115223407     59.3670387268     78.5422439575     -61.5686836242
143  30    2    7     -0.5315398693     -9.7401084899     -0.0694353866     0.0129831051     0.0500016117     -0.0115223407     59.3670387268     78.5422439575     -61.5686836242
143 238    1    7     -0.5363285064     -9.6802511215     -0.0454921483     0.0012650191     0.0233695936     -0.0285668354     59.3670387268     78.5422439575     -61.5686836242
144 191    1    7     -0.4381612300     -9.7951784133     0.1029559254     -0.0035287439     -0.0141815481     -0.0243057084     59.3670387268     78.5422439575     -61.5686836242
145 143    2    8     -0.4381612300     -9.7951784133     0.1029559254     -0.0035287439     -0.0141815481     -0.0243057084     59.3670387268     78.5422439575     -61.5686836242
146  96    2    9     -0.4597101688     -9.7113771438     -0.0694353866     0.0041945409     0.0036619021     -0.0147181844     59.3670387268     76.7851409912     -61.5686836242
147  48    2    9     -0.4429498672     -9.7903900146     0.0646467447     0.0049935002     0.0164452695     0.0049895086     59.3670387268     76.7851409912     -61.5686836242
147 255    2    8     -0.4429498672     -9.7903900146     0.0646467447     0.0049935002     0.0164452695     0.0049895086     59.3670387268     76.7851409912     -61.5686836242
148 207    2    9     -0.4668931484     -9.7520809173     -0.0359148550     0.0105862236     0.0260327959     0.0127127933     59.3670387268     76.7851409912     -61.5686836242
149 159    2   10     -0.5315398693     -9.7089824676     0.0263375616     0.0015313384     0.0441425704     0.0020599868     59.3670387268     76.7851409912     -61.5686836242
150 111    2   10     -0.5315398693     -9.7089824676     0.0263375616     0.0015313384     0.0441425704     0.0020599868     59.3670387268     76.7851409912     -61.5686836242
151  63    2   10     -0.4381612300     -9.7065887451     0.0023943238     -0.0101867485     0.0585238552     0.0052558288     59.3670387268     76.7851409912     -61.5686836242
152  15    3   11     -0.4046407222     -9.7520809173     0.1436594247     -0.0181763534     0.0816937065     0.0207023978     59.3670387268     76.7851409912     -61.5686836242
152 223    3   11     -0.4046407222     -9.7520809173     0.1436594247     -0.0181763534     0.0816937065     0.0207023978     59.3670387268     76.7851409912     -61.5686836242
153 175    2   10     -0.5028079986     -9.7903900146     0.1556310415     -0.0016645026     0.0918138694     0.0262951231     59.3670387268     77.4879837036     -61.2313194274
154 127    2   10     -0.4932306766     -9.8047552108     0.1795742750     0.0268317556     0.0537300968     0.0268277597     59.3670387268     77.4879837036     -61.2313194274
155  79    2   11     -0.4932306766     -9.8047552108     0.1795742750     0.0268317556     0.0537300968     0.0268277597     59.3670387268     77.4879837036     -61.2313194274
156  31    2   11     -0.3974577426     -9.6515188217     -0.3184450626     0.0492026519     0.0555943298     0.0223003172     59.3670387268     77.4879837036     -61.2313194274
156 239    3   11     -0.5363285064     -9.7640523910     0.2059118509     -0.0056593065     0.1080594062     0.0156423149     59.3670387268     77.4879837036     -61.2313194274
157 192    3   12     -0.5363285064     -9.7640523910     0.2059118509     -0.0056593065     0.1080594062     0.0156423149     59.3670387268     77.4879837036     -61.2313194274
158 143    2   12     -0.4716817855     -9.7161655426     0.2035175085     -0.0051266665     0.0859548377     0.0156423149     59.3670387268     77.4879837036     -61.2313194274
159  96    2   13     -0.4860476970     -9.7209539413     0.0550694465     -0.0083225069     0.0774325847     0.0220339989     59.3670387268     77.4879837036     -61.2313194274
160  48    3   13     -0.4860476970     -9.7209539413     0.0550694465     -0.0083225069     0.0774325847     0.0220339989     59.3670387268     77.4879837036     -61.2313194274
161   0    3   11     -0.4860476970     -9.7736291885     0.0766183614     -0.0099204292     0.0859548377     0.0284256820     59.1919136047     76.2580108642     -61.4000015258
161 207    2   12     -0.5746376991     -9.7425031661     0.1364764571     -0.0125836300     0.1027330040     0.0220339989     59.1919136047     76.2580108642     -61.4000015258
162 159    2   13     -0.5746376991     -9.7425031661     0.1364764571     -0.0125836300     0.1027330040     0.0220339989     59.1919136047     76.2580108642     -61.4000015258
163 111    2   12     -0.5363285064     -9.7472915649     0.0885899734     -0.0088551473     0.0566596126     0.0087179908     59.1919136047     76.2580108642     -61.4000015258
164  63    2   12     -0.5339341640     -9.7832069396     0.1340821266     0.0068577413     0.0468057680     -0.0008695349     59.1919136047     76.2580108642     -61.4000015258
165  14    2   12     -0.5339341640     -9.7832069396     0.1340821266     0.0068577413     0.0468057680     -0.0008695349     59.1919136047     76.2580108642     -61.4000015258
165 222    2   12     -0.5554831027     -9.7568693161     0.1053502440     0.0087219829     0.0390824813     -0.0006032148     59.1919136047     76.2580108642     -61.4000015258
166 173    2   12     -0.5411171436     -9.7137708663     0.1819685935     -0.0045940246     0.0382835245     -0.0085928192     59.1919136047     76.2580108642     -61.4000015258
167 125    2   12     -0.5411171436     -9.7137708663     0.1819685935     -0.0045940246     0.0382835245     -0.0085928192     59.1919136047     76.2580108642     -61.4000015258
168  77    2   12     -0.5363285064     -9.7233486175     0.0430978250     -0.0045940246     0.0382835245     -0.0171150636     59.1919136047     76.2580108642     -61.4000015258
169  29    2   13     -0.5818206787     -9.7233486175     0.0119716191     -0.0296281223     0.0270980787     -0.0320289969     59.7172851562     77.1365661621     -61.9060440063
169 238    3   13     -0.5818206787     -9.7233486175     0.0119716191     -0.0296281223     0.0270980787     -0.0320289969     59.7172851562     77.1365661621     -61.9060440063
170 190    3   13     -0.5147795677     -9.7856006622     0.1005615949     -0.0317586803     0.0143147087     -0.0392196416     59.7172851562     77.1365661621     -61.9060440063
171 142    3   12     -0.5075965881     -9.7640523910     -0.0263375616     -0.0219048357     -0.0024634613     -0.0352248382     59.7172851562     77.1365661621     -61.9060440063
172  95    3   12     -0.5075965881     -9.7640523910     -0.0263375616     -0.0219048357     -0.0024634613     -0.0352248382     59.7172851562     77.1365661621     -61.9060440063
173  48    3   13     -0.4070350170     -9.7999668121     0.1268991470     -0.0229701161     0.0132494282     -0.0251046705     59.7172851562     77.1365661621     -61.9060440063
174   0    3   13     -0.3806974601     -9.7832069396     0.1197161788     -0.0064582672     0.0302939176     0.0007283860     59.7172851562     77.1365661621     -61.9060440063
174 208    3   12     -0.3806974601     -9.7832069396     0.1197161788     -0.0064582672     0.0302939176     0.0007283860     59.7172851562     77.1365661621     -61.9060440063
175 160    3   12     -0.4501328468     -9.7041940689     -0.1532367229     0.0001997370     0.0494689655     0.0151096749     59.7172851562     77.1365661621     -61.9060440063
176 112    3   13     -0.5315398693     -9.7401084899     0.2418267011     -0.0240353965     0.0420120048     0.0108485519     60.5929069519     77.3122711181     -60.7252769470
177  64    3   12     -0.5315398693     -9.7401084899     0.2418267011     -0.0240353965     0.0420120048     0.0108485519     60.5929069519     77.3122711181     -60.7252769470
178  16    2   12     -0.5602717399     -9.7808122634     0.0861956501     -0.0141815519     0.0151136693     -0.0123213016     60.5929069519     77.3122711181     -60.7252769470
178 225    2   13     -0.4836534023     -9.7544746398     -0.0742240333     0.0044608597     -0.0136489081     -0.0128539419     60.5929069519     77.3122711181     -60.7252769470
179 177    3   13     -0.4836534023     -9.7544746398     -0.0742240333     0.0044608597     -0.0136489081     -0.0128539419     60.5929069519     77.3122711181     -60.7252769470
180 130    3   13     -0.4118237018     -9.7401084899     -0.0909842967     0.0033955798     0.0017976613     -0.0064622583     60.5929069519     77.3122711181     -60.7252769470
181  82    2   14     -0.4597101688     -9.7736291885     0.0502807998     -0.0045940246     0.0292286376     0.0007283860     60.5929069519     77.3122711181     -60.7252769470
182  34    3   14     -0.4597101688     -9.7736291885     0.0502807998     -0.0045940246     0.0292286376     0.0007283860     60.5929069519     77.3122711181     -60.7252769470
182 241    3   15     -0.5171739578     -9.6970109939     -0.2274607658     -0.0112520289     0.0468057680     0.0047231884     60.5929069519     77.3122711181     -60.7252769470
183 194    3   16     -0.4740760803     -9.7640523910     -0.0718297100     -0.0304270792     0.0545290517     0.0161749553     59.7172851562     77.1365661621     -61.5686836242
184 146    4   17     -0.4740760803     -9.7640523910     -0.0718297100     -0.0304270792     0.0545290517     0.0161749553     59.7172851562     77.1365661621     -61.5686836242
185  99    4   17     -0.4980193138     -9.8406705856     0.3016848087     -0.0120509898     0.0606544113     0.0223003172     59.7172851562     77.1365661621     -61.5686836242
186  50    4   17     -0.4429498672     -9.6395473480     -0.2059118509     0.0108525443     0.0369519233     0.0238982415     59.7172851562     77.1365661621     -61.5686836242
187   3    4   18     -0.4429498672     -9.6395473480     -0.2059118509     0.0108525443     0.0369519233     0.0238982415     59.7172851562     77.1365661621     -61.5686836242
187 211    3   18     -0.5171739578     -9.7329254150     -0.0047886476     -0.0410798835     0.0369519233     0.0199034357     59.7172851562     77.1365661621     -61.5686836242
188 164    3   18     -0.5099909305     -9.8502473831     0.2274607658     -0.0235027551     0.0321581602     0.0055221486     59.7172851562     77.1365661621     -61.5686836242
189 116    4   19     -0.5099909305     -9.8502473831     0.2274607658     -0.0235027551     0.0321581602     0.0055221486     59.7172851562     77.1365661621     -61.5686836242
190  69    3   18     -0.5028079986     -9.8286991119     0.4884420394     0.0300275945     0.0233695936     0.0228329610     59.7172851562     77.1365661621     -61.5686836242
191  21    3   17     -0.3663315296     -9.4336357116     -0.4142179965     -0.0003329031     0.0579912137     0.0289583225     59.1919136047     76.6094360351     -60.3879127502
191 229    4   18     -0.3663315296     -9.4336357116     -0.4142179965     -0.0003329031     0.0579912137     0.0289583225     59.1919136047     76.6094360351     -60.3879127502
192 182    4   18     -0.5698490142     -9.8813743591     0.4501328468     -0.0866206264     0.0976729202     0.0302899217     59.1919136047     76.6094360351     -60.3879127502
193 134    4   18     -0.6273128509     -9.8310928344     0.0646467447     -0.0181763534     0.0361529612     0.0097832717     59.1919136047     76.6094360351     -60.3879127502
194  86    3   18     -0.6273128509     -9.8310928344     0.0646467447     -0.0181763534     0.0361529612     0.0097832717     59.1919136047     76.6094360351     -60.3879127502
195  39    3   17     -0.5099909305     -9.7448978424     -0.1005615949     0.0119178236     -0.0157794690     0.0071200699     59.1919136047     76.6094360351     -60.3879127502
195 247    3   16     -0.4525271415     -9.6922225952     0.0167602658     0.0135157465     -0.0133825874     0.0041905479     59.1919136047     76.6094360351     -60.3879127502
196 199    2   16     -0.4525271415     -9.6922225952     0.0167602658     0.0135157465     -0.0133825874     0.0041905479     59.1919136047     76.6094360351     -60.3879127502
197 152    3   16     -0.5147795677     -9.6922225952     0.2226721048     -0.0296281223     0.0044608631     0.0087179908     59.1919136047     76.6094360351     -60.3879127502
198 104    3   16     -0.4501328468     -9.7975721359     0.1915459060     -0.0312260413     0.0039282226     0.0124464726     59.1919136047     76.6094360351     -60.3879127502
199  56    2   16     -0.4501328468     -9.7975721359     0.1915459060     -0.0312260413     0.0039282226     0.0124464726     59.1919136047     76.6094360351     -60.3879127502
200   8    2   15     -0.4453442096     -9.7736291885     -0.0239432382     -0.0141815519     0.0089883060     0.0337520837     59.3670387268     77.1365661621     -60.2192306518
200 217    2   14     -0.5171739578     -9.7472915649     -0.0287318849     -0.0099204292     0.0116515064     0.0366816067     59.3670387268     77.1365661621     -60.2192306518
201 169    1   14     -0.5171739578     -9.7472915649     -0.0287318849     -0.0099204292     0.0116515064     0.0366816067     59.3670387268     77.1365661621     -60.2192306518
202 122    1   14     -0.5770320415     -9.7401084899     0.1556310415     -0.0253669977     -0.0112520265     0.0254961609     59.3670387268     77.1365661621     -60.2192306518
203  75    2   14     -0.5554831027     -9.7448978424     0.4788647174     -0.0304270792     0.0180431900     0.0033915877     59.3670387268     77.1365661621     -60.2192306518
204  27    1   14     -0.5554831027     -9.7448978424     0.4788647174     -0.0304270792     0.0180431900     0.0033915877     59.3670387268     77.1365661621     -60.2192306518
204 235    1   12     -0.5339341640     -9.7808122634     0.3663315296     0.0028629396     0.0436099243     0.0076527109     59.3670387268     77.1365661621     -60.2192306518
205 187    1   10     -0.5530887603     -9.6946163177     0.2154891252     0.0004660580     0.0603880929     0.0137780737     59.3670387268     77.1365661621     -60.2192306518
206 139    0   10     -0.5530887603     -9.6946163177     0.2154891252     0.0004660580     0.0603880929     0.0137780737     59.3670387268     77.1365661621     -60.2192306518
207  91    0    8     -0.5291455268     -9.7377147674     0.3375996351     -0.0171110725     0.0622523355     0.0065874290     60.2426567077     78.0151138305     -61.0626373291
208  44    1    6     -0.5578774452     -9.7616577148     0.2561926364     -0.0248343563     0.0582575321     0.0052558288     60.2426567077     78.0151138305     -61.0626373291
208 252    1    6     -0.5578774452     -9.7616577148     0.2561926364     -0.0248343563     0.0582575321     0.0052558288     60.2426567077     78.0151138305     -61.0626373291
209 204    0    6     -0.5435114860     -9.7592630386     0.1245048284     -0.0195079536     0.0550616931     0.0068537497     60.2426567077     78.0151138305     -61.0626373291
210 156    0    4     -0.5267512321     -9.7808122634     0.1388707752     -0.0152468309     0.0670460987     0.0169739151     60.2426567077     78.0151138305     -61.0626373291
211 109    0    3     -0.5267512321     -9.7808122634     0.1388707752     -0.0152468309     0.0670460987     0.0169739151     60.2426567077     78.0151138305     -61.0626373291
212  61    0    3     -0.5578774452     -9.7353200912     0.0407035017     -0.0096541080     0.0886180305     0.0180391969     60.2426567077     78.0151138305     -61.0626373291
213  12    0    2     -0.5435114860     -9.7329254150     0.0359148550     -0.0219048357     0.1088583583     0.0089843101     60.2426567077     78.0151138305     -61.0626373291
213 220    1    2     -0.5435114860     -9.7329254150     0.0359148550     -0.0219048357     0.1088583583     0.0089843101     60.2426567077     78.0151138305     -61.0626373291
214 172    1    1     -0.4644988059     -9.7808122634     -0.0430978250     -0.0365524435     0.1312292575     0.0161749553     60.5929069519     78.0151138305     -61.0626373291
215 125    0    1     -0.4621044635     -9.7353200912     -0.1580253696     -0.0504010915     0.2393552303     0.0097832717     60.5929069519     78.0151138305     -61.0626373291
216  77    0    2     -0.4621044635     -9.7353200912     -0.1580253696     -0.0504010915     0.2393552303     0.0097832717     60.5929069519     78.0151138305     -61.0626373291
217  29    1    2     -0.5842149734     -9.7472915649     -0.0526751232     -0.0570590972     0.4060717105     -0.0256373119     60.5929069519     78.0151138305     -61.0626373291
217 238    1    1     -0.4357668876     -9.8047552108     -0.1795742750     -0.0493358087     0.4801086902     -0.0397522783     60.5929069519     78.0151138305     -61.0626373291
218 190    2    1     -0.4357668876     -9.8047552108     -0.1795742750     -0.0493358087     0.4801086902     -0.0397522783     60.5929069519     78.0151138305     -61.0626373291
219 142    4    2     -0.5123852729     -9.7448978424     -0.1029559254     -0.0290954799     0.7980949401     -0.0799666309     60.5929069519     78.0151138305     -61.0626373291
220  95    5    3     -0.5243568897     -9.7999668121     -0.0119716191     -0.0035287439     0.9064872741     -0.0597262907     60.5929069519     78.0151138305     -61.0626373291
221  47    5    3     -0.5243568897     -9.7999668121     -0.0119716191     -0.0035287439     0.9064872741     -0.0597262907     60.5929069519     78.0151138305     -61.0626373291
221 255    5    2     -0.5004136562     -9.7784175872     -0.1221105098     -0.0043277053     0.7349770545     0.0145770335     59.8924102783     75.5551757812     -58.3637390136
222 208    6    2     -0.4980193138     -9.7520809173     -0.1652083396     0.0119178236     0.7344444274     0.0111148726     59.8924102783     75.5551757812     -58.3637390136
223 160    5    1     -0.4980193138     -9.7520809173     -0.1652083396     0.0119178236     0.7344444274     0.0111148726     59.8924102783     75.5551757812     -58.3637390136
224 113    5    1     -0.5459058284     -9.7592630386     -0.1723913097     0.0297612762     0.8039540290     0.0273604035     59.8924102783     75.5551757812     -58.3637390136
225  65    5    3     -0.7398460388     -9.7329254150     0.0191545906     0.0489363288     0.7786535739     0.0329531240     59.8924102783     75.5551757812     -58.3637390136
226  17    4    2     -0.7398460388     -9.7329254150     0.0191545906     0.0489363288     0.7786535739     0.0329531240     59.8924102783     75.5551757812     -58.3637390136
226 225    4    1     -0.5243568897     -9.7425031661     -0.1101388931     0.0555943298     0.5371012210     0.0388121652     59.8924102783     75.5551757812     -58.3637390136
227 177    3    2     -0.5937922477     -9.7305316925     -0.1292934894     0.0508005666     0.5187251091     0.0422743272     59.8924102783     75.5551757812     -58.3637390136
228 130    3    2     -0.5937922477     -9.7305316925     -0.1292934894     0.0508005666     0.5187251091     0.0422743272     59.8924102783     75.5551757812     -58.3637390136
229  82    3    1     -0.6512560367     -9.7520809173     -0.0790126848     0.0561269760     0.4654610633     0.0414753723     60.9431533813     76.9608535766     -56.3395614624
230  34    2    1     -0.4932306766     -9.7448978424     -0.1532367229     0.0539964151     0.3778417348     0.0148433542     60.9431533813     76.9608535766     -56.3395614624
230 243    2    2     -0.4932306766     -9.7448978424     -0.1532367229     0.0539964151     0.3778417348     0.0148433542     60.9431533813     76.9608535766     -56.3395614624
231 195    3    2     -0.3759088277     -9.7137708663     -0.3040791034     0.0364192771     0.4609336376     -0.0109897005     60.9431533813     76.9608535766     -56.3395614624
232 148    3    2     -0.4429498672     -9.7305316925     -0.3160507440     0.0228369522     0.8289880752     -0.0847603797     60.9431533813     76.9608535766     -56.3395614624
233 100    4    2     -0.4429498672     -9.7305316925     -0.3160507440     0.0228369522     0.8289880752     -0.0847603797     60.9431533813     76.9608535766     -56.3395614624
234  53    6    3     -0.7135085105     -9.7281370162     0.1221105098     0.0095209417     1.0495011806     -0.1300348043     60.9431533813     76.9608535766     -56.3395614624
235   5    6    4     -0.5267512321     -9.7209539413     0.0215489125     0.0028629396     0.7269874572     -0.0583946943     60.9431533813     76.9608535766     -56.3395614624
235 213    6    3     -0.5267512321     -9.7209539413     0.0215489125     0.0028629396     0.7269874572     -0.0583946943     60.9431533813     76.9608535766     -56.3395614624
236 165    5    2     0.1197161788     -9.7616577148     -0.5913979530     -0.0165784335     0.7461625099     -0.0456113243     60.9431533813     76.9608535766     -56.3395614624
237 118    7    3     -0.4980193138     -9.7688407897     -0.2514039993     -0.0567927742     1.6013165473     -0.1428181648     60.7680282592     76.7851409912     -56.1708793640
238  71    9    4     -0.4980193138     -9.7688407897     -0.2514039993     -0.0567927742     1.6013165473     -0.1428181648     60.7680282592     76.7851409912     -56.1708793640
239  24   10    5     -0.6297071456     -9.7975721359     0.0167602658     -0.0298944425     1.6042460441     -0.1244420886     60.7680282592     76.7851409912     -56.1708793640
239 232   12    5     -0.4453442096     -9.8071498870     0.0311262083     0.0025966186     1.1720085144     -0.0679822206     60.7680282592     76.7851409912     -56.1708793640
240 184   10    4     -0.4453442096     -9.8071498870     0.0311262083     0.0025966186     1.1720085144     -0.0679822206     60.7680282592     76.7851409912     -56.1708793640
241 136    8    4     -0.4692874431     -9.7401084899     0.0239432382     0.0121841442     1.0135480165     -0.0493398046     60.7680282592     76.7851409912     -56.1708793640
242  89    6    3     -0.3160507440     -9.7065887451     -0.1987288665     0.0193747892     0.7118072032     0.0321541666     60.7680282592     76.7851409912     -56.1708793640
243  40    5    2     -0.3160507440     -9.7065887451     -0.1987288665     0.0193747892     0.7118072032     0.0321541666     60.7680282592     76.7851409912     -56.1708793640
243 248    4    3     -0.3735145092     -9.7975721359     -0.2298550844     0.0393488044     0.6353733539     0.0630473041     60.7680282592     76.7851409912     -56.1708793640
244 200    4    2     -0.1915459060     -9.7832069396     -0.4501328468     0.0726388216     0.7437656402     0.0209687185     58.4914169311     76.9608535766     -53.3032989501
245 153    5    2     -0.1915459060     -9.7832069396     -0.4501328468     0.0726388216     0.7437656402     0.0209687185     58.4914169311     76.9608535766     -53.3032989501
246 105    5    3     -0.3854861259     -9.7616577148     -0.1963345432     0.0942107582     1.0111510753     -0.0336269140     58.4914169311     76.9608535766     -53.3032989501
247  57    6    2     -0.4118237018     -9.7472915649     -0.0287318849     0.0958086776     0.9568217277     -0.0139192223     58.4914169311     76.9608535766     -53.3032989501
248  10    6    2     -0.4118237018     -9.7472915649     -0.0287318849     0.0958086776     0.9568217277     -0.0139192223     58.4914169311     76.9608535766     -53.3032989501
248 218    5    3     -0.3543598890     -9.7041940689     -0.0718297100     0.0766336250     0.8170036315     0.0420080089     58.4914169311     76.9608535766     -53.3032989501
249 170    4    3     -0.3112620830     -9.7041940689     -0.1604196929     0.0681113815     0.7661365509     0.0683737087     58.4914169311     76.9608535766     -53.3032989501
250 122    4    2     -0.3112620830     -9.7041940689     -0.1604196929     0.0681113815     0.7661365509     0.0683737087     58.4914169311     76.9608535766     -53.3032989501
251  74    4    2     -0.5195682525     -9.8215160369     -0.0430978250     0.0694429826     0.7102093219     0.0699716281     58.4914169311     76.9608535766     -53.3032989501
252  26    4    2     -0.2418267011     -9.7903900146     -0.2968961238     0.0681113815     0.6122035026     0.0729011440     60.9431533813     78.3665313720     -52.6285743713
252 235    4    2     -0.2418267011     -9.7903900146     -0.2968961238     0.0681113815     0.6122035026     0.0729011440     60.9431533813     78.3665313720     -52.6285743713
253 187    4    2     -0.0502807998     -9.7017993927     -0.4453442096     0.0657145023     0.7879747867     0.0460028123     60.9431533813     78.3665313720     -52.6285743713
254 139    4    2     -0.4764704227     -9.8119382858     0.0143659424     0.0539964151     1.0031614303     0.0244308781     60.9431533813     78.3665313720     -52.6285743713
255  92    5    3     -0.4764704227     -9.8119382858     0.0143659424     0.0539964151     1.0031614303     0.0244308781     60.9431533813     78.3665313720     -52.6285743713
  0  44    5    3     -0.4573158264     -9.6970109939     -0.0502807998     0.0348213624     0.8638760566     0.0808907508     60.9431533813     78.3665313720     -52.6285743713
  0 251    4    2     -0.3735145092     -9.6826448440     -0.1843629074     0.0590564966     0.7054155349     0.0918098735     60.9431533813     78.3665313720     -52.6285743713
  1 204    3    2     -0.3735145092     -9.6826448440     -0.1843629074     0.0590564966     0.7054155349     0.0918098735     60.9431533813     78.3665313720     -52.6285743713
  2 156    3    2     -0.6751992702     -9.7640523910     -0.0023943238     0.0832916259     0.7112745761     0.0246971988     60.9431533813     78.3665313720     -52.6285743713
  3 108    3    2     -0.3280223608     -9.7377147674     -0.1508424043     0.0768999481     0.4926257610     0.0705042743     60.7680282592     77.1365661621     -50.4357147216
  4  60    3    2     -0.3280223608     -9.7377147674     -0.1508424043     0.0768999481     0.4926257610     0.0705042743     60.7680282592     77.1365661621     -50.4357147216
  5  12    2    2     -0.5028079986     -9.7736291885     -0.1005615949     0.0742367458     0.5426939010     0.0521281766     60.7680282592     77.1365661621     -50.4357147216
  5 220    1    2     -0.5674547195     -9.7616577148     -0.0023943238     0.0774325847     0.4952889442     0.0385458469     60.7680282592     77.1365661621     -50.4357147216
  6 172    2    2     -0.5674547195     -9.7616577148     -0.0023943238     0.0774325847     0.4952889442     0.0385458469     60.7680282592     77.1365661621     -50.4357147216
  7 124    1    2     -0.5506944656     -9.7257432937     -0.0095772953     0.0768999481     0.3972830963     0.0555903387     60.7680282592     77.1365661621     -50.4357147216
  8  76    1    1     -0.7757608890     -9.9795408248     -0.0766183614     0.0710408973     0.2888908195     0.0526608180     60.7680282592     77.1365661621     -50.4357147216
  9  28    1    1     -0.7757608890     -9.9795408248     -0.0766183614     0.0710408973     0.2888908195     0.0526608180     60.7680282592     77.1365661621     -50.4357147216
  9 236    0    1     -0.6344957828     -9.7329254150     -0.0119716191     0.0350876808     0.1290987014     0.0742327499     60.7680282592     77.1365661621     -50.4357147216
 10 188    0    0     -0.5674547195     -9.7760238647     -0.0742240333     0.0659808206     0.0611870527     0.0444048929     60.7680282592     77.1365661621     -50.4357147216
 11 140    0    0     -0.5674547195     -9.7760238647     -0.0742240333     0.0659808206     0.0611870527     0.0444048929     60.7680282592     77.1365661621     -50.4357147216
 12  92    0    0     -0.3423882961     -9.7712354660     -0.2609812974     0.0982055568     0.0835579490     -0.0245720291     60.7680282592     77.4879837036     -50.4357147216
 13  44    1    0     -0.5339341640     -9.7472915649     -0.1460537433     0.1045972466     0.2252402782     -0.1023375153     60.7680282592     77.4879837036     -50.4357147216
 13 253    1    1     -0.5339341640     -9.7472915649     -0.1460537433     0.1045972466     0.2252402782     -0.1023375153     60.7680282592     77.4879837036     -50.4357147216
 14 205    0    2     -0.6105525493     -9.7448978424     -0.0263375616     0.0960750007     0.1970103359     -0.1113924026     60.7680282592     77.4879837036     -50.4357147216
 15 158    0    2     -0.5554831027     -9.6970109939     -0.2298550844     0.0843569087     0.1256365299     -0.0991416740     60.7680282592     77.4879837036     -50.4357147216
 16 110    1    3     -0.5554831027     -9.6970109939     -0.2298550844     0.0843569087     0.1256365299     -0.0991416740     60.7680282592     77.4879837036     -50.4357147216
 17  62    1    4     -0.5363285064     -9.7113771438     -0.1292934894     0.0571922540     0.0779652309     -0.0711780548     60.7680282592     77.4879837036     -50.4357147216
 18  14    1    5     -0.4022463798     -9.7784175872     -0.0574637699     0.0313591957     0.0587901782     -0.0381543617     60.7680282592     77.4879837036     -50.4357147216
 18 222    2    6     -0.4022463798     -9.7784175872     -0.0574637699     0.0313591957     0.0587901782     -0.0381543617     60.7680282592     77.4879837036     -50.4357147216
 19 175    2    7     -0.3878804397     -9.7448978424     -0.1556310415     0.0167115869     0.0755683469     -0.0022011361     60.0675354003     78.5422439575     -50.7730789184
 20 127    2    7     -0.3687258243     -9.7592630386     -0.2035175085     0.0188421478     0.1107226133     0.0047231884     60.0675354003     78.5422439575     -50.7730789184
 21  79    3    8     -0.3687258243     -9.7592630386     -0.2035175085     0.0188421478     0.1107226133     0.0047231884     60.0675354003     78.5422439575     -50.7730789184
 22  31    3   10     -0.4142179965     -9.6994056701     -0.2322494029     0.0233695888     0.1461431884     0.0001957454     60.0675354003     78.5422439575     -50.7730789184
 22 239    2   11     -0.4860476970     -9.6946163177     -0.1173218607     -0.0075235471     0.1932818603     -0.0168487429     60.0675354003     78.5422439575     -50.7730789184
 23 192    3   12     -0.4860476970     -9.6946163177     -0.1173218607     -0.0075235471     0.1932818603     -0.0168487429     60.0675354003     78.5422439575     -50.7730789184
 24 144    3   13     -0.5459058284     -9.7568693161     -0.1149275422     -0.0165784335     0.2249739646     -0.0400186014     60.0675354003     78.5422439575     -50.7730789184
 25  97    3   15     -0.3783031463     -9.7760238647     -0.0335205316     -0.0261659598     0.1514695882     -0.0030000963     60.0675354003     78.5422439575     -50.7730789184
 26  49    4   15     -0.3783031463     -9.7760238647     -0.0335205316     -0.0261659598     0.1514695882     -0.0030000963     60.0675354003     78.5422439575     -50.7730789184
 27   1    4   15     -0.2322494029     -9.8694019317     0.2274607658     -0.0032624247     0.1879554557     0.0023263068     59.7172851562     76.4337234497     -50.4357147216
 27 209    4   16     -0.4621044635     -9.6826448440     -0.2705585718     0.0300275945     0.2145874738     0.0023263068     59.7172851562     76.4337234497     -50.4357147216
 28 161    3   15     -0.4621044635     -9.6826448440     -0.2705585718     0.0300275945     0.2145874738     0.0023263068     59.7172851562     76.4337234497     -50.4357147216
 29 113    3   16     -0.4812590599     -9.7377147674     -0.1628140068     -0.0011318624     0.1466758251     0.0217676782     59.7172851562     76.4337234497     -50.4357147216
 30  66    4   17     -0.4597101688     -9.8334875106     -0.1077445626     0.0175105466     0.1128531694     0.0124464726     59.7172851562     76.4337234497     -50.4357147216
 31  19    4   18     -0.4597101688     -9.8334875106     -0.1077445626     0.0175105466     0.1128531694     0.0124464726     59.7172851562     76.4337234497     -50.4357147216
 31 227    5   20     -0.5698490142     -9.6970109939     -0.3352053165     0.0337560772     0.1205764532     0.0039242279     59.7172851562     76.4337234497     -50.4357147216
 32 180    5   20     -0.5291455268     -9.7808122634     -0.1101388931     0.0220379924     0.0846232318     0.0049895086     59.7172851562     76.4337234497     -50.4357147216
 33 132    4   21     -0.5291455268     -9.7808122634     -0.1101388931     0.0220379924     0.0846232318     0.0049895086     59.7172851562     76.4337234497     -50.4357147216
 34  85    6   24     -0.5028079986     -9.7832069396     -0.3304166793     0.0409467220     0.0928791522     0.0116475117     62.3441467285     78.3665313720     -49.5923080444
 35  37    6   25     -0.4788647174     -9.7592630386     -0.3830918121     0.0342887187     0.0737040996     0.0284256820     62.3441467285     78.3665313720     -49.5923080444
 35 244    6   27     -0.4788647174     -9.7592630386     -0.3830918121     0.0342887187     0.0737040996     0.0284256820     62.3441467285     78.3665313720     -49.5923080444
 36 197    7   29     -0.5483001708     -9.6634902954     -0.2537982940     -0.0000665821     0.0257664728     0.0228329610     62.3441467285     78.3665313720     -49.5923080444
 37 148    7   31     -0.4046407222     -9.7664461135     0.3016848087     -0.0266985988     0.0244348740     0.0236319184     62.3441467285     78.3665313720     -49.5923080444
 38 100    7   32     -0.4046407222     -9.7664461135     0.3016848087     -0.0266985988     0.0244348740     0.0236319184     62.3441467285     78.3665313720     -49.5923080444
 39  52    6   32     -0.3567542552     -9.7257432937     -0.0454921483     -0.0147141909     0.0571922540     0.0305562448     62.3441467285     78.3665313720     -49.5923080444
 40   5    8   33     -0.4764704227     -9.8143329620     -0.0311262083     -0.0227037954     0.0862211513     0.0236319184     62.3441467285     78.3665313720     -49.5923080444
 40 213    8   32     -0.4764704227     -9.8143329620     -0.0311262083     -0.0227037954     0.0862211513     0.0236319184     62.3441467285     78.3665313720     -49.5923080444
 41 166    7   33     -0.3447826147     -9.7113771438     -0.0957729530     -0.0235027551     0.0651818561     0.0188381557     60.5929069519     76.6094360351     -48.9175834655
 42 118    7   34     -0.3783031463     -9.7425031661     0.0670410633     -0.0192416334     0.0654481792     -0.0016684950     60.5929069519     76.6094360351     -48.9175834655
 43  70    7   34     -0.3783031463     -9.7425031661     0.0670410633     -0.0192416334     0.0654481792     -0.0016684950     60.5929069519     76.6094360351     -48.9175834655
 44  23    7   34     -0.5722434043     -9.7209539413     0.0095772953     0.0044608597     0.1541327953     -0.0293657922     60.5929069519     76.6094360351     -48.9175834655
 44 231    6   34     -0.4261896133     -9.7185602188     0.1292934894     -0.0440094089     0.0723725032     0.0215013599     60.5929069519     76.6094360351     -48.9175834655
 45 183    6   34     -0.4261896133     -9.7185602188     0.1292934894     -0.0440094089     0.0723725032     0.0215013599     60.5929069519     76.6094360351     -48.9175834655
 46 135    5   34     -0.3184450626     -9.8191213607     0.4381612300     -0.0546622180     0.0297612781     0.0143107151     60.5929069519     76.6094360351     -48.9175834655
 47  87    5   34     -0.4070350170     -9.7353200912     0.0478864765     -0.0147141909     0.0492026519     -0.0022011361     60.5929069519     76.6094360351     -48.9175834655
 48  39    5   33     -0.4070350170     -9.7353200912     0.0478864765     -0.0147141909     0.0492026519     -0.0022011361     60.5929069519     76.6094360351     -48.9175834655
 48 246    4   32     -0.5267512321     -9.7712354660     -0.0071829710     -0.0266985988     0.0284296779     -0.0125876235     60.5929069519     76.6094360351     -48.9175834655
 49 199    4   31     -0.5028079986     -9.7568693161     0.0957729530     -0.0224374747     -0.0352208423     -0.0181803436     60.0675354003     76.0823059082     -49.0862655639
 50 152    4   31     -0.5028079986     -9.7568693161     0.0957729530     -0.0224374747     -0.0352208423     -0.0181803436     60.0675354003     76.0823059082     -49.0862655639
 51 104    5   32     -0.4166123390     -9.7592630386     0.0407035017     -0.0091214685     -0.0533306121     -0.0208435487     60.0675354003     76.0823059082     -49.0862655639
 52  56    5   31     -0.4309782505     -9.7113771438     -0.0359148550     -0.0072572269     -0.0394819641     -0.0362901163     60.0675354003     76.0823059082     -49.0862655639
 53   8    5   30     -0.4309782505     -9.7113771438     -0.0359148550     -0.0072572269     -0.0394819641     -0.0362901163     60.0675354003     76.0823059082     -49.0862655639
 53 217    4   30     -0.4836534023     -9.7065887451     -0.0622524166     -0.0235027551     -0.0328239631     -0.0517366886     60.0675354003     76.0823059082     -49.0862655639
 54 169    4   31     -0.4118237018     -9.7903900146     0.0407035017     -0.0360198020     0.0047271828     -0.0589273262     60.0675354003     76.0823059082     -49.0862655639
 55 121    6   31     -0.4118237018     -9.7903900146     0.0407035017     -0.0360198020     0.0047271828     -0.0589273262     60.0675354003     76.0823059082     -49.0862655639
 56  72    6   30     -0.4549215316     -9.8239097595     0.2801358699     -0.0048603448     0.0694429826     -0.0754391765     60.0675354003     76.0823059082     -49.0862655639
 57  25    6   30     -0.3759088277     -9.7520809173     -0.0359148550     0.0523984909     0.1828953647     -0.0916847133     59.0167884826     76.0823059082     -49.0862655639
 57 233    6   29     -0.3759088277     -9.7520809173     -0.0359148550     0.0523984909     0.1828953647     -0.0916847133     59.0167884826     76.0823059082     -49.0862655639
 58 185    6   28     -0.5243568897     -9.6994056701     0.1604196929     0.0015313384     0.2305666923     -0.0842277431     59.0167884826     76.0823059082     -49.0862655639
 59 137    6   27     -0.3878804397     -9.8334875106     0.4884420394     0.0153799867     0.1328271746     -0.0645200538     59.0167884826     76.0823059082     -49.0862655639
 60  89    6   26     -0.3878804397     -9.8334875106     0.4884420394     0.0153799867     0.1328271746     -0.0645200538     59.0167884826     76.0823059082     -49.0862655639
 61  40    6   25     -0.3304166793     -9.7233486175     0.0790126848     0.0667797803     0.1317618966     -0.0442797231     59.0167884826     76.0823059082     -49.0862655639
 61 249    5   22     -0.3830918121     -9.7017993927     -0.0646467447     0.0468057680     0.1003361225     -0.0037990567     59.0167884826     76.0823059082     -49.0862655639
 62 201    5   21     -0.3830918121     -9.7017993927     -0.0646467447     0.0468057680     0.1003361225     -0.0037990567     59.0167884826     76.0823059082     -49.0862655639
 63 153    6   22     -0.2968961238     -9.7592630386     -0.0143659424     0.0084556627     0.0635839414     0.0143107151     59.0167884826     76.0823059082     -49.0862655639
 64 105    5   23     -0.2083061695     -9.7640523910     0.1173218607     -0.0221711564     0.0705082654     0.0217676782     59.1919136047     77.3122711181     -47.2307701110
 65  57    6   24     -0.2083061695     -9.7640523910     0.1173218607     -0.0221711564     0.0705082654     0.0217676782     59.1919136047     77.3122711181     -47.2307701110
 66  10    6   24     -0.2202777862     -9.7951784133     0.0861956501     -0.0256333160     0.0942107582     0.0169739151     59.1919136047     77.3122711181     -47.2307701110
 66 218    5   24     -0.5339341640     -9.7640523910     0.0885899734     -0.0221711564     0.1775689697     -0.0131202626     59.1919136047     77.3122711181     -47.2307701110
 67 171    5   24     -0.5339341640     -9.7640523910     0.0885899734     -0.0221711564     0.1775689697     -0.0131202626     59.1919136047     77.3122711181     -47.2307701110
 68 124    4   23     -0.3375996351     -9.7975721359     0.3495712518     -0.0336229205     0.0220379948     0.0233655977     59.1919136047     77.3122711181     -47.2307701110
 69  76    4   22     -0.4429498672     -9.7425031661     0.2561926364     -0.0005992222     0.0055261440     0.0007283860     59.1919136047     77.3122711181     -47.2307701110
 70  28    4   22     -0.4429498672     -9.7425031661     0.2561926364     -0.0005992222     0.0055261440     0.0007283860     59.1919136047     77.3122711181     -47.2307701110
 70 236    4   20     -0.3304166793     -9.7089824676     -0.0502807998     0.0079230217     -0.0440094041     0.0047231884     59.1919136047     77.3122711181     -47.2307701110
 71 187    4   20     -0.4070350170     -9.7616577148     -0.0047886476     -0.0141815519     -0.0370850825     -0.0064622583     60.5929069519     78.0151138305     -47.9054946899
 72 140    5   21     -0.4070350170     -9.7616577148     -0.0047886476     -0.0141815519     -0.0370850825     -0.0064622583     60.5929069519     78.0151138305     -47.9054946899
 73  92    6   20     -0.3471769332     -9.7616577148     0.0311262083     -0.0104530680     -0.0357534837     -0.0096581010     60.5929069519     78.0151138305     -47.9054946899
 74  44    7   21     -0.2992904472     -9.7856006622     -0.0861956501     -0.0139152299     -0.0053929829     -0.0040653762     60.5929069519     78.0151138305     -47.9054946899
 74 252    7   22     -0.2992904472     -9.7856006622     -0.0861956501     -0.0139152299     -0.0053929829     -0.0040653762     60.5929069519     78.0151138305     -47.9054946899
 75 204    7   22     -0.3328109979     -9.7616577148     -0.0933786296     -0.0235027551     -0.0043277025     0.0055221486     60.5929069519     78.0151138305     -47.9054946899
 76 157    7   23     -0.2968961238     -9.7448978424     0.0885899734     -0.0413462066     -0.0048603429     0.0175065541     60.5929069519     78.0151138305     -47.9054946899
 77 109    7   23     -0.2968961238     -9.7448978424     0.0885899734     -0.0413462066     -0.0048603429     0.0175065541     60.5929069519     78.0151138305     -47.9054946899
 78  61    7   23     -0.2849245071     -9.7425031661     -0.1292934894     -0.0397482872     0.0121841478     0.0201697564     60.5929069519     78.0151138305     -47.9054946899
 79  13    6   23     -0.3902747631     -9.7808122634     -0.1460537433     -0.0445420455     0.0204400730     0.0081853504     60.5929069519     78.0151138305     -47.9054946899
 79 220    6   22     -0.3902747631     -9.7808122634     -0.1460537433     -0.0445420455     0.0204400730     0.0081853504     60.5929069519     78.0151138305     -47.9054946899
 80 172    6   21     -0.4118237018     -9.7377147674     -0.1508424043     -0.0450746917     0.0063251042     0.0039242279     60.9431533813     76.2580108642     -47.5681343078
 81 124    6   22     -0.3136564254     -9.7568693161     -0.0718297100     -0.0410798835     0.0033955817     0.0105822312     60.9431533813     76.2580108642     -47.5681343078
 82  77    5   24     -0.3136564254     -9.7568693161     -0.0718297100     -0.0410798835     0.0033955817     0.0105822312     60.9431533813     76.2580108642     -47.5681343078
 83  29    6   24     -0.3375996351     -9.7496862411     -0.0885899734     -0.0413462066     0.0289623165     0.0071200699     60.9431533813     76.2580108642     -47.5681343078
 83 237    7   24     -0.4094293594     -9.7856006622     -0.0311262083     -0.0325576424     0.0225706338     0.0151096749     60.9431533813     76.2580108642     -47.5681343078
 84 190    5   24     -0.4094293594     -9.7856006622     -0.0311262083     -0.0325576424     0.0225706338     0.0151096749     60.9431533813     76.2580108642     -47.5681343078
 85 142    6   24     -0.3447826147     -9.7472915649     -0.0742240333     -0.0333566045     -0.0027297811     0.0180391969     60.9431533813     76.2580108642     -47.5681343078
 86  94    6   24     -0.2873188495     -9.7448978424     0.0502807998     -0.0341555619     0.0071240653     0.0151096749     60.9431533813     76.2580108642     -47.5681343078
 87  46    4   24     -0.2873188495     -9.7448978424     0.0502807998     -0.0341555619     0.0071240653     0.0151096749     60.9431533813     76.2580108642     -47.5681343078
 87 254    5   24     -0.3687258243     -9.7472915649     -0.0814070034     -0.0360198020     0.0284296779     0.0121801531     58.8416671752     77.6636886596     -48.5802230834
 88 206    5   24     -0.3495712518     -9.7257432937     -0.0694353866     -0.0421451663     0.0446752071     0.0079190301     58.8416671752     77.6636886596     -48.5802230834
 89 159    5   24     -0.3495712518     -9.7257432937     -0.0694353866     -0.0421451663     0.0446752071     0.0079190301     58.8416671752     77.6636886596     -48.5802230834
 90 111    5   24     -0.3304166793     -9.7640523910     0.1053502440     -0.0573254156     0.0571922540     0.0257624816     58.8416671752     77.6636886596     -48.5802230834
 91  63    5   24     -0.2849245071     -9.7736291885     0.1508424043     -0.0591896533     0.0515995311     0.0270940804     58.8416671752     77.6636886596     -48.5802230834
 92  15    5   23     -0.2849245071     -9.7736291885     0.1508424043     -0.0591896533     0.0515995311     0.0270940804     58.8416671752     77.6636886596     -48.5802230834
 92 223    5   22     -0.3040791034     -9.7712354660     0.1795742750     -0.0378840446     0.0779652309     0.0196371173     58.8416671752     77.6636886596     -48.5802230834
 93 175    5   21     -0.3136564254     -9.7448978424     -0.0598580884     -0.0277638792     0.0838242721     0.0132454335     58.8416671752     77.6636886596     -48.5802230834
 94 127    4   21     -0.3136564254     -9.7448978424     -0.0598580884     -0.0277638792     0.0838242721     0.0132454335     58.8416671752     77.6636886596     -48.5802230834
 95  80    4   20     -0.3711201906     -9.8406705856     0.0119716191     -0.0386830043     0.0838242721     0.0097832717     59.1919136047     75.9065933227     -47.2307701110
 96  32    4   19     -0.4118237018     -9.7975721359     0.0646467447     -0.0296281223     0.1565296745     -0.0104570603     59.1919136047     75.9065933227     -47.2307701110
 96 240    4   18     -0.4118237018     -9.7975721359     0.0646467447     -0.0296281223     0.1565296745     -0.0104570603     59.1919136047     75.9065933227     -47.2307701110
 97 192    4   17     -0.3088677406     -9.6922225952     0.0478864765     -0.0171110725     0.1053961992     0.0047231884     59.1919136047     75.9065933227     -47.2307701110
 98 144    3   17     -0.4381612300     -9.7448978424     -0.1005615949     -0.0045940246     0.0611870527     0.0177728757     59.1919136047     75.9065933227     -47.2307701110
 99  96    2   16     -0.4381612300     -9.7448978424     -0.1005615949     -0.0045940246     0.0611870527     0.0177728757     59.1919136047     75.9065933227     -47.2307701110
100  48    3   15     -0.3639371871     -9.7161655426     -0.0981672668     -0.0243017172     0.0433436059     0.0121801531     59.1919136047     75.9065933227     -47.2307701110
101   1    3   15     -0.3878804397     -9.7496862411     -0.0670410633     -0.0298944425     0.0497352886     0.0041905479     59.1919136047     75.9065933227     -47.2307701110
101 209    3   14     -0.3878804397     -9.7496862411     -0.0670410633     -0.0298944425     0.0497352886     0.0041905479     59.1919136047     75.9065933227     -47.2307701110
102 161    3   13     -0.3591485500     -9.8047552108     0.0191545906     -0.0203069162     0.0388161659     0.0079190301     59.8924102783     77.3122711181     -45.8813209533
103 113    2   13     -0.3615428924     -9.7975721359     -0.3040791034     0.0036618990     0.0430772876     -0.0016684950     59.8924102783     77.3122711181     -45.8813209533
104  65    2   13     -0.3615428924     -9.7975721359     -0.3040791034     0.0036618990     0.0430772876     -0.0016684950     59.8924102783     77.3122711181     -45.8813209533
105  17    3   14     -0.4381612300     -9.7592630386     -0.3112620830     0.0023302993     0.0739704227     -0.0192456245     59.8924102783     77.3122711181     -45.8813209533
105 226    3   14     -0.4860476970     -9.7329254150     -0.2897131729     -0.0115183484     0.0321581602     -0.0203109073     59.8924102783     77.3122711181     -45.8813209533
106 178    3   15     -0.4860476970     -9.7329254150     -0.2897131729     -0.0115183484     0.0321581602     -0.0203109073     59.8924102783     77.3122711181     -45.8813209533
107 131    3   16     -0.4525271415     -9.7161655426     -0.2298550844     -0.0187089920     0.0284296779     -0.0227077865     59.8924102783     77.3122711181     -45.8813209533
108  84    3   17     -0.3759088277     -9.8119382858     0.0311262083     -0.0258996367     0.0505342531     -0.0248383498     59.8924102783     77.3122711181     -45.8813209533
109  36    4   17     -0.3759088277     -9.8119382858     0.0311262083     -0.0258996367     0.0505342531     -0.0248383498     59.8924102783     77.3122711181     -45.8813209533
109 245    4   17     -0.3711201906     -9.7903900146     0.0718297100     0.0039282199     0.0763673067     -0.0314963531     58.3162918090     77.4879837036     -46.7247276306
110 197    5   17     -0.4166123390     -9.6994056701     -0.1867572593     0.0342887187     0.1269681334     -0.0293657922     58.3162918090     77.4879837036     -46.7247276306
111 150    5   16     -0.4166123390     -9.6994056701     -0.1867572593     0.0342887187     0.1269681334     -0.0293657922     58.3162918090     77.4879837036     -46.7247276306
112 102    5   16     -0.2681642532     -9.7951784133     -0.0742240333     0.0265654349     0.0697093009     0.0175065541     58.3162918090     77.4879837036     -46.7247276306
113  55    5   15     -0.3447826147     -9.7257432937     -0.4477385520     0.0428109598     0.0926128292     0.0294909620     58.3162918090     77.4879837036     -46.7247276306
114   7    5   16     -0.3447826147     -9.7257432937     -0.4477385520     0.0428109598     0.0926128292     0.0294909620     58.3162918090     77.4879837036     -46.7247276306
114 215    6   16     -0.4333725929     -9.7472915649     -0.1819685935     0.0065914225     0.0774325847     0.0404100894     58.3162918090     77.4879837036     -46.7247276306
115 167    6   16     -0.3902747631     -9.7329254150     -0.1292934894     0.0052598214     0.0515995311     0.0412090492     58.3162918090     77.4879837036     -46.7247276306
116 119    5   17     -0.3902747631     -9.7329254150     -0.1292934894     0.0052598214     0.0515995311     0.0412090492     58.3162918090     77.4879837036     -46.7247276306
117  72    5   17     -0.3926690864     -9.7425031661     -0.0909842967     0.0023302993     0.0369519233     0.0404100894     58.3162918090     77.4879837036     -46.7247276306
118  23    6   19     -0.3591485500     -9.7401084899     -0.2705585718     0.0023302993     0.0571922540     0.0302899217     59.1919136047     77.6636886596     -47.2307701110
118 231    7   20     -0.3591485500     -9.7401084899     -0.2705585718     0.0023302993     0.0571922540     0.0302899217     59.1919136047     77.6636886596     -47.2307701110
119 182    7   20     -0.4525271415     -9.7712354660     -0.2250664234     -0.0056593065     0.0910149192     0.0292246389     59.1919136047     77.6636886596     -47.2307701110
120 135    6   20     -0.3663315296     -9.7712354660     -0.2370380401     -0.0179100332     0.0489363288     0.0558566570     59.1919136047     77.6636886596     -47.2307701110
121  87    6   19     -0.3663315296     -9.7712354660     -0.2370380401     -0.0179100332     0.0489363288     0.0558566570     59.1919136047     77.6636886596     -47.2307701110
122  40    6   19     -0.4022463798     -9.7616577148     -0.1388707752     -0.0349545240     0.0547953701     0.0438722515     59.1919136047     77.6636886596     -47.2307701110
122 248    5   20     -0.4405555725     -9.6826448440     -0.1245048284     -0.0442757320     0.0207063937     0.0377468872     59.1919136047     77.6636886596     -47.2307701110
123 201    5   21     -0.4405555725     -9.6826448440     -0.1245048284     -0.0442757320     0.0207063937     0.0377468872     59.1919136047     77.6636886596     -47.2307701110
124 153    6   22     -0.3543598890     -9.6898279190     0.1939402198     -0.0703751087     0.0326907992     0.0249635195     59.1919136047     77.6636886596     -47.2307701110
125 105    5   21     -0.3160507440     -9.7927837371     0.3160507440     -0.0631844615     0.0486700105     0.0278930401     59.1919136047     75.9065933227     -46.8934097290
126  57    5   20     -0.3160507440     -9.7927837371     0.3160507440     -0.0631844615     0.0486700105     0.0278930401     59.1919136047     75.9065933227     -46.8934097290
127   8    5   17     0.0095772953     -10.0322160720     0.1268991470     -0.0373514032     0.0539964151     0.0404100894     59.1919136047     75.9065933227     -46.8934097290
127 217    4   15     -0.4501328468     -9.7568693161     -0.0718297100     0.0012650191     0.1703783273     0.0097832717     59.1919136047     75.9065933227     -46.8934097290
128 169    4   14     -0.4501328468     -9.7568693161     -0.0718297100     0.0012650191     0.1703783273     0.0097832717     59.1919136047     75.9065933227     -46.8934097290
129 121    3   13     -0.5435114860     -9.7305316925     -0.0143659424     -0.0088551473     0.0585238552     0.0523944950     59.1919136047     75.9065933227     -46.8934097290
130  74    3   12     -0.4764704227     -9.7736291885     0.3974577426     0.0009986981     0.0390824813     0.0167075967     59.1919136047     75.9065933227     -46.8934097290
131  25    2   10     -0.4764704227     -9.7736291885     0.3974577426     0.0009986981     0.0390824813     0.0167075967     59.1919136047     75.9065933227     -46.8934097290
131 233    1    9     -0.4405555725     -9.7688407897     0.2753472328     0.0329571127     0.0025966219     -0.0109897005     59.1919136047     75.9065933227     -46.8934097290
132 185    1    7     -0.3902747631     -9.7137708663     -0.0478864765     0.0686440181     0.0273643970     -0.0448123645     58.1411705017     76.9608535766     -46.5560455322
133 137    0    5     -0.3902747631     -9.7137708663     -0.0478864765     0.0686440181     0.0273643970     -0.0448123645     58.1411705017     76.9608535766     -46.5560455322
134  90    1    3     -0.3806974601     -9.7616577148     -0.0311262083     0.0539964151     0.0417456865     -0.0280341911     58.1411705017     76.9608535766     -46.5560455322
135  42    1    3     -0.4046407222     -9.8310928344     -0.0502807998     0.0428109598     0.0135157477     0.0079190301     58.1411705017     76.9608535766     -46.5560455322
135 250    0    3     -0.4046407222     -9.8310928344     -0.0502807998     0.0428109598     0.0135157477     0.0079190301     58.1411705017     76.9608535766     -46.5560455322
136 201    1    2     -0.4597101688     -9.7640523910     -0.1053502440     0.0265654349     -0.0253669953     0.0284256820     58.1411705017     76.9608535766     -46.5560455322
137 153    1    3     -0.4261896133     -9.6850395202     -0.0430978250     0.0097872629     -0.0559938144     0.0105822312     58.1411705017     76.9608535766     -46.5560455322
138 106    0    3     -0.4261896133     -9.6850395202     -0.0430978250     0.0097872629     -0.0559938144     0.0105822312     58.1411705017     76.9608535766     -46.5560455322
139  58    0    2     -0.4094293594     -9.6946163177     -0.0694353866     0.0033955798     -0.0245680356     -0.0112560212     58.1411705017     76.9608535766     -46.5560455322
140  10    0    2     -0.3878804397     -9.7975721359     -0.1364764571     -0.0061919460     0.0108525466     -0.0136529028     58.4914169311     78.0151138305     -46.8934097290
140 219    0    2     -0.3878804397     -9.7975721359     -0.1364764571     -0.0061919460     0.0108525466     -0.0136529028     58.4914169311     78.0151138305     -46.8934097290
141 171    0    2     -0.4118237018     -9.8454589843     -0.0670410633     -0.0109857093     -0.0059256229     0.0180391969     58.4914169311     78.0151138305     -46.8934097290
142 123    0    1     -0.4214009761     -9.7329254150     -0.0263375616     -0.0112520289     -0.0211058712     0.0481333732     58.4914169311     78.0151138305     -46.8934097290
143  76    0    1     -0.4214009761     -9.7329254150     -0.0263375616     -0.0112520289     -0.0211058712     0.0481333732     58.4914169311     78.0151138305     -46.8934097290
144  29    0    1     -0.4405555725     -9.6802511215     -0.0957729530     -0.0203069162     -0.0099204254     0.0603841018     58.4914169311     78.0151138305     -46.8934097290
144 237    0    0     -0.4477385520     -9.7856006622     -0.1652083396     -0.0296281223     0.0220379948     0.0571882629     58.4914169311     78.0151138305     -46.8934097290
145 189    0    0     -0.4477385520     -9.7856006622     -0.1652083396     -0.0296281223     0.0220379948     0.0571882629     58.4914169311     78.0151138305     -46.8934097290
146 141    0    0     -0.4022463798     -9.7879953384     -0.2561926364     -0.0083225069     0.0345550417     0.0505302524     58.4914169311     78.0151138305     -46.8934097290
147  93    0    0     -0.4932306766     -9.7760238647     -0.1292934894     -0.0160457921     0.0425446462     0.0361489653     58.4914169311     78.0151138305     -46.8934097290
148  45    0    0     -0.4932306766     -9.7760238647     -0.1292934894     -0.0160457921     0.0425446462     0.0361489653     58.4914169311     78.0151138305     -46.8934097290
148 254    0    0     -0.5650603771     -9.7329254150     -0.1149275422     -0.0101867485     0.0316255211     0.0103159117     59.8924102783     76.6094360351     -45.8813209533
149 206    0    1     -0.5291455268     -9.7544746398     -0.2322494029     0.0073903808     0.0009987009     -0.0128539419     59.8924102783     76.6094360351     -45.8813209533
150 158    0    1     -0.5291455268     -9.7544746398     -0.2322494029     0.0073903808     0.0009987009     -0.0128539419     59.8924102783     76.6094360351     -45.8813209533
151 110    0    1     -0.4501328468     -9.7688407897     -0.3088677406     0.0121841442     -0.0368187618     -0.0314963531     59.8924102783     76.6094360351     -45.8813209533
152  62    0    2     -0.4333725929     -9.7927837371     -0.0790126848     0.0001997370     -0.0765004682     -0.0176477060     59.8924102783     76.6094360351     -45.8813209533
153  14    0    1     -0.4333725929     -9.7927837371     -0.0790126848     0.0001997370     -0.0765004682     -0.0176477060     59.8924102783     76.6094360351     -45.8813209533
153 222    0    2     -0.4214009761     -9.7017993927     -0.1388707752     -0.0067245869     -0.0685108613     -0.0030000963     59.8924102783     76.6094360351     -45.8813209533
154 174    0    3     -0.4573158264     -9.7113771438     -0.0502807998     -0.0280302000     -0.0290954780     -0.0107233810     59.8924102783     76.6094360351     -45.8813209533
155 126    0    2     -0.4573158264     -9.7113771438     -0.0502807998     -0.0280302000     -0.0290954780     -0.0107233810     59.8924102783     76.6094360351     -45.8813209533
156  79    0    2     -0.4501328468     -9.7688407897     -0.0359148550     -0.0232364368     -0.0043277025     -0.0173813843     59.1919136047     76.2580108642     -46.8934097290
157  31    0    2     -0.4716817855     -9.7736291885     -0.1388707752     -0.0179100332     -0.0088551454     -0.0149845051     59.1919136047     76.2580108642     -46.8934097290
157 239    0    1     -0.4716817855     -9.7736291885     -0.1388707752     -0.0179100332     -0.0088551454     -0.0149845051     59.1919136047     76.2580108642     -46.8934097290
158 192   -1    2     -0.3639371871     -9.8215160369     -0.0598580884     -0.0437430906     0.2018041133     -0.0621231746     59.1919136047     76.2580108642     -46.8934097290
159 144   -1    3     -0.7446346759     -9.7353200912     -0.2322494029     -0.0386830043     0.1517359161     -0.0453450012     59.1919136047     76.2580108642     -46.8934097290
160  97    0    2     -0.7446346759     -9.7353200912     -0.2322494029     -0.0386830043     0.1517359161     -0.0453450012     59.1919136047     76.2580108642     -46.8934097290
161  49    0    2     -0.4621044635     -9.7975721359     0.0167602658     -0.0546622180     -0.1007355928     0.0436059284     59.1919136047     76.2580108642     -46.8934097290
162   1    0    2     -0.4597101688     -9.8095445632     -0.0670410633     -0.0727719879     -0.0325576400     0.1061911702     59.1919136047     76.2580108642     -46.8934097290
162 209    0    1     -0.4597101688     -9.8095445632     -0.0670410633     -0.0727719879     -0.0325576400     0.1061911702     59.1919136047     76.2580108642     -46.8934097290
163 161    0    0     -0.3591485500     -9.5988435745     -0.2418267011     -0.0879522323     0.0750357055     0.0862171554     60.4177818298     77.8394012451     -46.7247276306
164 114    0    0     -0.5794263362     -9.7879953384     -0.2561926364     -0.0685108613     0.1605244731     0.0204360771     60.4177818298     77.8394012451     -46.7247276306
165  66    0    0     -0.5794263362     -9.7879953384     -0.2561926364     -0.0685108613     0.1605244731     0.0204360771     60.4177818298     77.8394012451     -46.7247276306
166  19    0    0     -0.6009752750     -9.7425031661     -0.3328109979     -0.0330902814     0.0819600296     -0.0272352337     60.4177818298     77.8394012451     -46.7247276306
166 227    0    0     -0.4309782505     -9.7568693161     -0.2011231899     0.0302939176     -0.0136489081     -0.0690474987     60.4177818298     77.8394012451     -46.7247276306
167 180    0    0     -0.4309782505     -9.7568693161     -0.2011231899     0.0302939176     -0.0136489081     -0.0690474987     60.4177818298     77.8394012451     -46.7247276306
168 132    0    0     -0.3783031463     -9.7592630386     -0.1460537433     -0.0075235471     -0.0040613822     -0.0469429206     60.4177818298     77.8394012451     -46.7247276306
169  85    0    0     -0.3423882961     -9.7712354660     -0.2346437215     -0.0810279083     0.0265654349     -0.0267025899     60.4177818298     77.8394012451     -46.7247276306
170  38    0    0     -0.3423882961     -9.7712354660     -0.2346437215     -0.0810279083     0.0265654349     -0.0267025899     60.4177818298     77.8394012451     -46.7247276306
170 246    0    0     -0.5195682525     -9.7856006622     -0.2873188495     -0.0978060817     0.1549317598     -0.0312300324     59.3670387268     76.0823059082     -46.3873634338
171 199    0    0     -0.3639371871     -9.9388380050     -0.3639371871     -0.0519990158     0.1514695882     -0.0884888744     59.3670387268     76.0823059082     -46.3873634338
172 152    1    0     -0.3639371871     -9.9388380050     -0.3639371871     -0.0519990158     0.1514695882     -0.0884888744     59.3670387268     76.0823059082     -46.3873634338
173 104    1    0     -0.4644988059     -9.6539134979     -0.3495712518     0.0135157465     0.1341587781     -0.1468129730     59.3670387268     76.0823059082     -46.3873634338
174  57    1    0     -0.2418267011     -9.7664461135     -0.2657699346     0.1189785366     0.1765036821     -0.2211163043     59.3670387268     76.0823059082     -46.3873634338
175  10    2    0     -0.2418267011     -9.7664461135     -0.2657699346     0.1189785366     0.1765036821     -0.2211163043     59.3670387268     76.0823059082     -46.3873634338
175 219    2    0     0.3136564254     -9.6060266494     0.0047886476     0.1839606475     0.3445517063     -0.2922237873     59.3670387268     76.0823059082     -46.3873634338
176 171    2    0     -0.4261896133     -9.8215160369     -0.1173218607     -0.0717067050     0.7357759952     -0.4133994579     59.3670387268     76.0823059082     -46.3873634338
177 123    4    0     -0.4261896133     -9.8215160369     -0.1173218607     -0.0717067050     0.7357759952     -0.4133994579     59.3670387268     76.0823059082     -46.3873634338
178  76    6    0     -0.1939402198     -9.9101057052     -0.4237952709     -0.1441457843     1.0849217224     -0.2823699474     59.0167884826     77.8394012451     -45.0379142761
179  29    7    0     -0.2801358699     -9.6898279190     -0.1843629074     0.0974065971     1.0867860317     -0.2160562038     59.0167884826     77.8394012451     -45.0379142761
179 237    8   -1     -0.2801358699     -9.6898279190     -0.1843629074     0.0974065971     1.0867860317     -0.2160562038     59.0167884826     77.8394012451     -45.0379142761
180 189    9   -3     -0.1197161788     -10.0441875457     -0.2825301933     0.1751720809     1.0207386016     -0.2448188066     59.0167884826     77.8394012451     -45.0379142761
181 142    9   -3     0.1412650966     -9.4551839828     0.0287318849     0.2814338207     1.0681436061     -0.1931526756     59.0167884826     77.8394012451     -45.0379142761
182  95   10   -3     0.1412650966     -9.4551839828     0.0287318849     0.2814338207     1.0681436061     -0.1931526756     59.0167884826     77.8394012451     -45.0379142761
183  47   11   -3     0.2561926364     -9.6946163177     -0.3040791034     0.1003361225     1.3501766920     -0.0746402215     59.0167884826     77.8394012451     -45.0379142761
183 255   11   -3     0.3806974601     -9.7544746398     -0.4621044635     0.0555943298     1.5296764373     0.0326868033     59.0167884826     77.8394012451     -45.0379142761
184 207   12   -3     0.3806974601     -9.7544746398     -0.4621044635     0.0555943298     1.5296764373     0.0326868033     59.0167884826     77.8394012451     -45.0379142761
185 160   11   -2     0.2537982940     -9.7472915649     -0.3399939537     0.0731714677     1.5421935081     0.1450739145     59.0167884826     77.8394012451     -45.0379142761
186 112   11   -2     -0.3902747631     -9.8143329620     -0.1723913097     0.0598554563     1.5051750183     0.1882177829     54.4635658264     77.1365661621     -44.7005500793
187  65   11   -1     -0.3902747631     -9.8143329620     -0.1723913097     0.0598554563     1.5051750183     0.1882177829     54.4635658264     77.1365661621     -44.7005500793
188  17    9    0     -0.0550694465     -9.7832069396     -0.2250664234     0.0414793634     1.3267405033     -0.0144518623     54.4635658264     77.1365661621     -44.7005500793
188 226    9    0     0.3064734458     -9.9268665313     -0.2178834438     0.0217716717     1.3618947267     -0.0474755668     54.4635658264     77.1365661621     -44.7005500793
189 178   10    0     0.3064734458     -9.9268665313     -0.2178834438     0.0217716717     1.3618947267     -0.0474755668     54.4635658264     77.1365661621     -44.7005500793
190 131   10    0     -0.5028079986     -9.6251811981     -0.1005615949     0.1221743702     1.6226221084     -0.1039354324     54.4635658264     77.1365661621     -44.7005500793
191  84    9    1     -0.1795742750     -9.6682786941     -0.1053502440     0.1674487829     1.5611021518     -0.3316391706     54.4635658264     77.1365661621     -44.7005500793
192  36   10    1     -0.1795742750     -9.6682786941     -0.1053502440     0.1674487829     1.5611021518     -0.3316391706     54.4635658264     77.1365661621     -44.7005500793
192 245   11    1     0.8428019523     -9.3905372619     -0.4381612300     0.0822263526     1.5832067489     -0.3841042518     54.4635658264     77.1365661621     -44.7005500793
193 197   10    2     0.0766183614     -10.1878471374     -0.1364764571     0.0545290470     1.6527163982     -0.1476119279     50.2605895996     78.5422439575     -41.3269233703
194 151   10    2     0.0766183614     -10.1878471374     -0.1364764571     0.0545290470     1.6527163982     -0.1476119279     50.2605895996     78.5422439575     -41.3269233703
195 104   10    2     0.4812590599     -9.8143329620     -0.0861956501     0.1930155277     1.5310080051     -0.0418828392     50.2605895996     78.5422439575     -41.3269233703
196  57   10    2     1.1061775684     -9.5964498519     0.0239432382     0.2177833080     1.7355419158     -0.0141855430     50.2605895996     78.5422439575     -41.3269233703
197   9    9    3     1.1061775684     -9.5964498519     0.0239432382     0.2177833080     1.7355419158     -0.0141855430     50.2605895996     78.5422439575     -41.3269233703
197 217    8    3     1.0750513076     -9.3809604644     0.0095772953     0.0763673067     2.0154445171     -0.0597262907     50.2605895996     78.5422439575     -41.3269233703
198 169    6    4     0.2442210197     -9.6850395202     -0.2609812974     -0.0890175056     2.2202446460     -0.0152508234     50.2605895996     78.5422439575     -41.3269233703
199 121    4    6     0.2442210197     -9.6850395202     -0.2609812974     -0.0890175056     2.2202446460     -0.0152508234     50.2605895996     78.5422439575     -41.3269233703
200  74    4    7     0.0023943238     -9.7975721359     -0.2154891252     -0.1342919468     2.2636547088     0.2111213207     50.2605895996     78.5422439575     -41.3269233703
201  26    5    8     0.3854861259     -9.8143329620     -0.0311262083     -0.1220412135     2.3635249137     0.3754408597     48.3342247009     76.6094360351     -39.1340675354
201 235    7    8     0.3854861259     -9.8143329620     -0.0311262083     -0.1220412135     2.3635249137     0.3754408597     48.3342247009     76.6094360351     -39.1340675354
202 187    7    8     -1.1660356521     -9.6706733703     0.2585869789     -0.1185790538     2.2530019283     0.2753044605     48.3342247009     76.6094360351     -39.1340675354
203 140    6    8     -0.1484480619     -9.8933458328     -0.2466153383     -0.2416189670     1.7978608608     -0.2173878192     48.3342247009     76.6094360351     -39.1340675354
204  92    6    8     -0.1484480619     -9.8933458328     -0.2466153383     -0.2416189670     1.7978608608     -0.2173878192     48.3342247009     76.6094360351     -39.1340675354
205  45    6    8     -0.1029559254     -9.7520809173     -0.2561926364     -0.1579944515     1.6966591835     -0.2999470520     48.3342247009     76.6094360351     -39.1340675354
205 254    6    9     -0.2370380401     -10.1399612426     -0.4094293594     -0.0804952716     1.6945285797     -0.3135293960     48.3342247009     76.6094360351     -39.1340675354
206 207    6    9     -0.2370380401     -10.1399612426     -0.4094293594     -0.0804952716     1.6945285797     -0.3135293960     48.3342247009     76.6094360351     -39.1340675354
207 160    7    9     -0.0981672668     -9.8430643081     -0.2298550844     -0.0496021318     1.5086371898     -0.2128603696     48.3342247009     76.6094360351     -39.1340675354
208 112    8   11     0.3064734458     -9.6754617691     -0.1652083396     -0.0749025440     1.3728138208     -0.1177840948     45.3571166992     78.1908187866     -37.6159362792
209  65    8   12     0.3064734458     -9.6754617691     -0.1652083396     -0.0749025440     1.3728138208     -0.1177840948     45.3571166992     78.1908187866     -37.6159362792
210  18    9   11     0.1556310415     -9.7448978424     0.1197161788     -0.1252370595     1.5232848167     -0.0179140272     45.3571166992     78.1908187866     -37.6159362792
210 227    9   11     0.3016848087     -9.8717966079     -0.1412650966     -0.0999366378     1.5017127990     0.0643789052     45.3571166992     78.1908187866     -37.6159362792
211 179   10   11     0.3016848087     -9.8717966079     -0.1412650966     -0.0999366378     1.5017127990     0.0643789052     45.3571166992     78.1908187866     -37.6159362792
212 131   10   10     0.4190066337     -9.7975721359     -0.1149275422     -0.0496021318     1.5986533164     0.0942067527     45.3571166992     78.1908187866     -37.6159362792
213  84    9    9     0.2801358699     -9.7065887451     -0.0909842967     -0.0298944425     1.7230248451     0.1187082176     45.3571166992     78.1908187866     -37.6159362792
214  37    9    9     0.2801358699     -9.7065887451     -0.0909842967     -0.0298944425     1.7230248451     0.1187082176     45.3571166992     78.1908187866     -37.6159362792
214 245    9    9     0.1843629074     -9.7808122634     -0.0670410633     -0.0546622180     1.7342103958     0.1213714122     45.3571166992     78.1908187866     -37.6159362792
215 197    9    8     0.1676026582     -9.8215160369     -0.0311262083     -0.0482705307     1.6918654441     0.1293610210     45.3571166992     78.1908187866     -37.6159362792
216 150    9    8     0.1676026582     -9.8215160369     -0.0311262083     -0.0482705307     1.6918654441     0.1293610210     45.3571166992     78.1908187866     -37.6159362792
217 103    9    7     0.0071829710     -9.7209539413     -0.0598580884     -0.0402809238     1.6545805931     0.1125828504     40.6287689208     76.6094360351     -36.0978050231
218  54    9    6     0.1364764571     -9.7975721359     -0.1173218607     -0.0626518201     1.6306118011     0.0515955352     40.6287689208     76.6094360351     -36.0978050231
219   6    9    7     0.1364764571     -9.7975721359     -0.1173218607     -0.0626518201     1.6306118011     0.0515955352     40.6287689208     76.6094360351     -36.0978050231
219 214    9    7     0.2226721048     -9.7592630386     -0.1149275422     -0.0290954799     1.7051813602     0.0649115467     40.6287689208     76.6094360351     -36.0978050231
220 166   11    6     0.0071829710     -9.6850395202     0.0550694465     -0.0298944425     1.7627065181     0.1099196548     40.6287689208     76.6094360351     -36.0978050231
221 118   11    6     0.0071829710     -9.6850395202     0.0550694465     -0.0298944425     1.7627065181     0.1099196548     40.6287689208     76.6094360351     -36.0978050231
222  69   11    5     -0.1268991470     -9.8861627578     0.0766183614     -0.0357534861     1.5981206893     0.1131154894     40.6287689208     76.6094360351     -36.0978050231
223  22   10    4     0.0933786296     -9.7233486175     0.0766183614     0.0358866405     1.1994394111     0.1325568675     40.6287689208     76.6094360351     -36.0978050231
223 230    8    3     0.0933786296     -9.7233486175     0.0766183614     0.0358866405     1.1994394111     0.1325568675     40.6287689208     76.6094360351     -36.0978050231
224 181    6    2     0.0598580884     -9.7353200912     -0.1580253696     0.0292286348     0.9648114204     0.1541287994     38.0019073486     78.1908187866     -36.2664833068
225 133    5    2     -0.0071829710     -9.8765850067     -0.2418267011     0.0113851857     0.9080851554     0.1093870162     38.0019073486     78.1908187866     -36.2664833068
226  85    5    3     -0.0071829710     -9.8765850067     -0.2418267011     0.0113851857     0.9080851554     0.1093870162     38.0019073486     78.1908187866     -36.2664833068
227  36    5    3     0.1939402198     -9.7520809173     -0.1891515731     0.0926128292     0.9147432327     0.1067238092     38.0019073486     78.1908187866     -36.2664833068
227 244    6    2     0.0766183614     -9.7784175872     -0.0814070034     0.0808947467     1.0401799678     0.1701080226     38.0019073486     78.1908187866     -36.2664833068
228 195    6    3     0.0766183614     -9.7784175872     -0.0814070034     0.0808947467     1.0401799678     0.1701080226     38.0019073486     78.1908187866     -36.2664833068
229 147    7    4     -0.1173218607     -9.8310928344     -0.0383091812     0.1014014005     1.0891828536     0.1437423229     38.0019073486     78.1908187866     -36.2664833068
230  99    7    3     -0.0574637699     -9.7927837371     -0.0239432382     0.1501379728     1.0505664348     0.0308225631     38.0019073486     78.1908187866     -36.2664833068
231  51    7    3     -0.0574637699     -9.7927837371     -0.0239432382     0.1501379728     1.0505664348     0.0308225631     38.0019073486     78.1908187866     -36.2664833068
232   3    8    3     0.1484480619     -9.6658849716     0.0694353866     0.1309629201     1.0321903228     -0.0216425061     38.3521575927     78.1908187866     -37.2785720825
232 210    9    3     0.3304166793     -9.9484148025     -0.1245048284     0.0705082654     1.1895855712     -0.0368227601     38.3521575927     78.1908187866     -37.2785720825
233 163    9    4     0.3304166793     -9.9484148025     -0.1245048284     0.0705082654     1.1895855712     -0.0368227601     38.3521575927     78.1908187866     -37.2785720825
234 115    9    3     0.2370380401     -9.8717966079     -0.1029559254     0.1179132580     1.5967891216     -0.0176477060     38.3521575927     78.1908187866     -37.2785720825
235  67   11    4     -0.0071829710     -9.6730680465     -0.0407035017     0.1658508777     2.0223686695     -0.0522693252     38.3521575927     78.1908187866     -37.2785720825
236  19   12    5     -0.0071829710     -9.6730680465     -0.0407035017     0.1658508777     2.0223686695     -0.0522693252     38.3521575927     78.1908187866     -37.2785720825
236 228   12    5     0.2298550844     -9.5796890258     -0.0119716191     0.1163153290     2.1435444355     -0.1249747395     38.3521575927     78.1908187866     -37.2785720825
237 180   12    5     0.2011231899     -9.6323642730     0.0478864765     0.0241685533     2.3257074356     -0.2171215057     38.3521575927     78.1908187866     -37.2785720825
238 133   13    5     0.2011231899     -9.6323642730     0.0478864765     0.0241685533     2.3257074356     -0.2171215057     38.3521575927     78.1908187866     -37.2785720825
239  85   13    6     -0.2274607658     -9.7209539413     0.0071829710     -0.0626518201     2.2367565631     -0.2693202495     32.0476913452     77.8394012451     -39.6401100158
240  38   12    6     -0.0215489125     -9.8670082092     0.0119716191     -0.0749025440     1.9075847625     -0.2365628719     32.0476913452     77.8394012451     -39.6401100158
240 246   11    6     -0.0215489125     -9.8670082092     0.0119716191     -0.0749025440     1.9075847625     -0.2365628719     32.0476913452     77.8394012451     -39.6401100158
241 198   10    6     0.2178834438     -9.8741912841     0.0239432382     -0.0445420455     1.7898712158     -0.1249747395     32.0476913452     77.8394012451     -39.6401100158
242 151   10    6     0.1652083396     -9.7736291885     -0.0430978250     0.0055261402     1.8452658653     0.0436059284     32.0476913452     77.8394012451     -39.6401100158
243 103   11    7     0.1652083396     -9.7736291885     -0.0430978250     0.0055261402     1.8452658653     0.0436059284     32.0476913452     77.8394012451     -39.6401100158
244  55   12    7     0.0814070034     -9.5437746047     0.1029559254     0.0390824813     1.8157042503     0.1237683057     32.0476913452     77.8394012451     -39.6401100158
245   6   11    6     0.0478864765     -9.6946163177     0.1556310415     -0.0253669977     1.6654996871     0.1658468818     32.0476913452     77.8394012451     -39.6401100158
245 214   11    6     0.0478864765     -9.6946163177     0.1556310415     -0.0253669977     1.6654996871     0.1658468818     32.0476913452     77.8394012451     -39.6401100158
246 167   12    7     -0.0023943238     -9.8167276382     -0.0526751232     -0.0365524435     1.5235510826     0.1980716228     30.2964534759     75.7308883666     -41.6642875671
247 120   12    7     0.2705585718     -9.7975721359     0.1532367229     -0.0498684501     1.5967891216     0.2071265220     30.2964534759     75.7308883666     -41.6642875671
248  72   13    7     0.2705585718     -9.7975721359     0.1532367229     -0.0498684501     1.5967891216     0.2071265220     30.2964534759     75.7308883666     -41.6642875671
249  25   13    8     0.1245048284     -9.6658849716     0.1580253696     -0.0573254156     1.8468637466     0.1597215175     30.2964534759     75.7308883666     -41.6642875671
249 233   13    8     -0.3040791034     -9.7137708663     0.2801358699     -0.1161821722     1.9965356826     0.0308225631     30.2964534759     75.7308883666     -41.6642875671
250 186   13    8     -0.3040791034     -9.7137708663     0.2801358699     -0.1161821722     1.9965356826     0.0308225631     30.2964534759     75.7308883666     -41.6642875671
251 138   13    7     -0.1364764571     -9.8071498870     0.0790126848     -0.0932786369     1.5429924964     0.0313552045     30.2964534759     75.7308883666     -41.6642875671
252  90   12    6     -0.0119716191     -9.8694019317     0.1101388931     -0.0743699073     1.2881240844     0.0254961609     30.2964534759     75.7308883666     -41.6642875671
253  43    9    5     -0.0119716191     -9.8694019317     0.1101388931     -0.0743699073     1.2881240844     0.0254961609     30.2964534759     75.7308883666     -41.6642875671
253 251    8    4     0.0981672668     -9.7975721359     0.1053502440     -0.0352208423     1.2399201393     0.0654441833     30.2964534759     75.7308883666     -41.6642875671
254 203    8    4     -0.0766183614     -9.8382759094     -0.0598580884     -0.0120509898     1.2308652400     0.0774285888     26.9690971374     78.3665313720     -43.8571434020
255 155    8    4     -0.0766183614     -9.8382759094     -0.0598580884     -0.0120509898     1.2308652400     0.0774285888     26.9690971374     78.3665313720     -43.8571434020
  0 107    7    4     -0.1652083396     -9.7401084899     -0.0071829710     0.0079230217     1.2138206958     0.0412090492     26.9690971374     78.3665313720     -43.8571434020
  1  59    6    4     -0.1077445626     -9.6850395202     0.1963345432     -0.0157794723     1.0468379259     0.0201697564     26.9690971374     78.3665313720     -43.8571434020
  2  11    6    4     -0.1077445626     -9.6850395202     0.1963345432     -0.0157794723     1.0468379259     0.0201697564     26.9690971374     78.3665313720     -43.8571434020
  2 219    6    3     -0.0215489125     -9.6610965728     0.2059118509     -0.0525316524     0.8588159561     0.0476007318     26.9690971374     78.3665313720     -43.8571434020
  3 170    5    3     0.1508424043     -9.6203927993     0.1077445626     -0.1558638811     0.8534894943     0.0526608180     26.9690971374     78.3665313720     -43.8571434020
  4 122    5    3     0.1508424043     -9.6203927993     0.1077445626     -0.1558638811     0.8534894943     0.0526608180     26.9690971374     78.3665313720     -43.8571434020
  5  74    6    2     -0.0694353866     -9.9675693511     -0.0718297100     -0.2591960906     1.1648178100     -0.0458776426     26.9690971374     78.3665313720     -43.8571434020
  6  26    6    1     -0.3998520660     -9.7688407897     -0.1915459060     -0.0895501518     1.3645579814     -0.0930163192     25.7432289123     75.7308883666     -45.7126388549
  6 234    7    1     -0.3998520660     -9.7688407897     -0.1915459060     -0.0895501518     1.3645579814     -0.0930163192     25.7432289123     75.7308883666     -45.7126388549
  7 186    7    1     -0.0335205316     -9.7568693161     -0.1891515731     0.0710408973     0.8902417182     0.0007283860     25.7432289123     75.7308883666     -45.7126388549
  8 138    6    0     0.2370380401     -9.8670082092     -0.3016848087     0.1205764532     0.7709302902     0.0388121652     25.7432289123     75.7308883666     -45.7126388549
  9  90    5    1     0.2370380401     -9.8670082092     -0.3016848087     0.1205764532     0.7709302902     0.0388121652     25.7432289123     75.7308883666     -45.7126388549
 10  41    5    2     0.1771799468     -9.6898279190     -0.1221105098     0.1583939075     1.0372503995     0.0486660146     25.7432289123     75.7308883666     -45.7126388549
 10 249    5    2     0.3280223608     -9.6922225952     -0.1077445626     0.1003361225     1.2135543823     0.0832876300     25.7432289123     75.7308883666     -45.7126388549
 11 201    5    3     0.3280223608     -9.6922225952     -0.1077445626     0.1003361225     1.2135543823     0.0832876300     25.7432289123     75.7308883666     -45.7126388549
 12 153    6    4     0.1101388931     -9.8861627578     -0.1364764571     0.0265654349     1.4588352203     0.0337520837     25.7432289123     75.7308883666     -45.7126388549
 13 106    5    4     0.1197161788     -9.7353200912     0.0071829710     0.0457404851     1.7456621170     -0.0208435487     24.8676090240     76.9608535766     -47.9054946899
 14  57    5    4     0.1197161788     -9.7353200912     0.0071829710     0.0457404851     1.7456621170     -0.0208435487     24.8676090240     76.9608535766     -47.9054946899
 15   8    7    4     -0.0239432382     -9.5102539062     0.1388707752     0.0177768683     1.8971982002     0.0254961609     24.8676090240     76.9608535766     -47.9054946899
 15 216    7    4     -0.1652083396     -9.7017993927     0.0311262083     -0.0384166831     1.6806798934     0.1565256834     24.8676090240     76.9608535766     -47.9054946899
 16 168    6    4     -0.1652083396     -9.7017993927     0.0311262083     -0.0384166831     1.6806798934     0.1565256834     24.8676090240     76.9608535766     -47.9054946899
 17 120    6    3     -0.2992904472     -9.8334875106     -0.0191545906     -0.0543958902     1.5640316963     0.1645152807     24.8676090240     76.9608535766     -47.9054946899
 18  72    5    3     -0.4429498672     -9.7329254150     0.0742240333     -0.0365524435     1.5669612884     0.0963373279     24.8676090240     76.9608535766     -47.9054946899
 19  24    6    3     -0.4429498672     -9.7329254150     0.0742240333     -0.0365524435     1.5669612884     0.0963373279     24.8676090240     76.9608535766     -47.9054946899
 19 232    6    2     -0.4070350170     -9.7760238647     0.0335205316     -0.0416125297     1.3677537441     0.0774285888     24.8676090240     76.9608535766     -47.9054946899
 20 183    5    2     -0.4285839557     -9.7305316925     -0.0526751232     -0.0378840446     1.1200760602     0.0577208995     24.5173606872     76.9608535766     -51.6164855957
 21 136    6    2     -0.4285839557     -9.7305316925     -0.0526751232     -0.0378840446     1.1200760602     0.0577208995     24.5173606872     76.9608535766     -51.6164855957
 22  88    5    1     -0.2849245071     -9.8143329620     -0.0622524166     -0.0469389295     0.9304560661     0.0065874290     24.5173606872     76.9608535766     -51.6164855957
 23  40    5    1     -0.2968961238     -9.7329254150     0.0191545906     -0.0541295766     0.8167373657     -0.0195119457     24.5173606872     76.9608535766     -51.6164855957
 23 248    5    1     -0.2968961238     -9.7329254150     0.0191545906     -0.0541295766     0.8167373657     -0.0195119457     24.5173606872     76.9608535766     -51.6164855957
 24 200    4    0     -0.1484480619     -9.7999668121     -0.0383091812     -0.0629181385     0.5568089008     0.0161749553     24.5173606872     76.9608535766     -51.6164855957
 25 153    4    0     -0.1771799468     -9.7233486175     -0.0861956501     -0.0525316524     0.4825055599     0.0209687185     24.5173606872     76.9608535766     -51.6164855957
 26 105    3    0     -0.1771799468     -9.7233486175     -0.0861956501     -0.0525316524     0.4825055599     0.0209687185     24.5173606872     76.9608535766     -51.6164855957
 27  58    2    0     -0.1460537433     -9.7185602188     -0.1268991470     -0.0365524435     0.3823691844     0.0244308781     24.5173606872     76.9608535766     -51.6164855957
 28  10    2    0     -0.1628140068     -9.7927837371     -0.1197161788     -0.0527979755     0.3176533937     0.0177728757     24.5173606872     76.9608535766     -51.6164855957
 28 219    2    0     -0.1628140068     -9.7927837371     -0.1197161788     -0.0527979755     0.3176533937     0.0177728757     24.5173606872     76.9608535766     -51.6164855957
 29 171    2    0     -0.1867572593     -9.7927837371     -0.2202777862     -0.0405472469     0.2651883125     -0.0024674563     25.2178573608     75.5551757812     -52.6285743713
 30 124    1    0     -0.0670410633     -9.8861627578     -0.1747856235     -0.0083225069     0.2713136672     -0.0410838794     25.2178573608     75.5551757812     -52.6285743713
 31  77    1    0     -0.0670410633     -9.8861627578     -0.1747856235     -0.0083225069     0.2713136672     -0.0410838794     25.2178573608     75.5551757812     -52.6285743713
 32  29    2    0     -0.1316878080     -9.6587018966     -0.0957729530     0.0095209417     0.2848960113     -0.0613242101     25.2178573608     75.5551757812     -52.6285743713
 32 237    2    0     -0.0885899734     -9.6826448440     -0.1292934894     -0.0125836300     0.2060652256     -0.0357574796     25.2178573608     75.5551757812     -52.6285743713
 33 190    1    0     -0.0885899734     -9.6826448440     -0.1292934894     -0.0125836300     0.2060652256     -0.0357574796     25.2178573608     75.5551757812     -52.6285743713
 34 142    1    0     -0.0550694465     -9.8406705856     -0.1699969768     -0.0157794723     0.1599918365     -0.0043316965     25.2178573608     75.5551757812     -52.6285743713
 35  95    1    0     -0.0909842967     -9.7688407897     -0.1604196929     0.0164452657     0.2039346694     -0.0051306581     25.2178573608     75.5551757812     -52.6285743713
 36  47    1    0     -0.0909842967     -9.7688407897     -0.1604196929     0.0164452657     0.2039346694     -0.0051306581     25.2178573608     75.5551757812     -52.6285743713
 36 255    1    1     -0.0766183614     -9.6994056701     -0.1173218607     0.0326907992     0.1943471431     0.0212350368     24.1671123504     77.3122711181     -52.9659347534
 37 207    1    1     -0.0838013267     -9.7808122634     -0.1029559254     0.0124504661     0.1461431884     0.0737001037     24.1671123504     77.3122711181     -52.9659347534
 38 159    1    0     -0.0838013267     -9.7808122634     -0.1029559254     0.0124504661     0.1461431884     0.0737001037     24.1671123504     77.3122711181     -52.9659347534
 39 112    1    0     -0.0790126848     -9.7808122634     -0.1604196929     -0.0003329031     0.1701119995     0.0920761966     24.1671123504     77.3122711181     -52.9659347534
 40  64    1    0     -0.1245048284     -9.6922225952     -0.1125332117     0.0081893434     0.2305666923     0.0681073904     24.1671123504     77.3122711181     -52.9659347534
 41  16    1    0     -0.1245048284     -9.6922225952     -0.1125332117     0.0081893434     0.2305666923     0.0681073904     24.1671123504     77.3122711181     -52.9659347534
 41 225    1    0     -0.1412650966     -9.6922225952     -0.1197161788     -0.0061919460     0.2638566970     0.0417416858     24.1671123504     77.3122711181     -52.9659347534
 42 177    1    0     -0.1604196929     -9.7927837371     -0.1484480619     -0.0274975585     0.1762373542     0.0582535362     24.1671123504     77.3122711181     -52.9659347534
 43 130    1    0     -0.1604196929     -9.7927837371     -0.1484480619     -0.0274975585     0.1762373542     0.0582535362     24.1671123504     77.3122711181     -52.9659347534
 44  83    0    0     -0.1939402198     -9.8574304580     -0.1652083396     -0.0045940246     0.1267018198     0.0452038526     25.0427322387     76.4337234497     -54.8214302062
 45  35    1    0     -0.1795742750     -9.7856006622     -0.1364764571     0.0244348740     0.1216417312     0.0167075967     25.0427322387     76.4337234497     -54.8214302062
 45 243    1    0     -0.1795742750     -9.7856006622     -0.1364764571     0.0244348740     0.1216417312     0.0167075967     25.0427322387     76.4337234497     -54.8214302062
 46 195    0    0     -0.1604196929     -9.7281370162     -0.1292934894     -0.0080561866     0.1551980733     0.0108485519     25.0427322387     76.4337234497     -54.8214302062
 47 147    1    0     -0.1436594247     -9.7281370162     -0.1364764571     -0.0245680356     0.1895533752     0.0007283860     25.0427322387     76.4337234497     -54.8214302062
 48 100    1    0     -0.1436594247     -9.7281370162     -0.1364764571     -0.0245680356     0.1895533752     0.0007283860     25.0427322387     76.4337234497     -54.8214302062
 49  52    0    0     -0.1101388931     -9.7760238647     -0.1436594247     -0.0195079536     0.2026030540     -0.0109897005     25.0427322387     76.4337234497     -54.8214302062
 50   4    1    0     -0.1436594247     -9.8071498870     -0.1412650966     -0.0123173105     0.2358930826     -0.0256373119     25.0427322387     76.4337234497     -54.8214302062
 50 213    1    0     -0.1436594247     -9.8071498870     -0.1412650966     -0.0123173105     0.2358930826     -0.0256373119     25.0427322387     76.4337234497     -54.8214302062
 51 165    1    0     -0.1460537433     -9.7496862411     -0.1604196929     -0.0216385149     0.2247076272     -0.0099244203     23.4666156768     75.9065933227     -54.3153877258
 52 118    1    0     -0.2322494029     -9.7089824676     -0.2178834438     -0.0069909067     0.1637203216     0.0196371173     23.4666156768     75.9065933227     -54.3153877258
 53  70    1    0     -0.2322494029     -9.7089824676     -0.2178834438     -0.0069909067     0.1637203216     0.0196371173     23.4666156768     75.9065933227     -54.3153877258
 54  22    1    0     -0.1580253696     -9.7161655426     -0.1604196929     0.0207063913     0.1024666786     0.0321541666     23.4666156768     75.9065933227     -54.3153877258
 54 230    0    0     -0.1268991470     -9.8334875106     -0.1843629074     0.0470720863     0.0888843536     0.0238982415     23.4666156768     75.9065933227     -54.3153877258
 55 183    0    0     -0.1268991470     -9.8334875106     -0.1843629074     0.0470720863     0.0888843536     0.0238982415     23.4666156768     75.9065933227     -54.3153877258
 56 135    0    0     -0.1652083396     -9.7065887451     -0.0861956501     0.0678450584     0.1061951637     0.0172402358     23.4666156768     75.9065933227     -54.3153877258
 57  87    0    0     -0.1867572593     -9.7233486175     -0.0981672668     0.0145810260     0.0566596126     0.0665094614     23.4666156768     75.9065933227     -54.3153877258
 58  39    0    0     -0.1867572593     -9.7233486175     -0.0981672668     0.0145810260     0.0566596126     0.0665094614     23.4666156768     75.9065933227     -54.3153877258
 58 248    0    0     -0.1795742750     -9.8023614883     -0.1340821266     0.0132494258     0.0350876808     0.0907446002     25.3929805755     77.8394012451     -54.4840660095
 59 199    0    0     -0.2370380401     -9.7353200912     -0.1173218607     0.0457404851     0.0436099243     0.0910109233     25.3929805755     77.8394012451     -54.4840660095
 60 151    0    0     -0.2370380401     -9.7353200912     -0.1173218607     0.0457404851     0.0436099243     0.0910109233     25.3929805755     77.8394012451     -54.4840660095
 61 102    0    0     -0.2633756160     -9.7808122634     -0.1053502440     0.0382835197     0.0260327959     0.0702379465     25.3929805755     77.8394012451     -54.4840660095
 62  54    0    0     -0.2681642532     -9.8837680816     -0.1891515731     0.0284296751     0.0049935026     0.0406764078     25.3929805755     77.8394012451     -54.4840660095
 63   5    0    0     -0.2681642532     -9.8837680816     -0.1891515731     0.0284296751     0.0049935026     0.0406764078     25.3929805755     77.8394012451     -54.4840660095
 63 213    0    0     -0.2681642532     -9.6539134979     -0.0814070034     0.0380171985     0.0041945428     0.0446712112     25.3929805755     77.8394012451     -54.4840660095
 64 164    0    0     -0.2657699346     -9.8167276382     -0.1340821266     0.0244348740     0.0223043131     0.0300236034     25.3929805755     77.8394012451     -54.4840660095
 65 116    0    0     -0.2657699346     -9.8167276382     -0.1340821266     0.0244348740     0.0223043131     0.0300236034     25.3929805755     77.8394012451     -54.4840660095
 66  68    0    0     -0.2537982940     -9.7401084899     -0.0790126848     0.0694429826     0.0300275993     0.0167075967     25.3929805755     77.8394012451     -54.4840660095
 67  19    0    0     -0.2154891252     -9.7401084899     -0.0646467447     0.0827589893     0.0257664728     0.0268277597     25.2178573608     79.4207916259     -54.6527481079
 67 227    0    0     -0.2154891252     -9.7401084899     -0.0646467447     0.0827589893     0.0257664728     0.0268277597     25.2178573608     79.4207916259     -54.6527481079
 68 179    0    0     0.0814070034     -9.7664461135     -0.1508424043     0.0691766643     0.0329571223     0.0657105064     25.2178573608     79.4207916259     -54.6527481079
 69 131    0    0     -0.2657699346     -9.7281370162     0.0215489125     0.0598554563     0.1453442335     -0.0037990567     25.2178573608     79.4207916259     -54.6527481079
 70  83    0    0     -0.2657699346     -9.7281370162     0.0215489125     0.0598554563     0.1453442335     -0.0037990567     25.2178573608     79.4207916259     -54.6527481079
 71  35    0    0     -0.2849245071     -9.7353200912     0.0143659424     0.0406804037     0.1306966304     0.0702379465     25.2178573608     79.4207916259     -54.6527481079
 71 242    0    0     -0.3208393812     -9.7425031661     -0.0191545906     0.0220379924     0.1179132580     0.0694389867     25.2178573608     79.4207916259     -54.6527481079
 72 194    0    0     -0.3208393812     -9.7425031661     -0.0191545906     0.0220379924     0.1179132580     0.0694389867     25.2178573608     79.4207916259     -54.6527481079
 73 146    0    0     -0.3088677406     -9.7856006622     -0.0239432382     0.0233695888     0.1072604417     0.0270940804     25.2178573608     79.4207916259     -54.6527481079
 74  98    0    0     -0.2897131729     -9.7017993927     -0.0239432382     0.0382835197     0.0824926757     0.0079190301     25.0427322387     77.4879837036     -54.8214302062
 75  50    0    0     -0.2897131729     -9.7017993927     -0.0239432382     0.0382835197     0.0824926757     0.0079190301     25.0427322387     77.4879837036     -54.8214302062
 76   2    0    0     -0.3136564254     -9.8215160369     0.0023943238     0.0268317556     0.0729051494     -0.0173813843     25.0427322387     77.4879837036     -54.8214302062
 76 209    0    0     -0.3687258243     -9.7520809173     0.0694353866     0.0108525443     0.0670460987     -0.0133865821     25.0427322387     77.4879837036     -54.8214302062
 77 161    0    0     -0.3687258243     -9.7520809173     0.0694353866     0.0108525443     0.0670460987     -0.0133865821     25.0427322387     77.4879837036     -54.8214302062
 78 113    0    0     -0.3375996351     -9.8430643081     -0.0478864765     -0.0147141909     0.0276307153     0.0238982415     25.0427322387     77.4879837036     -54.8214302062
 79  65    0    0     -0.2442210197     -9.7760238647     -0.0167602658     0.0169779071     -0.0016645008     0.0433396100     25.0427322387     77.4879837036     -54.8214302062
 80  16    0    0     -0.2442210197     -9.7760238647     -0.0167602658     0.0169779071     -0.0016645008     0.0433396100     25.0427322387     77.4879837036     -54.8214302062
 80 224    0    0     -0.3232336997     -9.6036319732     0.1053502440     0.0159126281     0.0143147087     0.0441385698     25.0427322387     77.4879837036     -54.8214302062
 81 175    0    0     -0.3567542552     -9.7640523910     -0.0191545906     -0.0445420455     0.0087219858     0.0145770335     23.8168640136     76.9608535766     -56.3395614624
 82 127    0    0     -0.3567542552     -9.7640523910     -0.0191545906     -0.0445420455     0.0087219858     0.0145770335     23.8168640136     76.9608535766     -56.3395614624
 83  80    0    0     -0.3064734458     -9.7879953384     -0.0550694465     -0.0485368537     0.0119178283     -0.0488071680     23.8168640136     76.9608535766     -56.3395614624
 84  32    0    0     -0.3184450626     -9.8191213607     -0.0407035017     -0.0410798835     -0.0016645008     -0.0826298236     23.8168640136     76.9608535766     -56.3395614624
 84 240    0    0     -0.3184450626     -9.8191213607     -0.0407035017     -0.0410798835     -0.0016645008     -0.0826298236     23.8168640136     76.9608535766     -56.3395614624
 85 192    0    0     -0.2442210197     -9.7856006622     -0.0430978250     -0.0168447518     -0.0131162667     -0.0767707824     23.8168640136     76.9608535766     -56.3395614624
 86 145    0    0     -0.2585869789     -9.6898279190     -0.0023943238     -0.0131162703     -0.0112520265     -0.0562641334     23.8168640136     76.9608535766     -56.3395614624
 87  98    0    0     -0.2585869789     -9.6898279190     -0.0023943238     -0.0131162703     -0.0112520265     -0.0562641334     23.8168640136     76.9608535766     -56.3395614624
 88  50    0    0     -0.2514039993     -9.7640523910     -0.0167602658     -0.0365524435     -0.0256333136     -0.0426817989     23.8168640136     76.9608535766     -56.3395614624
 89   3    0    0     -0.2226721048     -9.7951784133     -0.0478864765     -0.0408135652     -0.0328239631     -0.0232404279     23.1163692474     76.6094360351     -54.3153877258
 89 211    0    0     -0.2226721048     -9.7951784133     -0.0478864765     -0.0408135652     -0.0328239631     -0.0232404279     23.1163692474     76.6094360351     -54.3153877258
 90 164    0    0     -0.2178834438     -9.7401084899     -0.0407035017     -0.0341555619     -0.0245680356     -0.0006032148     23.1163692474     76.6094360351     -54.3153877258
 91 117    0    0     -0.2370380401     -9.7736291885     -0.0742240333     -0.0221711564     -0.0117846667     0.0113811922     23.1163692474     76.6094360351     -54.3153877258
 92  70    0    0     -0.2370380401     -9.7736291885     -0.0742240333     -0.0221711564     -0.0117846667     0.0113811922     23.1163692474     76.6094360351     -54.3153877258
 93  22    0    0     -0.2442210197     -9.7544746398     -0.0526751232     0.0041945409     0.0004660605     0.0177728757     23.1163692474     76.6094360351     -54.3153877258
 93 230    0    0     -0.2490096569     -9.7664461135     -0.0407035017     0.0201737499     0.0060587835     0.0225666379     23.1163692474     76.6094360351     -54.3153877258
 94 181    0    0     -0.2490096569     -9.7664461135     -0.0407035017     0.0201737499     0.0060587835     0.0225666379     23.1163692474     76.6094360351     -54.3153877258
 95 133    0    0     -0.2657699346     -9.7425031661     -0.0383091812     0.0361529588     0.0084556655     0.0254961609     23.1163692474     76.6094360351     -54.3153877258
 96  85    0    0     -0.2561926364     -9.7377147674     -0.0383091812     0.0508005666     0.0100535857     0.0217676782     23.1163692474     76.6094360351     -54.3153877258
 97  37    0    0     -0.2561926364     -9.7377147674     -0.0383091812     0.0508005666     0.0100535857     0.0217676782     23.1163692474     76.6094360351     -54.3153877258
 97 245    0    0     -0.2418267011     -9.8358821868     -0.0718297100     0.0646492195     0.0137820672     0.0356163263     23.1163692474     76.6094360351     -54.3153877258
 98 197    0    0     -0.2490096569     -9.7544746398     -0.0071829710     0.0976729202     0.0233695936     0.0619820213     23.1163692474     76.6094360351     -54.3153877258
 99 149    0    0     -0.2490096569     -9.7544746398     -0.0071829710     0.0976729202     0.0233695936     0.0619820213     23.1163692474     76.6094360351     -54.3153877258
100 102    0    0     -0.1604196929     -9.7664461135     -0.0933786296     0.1019340395     0.0694429826     0.0361489653     23.1163692474     76.6094360351     -54.3153877258
101  54    0    0     -0.3256280183     -9.7017993927     -0.0430978250     0.1101899623     0.1282997369     -0.0330942749     23.1163692474     76.6094360351     -54.3153877258
102   7    0    0     -0.3256280183     -9.7017993927     -0.0430978250     0.1101899623     0.1282997369     -0.0330942749     23.1163692474     76.6094360351     -54.3153877258
102 215    0    1     -0.2801358699     -9.7712354660     -0.2561926364     0.1120542049     0.0872864341     -0.0432144403     23.1163692474     76.6094360351     -54.3153877258
103 168    0    2     -0.3304166793     -9.7664461135     -0.1245048284     0.0819600296     0.0420120048     -0.0951468658     23.1163692474     76.6094360351     -54.3153877258
104 120    0    2     -0.3304166793     -9.7664461135     -0.1245048284     0.0819600296     0.0420120048     -0.0951468658     23.1163692474     76.6094360351     -54.3153877258
105  73    0    4     -0.2346437215     -9.7065887451     -0.0478864765     0.0494689702     0.0369519233     -0.0701127767     26.0934772491     78.1908187866     -54.8214302062
106  25    0    6     -0.2035175085     -9.7736291885     0.0143659424     0.0534637689     0.0582575321     -0.0189793090     26.0934772491     78.1908187866     -54.8214302062
106 233    0    6     -0.2035175085     -9.7736291885     0.0143659424     0.0534637689     0.0582575321     -0.0189793090     26.0934772491     78.1908187866     -54.8214302062
107 185    0    8     -0.2107004880     -9.6970109939     -0.1340821266     0.0358866405     0.0667797803     0.0284256820     26.0934772491     78.1908187866     -54.8214302062
108 137    0    9     -0.1580253696     -9.7688407897     0.0838013267     0.0161789488     0.0859548377     0.0348173666     26.0934772491     78.1908187866     -54.8214302062
109  89    0    9     -0.1580253696     -9.7688407897     0.0838013267     0.0161789488     0.0859548377     0.0348173666     26.0934772491     78.1908187866     -54.8214302062
110  41    0   10     -0.2322494029     -9.6922225952     -0.1173218607     0.0406804037     0.0806284236     0.0390784883     26.0934772491     78.1908187866     -54.8214302062
110 248    0   10     -0.2705585718     -9.7401084899     -0.1364764571     0.0153799867     0.0510668849     -0.0035327367     26.0934772491     78.1908187866     -54.8214302062
111 201    0   12     -0.2705585718     -9.7401084899     -0.1364764571     0.0153799867     0.0510668849     -0.0035327367     26.0934772491     78.1908187866     -54.8214302062
112 153    0   14     -0.3878804397     -9.6970109939     -0.2370380401     -0.0091214685     0.0188421516     -0.0368227601     25.7432289123     77.4879837036     -55.8335189819
113 106    0   14     -0.3232336997     -9.7592630386     0.0311262083     -0.0442757320     0.0169779086     -0.0655853366     25.7432289123     77.4879837036     -55.8335189819
114  58    0   16     -0.3232336997     -9.7592630386     0.0311262083     -0.0442757320     0.0169779086     -0.0655853366     25.7432289123     77.4879837036     -55.8335189819
115  11    0   17     -0.3352053165     -9.6371526718     -0.1197161788     -0.0565264606     0.0340224027     -0.0575957298     25.7432289123     77.4879837036     -55.8335189819
115 220    1   17     -0.1268991470     -9.7951784133     0.1436594247     -0.0839574337     0.0196411132     -0.0320289969     25.7432289123     77.4879837036     -55.8335189819
116 173    2   17     -0.1268991470     -9.7951784133     0.1436594247     -0.0839574337     0.0196411132     -0.0320289969     25.7432289123     77.4879837036     -55.8335189819
117 126    2   17     -0.2609812974     -9.7089824676     -0.0119716191     -0.0610539007     0.0286959981     -0.0149845051     25.7432289123     77.4879837036     -55.8335189819
118  78    3   18     -0.2466153383     -9.7760238647     0.0670410633     -0.0900827980     -0.0160457906     -0.0093917798     25.7432289123     77.4879837036     -55.8335189819
119  30    2   18     -0.2466153383     -9.7760238647     0.0670410633     -0.0900827980     -0.0160457906     -0.0093917798     25.7432289123     77.4879837036     -55.8335189819
119 239    1   17     -0.2107004880     -9.7592630386     -0.2011231899     -0.0879522323     -0.0453410100     0.0052558288     24.5173606872     77.6636886596     -54.3153877258
120 191    2   17     -0.2107004880     -9.7832069396     -0.1484480619     -0.0863543128     -0.0235027527     -0.0149845051     24.5173606872     77.6636886596     -54.3153877258
121 144    2   18     -0.2107004880     -9.7832069396     -0.1484480619     -0.0863543128     -0.0235027527     -0.0149845051     24.5173606872     77.6636886596     -54.3153877258
122  97    2   19     -0.2514039993     -9.7448978424     -0.1699969768     -0.0687771797     0.0278970360     -0.0109897005     24.5173606872     77.6636886596     -54.3153877258
123  49    2   20     -0.1747856235     -9.7496862411     -0.1101388931     -0.0589233398     0.0577248954     -0.0011358549     24.5173606872     77.6636886596     -54.3153877258
124   2    2   21     -0.1747856235     -9.7496862411     -0.1101388931     -0.0589233398     0.0577248954     -0.0011358549     24.5173606872     77.6636886596     -54.3153877258
124 211    3   22     -0.1747856235     -9.8023614883     -0.1771799468     -0.0677119016     0.0635839414     0.0017936668     24.5173606872     77.6636886596     -54.3153877258
125 163    3   22     -0.2394323587     -9.7712354660     -0.1029559254     -0.0663803005     0.0747693824     0.0121801531     24.5173606872     77.6636886596     -54.3153877258
126 116    3   23     -0.2394323587     -9.7712354660     -0.1029559254     -0.0663803005     0.0747693824     0.0121801531     24.5173606872     77.6636886596     -54.3153877258
127  69    4   24     -0.1843629074     -9.7209539413     -0.1556310415     -0.0575917339     0.0478710508     0.0241645598     26.2686004638     76.2580108642     -54.3153877258
128  21    4   25     -0.1340821266     -9.8047552108     -0.1723913097     -0.0466726112     0.0345550417     0.0145770335     26.2686004638     76.2580108642     -54.3153877258
128 229    3   26     -0.1340821266     -9.8047552108     -0.1723913097     -0.0466726112     0.0345550417     0.0145770335     26.2686004638     76.2580108642     -54.3153877258
129 182    2   26     -0.3352053165     -9.7448978424     -0.2059118509     -0.0328239631     0.0721061801     -0.0155171442     26.2686004638     76.2580108642     -54.3153877258
130 134    3   27     -0.1915459060     -9.7329254150     -0.1388707752     -0.0509337329     0.0787641906     -0.0037990567     26.2686004638     76.2580108642     -54.3153877258
131  87    3   28     -0.1915459060     -9.7329254150     -0.1388707752     -0.0509337329     0.0787641906     -0.0037990567     26.2686004638     76.2580108642     -54.3153877258
132  39    3   28     -0.1795742750     -9.7137708663     -0.0957729530     -0.0727719879     0.0739704227     0.0161749553     26.2686004638     76.2580108642     -54.3153877258
132 247    3   28     -0.2250664234     -9.7616577148     -0.0287318849     -0.0730383014     0.0478710508     0.0129791128     26.2686004638     76.2580108642     -54.3153877258
133 200    2   29     -0.2250664234     -9.7616577148     -0.0287318849     -0.0730383014     0.0478710508     0.0129791128     26.2686004638     76.2580108642     -54.3153877258
134 152    2   29     -0.3160507440     -9.8143329620     -0.0742240333     -0.0663803005     0.0342887187     0.0031252670     26.2686004638     76.2580108642     -54.3153877258
135 104    3   28     -0.2274607658     -9.7592630386     0.1340821266     -0.0653150177     0.0252338361     0.0332194447     25.7432289123     78.1908187866     -53.4719810485
136  57    3   28     -0.2274607658     -9.7592630386     0.1340821266     -0.0653150177     0.0252338361     0.0332194447     25.7432289123     78.1908187866     -53.4719810485
137   9    3   28     -0.1077445626     -9.7736291885     0.0311262083     -0.0591896533     0.0052598233     0.0790265130     25.7432289123     78.1908187866     -53.4719810485
137 217    2   27     -0.2561926364     -9.7161655426     -0.1747856235     -0.0269649171     0.0220379948     0.0505302524     25.7432289123     78.1908187866     -53.4719810485
138 170    2   27     -0.2561926364     -9.7161655426     -0.1747856235     -0.0269649171     0.0220379948     0.0505302524     25.7432289123     78.1908187866     -53.4719810485
139 123    3   27     -0.2107004880     -9.8191213607     -0.0478864765     -0.0051266665     0.0510668849     -0.0085928192     25.7432289123     78.1908187866     -53.4719810485
140  75    3   27     -0.3663315296     -9.7736291885     -0.2633756160     0.0129831051     0.0904822731     -0.0538672447     25.7432289123     78.1908187866     -53.4719810485
141  28    4   28     -0.3663315296     -9.7736291885     -0.2633756160     0.0129831051     0.0904822731     -0.0538672447     25.7432289123     78.1908187866     -53.4719810485
141 237    4   27     -0.3232336997     -9.7472915649     -0.2083061695     0.0023302993     0.1285660505     -0.0578620481     25.7432289123     78.1908187866     -53.4719810485
142 189    4   27     -0.1963345432     -9.7161655426     -0.1340821266     -0.0021971445     0.1168479681     -0.0045980172     23.8168640136     77.3122711181     -54.9901123046
143 142    4   25     -0.1963345432     -9.7161655426     -0.1340821266     -0.0021971445     0.1168479681     -0.0045980172     23.8168640136     77.3122711181     -54.9901123046
144  95    4   22     -0.0742240333     -9.7520809173     -0.1819685935     -0.0152468309     0.0460068035     0.0526608180     23.8168640136     77.3122711181     -54.9901123046
145  47    3   22     -0.2035175085     -9.7377147674     -0.2202777862     -0.0256333160     0.0033955817     0.0507965755     23.8168640136     77.3122711181     -54.9901123046
146   0    2   24     -0.2035175085     -9.7377147674     -0.2202777862     -0.0256333160     0.0033955817     0.0507965755     23.8168640136     77.3122711181     -54.9901123046
146 208    2   25     -0.1699969768     -9.8071498870     -0.2011231899     -0.0021971445     0.0172442317     0.0076527109     23.8168640136     77.3122711181     -54.9901123046
147 160    2   26     -0.2609812974     -9.7856006622     -0.2585869789     0.0348213624     0.0502679300     -0.0394859580     23.8168640136     77.3122711181     -54.9901123046
148 113    2   27     -0.2609812974     -9.7856006622     -0.2585869789     0.0348213624     0.0502679300     -0.0394859580     23.8168640136     77.3122711181     -54.9901123046
149  65    2   27     -0.2897131729     -9.7448978424     -0.3232336997     0.0257664704     0.0457404899     -0.0597262907     23.8168640136     77.3122711181     -54.9901123046
150  17    3   28     -0.2202777862     -9.7257432937     -0.2322494029     0.0095209417     0.0231032752     -0.0381543617     25.5681037902     76.9608535766     -54.6527481079
150 226    3   27     -0.2202777862     -9.7257432937     -0.2322494029     0.0095209417     0.0231032752     -0.0381543617     25.5681037902     76.9608535766     -54.6527481079
151 178    2   21     -0.2394323587     -9.7281370162     -0.1101388931     -0.0211058735     -0.0440094041     -0.0072612180     25.5681037902     76.9608535766     -54.6527481079
152 131    2   19     -0.2370380401     -9.7927837371     -0.1723913097     -0.0272312402     -0.1002029657     -0.0048643379     25.5681037902     76.9608535766     -54.6527481079
153  83    2   19     -0.2370380401     -9.7927837371     -0.1723913097     -0.0272312402     -0.1002029657     -0.0048643379     25.5681037902     76.9608535766     -54.6527481079
154  36    3   21     -0.2609812974     -9.7688407897     -0.2633756160     0.0119178236     -0.0655813312     -0.0373553967     25.5681037902     76.9608535766     -54.6527481079
154 244    4   27     -0.3974577426     -9.7472915649     -0.3998520660     0.0273643946     -0.0304270792     -0.0583946943     25.5681037902     76.9608535766     -54.6527481079
155 197    5   29     -0.3974577426     -9.7472915649     -0.3998520660     0.0273643946     -0.0304270792     -0.0583946943     25.5681037902     76.9608535766     -54.6527481079
156 149    7   29     -0.2657699346     -9.7927837371     -0.3519655704     0.0193747892     -0.0133825874     -0.0429481220     25.5681037902     76.9608535766     -54.6527481079
157 102    8   29     -0.2130948066     -9.8215160369     -0.2968961238     0.0209727120     0.0071240653     -0.0290994691     27.1442203521     78.1908187866     -54.1467056274
158  54    8   31     -0.2130948066     -9.8215160369     -0.2968961238     0.0209727120     0.0071240653     -0.0290994691     27.1442203521     78.1908187866     -54.1467056274
159   6    9   33     -0.1891515731     -9.7472915649     -0.1484480619     0.0047271814     0.0257664728     0.0052558288     27.1442203521     78.1908187866     -54.1467056274
159 214    9   35     -0.1508424043     -9.7425031661     -0.2083061695     -0.0285628414     -0.0301607584     0.0614493846     27.1442203521     78.1908187866     -54.1467056274
160 167   10   35     -0.1508424043     -9.7425031661     -0.2083061695     -0.0285628414     -0.0301607584     0.0614493846     27.1442203521     78.1908187866     -54.1467056274
161 120   10   36     -0.0909842967     -9.7999668121     -0.2178834438     -0.0405472469     -0.0424114799     0.0667757892     27.1442203521     78.1908187866     -54.1467056274
162  73    9   38     -0.1460537433     -9.7161655426     -0.1723913097     -0.0354871630     0.0047271828     0.0574545812     27.1442203521     78.1908187866     -54.1467056274
163  26   10   37     -0.1460537433     -9.7161655426     -0.1723913097     -0.0354871630     0.0047271828     0.0574545812     27.1442203521     78.1908187866     -54.1467056274
163 234    9   37     -0.1053502440     -9.7760238647     -0.0502807998     -0.0506674098     0.0270980787     0.0683737087     27.1442203521     78.1908187866     -54.1467056274
164 186    9   37     -0.0861956501     -9.6898279190     0.0718297100     -0.0408135652     0.0441425704     0.0633136272     25.5681037902     77.3122711181     -54.3153877258
165 139    8   32     -0.0861956501     -9.6898279190     0.0718297100     -0.0408135652     0.0441425704     0.0633136272     25.5681037902     77.3122711181     -54.3153877258
166  91    7   32     -0.0215489125     -9.8239097595     0.1843629074     -0.0187089920     0.0297612781     0.0385458469     25.5681037902     77.3122711181     -54.3153877258
167  44    6   31     -0.1963345432     -9.7856006622     0.0670410633     -0.0032624247     0.0060587835     0.0153759946     25.5681037902     77.3122711181     -54.3153877258
167 252    5   27     -0.1963345432     -9.7856006622     0.0670410633     -0.0032624247     0.0060587835     0.0153759946     25.5681037902     77.3122711181     -54.3153877258
168 204    5   24     -0.2059118509     -9.7233486175     -0.0454921483     -0.0075235471     -0.0000665798     0.0238982415     25.5681037902     77.3122711181     -54.3153877258
169 157    4   23     -0.1125332117     -9.7209539413     -0.0215489125     -0.0253669977     -0.0187089910     0.0497312974     25.5681037902     77.3122711181     -54.3153877258
170 110    4   22     -0.1125332117     -9.7209539413     -0.0215489125     -0.0253669977     -0.0187089910     0.0497312974     25.5681037902     77.3122711181     -54.3153877258
171  63    3   20     0.0359148550     -9.7712354660     0.1412650966     -0.0088551473     -0.0021971411     0.0537260961     25.5681037902     77.3122711181     -54.3153877258
172  15    3   24     -0.1388707752     -9.7568693161     0.1699969768     0.0276307129     0.0081893444     0.0116475117     25.5681037902     77.3122711181     -54.3153877258
172 223    3   23     -0.1388707752     -9.7568693161     0.1699969768     0.0276307129     0.0081893444     0.0116475117     25.5681037902     77.3122711181     -54.3153877258
173 176    2   24     -0.2945018005     -9.7808122634     -0.0119716191     0.0390824813     0.0159126291     -0.0370890760     24.6924839019     77.8394012451     -54.4840660095
174 128    2   26     -0.3304166793     -9.7592630386     -0.1867572593     0.0247011923     0.0215053534     -0.0496061277     24.6924839019     77.8394012451     -54.4840660095
175  80    1   25     -0.3304166793     -9.7592630386     -0.1867572593     0.0247011923     0.0215053534     -0.0496061277     24.6924839019     77.8394012451     -54.4840660095
176  32    1   26     -0.1843629074     -9.7856006622     0.0335205316     0.0132494258     0.0284296779     -0.0373553967     24.6924839019     77.8394012451     -54.4840660095
176 240    2   24     -0.1460537433     -9.7353200912     0.0071829710     0.0215053510     0.0169779086     -0.0037990567     24.6924839019     77.8394012451     -54.4840660095
177 191    2   23     -0.1460537433     -9.7353200912     0.0071829710     0.0215053510     0.0169779086     -0.0037990567     24.6924839019     77.8394012451     -54.4840660095
178 143    1   22     -0.2250664234     -9.7329254150     -0.0933786296     0.0129831051     -0.0085888252     0.0017936668     24.6924839019     77.8394012451     -54.4840660095
179  95    1   20     -0.2585869789     -9.7640523910     -0.1771799468     -0.0016645026     -0.0293617963     -0.0061959381     24.6924839019     77.8394012451     -54.4840660095
180  47    2   20     -0.2585869789     -9.7640523910     -0.1771799468     -0.0016645026     -0.0293617963     -0.0061959381     24.6924839019     77.8394012451     -54.4840660095
181   0    2   20     -0.2418267011     -9.7879953384     -0.1077445626     -0.0123173105     -0.0232364320     -0.0112560212     24.1671123504     78.3665313720     -54.6527481079
181 208    2   20     -0.1747856235     -9.7185602188     -0.1532367229     0.0004660580     -0.0093877849     0.0183055171     24.1671123504     78.3665313720     -54.6527481079
182 161    2   19     -0.1747856235     -9.7185602188     -0.1532367229     0.0004660580     -0.0093877849     0.0183055171     24.1671123504     78.3665313720     -54.6527481079
183 113    1   19     -0.0933786296     -9.7305316925     -0.0383091812     -0.0187089920     -0.0221711540     0.0593188190     24.1671123504     78.3665313720     -54.6527481079
184  66    1   19     -0.0933786296     -9.7425031661     -0.1221105098     -0.0184426736     -0.0368187618     0.0760969877     24.1671123504     78.3665313720     -54.6527481079
185  19    1   19     -0.0933786296     -9.7425031661     -0.1221105098     -0.0184426736     -0.0368187618     0.0760969877     24.1671123504     78.3665313720     -54.6527481079
185 228    0   19     -0.2466153383     -9.8191213607     -0.1173218607     -0.0069909067     -0.0373514032     0.0305562448     24.1671123504     78.3665313720     -54.6527481079
186 180    0   18     -0.3615428924     -9.7688407897     -0.0502807998     -0.0104530680     -0.0285628366     -0.0280341911     24.1671123504     78.3665313720     -54.6527481079
187 133    0   18     -0.3615428924     -9.7688407897     -0.0502807998     -0.0104530680     -0.0285628366     -0.0280341911     24.1671123504     78.3665313720     -54.6527481079
188  86    0   18     -0.3615428924     -9.7927837371     -0.1245048284     -0.0133825898     -0.0440094041     -0.0386869955     25.0427322387     78.8936614990     -55.1587944030
189  38    0   18     -0.2657699346     -9.7927837371     -0.1268991470     -0.0056593065     -0.0365524411     -0.0253709888     25.0427322387     78.8936614990     -55.1587944030
189 247    0   18     -0.2657699346     -9.7927837371     -0.1268991470     -0.0056593065     -0.0365524411     -0.0253709888     25.0427322387     78.8936614990     -55.1587944030
190 200    1   18     -0.1532367229     -9.7544746398     0.0047886476     0.0023302993     -0.0131162667     -0.0032664165     25.0427322387     78.8936614990     -55.1587944030
191 152    2   19     -0.1556310415     -9.7305316925     0.0383091812     0.0092546234     -0.0179100298     0.0268277597     25.0427322387     78.8936614990     -55.1587944030
192 104    2   19     -0.1556310415     -9.7305316925     0.0383091812     0.0092546234     -0.0179100298     0.0268277597     25.0427322387     78.8936614990     -55.1587944030
193  56    2   17     -0.2035175085     -9.7688407897     -0.0646467447     0.0119178236     -0.0314923572     0.0209687185     25.0427322387     78.8936614990     -55.1587944030
194   9    1   17     -0.2585869789     -9.7544746398     -0.1484480619     0.0057924613     -0.0200405931     -0.0037990567     25.0427322387     78.8936614990     -55.1587944030
194 217    1   17     -0.2585869789     -9.7544746398     -0.1484480619     0.0057924613     -0.0200405931     -0.0037990567     25.0427322387     78.8936614990     -55.1587944030
195 169    3   16     -0.2370380401     -9.7760238647     -0.1891515731     -0.0040613842     -0.0085888252     -0.0128539419     24.3422374725     77.4879837036     -53.4719810485
196 122    3   17     -0.2609812974     -9.7185602188     -0.2537982940     -0.0133825898     0.0041945428     0.0039242279     24.3422374725     77.4879837036     -53.4719810485
197  74    4   18     -0.2609812974     -9.7185602188     -0.2537982940     -0.0133825898     0.0041945428     0.0039242279     24.3422374725     77.4879837036     -53.4719810485
198  26    5   17     -0.0766183614     -9.7592630386     -0.1077445626     -0.0496021318     -0.0123173069     0.0388121652     24.3422374725     77.4879837036     -53.4719810485
198 235    4   17     -0.1197161788     -9.7305316925     -0.0311262083     -0.0480042076     -0.0173773899     0.0705042743     24.3422374725     77.4879837036     -53.4719810485
199 188    3   17     -0.1197161788     -9.7305316925     -0.0311262083     -0.0480042076     -0.0173773899     0.0705042743     24.3422374725     77.4879837036     -53.4719810485
200 141    2   16     -0.2035175085     -9.7640523910     -0.2873188495     -0.0559938192     -0.0195079517     0.0603841018     24.3422374725     77.4879837036     -53.4719810485
201  93    2   15     -0.2059118509     -9.7903900146     -0.1316878080     -0.0631844615     0.0036619021     0.0252298402     24.3422374725     77.4879837036     -53.4719810485
202  45    1   15     -0.2059118509     -9.7903900146     -0.1316878080     -0.0631844615     0.0036619021     0.0252298402     24.3422374725     77.4879837036     -53.4719810485
202 253    2   16     -0.2298550844     -9.7592630386     -0.1676026582     -0.0256333160     0.0361529612     0.0108485519     24.3422374725     77.4879837036     -53.4719810485
203 206    3   16     -0.2442210197     -9.7616577148     -0.2394323587     -0.0205732345     0.0342887187     0.0009947060     25.5681037902     78.3665313720     -52.9659347534
204 158    2   16     -0.2442210197     -9.7616577148     -0.2394323587     -0.0205732345     0.0342887187     0.0009947060     25.5681037902     78.3665313720     -52.9659347534
205 110    2   16     -0.2490096569     -9.7520809173     -0.1029559254     -0.0354871630     0.0223043131     -0.0077938594     25.5681037902     78.3665313720     -52.9659347534
206  63    2   17     -0.2154891252     -9.7688407897     -0.1939402198     -0.0211058735     0.0164452695     0.0063211088     25.5681037902     78.3665313720     -52.9659347534
207  15    2   18     -0.2154891252     -9.7688407897     -0.1939402198     -0.0211058735     0.0164452695     0.0063211088     25.5681037902     78.3665313720     -52.9659347534
207 224    2   18     -0.2609812974     -9.7784175872     -0.3687258243     -0.0136489105     -0.0032624220     -0.0080601787     25.5681037902     78.3665313720     -52.9659347534
208 176    2   19     -0.3567542552     -9.7496862411     -0.4142179965     -0.0077898669     0.0108525466     -0.0450786828     25.5681037902     78.3665313720     -52.9659347534
209 129    2   20     -0.3567542552     -9.7496862411     -0.4142179965     -0.0077898669     0.0108525466     -0.0450786828     25.5681037902     78.3665313720     -52.9659347534
210  81    3   20     -0.3208393812     -9.7041940689     -0.2921074867     -0.0328239631     0.0201737523     -0.0567967653     25.5681037902     78.3665313720     -52.9659347534
211  34    4   21     -0.2178834438     -9.8550367355     -0.0670410633     -0.0264322781     0.0244348740     -0.0362901163     24.1671123504     79.0693664550     -53.6406593322
211 242    3   21     -0.2178834438     -9.8550367355     -0.0670410633     -0.0264322781     0.0244348740     -0.0362901163     24.1671123504     79.0693664550     -53.6406593322
212 195    3   21     -0.2681642532     -9.7568693161     -0.1676026582     -0.0099204292     0.0140483880     -0.0077938594     24.1671123504     79.0693664550     -53.6406593322
213 148    5   20     -0.2825301933     -9.7496862411     -0.2585869789     -0.0322913217     -0.0274975562     0.0270940804     24.1671123504     79.0693664550     -53.6406593322
214 100    5   19     -0.2825301933     -9.7496862411     -0.2585869789     -0.0322913217     -0.0274975562     0.0270940804     24.1671123504     79.0693664550     -53.6406593322
215  53    4   20     -0.1939402198     -9.7161655426     -0.3088677406     -0.0416125297     -0.0570590972     0.0547913789     24.1671123504     79.0693664550     -53.6406593322
216   6    4   19     -0.1843629074     -9.7760238647     -0.2202777862     -0.0429441261     -0.0394819641     0.0438722515     24.1671123504     79.0693664550     -53.6406593322
216 214    3   18     -0.1843629074     -9.7760238647     -0.2202777862     -0.0429441261     -0.0394819641     0.0438722515     24.1671123504     79.0693664550     -53.6406593322
217 167    2   18     -0.2322494029     -9.7496862411     -0.1915459060     -0.0173773932     -0.0085888252     0.0332194447     24.1671123504     79.0693664550     -53.6406593322
218 120    2   17     -0.2514039993     -9.7425031661     -0.1628140068     -0.0088551473     -0.0235027527     0.0422743272     23.6417407989     78.1908187866     -53.4719810485
219  72    2   17     -0.2514039993     -9.7425031661     -0.1628140068     -0.0088551473     -0.0235027527     0.0422743272     23.6417407989     78.1908187866     -53.4719810485
220  25    2   17     -0.2442210197     -9.7616577148     -0.0766183614     -0.0139152299     -0.0397482852     0.0377468872     23.6417407989     78.1908187866     -53.4719810485
220 234    2   16     -0.2561926364     -9.7760238647     -0.1915459060     -0.0165784335     -0.0725056600     0.0476007318     23.6417407989     78.1908187866     -53.4719810485
221 186    2   15     -0.2561926364     -9.7760238647     -0.1915459060     -0.0165784335     -0.0725056600     0.0476007318     23.6417407989     78.1908187866     -53.4719810485
222 139    2   15     -0.2585869789     -9.7688407897     -0.1268991470     -0.0181763534     -0.0543958902     0.0420080089     23.6417407989     78.1908187866     -53.4719810485
223  91    2   15     -0.2945018005     -9.7568693161     -0.0933786296     0.0004660580     -0.0187089910     0.0334857678     23.6417407989     78.1908187866     -53.4719810485
224  43    2   14     -0.2945018005     -9.7568693161     -0.0933786296     0.0004660580     -0.0187089910     0.0334857678     23.6417407989     78.1908187866     -53.4719810485
224 251    1   14     -0.2514039993     -9.7472915649     -0.0526751232     -0.0059256258     -0.0229701137     0.0313552045     23.6417407989     78.1908187866     -53.4719810485
225 203    1   13     -0.2514039993     -9.7592630386     0.1316878080     -0.0096541080     -0.0131162667     0.0302899217     26.4437255859     78.1908187866     -53.8093414306
226 156    2   11     -0.2514039993     -9.7592630386     0.1316878080     -0.0096541080     -0.0131162667     0.0302899217     26.4437255859     78.1908187866     -53.8093414306
227 108    1   10     -0.2753472328     -9.7784175872     -0.0311262083     -0.0096541080     -0.0195079517     0.0337520837     26.4437255859     78.1908187866     -53.8093414306
228  60    1    9     -0.2729529142     -9.7784175872     0.0263375616     -0.0168447518     -0.0104530668     0.0332194447     26.4437255859     78.1908187866     -53.8093414306
229  13    1    7     -0.2729529142     -9.7784175872     0.0263375616     -0.0168447518     -0.0104530668     0.0332194447     26.4437255859     78.1908187866     -53.8093414306
229 221    0    6     -0.3208393812     -9.7281370162     -0.0550694465     -0.0099204292     0.0017976613     0.0369479298     26.4437255859     78.1908187866     -53.8093414306
230 173    0    5     -0.3232336997     -9.7329254150     -0.0838013267     -0.0107193887     0.0129831075     0.0300236034     26.4437255859     78.1908187866     -53.8093414306
231 125    0    4     -0.3232336997     -9.7329254150     -0.0838013267     -0.0107193887     0.0129831075     0.0300236034     26.4437255859     78.1908187866     -53.8093414306
232  77    0    3     -0.3160507440     -9.7640523910     -0.1005615949     -0.0005992222     0.0228369522     0.0191044788     26.4437255859     78.1908187866     -53.8093414306
233  28    1    2     -0.3232336997     -9.7592630386     -0.2107004880     0.0151136684     0.0326907992     -0.0014021751     26.0934772491     78.1908187866     -54.4840660095
233 236    1    2     -0.3232336997     -9.7592630386     -0.2107004880     0.0151136684     0.0326907992     -0.0014021751     26.0934772491     78.1908187866     -54.4840660095
234 188    0    1     -0.3112620830     -9.7592630386     -0.2011231899     0.0015313384     0.0209727120     -0.0117886614     26.0934772491     78.1908187866     -54.4840660095
235 140    0    0     -0.2945018005     -9.7401084899     -0.2466153383     -0.0168447518     0.0031292619     -0.0075275382     26.0934772491     78.1908187866     -54.4840660095
236  92    0    0     -0.2945018005     -9.7401084899     -0.2466153383     -0.0168447518     0.0031292619     -0.0075275382     26.0934772491     78.1908187866     -54.4840660095
237  44    0    0     -0.3232336997     -9.7329254150     -0.2274607658     -0.0266985988     -0.0013981805     -0.0091254606     26.0934772491     78.1908187866     -54.4840660095
237 252    0    0     -0.2921074867     -9.7664461135     -0.2585869789     -0.0400146055     -0.0069909038     -0.0115223407     26.0934772491     78.1908187866     -54.4840660095
238 204    0    0     -0.2921074867     -9.7664461135     -0.2585869789     -0.0400146055     -0.0069909038     -0.0115223407     26.0934772491     78.1908187866     -54.4840660095
239 156    0    0     -0.2968961238     -9.7568693161     -0.2681642532     -0.0546622180     -0.0101867461     -0.0056632986     26.0934772491     78.1908187866     -54.4840660095
240 108    0    0     -0.2897131729     -9.7664461135     -0.3064734458     -0.0591896533     -0.0059256229     -0.0032664165     26.0934772491     78.1908187866     -54.4840660095
241  61    0    0     -0.2897131729     -9.7664461135     -0.3064734458     -0.0591896533     -0.0059256229     -0.0032664165     26.0934772491     78.1908187866     -54.4840660095
242  13    0    0     -0.2825301933     -9.7496862411     -0.3232336997     -0.0442757320     -0.0077898645     -0.0032664165     26.2686004638     78.7179489135     -55.3274726867
242 222    0    0     -0.2897131729     -9.7592630386     -0.3064734458     -0.0309597229     -0.0139152276     0.0052558288     26.2686004638     78.7179489135     -55.3274726867
243 174    0    0     -0.2897131729     -9.7592630386     -0.3064734458     -0.0309597229     -0.0139152276     0.0052558288     26.2686004638     78.7179489135     -55.3274726867
244 127    0    0     -0.2945018005     -9.7640523910     -0.3136564254     -0.0314923572     -0.0171110701     0.0207023978     26.2686004638     78.7179489135     -55.3274726867
245  79    0    0     -0.3136564254     -9.7688407897     -0.3136564254     -0.0328239631     -0.0181763505     0.0230992794     26.2686004638     78.7179489135     -55.3274726867
246  31    0    0     -0.3136564254     -9.7688407897     -0.3136564254     -0.0328239631     -0.0181763505     0.0230992794     26.2686004638     78.7179489135     -55.3274726867
246 240    0    0     -0.3064734458     -9.7664461135     -0.3615428924     -0.0123173105     -0.0184426727     0.0169739151     26.2686004638     78.7179489135     -55.3274726867
247 193    0    0     -0.2849245071     -9.7640523910     -0.3184450626     0.0001997370     -0.0229701137     0.0254961609     26.2686004638     78.7179489135     -55.3274726867
248 145    0    0     -0.2849245071     -9.7640523910     -0.3184450626     0.0001997370     -0.0229701137     0.0254961609     26.2686004638     78.7179489135     -55.3274726867
249  96    0    0     -0.3352053165     -9.7377147674     -0.3328109979     0.0116515028     -0.0197742710     0.0470680904     25.7432289123     78.1908187866     -55.1587944030
250  48    0    0     -0.3399939537     -9.7137708663     -0.3088677406     0.0124504661     -0.0187089910     0.0494649744     25.7432289123     78.1908187866     -55.1587944030
251   0    0    0     -0.3399939537     -9.7137708663     -0.3088677406     0.0124504661     -0.0187089910     0.0494649744     25.7432289123     78.1908187866     -55.1587944030
251 208    0    0     -0.3591485500     -9.7688407897     -0.3399939537     0.0060587806     -0.0243017148     0.0396111278     25.7432289123     78.1908187866     -55.1587944030
252 160    0    0     -0.2992904472     -9.7401084899     -0.2633756160     -0.0056593065     -0.0916807079     0.0561229753     25.7432289123     78.1908187866     -55.1587944030
253 112    0    0     -0.2992904472     -9.7401084899     -0.2633756160     -0.0056593065     -0.0916807079     0.0561229753     25.7432289123     78.1908187866     -55.1587944030
254  64    0    0     -0.3759088277     -9.7305316925     -0.3208393812     -0.0029961037     -0.0674455833     0.0486660146     25.7432289123     78.1908187866     -55.1587944030
255  16    0    0     -0.3830918121     -9.7089824676     -0.3280223608     -0.0165784335     -0.0823595046     0.0473344135     25.7432289123     78.1908187866     -55.1587944030
255 225    0    0     -0.3830918121     -9.7089824676     -0.3280223608     -0.0165784335     -0.0823595046     0.0473344135     25.7432289123     78.1908187866     -55.1587944030
  0 177    0    0     -0.3759088277     -9.7305316925     -0.3280223608     -0.0392156486     -0.0890175056     0.0470680904     25.2178573608     77.3122711181     -54.3153877258
  1 129    0    1     -0.3591485500     -9.7832069396     -0.3447826147     -0.0456073284     -0.0935449504     0.0414753723     25.2178573608     77.3122711181     -54.3153877258
  2  82    0    1     -0.3591485500     -9.7832069396     -0.3447826147     -0.0456073284     -0.0935449504     0.0414753723     25.2178573608     77.3122711181     -54.3153877258
  3  34    0    0     -0.3735145092     -9.7760238647     -0.3687258243     -0.0298944425     -0.0722393465     0.0358826494     25.2178573608     77.3122711181     -54.3153877258
  3 243    0    0     -0.4022463798     -9.7448978424     -0.3615428924     0.0153799867     -0.0125836265     0.0167075967     25.2178573608     77.3122711181     -54.3153877258
  4 195    0    0     -0.4022463798     -9.7448978424     -0.3615428924     0.0153799867     -0.0125836265     0.0167075967     25.2178573608     77.3122711181     -54.3153877258
  5 147    0    0     -0.4142179965     -9.7305316925     -0.3232336997     0.0454741668     0.0047271828     0.0039242279     25.2178573608     77.3122711181     -54.3153877258
  6  99    0    0     -0.4022463798     -9.7017993927     -0.3088677406     0.0460068035     -0.0003329000     -0.0077938594     25.2178573608     77.3122711181     -54.3153877258
  7  51    0    0     -0.4022463798     -9.7017993927     -0.3088677406     0.0460068035     -0.0003329000     -0.0077938594     25.2178573608     77.3122711181     -54.3153877258
  8   2    0    0     -0.5028079986     -9.7329254150     -0.3878804397     0.0228369522     -0.0248343563     -0.0115223407     25.0427322387     77.4879837036     -54.1467056274
  8 210    0    0     -0.4692874431     -9.7137708663     -0.3184450626     0.0148473477     -0.1084588890     -0.0144518623     25.0427322387     77.4879837036     -54.1467056274
  9 162    0    0     -0.4692874431     -9.7137708663     -0.3184450626     0.0148473477     -0.1084588890     -0.0144518623     25.0427322387     77.4879837036     -54.1467056274
 10 115    0    0     -0.4190066337     -9.8143329620     -0.3304166793     0.0390824813     -0.1302971363     -0.0522693252     25.0427322387     77.4879837036     -54.1467056274
 11  67    0    0     -0.3950634002     -9.7616577148     -0.2370380401     0.0484036874     -0.1651850795     -0.0890215110     25.0427322387     77.4879837036     -54.1467056274
 12  19    0    0     -0.3950634002     -9.7616577148     -0.2370380401     0.0484036874     -0.1651850795     -0.0890215110     25.0427322387     77.4879837036     -54.1467056274
 12 227    0    0     -0.3352053165     -9.8167276382     -0.2729529142     0.0276307129     -0.1816969108     -0.1143219232     25.0427322387     77.4879837036     -54.1467056274
 13 180   -1    0     -0.3495712518     -9.7377147674     -0.2490096569     0.0257664704     -0.1785010814     -0.1188493614     25.0427322387     77.4879837036     -54.1467056274
 14 133   -1    0     -0.3495712518     -9.7377147674     -0.2490096569     0.0257664704     -0.1785010814     -0.1188493614     25.0427322387     77.4879837036     -54.1467056274
 15  85    0    1     -0.3974577426     -9.7736291885     -0.3016848087     0.0111188650     -0.2245744705     -0.1052670359     25.0427322387     77.4879837036     -54.1467056274
 16  38   -1    1     -0.2921074867     -9.7257432937     -0.2921074867     -0.0032624247     -0.3217813014     -0.0514703655     26.2686004638     77.6636886596     -54.3153877258
 16 246   -1    0     -0.2921074867     -9.7257432937     -0.2921074867     -0.0032624247     -0.3217813014     -0.0514703655     26.2686004638     77.6636886596     -54.3153877258
 17 199   -1    0     -0.4501328468     -9.7664461135     -0.2681642532     -0.0149805116     -0.4331031322     0.0004620659     26.2686004638     77.6636886596     -54.3153877258
 18 151   -1    0     -0.2992904472     -9.7856006622     -0.2657699346     -0.0080561866     -0.5476208209     0.0148433542     26.2686004638     77.6636886596     -54.3153877258
 19 103   -1    1     -0.2992904472     -9.7856006622     -0.2657699346     -0.0080561866     -0.5476208209     0.0148433542     26.2686004638     77.6636886596     -54.3153877258
 20  55   -2    1     -0.3687258243     -9.7664461135     -0.2107004880     0.0215053510     -0.4679910659     -0.0338932323     26.2686004638     77.6636886596     -54.3153877258
 21   8   -2    0     -0.3495712518     -9.8167276382     -0.2729529142     0.0348213624     -0.3872960853     -0.0988753509     26.2686004638     77.6636886596     -54.3153877258
 21 216   -1    0     -0.3495712518     -9.8167276382     -0.2729529142     0.0348213624     -0.3872960853     -0.0988753509     26.2686004638     77.6636886596     -54.3153877258
 22 168   -1    0     -0.5075965881     -9.7472915649     -0.2777415513     0.0369519233     -0.3324341297     0.0188381557     26.2686004638     77.6636886596     -54.3153877258
 23 121   -1    0     -0.1436594247     -9.6491241455     -0.1963345432     0.0236359095     -0.3556039571     0.0907446002     25.0427322387     78.8936614990     -53.8093414306
 24  73    0    0     -0.1436594247     -9.6491241455     -0.1963345432     0.0236359095     -0.3556039571     0.0907446002     25.0427322387     78.8936614990     -53.8093414306
 25  25    0    0     -0.2968961238     -9.6778564453     -0.2107004880     -0.0059256258     -0.3020736217     0.0137780737     25.0427322387     78.8936614990     -53.8093414306
 25 233    0    0     -0.1867572593     -9.7856006622     -0.2609812974     -0.0117846691     -0.2189817667     -0.0016684950     25.0427322387     78.8936614990     -53.8093414306
 26 186   -1    0     -0.1867572593     -9.7856006622     -0.2609812974     -0.0117846691     -0.2189817667     -0.0016684950     25.0427322387     78.8936614990     -53.8093414306
 27 138   -1    0     -0.1556310415     -9.8478536605     -0.2107004880     0.0318918371     -0.1385530710     -0.0525356483     25.0427322387     78.8936614990     -53.8093414306
 28  91    0    0     -0.4261896133     -9.7760238647     -0.2729529142     0.0670460987     -0.1428141832     -0.0298984336     25.0427322387     78.8936614990     -53.8093414306
 29  43    0    0     -0.4261896133     -9.7760238647     -0.2729529142     0.0670460987     -0.1428141832     -0.0298984336     25.0427322387     78.8936614990     -53.8093414306
 29 252    0    0     -1.3575814962     -9.4432125091     -0.6991425037     0.0489363288     -0.6395012855     0.2452103137     25.0427322387     78.8936614990     -53.8093414306
 30 204   -2    2     -1.2426539659     -9.2325124740     -1.8077143669     -0.3388258218     -2.6182601451     0.8478927612     26.9690971374     78.3665313720     -52.2912101745
 31 157  -10    7     -1.2426539659     -9.2325124740     -1.8077143669     -0.3388258218     -2.6182601451     0.8478927612     26.9690971374     78.3665313720     -52.2912101745
 32 110  -15    9     -0.7757608890     -10.3075637817     -0.7374516487     -1.3537719249     -7.0801877975     1.4921213150     26.9690971374     78.3665313720     -52.2912101745
 33  64  -16    9     -0.2035175085     -10.0202445983     0.0861956501     -1.5481857299     -7.9100418090     1.4532385826     26.9690971374     78.3665313720     -52.2912101745
 34  17  -14    7     -0.2035175085     -10.0202445983     0.0861956501     -1.5481857299     -7.9100418090     1.4532385826     26.9690971374     78.3665313720     -52.2912101745
 34 226   -5    2     -0.7470290184     -9.6563072204     -0.2130948066     -0.9934407234     -4.8582787513     0.5789094448     26.9690971374     78.3665313720     -52.2912101745
 35 178   -1    1     -1.0606853961     -9.6994056701     -0.4836534023     -0.7167341232     -3.0054895877     0.1818261051     26.9690971374     78.3665313720     -52.2912101745
 36 131   -2    1     -1.0606853961     -9.6994056701     -0.4836534023     -0.7167341232     -3.0054895877     0.1818261051     26.9690971374     78.3665313720     -52.2912101745
 37  83   -2    0     -1.1612470149     -9.4934930801     -0.3184450626     -0.4962210178     -1.9830864906     0.1080554122     26.9690971374     78.3665313720     -52.2912101745
 38  36   -2    0     -1.2330766916     -9.4360294342     -0.4860476970     -0.2693162441     -0.6461592674     -0.1875599670     37.4765357971     78.3665313720     -40.8208808898
 38 244   -1    0     -1.2330766916     -9.4360294342     -0.4860476970     -0.2693162441     -0.6461592674     -0.1875599670     37.4765357971     78.3665313720     -40.8208808898
 39 197    0    0     -1.5036353111     -9.6706733703     -0.8763224601     -0.1438794708     0.1354903936     -0.3588037967     37.4765357971     78.3665313720     -40.8208808898
 40 150    0    0     -1.4174395561     -9.8454589843     -0.9242089271     -0.0597222995     0.0302939176     -0.3268454074     37.4765357971     78.3665313720     -40.8208808898
 41 102    0    0     -1.4174395561     -9.8454589843     -0.9242089271     -0.0597222995     0.0302939176     -0.3268454074     37.4765357971     78.3665313720     -40.8208808898
 42  55    0    0     -1.4174395561     -9.7065887451     -0.8164643287     0.0577248954     -0.1241717815     -0.3052734851     37.4765357971     78.3665313720     -40.8208808898
 43   7    0    0     -1.3432155847     -9.6874332427     -0.7637892246     0.0284296751     -0.4903619766     -0.2035391569     37.4765357971     78.3665313720     -40.8208808898
 43 216    0    0     -1.3432155847     -9.6874332427     -0.7637892246     0.0284296751     -0.4903619766     -0.2035391569     37.4765357971     78.3665313720     -40.8208808898
 44 169    0    0     -1.1492754220     -9.6491241455     -0.6632276535     -0.0152468309     -0.7899722099     -0.1263063192     37.4765357971     78.3665313720     -40.8208808898
 45 122   -1    0     -1.1516697406     -9.5988435745     -0.5722434043     -0.0091214685     -0.8243274688     -0.0828961467     33.2735595703     78.3665313720     -40.1461563110
 46  75   -3    1     -1.1516697406     -9.5988435745     -0.5722434043     -0.0091214685     -0.8243274688     -0.0828961467     33.2735595703     78.3665313720     -40.1461563110
 47  28   -3    1     -0.9361805915     -9.6682786941     -0.4501328468     0.0127167868     -0.6885041713     -0.1081965560     33.2735595703     78.3665313720     -40.1461563110
 47 236   -3    1     -1.2187107801     -9.8071498870     -0.7182971000     0.1695793628     -0.2155195951     -0.3388298034     33.2735595703     78.3665313720     -40.1461563110
 48 189   -3    1     -1.2187107801     -9.8071498870     -0.7182971000     0.1695793628     -0.2155195951     -0.3388298034     33.2735595703     78.3665313720     -40.1461563110
 49 141   -1    0     -0.9218146324     -9.7520809173     -0.4261896133     0.3315020084     -0.1468089818     -0.5161990642     33.2735595703     78.3665313720     -40.1461563110
 50  94   -2    0     -1.0199818611     -9.6515188217     -0.3352053165     0.4095338344     -0.1745062923     -0.5737242221     33.2735595703     78.3665313720     -40.1461563110
 51  47   -4   -1     -1.0199818611     -9.6515188217     -0.3352053165     0.4095338344     -0.1745062923     -0.5737242221     33.2735595703     78.3665313720     -40.1461563110
 51 255   -4   -2     -1.3599758148     -9.6467304229     -0.6057639122     0.3647920608     -0.2677183151     -0.5990246772     33.2735595703     78.3665313720     -40.1461563110
 52 208   -4   -2     -1.2354710102     -9.5557460784     -0.5530887603     0.2638566970     -0.6019501209     -0.5979593276     33.2735595703     78.3665313720     -40.1461563110
 53 160   -5   -2     -1.2354710102     -9.5557460784     -0.5530887603     0.2638566970     -0.6019501209     -0.5979593276     33.2735595703     78.3665313720     -40.1461563110
 54 113   -7   -1     -0.5890036106     -9.5126476287     -0.5770320415     0.1381535644     -1.4381954669     -0.4594728469     34.3243064880     78.0151138305     -41.8329696655
 55  65   -8    0     -0.5387228012     -9.7377147674     -0.2322494029     0.0398814392     -1.5111671447     -0.2954196453     34.3243064880     78.0151138305     -41.8329696655
 56  18   -8    0     -0.5387228012     -9.7377147674     -0.2322494029     0.0398814392     -1.5111671447     -0.2954196453     34.3243064880     78.0151138305     -41.8329696655
 56 226   -8    0     -0.2537982940     -9.8430643081     -0.2107004880     0.0502679300     -1.4429892539     -0.2823699474     34.3243064880     78.0151138305     -41.8329696655
 57 178   -7    2     -0.4309782505     -9.8263044357     -0.0981672668     0.0766336250     -1.3399232625     -0.2594664096     34.3243064880     78.0151138305     -41.8329696655
 58 131   -6    2     -0.4309782505     -9.8263044357     -0.0981672668     0.0766336250     -1.3399232625     -0.2594664096     34.3243064880     78.0151138305     -41.8329696655
 59  83   -7    1     -1.1181491613     -9.6467304229     -0.1412650966     0.1117878913     -1.2158180475     -0.2719834327     34.3243064880     78.0151138305     -41.8329696655
 60  36   -7    2     -1.2761745452     -9.6371526718     -0.2945018005     0.0116515028     -1.9758958816     -0.0964784717     34.3243064880     78.0151138305     -41.8329696655
 60 244   -7    1     -1.2761745452     -9.6371526718     -0.2945018005     0.0116515028     -1.9758958816     -0.0964784717     34.3243064880     78.0151138305     -41.8329696655
 61 197   -9    1     -0.6728049278     -9.6539134979     -0.1268991470     -0.1489395523     -2.9080163955     0.0939404392     33.7989311218     77.8394012451     -40.6521987915
 62 150  -11    2     -0.6895652294     -9.8741912841     -0.3591485500     -0.0882185554     -3.1817934513     0.0473344135     33.7989311218     77.8394012451     -40.6521987915
 63 103  -11    1     -0.6895652294     -9.8741912841     -0.3591485500     -0.0882185554     -3.1817934513     0.0473344135     33.7989311218     77.8394012451     -40.6521987915
 64  56  -11    1     0.0861956501     -10.0465822219     0.1077445626     0.0302939176     -2.9018909454     0.0715695476     33.7989311218     77.8394012451     -40.6521987915
 65   9  -10    1     0.8332246780     -9.7017993927     -0.0335205316     0.1277670860     -2.0400788784     -0.0983427143     33.7989311218     77.8394012451     -40.6521987915
 65 217   -7    0     0.8332246780     -9.7017993927     -0.0335205316     0.1277670860     -2.0400788784     -0.0983427143     33.7989311218     77.8394012451     -40.6521987915
 66 169   -4    0     0.0311262083     -9.6754617691     0.0095772953     0.1615897417     -1.1614887714     -0.2043381214     33.7989311218     77.8394012451     -40.6521987915
 67 122   -2    0     -0.7637892246     -9.7353200912     0.2011231899     0.1200438022     -0.7164678096     -0.3039418697     33.7989311218     77.8394012451     -40.6521987915
 68  75   -2   -1     -0.7637892246     -9.7353200912     0.2011231899     0.1200438022     -0.7164678096     -0.3039418697     33.7989311218     77.8394012451     -40.6521987915
 69  27   -1   -1     -0.5794263362     -9.7209539413     0.0407035017     0.0824926757     -0.7715960502     -0.3412266969     38.0019073486     77.8394012451     -39.6401100158
 69 235    0   -1     -0.1843629074     -9.8286991119     -0.1005615949     0.0971402740     -0.8328496932     -0.2719834327     38.0019073486     77.8394012451     -39.6401100158
 70 187    0   -2     -0.1843629074     -9.8286991119     -0.1005615949     0.0971402740     -0.8328496932     -0.2719834327     38.0019073486     77.8394012451     -39.6401100158
 71 139    0   -2     -0.2370380401     -9.6347589492     0.1891515731     0.1749057674     -0.7798519611     -0.2754456043     38.0019073486     77.8394012451     -39.6401100158
 72  91    0   -1     -0.2705585718     -9.8789796829     0.1460537433     0.1730415248     -0.8789231300     -0.2485472917     38.0019073486     77.8394012451     -39.6401100158
 73  43    0   -1     -0.2705585718     -9.8789796829     0.1460537433     0.1730415248     -0.8789231300     -0.2485472917     38.0019073486     77.8394012451     -39.6401100158
 73 251    0   -2     -0.5028079986     -9.6610965728     0.1819685935     0.2175169944     -0.9774616241     -0.2144582986     38.0019073486     77.8394012451     -39.6401100158
 74 203    0   -1     -0.5435114860     -10.0346107482     0.6584390640     0.2095273733     -1.1164807081     -0.0133865821     38.0019073486     77.8394012451     -39.6401100158
 75 156    1   -1     -0.5435114860     -10.0346107482     0.6584390640     0.2095273733     -1.1164807081     -0.0133865821     38.0019073486     77.8394012451     -39.6401100158
 76 108    1   -3     -0.2466153383     -9.5246200561     0.5842149734     0.1698456764     -1.5604363441     0.0742327499     36.4257926940     77.6636886596     -39.8087921142
 77  61    1   -3     0.1436594247     -9.8430643081     0.2777415513     0.1085920448     -1.9226317405     0.1911473178     36.4257926940     77.6636886596     -39.8087921142
 78  12    1   -3     0.1436594247     -9.8430643081     0.2777415513     0.1085920448     -1.9226317405     0.1911473178     36.4257926940     77.6636886596     -39.8087921142
 78 220    0   -5     0.2753472328     -9.8478536605     -0.2729529142     0.1602581501     -1.9583187103     0.1434759998     36.4257926940     77.6636886596     -39.8087921142
 79 173    0   -4     -0.0814070034     -9.8454589843     0.1029559254     0.1946134471     -1.7196958065     0.1227030158     36.4257926940     77.6636886596     -39.8087921142
 80 125   -3   -2     -0.0814070034     -9.8454589843     0.1029559254     0.1946134471     -1.7196958065     0.1227030158     36.4257926940     77.6636886596     -39.8087921142
 81  77   -6   -1     -0.2107004880     -9.5916604995     0.9697010993     0.1163153290     -1.9671072959     0.0667757892     36.4257926940     77.6636886596     -39.8087921142
 82  28   -7    0     0.0263375616     -9.4551839828     0.8140700340     -0.0016645026     -2.2592604160     0.0332194447     36.4257926940     77.6636886596     -39.8087921142
 82 236   -9    0     0.0263375616     -9.4551839828     0.8140700340     -0.0016645026     -2.2592604160     0.0332194447     36.4257926940     77.6636886596     -39.8087921142
 83 188  -10   -1     0.0047886476     -9.6132097244     0.3447826147     -0.1055293560     -2.0368831157     -0.0067285780     36.4257926940     77.6636886596     -39.8087921142
 84 140  -10   -2     -0.0574637699     -9.6203927993     0.3471769332     -0.1840938186     -1.6967922210     -0.0051306581     41.6795120239     78.3665313720     -40.8208808898
 85  92   -8   -2     -0.0574637699     -9.6203927993     0.3471769332     -0.1840938186     -1.6967922210     -0.0051306581     41.6795120239     78.3665313720     -40.8208808898
 86  44   -7   -2     -0.0167602658     -9.7281370162     0.2035175085     -0.2506738662     -1.4680233001     -0.0024674563     41.6795120239     78.3665313720     -40.8208808898
 86 252   -6   -1     0.0454921483     -9.9244718551     0.2537982940     -0.2482769727     -1.1183449029     0.0135117530     41.6795120239     78.3665313720     -40.8208808898
 87 204   -4    0     0.0454921483     -9.9244718551     0.2537982940     -0.2482769727     -1.1183449029     0.0135117530     41.6795120239     78.3665313720     -40.8208808898
 88 156   -3    0     0.0790126848     -9.7472915649     0.3447826147     -0.2101931810     -0.7718624114     0.0140443935     41.6795120239     78.3665313720     -40.8208808898
 89 108   -2    0     -0.0478864765     -9.7832069396     0.5028079986     -0.2317651271     -0.6725249767     0.0342847251     41.6795120239     78.3665313720     -40.8208808898
 90  60   -2    0     -0.0478864765     -9.7832069396     0.5028079986     -0.2317651271     -0.6725249767     0.0342847251     41.6795120239     78.3665313720     -40.8208808898
 91  12   -2   -1     0.1652083396     -9.7664461135     0.0766183614     -0.2208459854     -0.7162014961     0.0814233970     41.6795120239     78.3665313720     -40.8208808898
 91 220   -1   -1     0.2490096569     -9.8358821868     0.0646467447     -0.1606576442     -0.3958183288     0.0641125774     44.4814987182     77.3122711181     -41.4956054687
 92 172   -1    0     0.2490096569     -9.8358821868     0.0646467447     -0.1606576442     -0.3958183288     0.0641125774     44.4814987182     77.3122711181     -41.4956054687
 93 125   -1    0     -0.1939402198     -9.8502473831     0.1580253696     -0.0938112735     -0.1268349766     0.0425406503     44.4814987182     77.3122711181     -41.4956054687
 94  77    0    0     -0.1723913097     -9.8957395553     0.1197161788     -0.0543958902     -0.1705114841     0.0571882629     44.4814987182     77.3122711181     -41.4956054687
 95  30   -1    0     -0.1723913097     -9.8957395553     0.1197161788     -0.0543958902     -0.1705114841     0.0571882629     44.4814987182     77.3122711181     -41.4956054687
 95 238   -1    0     -0.0335205316     -9.7664461135     0.1819685935     -0.0141815519     -0.1918170928     0.0577208995     44.4814987182     77.3122711181     -41.4956054687
 96 191   -1    0     -0.1364764571     -9.8382759094     0.1867572593     0.0159126281     -0.0786310291     0.0377468872     44.4814987182     77.3122711181     -41.4956054687
 97 143   -1    0     -0.1364764571     -9.8382759094     0.1867572593     0.0159126281     -0.0786310291     0.0377468872     44.4814987182     77.3122711181     -41.4956054687
 98  95    0    0     -0.1484480619     -9.7903900146     0.1987288665     0.0521321773     -0.0147141885     0.0246971988     44.4814987182     77.3122711181     -41.4956054687
 99  47    0    0     -0.2968961238     -9.8646135330     0.0933786296     0.0774325847     -0.0309597206     0.0366816067     44.4814987182     78.0151138305     -41.1582412719
 99 255    0    0     -0.2968961238     -9.8646135330     0.0933786296     0.0774325847     -0.0309597206     0.0366816067     44.4814987182     78.0151138305     -41.1582412719
100 207    0    0     -0.3280223608     -9.8167276382     -0.0311262083     0.1179132580     -0.1366888284     0.0611830615     44.4814987182     78.0151138305     -41.1582412719
101 160    0    0     -0.1292934894     -9.7520809173     -0.0909842967     0.1573286151     -0.2163185596     0.0870161151     44.4814987182     78.0151138305     -41.1582412719
102 113    0    0     -0.1292934894     -9.7520809173     -0.0909842967     0.1573286151     -0.2163185596     0.0870161151     44.4814987182     78.0151138305     -41.1582412719
103  65   -1    2     0.0550694465     -9.6850395202     -0.2825301933     0.1306966066     -0.1681146049     0.0742327499     44.4814987182     78.0151138305     -41.1582412719
104  17   -2    6     -0.0981672668     -9.6515188217     -0.1101388931     0.0654481792     -0.1316287398     0.0382795314     44.4814987182     78.0151138305     -41.1582412719
104 226   -2    8     -0.0981672668     -9.6515188217     -0.1101388931     0.0654481792     -0.1316287398     0.0382795314     44.4814987182     78.0151138305     -41.1582412719
105 179   -2   10     -0.2705585718     -9.8095445632     -0.0359148550     0.0196411113     -0.1787674188     0.0361489653     44.4814987182     78.0151138305     -41.1582412719
106 132   -3   13     -0.3567542552     -9.8071498870     -0.1867572593     0.0180431890     -0.2346946477     0.0537260961     45.0068702697     78.1908187866     -40.6521987915
107  84   -3   14     -0.3567542552     -9.8071498870     -0.1867572593     0.0180431890     -0.2346946477     0.0537260961     45.0068702697     78.1908187866     -40.6521987915
108  36   -2   16     -0.0071829710     -9.6850395202     -0.0766183614     0.0007323772     -0.2221776008     0.0619820213     45.0068702697     78.1908187866     -40.6521987915
108 244   -2   18     -0.1388707752     -9.7305316925     0.0598580884     -0.0144478702     -0.1063283205     0.0252298402     45.0068702697     78.1908187866     -40.6521987915
109 197   -1   19     -0.1388707752     -9.7305316925     0.0598580884     -0.0144478702     -0.1063283205     0.0252298402     45.0068702697     78.1908187866     -40.6521987915
110 149   -1   22     -0.3375996351     -9.7856006622     0.1987288665     -0.0258996367     -0.0309597206     0.0031252670     45.0068702697     78.1908187866     -40.6521987915
111 101   -1   23     -0.3974577426     -9.8095445632     0.2585869789     -0.0197742748     -0.0938112735     0.0366816067     45.0068702697     78.1908187866     -40.6521987915
112  54   -1   23     -0.3974577426     -9.8095445632     0.2585869789     -0.0197742748     -0.0938112735     0.0366816067     45.0068702697     78.1908187866     -40.6521987915
113   6   -1   24     -0.1795742750     -9.7401084899     0.1652083396     -0.0011318624     -0.1428141832     0.0752980232     45.0068702697     78.1908187866     -40.6521987915
113 214    0   24     -0.1077445626     -9.7640523910     -0.1245048284     -0.0107193887     -0.0765004682     0.0595851421     46.2327384948     78.3665313720     -42.5076942443
114 167   -1   25     -0.1077445626     -9.7640523910     -0.1245048284     -0.0107193887     -0.0765004682     0.0595851421     46.2327384948     78.3665313720     -42.5076942443
115 120   -1   27     -0.1771799468     -9.6658849716     0.2226721048     -0.0461399698     0.0161789512     0.0169739151     46.2327384948     78.3665313720     -42.5076942443
116  73   -1   28     -0.3280223608     -9.6898279190     0.3567542552     -0.0717067050     0.0212390327     0.0020599868     46.2327384948     78.3665313720     -42.5076942443
117  24   -2   28     -0.3280223608     -9.6898279190     0.3567542552     -0.0717067050     0.0212390327     0.0020599868     46.2327384948     78.3665313720     -42.5076942443
117 232   -1   27     -0.3926690864     -9.8023614883     0.2992904472     -0.0578580570     0.0241685533     0.0052558288     46.2327384948     78.3665313720     -42.5076942443
118 184   -1   28     -0.2609812974     -9.7448978424     0.3639371871     -0.0496021318     -0.0163121089     0.0233655977     46.2327384948     78.3665313720     -42.5076942443
119 137   -1   28     -0.2609812974     -9.7448978424     0.3639371871     -0.0496021318     -0.0163121089     0.0233655977     46.2327384948     78.3665313720     -42.5076942443
120  89   -1   28     -0.2346437215     -9.7664461135     0.1436594247     -0.0501347732     -0.0565264511     0.0159086346     46.2327384948     78.3665313720     -42.5076942443
121  42   -2   29     -0.3806974601     -9.7616577148     0.0981672668     -0.0639834165     -0.0687771797     -0.0077938594     46.2327384948     78.3665313720     -42.5076942443
121 251   -2   29     -0.3806974601     -9.7616577148     0.0981672668     -0.0639834165     -0.0687771797     -0.0077938594     46.2327384948     78.3665313720     -42.5076942443
122 204   -2   29     -0.4453442096     -9.6994056701     0.5267512321     -0.0757015037     -0.0053929829     -0.0147181844     45.3571166992     77.4879837036     -40.9895629882
123 156   -2   28     -0.2729529142     -9.6994056701     0.2035175085     -0.0605212593     0.0047271828     0.0039242279     45.3571166992     77.4879837036     -40.9895629882
124 108   -2   27     -0.2729529142     -9.6994056701     0.2035175085     -0.0605212593     0.0047271828     0.0039242279     45.3571166992     77.4879837036     -40.9895629882
125  60   -1   26     -0.2897131729     -9.8430643081     0.1508424043     -0.0770331096     -0.0472052478     0.0047231884     45.3571166992     77.4879837036     -40.9895629882
126  13   -1   26     -0.3399939537     -9.8406705856     0.2442210197     -0.0677119016     -0.0980724048     -0.0096581010     45.3571166992     77.4879837036     -40.9895629882
126 221   -2   27     -0.3399939537     -9.8406705856     0.2442210197     -0.0677119016     -0.0980724048     -0.0096581010     45.3571166992     77.4879837036     -40.9895629882
127 173   -1   27     -0.3184450626     -9.7927837371     0.2011231899     -0.0440094089     -0.1137852907     -0.0072612180     45.3571166992     77.4879837036     -40.9895629882
128 126   -1   27     -0.3064734458     -9.6946163177     0.1029559254     -0.0346882057     -0.1204432964     -0.0035327367     45.3571166992     77.4879837036     -40.9895629882
129  79   -1   28     -0.3064734458     -9.6946163177     0.1029559254     -0.0346882057     -0.1204432964     -0.0035327367     45.3571166992     77.4879837036     -40.9895629882
130  32    0   26     -0.3375996351     -9.6778564453     0.1077445626     -0.0522653341     -0.1326940178     0.0092506303     46.4078598022     77.4879837036     -39.9774742126
130 240    0   27     -0.2992904472     -9.7903900146     0.2130948066     -0.0466726112     -0.1500048398     0.0262951231     46.4078598022     77.4879837036     -39.9774742126
131 192   -1   29     -0.2992904472     -9.7903900146     0.2130948066     -0.0466726112     -0.1500048398     0.0262951231     46.4078598022     77.4879837036     -39.9774742126
132 145   -2   28     -0.2107004880     -9.8286991119     -0.0526751232     -0.0432104492     -0.1385530710     0.0113811922     46.4078598022     77.4879837036     -39.9774742126
133  97   -2   28     -0.2825301933     -9.7305316925     0.2442210197     -0.0533306121     -0.0485368490     -0.0330942749     46.4078598022     77.4879837036     -39.9774742126
134  50   -1   28     -0.2825301933     -9.7305316925     0.2442210197     -0.0533306121     -0.0485368490     -0.0330942749     46.4078598022     77.4879837036     -39.9774742126
135   2   -1   28     -0.2609812974     -9.7520809173     0.2274607658     -0.0445420455     0.0031292619     -0.0450786828     46.4078598022     77.4879837036     -39.9774742126
135 210   -2   28     -0.1987288665     -9.8358821868     0.2154891252     -0.0472052526     0.0009987009     -0.0490734863     46.4078598022     77.4879837036     -39.9774742126
136 162   -3   27     -0.1987288665     -9.8358821868     0.2154891252     -0.0472052526     0.0009987009     -0.0490734863     46.4078598022     77.4879837036     -39.9774742126
137 114   -3   27     -0.3615428924     -9.6898279190     0.0478864765     -0.0269649171     0.0121841478     -0.0618568515     47.2834815979     77.6636886596     -40.4835166931
138  67   -2   28     -0.4142179965     -9.7353200912     0.2705585718     -0.0312260413     -0.0216385126     -0.0208435487     47.2834815979     77.6636886596     -40.4835166931
139  20   -2   27     -0.4142179965     -9.7353200912     0.2705585718     -0.0312260413     -0.0216385126     -0.0208435487     47.2834815979     77.6636886596     -40.4835166931
139 229   -2   25     -0.3399939537     -9.7832069396     0.1891515731     -0.0131162703     -0.0522653341     -0.0024674563     47.2834815979     77.6636886596     -40.4835166931
140 182   -1   24     -0.3663315296     -9.8239097595     0.3040791034     -0.0072572269     -0.0738372707     -0.0080601787     47.2834815979     77.6636886596     -40.4835166931
141 134   -1   23     -0.3663315296     -9.8239097595     0.3040791034     -0.0072572269     -0.0738372707     -0.0080601787     47.2834815979     77.6636886596     -40.4835166931
142  87   -1   22     -0.4477385520     -9.7472915649     0.1652083396     0.0105862236     -0.0810279083     -0.0149845051     47.2834815979     77.6636886596     -40.4835166931
143  40   -1   22     -0.2705585718     -9.6778564453     0.2202777862     -0.0037950649     -0.1172474503     0.0071200699     47.2834815979     77.6636886596     -40.4835166931
143 248   -1   20     -0.2705585718     -9.6778564453     0.2202777862     -0.0037950649     -0.1172474503     0.0071200699     47.2834815979     77.6636886596     -40.4835166931
144 201    0   19     -0.1699969768     -9.7496862411     0.1867572593     -0.0184426736     -0.0940775966     0.0084516706     45.3571166992     78.8936614990     -41.3269233703
145 153    0   19     -0.1867572593     -9.7664461135     0.1628140068     -0.0400146055     -0.0607875728     -0.0019348161     45.3571166992     78.8936614990     -41.3269233703
146 106    0   18     -0.1867572593     -9.7664461135     0.1628140068     -0.0400146055     -0.0607875728     -0.0019348161     45.3571166992     78.8936614990     -41.3269233703
147  59    0   19     -0.2250664234     -9.7999668121     0.3280223608     -0.0597222995     -0.0011318604     -0.0181803436     45.3571166992     78.8936614990     -41.3269233703
148  11    0   19     -0.2322494029     -9.7161655426     0.3160507440     -0.0450746917     0.0457404899     -0.0298984336     45.3571166992     78.8936614990     -41.3269233703
148 220    0   18     -0.2322494029     -9.7161655426     0.3160507440     -0.0450746917     0.0457404899     -0.0298984336     45.3571166992     78.8936614990     -41.3269233703
149 172    0   17     -0.4525271415     -9.7544746398     0.4333725929     -0.0163121104     0.0515995311     -0.0288331527     45.3571166992     78.8936614990     -41.3269233703
150 125    0   14     -0.4261896133     -9.7448978424     -0.2202777862     0.0236359095     -0.0384166831     0.0081853504     45.3571166992     78.8936614990     -41.3269233703
151  77    0   13     -0.4261896133     -9.7448978424     -0.2202777862     0.0236359095     -0.0384166831     0.0081853504     45.3571166992     78.8936614990     -41.3269233703
152  30    1   12     -0.2561926364     -9.7089824676     0.6584390640     -0.0663803005     -0.0709077405     0.0193707962     45.3571166992     78.8936614990     -41.3269233703
152 238    1   10     -0.3016848087     -9.7592630386     0.4070350170     -0.0117846691     -0.0746362209     0.0124464726     46.5829849243     79.0693664550     -40.8208808898
153 189    1    9     -0.3016848087     -9.7592630386     0.4070350170     -0.0117846691     -0.0746362209     0.0124464726     46.5829849243     79.0693664550     -40.8208808898
154 141    1    8     -0.1628140068     -9.8430643081     0.1867572593     -0.0016645026     -0.0735709428     0.0326868033     46.5829849243     79.0693664550     -40.8208808898
155  93    1    8     -0.1891515731     -9.7975721359     0.0119716191     0.0052598214     -0.0077898645     0.0236319184     46.5829849243     79.0693664550     -40.8208808898
156  45    1    7     -0.1891515731     -9.7975721359     0.0119716191     0.0052598214     -0.0077898645     0.0236319184     46.5829849243     79.0693664550     -40.8208808898
156 253    0    7     -0.2705585718     -9.6802511215     0.2729529142     -0.0155131521     0.0539964151     0.0121801531     46.5829849243     79.0693664550     -40.8208808898
157 205    0    7     -0.3280223608     -9.7712354660     -0.0023943238     -0.0205732345     0.0457404899     0.0265614414     46.5829849243     79.0693664550     -40.8208808898
158 157    1    7     -0.3280223608     -9.7712354660     -0.0023943238     -0.0205732345     0.0457404899     0.0265614414     46.5829849243     79.0693664550     -40.8208808898
159 109    1    7     -0.1939402198     -9.7736291885     -0.3447826147     -0.0269649171     0.0428109645     0.0494649744     46.5829849243     79.0693664550     -40.8208808898
160  61    0    7     -0.1915459060     -9.7305316925     0.0167602658     -0.0408135652     0.1117878913     0.0404100894     46.4078598022     77.8394012451     -39.3027496337
161  13    1    8     -0.1915459060     -9.7305316925     0.0167602658     -0.0408135652     0.1117878913     0.0404100894     46.4078598022     77.8394012451     -39.3027496337
161 220    1    9     -0.1125332117     -9.7999668121     -0.2059118509     -0.0365524435     0.1480074167     0.0361489653     46.4078598022     77.8394012451     -39.3027496337
162 173    0   10     -0.2250664234     -9.7137708663     -0.1484480619     -0.0607875823     0.1911512851     0.0049895086     46.4078598022     77.8394012451     -39.3027496337
163 125    0   11     -0.2250664234     -9.7137708663     -0.1484480619     -0.0607875823     0.1911512851     0.0049895086     46.4078598022     77.8394012451     -39.3027496337
164  78    0   12     -0.4094293594     -9.7784175872     0.1580253696     -0.0812942314     0.1767699956     -0.0112560212     46.4078598022     77.8394012451     -39.3027496337
165  30    0   12     -0.3950634002     -9.7257432937     -0.3208393812     -0.0421451663     0.1189785242     -0.0030000963     46.4078598022     77.8394012451     -39.3027496337
165 238    0   12     -0.3950634002     -9.7257432937     -0.3208393812     -0.0421451663     0.1189785242     -0.0030000963     46.4078598022     77.8394012451     -39.3027496337
166 191   -1   12     -0.3759088277     -9.6227865219     0.0071829710     -0.0986050415     0.0814273929     -0.0030000963     46.4078598022     77.8394012451     -39.3027496337
167 143   -1   12     -0.4884420394     -9.7329254150     0.3399939537     -0.1047304034     0.0492026519     -0.0003368947     46.2327384948     77.6636886596     -39.8087921142
168  95    0   12     -0.4884420394     -9.7329254150     0.3399939537     -0.1047304034     0.0492026519     -0.0003368947     46.2327384948     77.6636886596     -39.8087921142
169  47    0   10     -0.4022463798     -9.8023614883     0.3375996351     -0.0725056648     -0.0354871606     0.0201697564     46.2327384948     77.6636886596     -39.8087921142
169 255    0    7     -0.3232336997     -9.8047552108     0.2322494029     -0.0554611730     -0.0591896533     0.0212350368     46.2327384948     77.6636886596     -39.8087921142
170 207   -1    6     -0.3232336997     -9.8047552108     0.2322494029     -0.0554611730     -0.0591896533     0.0212350368     46.2327384948     77.6636886596     -39.8087921142
171 160   -1    5     -0.3280223608     -9.8023614883     0.0550694465     -0.0272312402     -0.0453410100     0.0124464726     46.2327384948     77.6636886596     -39.8087921142
172 112    0    4     -0.2394323587     -9.7257432937     -0.0359148550     -0.0157794723     -0.0392156410     0.0188381557     46.2327384948     77.6636886596     -39.8087921142
173  65    0    3     -0.2394323587     -9.7257432937     -0.0359148550     -0.0157794723     -0.0392156410     0.0188381557     46.2327384948     77.6636886596     -39.8087921142
174  17    0    2     -0.2537982940     -9.7377147674     -0.1364764571     -0.0341555619     0.0009987009     0.0276267242     46.2327384948     77.6636886596     -39.8087921142
174 225    0    3     -0.2897131729     -9.7329254150     0.0383091812     -0.0392156486     0.0398814439     0.0364152860     47.2834815979     78.0151138305     -39.4714279174
175 178    0    3     -0.2897131729     -9.7329254150     0.0383091812     -0.0392156486     0.0398814439     0.0364152860     47.2834815979     78.0151138305     -39.4714279174
176 130    0    2     -0.3256280183     -9.7664461135     -0.0119716191     -0.0394819688     0.0734377861     0.0364152860     47.2834815979     78.0151138305     -39.4714279174
177  83    0    2     -0.4309782505     -9.8047552108     -0.0071829710     -0.0386830043     0.0822263526     0.0228329610     47.2834815979     78.0151138305     -39.4714279174
178  35    0    1     -0.4309782505     -9.8047552108     -0.0071829710     -0.0386830043     0.0822263526     0.0228329610     47.2834815979     78.0151138305     -39.4714279174
178 243   -1    1     -0.3878804397     -9.7760238647     -0.0766183614     -0.0211058735     0.0593228149     0.0143107151     47.2834815979     78.0151138305     -39.4714279174
179 195   -1    1     -0.3926690864     -9.7281370162     -0.1149275422     0.0017976593     0.0398814439     0.0047231884     47.2834815979     78.0151138305     -39.4714279174
180 148    0    0     -0.3926690864     -9.7281370162     -0.1149275422     0.0017976593     0.0398814439     0.0047231884     47.2834815979     78.0151138305     -39.4714279174
181 100    0    1     -0.3639371871     -9.7520809173     -0.1077445626     0.0105862236     0.0302939176     0.0001957454     47.2834815979     78.0151138305     -39.4714279174
182  52    0    1     -0.4070350170     -9.7520809173     -0.0383091812     0.0140483846     0.0228369522     -0.0006032148     46.0576133728     78.5422439575     -38.9653854370
183   4    0    0     -0.4070350170     -9.7520809173     -0.0383091812     0.0140483846     0.0228369522     -0.0006032148     46.0576133728     78.5422439575     -38.9653854370
183 211    0    0     -0.3591485500     -9.7448978424     -0.0670410633     0.0079230217     0.0044608631     0.0012610261     46.0576133728     78.5422439575     -38.9653854370
184 163    0    0     -0.3759088277     -9.7448978424     -0.1005615949     -0.0005992222     -0.0056593031     -0.0040653762     46.0576133728     78.5422439575     -38.9653854370
185 115    0    0     -0.3759088277     -9.7448978424     -0.1005615949     -0.0005992222     -0.0056593031     -0.0040653762     46.0576133728     78.5422439575     -38.9653854370
186  68    0    0     -0.3830918121     -9.7472915649     -0.0981672668     0.0007323772     -0.0213721942     -0.0144518623     46.0576133728     78.5422439575     -38.9653854370
187  20    0    0     -0.3471769332     -9.7065887451     -0.0742240333     -0.0019308235     -0.0304270792     -0.0197782659     46.0576133728     78.5422439575     -38.9653854370
187 229    0    0     -0.3471769332     -9.7065887451     -0.0742240333     -0.0019308235     -0.0304270792     -0.0197782659     46.0576133728     78.5422439575     -38.9653854370
188 182    0    0     -0.3471769332     -9.7832069396     -0.0766183614     -0.0125836300     -0.0243017148     -0.0165824270     46.0576133728     78.5422439575     -38.9653854370
189 134    0    0     -0.3375996351     -9.7664461135     -0.1101388931     -0.0133825898     -0.0101867461     -0.0149845051     46.0576133728     78.5422439575     -38.9653854370
190  88    0    0     -0.3375996351     -9.7664461135     -0.1101388931     -0.0133825898     -0.0101867461     -0.0149845051     46.0576133728     78.5422439575     -38.9653854370
191  41    0    0     -0.3304166793     -9.7257432937     -0.0861956501     -0.0237690782     -0.0029961015     -0.0128539419     45.8824882507     79.7722091674     -38.4593429565
191 249    0    0     -0.3567542552     -9.7377147674     -0.1005615949     -0.0346882057     -0.0003329000     -0.0056632986     45.8824882507     79.7722091674     -38.4593429565
192 202    0    0     -0.3567542552     -9.7377147674     -0.1005615949     -0.0346882057     -0.0003329000     -0.0056632986     45.8824882507     79.7722091674     -38.4593429565
193 154    0    0     -0.3447826147     -9.7616577148     -0.1484480619     -0.0211058735     -0.0088551454     -0.0022011361     45.8824882507     79.7722091674     -38.4593429565
194 107    0    0     -0.3304166793     -9.7688407897     -0.1221105098     0.0052598214     -0.0037950620     0.0012610261     45.8824882507     79.7722091674     -38.4593429565
195  59    0    0     -0.3304166793     -9.7688407897     -0.1221105098     0.0052598214     -0.0037950620     0.0012610261     45.8824882507     79.7722091674     -38.4593429565
196  11    0    0     -0.3639371871     -9.7329254150     -0.0909842967     0.0095209417     0.0025966219     0.0012610261     45.8824882507     79.7722091674     -38.4593429565
196 218    0    0     -0.3519655704     -9.7017993927     -0.0742240333     -0.0147141909     -0.0005992200     -0.0061959381     45.8824882507     79.7722091674     -38.4593429565
197 171    0    0     -0.3519655704     -9.7017993927     -0.0742240333     -0.0147141909     -0.0005992200     -0.0061959381     45.8824882507     79.7722091674     -38.4593429565
198 123    0    0     -0.4046407222     -9.7137708663     -0.1149275422     -0.0456073284     -0.0096541051     -0.0109897005     46.2327384948     78.7179489135     -39.4714279174
199  76    0    0     -0.3399939537     -9.7161655426     -0.1316878080     -0.0570590972     -0.0155131506     -0.0016684950     46.2327384948     78.7179489135     -39.4714279174
200  28    0    0     -0.3399939537     -9.7161655426     -0.1316878080     -0.0570590972     -0.0155131506     -0.0016684950     46.2327384948     78.7179489135     -39.4714279174
200 237    0    0     -0.3184450626     -9.7736291885     -0.1556310415     -0.0586570215     -0.0144478678     0.0079190301     46.2327384948     78.7179489135     -39.4714279174
201 189    0    0     -0.3040791034     -9.8239097595     -0.1939402198     -0.0344218850     -0.0064582638     0.0076527109     46.2327384948     78.7179489135     -39.4714279174
202 142    0    0     -0.3040791034     -9.8239097595     -0.1939402198     -0.0344218850     -0.0064582638     0.0076527109     46.2327384948     78.7179489135     -39.4714279174
203  94    0    0     -0.3328109979     -9.7784175872     -0.1891515731     0.0055261402     0.0041945428     0.0052558288     46.2327384948     78.7179489135     -39.4714279174
204  46    0    0     -0.3854861259     -9.7377147674     -0.1388707752     0.0175105466     0.0071240653     -0.0006032148     46.2327384948     78.7179489135     -39.4714279174
204 254    0    0     -0.3854861259     -9.7377147674     -0.1388707752     0.0175105466     0.0071240653     -0.0006032148     46.2327384948     78.7179489135     -39.4714279174
205 206    0    0     -0.3926690864     -9.6946163177     -0.1723913097     0.0047271814     -0.0152468299     -0.0157834625     45.0068702697     77.1365661621     -39.3027496337
206 159    0    0     -0.3304166793     -9.7329254150     -0.1460537433     -0.0085888271     -0.0362861204     -0.0147181844     45.0068702697     77.1365661621     -39.3027496337
207 112    0    0     -0.3304166793     -9.7329254150     -0.1460537433     -0.0085888271     -0.0362861204     -0.0147181844     45.0068702697     77.1365661621     -39.3027496337
208  64    0    0     -0.2992904472     -9.8143329620     -0.1652083396     -0.0043277053     -0.0336229205     -0.0165824270     45.0068702697     77.1365661621     -39.3027496337
209  17    0    0     -0.3016848087     -9.7951784133     -0.1628140068     0.0265654349     -0.0192416305     -0.0179140272     45.0068702697     77.1365661621     -39.3027496337
209 225    0    0     -0.3016848087     -9.7951784133     -0.1628140068     0.0265654349     -0.0192416305     -0.0179140272     45.0068702697     77.1365661621     -39.3027496337
210 177    0    0     -0.3184450626     -9.7137708663     -0.0909842967     0.0436099243     -0.0051266627     -0.0123213016     45.0068702697     77.1365661621     -39.3027496337
211 130    0    0     -0.3352053165     -9.7041940689     -0.0814070034     0.0167115869     0.0004660605     -0.0077938594     45.0068702697     77.1365661621     -39.3027496337
212  81    0    0     -0.3352053165     -9.7041940689     -0.0814070034     0.0167115869     0.0004660605     -0.0077938594     45.0068702697     77.1365661621     -39.3027496337
213  33    0    0     -0.3280223608     -9.7496862411     -0.1125332117     -0.0314923572     -0.0072572236     -0.0120549821     46.5829849243     77.3122711181     -39.1340675354
213 242    0    0     -0.3064734458     -9.7832069396     -0.1843629074     -0.0535969352     -0.0043277025     -0.0088591394     46.5829849243     77.3122711181     -39.1340675354
214 194    0    0     -0.3064734458     -9.7832069396     -0.1843629074     -0.0535969352     -0.0043277025     -0.0088591394     46.5829849243     77.3122711181     -39.1340675354
215 147    0    0     -0.3064734458     -9.7784175872     -0.1604196929     -0.0338892412     0.0100535857     0.0023263068     46.5829849243     77.3122711181     -39.1340675354
216  99    0    0     -0.3352053165     -9.7401084899     -0.1388707752     0.0020639784     0.0097872657     0.0081853504     46.5829849243     77.3122711181     -39.1340675354
217  51    0    0     -0.3352053165     -9.7401084899     -0.1388707752     0.0020639784     0.0097872657     0.0081853504     46.5829849243     77.3122711181     -39.1340675354
218   3    0    0     -0.3567542552     -9.7736291885     -0.1388707752     0.0167115869     0.0020639815     0.0071200699     46.5829849243     77.3122711181     -39.1340675354
218 211    0    0     -0.3375996351     -9.7664461135     -0.1316878080     0.0111188650     -0.0077898645     -0.0040653762     46.5829849243     77.3122711181     -39.1340675354
219 163    0    0     -0.3375996351     -9.7664461135     -0.1316878080     0.0111188650     -0.0077898645     -0.0040653762     46.5829849243     77.3122711181     -39.1340675354
220 116    0    0     -0.3184450626     -9.7281370162     -0.1412650966     0.0060587806     -0.0115183472     -0.0104570603     46.5829849243     77.3122711181     -39.1340675354
221  68    0    0     -0.3064734458     -9.7353200912     -0.1723913097     0.0017976593     -0.0091214656     -0.0109897005     45.5322418212     77.6636886596     -38.7967033386
222  20    0    0     -0.3064734458     -9.7353200912     -0.1723913097     0.0017976593     -0.0091214656     -0.0109897005     45.5322418212     77.6636886596     -38.7967033386
222 228    0    0     -0.3352053165     -9.7712354660     -0.1771799468     0.0015313384     -0.0005992200     -0.0088591394     45.5322418212     77.6636886596     -38.7967033386
223 181    0    0     -0.3160507440     -9.7401084899     -0.1197161788     0.0204400706     0.0007323807     -0.0085928192     45.5322418212     77.6636886596     -38.7967033386
224 132    0    0     -0.3160507440     -9.7401084899     -0.1197161788     0.0204400706     0.0007323807     -0.0085928192     45.5322418212     77.6636886596     -38.7967033386
225  84    0    0     -0.3328109979     -9.7856006622     -0.1221105098     0.0127167868     0.0028629419     -0.0030000963     45.5322418212     77.6636886596     -38.7967033386
226  36    0    0     -0.3280223608     -9.7712354660     -0.1221105098     0.0031292586     0.0004660605     0.0012610261     45.5322418212     77.6636886596     -38.7967033386
226 243    0    0     -0.3280223608     -9.7712354660     -0.1221105098     0.0031292586     0.0004660605     0.0012610261     45.5322418212     77.6636886596     -38.7967033386
227 195    0    0     -0.3160507440     -9.7616577148     -0.1197161788     0.0092546234     -0.0067245841     -0.0053969774     45.5322418212     77.6636886596     -38.7967033386
228 147    0    0     -0.3280223608     -9.7209539413     -0.1101388931     0.0188421478     -0.0080561847     -0.0109897005     47.1083564758     78.8936614990     -37.9532966613
229 100    0    0     -0.3280223608     -9.7209539413     -0.1101388931     0.0188421478     -0.0080561847     -0.0109897005     47.1083564758     78.8936614990     -37.9532966613
230  52    0    0     -0.3160507440     -9.7544746398     -0.0957729530     0.0135157465     0.0017976613     -0.0107233810     47.1083564758     78.8936614990     -37.9532966613
231   4    0    0     -0.3447826147     -9.7520809173     -0.1029559254     -0.0085888271     0.0135157477     -0.0075275382     47.1083564758     78.8936614990     -37.9532966613
231 212    0    0     -0.3447826147     -9.7520809173     -0.1029559254     -0.0085888271     0.0135157477     -0.0075275382     47.1083564758     78.8936614990     -37.9532966613
232 164    0    0     -0.3016848087     -9.6754617691     -0.0933786296     -0.0312260413     0.0127167880     -0.0019348161     47.1083564758     78.8936614990     -37.9532966613
233 117    0    0     -0.2992904472     -9.7401084899     -0.1268991470     -0.0559938192     0.0231032752     0.0108485519     47.1083564758     78.8936614990     -37.9532966613
234  69    0    0     -0.2992904472     -9.7401084899     -0.1268991470     -0.0559938192     0.0231032752     0.0108485519     47.1083564758     78.8936614990     -37.9532966613
235  21    0    0     -0.3519655704     -9.8095445632     -0.1556310415     -0.0605212593     0.0281633567     0.0199034357     47.1083564758     78.8936614990     -37.9532966613
235 229    0    0     -0.3423882961     -9.7808122634     -0.1723913097     -0.0456073284     0.0148473501     0.0148433542     46.4078598022     78.5422439575     -38.9653854370
236 181    0    0     -0.3423882961     -9.7808122634     -0.1723913097     -0.0456073284     0.0148473501     0.0148433542     46.4078598022     78.5422439575     -38.9653854370
237 134    0    0     -0.3663315296     -9.7209539413     -0.1723913097     -0.0261659598     0.0081893444     0.0055221486     46.4078598022     78.5422439575     -38.9653854370
238  86    0    0     -0.3352053165     -9.7281370162     -0.1652083396     -0.0216385149     0.0012650209     -0.0040653762     46.4078598022     78.5422439575     -38.9653854370
239  38    0    0     -0.3352053165     -9.7281370162     -0.1652083396     -0.0216385149     0.0012650209     -0.0040653762     46.4078598022     78.5422439575     -38.9653854370
239 246    0    0     -0.3423882961     -9.7760238647     -0.1699969768     -0.0290954799     0.0076567049     -0.0080601787     46.4078598022     78.5422439575     -38.9653854370
240 198    0    0     -0.3304166793     -9.8263044357     -0.2059118509     -0.0232364368     0.0049935026     -0.0096581010     46.4078598022     78.5422439575     -38.9653854370
241 150    0    0     -0.3304166793     -9.8263044357     -0.2059118509     -0.0232364368     0.0049935026     -0.0096581010     46.4078598022     78.5422439575     -38.9653854370
242 102    0    0     -0.3280223608     -9.7736291885     -0.1532367229     0.0012650191     0.0068577442     -0.0067285780     46.4078598022     78.5422439575     -38.9653854370
243  54    0    0     -0.3447826147     -9.7664461135     -0.2107004880     0.0260327935     0.0049935026     0.0044568686     46.0576133728     77.8394012451     -40.3148345947
244   6    0    0     -0.3447826147     -9.7664461135     -0.2107004880     0.0260327935     0.0049935026     0.0044568686     46.0576133728     77.8394012451     -40.3148345947
244 213    0    0     -0.3615428924     -9.6706733703     -0.1580253696     0.0302939176     0.0017976613     0.0081853504     46.0576133728     77.8394012451     -40.3148345947
245 166    0    0     -0.3759088277     -9.7041940689     -0.1101388931     0.0076567025     -0.0051266627     -0.0019348161     46.0576133728     77.8394012451     -40.3148345947
246 118    0    0     -0.3759088277     -9.7041940689     -0.1101388931     0.0076567025     -0.0051266627     -0.0019348161     46.0576133728     77.8394012451     -40.3148345947
247  70    0    0     -0.3663315296     -9.7425031661     -0.1268991470     -0.0386830043     -0.0083225059     -0.0267025899     46.0576133728     77.8394012451     -40.3148345947
248  23    0    0     -0.3423882961     -9.7760238647     -0.1987288665     -0.0642497444     -0.0195079517     -0.0437470817     46.0576133728     77.8394012451     -40.3148345947
248 232    0    0     -0.3423882961     -9.7760238647     -0.1987288665     -0.0642497444     -0.0195079517     -0.0437470817     46.0576133728     77.8394012451     -40.3148345947
249 185    0    0     -0.3423882961     -9.7161655426     -0.2011231899     -0.0424114894     -0.0341555595     -0.0490734863     46.0576133728     77.8394012451     -40.3148345947
250 138    0    0     -0.3016848087     -9.6682786941     -0.2035175085     -0.0163121104     -0.0501347732     -0.0488071680     46.5829849243     77.6636886596     -38.4593429565
251  91    0    0     -0.3016848087     -9.6682786941     -0.2035175085     -0.0163121104     -0.0501347732     -0.0488071680     46.5829849243     77.6636886596     -38.4593429565
252  44    0    0     -0.3567542552     -9.6778564453     -0.1987288665     -0.0213721966     -0.0506674098     -0.0461439657     46.5829849243     77.6636886596     -38.4593429565
252 252    0    0     -0.3136564254     -9.7616577148     -0.2107004880     -0.0370850849     -0.0554611730     -0.0498724460     46.5829849243     77.6636886596     -38.4593429565
253 205    0    0     -0.3136564254     -9.7616577148     -0.2107004880     -0.0370850849     -0.0554611730     -0.0498724460     46.5829849243     77.6636886596     -38.4593429565
254 158    0    0     -0.3136564254     -9.7353200912     -0.2322494029     -0.0408135652     -0.0626518201     -0.0650526952     46.5829849243     77.6636886596     -38.4593429565
255 111    0    0     -0.2561926364     -9.7784175872     -0.1819685935     -0.0477378892     -0.0517326879     -0.0621231746     46.5829849243     77.6636886596     -38.4593429565
  0  64    0    0     -0.2561926364     -9.7784175872     -0.1819685935     -0.0477378892     -0.0517326879     -0.0621231746     46.5829849243     77.6636886596     -38.4593429565
  1  17    0    0     -0.2083061695     -9.7999668121     -0.2107004880     -0.0788973522     -0.0312260389     -0.0469429206     46.5829849243     77.6636886596     -38.4593429565
  1 225    0    0     -0.2945018005     -9.7377147674     -0.2346437215     -0.0887512016     -0.0328239631     -0.0450786828     46.5829849243     77.6636886596     -38.4593429565
  2 177    0    0     -0.1604196929     -9.7329254150     -0.2705585718     -0.0954092025     -0.0498684501     -0.0091254606     46.5829849243     77.6636886596     -38.4593429565
  3 130    0    0     -0.1604196929     -9.7329254150     -0.2705585718     -0.0954092025     -0.0498684501     -0.0091254606     46.0576133728     77.4879837036     -38.9653854370
  4  82    0    0     -0.1963345432     -9.7568693161     -0.3088677406     -0.0866206264     0.0031292619     0.0047231884     46.0576133728     77.4879837036     -38.9653854370
  5  34    0    0     -0.1963345432     -9.7568693161     -0.3088677406     -0.0866206264     0.0031292619     0.0047231884     46.0576133728     77.4879837036     -38.9653854370
  5 242    0    0     -0.2729529142     -9.7927837371     -0.3232336997     -0.0810279083     0.0273643970     0.0204360771     46.0576133728     77.4879837036     -38.9653854370
  6 193    0    0     -0.2992904472     -9.7568693161     -0.2968961238     -0.0687771797     0.0225706338     0.0105822312     46.0576133728     77.4879837036     -38.9653854370
  7 145    0    0     -0.2992904472     -9.7568693161     -0.2968961238     -0.0687771797     0.0225706338     0.0105822312     46.0576133728     77.4879837036     -38.9653854370
  8  98    0    0     -0.2873188495     -9.7496862411     -0.3304166793     -0.0605212593     0.0012650209     -0.0115223407     46.0576133728     77.4879837036     -38.9653854370
  9  49    0    0     -0.2849245071     -9.7544746398     -0.3567542552     -0.0514663743     -0.0133825874     -0.0442797231     46.0576133728     77.4879837036     -38.9653854370
 10   2    0    0     -0.2849245071     -9.7544746398     -0.3567542552     -0.0514663743     -0.0133825874     -0.0442797231     46.0576133728     77.4879837036     -38.9653854370
 10 211    0    0     -0.2777415513     -9.7401084899     -0.3950634002     -0.0397482872     -0.0320249986     -0.0727759838     46.2327384948     78.3665313720     -39.1340675354
 11 163    0    0     -0.2298550844     -9.7257432937     -0.3280223608     -0.0266985988     -0.0538632488     -0.0876899051     46.2327384948     78.3665313720     -39.1340675354
 12 116    0    0     -0.2298550844     -9.7257432937     -0.3280223608     -0.0266985988     -0.0538632488     -0.0876899051     46.2327384948     78.3665313720     -39.1340675354
 13  69    0    0     -0.3040791034     -9.8382759094     -0.4333725929     -0.0322913217     -0.1161821722     -0.0621231746     46.2327384948     78.3665313720     -39.1340675354
 14  22    0    0     -0.1388707752     -9.7448978424     -0.3687258243     0.0084556627     -0.1766368389     -0.0144518623     46.2327384948     78.3665313720     -39.1340675354
 14 230    0    0     -0.2011231899     -9.7903900146     -0.3735145092     0.0353539943     -0.1401509761     0.0020599868     46.2327384948     78.3665313720     -39.1340675354
 15 182    0    0     -0.2011231899     -9.7903900146     -0.3735145092     0.0353539943     -0.1401509761     0.0020599868     46.2327384948     78.3665313720     -39.1340675354
 16 135    0    0     -0.2035175085     -9.7017993927     -0.2849245071     0.0231032729     -0.1215085744     -0.0011358549     46.2327384948     78.3665313720     -39.1340675354
 17  87    0    0     -0.1436594247     -9.6946163177     -0.3136564254     -0.0179100332     -0.1068609714     -0.0048643379     46.9332313537     78.3665313720     -39.1340675354
 18  40    0    0     -0.1436594247     -9.6946163177     -0.3136564254     -0.0179100332     -0.1068609714     -0.0048643379     46.9332313537     76.6094360351     -38.4593429565
 18 249    0    0     -0.2059118509     -9.7688407897     -0.3830918121     -0.0386830043     -0.0701087760     -0.0163161039     46.9332313537     76.6094360351     -38.4593429565
 19 201    0    0     -0.2059118509     -9.7568693161     -0.3495712518     -0.0392156486     -0.0607875728     -0.0093917798     46.9332313537     76.6094360351     -38.4593429565
 20 154    0    0     -0.2059118509     -9.7568693161     -0.3495712518     -0.0392156486     -0.0607875728     -0.0093917798     46.9332313537     76.6094360351     -38.4593429565
 21 107    0    0     -0.2777415513     -9.6946163177     -0.3423882961     -0.0413462066     -0.0607875728     -0.0091254606     46.9332313537     76.6094360351     -38.4593429565
 22  60    0    0     -0.3016848087     -9.6922225952     -0.3830918121     -0.0474715662     -0.0791636705     -0.0069948983     46.9332313537     76.6094360351     -38.4593429565
 23  12    0    0     -0.3016848087     -9.6922225952     -0.3830918121     -0.0474715662     -0.0791636705     -0.0069948983     46.9332313537     76.6094360351     -38.4593429565
