# Supplementary material for: A localization method for wireless capsule endoscopy using side wall cameras and IMU sensor
Source: Sci Rep. 2021 May 27;11:11204. doi: 10.1038/s41598-021-90523-w (PMC8160358; doi:10.1038/s41598-021-90523-w)
Supplement: Supplementary file 1 — Supplementary Information. [file 41598_2021_90523_MOESM1_ESM.zip › data/sup11]

232  45    0    0     -0.7494233131     -9.6802511215     -0.0143659424     -0.1076599240     0.0284296779     0.0204360771     49.3849678039     79.7722091674     -40.8208808898
232 253    0    0     -0.7757608890     -9.7999668121     0.0191545906     -0.0605212593     0.0164452695     0.0057884688     49.3849678039     79.7722091674     -40.8208808898
233 204    0    0     -0.7757608890     -9.7999668121     0.0191545906     -0.0605212593     0.0164452695     0.0057884688     49.3849678039     79.7722091674     -40.8208808898
234 156    0    0     -0.7518176555     -9.7832069396     0.0311262083     -0.0157794723     0.0017976613     -0.0112560212     49.3849678039     79.7722091674     -40.8208808898
235 108    0    0     -0.7302687168     -9.7736291885     0.0526751232     0.0137820672     -0.0069909038     -0.0256373119     49.3849678039     79.7722091674     -40.8208808898
236  60    0    0     -0.7302687168     -9.7736291885     0.0526751232     0.0137820672     -0.0069909038     -0.0256373119     49.3849678039     79.7722091674     -40.8208808898
237  12    0    0     -0.7206914424     -9.7041940689     0.0909842967     0.0215053510     -0.0061919441     -0.0259036302     49.3849678039     79.7722091674     -40.8208808898
237 219    0    0     -0.7087197780     -9.7089824676     0.0742240333     0.0129831051     0.0009987009     -0.0147181844     49.9103431701     79.2450790405     -40.6521987915
238 171    0    0     -0.7087197780     -9.7089824676     0.0742240333     0.0129831051     0.0009987009     -0.0147181844     49.9103431701     79.2450790405     -40.6521987915
239 122    0    0     -0.7135085105     -9.7089824676     0.0430978250     0.0084556627     0.0033955817     -0.0016684950     49.9103431701     79.2450790405     -40.6521987915
240  74    0    0     -0.7087197780     -9.7377147674     0.0454921483     0.0225706315     0.0015313410     -0.0014021751     49.9103431701     79.2450790405     -40.6521987915
241  25    0    0     -0.7087197780     -9.7377147674     0.0454921483     0.0225706315     0.0015313410     -0.0014021751     49.9103431701     79.2450790405     -40.6521987915
241 233    0    0     -0.7206914424     -9.7520809173     0.0981672668     0.0270980715     0.0060587835     -0.0144518623     49.9103431701     79.2450790405     -40.6521987915
242 185    0    0     -0.6991425037     -9.7401084899     0.1029559254     0.0108525443     0.0020639815     -0.0280341911     49.9103431701     79.2450790405     -40.6521987915
243 137    0    0     -0.6991425037     -9.7401084899     0.1029559254     0.0108525443     0.0020639815     -0.0280341911     49.9103431701     79.2450790405     -40.6521987915
244  88    0    0     -0.7230857849     -9.7017993927     0.0885899734     0.0041945409     0.0015313410     -0.0312300324     49.9103431701     79.2450790405     -40.6521987915
245  40    0    0     -0.6967482089     -9.6898279190     0.1173218607     -0.0032624247     -0.0011318604     -0.0277678704     49.9103431701     79.2450790405     -40.6521987915
245 248    0    0     -0.6967482089     -9.6898279190     0.1173218607     -0.0032624247     -0.0011318604     -0.0277678704     49.9103431701     79.2450790405     -40.6521987915
246 200   -1   -1     -0.6799879074     -9.6491241455     0.0981672668     -0.0354871630     0.0039282226     -0.0160497846     48.6844749450     77.6636886596     -40.4835166931
247 153    0    0     -0.7135085105     -9.7832069396     0.0838013267     -0.0581243753     0.0113851869     -0.0083264999     48.6844749450     77.6636886596     -40.4835166931
248 105    0    0     -0.7135085105     -9.7832069396     0.0838013267     -0.0581243753     0.0113851869     -0.0083264999     48.6844749450     77.6636886596     -40.4835166931
249  57    0    0     -0.7039311408     -9.7257432937     0.0766183614     -0.0554611730     0.0049935026     -0.0179140272     48.6844749450     77.6636886596     -40.4835166931
250  10    0   -1     -0.7135085105     -9.7017993927     0.0622524166     -0.0573254156     0.0020639815     -0.0227077865     48.6844749450     77.6636886596     -40.4835166931
250 218    0    0     -0.7135085105     -9.7017993927     0.0622524166     -0.0573254156     0.0020639815     -0.0227077865     48.6844749450     77.6636886596     -40.4835166931
251 170    0   15     -0.6991425037     -9.7448978424     -0.0047886476     -0.0698424625     0.0012650209     -0.0211098670     48.6844749450     77.6636886596     -40.4835166931
252 123    0    0     -0.6656219959     -9.7448978424     0.0047886476     -0.0477378892     -0.0016645008     -0.0317626738     48.6844749450     77.6636886596     -40.4835166931
253  75    0    0     -0.6656219959     -9.7448978424     0.0047886476     -0.0477378892     -0.0016645008     -0.0317626738     48.6844749450     77.6636886596     -40.4835166931
254  27    0    0     -0.6656219959     -9.7544746398     -0.0239432382     -0.0187089920     -0.0024634613     -0.0277678704     48.5093498229     77.4879837036     -39.9774742126
254 236    0    0     -0.6536503314     -9.7472915649     0.0095772953     0.0116515028     -0.0043277025     -0.0261699533     48.5093498229     77.4879837036     -39.9774742126
255 188    0    0     -0.6536503314     -9.7472915649     0.0095772953     0.0116515028     -0.0043277025     -0.0261699533     48.5093498229     77.4879837036     -39.9774742126
  0 140    0    0     -0.6680163383     -9.6994056701     0.0646467447     0.0124504661     0.0001997404     -0.0314963531     48.5093498229     77.4879837036     -39.9774742126
  1  92    0    0     -0.6608333587     -9.7472915649     0.0430978250     -0.0117846691     0.0023303015     -0.0333605980     48.5093498229     77.4879837036     -39.9774742126
  2  44    0    0     -0.6608333587     -9.7472915649     0.0430978250     -0.0117846691     0.0023303015     -0.0333605980     48.5093498229     77.4879837036     -39.9774742126
  2 251    0    0     -0.6536503314     -9.7305316925     0.0311262083     -0.0285628414     0.0039282226     -0.0314963531     48.5093498229     77.4879837036     -39.9774742126
  3 204    0    0     -0.6464673995     -9.7233486175     0.0311262083     -0.0224374747     0.0137820672     -0.0152508234     48.5093498229     77.4879837036     -39.9774742126
  4 156    0    0     -0.6464673995     -9.7233486175     0.0311262083     -0.0224374747     0.0137820672     -0.0152508234     48.5093498229     77.4879837036     -39.9774742126
  5 108    0    0     -0.6680163383     -9.7448978424     -0.0239432382     -0.0064582672     0.0121841478     -0.0030000963     48.1590995788     78.1908187866     -41.3269233703
  6  60    0    0     -0.6728049278     -9.7137708663     0.0143659424     0.0055261402     0.0009987009     -0.0091254606     48.1590995788     78.1908187866     -41.3269233703
  7  11    0    0     -0.6728049278     -9.7137708663     0.0143659424     0.0055261402     0.0009987009     -0.0091254606     48.1590995788     78.1908187866     -41.3269233703
  7 218    0    0     -0.6368901252     -9.7281370162     0.0550694465     -0.0045940246     -0.0043277025     -0.0229741072     48.1590995788     78.1908187866     -41.3269233703
  8 170    0    0     -0.6321014881     -9.7041940689     0.0215489125     -0.0394819688     -0.0003329000     -0.0235067486     48.1590995788     78.1908187866     -41.3269233703
  9 122    0    0     -0.6321014881     -9.7041940689     0.0215489125     -0.0394819688     -0.0003329000     -0.0235067486     48.1590995788     78.1908187866     -41.3269233703
 10  73    0    0     -0.6488616943     -9.7951784133     -0.0023943238     -0.0512000560     0.0095209465     -0.0088591394     48.1590995788     78.1908187866     -41.3269233703
 11  25    0    0     -0.6536503314     -9.7712354660     -0.0502807998     -0.0277638792     0.0177768707     0.0004620659     48.1590995788     78.1908187866     -41.3269233703
 11 233    0    0     -0.6536503314     -9.7712354660     -0.0502807998     -0.0277638792     0.0177768707     0.0004620659     48.1590995788     78.1908187866     -41.3269233703
 12 185    0    0     -0.6225241661     -9.7401084899     -0.0215489125     0.0111188650     0.0183095111     0.0108485519     48.1590995788     76.7851409912     -40.9895629882
 13 137    0    0     -0.6775936126     -9.7353200912     -0.0287318849     0.0281633520     0.0193747901     0.0183055171     48.1590995788     76.7851409912     -40.9895629882
 14  88    0    0     -0.6775936126     -9.7353200912     -0.0287318849     0.0281633520     0.0193747901     0.0183055171     48.1590995788     76.7851409912     -40.9895629882
 15  40    0    0     -0.6680163383     -9.7209539413     0.0071829710     0.0294949531     0.0076567049     0.0057884688     48.1590995788     76.7851409912     -40.9895629882
 15 248    0    0     -0.6584390640     -9.7161655426     0.0071829710     0.0183095092     -0.0027297811     -0.0136529028     48.1590995788     76.7851409912     -40.9895629882
 16 199    0    0     -0.6584390640     -9.7161655426     0.0071829710     0.0183095092     -0.0027297811     -0.0136529028     48.1590995788     76.7851409912     -40.9895629882
 17 151    0    0     -0.6201298236     -9.6754617691     0.0359148550     0.0023302993     -0.0059256229     -0.0211098670     48.1590995788     76.7851409912     -40.9895629882
 18 103    0    0     -0.6249184608     -9.7305316925     0.0407035017     -0.0096541080     0.0041945428     -0.0022011361     48.1590995788     76.7851409912     -40.9895629882
 19  55    0    0     -0.6249184608     -9.7305316925     0.0407035017     -0.0096541080     0.0041945428     -0.0022011361     48.1590995788     76.7851409912     -40.9895629882
 20   6    0    0     -0.6464673995     -9.7425031661     0.0119716191     -0.0253669977     0.0175105500     0.0129791128     48.1590995788     76.7851409912     -40.9895629882
 20 214    0    0     -0.6751992702     -9.7377147674     -0.0191545906     -0.0320250034     0.0196411132     0.0111148726     48.3342247009     77.6636886596     -40.8208808898
 21 166    0    0     -0.6751992702     -9.7377147674     -0.0191545906     -0.0320250034     0.0196411132     0.0111148726     48.3342247009     77.6636886596     -40.8208808898
 22 118    0    0     -0.6775936126     -9.7305316925     -0.0239432382     -0.0266985988     0.0105862259     -0.0064622583     48.3342247009     77.6636886596     -40.8208808898
 23  70    0    0     -0.6608333587     -9.7544746398     -0.0191545906     -0.0144478702     0.0015313410     -0.0256373119     48.3342247009     77.6636886596     -40.8208808898
 24  22    0    0     -0.6608333587     -9.7544746398     -0.0191545906     -0.0144478702     0.0015313410     -0.0256373119     48.3342247009     77.6636886596     -40.8208808898
 24 230    0    0     -0.6512560367     -9.7592630386     -0.0478864765     0.0076567025     0.0039282226     -0.0235067486     48.3342247009     77.6636886596     -40.8208808898
 25 181    0    0     -0.6392844200     -9.7520809173     -0.0119716191     0.0478710460     0.0116515064     -0.0120549821     48.3342247009     77.6636886596     -40.8208808898
 26 133    0    0     -0.6392844200     -9.7520809173     -0.0119716191     0.0478710460     0.0116515064     -0.0120549821     48.3342247009     77.6636886596     -40.8208808898
 27  85    0    0     -0.5339341640     -9.4934930801     -0.3926690864     0.0388161611     0.0886180305     -0.0464102840     48.3342247009     77.6636886596     -40.8208808898
 28  36    0    0     -0.7302687168     -9.8143329620     -0.1652083396     -0.0184426736     0.2457469224     -0.1084628820     49.5600929260     79.2450790405     -41.3269233703
 28 245    0    1     -0.7302687168     -9.8143329620     -0.1652083396     -0.0184426736     0.2457469224     -0.1084628820     49.5600929260     79.2450790405     -41.3269233703
 29 197    0    2     -0.6177354812     -9.7616577148     -0.1963345432     0.0047271814     0.1437463045     -0.0626558113     49.5600929260     79.2450790405     -41.3269233703
 30 149    1    4     -0.6105525493     -9.7448978424     -0.2992904472     0.0316255140     0.1442789459     -0.0514703655     49.5600929260     79.2450790405     -41.3269233703
 31 101    3    6     -0.6105525493     -9.7448978424     -0.2992904472     0.0316255140     0.1442789459     -0.0514703655     49.5600929260     79.2450790405     -41.3269233703
 32  53    3    8     -0.6273128509     -9.7041940689     -0.2154891252     0.0444088888     0.1711772823     -0.0448123645     49.5600929260     79.2450790405     -41.3269233703
 33   5    2    9     -0.6368901252     -9.7233486175     -0.1891515731     0.0337560772     0.1376209378     -0.0309637165     49.5600929260     79.2450790405     -41.3269233703
 33 213    3   10     -0.6368901252     -9.7233486175     -0.1891515731     0.0337560772     0.1376209378     -0.0309637165     49.5600929260     79.2450790405     -41.3269233703
 34 165    4   11     -0.6177354812     -9.7377147674     -0.0478864765     0.0278970360     0.0710409069     -0.0229741072     49.5600929260     79.2450790405     -41.3269233703
 35 117    3   11     -0.5866093158     -9.7185602188     -0.0335205316     0.0225706315     0.0454741668     -0.0179140272     47.2834815979     78.3665313720     -40.1461563110
 36  69    3   13     -0.5866093158     -9.7185602188     -0.0335205316     0.0225706315     0.0454741668     -0.0179140272     47.2834815979     78.3665313720     -40.1461563110
 37  22    3   13     -0.6081582069     -9.7736291885     0.0574637699     0.0129831051     0.0300275993     -0.0280341911     47.2834815979     78.3665313720     -40.1461563110
 37 230    2   12     -0.5961865901     -9.7616577148     0.1173218607     0.0241685533     -0.0163121089     -0.0306973934     47.2834815979     78.3665313720     -40.1461563110
 38 182    2   13     -0.5961865901     -9.7616577148     0.1173218607     0.0241685533     -0.0163121089     -0.0306973934     47.2834815979     78.3665313720     -40.1461563110
 39 135    2   12     -0.4860476970     -9.7425031661     0.0119716191     0.0401477575     -0.0440094041     -0.0181803436     47.2834815979     78.3665313720     -40.1461563110
 40  87    2   12     -0.5099909305     -9.7161655426     -0.0478864765     0.0337560772     -0.0117846667     -0.0085928192     47.2834815979     78.3665313720     -40.1461563110
 41  40    2   14     -0.5099909305     -9.7161655426     -0.0478864765     0.0337560772     -0.0117846667     -0.0085928192     47.2834815979     78.3665313720     -40.1461563110
 41 248    2   14     -0.5387228012     -9.7209539413     -0.1412650966     0.0262991142     0.0127167880     -0.0006032148     47.2834815979     78.3665313720     -40.1461563110
 42 201    2   14     -0.5315398693     -9.7353200912     -0.1245048284     0.0025966186     0.0159126291     -0.0024674563     47.1083564758     78.8936614990     -40.6521987915
 43 153    2   15     -0.5315398693     -9.7353200912     -0.1245048284     0.0025966186     0.0159126291     -0.0024674563     47.1083564758     78.8936614990     -40.6521987915
 44 106    2   16     -0.4860476970     -9.7496862411     -0.2394323587     -0.0056593065     0.0305602359     -0.0072612180     47.1083564758     78.8936614990     -40.6521987915
 45  58    2   16     -0.5123852729     -9.8095445632     -0.1891515731     -0.0048603448     0.0848895549     -0.0181803436     47.1083564758     78.8936614990     -40.6521987915
 46  10    2   18     -0.5123852729     -9.8095445632     -0.1891515731     -0.0048603448     0.0848895549     -0.0181803436     47.1083564758     78.8936614990     -40.6521987915
 46 219    2   19     -0.5339341640     -9.6994056701     -0.0143659424     0.0209727120     0.1144510865     -0.0211098670     47.1083564758     78.8936614990     -40.6521987915
 47 171    2   19     -0.6416787624     -9.6826448440     -0.0814070034     0.0156463074     0.0729051494     -0.0208435487     47.1083564758     78.8936614990     -40.6521987915
 48 123    2   21     -0.6416787624     -9.6826448440     -0.0814070034     0.0156463074     0.0729051494     -0.0208435487     47.1083564758     78.8936614990     -40.6521987915
 49  75    1   21     -0.5028079986     -9.7353200912     0.1963345432     -0.0051266665     -0.0043277025     -0.0216425061     47.1083564758     78.8936614990     -40.6521987915
 50  27    1   21     -0.6440730571     -9.7879953384     0.0430978250     0.0089883022     -0.0314923572     -0.0245720291     47.6337280273     78.7179489135     -40.4835166931
 50 236    1   21     -0.6440730571     -9.7879953384     0.0430978250     0.0089883022     -0.0314923572     -0.0245720291     47.6337280273     78.7179489135     -40.4835166931
 51 188    1   20     -0.5866093158     -9.7448978424     -0.1221105098     0.0398814392     -0.1153832077     -0.0171150636     47.6337280273     78.7179489135     -40.4835166931
 52 141    1   21     -0.6153411865     -9.7281370162     -0.1388707752     0.0422783279     -0.1292318582     -0.0312300324     47.6337280273     78.7179489135     -40.4835166931
 53  94    1   23     -0.6153411865     -9.7281370162     -0.1388707752     0.0422783279     -0.1292318582     -0.0312300324     47.6337280273     78.7179489135     -40.4835166931
 54  47    1   23     -0.5147795677     -9.7065887451     -0.0861956501     0.0270980715     -0.1587933921     -0.0362901163     47.6337280273     78.7179489135     -40.4835166931
 54 255    1   24     -0.4142179965     -9.7137708663     -0.0407035017     0.0302939176     -0.1484069108     -0.0389533185     47.6337280273     78.7179489135     -40.4835166931
 55 208    1   26     -0.4142179965     -9.7137708663     -0.0407035017     0.0302939176     -0.1484069108     -0.0389533185     47.6337280273     78.7179489135     -40.4835166931
 56 160    1   26     -0.5171739578     -9.8095445632     0.2154891252     0.0255001544     -0.0919470310     -0.0341595554     47.6337280273     78.7179489135     -40.4835166931
 57 113    2   25     -0.4046407222     -9.7496862411     0.1053502440     0.0369519233     -0.1111220836     -0.0133865821     47.6337280273     78.7179489135     -40.4835166931
 58  66    2   25     -0.4046407222     -9.7496862411     0.1053502440     0.0369519233     -0.1111220836     -0.0133865821     47.6337280273     78.7179489135     -40.4835166931
 59  18    2   26     -0.3974577426     -9.6850395202     -0.0957729530     0.0430772829     -0.0948765563     -0.0221751475     48.1590995788     77.8394012451     -40.9895629882
 59 226    2   26     -0.5004136562     -9.7879953384     0.0861956501     0.0143147048     -0.0394819641     -0.0392196416     48.1590995788     77.8394012451     -40.9895629882
 60 179    2   25     -0.5004136562     -9.7879953384     0.0861956501     0.0143147048     -0.0394819641     -0.0392196416     48.1590995788     77.8394012451     -40.9895629882
 61 131    2   25     -0.4621044635     -9.7712354660     0.1843629074     0.0167115869     -0.0408135652     -0.0253709888     48.1590995788     77.8394012451     -40.9895629882
 62  83    1   26     -0.3615428924     -9.7664461135     0.1867572593     0.0348213624     -0.0368187618     -0.0088591394     48.1590995788     77.8394012451     -40.9895629882
 63  35    1   27     -0.3615428924     -9.7664461135     0.1867572593     0.0348213624     -0.0368187618     -0.0088591394     48.1590995788     77.8394012451     -40.9895629882
 63 244    1   26     -0.4788647174     -9.7520809173     0.1843629074     0.0310928773     0.0028629419     -0.0120549821     48.1590995788     77.8394012451     -40.9895629882
 64 195    0   26     -0.5123852729     -9.6610965728     0.1388707752     0.0260327935     0.0177768707     -0.0091254606     48.1590995788     77.8394012451     -40.9895629882
 65 147    1   26     -0.5123852729     -9.6610965728     0.1388707752     0.0260327935     0.0177768707     -0.0091254606     48.1590995788     77.8394012451     -40.9895629882
 66  99    1   24     -0.4860476970     -9.6802511215     0.2394323587     -0.0077898669     0.0156463098     -0.0008695349     47.9839782714     76.6094360351     -40.1461563110
 67  51    1   24     -0.4692874431     -9.7377147674     0.3447826147     -0.0389493255     -0.0061919441     -0.0067285780     47.9839782714     76.6094360351     -40.1461563110
 68   3    2   25     -0.4692874431     -9.7377147674     0.3447826147     -0.0389493255     -0.0061919441     -0.0067285780     47.9839782714     76.6094360351     -40.1461563110
 68 212    1   24     -0.5459058284     -9.8310928344     0.3639371871     -0.0517326927     -0.0163121089     -0.0368227601     47.9839782714     76.6094360351     -40.1461563110
 69 164    0   23     -0.5004136562     -9.7712354660     0.1316878080     -0.0136489105     -0.0005992200     -0.0557314872     47.9839782714     76.6094360351     -40.1461563110
 70 116    1   23     -0.5004136562     -9.7712354660     0.1316878080     -0.0136489105     -0.0005992200     -0.0557314872     47.9839782714     76.6094360351     -40.1461563110
 71  69    1   22     -0.4836534023     -9.7113771438     0.1723913097     0.0145810260     -0.0192416305     -0.0541335678     47.9839782714     76.6094360351     -40.1461563110
 72  21    1   22     -0.3878804397     -9.7113771438     0.0143659424     0.0135157465     -0.0543958902     -0.0408175563     47.9839782714     76.6094360351     -40.1461563110
 72 229    1   22     -0.3878804397     -9.7113771438     0.0143659424     0.0135157465     -0.0543958902     -0.0408175563     47.9839782714     76.6094360351     -40.1461563110
 73 181    1   23     -0.2394323587     -9.7664461135     -0.0670410633     -0.0139152299     -0.0176437115     -0.0429481220     46.7581100463     77.1365661621     -39.6401100158
 74 134    1   23     -0.3854861259     -9.7808122634     0.1604196929     -0.0397482872     0.0702419376     -0.0525356483     46.7581100463     77.1365661621     -39.6401100158
 75  87    0   23     -0.3854861259     -9.7808122634     0.1604196929     -0.0397482872     0.0702419376     -0.0525356483     46.7581100463     77.1365661621     -39.6401100158
 76  39    0   24     -0.4333725929     -9.7185602188     0.0215489125     -0.0219048357     0.0979392433     -0.0277678704     46.7581100463     77.1365661621     -39.6401100158
 76 248    0   24     -0.4692874431     -9.7808122634     0.1221105098     -0.0144478702     0.1085920448     -0.0325616335     46.7581100463     77.1365661621     -39.6401100158
 77 200    1   25     -0.4692874431     -9.7808122634     0.1221105098     -0.0144478702     0.1085920448     -0.0325616335     46.7581100463     77.1365661621     -39.6401100158
 78 153    1   26     -0.4549215316     -9.6802511215     0.1149275422     -0.0096541080     0.0665134525     -0.0141855430     46.7581100463     77.1365661621     -39.6401100158
 79 105    0   26     -0.4094293594     -9.7353200912     0.1101388931     0.0193747892     0.0140483880     0.0071200699     46.7581100463     77.1365661621     -39.6401100158
 80  56    0   25     -0.4094293594     -9.7353200912     0.1101388931     0.0193747892     0.0140483880     0.0071200699     46.7581100463     77.1365661621     -39.6401100158
 81   8    0   25     -0.4477385520     -9.7161655426     0.1460537433     0.0209727120     0.0049935026     0.0148433542     47.6337280273     79.0693664550     -41.4956054687
 81 215    0   26     -0.5459058284     -9.9244718551     0.3830918121     0.0033955798     -0.0155131506     0.0039242279     47.6337280273     79.0693664550     -41.4956054687
 82 167    0   26     -0.5459058284     -9.9244718551     0.3830918121     0.0033955798     -0.0155131506     0.0039242279     47.6337280273     79.0693664550     -41.4956054687
 83 119    0   25     -0.4836534023     -9.7401084899     0.1771799468     0.0353539943     -0.0498684501     -0.0014021751     47.6337280273     79.0693664550     -41.4956054687
 84  71   -1   25     -0.4740760803     -9.6802511215     -0.1676026582     0.0593228101     -0.0623855018     -0.0030000963     47.6337280273     79.0693664550     -41.4956054687
 85  23   -1   25     -0.4740760803     -9.6802511215     -0.1676026582     0.0593228101     -0.0623855018     -0.0030000963     47.6337280273     79.0693664550     -41.4956054687
 85 230   -1   26     -0.4716817855     -9.6156044006     0.0287318849     0.0044608597     -0.0693098258     -0.0192456245     47.6337280273     79.0693664550     -41.4956054687
 86 182   -1   27     -0.4764704227     -9.7568693161     0.0478864765     -0.0394819688     -0.0788973522     -0.0203109073     47.6337280273     79.0693664550     -41.4956054687
 87 135    0   27     -0.4764704227     -9.7568693161     0.0478864765     -0.0394819688     -0.0788973522     -0.0203109073     47.6337280273     79.0693664550     -41.4956054687
 88  87    0   29     -0.4166123390     -9.7329254150     -0.0742240333     -0.0554611730     -0.0986050415     -0.0085928192     47.6337280273     79.0693664550     -41.4956054687
 89  40    0   30     -0.2945018005     -9.7879953384     -0.1939402198     -0.0373514032     -0.0765004682     -0.0014021751     46.2327384948     79.0693664550     -41.4956054687
 89 248    0   32     -0.2945018005     -9.7879953384     -0.1939402198     -0.0373514032     -0.0765004682     -0.0014021751     46.2327384948     79.0693664550     -41.4956054687
 90 200    0   33     -0.4022463798     -9.8143329620     -0.0646467447     -0.0192416334     0.0252338361     -0.0197782659     46.2327384948     79.0693664550     -41.4956054687
 91 153    0   34     -0.3854861259     -9.7137708663     -0.2154891252     0.0028629396     0.0553280115     -0.0115223407     46.2327384948     79.0693664550     -41.4956054687
 92 105    0   35     -0.3854861259     -9.7137708663     -0.2154891252     0.0028629396     0.0553280115     -0.0115223407     46.2327384948     79.0693664550     -41.4956054687
 93  57    0   36     -0.6081582069     -9.7592630386     0.1412650966     -0.0053929853     0.0617196989     0.0025926268     46.2327384948     79.0693664550     -41.4956054687
 94   9    1   38     -0.4094293594     -9.7017993927     -0.0239432382     0.0055261402     0.0113851869     0.0294909620     46.2327384948     79.0693664550     -41.4956054687
 94 217    1   37     -0.4094293594     -9.7017993927     -0.0239432382     0.0055261402     0.0113851869     0.0294909620     46.2327384948     79.0693664550     -41.4956054687
 95 168    1   37     -0.4836534023     -9.8023614883     0.2370380401     -0.0053929853     -0.0072572236     0.0433396100     46.2327384948     79.0693664550     -41.4956054687
 96 120    2   38     -0.4309782505     -9.7712354660     0.3687258243     0.0172442293     0.0097872657     0.0071200699     47.6337280273     79.7722091674     -41.8329696655
 97  72    2   37     -0.4309782505     -9.7712354660     0.3687258243     0.0172442293     0.0097872657     0.0071200699     47.6337280273     79.7722091674     -41.8329696655
 98  23    1   36     -0.3806974601     -9.7664461135     0.4429498672     0.0436099243     0.0201737523     -0.0245720291     47.6337280273     79.7722091674     -41.8329696655
 98 231    0   34     -0.4884420394     -9.7137708663     0.5674547195     0.0390824813     -0.0282965183     -0.0155171442     47.6337280273     79.7722091674     -41.8329696655
 99 184    0   32     -0.4884420394     -9.7137708663     0.5674547195     0.0390824813     -0.0282965183     -0.0155171442     47.6337280273     79.7722091674     -41.8329696655
100 136    0   31     -0.3328109979     -9.7329254150     0.6201298236     0.0310928773     -0.0964744758     0.0289583225     47.6337280273     79.7722091674     -41.8329696655
101  89    0   30     -0.4429498672     -9.7257432937     0.5315398693     0.0079230217     -0.0663803005     -0.0037990567     47.6337280273     79.7722091674     -41.8329696655
102  41    0   28     -0.4429498672     -9.7257432937     0.5315398693     0.0079230217     -0.0663803005     -0.0037990567     47.6337280273     79.7722091674     -41.8329696655
102 249    0   27     -0.5195682525     -9.7712354660     0.5770320415     -0.0141815519     -0.0549285364     -0.0235067486     47.6337280273     79.7722091674     -41.8329696655
103 202    0   25     -0.4884420394     -9.7736291885     0.1436594247     0.0292286348     -0.0871532630     0.0007283860     47.4586067199     78.8936614990     -41.6642875671
104 154    0   23     -0.4884420394     -9.7736291885     0.1436594247     0.0292286348     -0.0871532630     0.0007283860     47.4586067199     78.8936614990     -41.6642875671
105 106    0   23     -0.3711201906     -9.6179981231     0.0574637699     0.0113851857     -0.0879522323     0.0132454335     47.4586067199     78.8936614990     -41.6642875671
106  59    0   23     -0.4237952709     -9.7209539413     0.3232336997     -0.0599886178     -0.0187089910     -0.0195119457     47.4586067199     78.8936614990     -41.6642875671
107  11    0   23     -0.4237952709     -9.7209539413     0.3232336997     -0.0599886178     -0.0187089910     -0.0195119457     47.4586067199     78.8936614990     -41.6642875671
107 220    0   22     -0.6632276535     -9.8239097595     0.0502807998     -0.0586570215     0.0545290517     -0.0370890760     47.4586067199     78.8936614990     -41.6642875671
108 172    1   23     -0.4573158264     -9.6730680465     0.0670410633     -0.0530642938     0.0089883060     -0.0136529028     47.4586067199     78.8936614990     -41.6642875671
109 124    2   22     -0.4573158264     -9.6730680465     0.0670410633     -0.0530642938     0.0089883060     -0.0136529028     47.4586067199     78.8936614990     -41.6642875671
110  76    2   21     -0.5578774452     -9.8526420593     0.1604196929     -0.0464062929     -0.0195079517     -0.0216425061     47.4586067199     78.8936614990     -41.6642875671
111  28    2   22     -0.3519655704     -9.7137708663     -0.0598580884     -0.0173773932     -0.0669129419     -0.0120549821     46.0576133728     78.5422439575     -41.6642875671
111 237    1   21     -0.3519655704     -9.7137708663     -0.0598580884     -0.0173773932     -0.0669129419     -0.0120549821     46.0576133728     78.5422439575     -41.6642875671
112 190    1   21     -0.3064734458     -9.7113771438     -0.0359148550     -0.0386830043     -0.0466726112     -0.0173813843     46.0576133728     78.5422439575     -41.6642875671
113 144    2   22     -0.3878804397     -9.7616577148     0.3423882961     -0.0357534861     0.0164452695     -0.0085928192     46.0576133728     78.5422439575     -41.6642875671
114  96    2   22     -0.3878804397     -9.7616577148     0.3423882961     -0.0357534861     0.0164452695     -0.0085928192     46.0576133728     78.5422439575     -41.6642875671
115  49    2   23     -0.3519655704     -9.6634902954     0.0981672668     -0.0248343563     0.0260327959     0.0310888862     46.0576133728     78.5422439575     -41.6642875671
116   1    2   22     -0.4333725929     -9.7113771438     0.1676026582     -0.0381503629     0.0457404899     0.1064574837     46.0576133728     78.5422439575     -41.6642875671
116 209    2   22     -0.4333725929     -9.7113771438     0.1676026582     -0.0381503629     0.0457404899     0.1064574837     46.0576133728     78.5422439575     -41.6642875671
117 162    2   22     -0.5961865901     -9.7089824676     0.4333725929     -0.0378840446     0.0180431900     0.0939404392     46.0576133728     78.5422439575     -41.6642875671
118 114    2   20     -0.2346437215     -9.7712354660     0.3328109979     -0.0623855018     -0.0157794690     0.0734337854     46.0576133728     78.5422439575     -41.6642875671
119  67    1   19     -0.2346437215     -9.7712354660     0.3328109979     -0.0623855018     -0.0157794690     0.0734337854     46.0576133728     78.5422439575     -41.6642875671
120  19    0   17     -0.5147795677     -9.8837680816     0.8044927597     0.0188421478     0.0310928797     0.0228329610     46.5829849243     78.3665313720     -39.4714279174
120 227    0   15     -0.4285839557     -9.7065887451     0.2801358699     0.0678450584     0.0215053534     0.0148433542     46.5829849243     78.3665313720     -39.4714279174
121 179    0   13     -0.4285839557     -9.7065887451     0.2801358699     0.0678450584     0.0215053534     0.0148433542     46.5829849243     78.3665313720     -39.4714279174
122 132    0   11     -0.4477385520     -9.6443357467     -0.0167602658     0.0643828964     0.0310928797     0.0049895086     46.5829849243     78.3665313720     -39.4714279174
123  84    0   10     -0.4573158264     -9.6227865219     0.0215489125     0.0023302993     0.0563932943     -0.0125876235     46.5829849243     78.3665313720     -39.4714279174
124  36    0   10     -0.4573158264     -9.6227865219     0.0215489125     0.0023302993     0.0563932943     -0.0125876235     46.5829849243     78.3665313720     -39.4714279174
124 244    1   10     -0.5530887603     -9.7185602188     0.5219625949     -0.0546622180     0.0659808206     -0.0328279542     46.5829849243     78.3665313720     -39.4714279174
125 197    1   10     -0.4716817855     -9.8263044357     0.5985808849     -0.0685108613     0.0555943298     -0.0200445866     46.5829849243     78.3665313720     -39.4714279174
126 149    0   10     -0.4716817855     -9.8263044357     0.5985808849     -0.0685108613     0.0555943298     -0.0200445866     46.5829849243     78.3665313720     -39.4714279174
127 102    0    8     -0.3974577426     -9.7808122634     0.1771799468     -0.0514663743     0.0790305089     -0.0024674563     47.4586067199     78.8936614990     -41.3269233703
128  54    0    7     -0.3830918121     -9.7137708663     0.0933786296     -0.0525316524     0.1059288501     0.0262951231     47.4586067199     78.8936614990     -41.3269233703
129   6    0    6     -0.3830918121     -9.7137708663     0.0933786296     -0.0525316524     0.1059288501     0.0262951231     47.4586067199     78.8936614990     -41.3269233703
129 214    0    5     -0.5171739578     -9.7448978424     0.2083061695     -0.0458736467     0.1421483898     0.0513292121     47.4586067199     78.8936614990     -41.3269233703
130 167    0    5     -0.5363285064     -9.7113771438     0.2035175085     -0.0325576424     0.1453442335     0.0819560337     47.4586067199     78.8936614990     -41.3269233703
131 119    0    3     -0.5363285064     -9.7113771438     0.2035175085     -0.0325576424     0.1453442335     0.0819560337     47.4586067199     78.8936614990     -41.3269233703
132  72    0    3     -0.5123852729     -9.7664461135     0.0167602658     -0.0589233398     0.1530675172     0.1016637206     47.4586067199     78.8936614990     -41.3269233703
133  24    0    3     -0.5171739578     -9.7856006622     -0.1412650966     -0.0647823810     0.1575949430     0.0737001037     47.4586067199     78.8936614990     -41.3269233703
133 232    0    3     -0.5171739578     -9.7856006622     -0.1412650966     -0.0647823810     0.1575949430     0.0737001037     47.4586067199     78.8936614990     -41.3269233703
134 184    0    3     -0.6033696174     -9.7975721359     -0.1053502440     -0.0392156486     0.1551980733     0.0286920051     45.7073669433     77.4879837036     -40.9895629882
135 136    0    3     -0.5602717399     -9.6826448440     -0.2035175085     0.0023302993     0.1184458847     -0.0014021751     45.7073669433     77.4879837036     -40.9895629882
136  88    0    4     -0.5602717399     -9.6826448440     -0.2035175085     0.0023302993     0.1184458847     -0.0014021751     45.7073669433     77.4879837036     -40.9895629882
137  40    0    4     -0.6943538665     -9.7448978424     0.1699969768     -0.0056593065     0.0750357055     -0.0173813843     45.7073669433     77.4879837036     -40.9895629882
137 249    0    3     -0.6201298236     -9.7544746398     0.0766183614     -0.0091214685     0.0377508831     -0.0298984336     45.7073669433     77.4879837036     -40.9895629882
138 201    0    4     -0.6201298236     -9.7544746398     0.0766183614     -0.0091214685     0.0377508831     -0.0298984336     45.7073669433     77.4879837036     -40.9895629882
139 153    0    4     -0.5842149734     -9.7544746398     0.1005615949     -0.0013981833     0.0156463098     -0.0389533185     45.7073669433     77.4879837036     -40.9895629882
140 106    0    3     -0.5794263362     -9.7113771438     0.1005615949     -0.0059256258     -0.0016645008     -0.0410838794     45.7073669433     77.4879837036     -40.9895629882
141  58    0    2     -0.5794263362     -9.7113771438     0.1005615949     -0.0059256258     -0.0016645008     -0.0410838794     45.7073669433     77.4879837036     -40.9895629882
142  10    0    2     -0.5004136562     -9.6922225952     0.0718297100     -0.0107193887     -0.0144478678     -0.0251046705     45.7073669433     79.2450790405     -40.3148345947
142 218    0    2     -0.4932306766     -9.7305316925     -0.0502807998     -0.0208395552     0.0031292619     0.0060547885     45.7073669433     79.2450790405     -40.3148345947
143 170    0    1     -0.4932306766     -9.7305316925     -0.0502807998     -0.0208395552     0.0031292619     0.0060547885     45.7073669433     79.2450790405     -40.3148345947
144 122    0    1     -0.5578774452     -9.7448978424     -0.0023943238     -0.0298944425     0.0153799891     0.0228329610     45.7073669433     79.2450790405     -40.3148345947
145  74    0    1     -0.5578774452     -9.7425031661     0.0383091812     -0.0402809238     0.0097872657     0.0180391969     45.7073669433     79.2450790405     -40.3148345947
146  26    0    1     -0.5578774452     -9.7425031661     0.0383091812     -0.0402809238     0.0097872657     0.0180391969     45.7073669433     79.2450790405     -40.3148345947
146 233    0    1     -0.5770320415     -9.7544746398     0.0574637699     -0.0434767675     0.0111188662     0.0097832717     45.7073669433     79.2450790405     -40.3148345947
147 185    0    1     -0.5746376991     -9.7185602188     -0.0143659424     -0.0378840446     0.0063251042     -0.0024674563     45.7073669433     79.2450790405     -40.3148345947
148 138    0    0     -0.5746376991     -9.7185602188     -0.0143659424     -0.0378840446     0.0063251042     -0.0024674563     45.7073669433     79.2450790405     -40.3148345947
149  90    0    0     -0.5674547195     -9.7017993927     -0.0191545906     -0.0293617992     -0.0027297811     -0.0184466657     47.1083564758     78.1908187866     -40.9895629882
150  42    0    0     -0.5554831027     -9.7233486175     -0.0454921483     -0.0416125297     -0.0083225059     -0.0296321153     47.1083564758     78.1908187866     -40.9895629882
150 251    0    0     -0.5554831027     -9.7233486175     -0.0454921483     -0.0416125297     -0.0083225059     -0.0296321153     47.1083564758     78.1908187866     -40.9895629882
151 204    0    0     -0.5411171436     -9.7305316925     -0.0502807998     -0.0541295766     -0.0080561847     -0.0314963531     47.1083564758     78.1908187866     -40.9895629882
152 156    0    0     -0.5267512321     -9.7401084899     -0.0335205316     -0.0557274913     -0.0085888252     -0.0275015544     47.1083564758     78.1908187866     -40.9895629882
153 109    0    0     -0.5267512321     -9.7401084899     -0.0335205316     -0.0557274913     -0.0085888252     -0.0275015544     47.1083564758     78.1908187866     -40.9895629882
154  62    0    0     -0.5147795677     -9.6922225952     -0.0454921483     -0.0807615852     -0.0051266627     -0.0240393900     47.1083564758     78.1908187866     -40.9895629882
155  14    0    0     -0.5411171436     -9.7832069396     -0.1292934894     -0.1148505687     0.0076567049     -0.0189793090     47.1083564758     78.1908187866     -40.9895629882
155 222    0    0     -0.5411171436     -9.7832069396     -0.1292934894     -0.1148505687     0.0076567049     -0.0189793090     47.1083564758     78.1908187866     -40.9895629882
156 175    0    0     -0.5530887603     -9.7305316925     -0.1915459060     -0.0908817577     0.0025966219     -0.0232404279     47.1083564758     78.1908187866     -40.9895629882
157 127    0    0     -0.5411171436     -9.7065887451     -0.1149275422     -0.0410798835     -0.0120509874     -0.0360237956     48.3342247009     78.0151138305     -39.4714279174
158  80    0    0     -0.5411171436     -9.7065887451     -0.1149275422     -0.0410798835     -0.0120509874     -0.0360237956     48.3342247009     78.0151138305     -39.4714279174
159  32    0    0     -0.5075965881     -9.7377147674     -0.0814070034     -0.0570590972     -0.0189753112     -0.0469429206     48.3342247009     78.0151138305     -39.4714279174
159 240    0    0     -0.4836534023     -9.7951784133     -0.1532367229     -0.0932786369     -0.0136489081     -0.0514703655     48.3342247009     78.0151138305     -39.4714279174
160 194    0    0     -0.4836534023     -9.7951784133     -0.1532367229     -0.0932786369     -0.0136489081     -0.0514703655     48.3342247009     78.0151138305     -39.4714279174
161 146    0    0     -0.4788647174     -9.8143329620     -0.1508424043     -0.0892838287     -0.0072572236     -0.0389533185     48.3342247009     78.0151138305     -39.4714279174
162  99    0    0     -0.4477385520     -9.7856006622     -0.2633756160     -0.0618528604     0.0017976613     -0.0045980172     48.3342247009     78.0151138305     -39.4714279174
163  51    0    0     -0.4477385520     -9.7856006622     -0.2633756160     -0.0618528604     0.0017976613     -0.0045980172     48.3342247009     78.0151138305     -39.4714279174
164   3    0    0     -0.4764704227     -9.7832069396     -0.2442210197     -0.0032624247     0.0183095111     0.0380132083     48.3342247009     78.0151138305     -39.4714279174
164 210    0    0     -0.5315398693     -9.7305316925     -0.2059118509     0.0342887187     0.0262991166     0.0606504201     48.1590995788     77.8394012451     -40.9895629882
165 163    0    0     -0.5315398693     -9.7305316925     -0.2059118509     0.0342887187     0.0262991166     0.0606504201     48.1590995788     77.8394012451     -40.9895629882
166 114    0    0     -0.5530887603     -9.7089824676     -0.1556310415     0.0334897565     0.0191084728     0.0513292121     48.1590995788     77.8394012451     -40.9895629882
167  66    0    0     -0.5578774452     -9.6036319732     -0.1556310415     0.0020639784     0.0036619021     0.0262951231     48.1590995788     77.8394012451     -40.9895629882
168  18    0    0     -0.5578774452     -9.6036319732     -0.1556310415     0.0020639784     0.0036619021     0.0262951231     48.1590995788     77.8394012451     -40.9895629882
168 226    0    0     -0.5363285064     -9.6922225952     -0.1388707752     -0.0477378892     -0.0075235438     0.0039242279     48.1590995788     77.8394012451     -40.9895629882
169 178    0    0     -0.5506944656     -9.7281370162     -0.2083061695     -0.0629181385     -0.0077898645     -0.0123213016     48.1590995788     77.8394012451     -40.9895629882
170 131    0    0     -0.5506944656     -9.7281370162     -0.2083061695     -0.0629181385     -0.0077898645     -0.0123213016     48.1590995788     77.8394012451     -40.9895629882
171  84    0    0     -0.5554831027     -9.7209539413     -0.2202777862     -0.0410798835     -0.0115183472     -0.0208435487     48.1590995788     77.8394012451     -40.9895629882
172  36    0    0     -0.5171739578     -9.7305316925     -0.2609812974     -0.0067245869     -0.0205732321     -0.0205772256     47.1083564758     77.1365661621     -39.9774742126
172 245    0    0     -0.5171739578     -9.7305316925     -0.2609812974     -0.0067245869     -0.0205732321     -0.0205772256     47.1083564758     77.1365661621     -39.9774742126
173 198    0    0     -0.5171739578     -9.8310928344     -0.2370380401     0.0513332128     -0.0272312378     -0.0192456245     47.1083564758     77.1365661621     -39.9774742126
174 151    0    0     -0.5075965881     -9.8143329620     -0.2035175085     0.0947433948     -0.0251006746     -0.0309637165     47.1083564758     77.1365661621     -39.9774742126
175 103    0    0     -0.5075965881     -9.8143329620     -0.2035175085     0.0947433948     -0.0251006746     -0.0309637165     47.1083564758     77.1365661621     -39.9774742126
176  56    0    0     -0.5123852729     -9.7377147674     -0.1364764571     0.1075267553     -0.0301607584     -0.0445460414     47.1083564758     77.1365661621     -39.9774742126
177   9    0    0     -0.5052022933     -9.6610965728     -0.0718297100     0.0787641906     -0.0373514032     -0.0575957298     47.1083564758     77.1365661621     -39.9774742126
177 217    0    0     -0.5052022933     -9.6610965728     -0.0718297100     0.0787641906     -0.0373514032     -0.0575957298     47.1083564758     77.1365661621     -39.9774742126
178 170    0    0     -0.4573158264     -9.6539134979     -0.0478864765     0.0025966186     -0.0320249986     -0.0634547758     47.1083564758     77.1365661621     -39.9774742126
179 123    0    0     -0.4309782505     -9.6826448440     -0.1268991470     -0.0743699073     -0.0149805078     -0.0410838794     46.9332313537     78.7179489135     -40.8208808898
180  75    0    0     -0.4309782505     -9.6826448440     -0.1268991470     -0.0743699073     -0.0149805078     -0.0410838794     46.9332313537     78.7179489135     -40.8208808898
181  27    0    0     -0.4501328468     -9.7712354660     -0.1771799468     -0.1055293560     0.0071240653     -0.0224414682     46.9332313537     78.7179489135     -40.8208808898
181 236    0    0     -0.4884420394     -9.7999668121     -0.2274607658     -0.0924796772     0.0100535857     -0.0189793090     46.9332313537     78.7179489135     -40.8208808898
182 188    0    0     -0.4884420394     -9.7999668121     -0.2274607658     -0.0924796772     0.0100535857     -0.0189793090     46.9332313537     78.7179489135     -40.8208808898
183 140    0    0     -0.5052022933     -9.7664461135     -0.1963345432     -0.0666466236     -0.0061919441     -0.0301647520     46.9332313537     78.7179489135     -40.8208808898
184  93    0    0     -0.4812590599     -9.7089824676     -0.1867572593     -0.0682445478     -0.0205732321     -0.0450786828     46.9332313537     78.7179489135     -40.8208808898
185  46    0    0     -0.4812590599     -9.7089824676     -0.1867572593     -0.0682445478     -0.0205732321     -0.0450786828     46.9332313537     78.7179489135     -40.8208808898
185 254    0    0     -0.4309782505     -9.6922225952     -0.1771799468     -0.0962081527     -0.0184426727     -0.0536009263     46.9332313537     78.7179489135     -40.8208808898
186 207    0    0     -0.4070350170     -9.7065887451     -0.1604196929     -0.1390857105     -0.0059256229     -0.0490734863     46.9332313537     78.7179489135     -40.8208808898
187 159    0    0     -0.4070350170     -9.7065887451     -0.1604196929     -0.1390857105     -0.0059256229     -0.0490734863     46.9332313537     78.7179489135     -40.8208808898
188 112    0    0     -0.4501328468     -9.7137708663     -0.2777415513     -0.1899528598     0.0140483880     -0.0360237956     46.9332313537     77.6636886596     -39.8087921142
189  64    0    0     -0.4357668876     -9.7377147674     -0.3495712518     -0.2144543170     0.0191084728     -0.0288331527     46.9332313537     77.6636886596     -39.8087921142
190  17    0    0     -0.4357668876     -9.7377147674     -0.3495712518     -0.2144543170     0.0191084728     -0.0288331527     46.9332313537     77.6636886596     -39.8087921142
190 226    0    0     -0.4501328468     -9.7640523910     -0.3447826147     -0.2173838376     0.0135157477     -0.0306973934     46.9332313537     77.6636886596     -39.8087921142
191 179    0    0     -0.4166123390     -9.7520809173     -0.4190066337     -0.2237755298     0.0116515064     -0.0386869955     46.9332313537     77.6636886596     -39.8087921142
192 131    0    0     -0.4166123390     -9.7520809173     -0.4190066337     -0.2237755298     0.0116515064     -0.0386869955     46.9332313537     77.6636886596     -39.8087921142
193  84    0    0     -0.4477385520     -9.7520809173     -0.4621044635     -0.2203133583     0.0129831075     -0.0405512428     46.9332313537     77.6636886596     -39.8087921142
194  36    0    0     -0.6632276535     -9.8622188568     0.1987288665     -0.2069973468     0.0001997404     -0.0381543617     46.9332313537     77.6636886596     -39.8087921142
194 245    0    0     -0.6632276535     -9.8622188568     0.1987288665     -0.2069973468     0.0001997404     -0.0381543617     46.9332313537     77.6636886596     -39.8087921142
195 197    0    0     -0.5291455268     -9.8263044357     0.0095772953     -0.0623855018     -0.1052630424     0.0065874290     47.1083564758     76.7851409912     -38.6280212402
196 149    0   -2     -0.4764704227     -9.8095445632     -0.5650603771     0.0350876808     -0.0970071220     0.0159086346     47.1083564758     76.7851409912     -38.6280212402
197 101    0   -4     -0.4764704227     -9.8095445632     -0.5650603771     0.0350876808     -0.0970071220     0.0159086346     47.1083564758     76.7851409912     -38.6280212402
198  53    0   -6     -0.3471769332     -9.6946163177     -0.7853381633     0.1011350870     -0.0871532630     0.0172402358     47.1083564758     76.7851409912     -38.6280212402
199   5    0   -8     -0.4836534023     -9.7592630386     -0.3615428924     0.0574585723     -0.0653150129     0.0060547885     47.1083564758     76.7851409912     -38.6280212402
199 213    0   -8     -0.4836534023     -9.7592630386     -0.3615428924     0.0574585723     -0.0653150129     0.0060547885     47.1083564758     76.7851409912     -38.6280212402
200 165    0   -8     -0.4501328468     -9.7544746398     -0.1197161788     0.0771662664     -0.0629181337     0.0143107151     47.1083564758     76.7851409912     -38.6280212402
201 118    0   -8     -0.4333725929     -9.7975721359     -0.0670410633     0.1056625127     -0.0330902791     0.0249635195     47.1083564758     76.7851409912     -38.6280212402
202  70    1  -10     -0.4333725929     -9.7975721359     -0.0670410633     0.1056625127     -0.0330902791     0.0249635195     47.1083564758     76.7851409912     -38.6280212402
203  23    1  -13     -0.4309782505     -9.7544746398     -0.1484480619     0.1245712518     -0.0053929829     0.0340184020     46.2327384948     78.3665313720     -39.8087921142
203 231    1  -14     -0.4190066337     -9.6826448440     -0.0957729530     0.1306966066     0.0292286376     0.0428069686     46.2327384948     78.3665313720     -39.8087921142
204 183    2  -15     -0.4190066337     -9.6826448440     -0.0957729530     0.1306966066     0.0292286376     0.0428069686     46.2327384948     78.3665313720     -39.8087921142
205 135    2  -16     -0.4812590599     -9.6203927993     -0.2921074867     0.1043309211     0.0758346652     0.0372142505     46.2327384948     78.3665313720     -39.8087921142
206  88    1  -16     -0.4668931484     -9.7496862411     -0.0670410633     0.0414793634     0.0939444351     0.0278930401     46.2327384948     78.3665313720     -39.8087921142
207  40    1  -17     -0.4668931484     -9.7496862411     -0.0670410633     0.0414793634     0.0939444351     0.0278930401     46.2327384948     78.3665313720     -39.8087921142
207 248    2  -17     -0.4788647174     -9.8622188568     0.0909842967     0.0539964151     0.0779652309     0.0273604035     46.2327384948     78.3665313720     -39.8087921142
208 200    2  -18     -0.4764704227     -9.8741912841     0.0598580884     0.1376209378     0.1014014005     0.0308225631     46.2327384948     78.3665313720     -39.8087921142
209 153    2  -20     -0.4764704227     -9.8741912841     0.0598580884     0.1376209378     0.1014014005     0.0308225631     46.2327384948     78.3665313720     -39.8087921142
210 105    2  -22     -0.5052022933     -9.7856006622     -0.0670410633     0.2068641662     0.0854221916     0.0446712112     47.2834815979     77.6636886596     -39.8087921142
211  57    2  -25     -0.4573158264     -9.6563072204     -0.0335205316     0.2263055324     0.1261691808     0.0483996915     47.2834815979     77.6636886596     -39.8087921142
212  10    2  -25     -0.4573158264     -9.6563072204     -0.0335205316     0.2263055324     0.1261691808     0.0483996915     47.2834815979     77.6636886596     -39.8087921142
212 218    2  -26     -0.4597101688     -9.6323642730     -0.1771799468     0.1868901729     0.1607908010     0.0401437711     47.2834815979     77.6636886596     -39.8087921142
213 170    1  -26     -0.4549215316     -9.5916604995     -0.2107004880     0.1314955711     0.1709109687     0.0273604035     47.2834815979     77.6636886596     -39.8087921142
214 123    1  -25     -0.4549215316     -9.5916604995     -0.2107004880     0.1314955711     0.1709109687     0.0273604035     47.2834815979     77.6636886596     -39.8087921142
215  75    1  -25     -0.4884420394     -9.7161655426     -0.0622524166     0.0412130403     0.1842269802     0.0033915877     47.2834815979     77.6636886596     -39.8087921142
216  27    0  -23     -0.5363285064     -9.8286991119     -0.1125332117     0.0177768683     0.1400178194     -0.0032664165     47.2834815979     77.6636886596     -39.8087921142
216 236    1  -24     -0.5363285064     -9.8286991119     -0.1125332117     0.0177768683     0.1400178194     -0.0032664165     47.2834815979     77.6636886596     -39.8087921142
217 189    1  -25     -0.4477385520     -9.7544746398     -0.2154891252     0.0497352933     0.1022003650     0.0052558288     47.2834815979     78.3665313720     -39.8087921142
218 142    0  -25     -0.5770320415     -9.6946163177     -0.2442210197     0.0534637689     0.1051298856     -0.0011358549     47.2834815979     78.3665313720     -39.8087921142
219  94    1  -25     -0.5770320415     -9.6946163177     -0.2442210197     0.0534637689     0.1051298856     -0.0011358549     47.2834815979     78.3665313720     -39.8087921142
220  47    1  -25     -0.5890036106     -9.7281370162     0.0047886476     0.0305602335     0.0758346652     -0.0003368947     47.2834815979     78.3665313720     -39.8087921142
220 255    0  -25     -0.5626660346     -9.7401084899     -0.0933786296     0.0278970360     0.0723725032     0.0004620659     47.2834815979     78.3665313720     -39.8087921142
221 207    0  -25     -0.5626660346     -9.7401084899     -0.0933786296     0.0278970360     0.0723725032     0.0004620659     47.2834815979     78.3665313720     -39.8087921142
222 158    1  -25     -0.5363285064     -9.7017993927     -0.1915459060     0.0247011923     0.0899496364     0.0060547885     47.2834815979     78.3665313720     -39.8087921142
223 111    1  -25     -0.5267512321     -9.6778564453     -0.2370380401     0.0185758304     0.0987382030     0.0031252670     47.2834815979     78.3665313720     -39.8087921142
224  63    1  -25     -0.5267512321     -9.6778564453     -0.2370380401     0.0185758304     0.0987382030     0.0031252670     47.2834815979     78.3665313720     -39.8087921142
225  15    1  -24     -0.5674547195     -9.7496862411     -0.1915459060     0.0132494258     0.0606544113     0.0001957454     47.2834815979     78.3665313720     -39.8087921142
225 223    0  -24     -0.5411171436     -9.7712354660     -0.1412650966     0.0294949531     0.0055261440     -0.0035327367     47.1083564758     77.4879837036     -37.9532966613
226 175    0  -22     -0.5411171436     -9.7712354660     -0.1412650966     0.0294949531     0.0055261440     -0.0035327367     47.1083564758     77.4879837036     -37.9532966613
227 128    0  -21     -0.5937922477     -9.7927837371     -0.1819685935     0.0513332128     -0.0280301952     -0.0037990567     47.1083564758     77.4879837036     -37.9532966613
228  81    0  -23     -0.4812590599     -9.7113771438     -0.2202777862     0.0731714677     -0.0392156410     0.0012610261     47.1083564758     77.4879837036     -37.9532966613
229  33    0  -23     -0.4812590599     -9.7113771438     -0.2202777862     0.0731714677     -0.0392156410     0.0012610261     47.1083564758     77.4879837036     -37.9532966613
229 242    0  -23     -0.4644988059     -9.6850395202     -0.2370380401     0.0638502597     0.0127167880     -0.0027337763     47.1083564758     77.4879837036     -37.9532966613
230 194    0  -23     -0.4142179965     -9.6850395202     -0.4525271415     0.0326907992     0.0308265590     0.0004620659     47.1083564758     77.4879837036     -37.9532966613
231 146    1  -20     -0.4142179965     -9.6850395202     -0.4525271415     0.0326907992     0.0308265590     0.0004620659     47.1083564758     77.4879837036     -37.9532966613
232  97    1  -19     -0.4573158264     -9.7568693161     -0.5052022933     0.0097872629     0.0595891380     -0.0008695349     47.1083564758     77.4879837036     -37.9532966613
233  49    1  -18     -0.4884420394     -9.7951784133     -0.1987288665     -0.0019308235     0.0534637689     -0.0064622583     46.5829849243     75.9065933227     -39.1340675354
234   2    1  -16     -0.4884420394     -9.7951784133     -0.1987288665     -0.0019308235     0.0534637689     -0.0064622583     46.5829849243     75.9065933227     -39.1340675354
234 210    0  -16     -0.5028079986     -9.8286991119     0.0454921483     0.0364192771     0.0374845623     -0.0022011361     46.5829849243     75.9065933227     -39.1340675354
235 163    0  -17     -0.5459058284     -9.7808122634     -0.1963345432     0.0822263526     0.0332234382     0.0052558288     46.5829849243     75.9065933227     -39.1340675354
236 115    0  -18     -0.5459058284     -9.7808122634     -0.1963345432     0.0822263526     0.0332234382     0.0052558288     46.5829849243     75.9065933227     -39.1340675354
237  68    0  -17     -0.4740760803     -9.6203927993     -0.2154891252     0.0723725032     0.0374845623     0.0057884688     46.5829849243     75.9065933227     -39.1340675354
238  20    0  -17     -0.5028079986     -9.7377147674     -0.1508424043     0.0180431890     0.0505342531     -0.0043316965     46.5829849243     75.9065933227     -39.1340675354
238 228    0  -17     -0.5028079986     -9.7377147674     -0.1508424043     0.0180431890     0.0505342531     -0.0043316965     46.5829849243     75.9065933227     -39.1340675354
239 180    0  -15     -0.5866093158     -9.8239097595     -0.0095772953     0.0100535845     0.0465394496     -0.0147181844     46.5829849243     75.9065933227     -39.1340675354
240 132    0  -14     -0.5028079986     -9.8023614883     0.0167602658     0.0489363288     0.0052598233     -0.0059296183     46.2327384948     77.3122711181     -39.8087921142
241  84    0  -14     -0.5028079986     -9.8023614883     0.0167602658     0.0489363288     0.0052598233     -0.0059296183     46.2327384948     77.3122711181     -39.8087921142
242  36    0  -14     -0.5459058284     -9.7472915649     0.1771799468     0.1016677141     -0.0085888252     0.0023263068     46.2327384948     77.3122711181     -39.8087921142
242 245    0  -16     -0.5052022933     -9.6754617691     -0.1580253696     0.1187122106     -0.0179100298     0.0111148726     46.2327384948     77.3122711181     -39.8087921142
243 198    0  -17     -0.5052022933     -9.6754617691     -0.1580253696     0.1187122106     -0.0179100298     0.0111148726     46.2327384948     77.3122711181     -39.8087921142
244 151    1  -17     -0.4884420394     -9.7281370162     0.0359148550     0.0899496269     -0.0091214656     0.0116475117     46.2327384948     77.3122711181     -39.8087921142
245 103    1  -17     -0.5291455268     -9.7233486175     0.0598580884     0.0598554563     0.0329571223     0.0044568686     46.2327384948     77.3122711181     -39.8087921142
246  56    1  -17     -0.5291455268     -9.7233486175     0.0598580884     0.0598554563     0.0329571223     0.0044568686     46.2327384948     77.3122711181     -39.8087921142
247   8    2  -17     -0.5291455268     -9.7089824676     0.0838013267     0.0369519233     0.0683777046     -0.0024674563     46.2327384948     77.3122711181     -39.8087921142
247 216    2  -16     -0.5411171436     -9.7472915649     0.0742240333     0.0196411113     0.0657145023     -0.0045980172     46.4078598022     77.8394012451     -40.6521987915
248 169    1  -17     -0.5411171436     -9.7472915649     0.0742240333     0.0196411113     0.0657145023     -0.0045980172     46.4078598022     77.8394012451     -40.6521987915
249 121    0  -17     -0.5315398693     -9.8334875106     0.1460537433     0.0356203174     0.0473384094     -0.0037990567     46.4078598022     77.8394012451     -40.6521987915
250  73    1  -18     -0.5363285064     -9.7712354660     0.1436594247     0.0622523355     0.0353539991     0.0015273462     46.4078598022     77.8394012451     -40.6521987915
251  25    2  -19     -0.5363285064     -9.7712354660     0.1436594247     0.0622523355     0.0353539991     0.0015273462     46.4078598022     77.8394012451     -40.6521987915
251 234    1  -19     -0.5483001708     -9.6730680465     0.2107004880     0.0593228101     0.0220379948     0.0087179908     46.4078598022     77.8394012451     -40.6521987915
252 185    1  -19     -0.5052022933     -9.6467304229     0.0502807998     0.0239022302     0.0268317556     0.0012610261     46.4078598022     77.8394012451     -40.6521987915
253 137    1  -20     -0.5052022933     -9.6467304229     0.0502807998     0.0239022302     0.0268317556     0.0012610261     46.4078598022     77.8394012451     -40.6521987915
254  88    1  -21     -0.5866093158     -9.7568693161     0.2346437215     -0.0163121104     0.0558606529     -0.0131202626     46.4078598022     77.8394012451     -40.6521987915
255  41    1  -20     -0.5219625949     -9.8191213607     0.3423882961     -0.0077898669     0.0606544113     -0.0061959381     46.4078598022     77.8394012451     -40.6521987915
255 249    1  -21     -0.5219625949     -9.8191213607     0.3423882961     -0.0077898669     0.0606544113     -0.0061959381     46.4078598022     77.8394012451     -40.6521987915
  0 202    1  -22     -0.4980193138     -9.8478536605     0.2873188495     0.0316255140     0.0734377861     0.0033915877     47.1083564758     77.4879837036     -39.6401100158
  1 153    1  -23     -0.5028079986     -9.7808122634     0.2178834438     0.0715735435     0.0766336250     0.0153759946     47.1083564758     77.4879837036     -39.6401100158
  2 105    2  -24     -0.5028079986     -9.7808122634     0.2178834438     0.0715735435     0.0766336250     0.0153759946     47.1083564758     77.4879837036     -39.6401100158
  3  57    1  -26     -0.4501328468     -9.7448978424     0.1221105098     0.0822263526     0.0795631456     0.0262951231     47.1083564758     77.4879837036     -39.6401100158
  4   9    1  -27     -0.4525271415     -9.6922225952     0.0838013267     0.0638502597     0.1128531694     0.0159086346     47.1083564758     77.4879837036     -39.6401100158
  4 216    1  -27     -0.4525271415     -9.6922225952     0.0838013267     0.0638502597     0.1128531694     0.0159086346     47.1083564758     77.4879837036     -39.6401100158
  5 168    0  -27     -0.4932306766     -9.7496862411     0.1891515731     0.0436099243     0.1269681334     0.0095169506     47.1083564758     77.4879837036     -39.6401100158
  6 120    1  -26     -0.4429498672     -9.7401084899     0.1508424043     0.0345550417     0.1394851799     0.0087179908     47.1083564758     77.4879837036     -39.6401100158
  7  71    1  -26     -0.4429498672     -9.7401084899     0.1508424043     0.0345550417     0.1394851799     0.0087179908     47.1083564758     77.4879837036     -39.6401100158
  8  23    1  -26     -0.5219625949     -9.7736291885     0.2633756160     0.0409467220     0.1637203216     0.0121801531     47.4586067199     78.8936614990     -41.6642875671
  8 231    1  -27     -0.6009752750     -9.7472915649     0.4860476970     0.0566596126     0.1671824693     0.0164412736     47.4586067199     78.8936614990     -41.6642875671
  9 182    0  -29     -0.6009752750     -9.7472915649     0.4860476970     0.0566596126     0.1671824693     0.0164412736     47.4586067199     78.8936614990     -41.6642875671
 10 134    0  -30     -0.5913979530     -9.7185602188     0.2418267011     0.0768999481     0.1333598136     0.0191044788     47.4586067199     78.8936614990     -41.6642875671
 11  86    0  -30     -0.5339341640     -9.6706733703     -0.0454921483     0.0662471389     0.1224406957     0.0057884688     47.4586067199     78.8936614990     -41.6642875671
 12  38    1  -30     -0.5339341640     -9.6706733703     -0.0454921483     0.0662471389     0.1224406957     0.0057884688     47.4586067199     78.8936614990     -41.6642875671
 12 246    0  -29     -0.6368901252     -9.7161655426     0.0694353866     0.0140483846     0.1330935001     -0.0227077865     47.4586067199     78.8936614990     -41.6642875671
 13 198    0  -29     -0.6871709346     -9.7353200912     0.2059118509     -0.0040613842     0.1077930808     -0.0322953176     47.4586067199     78.8936614990     -41.6642875671
 14 150    0  -29     -0.6871709346     -9.7353200912     0.2059118509     -0.0040613842     0.1077930808     -0.0322953176     47.4586067199     78.8936614990     -41.6642875671
 15 102    0  -28     -0.6416787624     -9.7616577148     0.2011231899     0.0071240625     0.0614533805     -0.0293657922     46.2327384948     78.7179489135     -41.8329696655
 16  55    1  -29     -0.6416787624     -9.7041940689     0.0814070034     0.0193747892     0.0398814439     -0.0245720291     46.2327384948     78.7179489135     -41.8329696655
 17   7    2  -29     -0.6416787624     -9.7041940689     0.0814070034     0.0193747892     0.0398814439     -0.0245720291     46.2327384948     78.7179489135     -41.8329696655
 17 214    3  -28     -0.5722434043     -9.7496862411     -0.0622524166     0.0103199052     0.0044608631     -0.0285668354     46.2327384948     78.7179489135     -41.8329696655
 18 167    2  -28     -0.6009752750     -9.7688407897     -0.0861956501     0.0044608597     -0.0144478678     -0.0320289969     46.2327384948     78.7179489135     -41.8329696655
 19 119    2  -27     -0.6009752750     -9.7688407897     -0.0861956501     0.0044608597     -0.0144478678     -0.0320289969     46.2327384948     78.7179489135     -41.8329696655
 20  71    1  -25     -0.5483001708     -9.7544746398     -0.0215489125     0.0028629396     -0.0642497444     -0.0192456245     46.2327384948     78.7179489135     -41.8329696655
 21  24    1  -25     -0.4716817855     -9.7113771438     -0.0383091812     -0.0021971445     -0.0522653341     -0.0187129859     46.2327384948     78.7179489135     -41.8329696655
 21 233    2  -24     -0.4716817855     -9.7113771438     -0.0383091812     -0.0021971445     -0.0522653341     -0.0187129859     46.2327384948     78.7179489135     -41.8329696655
 22 186    2  -22     -0.4357668876     -9.7017993927     -0.0622524166     -0.0253669977     -0.0469389295     -0.0240393900     46.7581100463     77.1365661621     -41.6642875671
 23 139    2  -21     -0.4956250190     -9.7712354660     -0.0047886476     -0.0320250034     -0.0413462066     -0.0229741072     46.7581100463     77.1365661621     -41.6642875671
 24  92    2  -19     -0.4956250190     -9.7712354660     -0.0047886476     -0.0320250034     -0.0413462066     -0.0229741072     46.7581100463     77.1365661621     -41.6642875671
 25  44    1  -18     -0.4477385520     -9.7879953384     -0.0502807998     -0.0141815519     -0.0472052478     -0.0136529028     46.7581100463     77.1365661621     -41.6642875671
 25 253    0  -18     -0.4190066337     -9.7425031661     0.0239432382     0.0084556627     -0.0402809238     -0.0067285780     46.7581100463     77.1365661621     -41.6642875671
 26 205    0  -17     -0.4190066337     -9.7425031661     0.0239432382     0.0084556627     -0.0402809238     -0.0067285780     46.7581100463     77.1365661621     -41.6642875671
 27 157    1  -15     -0.5770320415     -9.7353200912     0.2011231899     0.0092546234     -0.0235027527     -0.0053969774     46.7581100463     77.1365661621     -41.6642875671
 28 109    1  -14     -0.5219625949     -9.6874332427     0.1460537433     0.0047271814     -0.0301607584     -0.0083264999     46.7581100463     77.1365661621     -41.6642875671
 29  61    1  -14     -0.5219625949     -9.6874332427     0.1460537433     0.0047271814     -0.0301607584     -0.0083264999     46.7581100463     77.1365661621     -41.6642875671
 30  13    1  -14     -0.5411171436     -9.6994056701     0.1292934894     -0.0112520289     -0.0357534837     -0.0179140272     46.5829849243     79.0693664550     -41.1582412719
 30 222    0  -13     -0.5506944656     -9.8191213607     0.2633756160     -0.0005992222     -0.0567927742     -0.0203109073     46.5829849243     79.0693664550     -41.1582412719
 31 174    1  -14     -0.5506944656     -9.8191213607     0.2633756160     -0.0005992222     -0.0567927742     -0.0203109073     46.5829849243     79.0693664550     -41.1582412719
 32 126    1  -14     -0.5913979530     -9.7425031661     0.4142179965     0.0294949531     -0.0788973522     -0.0160497846     46.5829849243     79.0693664550     -41.1582412719
 33  79    1  -15     -0.4788647174     -9.6874332427     0.1436594247     0.0430772829     -0.1004692792     -0.0093917798     46.5829849243     79.0693664550     -41.1582412719
 34  31    1  -16     -0.4788647174     -9.6874332427     0.1436594247     0.0430772829     -0.1004692792     -0.0093917798     46.5829849243     79.0693664550     -41.1582412719
 34 239    1  -15     -0.4980193138     -9.6994056701     0.2035175085     0.0161789488     -0.0812942314     -0.0184466657     46.5829849243     79.0693664550     -41.1582412719
 35 192    1  -16     -0.5363285064     -9.7808122634     0.4932306766     0.0041945409     -0.0818268680     -0.0251046705     46.5829849243     79.0693664550     -41.1582412719
 36 144    0  -17     -0.5363285064     -9.7808122634     0.4932306766     0.0041945409     -0.0818268680     -0.0251046705     46.5829849243     79.0693664550     -41.1582412719
 37  96    0  -17     -0.5291455268     -9.7903900146     0.5171739578     0.0318918371     -0.0775657415     -0.0192456245     46.5829849243     79.0693664550     -41.1582412719
 38  48    1  -18     -0.4070350170     -9.7520809173     0.2897131729     0.0529311275     -0.0381503629     -0.0112560212     47.1083564758     78.5422439575     -42.3390121459
 39   0    1  -20     -0.4070350170     -9.7520809173     0.2897131729     0.0529311275     -0.0381503629     -0.0112560212     47.1083564758     78.5422439575     -42.3390121459
 39 208    1  -20     -0.4812590599     -9.6922225952     0.3304166793     0.0537300968     0.0001997404     -0.0059296183     47.1083564758     78.5422439575     -42.3390121459
 40 160    1  -20     -0.4070350170     -9.7425031661     0.3471769332     0.0326907992     0.0278970360     -0.0019348161     47.1083564758     78.5422439575     -42.3390121459
 41 112    1  -21     -0.4070350170     -9.7425031661     0.3471769332     0.0326907992     0.0278970360     -0.0019348161     47.1083564758     78.5422439575     -42.3390121459
 42  63    1  -21     -0.4285839557     -9.6922225952     0.3040791034     0.0207063913     0.0761009788     -0.0072612180     47.1083564758     78.5422439575     -42.3390121459
 43  15    1  -21     -0.4046407222     -9.6730680465     0.1125332117     -0.0051266665     0.1000697970     -0.0035327367     47.1083564758     78.5422439575     -42.3390121459
 43 223    2  -22     -0.4046407222     -9.6730680465     0.1125332117     -0.0051266665     0.1000697970     -0.0035327367     47.1083564758     78.5422439575     -42.3390121459
 44 175    2  -22     -0.4692874431     -9.7832069396     0.2202777862     -0.0394819688     0.1115215659     0.0055221486     47.1083564758     78.5422439575     -42.3390121459
 45 127    1  -20     -0.4190066337     -9.7616577148     0.2298550844     -0.0258996367     0.1211090922     0.0103159117     47.2834815979     79.4207916259     -41.4956054687
 46  80    0  -21     -0.4190066337     -9.7616577148     0.2298550844     -0.0258996367     0.1211090922     0.0103159117     47.2834815979     79.4207916259     -41.4956054687
 47  32    0  -22     -0.4309782505     -9.7568693161     0.1292934894     -0.0123173105     0.1429473400     0.0092506303     47.2834815979     79.4207916259     -41.4956054687
 47 240    0  -21     -0.5004136562     -9.7377147674     0.2035175085     -0.0080561866     0.1533338308     0.0073863897     47.2834815979     79.4207916259     -41.4956054687
 48 192    0  -21     -0.5004136562     -9.7377147674     0.2035175085     -0.0080561866     0.1533338308     0.0073863897     47.2834815979     79.4207916259     -41.4956054687
 49 144    0  -21     -0.5315398693     -9.7233486175     0.1005615949     -0.0163121104     0.1293650150     0.0049895086     47.2834815979     79.4207916259     -41.4956054687
 50  96    0  -21     -0.4501328468     -9.6682786941     -0.1268991470     -0.0386830043     0.0787641906     0.0033915877     47.2834815979     79.4207916259     -41.4956054687
 51  48    0  -20     -0.4501328468     -9.6682786941     -0.1268991470     -0.0386830043     0.0787641906     0.0033915877     47.2834815979     79.4207916259     -41.4956054687
 52   0    0  -19     -0.4716817855     -9.6395473480     -0.1891515731     -0.1010019183     0.0984718799     -0.0075275382     47.2834815979     79.4207916259     -41.4956054687
 52 208    0  -18     -0.5171739578     -9.7185602188     -0.2011231899     -0.1513364315     0.1008687615     -0.0115223407     47.1083564758     79.2450790405     -41.6642875671
 53 161    0  -15     -0.5171739578     -9.7185602188     -0.2011231899     -0.1513364315     0.1008687615     -0.0115223407     47.1083564758     79.2450790405     -41.6642875671
 54 114    0  -12     -0.5602717399     -9.8023614883     -0.0430978250     -0.1635871648     0.0715735435     -0.0099244203     47.1083564758     79.2450790405     -41.6642875671
 55  66    0  -12     -0.4884420394     -9.7520809173     -0.3399939537     -0.1273676156     0.0619860172     -0.0099244203     47.1083564758     79.2450790405     -41.6642875671
 56  18    0  -10     -0.4884420394     -9.7520809173     -0.3399939537     -0.1273676156     0.0619860172     -0.0099244203     47.1083564758     79.2450790405     -41.6642875671
 56 226    0   -7     -0.5339341640     -9.7903900146     -0.4908363342     -0.1089915275     0.0683777046     -0.0088591394     47.1083564758     79.2450790405     -41.6642875671
 57 178    0   -6     -0.5099909305     -9.7281370162     -0.3208393812     -0.0786310291     0.0396151256     0.0001957454     47.1083564758     79.2450790405     -41.6642875671
 58 130    0   -4     -0.5099909305     -9.7281370162     -0.3208393812     -0.0786310291     0.0396151256     0.0001957454     47.1083564758     79.2450790405     -41.6642875671
 59  82    0   -1     -0.5483001708     -9.8837680816     0.0215489125     -0.0152468309     0.0159126291     0.0041905479     47.1083564758     79.2450790405     -41.6642875671
 60  33    0    0     -0.5171739578     -9.8071498870     0.0861956501     0.0366856002     -0.0069909038     -0.0043316965     46.7581100463     79.2450790405     -41.6642875671
 60 240    0    0     -0.5171739578     -9.8071498870     0.0861956501     0.0366856002     -0.0069909038     -0.0043316965     46.7581100463     79.2450790405     -41.6642875671
 61 192    0    0     -0.4932306766     -9.7089824676     0.0909842967     0.0385498409     -0.0099204254     -0.0120549821     46.7581100463     79.2450790405     -41.6642875671
 62 143    0    0     -0.4812590599     -9.6706733703     0.1077445626     0.0233695888     -0.0083225059     -0.0104570603     46.7581100463     79.2450790405     -41.6642875671
 63  95    0    0     -0.4812590599     -9.6706733703     0.1077445626     0.0233695888     -0.0083225059     -0.0104570603     46.7581100463     79.2450790405     -41.6642875671
 64  46    0    0     -0.5052022933     -9.7616577148     0.0885899734     0.0156463074     -0.0003329000     -0.0051306581     46.7581100463     79.2450790405     -41.6642875671
 64 253    0    0     -0.5291455268     -9.7784175872     0.1077445626     0.0196411113     0.0017976613     -0.0037990567     46.7581100463     79.2450790405     -41.6642875671
 65 205    0    0     -0.5291455268     -9.7784175872     0.1077445626     0.0196411113     0.0017976613     -0.0037990567     46.7581100463     79.2450790405     -41.6642875671
 66 156    0    0     -0.5004136562     -9.7065887451     0.1197161788     0.0257664704     -0.0013981805     -0.0014021751     46.7581100463     79.2450790405     -41.6642875671
 67 108    0    0     -0.4836534023     -9.7185602188     0.1149275422     0.0201737499     0.0023303015     0.0039242279     46.7581100463     79.2450790405     -41.6642875671
 68  60    0    0     -0.4836534023     -9.7185602188     0.1149275422     0.0201737499     0.0023303015     0.0039242279     46.7581100463     79.2450790405     -41.6642875671
 69  11    0    0     -0.5195682525     -9.7425031661     0.1125332117     0.0148473477     0.0092546262     0.0063211088     46.4078598022     79.9479141235     -40.3148345947
 69 219    0    0     -0.5363285064     -9.7520809173     0.1292934894     0.0169779071     0.0095209465     0.0060547885     46.4078598022     79.9479141235     -40.3148345947
 70 170    0    0     -0.5363285064     -9.7520809173     0.1292934894     0.0169779071     0.0095209465     0.0060547885     46.4078598022     79.9479141235     -40.3148345947
 71 122    0    0     -0.5147795677     -9.7401084899     0.1436594247     0.0239022302     -0.0013981805     0.0017936668     46.4078598022     79.9479141235     -40.3148345947
 72  73    0    0     -0.4836534023     -9.7233486175     0.1676026582     0.0286959934     -0.0035287423     -0.0059296183     46.4078598022     79.9479141235     -40.3148345947
 73  25    0    0     -0.4836534023     -9.7233486175     0.1676026582     0.0286959934     -0.0035287423     -0.0059296183     46.4078598022     79.9479141235     -40.3148345947
 73 233    0    0     -0.5291455268     -9.7401084899     0.1460537433     0.0172442293     0.0047271828     -0.0115223407     46.4078598022     79.9479141235     -40.3148345947
 74 185    0    0     -0.5195682525     -9.7137708663     0.1316878080     0.0127167868     -0.0011318604     -0.0211098670     46.4078598022     79.9479141235     -40.3148345947
 75 137    0    0     -0.5195682525     -9.7137708663     0.1316878080     0.0127167868     -0.0011318604     -0.0211098670     46.4078598022     79.9479141235     -40.3148345947
 76  89    0    0     -0.5004136562     -9.6898279190     0.1316878080     0.0057924613     -0.0131162667     -0.0378880381     47.6337280273     80.4750442504     -40.8208808898
 77  41    0    0     -0.5961865901     -9.6587018966     0.1340821266     -0.0093877878     -0.0264322757     -0.0567967653     47.6337280273     80.4750442504     -40.8208808898
 77 249    0    0     -0.5961865901     -9.6587018966     0.1340821266     -0.0093877878     -0.0264322757     -0.0567967653     47.6337280273     80.4750442504     -40.8208808898
 78 201    0    0     -0.4525271415     -9.7664461135     0.1268991470     -0.0477378892     -0.0639834165     -0.0940815830     47.6337280273     80.4750442504     -40.8208808898
 79 153    0    0     -0.4573158264     -9.8789796829     0.2059118509     -0.0842237567     -0.1060620069     -0.1326980113     47.6337280273     80.4750442504     -40.8208808898
 80 105    0    0     -0.4573158264     -9.8789796829     0.2059118509     -0.0842237567     -0.1060620069     -0.1326980113     47.6337280273     80.4750442504     -40.8208808898
 81  58    0    0     -0.4501328468     -9.7975721359     0.0933786296     -0.0922133541     -0.1018008828     -0.1433508157     47.6337280273     80.4750442504     -40.8208808898
 82  10    0    0     -0.3902747631     -9.7209539413     0.0526751232     -0.0509337329     -0.0730383014     -0.1212462425     47.6337280273     80.4750442504     -40.8208808898
 82 218    0    0     -0.3902747631     -9.7209539413     0.0526751232     -0.0509337329     -0.0730383014     -0.1212462425     47.6337280273     80.4750442504     -40.8208808898
 83 171    0    0     -0.4190066337     -9.6706733703     0.0359148550     0.0052598214     -0.0509337329     -0.0951468658     44.6566200256     78.8936614990     -40.3148345947
 84 122    0    0     -0.3519655704     -9.7209539413     0.1029559254     0.0244348740     -0.0602549362     -0.0815645408     44.6566200256     78.8936614990     -40.3148345947
 85  74    0    0     -0.3519655704     -9.7209539413     0.1029559254     0.0244348740     -0.0602549362     -0.0815645408     44.6566200256     78.8936614990     -40.3148345947
 86  26    0    0     -0.3423882961     -9.7975721359     0.1292934894     0.0124504661     -0.0669129419     -0.0687811756     44.6566200256     78.8936614990     -40.3148345947
 86 235    0    0     -0.3806974601     -9.8143329620     0.1029559254     -0.0032624247     -0.0669129419     -0.0458776426     44.6566200256     78.8936614990     -40.3148345947
 87 187    0    0     -0.3806974601     -9.8143329620     0.1029559254     -0.0032624247     -0.0669129419     -0.0458776426     44.6566200256     78.8936614990     -40.3148345947
 88 140    0    0     -1.1396980285     -9.6706733703     0.2035175085     -0.0051266665     -0.1065946459     -0.0285668354     44.6566200256     78.8936614990     -40.3148345947
 89  92    0    0     -0.2202777862     -9.7377147674     0.0670410633     0.0012650191     -0.4520118713     0.1000658035     44.6566200256     78.8936614990     -40.3148345947
 90  43    0    0     -0.2202777862     -9.7377147674     0.0670410633     0.0012650191     -0.4520118713     0.1000658035     44.6566200256     78.8936614990     -40.3148345947
 90 251    0    0     -0.4477385520     -9.7760238647     0.0574637699     0.0175105466     -0.3846328735     0.0835539627     45.1819915771     79.0693664550     -40.8208808898
 91 203    0    0     -0.4692874431     -9.6706733703     0.0359148550     0.0294949531     -0.4253798484     0.1037942886     45.1819915771     79.0693664550     -40.8208808898
 92 155    0    0     -0.4692874431     -9.6706733703     0.0359148550     0.0294949531     -0.4253798484     0.1037942886     45.1819915771     79.0693664550     -40.8208808898
 93 107   -1    0     -0.6033696174     -9.6371526718     0.0430978250     0.0119178236     -0.5201898097     0.1200398087     45.1819915771     79.0693664550     -40.8208808898
 94  58   -2    0     -0.5219625949     -9.7305316925     0.1747856235     -0.0794299888     -0.7436324119     0.1647816181     45.1819915771     79.0693664550     -40.8208808898
 95  11   -3    0     -0.5219625949     -9.7305316925     0.1747856235     -0.0794299888     -0.7436324119     0.1647816181     45.1819915771     79.0693664550     -40.8208808898
 95 219   -3    1     -0.5698490142     -9.8167276382     0.0622524166     -0.1686472415     -0.9497642517     0.2103223562     45.1819915771     79.0693664550     -40.8208808898
 96 172   -3    2     -0.5890036106     -9.7305316925     0.0263375616     -0.1707778072     -1.1343240737     0.2454766273     45.1819915771     79.0693664550     -40.8208808898
 97 124   -5    2     -0.5890036106     -9.7305316925     0.0263375616     -0.1707778072     -1.1343240737     0.2454766273     45.1819915771     79.0693664550     -40.8208808898
 98  76   -5    2     -0.7063254833     -9.7616577148     -0.1292934894     -0.1353572368     -1.2317973375     0.2334922075     49.7352180480     77.3122711181     -41.4956054687
 99  29   -6    2     -0.7757608890     -9.8646135330     -0.1077445626     -0.0711740589     -1.3119596242     0.1892830657     49.7352180480     77.3122711181     -41.4956054687
 99 237   -6    3     -0.7757608890     -9.8646135330     -0.1077445626     -0.0711740589     -1.3119596242     0.1892830657     49.7352180480     77.3122711181     -41.4956054687
100 190   -5    3     -0.8499849319     -9.7233486175     -0.0430978250     -0.0064582672     -1.3183513879     0.1197734947     49.7352180480     77.3122711181     -41.4956054687
101 143   -6    3     -0.8715337753     -9.6706733703     -0.0981672668     0.0015313384     -1.4176887512     0.0944730758     49.7352180480     77.3122711181     -41.4956054687
102  95   -5    4     -0.8715337753     -9.6706733703     -0.0981672668     0.0015313384     -1.4176887512     0.0944730758     49.7352180480     77.3122711181     -41.4956054687
103  48   -5    4     -0.6943538665     -9.6323642730     0.1221105098     -0.0517326927     -1.5026449203     0.0755643463     49.7352180480     77.3122711181     -41.4956054687
104   0   -5    4     -0.4788647174     -9.6946163177     0.2945018005     -0.1401510000     -1.5322064399     0.0164412736     49.7352180480     77.3122711181     -41.4956054687
104 208   -4    4     -0.4788647174     -9.6946163177     0.2945018005     -0.1401510000     -1.5322064399     0.0164412736     49.7352180480     77.3122711181     -41.4956054687
105 160   -5    5     -0.6823822021     -9.7185602188     0.1723913097     -0.2085952758     -1.5385981559     -0.1145882487     49.7352180480     77.3122711181     -41.4956054687
106 114   -6    5     -0.9002656936     -9.7760238647     -0.1053502440     -0.1870233440     -1.6627032756     -0.2365628719     52.3620758056     77.4879837036     -44.3631896972
107  66   -7    4     -0.9002656936     -9.7760238647     -0.1053502440     -0.1870233440     -1.6627032756     -0.2365628719     52.3620758056     77.4879837036     -44.3631896972
108  19   -9    3     -0.4022463798     -9.7472915649     0.2083061695     -0.1271013021     -1.9721673965     -0.2599990367     52.3620758056     77.4879837036     -44.3631896972
108 228   -9    2     -0.5506944656     -9.7760238647     0.2442210197     -0.1310961127     -2.0121154785     -0.2906258583     52.3620758056     77.4879837036     -44.3631896972
109 180  -10    2     -0.5506944656     -9.7760238647     0.2442210197     -0.1310961127     -2.0121154785     -0.2906258583     52.3620758056     77.4879837036     -44.3631896972
110 133  -11    1     -0.4740760803     -9.6922225952     -0.0407035017     -0.0746362257     -2.0054574012     -0.3137957096     52.3620758056     77.4879837036     -44.3631896972
111  86  -10    0     -0.1939402198     -9.8574304580     0.3615428924     -0.0695761442     -2.0062563419     -0.2879626750     52.3620758056     77.4879837036     -44.3631896972
112  38  -11    0     -0.1939402198     -9.8574304580     0.3615428924     -0.0695761442     -2.0062563419     -0.2879626750     52.3620758056     77.4879837036     -44.3631896972
112 247  -11    0     -0.3806974601     -9.9101057052     0.5267512321     -0.0903491115     -2.1450090408     -0.2496125698     52.3620758056     77.4879837036     -44.3631896972
113 200  -12   -1     -0.3328109979     -9.7401084899     0.4549215316     -0.0264322781     -2.3543367385     -0.2048707723     53.7630691528     78.5422439575     -46.0500030517
114 152  -14   -4     -0.3328109979     -9.7401084899     0.4549215316     -0.0264322781     -2.3543367385     -0.2048707723     53.7630691528     78.5422439575     -46.0500030517
115 105  -16   -5     -0.1843629074     -9.6036319732     -0.1436594247     0.0175105466     -2.5407609939     -0.1358938455     53.7630691528     78.5422439575     -46.0500030517
116  58  -16   -5     -0.2059118509     -9.7640523910     0.0239432382     0.0001997370     -2.2960126399     -0.1548025703     53.7630691528     78.5422439575     -46.0500030517
117  10  -16   -5     -0.2059118509     -9.7640523910     0.0239432382     0.0001997370     -2.2960126399     -0.1548025703     53.7630691528     78.5422439575     -46.0500030517
117 218  -16   -5     -0.5028079986     -9.8789796829     0.1508424043     -0.0072572269     -2.2451455593     -0.1494761705     53.7630691528     78.5422439575     -46.0500030517
118 171  -15   -5     -0.1891515731     -9.6754617691     -0.0526751232     0.0553280115     -2.3990786075     -0.1345622539     53.7630691528     78.5422439575     -46.0500030517
119 124  -15   -4     -0.1891515731     -9.6754617691     -0.0526751232     0.0553280115     -2.3990786075     -0.1345622539     53.7630691528     78.5422439575     -46.0500030517
120  77  -14   -4     0.0838013267     -9.6132097244     0.1412650966     0.0345550417     -2.2808325290     -0.0938152694     53.7630691528     78.5422439575     -46.0500030517
121  29  -13   -3     -0.0742240333     -9.9172887802     -0.0239432382     -0.0072572269     -2.0933430194     -0.0416165256     56.7401771545     78.7179489135     -49.5923080444
121 238  -11   -2     -0.0742240333     -9.9172887802     -0.0239432382     -0.0072572269     -2.0933430194     -0.0416165256     56.7401771545     78.7179489135     -49.5923080444
122 191  -10   -3     -0.4237952709     -10.1112289428     0.3256280183     0.0822263526     -1.9607154846     -0.1012722373     56.7401771545     78.7179489135     -49.5923080444
123 144  -10   -3     0.0670410633     -9.5509576797     0.0095772953     0.2396215677     -2.0475358963     -0.1135229587     56.7401771545     78.7179489135     -49.5923080444
124  97   -9   -2     0.0670410633     -9.5509576797     0.0095772953     0.2396215677     -2.0475358963     -0.1135229587     56.7401771545     78.7179489135     -49.5923080444
125  49   -7   -3     0.1436594247     -9.6395473480     -0.1628140068     0.2201801776     -1.6760192871     -0.1385570526     56.7401771545     78.7179489135     -49.5923080444
126   2   -5   -3     -0.0670410633     -9.7808122634     0.1556310415     0.1653182411     -1.3870619583     -0.1204472899     56.7401771545     78.7179489135     -49.5923080444
126 210   -3   -1     -0.0670410633     -9.7808122634     0.1556310415     0.1653182411     -1.3870619583     -0.1204472899     56.7401771545     78.7179489135     -49.5923080444
127 163   -1   -1     -0.1005615949     -9.7185602188     0.0430978250     0.1570623016     -1.4001116752     -0.0394859580     56.7401771545     78.7179489135     -49.5923080444
128 115    0    0     0.3208393812     -9.7712354660     0.3950634002     0.1232396602     -1.4389944076     0.0950057220     55.1640625000     79.2450790405     -54.1467056274
129  66    0    0     0.3208393812     -9.7712354660     0.3950634002     0.1232396602     -1.4389944076     0.0950057220     55.1640625000     79.2450790405     -54.1467056274
130  17    0    0     0.5483001708     -9.6323642730     0.6895652294     0.0148473477     -1.2991763305     0.1453402280     55.1640625000     79.2450790405     -54.1467056274
130 224    0    2     0.0311262083     -9.7089824676     0.5842149734     -0.0687771797     -1.1180785894     0.1032616496     55.1640625000     79.2450790405     -54.1467056274
131 176   -1    2     0.0311262083     -9.7089824676     0.5842149734     -0.0687771797     -1.1180785894     0.1032616496     55.1640625000     79.2450790405     -54.1467056274
132 128   -3    2     -0.0287318849     -9.7401084899     0.5052022933     -0.0879522323     -1.2536355257     0.0529271364     55.1640625000     79.2450790405     -54.1467056274
133  79   -4    1     -0.0838013267     -9.7329254150     0.2178834438     -0.0570590972     -1.3178187608     -0.0791676616     55.1640625000     79.2450790405     -54.1467056274
134  31   -5    1     -0.0838013267     -9.7329254150     0.2178834438     -0.0570590972     -1.3178187608     -0.0791676616     55.1640625000     79.2450790405     -54.1467056274
134 239   -5    1     -0.0694353866     -9.7832069396     0.4046407222     -0.0338892412     -1.3244767189     -0.1569331407     55.1640625000     79.2450790405     -54.1467056274
135 191   -5    1     0.2490096569     -9.7281370162     0.6201298236     -0.0442757320     -1.4073022842     -0.1566668128     55.1640625000     79.2450790405     -54.1467056274
136 143   -6    1     0.2490096569     -9.7281370162     0.6201298236     -0.0442757320     -1.4073022842     -0.1566668128     55.1640625000     79.2450790405     -54.1467056274
137  95   -6    0     0.2992904472     -9.7065887451     0.7661836147     -0.0586570215     -1.4600336551     -0.1971474838     55.8645591735     79.2450790405     -54.8214302062
138  47   -6    0     0.1676026582     -9.6299695968     0.2753472328     -0.1097904920     -1.5452561378     -0.2171215057     55.8645591735     79.2450790405     -54.8214302062
138 255   -7   -1     0.1676026582     -9.6299695968     0.2753472328     -0.1097904920     -1.5452561378     -0.2171215057     55.8645591735     79.2450790405     -54.8214302062
139 208   -9   -2     -0.0191545906     -9.8286991119     0.2418267011     -0.1215085744     -1.5910631179     -0.2695865631     55.8645591735     79.2450790405     -54.8214302062
140 161   -9   -2     -0.1197161788     -9.9771471023     0.2514039993     -0.0469389295     -1.6935964584     -0.3428246021     55.8645591735     79.2450790405     -54.8214302062
141 114  -10   -3     -0.1197161788     -9.9771471023     0.2514039993     -0.0469389295     -1.6935964584     -0.3428246021     55.8645591735     79.2450790405     -54.8214302062
142  66  -12   -3     0.1843629074     -9.8143329620     0.2298550844     0.0417456865     -1.8613781929     -0.3401614189     55.8645591735     79.2450790405     -54.8214302062
143  19  -11   -3     0.5626660346     -9.6491241455     0.2059118509     0.0723725032     -1.8355450630     -0.2829025745     55.8645591735     79.2450790405     -54.8214302062
143 227  -10   -5     0.5626660346     -9.6491241455     0.2059118509     0.0723725032     -1.8355450630     -0.2829025745     55.8645591735     79.2450790405     -54.8214302062
144 179  -10   -5     1.0439251661     -9.6802511215     0.3088677406     0.0159126281     -1.6565779685     -0.2014086008     55.1640625000     78.8936614990     -59.5445060729
145 131   -8   -5     0.5674547195     -9.7879953384     0.1077445626     -0.0203069162     -1.4954543113     -0.1542699337     55.1640625000     78.8936614990     -59.5445060729
146  83   -7   -6     0.5674547195     -9.7879953384     0.1077445626     -0.0203069162     -1.4954543113     -0.1542699337     55.1640625000     78.8936614990     -59.5445060729
147  35   -8   -5     0.6751992702     -9.9005289077     0.1245048284     0.0108525443     -1.4035737514     -0.0666506195     55.1640625000     78.8936614990     -59.5445060729
147 243   -7   -5     0.7182971000     -9.9244718551     0.1149275422     0.0611870574     -1.1897187232     -0.0879562282     55.1640625000     78.8936614990     -59.5445060729
148 195   -6   -5     0.7182971000     -9.9244718551     0.1149275422     0.0611870574     -1.1897187232     -0.0879562282     55.1640625000     78.8936614990     -59.5445060729
149 146   -6   -5     0.8356189727     -9.8694019317     0.1197161788     0.1349577307     -0.9614823341     -0.1532046699     55.1640625000     78.8936614990     -59.5445060729
150  98   -5   -4     0.7877325057     -9.7329254150     0.0598580884     0.1717099094     -0.7787867069     -0.1374917745     55.1640625000     78.8936614990     -59.5445060729
151  50   -3   -3     0.7877325057     -9.7329254150     0.0598580884     0.1717099094     -0.7787867069     -0.1374917745     55.1640625000     78.8936614990     -59.5445060729
152   1   -2   -3     0.7637892246     -9.6610965728     0.0095772953     0.2089947223     -0.5870361804     -0.0818308639     54.9889373779     78.7179489135     -61.7373657226
152 209   -2   -2     0.8428019523     -9.7113771438     0.2394323587     0.2124568939     -0.3793064594     -0.0275015544     54.9889373779     78.7179489135     -61.7373657226
153 161   -1   -2     0.8428019523     -9.7113771438     0.2394323587     0.2124568939     -0.3793064594     -0.0275015544     54.9889373779     78.7179489135     -61.7373657226
154 114   -1   -1     0.9505464553     -9.7113771438     0.3854861259     0.2191148996     -0.3012746572     0.1040606021     54.9889373779     78.7179489135     -61.7373657226
155  66   -1   -1     0.4788647174     -9.7736291885     0.4477385520     0.2036683320     -0.2589297533     0.2143171548     54.9889373779     78.7179489135     -61.7373657226
156  19    0   -1     0.4788647174     -9.7736291885     0.4477385520     0.2036683320     -0.2589297533     0.2143171548     54.9889373779     78.7179489135     -61.7373657226
156 227    0    0     0.5171739578     -9.6730680465     0.3926690864     0.2135221719     -0.2767732143     0.3275032281     54.9889373779     78.7179489135     -61.7373657226
157 179    0   -1     0.4166123390     -9.6610965728     0.4884420394     0.2175169944     -0.2927524089     0.2808971881     54.9889373779     78.7179489135     -61.7373657226
158 131    0   -1     0.4166123390     -9.6610965728     0.4884420394     0.2175169944     -0.2927524089     0.2808971881     54.9889373779     78.7179489135     -61.7373657226
159  83    0    0     0.5722434043     -9.7784175872     0.6057639122     0.1956787204     -0.2520054340     0.2201761960     54.8138122558     78.8936614990     -62.5807723999
160  35    0   -1     0.2945018005     -9.7520809173     0.6009752750     0.1663835048     -0.1867570114     0.1099196548     54.8138122558     78.8936614990     -62.5807723999
160 243    0   -1     0.2945018005     -9.7520809173     0.6009752750     0.1663835048     -0.1867570114     0.1099196548     54.8138122558     78.8936614990     -62.5807723999
161 194    0    0     0.0000000000     -9.6826448440     0.6440730571     0.1687803840     -0.2911544990     0.0049895086     54.8138122558     78.8936614990     -62.5807723999
162 145    0    0     0.0095772953     -9.7448978424     0.7111141681     0.1706446409     -0.5516156196     -0.0195119457     54.8138122558     78.8936614990     -62.5807723999
163  97    0    0     0.0095772953     -9.7448978424     0.7111141681     0.1706446409     -0.5516156196     -0.0195119457     54.8138122558     78.8936614990     -62.5807723999
164  50    0    0     0.4668931484     -9.6467304229     0.7494233131     0.1370882987     -0.7329796791     -0.0125876235     54.8138122558     78.8936614990     -62.5807723999
165   2   -1   -1     0.5578774452     -9.5341968536     0.8044927597     0.0587901782     -0.7231258392     -0.0426817989     54.8138122558     78.8936614990     -62.5807723999
165 210   -1   -1     0.5578774452     -9.5341968536     0.8044927597     0.0587901782     -0.7231258392     -0.0426817989     54.8138122558     78.8936614990     -62.5807723999
166 162    0   -1     0.3423882961     -9.6587018966     0.6991425037     -0.0386830043     -0.6831777572     -0.0746402215     56.0396804809     79.0693664550     -65.7857131958
167 115    0   -1     0.5243568897     -9.6658849716     0.6129468917     -0.0964744758     -0.7236584663     -0.0895541381     56.0396804809     79.0693664550     -65.7857131958
168  67    0   -1     0.5243568897     -9.6658849716     0.6129468917     -0.0964744758     -0.7236584663     -0.0895541381     56.0396804809     79.0693664550     -65.7857131958
169  19    0   -2     0.9050542831     -9.6610965728     0.5674547195     -0.1396183490     -0.6794493198     -0.1148545622     56.0396804809     79.0693664550     -65.7857131958
169 228    0   -2     0.8930827140     -9.6491241455     0.4788647174     -0.2003393411     -0.4669258117     -0.1774397945     56.0396804809     79.0693664550     -65.7857131958
170 180    0   -1     0.8930827140     -9.6491241455     0.4788647174     -0.2003393411     -0.4669258117     -0.1774397945     56.0396804809     79.0693664550     -65.7857131958
171 132    0   -1     0.8715337753     -9.7353200912     0.3423882961     -0.2352272987     -0.2703815460     -0.1830325126     56.0396804809     79.0693664550     -65.7857131958
172  85    0   -1     0.5650603771     -9.9244718551     0.4692874431     -0.1992740631     -0.1846264457     -0.1574657917     56.0396804809     79.0693664550     -65.7857131958
173  37    0    0     0.5650603771     -9.9244718551     0.4692874431     -0.1992740631     -0.1846264457     -0.1574657917     56.0396804809     79.0693664550     -65.7857131958
173 246    0    0     1.0151932239     -9.7209539413     0.2849245071     -0.1388193845     -0.1779684448     -0.0770371007     56.0396804809     79.0693664550     -65.7857131958
174 198    0    0     0.7781552314     -9.8358821868     0.3256280183     -0.1089915275     -0.0408135652     -0.0429481220     53.9381942749     78.7179489135     -64.7736282348
175 151    0    0     0.7781552314     -9.8358821868     0.3256280183     -0.1089915275     -0.0408135652     -0.0429481220     53.9381942749     78.7179489135     -64.7736282348
176 104    0    0     0.7853381633     -9.7113771438     0.3160507440     -0.0642497444     0.0044608631     0.0207023978     53.9381942749     78.7179489135     -64.7736282348
177  56    0    0     0.7302687168     -9.7784175872     0.3567542552     -0.0197742748     0.0103199064     0.0824886703     53.9381942749     78.7179489135     -64.7736282348
178   8    0    0     0.7302687168     -9.7784175872     0.3567542552     -0.0197742748     0.0103199064     0.0824886703     53.9381942749     78.7179489135     -64.7736282348
178 216    0    0     0.6656219959     -9.7760238647     0.3854861259     0.0159126281     0.0356203198     0.1261651754     53.9381942749     78.7179489135     -64.7736282348
179 168    0    0     0.6201298236     -9.7951784133     0.3711201906     0.0699756193     0.0603880929     0.1493350410     53.9381942749     78.7179489135     -64.7736282348
180 120    0    0     0.6201298236     -9.7951784133     0.3711201906     0.0699756193     0.0603880929     0.1493350410     53.9381942749     78.7179489135     -64.7736282348
181  72    0    0     0.5483001708     -9.7808122634     0.3854861259     0.1219080448     0.1043309211     0.1173766136     53.9381942749     78.7179489135     -64.7736282348
182  24    0    0     0.5722434043     -9.8550367355     0.4668931484     0.1669161415     0.1197774887     0.0920761966     53.9381942749     80.1236267089     -64.0988998413
182 232    0    0     0.5722434043     -9.8550367355     0.4668931484     0.1669161415     0.1197774887     0.0920761966     53.9381942749     80.1236267089     -64.0988998413
183 184    0    0     0.8547736167     -9.6730680465     0.3447826147     0.1823627281     0.1594591856     0.0790265130     53.9381942749     80.1236267089     -64.0988998413
184 136    0    0     0.2753472328     -9.7377147674     0.1460537433     0.1445452594     0.2486764430     0.0268277597     53.9381942749     80.1236267089     -64.0988998413
185  89    0    0     0.2753472328     -9.7377147674     0.1460537433     0.1445452594     0.2486764430     0.0268277597     53.9381942749     80.1236267089     -64.0988998413
186  41    0    1     0.3519655704     -9.6706733703     0.1412650966     0.1181795711     0.0787641906     0.0201697564     53.9381942749     80.1236267089     -64.0988998413
186 248   -1    5     0.4477385520     -9.6491241455     0.0933786296     0.0643828964     -0.0613202142     0.0073863897     53.9381942749     80.1236267089     -64.0988998413
187 201   -1    8     0.4477385520     -9.6491241455     0.0933786296     0.0643828964     -0.0613202142     0.0073863897     53.9381942749     80.1236267089     -64.0988998413
188 153   -1   11     0.8284359931     -9.7065887451     0.3447826147     -0.0008655433     -0.1116547346     -0.0123213016     53.9381942749     80.1236267089     -64.0988998413
189 106   -2   15     0.5554831027     -9.6108150482     0.0550694465     -0.0000665821     -0.0991376781     0.0015273462     54.1133155822     79.5964965820     -64.9423065185
190  58   -1   16     0.5554831027     -9.6108150482     0.0550694465     -0.0000665821     -0.0991376781     0.0015273462     54.1133155822     79.5964965820     -64.9423065185
191  10   -1   18     0.6536503314     -9.6563072204     0.1029559254     -0.0812942314     -0.0799626255     -0.0011358549     54.1133155822     79.5964965820     -64.9423065185
191 218   -2   19     0.3184450626     -9.8047552108     0.3208393812     -0.1369551420     -0.0386830043     -0.0541335678     54.1133155822     79.5964965820     -64.9423065185
192 171   -2   20     0.3184450626     -9.8047552108     0.3208393812     -0.1369551420     -0.0386830043     -0.0541335678     54.1133155822     79.5964965820     -64.9423065185
193 123   -1   21     0.0981672668     -9.9364433288     0.5794263362     -0.0938112735     -0.0653150129     -0.0389533185     54.1133155822     79.5964965820     -64.9423065185
194  76   -1   21     0.4142179965     -9.8143329620     0.3040791034     -0.0080561866     -0.1052630424     0.0161749553     54.1133155822     79.5964965820     -64.9423065185
195  28   -1   22     0.4142179965     -9.8143329620     0.3040791034     -0.0080561866     -0.1052630424     0.0161749553     54.1133155822     79.5964965820     -64.9423065185
195 236    0   23     0.5219625949     -9.8526420593     0.2968961238     0.0356203174     -0.0831584739     0.0276267242     54.1133155822     79.5964965820     -64.9423065185
196 189    1   24     0.6249184608     -9.8119382858     0.5794263362     0.0529311275     -0.0072572236     0.0129791128     55.1640625000     78.1908187866     -64.2675857543
197 141    2   23     0.6249184608     -9.8119382858     0.5794263362     0.0529311275     -0.0072572236     0.0129791128     55.1640625000     78.1908187866     -64.2675857543
198  92    3   24     0.5530887603     -9.7137708663     0.5459058284     0.0910149192     0.0673124217     -0.0069948983     55.1640625000     78.1908187866     -64.2675857543
199  44    3   25     0.2705585718     -9.6275758743     0.2035175085     0.0939444351     0.0531974506     0.0009947060     55.1640625000     78.1908187866     -64.2675857543
199 251    3   27     0.2705585718     -9.6275758743     0.2035175085     0.0939444351     0.0531974506     0.0009947060     55.1640625000     78.1908187866     -64.2675857543
200 202    4   30     0.3639371871     -9.7161655426     0.7446346759     0.0217716717     -0.0421451663     0.0161749553     55.1640625000     78.1908187866     -64.2675857543
201 154    5   31     0.4980193138     -9.7089824676     0.5961865901     0.0068577413     -0.0978060817     0.0156423149     55.1640625000     78.1908187866     -64.2675857543
202 105    6   32     0.4980193138     -9.7089824676     0.5961865901     0.0068577413     -0.0978060817     0.0156423149     55.1640625000     78.1908187866     -64.2675857543
203  57    5   30     0.7135085105     -9.6491241455     0.5722434043     -0.0013981833     -0.0304270792     0.0121801531     55.1640625000     78.1908187866     -64.2675857543
204   8    5   29     0.9337862968     -9.9196834564     1.0582910776     -0.0056593065     -0.0101867461     0.0502639341     55.1640625000     78.1908187866     -64.2675857543
204 216    5   30     0.9337862968     -9.9196834564     1.0582910776     -0.0056593065     -0.0101867461     0.0502639341     55.1640625000     78.1908187866     -64.2675857543
205 168    4   28     0.5913979530     -9.7927837371     0.8212530136     0.0539964151     0.0382835245     0.0547913789     53.7630691528     77.4879837036     -64.9423065185
206 120    4   27     0.5052022933     -9.7137708663     0.4405555725     0.0880853843     0.0880853843     0.0332194447     53.7630691528     77.4879837036     -64.9423065185
207  72    4   26     0.5052022933     -9.7137708663     0.4405555725     0.0880853843     0.0880853843     0.0332194447     53.7630691528     77.4879837036     -64.9423065185
208  23    4   24     0.6297071456     -9.8167276382     1.1684299707     0.0667797803     -0.0197742710     0.1067238092     53.7630691528     77.4879837036     -64.9423065185
208 231    4   23     0.5626660346     -9.7568693161     0.5075965881     0.1594591856     -0.0996703243     0.1179092526     53.7630691528     77.4879837036     -64.9423065185
209 184    4   23     0.5626660346     -9.7568693161     0.5075965881     0.1594591856     -0.0996703243     0.1179092526     53.7630691528     77.4879837036     -64.9423065185
210 136    3   21     0.5961865901     -9.6994056701     0.6416787624     0.1408167839     -0.0205732321     0.0220339989     53.7630691528     77.4879837036     -64.9423065185
211  88    2   20     0.3830918121     -9.6563072204     0.7901268005     0.1083257312     -0.0011318604     0.0199034357     53.7630691528     77.4879837036     -64.9423065185
212  40    2   22     0.3830918121     -9.6563072204     0.7901268005     0.1083257312     -0.0011318604     0.0199034357     53.7630691528     77.4879837036     -64.9423065185
212 248    2   21     0.4644988059     -9.7041940689     0.6943538665     0.0862211513     -0.0277638769     0.0249635195     54.6386909484     79.7722091674     -65.4483566284
213 200    2   23     0.2585869789     -9.6610965728     0.6201298236     0.0428109598     -0.0261659574     0.0036579074     54.6386909484     79.7722091674     -65.4483566284
214 151    2   24     0.2585869789     -9.6610965728     0.6201298236     0.0428109598     -0.0261659574     0.0036579074     54.6386909484     79.7722091674     -65.4483566284
215 103    2   23     0.4860476970     -9.7161655426     0.7087197780     -0.0088551473     -0.0557274913     0.0119138324     54.6386909484     79.7722091674     -65.4483566284
216  56    2   23     0.5363285064     -9.7472915649     1.0175875425     -0.0397482872     -0.0264322757     -0.0040653762     54.6386909484     79.7722091674     -65.4483566284
217   8    2   22     0.5363285064     -9.7472915649     1.0175875425     -0.0397482872     -0.0264322757     -0.0040653762     54.6386909484     79.7722091674     -65.4483566284
217 217    2   22     0.4381612300     -9.7113771438     0.6368901252     -0.0251006793     0.0095209465     -0.0133865821     54.6386909484     79.7722091674     -65.4483566284
218 169    1   22     0.4573158264     -9.7808122634     0.7805495262     -0.0610539007     0.0129831075     -0.0048643379     54.6386909484     79.7722091674     -65.4483566284
219 121    1   21     0.4573158264     -9.7808122634     0.7805495262     -0.0610539007     0.0129831075     -0.0048643379     54.6386909484     79.7722091674     -65.4483566284
220  73    2   20     0.3591485500     -9.9627809524     0.9864613533     -0.0418788480     0.0057924633     -0.0136529028     55.8645591735     78.5422439575     -65.2796707153
221  25    2   19     0.3974577426     -9.8095445632     0.7829438209     0.0641165733     -0.0549285364     -0.0024674563     55.8645591735     78.5422439575     -65.2796707153
221 233    1   18     0.3974577426     -9.8095445632     0.7829438209     0.0641165733     -0.0549285364     -0.0024674563     55.8645591735     78.5422439575     -65.2796707153
222 186    1   17     0.4166123390     -9.6587018966     0.5387228012     0.0950097179     -0.0424114799     0.0009947060     55.8645591735     78.5422439575     -65.2796707153
223 138    2   17     0.4237952709     -9.5796890258     0.4692874431     0.0356203174     -0.0179100298     0.0111148726     55.8645591735     78.5422439575     -65.2796707153
224  90    1   18     0.4237952709     -9.5796890258     0.4692874431     0.0356203174     -0.0179100298     0.0111148726     55.8645591735     78.5422439575     -65.2796707153
225  42    2   19     0.4405555725     -9.6491241455     0.7685779571     -0.0314923572     -0.0019308209     0.0081853504     55.8645591735     78.5422439575     -65.2796707153
225 250    3   20     0.2681642532     -9.8047552108     0.8140700340     -0.0456073284     -0.0133825874     0.0031252670     55.8645591735     78.5422439575     -65.2796707153
226 202    2   19     0.2681642532     -9.8047552108     0.8140700340     -0.0456073284     -0.0133825874     0.0031252670     55.8645591735     78.5422439575     -65.2796707153
227 154    2   19     0.3064734458     -9.7544746398     0.7206914424     -0.0330902814     -0.0344218778     0.0049895086     55.1640625000     78.8936614990     -64.2675857543
228 106    2   18     0.3423882961     -9.8741912841     0.6560447216     0.0153799867     -0.0855553531     0.0033915877     55.1640625000     78.8936614990     -64.2675857543
229  58    3   18     0.3423882961     -9.8741912841     0.6560447216     0.0153799867     -0.0855553531     0.0033915877     55.1640625000     78.8936614990     -64.2675857543
230   9    3   20     0.4214009761     -9.6491241455     0.5890036106     0.0095209417     -0.0986050415     -0.0008695349     55.1640625000     78.8936614990     -64.2675857543
230 217    3   20     0.3280223608     -9.6922225952     0.8284359931     -0.0051266665     -0.0778320693     -0.0213761901     55.1640625000     78.8936614990     -64.2675857543
231 169    4   20     0.3280223608     -9.6922225952     0.8284359931     -0.0051266665     -0.0778320693     -0.0213761901     55.1640625000     78.8936614990     -64.2675857543
232 121    4   21     0.5315398693     -9.7065887451     0.6225241661     0.0191084680     -0.1124536871     -0.0022011361     55.1640625000     78.8936614990     -64.2675857543
233  73    4   21     0.4812590599     -9.6730680465     0.4740760803     -0.0032624247     -0.0836911106     0.0092506303     55.1640625000     78.8936614990     -64.2675857543
234  24    5   21     0.4812590599     -9.6730680465     0.4740760803     -0.0032624247     -0.0836911106     0.0092506303     55.1640625000     78.8936614990     -64.2675857543
234 231    5   23     0.5171739578     -9.7903900146     0.7230857849     -0.0442757320     -0.0101867461     0.0132454335     55.1640625000     78.8936614990     -64.2675857543
235 183    5   25     0.4477385520     -9.7951784133     0.5722434043     -0.0322913217     0.0183095111     0.0153759946     54.6386909484     76.9608535766     -64.7736282348
236 135    5   24     0.4477385520     -9.7951784133     0.5722434043     -0.0322913217     0.0183095111     0.0153759946     54.6386909484     76.9608535766     -64.7736282348
237  88    5   24     0.3423882961     -9.7568693161     0.6368901252     -0.0077898669     -0.0099204254     0.0135117530     54.6386909484     76.9608535766     -64.7736282348
238  39    5   25     0.4429498672     -9.7640523910     0.5578774452     -0.0064582672     -0.0466726112     0.0260288000     54.6386909484     76.9608535766     -64.7736282348
238 247    5   25     0.4429498672     -9.7640523910     0.5578774452     -0.0064582672     -0.0466726112     0.0260288000     54.6386909484     76.9608535766     -64.7736282348
239 199    5   25     0.5123852729     -9.8861627578     0.7901268005     0.0129831051     -0.0272312378     0.0124464726     54.6386909484     76.9608535766     -64.7736282348
240 152    5   25     0.4333725929     -9.7664461135     0.4860476970     0.0590564966     -0.0197742710     0.0031252670     54.6386909484     76.9608535766     -64.7736282348
241 104    5   23     0.4333725929     -9.7664461135     0.4860476970     0.0590564966     -0.0197742710     0.0031252670     54.6386909484     76.9608535766     -64.7736282348
242  55    5   22     0.3519655704     -9.7137708663     0.4908363342     0.0478710460     -0.0152468299     0.0041905479     54.6386909484     76.9608535766     -64.7736282348
243   7    6   22     0.5890036106     -9.6563072204     0.7182971000     -0.0011318624     0.0036619021     0.0012610261     56.0396804809     79.0693664550     -65.4483566284
243 214    6   23     0.5890036106     -9.6563072204     0.7182971000     -0.0011318624     0.0036619021     0.0012610261     56.0396804809     79.0693664550     -65.4483566284
244 165    4   24     0.2107004880     -9.8765850067     1.0918116569     0.0001997370     0.0129831075     -0.0235067486     56.0396804809     79.0693664550     -65.4483566284
245 116    4   22     0.3519655704     -9.7113771438     0.6536503314     0.0521321773     -0.0783647060     -0.0045980172     56.0396804809     79.0693664550     -65.4483566284
246  68    4   22     0.3519655704     -9.7113771438     0.6536503314     0.0521321773     -0.0783647060     -0.0045980172     56.0396804809     79.0693664550     -65.4483566284
247  20    4   23     0.4525271415     -9.5341968536     0.6225241661     0.0124504661     -0.0498684501     0.0052558288     56.0396804809     79.0693664550     -65.4483566284
247 228    5   23     0.4142179965     -9.5653228759     0.8595622062     -0.0858216762     0.0129831075     0.0103159117     56.0396804809     79.0693664550     -65.4483566284
248 179    4   24     0.4142179965     -9.5653228759     0.8595622062     -0.0858216762     0.0129831075     0.0103159117     56.0396804809     79.0693664550     -65.4483566284
249 131    4   24     0.5578774452     -9.5892667770     1.3312439918     -0.1667829990     0.0350876808     0.0143107151     56.0396804809     79.0693664550     -65.4483566284
250  83    4   23     0.3926690864     -9.7448978424     1.0343478918     -0.1819632530     0.0270980787     0.0121801531     54.2884407043     79.0693664550     -65.1109924316
251  35    4   22     0.3926690864     -9.7448978424     1.0343478918     -0.1819632530     0.0270980787     0.0121801531     54.2884407043     79.0693664550     -65.1109924316
251 243    3   19     0.4046407222     -9.7927837371     1.2426539659     -0.1769031763     -0.0362861204     0.0113811922     54.2884407043     79.0693664550     -65.1109924316
252 195    3   17     0.3184450626     -9.9460210800     1.3336383104     -0.1191116924     -0.0850227165     -0.0022011361     54.2884407043     79.0693664550     -65.1109924316
253 148    2   14     0.3184450626     -9.9460210800     1.3336383104     -0.1191116924     -0.0850227165     -0.0022011361     54.2884407043     79.0693664550     -65.1109924316
254 100    1   11     0.5291455268     -9.7472915649     1.0606853961     -0.0410798835     -0.1316287398     -0.0107233810     54.2884407043     79.0693664550     -65.1109924316
255  53    2    8     0.6967482089     -9.6658849716     0.8619565010     -0.0213721966     -0.1018008828     -0.0344258785     54.2884407043     79.0693664550     -65.1109924316
  0   5    1    5     0.6967482089     -9.6658849716     0.8619565010     -0.0213721966     -0.1018008828     -0.0344258785     54.2884407043     79.0693664550     -65.1109924316
  0 212    1    4     0.4668931484     -9.7137708663     0.9002656936     -0.0394819688     -0.0061919441     -0.0836951065     54.2884407043     79.0693664550     -65.1109924316
  1 164    1    3     0.3447826147     -9.7544746398     0.6943538665     -0.0512000560     -0.0008655404     -0.0930163192     54.6386909484     78.3665313720     -66.7978057861
  2 115    0    2     0.3447826147     -9.7544746398     0.6943538665     -0.0512000560     -0.0008655404     -0.0930163192     54.6386909484     78.3665313720     -66.7978057861
  3  67    0    1     0.3759088277     -9.7185602188     0.5483001708     -0.0623855018     -0.0472052478     -0.0789013433     54.6386909484     78.3665313720     -66.7978057861
  4  18    0    0     0.2873188495     -9.7927837371     0.6081582069     -0.0586570215     -0.0892838287     -0.0405512428     54.6386909484     78.3665313720     -66.7978057861
  4 226    0    0     0.2873188495     -9.7927837371     0.6081582069     -0.0586570215     -0.0892838287     -0.0405512428     54.6386909484     78.3665313720     -66.7978057861
  5 178    0    0     0.6728049278     -9.6970109939     0.4908363342     -0.0469389295     -0.0501347732     -0.0192456245     54.6386909484     78.3665313720     -66.7978057861
  6 130    0    0     0.5171739578     -9.8095445632     0.5243568897     -0.0338892412     -0.0112520265     -0.0061959381     54.6386909484     78.3665313720     -66.7978057861
  7  82    0    0     0.5171739578     -9.8095445632     0.5243568897     -0.0338892412     -0.0112520265     -0.0061959381     54.6386909484     78.3665313720     -66.7978057861
  8  34    0    0     0.5171739578     -9.6898279190     0.5243568897     -0.0328239631     0.0113851869     0.0238982415     54.6386909484     78.3665313720     -66.7978057861
  8 241    0    0     0.4788647174     -9.7089824676     0.5291455268     -0.0397482872     0.0151136693     0.0587861776     54.1133155822     80.2993392944     -65.2796707153
  9 193    0    0     0.4788647174     -9.7089824676     0.5291455268     -0.0397482872     0.0151136693     0.0587861776     54.1133155822     80.2993392944     -65.2796707153
 10 145    0    0     0.5291455268     -9.7544746398     0.4716817855     -0.0501347732     0.0489363288     0.0683737087     54.1133155822     80.2993392944     -65.2796707153
 11  97    0    0     0.4525271415     -9.7808122634     0.4453442096     -0.0509337329     0.0963413143     0.0452038526     54.1133155822     80.2993392944     -65.2796707153
 12  49    0    0     0.4525271415     -9.7808122634     0.4453442096     -0.0509337329     0.0963413143     0.0452038526     54.1133155822     80.2993392944     -65.2796707153
 13   1    0    0     0.3495712518     -9.7736291885     0.4692874431     -0.0309597229     0.0987382030     0.0225666379     54.1133155822     80.2993392944     -65.2796707153
 13 209    0    0     0.3280223608     -9.7784175872     0.5004136562     -0.0061919460     0.0534637689     0.0031252670     54.1133155822     80.2993392944     -65.2796707153
 14 160    0    0     0.3280223608     -9.7784175872     0.5004136562     -0.0061919460     0.0534637689     0.0031252670     54.1133155822     80.2993392944     -65.2796707153
 15 112    0    0     0.4166123390     -9.7233486175     0.4860476970     0.0017976593     0.0188421516     -0.0088591394     54.1133155822     80.2993392944     -65.2796707153
 16  64    0    0     0.4740760803     -9.7113771438     0.4621044635     -0.0043277053     0.0116515064     -0.0120549821     54.1133155822     80.2993392944     -65.2796707153
 17  15    0    0     0.4740760803     -9.7113771438     0.4621044635     -0.0043277053     0.0116515064     -0.0120549821     54.1133155822     80.2993392944     -65.2796707153
 17 223    0    0     0.4309782505     -9.7281370162     0.4740760803     -0.0128499507     0.0156463098     -0.0157834625     56.2148056030     79.2450790405     -64.6049499511
 18 174    0    0     0.3926690864     -9.7401084899     0.5099909305     -0.0248343563     0.0148473501     -0.0133865821     56.2148056030     79.2450790405     -64.6049499511
 19 126    0    0     0.3926690864     -9.7401084899     0.5099909305     -0.0248343563     0.0148473501     -0.0133865821     56.2148056030     79.2450790405     -64.6049499511
 20  77    0    0     0.4142179965     -9.7065887451     0.4668931484     -0.0394819688     -0.0016645008     -0.0203109073     56.2148056030     79.2450790405     -64.6049499511
 21  28    0    0     0.4477385520     -9.7353200912     0.4836534023     -0.0519990158     -0.0171110701     -0.0189793090     56.2148056030     79.2450790405     -64.6049499511
 21 235    0    0     0.4477385520     -9.7353200912     0.4836534023     -0.0519990158     -0.0171110701     -0.0189793090     56.2148056030     79.2450790405     -64.6049499511
 22 187    0    0     0.4668931484     -9.7568693161     0.4549215316     -0.0663803005     -0.0075235438     -0.0032664165     56.2148056030     79.2450790405     -64.6049499511
 23 139    0    0     0.4668931484     -9.7568693161     0.4549215316     -0.0663803005     -0.0075235438     -0.0032664165     56.2148056030     79.2450790405     -64.6049499511
 24  91    0    0     0.3926690864     -9.7401084899     0.4453442096     -0.0772994279     0.0079230251     0.0079190301     56.2148056030     79.2450790405     -64.6049499511
 25  41    0    0     0.3495712518     -9.7425031661     0.3854861259     -0.0741035890     -0.0061919441     -0.0032664165     55.1640625000     77.8394012451     -65.9543991088
 25 249    0    0     0.3495712518     -9.7425031661     0.3854861259     -0.0741035890     -0.0061919441     -0.0032664165     55.1640625000     77.8394012451     -65.9543991088
 26 200    0    0     0.4453442096     -9.7664461135     0.3783031463     -0.0637170982     -0.0314923572     -0.0394859580     55.1640625000     77.8394012451     -65.9543991088
 27 152    0    0     0.5075965881     -9.7832069396     0.3878804397     -0.0504010915     -0.0317586779     -0.0589273262     55.1640625000     77.8394012451     -65.9543991088
 28 103    0    0     0.5075965881     -9.7832069396     0.3878804397     -0.0504010915     -0.0317586779     -0.0589273262     55.1640625000     77.8394012451     -65.9543991088
 29  55    0    0     0.4956250190     -9.8095445632     0.3950634002     -0.0344218850     -0.0157794690     -0.0448123645     55.1640625000     77.8394012451     -65.9543991088
 30   6    0    0     0.4932306766     -9.7257432937     0.3735145092     -0.0248343563     0.0023303015     -0.0208435487     55.1640625000     77.8394012451     -65.9543991088
 30 213    0    0     0.4932306766     -9.7257432937     0.3735145092     -0.0248343563     0.0023303015     -0.0208435487     55.1640625000     77.8394012451     -65.9543991088
 31 164    0    0     0.4788647174     -9.7568693161     0.3519655704     -0.0128499507     0.0041945428     0.0023263068     55.1640625000     77.8394012451     -65.9543991088
 32 115    0    0     0.5267512321     -9.7927837371     0.3783031463     0.0071240625     0.0129831075     0.0228329610     56.0396804809     78.0151138305     -65.4483566284
 33  66    0    0     0.5267512321     -9.7927837371     0.3783031463     0.0071240625     0.0129831075     0.0228329610     56.0396804809     78.0151138305     -65.4483566284
 34  17    0    0     0.7709722518     -9.7472915649     0.2801358699     0.0185758304     0.0747693824     0.0454701709     56.0396804809     78.0151138305     -65.4483566284
 34 224    0    0     0.3998520660     -9.7616577148     0.3759088277     0.0188421478     0.1741068124     0.0025926268     56.0396804809     78.0151138305     -65.4483566284
 35 176    0    0     0.3998520660     -9.7616577148     0.3759088277     0.0188421478     0.1741068124     0.0025926268     56.0396804809     78.0151138305     -65.4483566284
 36 127    0    0     0.3783031463     -9.6922225952     0.4333725929     0.0278970360     0.1546654224     0.0100495922     56.0396804809     78.0151138305     -65.4483566284
 37  78    0    0     0.4692874431     -9.6946163177     0.4214009761     0.0196411113     0.1381535768     0.0161749553     56.0396804809     78.0151138305     -65.4483566284
 38  30    0    0     0.4692874431     -9.6946163177     0.4214009761     0.0196411113     0.1381535768     0.0161749553     56.0396804809     78.0151138305     -65.4483566284
 38 237    0    0     0.4405555725     -9.7353200912     0.4094293594     0.0023302993     0.1504043102     0.0201697564     56.0396804809     78.0151138305     -65.4483566284
 39 188    0    0     0.4692874431     -9.7305316925     0.3878804397     -0.0139152299     0.1778352832     0.0175065541     54.8138122558     79.9479141235     -64.2675857543
 40 140    0    0     0.4692874431     -9.7305316925     0.3878804397     -0.0139152299     0.1778352832     0.0175065541     54.8138122558     79.9479141235     -64.2675857543
 41  93    0    0     0.3375996351     -9.7592630386     0.4285839557     -0.0216385149     0.2034020185     0.0092506303     54.8138122558     79.9479141235     -64.2675857543
 42  44    0    0     0.2585869789     -9.7281370162     0.4190066337     -0.0338892412     0.1828953647     0.0103159117     54.8138122558     79.9479141235     -64.2675857543
 42 252    0    0     0.2585869789     -9.7281370162     0.4190066337     -0.0338892412     0.1828953647     0.0103159117     54.8138122558     79.9479141235     -64.2675857543
 43 204    0    0     0.2825301933     -9.7161655426     0.4285839557     -0.0344218850     0.0974065971     0.0111148726     54.8138122558     79.9479141235     -64.2675857543
 44 157    0    0     0.4022463798     -9.7401084899     0.3806974601     -0.0381503629     0.0217716717     0.0145770335     54.8138122558     79.9479141235     -64.2675857543
 45 108    0    0     0.4022463798     -9.7401084899     0.3806974601     -0.0381503629     0.0217716717     0.0145770335     54.8138122558     79.9479141235     -64.2675857543
 46  60    0    0     0.4357668876     -9.7784175872     0.3759088277     -0.0445420455     0.0148473501     0.0100495922     54.8138122558     79.9479141235     -64.2675857543
 47  12    3   -1     0.3543598890     -9.7377147674     0.3375996351     -0.0559938192     0.0276307153     0.0076527109     54.8138122558     79.9479141235     -64.2675857543
 47 220    0    0     0.3543598890     -9.7377147674     0.3375996351     -0.0559938192     0.0276307153     0.0076527109     54.8138122558     79.9479141235     -64.2675857543
 48 172    0   -4     0.3759088277     -9.7161655426     0.3639371871     -0.0589233398     0.0033955817     -0.0219088268     55.3391838073     79.4207916259     -63.4241790771
 49 124    0    0     0.4166123390     -9.7353200912     0.3399939537     -0.0637170982     -0.0168447494     -0.0389533185     55.3391838073     79.4207916259     -63.4241790771
 50  76    0    3     0.4166123390     -9.7353200912     0.3399939537     -0.0637170982     -0.0168447494     -0.0389533185     55.3391838073     79.4207916259     -63.4241790771
 51  28    0    0     0.4644988059     -9.7903900146     0.3304166793     -0.0578580570     -0.0109857058     -0.0352248382     55.3391838073     79.4207916259     -63.4241790771
 51 236    0    0     0.5147795677     -9.7856006622     0.3328109979     -0.0461399698     0.0153799891     -0.0157834625     55.3391838073     79.4207916259     -63.4241790771
 52 188    0    0     0.5147795677     -9.7856006622     0.3328109979     -0.0461399698     0.0153799891     -0.0157834625     55.3391838073     79.4207916259     -63.4241790771
 53 140    0    0     0.4166123390     -9.7879953384     0.3232336997     -0.0493358087     0.0643828964     0.0175065541     55.3391838073     79.4207916259     -63.4241790771
 54  91    0    0     0.3854861259     -9.7233486175     0.2801358699     -0.0344218850     0.1112552404     -0.0136529028     55.3391838073     79.4207916259     -63.4241790771
 55  44    0    0     0.3854861259     -9.7233486175     0.2801358699     -0.0344218850     0.1112552404     -0.0136529028     55.3391838073     79.4207916259     -63.4241790771
 55 252    0    0     0.3639371871     -9.7664461135     0.3088677406     -0.0203069162     0.1085920448     -0.0349585151     56.7401771545     78.7179489135     -63.7615394592
 56 204    0    0     0.5219625949     -9.7640523910     0.2442210197     -0.0144478702     0.1163153290     -0.0394859580     56.7401771545     78.7179489135     -63.7615394592
 57 156    0    0     0.5219625949     -9.7640523910     0.2442210197     -0.0144478702     0.1163153290     -0.0394859580     56.7401771545     78.7179489135     -63.7615394592
 58 108    0    0     0.6033696174     -9.7448978424     0.2945018005     -0.0203069162     0.1733078479     -0.0637210893     56.7401771545     78.7179489135     -63.7615394592
 59  60    0    0     0.7374516487     -9.7017993927     0.2609812974     -0.0448083686     0.2673188686     -0.0759718179     56.7401771545     78.7179489135     -63.7615394592
 60  12    0    0     0.7374516487     -9.7017993927     0.2609812974     -0.0448083686     0.2673188686     -0.0759718179     56.7401771545     78.7179489135     -63.7615394592
 60 220    0    0     0.8835054397     -9.7089824676     0.1747856235     -0.0842237567     0.4817065715     -0.1116587162     56.7401771545     78.7179489135     -63.7615394592
 61 173    0    0     0.6464673995     -9.7640523910     0.1747856235     -0.1025998473     0.7501573085     -0.1518730545     56.7401771545     78.7179489135     -63.7615394592
 62 125    0    0     0.6464673995     -9.7640523910     0.1747856235     -0.1025998473     0.7501573085     -0.1518730545     56.7401771545     78.7179489135     -63.7615394592
 63  78    0    1     0.9074486732     -9.7257432937     0.1747856235     -0.1119210481     1.0082215070     -0.1382907390     54.9889373779     78.3665313720     -61.7373657226
 64  30    0    2     0.5937922477     -9.7161655426     0.2657699346     -0.1329603433     1.3419207334     -0.1121913671     54.9889373779     78.3665313720     -61.7373657226
 64 238    1    2     0.5937922477     -9.7161655426     0.2657699346     -0.1329603433     1.3419207334     -0.1121913671     54.9889373779     78.3665313720     -61.7373657226
 65 191    2    2     0.7135085105     -9.7329254150     0.2059118509     -0.1329603433     1.4111639022     -0.0538672447     54.9889373779     78.3665313720     -61.7373657226
 66 144    3    2     1.1325150728     -9.7305316925     0.1268991470     -0.1444121122     1.6447267532     -0.0112560212     54.9889373779     78.3665313720     -61.7373657226
 67  96    4    2     1.1325150728     -9.7305316925     0.1268991470     -0.1444121122     1.6447267532     -0.0112560212     54.9889373779     78.3665313720     -61.7373657226
 68  49    5    2     1.2426539659     -9.8502473831     0.2322494029     -0.1614565944     2.2394196987     -0.0248383498     54.9889373779     78.3665313720     -61.7373657226
 69   2    6    1     0.1556310415     -9.5772943496     0.0957729530     -0.1100568056     2.7646028995     -0.0421491575     54.9889373779     78.3665313720     -61.7373657226
 69 210    6    0     0.1556310415     -9.5772943496     0.0957729530     -0.1100568056     2.7646028995     -0.0421491575     54.9889373779     78.3665313720     -61.7373657226
 70 162    5    0     -0.4740760803     -9.5701122283     0.1268991470     -0.1119210481     2.1166460514     0.0859508419     55.1640625000     79.5964965820     -56.5082435607
 71 114    4    0     0.0047886476     -9.8143329620     0.1867572593     -0.0924796772     1.2202124595     0.1959410762     55.1640625000     79.5964965820     -56.5082435607
 72  65    3    0     0.0047886476     -9.8143329620     0.1867572593     -0.0924796772     1.2202124595     0.1959410762     55.1640625000     79.5964965820     -56.5082435607
 73  16    2    0     0.4932306766     -9.8717966079     0.1292934894     -0.0410798835     0.9613492012     0.1645152807     55.1640625000     79.5964965820     -56.5082435607
 73 223    2    0     0.7398460388     -9.8047552108     0.1125332117     -0.0277638792     1.1288646459     0.1314915895     55.1640625000     79.5964965820     -56.5082435607
 74 175    2    0     0.7398460388     -9.8047552108     0.1125332117     -0.0277638792     1.1288646459     0.1314915895     55.1640625000     79.5964965820     -56.5082435607
 75 127    3    0     0.6153411865     -9.6299695968     0.2130948066     -0.0195079536     1.4130282402     0.0875487518     55.1640625000     79.5964965820     -56.5082435607
 76  78    3    0     0.1843629074     -9.8023614883     0.1987288665     -0.0772994279     1.4937231540     0.0987341976     55.1640625000     79.5964965820     -56.5082435607
 77  29    3    1     0.1843629074     -9.8023614883     0.1987288665     -0.0772994279     1.4937231540     0.0987341976     55.1640625000     79.5964965820     -56.5082435607
 77 236    4    1     -0.0047886476     -9.7544746398     0.1867572593     -0.0722393465     1.3533724546     0.1051258921     56.7401771545     78.7179489135     -54.6527481079
 78 189    4    0     0.3399939537     -9.7568693161     0.1604196929     -0.0525316524     1.1538987159     0.1181755781     56.7401771545     78.7179489135     -54.6527481079
 79 141    4    0     0.3399939537     -9.7568693161     0.1604196929     -0.0525316524     1.1538987159     0.1181755781     56.7401771545     78.7179489135     -54.6527481079
 80  94    3    0     0.4142179965     -9.7999668121     0.2418267011     -0.0320250034     1.1573607921     0.1163113355     56.7401771545     78.7179489135     -54.6527481079
 81  46    3    0     0.4453442096     -9.8574304580     0.2178834438     0.0004660580     1.3083643913     0.0971362876     56.7401771545     78.7179489135     -54.6527481079
 81 253    4    0     0.4453442096     -9.8574304580     0.2178834438     0.0004660580     1.3083643913     0.0971362876     56.7401771545     78.7179489135     -54.6527481079
 82 205    4    0     0.3399939537     -9.8071498870     0.1867572593     0.0478710460     1.4694880485     0.0726348304     56.7401771545     78.7179489135     -54.6527481079
 83 156    4    0     0.1197161788     -9.8143329620     0.2466153383     0.0806284236     1.4918589591     0.0891466808     56.7401771545     78.7179489135     -54.6527481079
 84 109    3   -1     0.1197161788     -9.8143329620     0.2466153383     0.0806284236     1.4918589591     0.0891466808     56.7401771545     78.7179489135     -54.6527481079
 85  61    3   -2     0.1364764571     -9.6084213256     0.2130948066     0.1080593948     1.4298063278     0.1168439745     56.7401771545     78.7179489135     -54.6527481079
 86  12    3   -2     0.4237952709     -9.6371526718     0.2394323587     0.0713072204     1.4287410736     0.1376169443     56.9153022766     78.5422439575     -51.7851676940
 86 220    2   -2     0.4237952709     -9.6371526718     0.2394323587     0.0713072204     1.4287410736     0.1376169443     56.9153022766     78.5422439575     -51.7851676940
 87 173    2   -1     0.3040791034     -9.9005289077     0.0335205316     0.0547953701     1.5448566436     0.1282957553     56.9153022766     78.5422439575     -51.7851676940
 88 124    2   -1     0.6033696174     -9.8741912841     0.1125332117     0.1056625127     1.6210242271     0.1032616496     56.9153022766     78.5422439575     -51.7851676940
 89  77    1   -1     0.6033696174     -9.8741912841     0.1125332117     0.1056625127     1.6210242271     0.1032616496     56.9153022766     78.5422439575     -51.7851676940
 90  29    1    0     0.6057639122     -9.6922225952     0.2394323587     0.1365556597     1.9027910232     -0.0133865821     56.9153022766     78.5422439575     -51.7851676940
 90 237    1    0     -0.0071829710     -9.8095445632     0.0071829710     0.1306966066     2.0713715553     -0.1494761705     56.9153022766     78.5422439575     -51.7851676940
 91 189    0    0     -0.0071829710     -9.8095445632     0.0071829710     0.1306966066     2.0713715553     -0.1494761705     56.9153022766     78.5422439575     -51.7851676940
 92 141    1    0     0.2633756160     -9.6012382507     0.0694353866     0.1160490155     1.9621803283     -0.1715807437     56.9153022766     78.5422439575     -51.7851676940
 93  93    0    1     0.2154891252     -9.7999668121     0.0861956501     0.0566596126     1.9624466896     -0.2046044349     54.8138122558     79.5964965820     -49.7609901428
 94  45    0    2     0.2154891252     -9.7999668121     0.0861956501     0.0566596126     1.9624466896     -0.2046044349     54.8138122558     79.5964965820     -49.7609901428
 94 253    0    3     -1.1492754220     -9.8382759094     0.4501328468     0.0260327935     1.9946714401     -0.1675859546     54.8138122558     79.5964965820     -49.7609901428
 95 205   -2    3     -0.0239432382     -10.0178499221     0.3759088277     0.1269681334     1.6692281723     0.0939404392     54.8138122558     79.5964965820     -49.7609901428
 96 158   -1    3     -0.0239432382     -10.0178499221     0.3759088277     0.1269681334     1.6692281723     0.0939404392     54.8138122558     79.5964965820     -49.7609901428
 97 111    0    3     -0.1963345432     -9.9651756286     0.3878804397     0.2769063949     1.6966591835     0.1519982337     54.8138122558     79.5964965820     -49.7609901428
 98  63    0    2     0.5099909305     -9.4408187866     0.4285839557     0.3964841365     1.6979907989     0.2366880416     54.8138122558     79.5964965820     -49.7609901428
 99  14    0    2     0.5099909305     -9.4408187866     0.4285839557     0.3964841365     1.6979907989     0.2366880416     54.8138122558     79.5964965820     -49.7609901428
 99 221   -1    3     0.3160507440     -9.4264526367     0.4094293594     0.2875592231     1.8870780944     0.0444048929     54.8138122558     79.5964965820     -49.7609901428
100 173    0    3     -0.1987288665     -9.6682786941     0.5435114860     0.1014014005     1.9893450736     -0.0671832561     53.0625724792     78.5422439575     -47.7368164062
101 125    0    3     -0.1987288665     -9.6682786941     0.5435114860     0.1014014005     1.9893450736     -0.0671832561     53.0625724792     78.5422439575     -47.7368164062
102  77    0    4     -0.4357668876     -9.5725059509     0.8068870544     -0.0589233398     1.9438042640     -0.0911520767     53.0625724792     78.5422439575     -47.7368164062
103  29    0    4     -0.3974577426     -9.7736291885     0.7135085105     -0.2131227016     1.8287539482     -0.0093917798     53.0625724792     78.5422439575     -47.7368164062
103 238    0    4     -0.3974577426     -9.7736291885     0.7135085105     -0.2131227016     1.8287539482     -0.0093917798     53.0625724792     78.5422439575     -47.7368164062
104 191    1    3     -0.2154891252     -9.7281370162     0.8140700340     -0.2330967426     1.9488643646     0.0446712112     53.0625724792     78.5422439575     -47.7368164062
105 143    3    2     -0.4788647174     -9.8478536605     0.6536503314     -0.1819632530     2.0916118621     0.1445412731     53.0625724792     78.5422439575     -47.7368164062
106  96    6    0     -0.4788647174     -9.8478536605     0.6536503314     -0.1819632530     2.0916118621     0.1445412731     53.0625724792     78.5422439575     -47.7368164062
107  48    6   -1     0.2801358699     -9.6012382507     0.3759088277     -0.0962081527     2.0279614925     0.2824951171     53.0625724792     78.5422439575     -47.7368164062
108   0    7   -1     -0.7566062927     -9.8789796829     0.2657699346     -0.2141880035     2.2231740951     0.1357527017     52.3620758056     78.5422439575     -45.7126388549
108 208    7   -2     -0.7566062927     -9.8789796829     0.2657699346     -0.2141880035     2.2231740951     0.1357527017     52.3620758056     78.5422439575     -45.7126388549
109 161    7   -3     -0.3998520660     -9.7688407897     0.2490096569     -0.1942139816     2.0777633190     0.1165776491     52.3620758056     78.5422439575     -45.7126388549
110 113    7   -3     -0.7997041225     -9.7736291885     0.1316878080     -0.1231064915     1.8924044609     0.0936741256     52.3620758056     78.5422439575     -45.7126388549
111  66    7   -2     -0.7997041225     -9.7736291885     0.1316878080     -0.1231064915     1.8924044609     0.0936741256     52.3620758056     78.5422439575     -45.7126388549
112  18    6   -2     -0.5291455268     -9.8526420593     0.0861956501     -0.1353572368     1.2902545928     0.1767660236     52.3620758056     78.5422439575     -45.7126388549
112 226    4   -2     -0.7494233131     -9.8358821868     0.1676026582     -0.0754351854     0.9086177825     0.1602541685     52.3620758056     78.5422439575     -45.7126388549
113 179    3   -2     -0.7494233131     -9.8358821868     0.1676026582     -0.0754351854     0.9086177825     0.1602541685     52.3620758056     78.5422439575     -45.7126388549
114 132    2   -2     -0.7182971000     -9.7137708663     0.0430978250     0.0023302993     0.5866367340     0.1386822338     52.3620758056     78.5422439575     -45.7126388549
115  83    2   -2     -0.5099909305     -9.7425031661     0.2226721048     0.0398814392     0.3485465288     0.1168439745     52.3620758056     78.5422439575     -45.7126388549
116  35    1   -1     -0.5099909305     -9.7425031661     0.2226721048     0.0398814392     0.3485465288     0.1168439745     52.3620758056     78.5422439575     -45.7126388549
116 243    0    0     -0.3926690864     -9.7616577148     0.2945018005     0.0601217746     0.3293714761     0.0265614414     49.2098464965     78.5422439575     -42.0016479492
117 195    0   -1     -0.4429498672     -9.8071498870     0.2130948066     0.0766336250     0.3970167922     -0.0586610126     49.2098464965     78.5422439575     -42.0016479492
118 146    0   -1     -0.4429498672     -9.8071498870     0.2130948066     0.0766336250     0.3970167922     -0.0586610126     49.2098464965     78.5422439575     -42.0016479492
119  98    0    0     -0.5650603771     -9.7736291885     0.2825301933     0.0782315444     0.4020768642     -0.0860919857     49.2098464965     78.5422439575     -42.0016479492
120  50    0   -1     -0.4812590599     -9.7640523910     0.2274607658     0.0614533805     0.3392253160     -0.0786350250     49.2098464965     78.5422439575     -42.0016479492
121   2    0   -1     -0.4812590599     -9.7640523910     0.2274607658     0.0614533805     0.3392253160     -0.0786350250     49.2098464965     78.5422439575     -42.0016479492
121 209    0   -1     -0.6177354812     -9.6706733703     0.2202777862     0.0438762474     0.3224471569     -0.0906194305     49.2098464965     78.5422439575     -42.0016479492
122 162    0   -1     -0.4070350170     -9.6275758743     0.3783031463     0.0121841442     0.2518723011     -0.0828961467     49.2098464965     78.5422439575     -42.0016479492
123 114    0    0     -0.4070350170     -9.6275758743     0.3783031463     0.0121841442     0.2518723011     -0.0828961467     49.2098464965     78.5422439575     -42.0016479492
124  66    0    0     -0.3016848087     -9.7017993927     0.3998520660     -0.0418788480     0.3291051387     -0.1050007224     48.6844749450     77.6636886596     -42.1703300476
125  17    1   -1     -0.6344957828     -9.7137708663     0.1340821266     -0.0690435028     0.4673253059     -0.1273716092     48.6844749450     77.6636886596     -42.1703300476
125 225    1   -1     -0.6344957828     -9.7137708663     0.1340821266     -0.0690435028     0.4673253059     -0.1273716092     48.6844749450     77.6636886596     -42.1703300476
126 177    1    0     -0.4716817855     -9.7305316925     0.2490096569     -0.0621191787     0.3155228137     -0.0906194305     48.6844749450     77.6636886596     -42.1703300476
127 130    2   -1     -0.3280223608     -9.7592630386     0.2346437215     -0.0695761442     0.2220444440     -0.0887551879     48.6844749450     77.6636886596     -42.1703300476
128  82    1   -1     -0.3280223608     -9.7592630386     0.2346437215     -0.0695761442     0.2220444440     -0.0887551879     48.6844749450     77.6636886596     -42.1703300476
129  34    1    0     -0.2801358699     -9.7185602188     0.2107004880     -0.0802289485     0.3016741752     -0.0850267028     48.6844749450     77.6636886596     -42.1703300476
129 242    2    0     -0.4166123390     -9.6491241455     0.1125332117     -0.0842237567     0.3810375976     -0.0738412618     48.6844749450     77.6636886596     -42.1703300476
130 194    2   -1     -0.4166123390     -9.6491241455     0.1125332117     -0.0842237567     0.3810375976     -0.0738412618     48.6844749450     77.6636886596     -42.1703300476
131 147    2   -1     -0.3375996351     -9.6970109939     0.1245048284     -0.1047304034     0.2356267452     -0.0551988506     48.8595962524     77.8394012451     -41.3269233703
132  99    1    0     -0.3088677406     -9.7209539413     0.1197161788     -0.1374877810     0.1314955830     -0.0022011361     48.8595962524     77.8394012451     -41.3269233703
133  52    1    0     -0.3088677406     -9.7209539413     0.1197161788     -0.1374877810     0.1314955830     -0.0022011361     48.8595962524     77.8394012451     -41.3269233703
134   4    1    0     -0.4597101688     -9.9436264038     0.1340821266     -0.1342919468     0.0761009788     0.0438722515     48.8595962524     77.8394012451     -41.3269233703
134 212    0    0     -0.4405555725     -9.8622188568     0.0239432382     -0.0895501518     -0.0043277025     0.0084516706     48.8595962524     77.8394012451     -41.3269233703
135 164    0    0     -0.4405555725     -9.8622188568     0.0239432382     -0.0895501518     -0.0043277025     0.0084516706     48.8595962524     77.8394012451     -41.3269233703
136 117    0    0     -0.2394323587     -9.7568693161     0.0885899734     -0.0288291597     -0.0330902791     -0.0261699533     48.8595962524     77.8394012451     -41.3269233703
137  69    0    0     -0.2873188495     -9.7640523910     0.1221105098     0.0020639784     -0.0005992200     -0.0184466657     48.8595962524     77.8394012451     -41.3269233703
138  21    0    0     -0.2873188495     -9.7640523910     0.1221105098     0.0020639784     -0.0005992200     -0.0184466657     48.8595962524     77.8394012451     -41.3269233703
138 228    0    0     -0.2968961238     -9.7113771438     0.0718297100     0.0193747892     0.0116515064     -0.0101907408     49.0347213745     78.0151138305     -40.4835166931
139 180    0    0     -0.3399939537     -9.7808122634     0.0981672668     0.0185758304     0.0209727120     -0.0011358549     49.0347213745     78.0151138305     -40.4835166931
140 133    0    0     -0.3399939537     -9.7808122634     0.0981672668     0.0185758304     0.0209727120     -0.0011358549     49.0347213745     78.0151138305     -40.4835166931
141  85    0    0     -0.2753472328     -9.7472915649     0.1173218607     0.0108525443     0.0284296779     0.0201697564     49.0347213745     78.0151138305     -40.4835166931
142  36    0    0     -0.3830918121     -9.7568693161     0.1029559254     0.0100535845     0.0345550417     0.0428069686     49.0347213745     78.0151138305     -40.4835166931
142 244    0    0     -0.3830918121     -9.7568693161     0.1029559254     0.0100535845     0.0345550417     0.0428069686     49.0347213745     78.0151138305     -40.4835166931
143 196    0    0     -0.3160507440     -9.7377147674     0.0838013267     0.0286959934     0.0231032752     0.0481333732     49.0347213745     78.0151138305     -40.4835166931
144 148    0    0     -0.4142179965     -9.8143329620     0.0885899734     0.0414793634     0.0350876808     0.0550576972     49.0347213745     78.0151138305     -40.4835166931
145 100    0    0     -0.4142179965     -9.8143329620     0.0885899734     0.0414793634     0.0350876808     0.0550576972     49.0347213745     78.0151138305     -40.4835166931
146  52    0    0     -0.3615428924     -9.8502473831     0.0311262083     0.0766336250     0.0273643970     0.0406764078     49.3849678039     78.3665313720     -40.4835166931
147   4    0    0     -0.3160507440     -9.7496862411     0.1149275422     0.1213754177     0.1037982821     0.0060547885     49.3849678039     78.3665313720     -40.4835166931
147 212    0    0     -0.3160507440     -9.7496862411     0.1149275422     0.1213754177     0.1037982821     0.0060547885     49.3849678039     78.3665313720     -40.4835166931
148 164    0    0     -0.2825301933     -9.7425031661     0.1029559254     0.1381535644     0.1626550436     0.0143107151     49.3849678039     78.3665313720     -40.4835166931
149 116    0    0     -0.3375996351     -9.7736291885     0.1316878080     0.1392188549     0.2159190654     0.0270940804     49.3849678039     78.3665313720     -40.4835166931
150  68    0    0     -0.3375996351     -9.7736291885     0.1316878080     0.1392188549     0.2159190654     0.0270940804     49.3849678039     78.3665313720     -40.4835166931
151  20    1    0     -0.4190066337     -9.7832069396     0.0694353866     0.1264354944     0.2500080585     0.0329531240     49.3849678039     78.3665313720     -40.4835166931
151 228    1    1     -0.4573158264     -9.7185602188     0.0478864765     0.1099236373     0.2598619222     0.0585198593     49.3849678039     78.3665313720     -40.4835166931
152 180    1    3     -0.4573158264     -9.7185602188     0.0478864765     0.1099236373     0.2598619222     0.0585198593     49.3849678039     78.3665313720     -40.4835166931
153 132    2    4     -0.3399939537     -9.6898279190     0.2346437215     0.0816937065     0.2587966442     0.0928751564     49.3849678039     78.3665313720     -40.4835166931
154  85    1    4     -0.4214009761     -9.6946163177     0.2274607658     0.0571922540     0.2721126317     0.1128491640     48.1590995788     78.5422439575     -40.9895629882
155  37    1    5     -0.4214009761     -9.6946163177     0.2274607658     0.0571922540     0.2721126317     0.1128491640     48.1590995788     78.5422439575     -40.9895629882
155 245    1    6     -0.5363285064     -9.7688407897     0.2753472328     0.0417456865     0.2548018455     0.1250998973     48.1590995788     78.5422439575     -40.9895629882
156 197    1    5     -0.5267512321     -9.8215160369     0.3447826147     0.0523984909     0.1991409111     0.1258988618     48.1590995788     78.5422439575     -40.9895629882
157 149    1    4     -0.5267512321     -9.8215160369     0.3447826147     0.0523984909     0.1991409111     0.1258988618     48.1590995788     78.5422439575     -40.9895629882
158 101    0    5     -0.7159028053     -9.7377147674     0.0071829710     0.0806284236     0.1424147033     0.1152460455     48.1590995788     78.5422439575     -40.9895629882
159  53    1    5     -0.6608333587     -9.7425031661     -0.0335205316     0.0816937065     0.0412130403     0.1136481285     48.1590995788     78.5422439575     -40.9895629882
160   5    1    6     -0.6608333587     -9.7425031661     -0.0335205316     0.0816937065     0.0412130403     0.1136481285     48.1590995788     78.5422439575     -40.9895629882
160 213    0    8     -0.4908363342     -9.6467304229     0.0095772953     0.0622523355     -0.0072572236     0.1088543653     48.1590995788     78.5422439575     -40.9895629882
161 166    1   10     -0.4860476970     -9.7089824676     -0.0574637699     0.0420120048     0.0302939176     0.0771622705     49.2098464965     78.5422439575     -42.0016479492
162 117    1   11     -0.4860476970     -9.7089824676     -0.0574637699     0.0420120048     0.0302939176     0.0771622705     49.2098464965     78.5422439575     -42.0016479492
163  69    1   12     -0.6943538665     -9.7041940689     0.1292934894     0.0175105466     0.0534637689     0.0574545812     49.2098464965     78.5422439575     -42.0016479492
164  21    1   14     -0.6919595718     -9.7520809173     0.1268991470     0.0097872629     -0.0107193851     0.0630473041     49.2098464965     78.5422439575     -42.0016479492
164 229    1   15     -0.6919595718     -9.7520809173     0.1268991470     0.0097872629     -0.0107193851     0.0630473041     49.2098464965     78.5422439575     -42.0016479492
165 181    2   16     -0.4597101688     -9.7209539413     0.0957729530     -0.0008655433     -0.0349545216     0.0438722515     49.2098464965     78.5422439575     -42.0016479492
166 133    2   17     -0.7230857849     -9.8622188568     0.2466153383     0.0073903808     0.0244348740     0.0065874290     49.2098464965     78.5422439575     -42.0016479492
167  85    2   18     -0.7230857849     -9.8622188568     0.2466153383     0.0073903808     0.0244348740     0.0065874290     49.2098464965     78.5422439575     -42.0016479492
168  36    2   19     -0.5171739578     -9.7353200912     0.1891515731     0.0531974506     0.0225706338     0.0137780737     49.2098464965     78.5422439575     -42.0016479492
168 244    3   20     -0.6919595718     -9.7305316925     0.2178834438     0.0745030641     0.0473384094     0.0148433542     50.7859611511     78.0151138305     -40.4835166931
169 196    3   20     -0.6919595718     -9.7305316925     0.2178834438     0.0745030641     0.0473384094     0.0148433542     50.7859611511     78.0151138305     -40.4835166931
170 149    2   21     -0.6584390640     -9.7041940689     0.2178834438     0.0673124217     0.0137820672     0.0191044788     50.7859611511     78.0151138305     -40.4835166931
171 101    2   22     -0.5004136562     -9.6778564453     0.2154891252     0.0500016117     0.0313591980     0.0063211088     50.7859611511     78.0151138305     -40.4835166931
172  53    2   22     -0.5004136562     -9.6778564453     0.2154891252     0.0500016117     0.0313591980     0.0063211088     50.7859611511     78.0151138305     -40.4835166931
173   5    2   23     -0.4740760803     -9.7065887451     0.2945018005     0.0321581602     0.1179132580     -0.0091254606     50.7859611511     78.0151138305     -40.4835166931
173 213    1   24     -0.5961865901     -9.7305316925     0.2370380401     0.0071240625     0.1730415248     -0.0125876235     50.7859611511     78.0151138305     -40.4835166931
174 165    1   25     -0.5961865901     -9.7305316925     0.2370380401     0.0071240625     0.1730415248     -0.0125876235     50.7859611511     78.0151138305     -40.4835166931
175 117    2   26     -0.5459058284     -9.7305316925     0.2849245071     -0.0064582672     0.1991409111     -0.0085928192     50.7859611511     78.0151138305     -40.4835166931
176  70    1   27     -0.6105525493     -9.6946163177     0.2921074867     -0.0083225069     0.2135221719     -0.0133865821     49.0347213745     77.6636886596     -41.1582412719
177  23    1   28     -0.6105525493     -9.6946163177     0.2921074867     -0.0083225069     0.2135221719     -0.0133865821     49.0347213745     77.6636886596     -41.1582412719
177 231    2   28     -0.5483001708     -9.6443357467     0.1915459060     -0.0163121104     0.2167180299     0.0113811922     49.0347213745     77.6636886596     -41.1582412719
178 184    1   29     -0.4716817855     -9.6994056701     0.2226721048     -0.0615865325     0.1972766494     0.0145770335     49.0347213745     77.6636886596     -41.1582412719
179 137    1   32     -0.4716817855     -9.6994056701     0.2226721048     -0.0615865325     0.1972766494     0.0145770335     49.0347213745     77.6636886596     -41.1582412719
180  89    1   34     -0.6775936126     -9.9244718551     0.4237952709     -0.0655813455     0.1650519275     -0.0032664165     49.0347213745     77.6636886596     -41.1582412719
181  42    0   33     -0.7159028053     -9.8023614883     0.3160507440     -0.0157794723     0.1016677260     -0.0000705747     49.0347213745     77.6636886596     -41.1582412719
181 250   -1   33     -0.7159028053     -9.8023614883     0.3160507440     -0.0157794723     0.1016677260     -0.0000705747     49.0347213745     77.6636886596     -41.1582412719
182 202   -2   34     -0.5530887603     -9.5916604995     0.2035175085     -0.0115183484     0.0473384094     0.0063211088     49.0347213745     77.6636886596     -41.1582412719
183 155   -2   33     -0.6560447216     -9.5174369812     0.2753472328     -0.0615865325     0.0814273929     -0.0051306581     49.0347213745     77.6636886596     -41.1582412719
184 108   -3   34     -0.6560447216     -9.5174369812     0.2753472328     -0.0615865325     0.0814273929     -0.0051306581     49.0347213745     77.6636886596     -41.1582412719
185  61   -3   36     -0.7230857849     -9.7353200912     0.4908363342     -0.1164484977     0.0878190708     -0.0101907408     48.5093498229     77.4879837036     -39.9774742126
186  13   -3   36     -0.8475905418     -9.9077110290     0.6895652294     -0.1231064915     -0.0248343563     0.0223003172     48.5093498229     77.4879837036     -39.9774742126
186 221   -3   35     -0.8475905418     -9.9077110290     0.6895652294     -0.1231064915     -0.0248343563     0.0223003172     48.5093498229     77.4879837036     -39.9774742126
187 173   -3   33     -0.7230857849     -9.8071498870     0.6871709346     -0.0615865325     -0.0437430858     0.0284256820     48.5093498229     77.4879837036     -39.9774742126
188 126   -3   30     -0.7302687168     -9.7616577148     0.4525271415     -0.0123173105     -0.0298944377     0.0103159117     48.5093498229     77.4879837036     -39.9774742126
189  78   -2   27     -0.7302687168     -9.7616577148     0.4525271415     -0.0123173105     -0.0298944377     0.0103159117     48.5093498229     77.4879837036     -39.9774742126
190  31   -2   26     -0.5842149734     -9.6994056701     0.1843629074     -0.0029961037     -0.0469389295     0.0073863897     48.5093498229     77.4879837036     -39.9774742126
190 239   -2   26     -0.5985808849     -9.7113771438     0.2992904472     -0.0235027551     -0.0008655404     -0.0061959381     48.5093498229     77.4879837036     -39.9774742126
191 191   -2   25     -0.5985808849     -9.7113771438     0.2992904472     -0.0235027551     -0.0008655404     -0.0061959381     48.5093498229     77.4879837036     -39.9774742126
192 143   -2   25     -0.6368901252     -9.7425031661     0.3471769332     -0.0264322781     -0.0024634613     -0.0208435487     48.1590995788     78.8936614990     -40.6521987915
193  96   -1   25     -0.6321014881     -9.7592630386     0.2083061695     -0.0168447518     -0.0112520265     -0.0227077865     48.1590995788     78.8936614990     -40.6521987915
194  49   -1   23     -0.6321014881     -9.7592630386     0.2083061695     -0.0168447518     -0.0112520265     -0.0227077865     48.1590995788     78.8936614990     -40.6521987915
195   1   -2   24     -0.7182971000     -9.6730680465     0.0885899734     -0.0237690782     0.0159126291     -0.0349585151     48.1590995788     78.8936614990     -40.6521987915
195 209   -2   25     -0.6512560367     -9.6563072204     0.0071829710     -0.0461399698     0.0345550417     -0.0536009263     48.1590995788     78.8936614990     -40.6521987915
196 161   -1   25     -0.6512560367     -9.6563072204     0.0071829710     -0.0461399698     0.0345550417     -0.0536009263     48.1590995788     78.8936614990     -40.6521987915
197 113   -2   29     -0.6129468917     -9.7281370162     0.0933786296     -0.0671792602     0.0292286376     -0.0330942749     48.1590995788     78.8936614990     -40.6521987915
198  66   -3   30     -0.6297071456     -9.7377147674     0.1292934894     -0.0717067050     0.0204400730     -0.0386869955     48.1590995788     78.8936614990     -40.6521987915
199  18   -2   27     -0.6297071456     -9.7377147674     0.1292934894     -0.0717067050     0.0204400730     -0.0386869955     48.1590995788     78.8936614990     -40.6521987915
199 226   -3   27     -0.6991425037     -9.7281370162     0.0526751232     -0.0711740589     0.0111188662     -0.0613242101     48.1590995788     77.8394012451     -41.6642875671
200 179   -2   27     -0.6584390640     -9.7999668121     0.1508424043     -0.0637170982     0.0033955817     -0.0437470817     48.1590995788     77.8394012451     -41.6642875671
201 131   -2   28     -0.6584390640     -9.7999668121     0.1508424043     -0.0637170982     0.0033955817     -0.0437470817     48.1590995788     77.8394012451     -41.6642875671
202  83   -3   32     -0.6297071456     -9.7927837371     0.1628140068     -0.0248343563     0.0148473501     -0.0344258785     48.1590995788     77.8394012451     -41.6642875671
203  36   -1   33     -0.6392844200     -9.7257432937     0.0766183614     -0.0216385149     0.0207063937     -0.0224414682     48.1590995788     77.8394012451     -41.6642875671
203 244   -1   33     -0.6392844200     -9.7257432937     0.0766183614     -0.0216385149     0.0207063937     -0.0224414682     48.1590995788     77.8394012451     -41.6642875671
204 197   -1   33     -0.6081582069     -9.7041940689     0.0574637699     -0.0453410100     -0.0077898645     -0.0088591394     48.1590995788     77.8394012451     -41.6642875671
205 149    0   30     -0.8284359931     -9.6634902954     0.1125332117     -0.0802289485     -0.0229701137     -0.0104570603     48.1590995788     77.8394012451     -41.6642875671
206 102    0   32     -0.8284359931     -9.6634902954     0.1125332117     -0.0802289485     -0.0229701137     -0.0104570603     48.1590995788     77.8394012451     -41.6642875671
207  54    0   32     -0.5937922477     -9.7209539413     0.0909842967     -0.1188453674     -0.0629181337     0.0001957454     49.0347213745     78.3665313720     -38.7967033386
208   7    0   32     -0.5387228012     -9.7568693161     0.1292934894     -0.1169811367     -0.0152468299     -0.0011358549     49.0347213745     78.3665313720     -38.7967033386
208 216    0   37     -0.5387228012     -9.7568693161     0.1292934894     -0.1169811367     -0.0152468299     -0.0011358549     49.0347213745     78.3665313720     -38.7967033386
209 169    0   37     -0.5387228012     -9.8813743591     0.3399939537     -0.0884848785     -0.0037950620     0.0278930401     49.0347213745     78.3665313720     -38.7967033386
210 121    0   36     -0.6273128509     -9.8286991119     0.2561926364     -0.0365524435     0.0201737523     0.0108485519     49.0347213745     78.3665313720     -38.7967033386
211  74    0   35     -0.6273128509     -9.8286991119     0.2561926364     -0.0365524435     0.0201737523     0.0108485519     49.0347213745     78.3665313720     -38.7967033386
212  26    0   34     -0.4980193138     -9.7496862411     0.2202777862     -0.0048603448     0.0183095111     0.0180391969     49.0347213745     78.3665313720     -38.7967033386
212 234    0   33     -0.5578774452     -9.7305316925     0.2011231899     0.0151136684     0.0377508831     0.0140443935     49.0347213745     78.3665313720     -38.7967033386
213 187    0   32     -0.5578774452     -9.7305316925     0.2011231899     0.0151136684     0.0377508831     0.0140443935     49.0347213745     78.3665313720     -38.7967033386
214 139    0   30     -0.5866093158     -9.7017993927     0.2394323587     0.0196411113     0.0585238552     0.0119138324     48.6844749450     78.3665313720     -39.1340675354
215  92    0   30     -0.5411171436     -9.6970109939     0.0838013267     0.0167115869     0.0838242721     0.0172402358     48.6844749450     78.3665313720     -39.1340675354
216  44    0   30     -0.5411171436     -9.6970109939     0.0838013267     0.0167115869     0.0838242721     0.0172402358     48.6844749450     78.3665313720     -39.1340675354
216 252    0   29     -0.5483001708     -9.7209539413     0.0263375616     -0.0024634637     0.0822263526     0.0215013599     48.6844749450     78.3665313720     -39.1340675354
217 204   -1   30     -0.6177354812     -9.6658849716     0.0718297100     -0.0392156486     0.0508005666     0.0015273462     48.6844749450     78.3665313720     -39.1340675354
218 156   -1   30     -0.6177354812     -9.6658849716     0.0718297100     -0.0392156486     0.0508005666     0.0015273462     48.6844749450     78.3665313720     -39.1340675354
219 108    0   30     -0.7135085105     -9.8071498870     0.3208393812     -0.0677119016     -0.0048603429     -0.0027337763     48.6844749450     78.3665313720     -39.1340675354
220  61   -1   30     -0.6488616943     -9.7879953384     0.1149275422     -0.0400146055     -0.0016645008     -0.0195119457     48.6844749450     78.3665313720     -39.1340675354
221  13   -2   29     -0.6488616943     -9.7879953384     0.1149275422     -0.0400146055     -0.0016645008     -0.0195119457     48.6844749450     78.3665313720     -39.1340675354
221 222   -3   29     -0.5243568897     -9.7233486175     -0.1005615949     -0.0224374747     0.0286959981     -0.0163161039     48.6844749450     78.3665313720     -39.1340675354
222 175   -4   31     -0.6153411865     -9.7353200912     -0.1412650966     -0.0227037954     0.0574585723     -0.0184466657     47.4586067199     76.7851409912     -40.3148345947
223 128   -3   32     -0.6153411865     -9.7353200912     -0.1412650966     -0.0227037954     0.0574585723     -0.0184466657     47.4586067199     76.7851409912     -40.3148345947
224  80   -2   32     -0.7111141681     -9.7712354660     -0.2968961238     -0.0179100332     0.0771662664     -0.0208435487     47.4586067199     76.7851409912     -40.3148345947
225  33   -2   34     -0.6967482089     -9.6682786941     0.0119716191     -0.0482705307     0.0332234382     -0.0024674563     47.4586067199     76.7851409912     -40.3148345947
225 241   -1   35     -0.6967482089     -9.6682786941     0.0119716191     -0.0482705307     0.0332234382     -0.0024674563     47.4586067199     76.7851409912     -40.3148345947
226 194   -1   35     -0.6249184608     -9.7784175872     0.2490096569     -0.0442757320     0.0105862259     0.0132454335     47.4586067199     76.7851409912     -40.3148345947
227 146   -1   35     -0.5315398693     -9.8095445632     0.2418267011     -0.0248343563     0.0212390327     0.0172402358     47.4586067199     76.7851409912     -40.3148345947
228  99    0   34     -0.5315398693     -9.8095445632     0.2418267011     -0.0248343563     0.0212390327     0.0172402358     47.4586067199     76.7851409912     -40.3148345947
229  51    0   32     -0.6440730571     -9.6850395202     0.3471769332     -0.0168447518     0.0105862259     0.0228329610     47.4586067199     76.7851409912     -40.3148345947
230   3    0   31     -0.5554831027     -9.6682786941     0.3256280183     -0.0418788480     -0.0341555595     0.0358826494     48.3342247009     77.6636886596     -40.1461563110
230 211    0   30     -0.5554831027     -9.6682786941     0.3256280183     -0.0418788480     -0.0341555595     0.0358826494     48.3342247009     77.6636886596     -40.1461563110
231 163    0   29     -0.7111141681     -9.7616577148     0.4812590599     -0.0679782295     -0.0035287423     -0.0051306581     48.3342247009     77.6636886596     -40.1461563110
232 116    0   30     -0.7925210952     -9.7975721359     0.4046407222     -0.0679782295     0.0212390327     -0.0341595554     48.3342247009     77.6636886596     -40.1461563110
233  69    0   29     -0.7925210952     -9.7975721359     0.4046407222     -0.0679782295     0.0212390327     -0.0341595554     48.3342247009     77.6636886596     -40.1461563110
234  21    1   26     -0.7015368461     -9.7808122634     0.3711201906     -0.0418788480     -0.0187089910     -0.0179140272     48.3342247009     77.6636886596     -40.1461563110
234 229    1   24     -0.4908363342     -9.7879953384     0.1987288665     -0.0173773932     -0.0117846667     -0.0030000963     48.3342247009     77.6636886596     -40.1461563110
235 182    0   22     -0.4908363342     -9.7879953384     0.1987288665     -0.0173773932     -0.0117846667     -0.0030000963     48.3342247009     77.6636886596     -40.1461563110
236 134    0   20     -0.5411171436     -9.7520809173     0.1795742750     -0.0067245869     0.0662471389     -0.0045980172     48.3342247009     77.6636886596     -40.1461563110
237  87    1   19     -0.5937922477     -9.6682786941     0.1652083396     -0.0176437129     0.0707745838     0.0065874290     46.2327384948     76.6094360351     -38.1219787597
238  39    2   17     -0.5937922477     -9.6682786941     0.1652083396     -0.0176437129     0.0707745838     0.0065874290     46.2327384948     76.6094360351     -38.1219787597
238 247    1   17     -0.5578774452     -9.7353200912     0.1125332117     -0.0261659598     0.0617196989     0.0148433542     46.2327384948     76.6094360351     -38.1219787597
239 200    1   17     -0.6177354812     -9.7640523910     0.1005615949     -0.0312260413     0.0832916259     0.0001957454     46.2327384948     76.6094360351     -38.1219787597
240 152    1   16     -0.6177354812     -9.7640523910     0.1005615949     -0.0312260413     0.0832916259     0.0001957454     46.2327384948     76.6094360351     -38.1219787597
241 105    0   15     -0.6608333587     -9.7999668121     0.1604196929     -0.0266985988     0.0699756193     0.0041905479     46.2327384948     76.6094360351     -38.1219787597
242  57    1   13     -0.6273128509     -9.7257432937     0.0191545906     -0.0117846691     0.0396151256     0.0065874290     46.2327384948     76.6094360351     -38.1219787597
243   9    1   12     -0.6273128509     -9.7257432937     0.0191545906     -0.0117846691     0.0396151256     0.0065874290     46.2327384948     76.6094360351     -38.1219787597
243 217    0   12     -0.6321014881     -9.7065887451     -0.0622524166     -0.0173773932     0.0223043131     0.0047231884     46.2327384948     76.6094360351     -38.1219787597
244 170    1   12     -0.6512560367     -9.6994056701     0.0119716191     -0.0426778078     0.0329571223     -0.0045980172     48.1590995788     77.1365661621     -40.3148345947
245 123    1   11     -0.6512560367     -9.6994056701     0.0119716191     -0.0426778078     0.0329571223     -0.0045980172     48.1590995788     77.1365661621     -40.3148345947
246  75    0   11     -0.6512560367     -9.6515188217     0.0407035017     -0.0674455833     0.0561269760     -0.0245720291     48.1590995788     77.1365661621     -40.3148345947
247  28    1   11     -0.6344957828     -9.7879953384     0.2346437215     -0.0892838287     0.0601217746     -0.0280341911     48.1590995788     77.1365661621     -40.3148345947
247 237    1   10     -0.6344957828     -9.7879953384     0.2346437215     -0.0892838287     0.0601217746     -0.0280341911     48.1590995788     77.1365661621     -40.3148345947
248 189    0   10     -0.5890036106     -9.8239097595     0.0694353866     -0.0623855018     0.0465394496     -0.0072612180     48.1590995788     77.1365661621     -40.3148345947
249 142    0    9     -0.5937922477     -9.7736291885     -0.0239432382     -0.0272312402     0.0369519233     0.0089843101     48.1590995788     77.1365661621     -40.3148345947
250  94    1    7     -0.5937922477     -9.7736291885     -0.0239432382     -0.0272312402     0.0369519233     0.0089843101     48.1590995788     77.1365661621     -40.3148345947
251  47    1    6     -0.5052022933     -9.6539134979     -0.0694353866     -0.0282965183     0.0444088888     0.0084516706     48.1590995788     77.1365661621     -40.3148345947
251 255    0    7     -0.5818206787     -9.5916604995     0.1292934894     -0.0605212593     0.0633176231     0.0052558288     48.1590995788     77.1365661621     -40.3148345947
252 207    0    7     -0.5818206787     -9.5916604995     0.1292934894     -0.0605212593     0.0633176231     0.0052558288     48.1590995788     77.1365661621     -40.3148345947
253 159    0    6     -0.5866093158     -9.7856006622     0.1580253696     -0.0634507846     0.0657145023     0.0201697564     46.4078598022     77.4879837036     -37.2785720825
254 111    0    5     -0.4764704227     -9.7544746398     -0.0598580884     -0.0501347732     0.0811610698     0.0294909620     46.4078598022     77.4879837036     -37.2785720825
255  63    0    4     -0.4764704227     -9.7544746398     -0.0598580884     -0.0501347732     0.0811610698     0.0294909620     46.4078598022     77.4879837036     -37.2785720825
  0  15    1    4     -0.5698490142     -9.8143329620     -0.0502807998     -0.0440094089     0.1440126323     0.0417416858     46.4078598022     77.4879837036     -37.2785720825
  0 222    1    4     -0.6775936126     -9.7329254150     -0.0071829710     -0.0251006793     0.1522685432     0.0670421075     46.4078598022     77.4879837036     -37.2785720825
  1 174    0    3     -0.6775936126     -9.7329254150     -0.0071829710     -0.0251006793     0.1522685432     0.0670421075     46.4078598022     77.4879837036     -37.2785720825
  2 126    0    3     -0.7063254833     -9.7353200912     0.0167602658     -0.0328239631     0.1061951637     0.0835539627     46.4078598022     77.4879837036     -37.2785720825
  3  78    0    2     -0.7087197780     -9.7425031661     -0.0574637699     -0.0434767675     0.0681113815     0.0814233970     46.4078598022     77.4879837036     -37.2785720825
  4  30    0    1     -0.7087197780     -9.7425031661     -0.0574637699     -0.0434767675     0.0681113815     0.0814233970     46.4078598022     77.4879837036     -37.2785720825
  4 237    0    1     -0.6799879074     -9.7879953384     -0.2585869789     -0.0381503629     0.0550616931     0.0625146627     47.2834815979     76.6094360351     -38.4593429565
  5 190    0    1     -0.7015368461     -9.7856006622     -0.2490096569     -0.0048603448     0.0862211513     0.0060547885     47.2834815979     76.6094360351     -38.4593429565
  6 141    0    1     -0.7015368461     -9.7856006622     -0.2490096569     -0.0048603448     0.0862211513     0.0060547885     47.2834815979     76.6094360351     -38.4593429565
  7  93    0    1     -0.7470290184     -9.7425031661     -0.1460537433     0.0164452657     0.1069941282     -0.0448123645     47.2834815979     76.6094360351     -38.4593429565
  8  45    0    1     -0.6967482089     -9.6443357467     -0.2346437215     0.0276307129     0.0662471389     -0.0314963531     47.2834815979     76.6094360351     -38.4593429565
  8 253    0    1     -0.6967482089     -9.6443357467     -0.2346437215     0.0276307129     0.0662471389     -0.0314963531     47.2834815979     76.6094360351     -38.4593429565
  9 206    0    2     -0.6297071456     -9.7281370162     -0.2873188495     0.0060587806     0.0247011947     0.0015273462     47.2834815979     76.6094360351     -38.4593429565
 10 157    0    3     -0.6321014881     -9.8143329620     -0.3184450626     -0.0048603448     0.0044608631     0.0223003172     47.2834815979     76.6094360351     -38.4593429565
 11 109    0    4     -0.6321014881     -9.8143329620     -0.3184450626     -0.0048603448     0.0044608631     0.0223003172     47.2834815979     76.6094360351     -38.4593429565
 12  61    0    4     -0.6033696174     -9.7209539413     -0.2370380401     0.0089883022     0.0049935026     0.0233655977     46.4078598022     77.8394012451     -37.2785720825
 13  12    0    4     -0.5626660346     -9.6371526718     -0.1891515731     0.0036618990     0.0462731266     0.0196371173     46.4078598022     77.8394012451     -37.2785720825
 13 220    0    5     -0.5626660346     -9.6371526718     -0.1891515731     0.0036618990     0.0462731266     0.0196371173     46.4078598022     77.8394012451     -37.2785720825
 14 172    0    6     -0.6464673995     -9.6682786941     -0.1508424043     -0.0274975585     0.1019340395     0.0169739151     46.4078598022     77.8394012451     -37.2785720825
 15 124   -1    5     -0.7829438209     -9.7065887451     0.0359148550     -0.0474715662     0.0950097179     0.0244308781     46.4078598022     77.8394012451     -37.2785720825
 16  76   -1    5     -0.7829438209     -9.7065887451     0.0359148550     -0.0474715662     0.0950097179     0.0244308781     46.4078598022     77.8394012451     -37.2785720825
 17  28    0    5     -0.7661836147     -9.7448978424     -0.0407035017     -0.0424114894     0.0534637689     0.0302899217     46.4078598022     77.8394012451     -37.2785720825
 17 236    0    3     -0.7781552314     -9.7640523910     -0.0766183614     -0.0432104492     0.0193747901     0.0079190301     46.4078598022     77.8394012451     -37.2785720825
 18 188    0    3     -0.7781552314     -9.7640523910     -0.0766183614     -0.0432104492     0.0193747901     0.0079190301     46.4078598022     77.8394012451     -37.2785720825
 19 140    0    2     -0.7063254833     -9.7401084899     -0.1149275422     -0.0413462066     -0.0075235438     -0.0314963531     48.6844749450     78.0151138305     -38.1219787597
 20  92   -1    1     -0.6512560367     -9.7353200912     -0.1125332117     -0.0450746917     -0.0184426727     -0.0410838794     48.6844749450     78.0151138305     -38.1219787597
 21  45   -1    1     -0.6512560367     -9.7353200912     -0.1125332117     -0.0450746917     -0.0184426727     -0.0410838794     48.6844749450     78.0151138305     -38.1219787597
 21 253    0    0     -0.6177354812     -9.7472915649     -0.2130948066     -0.0504010915     -0.0085888252     -0.0107233810     48.6844749450     78.0151138305     -38.1219787597
 22 206    0    0     -0.6512560367     -9.7233486175     -0.2083061695     -0.0501347732     0.0092546262     0.0289583225     48.6844749450     78.0151138305     -38.1219787597
 23 158    0    0     -0.6512560367     -9.7233486175     -0.2083061695     -0.0501347732     0.0092546262     0.0289583225     48.6844749450     78.0151138305     -38.1219787597
 24 110    0    0     -0.7063254833     -9.7592630386     -0.2418267011     -0.0549285364     0.0092546262     0.0513292121     48.6844749450     78.0151138305     -38.1219787597
 25  62    0    0     -0.7135085105     -9.7568693161     -0.2633756160     -0.0445420455     0.0015313410     0.0468017721     48.6844749450     78.0151138305     -38.1219787597
 26  14    0    0     -0.7135085105     -9.7568693161     -0.2633756160     -0.0445420455     0.0015313410     0.0468017721     48.6844749450     78.0151138305     -38.1219787597
 26 222    0    0     -0.6895652294     -9.7712354660     -0.2729529142     -0.0213721966     -0.0029961015     0.0398774480     48.6844749450     78.0151138305     -38.1219787597
 27 174    0    0     -0.6991425037     -9.7377147674     -0.2921074867     0.0255001544     0.0012650209     0.0574545812     48.6844749450     78.0151138305     -38.1219787597
 28 126    0    0     -0.6991425037     -9.7377147674     -0.2921074867     0.0255001544     0.0012650209     0.0574545812     48.6844749450     78.0151138305     -38.1219787597
 29  78    0    0     -0.7159028053     -9.7041940689     -0.2633756160     0.0606544113     -0.0037950620     0.0715695476     48.6844749450     78.0151138305     -38.1219787597
 30  29    0    0     -0.7973098278     -9.7185602188     -0.1891515731     0.0649155378     -0.0104530668     0.0574545812     48.6844749450     78.0151138305     -38.1219787597
 30 237    0    0     -0.7973098278     -9.7185602188     -0.1891515731     0.0649155378     -0.0104530668     0.0574545812     48.6844749450     78.0151138305     -38.1219787597
 31 190    0    0     -0.8212530136     -9.6754617691     -0.2130948066     0.0436099243     -0.0251006746     0.0036579074     48.6844749450     78.0151138305     -38.1219787597
 32 142    0    0     -0.7853381633     -9.6658849716     -0.1867572593     0.0161789488     -0.0344218778     -0.0671832561     48.6844749450     78.0151138305     -38.1219787597
 33  95    0    0     -0.7853381633     -9.6658849716     -0.1867572593     0.0161789488     -0.0344218778     -0.0671832561     48.6844749450     78.0151138305     -38.1219787597
 34  47    0    0     -0.7135085105     -9.6084213256     -0.2442210197     -0.0227037954     -0.0485368490     -0.1119250416     48.6844749450     78.0151138305     -38.1219787597
 35   0    0    0     -0.7278743743     -9.7233486175     -0.2514039993     -0.0685108613     -0.0738372707     -0.1065986394     47.2834815979     76.6094360351     -38.4593429565
 35 208    0    0     -0.7278743743     -9.7233486175     -0.2514039993     -0.0685108613     -0.0738372707     -0.1065986394     47.2834815979     76.6094360351     -38.4593429565
 36 161    0    0     -0.6847765922     -9.7017993927     -0.2035175085     -0.0884848785     -0.1095241661     -0.1177840948     47.2834815979     76.6094360351     -38.4593429565
 37 114    0    0     -0.6105525493     -9.7927837371     -0.2370380401     -0.0959418392     -0.1095241661     -0.1236431241     47.2834815979     76.6094360351     -38.4593429565
 38  67    0    0     -0.6105525493     -9.7927837371     -0.2370380401     -0.0959418392     -0.1095241661     -0.1236431241     47.2834815979     76.6094360351     -38.4593429565
 39  20    0    1     -0.5961865901     -9.7760238647     -0.2825301933     -0.0722393465     -0.0991376781     -0.1175177574     47.2834815979     76.6094360351     -38.4593429565
 39 229    0    1     -0.5530887603     -9.7640523910     -0.2753472328     -0.0514663743     -0.0972734355     -0.0908857536     47.2834815979     76.6094360351     -38.4593429565
 40 182    0    0     -0.5530887603     -9.7640523910     -0.2753472328     -0.0514663743     -0.0972734355     -0.0908857536     47.2834815979     76.6094360351     -38.4593429565
 41 135    0    0     -0.5411171436     -9.7281370162     -0.2825301933     -0.0434767675     -0.0767667865     -0.0767707824     47.2834815979     76.6094360351     -38.4593429565
 42  88    0    0     -0.5435114860     -9.7472915649     -0.3040791034     -0.0280302000     -0.0509337329     -0.0677158927     46.2327384948     76.6094360351     -39.1340675354
 43  40    0    0     -0.5435114860     -9.7472915649     -0.3040791034     -0.0280302000     -0.0509337329     -0.0677158927     46.2327384948     76.6094360351     -39.1340675354
 43 248    0    0     -0.5459058284     -9.7856006622     -0.3040791034     -0.0123173105     -0.0362861204     -0.0440134048     46.2327384948     76.6094360351     -39.1340675354
 44 200    0    0     -0.5339341640     -9.7616577148     -0.2729529142     0.0055261402     -0.0264322757     -0.0261699533     46.2327384948     76.6094360351     -39.1340675354
 45 153    0    0     -0.5339341640     -9.7616577148     -0.2729529142     0.0055261402     -0.0264322757     -0.0261699533     46.2327384948     76.6094360351     -39.1340675354
 46 106    0    0     -0.5698490142     -9.7592630386     -0.2849245071     0.0132494258     -0.0155131506     -0.0053969774     46.2327384948     76.6094360351     -39.1340675354
 47  58    0    0     -0.5363285064     -9.7137708663     -0.2729529142     0.0145810260     -0.0107193851     -0.0011358549     46.2327384948     76.6094360351     -39.1340675354
 48  10    0    0     -0.5363285064     -9.7137708663     -0.2729529142     0.0145810260     -0.0107193851     -0.0011358549     46.2327384948     76.6094360351     -39.1340675354
 48 218    0    0     -0.5674547195     -9.7448978424     -0.2825301933     0.0140483846     -0.0021971411     0.0124464726     46.2327384948     76.6094360351     -39.1340675354
 49 170    0    0     -0.5530887603     -9.7425031661     -0.2992904472     0.0196411113     0.0031292619     0.0161749553     46.9332313537     77.6636886596     -39.1340675354
 50 122    0    0     -0.5530887603     -9.7425031661     -0.2992904472     0.0196411113     0.0031292619     0.0161749553     46.9332313537     77.6636886596     -39.1340675354
 51  75    0    0     -0.5937922477     -9.7472915649     -0.2992904472     0.0188421478     -0.0003329000     0.0220339989     46.9332313537     77.6636886596     -39.1340675354
 52  27    0    0     -0.5937922477     -9.7137708663     -0.2753472328     0.0169779071     -0.0085888252     0.0153759946     46.9332313537     77.6636886596     -39.1340675354
 52 235    0    0     -0.5937922477     -9.7137708663     -0.2753472328     0.0169779071     -0.0085888252     0.0153759946     46.9332313537     77.6636886596     -39.1340675354
 53 187    0    0     -0.5842149734     -9.6706733703     -0.2418267011     0.0028629396     -0.0043277025     0.0103159117     46.9332313537     77.6636886596     -39.1340675354
 54 140    0    0     -0.5842149734     -9.7041940689     -0.2514039993     -0.0189753150     -0.0019308209     0.0044568686     46.9332313537     77.6636886596     -39.1340675354
 55  92    0    0     -0.5842149734     -9.7041940689     -0.2514039993     -0.0189753150     -0.0019308209     0.0044568686     46.9332313537     77.6636886596     -39.1340675354
 56  44    0    0     -0.6009752750     -9.7137708663     -0.2849245071     -0.0269649171     -0.0021971411     -0.0056632986     46.9332313537     77.6636886596     -39.1340675354
 56 252    0    0     -0.6009752750     -9.7760238647     -0.2968961238     -0.0264322781     -0.0067245841     -0.0045980172     46.9332313537     77.6636886596     -38.1219787597
 57 204    0    0     -0.6009752750     -9.7760238647     -0.2968961238     -0.0264322781     -0.0067245841     -0.0045980172     46.9332313537     77.6636886596     -38.1219787597
 58 157    0    0     -0.6033696174     -9.7472915649     -0.3184450626     -0.0203069162     -0.0173773899     -0.0219088268     46.9332313537     77.6636886596     -38.1219787597
 59 110    0    0     -0.5985808849     -9.6778564453     -0.3280223608     -0.0016645026     -0.0328239631     -0.0322953176     46.9332313537     77.6636886596     -38.1219787597
 60  62    0    0     -0.5985808849     -9.6778564453     -0.3280223608     -0.0016645026     -0.0328239631     -0.0322953176     46.9332313537     77.6636886596     -38.1219787597
 61  15    0    0     -0.5435114860     -9.7448978424     -0.2681642532     0.0055261402     -0.0341555595     -0.0075275382     46.9332313537     77.6636886596     -38.1219787597
 61 223    0    0     -0.5483001708     -9.7448978424     -0.2657699346     0.0084556627     -0.0067245841     -0.0032664165     46.9332313537     77.6636886596     -38.1219787597
 62 175    0    0     -0.5483001708     -9.7448978424     -0.2657699346     0.0084556627     -0.0067245841     -0.0032664165     46.9332313537     77.6636886596     -38.1219787597
 63 128    0    0     -0.6009752750     -9.7425031661     -0.2921074867     0.0063251018     -0.0016645008     -0.0011358549     46.9332313537     77.6636886596     -38.1219787597
 64  80    0    0     -0.5698490142     -9.6754617691     -0.2585869789     0.0041945409     -0.0083225059     -0.0213761901     46.9332313537     77.6636886596     -38.1219787597
 65  32    0    0     -0.5698490142     -9.6754617691     -0.2585869789     0.0041945409     -0.0083225059     -0.0213761901     46.9332313537     77.6636886596     -38.1219787597
 65 240    0    0     -0.5626660346     -9.7257432937     -0.3064734458     -0.0107193887     -0.0109857058     -0.0322953176     46.7581100463     76.7851409912     -38.6280212402
 66 192    0    0     -0.5554831027     -9.7233486175     -0.2825301933     -0.0173773932     -0.0176437115     -0.0397522783     46.7581100463     76.7851409912     -38.6280212402
 67 145    0    0     -0.5554831027     -9.7233486175     -0.2825301933     -0.0173773932     -0.0176437115     -0.0397522783     46.7581100463     76.7851409912     -38.6280212402
 68  98    0    0     -0.5411171436     -9.7832069396     -0.2921074867     -0.0317586803     -0.0282965183     -0.0293657922     46.7581100463     76.7851409912     -38.6280212402
 69  50    0    0     -0.5219625949     -9.7736291885     -0.3040791034     -0.0141815519     -0.0141815481     -0.0306973934     46.7581100463     76.7851409912     -38.6280212402
 70   2    0    0     -0.5219625949     -9.7736291885     -0.3040791034     -0.0141815519     -0.0141815481     -0.0306973934     46.7581100463     76.7851409912     -38.6280212402
 70 211    0    0     -0.5387228012     -9.7425031661     -0.2705585718     0.0087219829     -0.0077898645     -0.0264362716     46.7581100463     76.7851409912     -38.6280212402
 71 163    0    0     -0.5099909305     -9.7329254150     -0.2897131729     0.0207063913     -0.0083225059     -0.0232404279     46.7581100463     76.7851409912     -38.6280212402
 72 114    0    0     -0.5099909305     -9.7329254150     -0.2897131729     0.0207063913     -0.0083225059     -0.0232404279     46.7581100463     76.7851409912     -38.6280212402
 73  66    0    0     -0.5267512321     -9.7161655426     -0.2921074867     0.0153799867     -0.0000665798     -0.0085928192     46.4078598022     76.0823059082     -38.9653854370
 74  18    0    0     -0.5052022933     -9.7065887451     -0.2514039993     0.0047271814     0.0060587835     0.0124464726     46.4078598022     76.0823059082     -38.9653854370
 74 225    0    0     -0.5052022933     -9.7065887451     -0.2514039993     0.0047271814     0.0060587835     0.0124464726     46.4078598022     76.0823059082     -38.9653854370
 75 176    0    0     -0.5267512321     -9.7664461135     -0.2753472328     -0.0181763534     0.0156463098     0.0444048929     46.4078598022     76.0823059082     -38.9653854370
 76 128    0    0     -0.5506944656     -9.7209539413     -0.2442210197     -0.0373514032     0.0172442317     0.0630473041     46.4078598022     76.0823059082     -38.9653854370
 77  80    0    0     -0.5506944656     -9.7209539413     -0.2442210197     -0.0373514032     0.0172442317     0.0630473041     46.4078598022     76.0823059082     -38.9653854370
 78  32    0    0     -0.6105525493     -9.7377147674     -0.2921074867     -0.0559938192     0.0145810270     0.0718358707     46.4078598022     76.0823059082     -38.9653854370
 78 240    0    0     -0.5985808849     -9.7305316925     -0.2968961238     -0.0514663743     0.0113851869     0.0598514604     46.4078598022     76.0823059082     -38.9653854370
 79 192    0    0     -0.5985808849     -9.7305316925     -0.2968961238     -0.0514663743     0.0113851869     0.0598514604     46.4078598022     76.0823059082     -38.9653854370
 80 143    0    0     -0.6297071456     -9.7209539413     -0.3304166793     -0.0320250034     0.0068577442     0.0518618583     48.5093498229     77.1365661621     -39.3027496337
 81  95    0    0     -0.7087197780     -9.6970109939     -0.3208393812     -0.0157794723     -0.0061919441     0.0244308781     48.5093498229     77.1365661621     -39.3027496337
 82  47    0    0     -0.7087197780     -9.6970109939     -0.3208393812     -0.0157794723     -0.0061919441     0.0244308781     48.5093498229     77.1365661621     -39.3027496337
 82 255    0    0     -0.6344957828     -9.7353200912     -0.2968961238     -0.0091214685     -0.0224374747     -0.0179140272     48.5093498229     77.1365661621     -39.3027496337
 83 208    0    0     -0.6344957828     -9.7329254150     -0.3663315296     -0.0211058735     -0.0682445430     -0.0485408449     48.5093498229     77.1365661621     -39.3027496337
 84 161    0    0     -0.6344957828     -9.7329254150     -0.3663315296     -0.0211058735     -0.0682445430     -0.0485408449     48.5093498229     77.1365661621     -39.3027496337
 85 114    0    0     -0.5913979530     -9.7305316925     -0.3375996351     -0.0192416334     -0.1689135551     -0.0357574796     48.5093498229     77.1365661621     -39.3027496337
 86  67    0    0     -0.5866093158     -9.7496862411     -0.3160507440     0.0108525443     -0.1689135551     -0.0509377241     48.5093498229     77.1365661621     -39.3027496337
 87  19    0    0     -0.5866093158     -9.7496862411     -0.3160507440     0.0108525443     -0.1689135551     -0.0509377241     48.5093498229     77.1365661621     -39.3027496337
 87 228    0    0     -0.5099909305     -9.7784175872     -0.2849245071     0.0140483846     -0.2048667907     -0.0346921968     46.9332313537     76.2580108642     -37.7846145629
 88 180    0    0     -0.5267512321     -9.7760238647     -0.3447826147     0.0180431890     -0.1715767621     -0.0251046705     46.9332313537     76.2580108642     -37.7846145629
 89 132    0    0     -0.5267512321     -9.7760238647     -0.3447826147     0.0180431890     -0.1715767621     -0.0251046705     46.9332313537     76.2580108642     -37.7846145629
 90  85   -1    0     -0.5099909305     -9.6610965728     -0.2849245071     0.0262991142     -0.1662503623     -0.0096581010     46.9332313537     76.2580108642     -37.7846145629
 91  37   -1    0     -0.6153411865     -9.6778564453     -0.2968961238     0.0231032729     -0.1049967288     -0.0301647520     46.9332313537     76.2580108642     -37.7846145629
 91 246    0    0     -0.6153411865     -9.6778564453     -0.2968961238     0.0231032729     -0.1049967288     -0.0301647520     46.9332313537     76.2580108642     -37.7846145629
 92 198    0    0     -0.6297071456     -9.7113771438     -0.2705585718     -0.0107193887     -0.1023335218     -0.0517366886     46.9332313537     76.2580108642     -37.7846145629
 93 152   -1    0     -0.6344957828     -9.7544746398     -0.2921074867     -0.0504010915     -0.1356235504     -0.0866246318     46.9332313537     76.2580108642     -37.7846145629
 94 104   -1    0     -0.6344957828     -9.7544746398     -0.2921074867     -0.0504010915     -0.1356235504     -0.0866246318     46.9332313537     76.2580108642     -37.7846145629
 95  57    0    1     -0.5530887603     -9.7448978424     -0.3591485500     -0.0581243753     -0.1710441207     -0.1111260771     46.9332313537     76.2580108642     -37.7846145629
 96  10    0    1     -0.5866093158     -9.7377147674     -0.3878804397     -0.0477378892     -0.1832948493     -0.1076639175     46.9332313537     76.9608535766     -38.7967033386
 96 219    0    0     -0.5866093158     -9.7377147674     -0.3878804397     -0.0477378892     -0.1832948493     -0.1076639175     46.9332313537     76.9608535766     -38.7967033386
 97 171    0    0     -0.5267512321     -9.7353200912     -0.3256280183     -0.0176437129     -0.2125900745     -0.0812982273     46.9332313537     76.9608535766     -38.7967033386
 98 124    0    1     -0.4956250190     -9.6994056701     -0.3759088277     0.0129831051     -0.2344283103     -0.0557314872     46.9332313537     76.9608535766     -38.7967033386
 99  77    0    1     -0.4956250190     -9.6994056701     -0.3759088277     0.0129831051     -0.2344283103     -0.0557314872     46.9332313537     76.9608535766     -38.7967033386
100  29   -1    0     -0.4740760803     -9.7544746398     -0.3256280183     0.0278970360     -0.1931487083     -0.0512040424     46.9332313537     76.9608535766     -38.7967033386
100 237   -1    1     -0.3567542552     -9.7712354660     -0.2322494029     0.0252338314     -0.1649187660     -0.0368227601     46.9332313537     76.9608535766     -38.7967033386
101 190    0    1     -0.3567542552     -9.7712354660     -0.2322494029     0.0252338314     -0.1649187660     -0.0368227601     46.9332313537     76.9608535766     -38.7967033386
102 143    0    0     -0.4022463798     -9.7736291885     -0.2945018005     0.0318918371     -0.1188453674     -0.0259036302     46.9332313537     76.9608535766     -38.7967033386
103  95    0    0     -0.4166123390     -9.7640523910     -0.3112620830     0.0305602335     -0.1010019183     -0.0064622583     47.1083564758     76.7851409912     -37.9532966613
104  47    0    0     -0.4166123390     -9.7640523910     -0.3112620830     0.0305602335     -0.1010019183     -0.0064622583     47.1083564758     76.7851409912     -37.9532966613
105   0    0    0     -0.4190066337     -9.7568693161     -0.2561926364     0.0508005666     -0.0804952716     0.0169739151     47.1083564758     76.7851409912     -37.9532966613
105 208    0    0     -0.3639371871     -9.7377147674     -0.2466153383     0.0718398618     -0.0519990062     0.0476007318     47.1083564758     76.7851409912     -37.9532966613
106 160    0    0     -0.3639371871     -9.7377147674     -0.2466153383     0.0718398618     -0.0519990062     0.0476007318     47.1083564758     76.7851409912     -37.9532966613
107 113    0    0     -0.3687258243     -9.7808122634     -0.2585869789     0.0952760314     -0.0056593031     0.1043269276     47.1083564758     76.7851409912     -37.9532966613
108  65    0    0     -0.4453442096     -9.7664461135     -0.2011231899     0.1221743702     0.0412130403     0.1972726726     47.1083564758     76.7851409912     -37.9532966613
109  18    0    0     -0.4453442096     -9.7664461135     -0.2011231899     0.1221743702     0.0412130403     0.1972726726     47.1083564758     76.7851409912     -37.9532966613
109 226    0    0     -0.5339341640     -9.7568693161     -0.2154891252     0.1235059738     0.0646492195     0.2763697624     47.1083564758     76.7851409912     -37.9532966613
110 179    0    0     -0.6536503314     -9.7616577148     -0.1915459060     0.1448115825     0.0726388216     0.3197799205     47.6337280273     75.5551757812     -39.1340675354
111 131    0    0     -0.6536503314     -9.7616577148     -0.1915459060     0.1448115825     0.0726388216     0.3197799205     47.6337280273     75.5551757812     -39.1340675354
112  84    0    0     -0.6991425037     -9.7592630386     -0.0526751232     0.1551980733     0.0625186538     0.3437487602     47.6337280273     75.5551757812     -39.1340675354
113  37    0    0     -0.8643508911     -9.6634902954     -0.0981672668     0.1229733347     0.0468057680     0.3152525186     47.6337280273     75.5551757812     -39.1340675354
113 245    0    0     -0.8643508911     -9.6634902954     -0.0981672668     0.1229733347     0.0468057680     0.3152525186     47.6337280273     75.5551757812     -39.1340675354
114 198    0    0     -0.8356189727     -9.6491241455     -0.1077445626     0.0896833229     0.0822263526     0.2228394031     47.6337280273     75.5551757812     -39.1340675354
115 151    0    0     -0.9984330177     -9.6251811981     0.0000000000     0.0635839414     0.1083257312     0.1416117572     47.6337280273     75.5551757812     -39.1340675354
116 102    0    0     -0.9984330177     -9.6251811981     0.0000000000     0.0635839414     0.1083257312     0.1416117572     47.6337280273     75.5551757812     -39.1340675354
117  54    0    0     -0.9840670585     -9.6227865219     -0.0287318849     -0.0109857093     0.0558606529     0.1389485597     47.6337280273     75.5551757812     -39.1340675354
118   6    0    0     -0.9888556480     -9.5940551757     -0.0742240333     -0.0799626350     0.0220379948     0.1107186079     49.5600929260     77.8394012451     -40.3148345947
118 214    0    0     -0.9888556480     -9.5940551757     -0.0742240333     -0.0799626350     0.0220379948     0.1107186079     49.5600929260     77.8394012451     -40.3148345947
119 166    0    0     -0.9864613533     -9.6156044006     -0.0957729530     -0.1329603433     0.0209727120     0.0454701709     49.5600929260     77.8394012451     -40.3148345947
120 118    0    0     -1.0104045867     -9.6850395202     -0.1604196929     -0.1665166854     0.0220379948     -0.0344258785     49.5600929260     77.8394012451     -40.3148345947
121  70    0    0     -1.0104045867     -9.6850395202     -0.1604196929     -0.1665166854     0.0220379948     -0.0344258785     49.5600929260     77.8394012451     -40.3148345947
122  22    0    0     -0.9768840789     -9.7185602188     -0.2154891252     -0.1713104486     0.0031292619     -0.1233768105     49.5600929260     77.8394012451     -40.3148345947
