# Supplementary material for: A localization method for wireless capsule endoscopy using side wall cameras and IMU sensor
Source: Sci Rep. 2021 May 27;11:11204. doi: 10.1038/s41598-021-90523-w (PMC8160358; doi:10.1038/s41598-021-90523-w)
Supplement: Supplementary file 1 — Supplementary Information. [file 41598_2021_90523_MOESM1_ESM.zip › data/sup12]

 88  95    0    0     -0.2753472328     -9.7664461135     0.4788647174     -0.0437430906     -0.0075235438     -0.0208435487     47.4586067199     78.5422439575     -42.3390121459
 89  47    0    0     -0.2897131729     -9.6706733703     0.4860476970     -0.0394819688     -0.0027297811     -0.0245720291     47.4586067199     78.5422439575     -42.3390121459
 89 255    0    0     -0.2873188495     -9.7161655426     0.5147795677     -0.0514663743     -0.0029961015     -0.0200445866     47.4586067199     78.5422439575     -42.3390121459
 90 207    0    0     -0.2873188495     -9.7161655426     0.5147795677     -0.0514663743     -0.0029961015     -0.0200445866     47.4586067199     78.5422439575     -42.3390121459
 91 159    0    0     -0.2777415513     -9.7927837371     0.4190066337     -0.0786310291     0.0031292619     -0.0155171442     48.8595962524     80.6507568359     -42.0016479492
 92 111    0    0     -0.2466153383     -9.7353200912     0.4333725929     -0.0823595142     0.0076567049     -0.0123213016     48.8595962524     80.6507568359     -42.0016479492
 93  63    0    0     -0.2466153383     -9.7353200912     0.4333725929     -0.0823595142     0.0076567049     -0.0123213016     48.8595962524     80.6507568359     -42.0016479492
 94  15    0    0     -0.2992904472     -9.8286991119     0.4046407222     -0.0642497444     0.0108525466     -0.0059296183     48.8595962524     80.6507568359     -42.0016479492
 94 223    0    0     -0.2921074867     -9.7664461135     0.3830918121     -0.0237690782     0.0079230251     0.0012610261     48.8595962524     80.6507568359     -42.0016479492
 95 175    0    0     -0.2921074867     -9.7664461135     0.3830918121     -0.0237690782     0.0079230251     0.0012610261     48.8595962524     80.6507568359     -42.0016479492
 96 127    0    0     -0.2753472328     -9.7353200912     0.4477385520     0.0127167868     0.0084556655     0.0033915877     48.8595962524     80.6507568359     -42.0016479492
 97  78    0    0     -0.2992904472     -9.7233486175     0.4621044635     0.0212390279     0.0095209465     0.0020599868     48.8595962524     80.6507568359     -42.0016479492
 98  29    0    0     -0.2992904472     -9.7233486175     0.4621044635     0.0212390279     0.0095209465     0.0020599868     48.8595962524     80.6507568359     -42.0016479492
 98 236    0    0     -0.3040791034     -9.7017993927     0.4597101688     0.0063251018     0.0076567049     -0.0045980172     48.8595962524     79.2450790405     -42.6763763427
 99 187    0    0     -0.3016848087     -9.7688407897     0.4764704227     -0.0253669977     0.0004660605     -0.0099244203     48.8595962524     79.2450790405     -42.6763763427
100 139    0    0     -0.3016848087     -9.7688407897     0.4764704227     -0.0253669977     0.0004660605     -0.0099244203     48.8595962524     79.2450790405     -42.6763763427
101  90    0    0     -0.3352053165     -9.7305316925     0.4046407222     -0.0325576424     -0.0056593031     -0.0165824270     48.8595962524     79.2450790405     -42.6763763427
102  43    0    0     -0.2992904472     -9.7161655426     0.4309782505     -0.0173773932     -0.0128499484     -0.0229741072     48.8595962524     79.2450790405     -42.6763763427
102 251    0    0     -0.2992904472     -9.7161655426     0.4309782505     -0.0173773932     -0.0128499484     -0.0229741072     48.8595962524     79.2450790405     -42.6763763427
103 204    0    0     -0.2729529142     -9.6946163177     0.4333725929     -0.0157794723     -0.0187089910     -0.0245720291     48.8595962524     79.2450790405     -42.6763763427
104 156    0    0     -0.2681642532     -9.7879953384     0.4190066337     -0.0336229205     -0.0125836265     -0.0224414682     48.8595962524     79.2450790405     -42.6763763427
105 109    0    0     -0.2681642532     -9.7879953384     0.4190066337     -0.0336229205     -0.0125836265     -0.0224414682     48.8595962524     79.2450790405     -42.6763763427
106  61    0    0     -0.2537982940     -9.7209539413     0.4166123390     -0.0533306121     -0.0013981805     -0.0213761901     47.8088531494     79.9479141235     -43.0137367248
107  13    0    0     -0.2753472328     -9.7281370162     0.3783031463     -0.0703751087     0.0071240653     -0.0192456245     47.8088531494     79.9479141235     -43.0137367248
107 221    0    0     -0.2753472328     -9.7281370162     0.3783031463     -0.0703751087     0.0071240653     -0.0192456245     47.8088531494     79.9479141235     -43.0137367248
108 174    0    0     -0.3184450626     -9.7927837371     0.3471769332     -0.0762341499     0.0025966219     -0.0109897005     47.8088531494     79.9479141235     -43.0137367248
109 126    0    0     -0.2873188495     -9.7592630386     0.3184450626     -0.0653150177     -0.0069909038     -0.0115223407     47.8088531494     79.9479141235     -43.0137367248
110  78    0    0     -0.2873188495     -9.7592630386     0.3184450626     -0.0653150177     -0.0069909038     -0.0115223407     47.8088531494     79.9479141235     -43.0137367248
111  31    0    0     -0.2466153383     -9.7472915649     0.3328109979     -0.0488031768     -0.0128499484     -0.0147181844     47.8088531494     79.9479141235     -43.0137367248
111 239    0    0     -0.2226721048     -9.7975721359     0.3471769332     -0.0445420455     -0.0040613822     -0.0173813843     47.8088531494     79.9479141235     -43.0137367248
112 192    0    0     -0.2226721048     -9.7975721359     0.3471769332     -0.0445420455     -0.0040613822     -0.0173813843     47.8088531494     79.9479141235     -43.0137367248
113 144    0    0     -0.2657699346     -9.7879953384     0.3304166793     -0.0482705307     0.0127167880     -0.0163161039     47.8088531494     79.9479141235     -43.0137367248
114  97    0    0     -0.2753472328     -9.6922225952     0.2657699346     -0.0421451663     0.0081893444     -0.0096581010     47.6337280273     79.4207916259     -42.1703300476
115  49    0    0     -0.2753472328     -9.6922225952     0.2657699346     -0.0421451663     0.0081893444     -0.0096581010     47.6337280273     79.4207916259     -42.1703300476
116   1    0    0     -0.2705585718     -9.7017993927     0.2921074867     -0.0405472469     -0.0019308209     -0.0064622583     47.6337280273     79.4207916259     -42.1703300476
116 208    0    0     -0.3160507440     -9.6970109939     0.3112620830     -0.0445420455     -0.0067245841     -0.0085928192     47.6337280273     79.4207916259     -42.1703300476
117 160    0    0     -0.3160507440     -9.6970109939     0.3112620830     -0.0445420455     -0.0067245841     -0.0085928192     47.6337280273     79.4207916259     -42.1703300476
118 112    0    0     -0.2657699346     -9.7664461135     0.3280223608     -0.0557274913     -0.0192416305     -0.0117886614     47.6337280273     79.4207916259     -42.1703300476
119  64    0    0     -0.2442210197     -9.8119382858     0.3184450626     -0.0772994279     -0.0157794690     -0.0192456245     47.6337280273     79.4207916259     -42.1703300476
120  17    0    0     -0.2442210197     -9.8119382858     0.3184450626     -0.0772994279     -0.0157794690     -0.0192456245     47.6337280273     79.4207916259     -42.1703300476
120 225    0    0     -0.2370380401     -9.7568693161     0.2705585718     -0.0898164749     -0.0043277025     -0.0179140272     47.6337280273     79.4207916259     -42.1703300476
121 177    0    0     -0.2801358699     -9.7544746398     0.1867572593     -0.0775657558     -0.0019308209     -0.0128539419     46.9332313537     79.0693664550     -41.8329696655
122 129    0    0     -0.2801358699     -9.7544746398     0.1867572593     -0.0775657558     -0.0019308209     -0.0128539419     46.9332313537     79.0693664550     -41.8329696655
123  82    0    0     -0.2537982940     -9.7377147674     0.2107004880     -0.0458736467     -0.0104530668     -0.0088591394     46.9332313537     79.0693664550     -41.8329696655
124  34    0    0     -0.2226721048     -9.7305316925     0.2346437215     -0.0338892412     -0.0141815481     -0.0037990567     46.9332313537     79.0693664550     -41.8329696655
124 242    0    0     -0.2226721048     -9.7305316925     0.2346437215     -0.0338892412     -0.0141815481     -0.0037990567     46.9332313537     79.0693664550     -41.8329696655
125 195    0    0     -0.2178834438     -9.7688407897     0.2681642532     -0.0440094089     -0.0072572236     0.0020599868     46.9332313537     79.0693664550     -41.8329696655
126 147    0    0     -0.2130948066     -9.7903900146     0.2154891252     -0.0647823810     0.0108525466     0.0076527109     46.9332313537     79.0693664550     -41.8329696655
127  99    0    0     -0.2130948066     -9.7903900146     0.2154891252     -0.0647823810     0.0108525466     0.0076527109     46.9332313537     79.0693664550     -41.8329696655
128  51    0    0     -0.2466153383     -9.8023614883     0.1699969768     -0.0626518201     0.0217716717     0.0201697564     46.9332313537     79.0693664550     -41.8329696655
129   3    0    0     -0.2561926364     -9.7760238647     0.1556310415     -0.0261659598     0.0262991166     0.0316215229     47.8088531494     78.5422439575     -42.0016479492
129 211    0    0     -0.2561926364     -9.7760238647     0.1556310415     -0.0261659598     0.0262991166     0.0316215229     47.8088531494     78.5422439575     -42.0016479492
130 163    0    0     -0.2849245071     -9.7281370162     0.1843629074     0.0167115869     0.0273643970     0.0366816067     47.8088531494     78.5422439575     -42.0016479492
131 115    0    0     -0.3064734458     -9.6946163177     0.2178834438     0.0300275945     0.0220379948     0.0316215229     47.8088531494     78.5422439575     -42.0016479492
132  67    0    0     -0.3064734458     -9.6946163177     0.2178834438     0.0300275945     0.0220379948     0.0316215229     47.8088531494     78.5422439575     -42.0016479492
133  18    0    0     -0.2968961238     -9.7041940689     0.2250664234     0.0017976593     0.0089883060     0.0193707962     47.8088531494     78.5422439575     -42.0016479492
133 226    0    0     -0.3112620830     -9.7017993927     0.2274607658     -0.0429441261     -0.0037950620     -0.0014021751     47.8088531494     78.5422439575     -42.0016479492
134 178    0    0     -0.3112620830     -9.7017993927     0.2274607658     -0.0429441261     -0.0037950620     -0.0014021751     47.8088531494     78.5422439575     -42.0016479492
135 130    0    0     -0.3160507440     -9.7377147674     0.1747856235     -0.0701087856     -0.0104530668     -0.0205772256     47.8088531494     78.5422439575     -42.0016479492
136  82    0    0     -0.3136564254     -9.7448978424     0.1556310415     -0.0759678268     -0.0272312378     -0.0416165256     47.2834815979     78.7179489135     -41.1582412719
137  35    0    0     -0.3136564254     -9.7448978424     0.1556310415     -0.0759678268     -0.0272312378     -0.0416165256     47.2834815979     78.7179489135     -41.1582412719
137 244    0    0     -0.2921074867     -9.7688407897     0.1173218607     -0.0733046245     -0.0448083639     -0.0573294115     47.2834815979     78.7179489135     -41.1582412719
138 197    0    0     -0.2753472328     -9.7856006622     0.1197161788     -0.0565264606     -0.0496021270     -0.0661179733     47.2834815979     78.7179489135     -41.1582412719
139 150    0    0     -0.2753472328     -9.7856006622     0.1197161788     -0.0565264606     -0.0496021270     -0.0661179733     47.2834815979     78.7179489135     -41.1582412719
140 103    0    0     -0.2178834438     -9.8095445632     0.1316878080     -0.0306933999     -0.0504010915     -0.0634547758     47.2834815979     78.7179489135     -41.1582412719
141  56    0    0     -0.1795742750     -9.7927837371     0.1149275422     -0.0000665821     -0.0360198020     -0.0605252504     47.2834815979     78.7179489135     -41.1582412719
142   9    0    0     -0.1795742750     -9.7927837371     0.1149275422     -0.0000665821     -0.0360198020     -0.0605252504     47.2834815979     78.7179489135     -41.1582412719
142 217    0    0     -0.1915459060     -9.7903900146     0.1340821266     0.0276307129     -0.0056593031     -0.0360237956     47.2834815979     78.7179489135     -41.1582412719
143 169    0    0     -0.1819685935     -9.7401084899     0.1532367229     0.0420120048     0.0193747901     0.0028589468     47.2834815979     78.7179489135     -41.1582412719
144 121    0    0     -0.1819685935     -9.7401084899     0.1532367229     0.0420120048     0.0193747901     0.0028589468     47.2834815979     78.7179489135     -41.1582412719
145  73    0    0     -0.2107004880     -9.6706733703     0.1652083396     0.0337560772     0.0329571223     0.0366816067     47.9839782714     78.0151138305     -42.1703300476
146  24    0    0     -0.2609812974     -9.7496862411     0.1699969768     0.0121841442     0.0337560796     0.0523944950     47.9839782714     78.0151138305     -42.1703300476
146 232    0    0     -0.2609812974     -9.7496862411     0.1699969768     0.0121841442     0.0337560796     0.0523944950     47.9839782714     78.0151138305     -42.1703300476
147 184    0    0     -0.2681642532     -9.7688407897     0.1699969768     -0.0216385149     0.0286959981     0.0470680904     47.9839782714     78.0151138305     -42.1703300476
148 136    0    0     -0.2729529142     -9.7113771438     0.1652083396     -0.0647823810     0.0215053534     0.0350836849     47.9839782714     78.0151138305     -42.1703300476
149  88    0    0     -0.2729529142     -9.7113771438     0.1652083396     -0.0647823810     0.0215053534     0.0350836849     47.9839782714     78.0151138305     -42.1703300476
150  40    0    0     -0.2585869789     -9.7377147674     0.0981672668     -0.0980724048     0.0217716717     0.0278930401     47.9839782714     78.0151138305     -42.1703300476
150 248    0    0     -0.3040791034     -9.7664461135     0.0670410633     -0.0844900703     0.0257664728     0.0241645598     47.9839782714     78.0151138305     -42.1703300476
151 199    0    0     -0.3040791034     -9.7664461135     0.0670410633     -0.0844900703     0.0257664728     0.0241645598     47.9839782714     78.0151138305     -42.1703300476
152 151    0    0     -0.3040791034     -9.8286991119     0.0478864765     -0.0341555619     0.0177768707     0.0164412736     47.2834815979     78.3665313720     -41.1582412719
153 103    0    0     -0.3016848087     -9.8071498870     0.0718297100     0.0262991142     0.0129831075     0.0039242279     47.2834815979     78.3665313720     -41.1582412719
154  55    0    0     -0.3016848087     -9.8071498870     0.0718297100     0.0262991142     0.0129831075     0.0039242279     47.2834815979     78.3665313720     -41.1582412719
155   7    0    0     -0.3040791034     -9.7640523910     0.1268991470     0.0854221916     0.0081893444     -0.0195119457     47.2834815979     78.3665313720     -41.1582412719
155 215    0    0     -0.3016848087     -9.7329254150     0.1460537433     0.1064614892     -0.0035287423     -0.0290994691     47.2834815979     78.3665313720     -41.1582412719
156 167    0    0     -0.3016848087     -9.7329254150     0.1460537433     0.1064614892     -0.0035287423     -0.0290994691     47.2834815979     78.3665313720     -41.1582412719
157 120    0    0     -0.2657699346     -9.7353200912     0.1795742750     0.0990045166     -0.0125836265     -0.0317626738     47.2834815979     78.3665313720     -41.1582412719
158  73    0    0     -0.2346437215     -9.7281370162     0.2059118509     0.0774325847     -0.0115183472     -0.0304310750     47.2834815979     78.3665313720     -41.1582412719
159  25    0    0     -0.2346437215     -9.7281370162     0.2059118509     0.0774325847     -0.0115183472     -0.0304310750     47.2834815979     78.3665313720     -41.1582412719
159 234    0    0     -0.2753472328     -9.7353200912     0.2011231899     0.0555943298     -0.0008655404     -0.0211098670     47.1083564758     78.8936614990     -42.0016479492
160 186    0    0     -0.2897131729     -9.7065887451     0.2154891252     0.0161789488     0.0065914239     -0.0187129859     47.1083564758     78.8936614990     -42.0016479492
161 138    0    0     -0.2897131729     -9.7065887451     0.2154891252     0.0161789488     0.0065914239     -0.0187129859     47.1083564758     78.8936614990     -42.0016479492
162  90    0    0     -0.3184450626     -9.9029226303     0.1508424043     -0.0349545240     0.0089883060     -0.0203109073     47.1083564758     78.8936614990     -42.0016479492
163  41    0    0     -0.1652083396     -9.7185602188     0.1843629074     -0.0469389295     0.0220379948     -0.0203109073     47.1083564758     78.8936614990     -42.0016479492
163 249    0    0     -0.1652083396     -9.7185602188     0.1843629074     -0.0469389295     0.0220379948     -0.0203109073     47.1083564758     78.8936614990     -42.0016479492
164 201    0    0     -0.2897131729     -9.7377147674     0.2274607658     -0.0464062929     0.0305602359     0.0220339989     47.1083564758     78.8936614990     -42.0016479492
165 153    0    0     -0.2585869789     -9.7784175872     0.1149275422     -0.0677119016     0.0207063937     0.0566556215     47.1083564758     78.8936614990     -42.0016479492
166 105    0    0     -0.2585869789     -9.7784175872     0.1149275422     -0.0677119016     0.0207063937     0.0566556215     47.1083564758     78.8936614990     -42.0016479492
167  58    0    0     -0.2968961238     -9.7353200912     0.1149275422     -0.0336229205     0.0262991166     0.0665094614     46.2327384948     79.7722091674     -41.1582412719
168  10    0    0     -0.3423882961     -9.7520809173     0.1652083396     -0.0266985988     0.0247011947     0.0606504201     46.2327384948     79.7722091674     -41.1582412719
168 218    0    0     -0.3423882961     -9.7520809173     0.1652083396     -0.0266985988     0.0247011947     0.0606504201     46.2327384948     79.7722091674     -41.1582412719
169 170    0    0     -0.3519655704     -9.7784175872     0.1484480619     -0.0416125297     0.0132494282     0.0262951231     46.2327384948     79.7722091674     -41.1582412719
170 123    0    0     -0.3567542552     -9.7448978424     0.0718297100     -0.0277638792     -0.0045940222     -0.0120549821     46.2327384948     79.7722091674     -41.1582412719
171  75    0    0     -0.3567542552     -9.7448978424     0.0718297100     -0.0277638792     -0.0045940222     -0.0120549821     46.2327384948     79.7722091674     -41.1582412719
172  28    0    0     -0.3160507440     -9.8334875106     0.0598580884     0.0097872629     -0.0155131506     -0.0272352337     46.2327384948     79.7722091674     -41.1582412719
172 236    0    0     -0.2705585718     -9.8119382858     0.1676026582     0.0510668849     -0.0088551454     -0.0416165256     46.2327384948     79.7722091674     -41.1582412719
173 188    0    0     -0.2705585718     -9.8119382858     0.1676026582     0.0510668849     -0.0088551454     -0.0416165256     46.2327384948     79.7722091674     -41.1582412719
174 141    0    0     -0.2777415513     -9.7089824676     0.1556310415     0.0529311275     -0.0080561847     -0.0474755668     47.4586067199     78.8936614990     -42.0016479492
175  93    0    0     -0.2968961238     -9.7017993927     0.1460537433     0.0529311275     -0.0035287423     -0.0325616335     47.4586067199     78.8936614990     -42.0016479492
176  45    0    0     -0.2968961238     -9.7017993927     0.1460537433     0.0529311275     -0.0035287423     -0.0325616335     47.4586067199     78.8936614990     -42.0016479492
176 253    0    0     -0.2945018005     -9.7448978424     0.1891515731     0.0697093009     -0.0056593031     -0.0211098670     47.4586067199     78.8936614990     -42.0016479492
177 205    0    0     -0.3208393812     -9.7712354660     0.1891515731     0.0782315444     -0.0101867461     -0.0264362716     47.4586067199     78.8936614990     -42.0016479492
178 157    0    0     -0.3208393812     -9.7712354660     0.1891515731     0.0782315444     -0.0101867461     -0.0264362716     47.4586067199     78.8936614990     -42.0016479492
179 110    0    0     -0.2777415513     -9.7448978424     0.2298550844     0.0896833229     -0.0269649147     -0.0488071680     47.4586067199     78.8936614990     -42.0016479492
180  62    0    0     -0.2130948066     -9.7472915649     0.3088677406     0.0800957870     -0.0216385126     -0.0554651689     47.4586067199     78.8936614990     -42.0016479492
181  14    0    0     -0.2130948066     -9.7472915649     0.3088677406     0.0800957870     -0.0216385126     -0.0554651689     47.4586067199     78.8936614990     -42.0016479492
181 222    0    0     -0.2825301933     -9.8071498870     0.1628140068     0.0393488044     -0.0016645008     -0.0429481220     47.4586067199     78.8936614990     -42.0016479492
182 173    0    0     -0.2370380401     -9.7161655426     0.2418267011     0.0635839414     -0.0224374747     -0.0421491575     48.1590995788     80.2993392944     -43.0137367248
183 126    0    0     -0.2370380401     -9.7161655426     0.2418267011     0.0635839414     -0.0224374747     -0.0421491575     48.1590995788     80.2993392944     -43.0137367248
184  78    0    0     -0.2394323587     -9.7616577148     0.2130948066     0.0806284236     -0.0200405931     -0.0256373119     48.1590995788     80.2993392944     -43.0137367248
185  31    0    0     -0.2226721048     -9.8119382858     0.2514039993     0.1152500391     -0.0173773899     -0.0107233810     48.1590995788     80.2993392944     -43.0137367248
185 239    0    0     -0.2226721048     -9.8119382858     0.2514039993     0.1152500391     -0.0173773899     -0.0107233810     48.1590995788     80.2993392944     -43.0137367248
186 191    0    0     -0.2274607658     -9.8334875106     0.2849245071     0.1570623016     -0.0029961015     0.0052558288     48.1590995788     80.2993392944     -43.0137367248
187 143    0    0     0.3998520660     -9.7544746398     0.1221105098     0.1919502449     0.0172442317     0.0036579074     48.1590995788     80.2993392944     -43.0137367248
188  95    0    0     0.3998520660     -9.7544746398     0.1221105098     0.1919502449     0.0172442317     0.0036579074     48.1590995788     80.2993392944     -43.0137367248
189  46    0    0     -0.3615428924     -9.8526420593     0.4214009761     0.1701119995     0.1421483898     -0.0730422973     48.1590995788     80.2993392944     -43.0137367248
189 254    0    0     -0.2035175085     -9.6874332427     0.3974577426     0.1578612565     0.0923465156     -0.0229741072     46.7581100463     78.8936614990     -42.0016479492
190 206    0    0     -0.2035175085     -9.6874332427     0.3974577426     0.1578612565     0.0923465156     -0.0229741072     46.7581100463     78.8936614990     -42.0016479492
191 159    0    0     -0.0742240333     -9.6275758743     0.1628140068     0.1354903697     0.0984718799     0.0007283860     46.7581100463     78.8936614990     -42.0016479492
192 110    0    1     -0.2370380401     -9.6515188217     0.4549215316     0.0614533805     0.1573286294     -0.0101907408     46.7581100463     78.8936614990     -42.0016479492
193  62    0    2     -0.2370380401     -9.6515188217     0.4549215316     0.0614533805     0.1573286294     -0.0101907408     46.7581100463     78.8936614990     -42.0016479492
194  14    0    3     -0.1867572593     -9.6491241455     0.3352053165     0.0111188650     0.1589265584     -0.0024674563     46.7581100463     78.8936614990     -42.0016479492
194 222    0    5     -0.1867572593     -9.6994056701     0.3687258243     -0.0408135652     0.1738404750     -0.0107233810     46.7581100463     78.8936614990     -42.0016479492
195 174    0    6     -0.1867572593     -9.6994056701     0.3687258243     -0.0408135652     0.1738404750     -0.0107233810     46.7581100463     78.8936614990     -42.0016479492
196 126   -1    6     -0.3615428924     -9.8454589843     0.1939402198     -0.0567927742     0.1741068124     -0.0179140272     46.7581100463     78.8936614990     -42.0016479492
197  78   -1    7     -0.3663315296     -9.8957395553     0.4525271415     -0.0085888271     0.0942107582     -0.0014021751     45.8824882507     78.3665313720     -44.1945075988
198  30    0    7     -0.3663315296     -9.8957395553     0.4525271415     -0.0085888271     0.0942107582     -0.0014021751     45.8824882507     78.3665313720     -44.1945075988
198 239    0    6     -0.3591485500     -9.8143329620     0.4812590599     0.0619860172     0.0137820672     0.0159086346     45.8824882507     78.3665313720     -44.1945075988
199 190    0    6     -0.3495712518     -9.7257432937     0.3375996351     0.0934117984     -0.0328239631     0.0177728757     45.8824882507     78.3665313720     -44.1945075988
200 143   -1    6     -0.3495712518     -9.7257432937     0.3375996351     0.0934117984     -0.0328239631     0.0177728757     45.8824882507     78.3665313720     -44.1945075988
201  95   -1    7     -0.1915459060     -9.6012382507     0.1699969768     0.0800957870     -0.0615865325     0.0081853504     45.8824882507     78.3665313720     -44.1945075988
202  46    0    8     -0.2633756160     -9.6922225952     0.2298550844     0.0185758304     -0.0530642938     -0.0107233810     45.8824882507     78.3665313720     -44.1945075988
202 254    0    9     -0.2633756160     -9.6922225952     0.2298550844     0.0185758304     -0.0530642938     -0.0107233810     45.8824882507     78.3665313720     -44.1945075988
203 207    0   12     -0.1747856235     -9.6563072204     0.2130948066     -0.0352208423     -0.0591896533     -0.0168487429     45.8824882507     78.3665313720     -44.1945075988
204 159    0   13     -0.2777415513     -9.8023614883     0.5794263362     -0.0685108613     -0.0261659574     -0.0330942749     47.1083564758     78.8936614990     -42.3390121459
205 112    0   13     -0.2777415513     -9.8023614883     0.5794263362     -0.0685108613     -0.0261659574     -0.0330942749     47.1083564758     78.8936614990     -42.3390121459
206  65    0   13     -0.2777415513     -9.8454589843     0.5028079986     -0.0437430906     -0.0362861204     -0.0184466657     47.1083564758     78.8936614990     -42.3390121459
207  17    1   13     -0.2442210197     -9.8023614883     0.5123852729     -0.0168447518     -0.0504010915     0.0001957454     47.1083564758     78.8936614990     -42.3390121459
207 225    1   13     -0.2442210197     -9.8023614883     0.5123852729     -0.0168447518     -0.0504010915     0.0001957454     47.1083564758     78.8936614990     -42.3390121459
208 177    1   13     -0.1915459060     -9.6874332427     0.3232336997     0.0108525443     -0.0575917291     0.0065874290     47.1083564758     78.8936614990     -42.3390121459
209 129    1   13     -0.2394323587     -9.7185602188     0.5075965881     -0.0147141909     -0.0149805078     0.0004620659     47.1083564758     78.8936614990     -42.3390121459
210  81    1   13     -0.2394323587     -9.7185602188     0.5075965881     -0.0147141909     -0.0149805078     0.0004620659     47.1083564758     78.8936614990     -42.3390121459
211  33    1   15     -0.2657699346     -9.7712354660     0.4764704227     -0.0266985988     0.0033955817     -0.0006032148     47.1083564758     78.8936614990     -42.3390121459
211 241    1   16     -0.2107004880     -9.7664461135     0.4501328468     -0.0141815519     -0.0123173069     0.0060547885     47.1083564758     78.8936614990     -42.3390121459
212 193    2   15     -0.2107004880     -9.7664461135     0.4501328468     -0.0141815519     -0.0123173069     0.0060547885     47.1083564758     78.8936614990     -42.3390121459
213 145    2   14     -0.2011231899     -9.7329254150     0.4884420394     -0.0237690782     0.0196411132     -0.0069948983     45.0068702697     78.5422439575     -44.0258255004
214  97    1   14     -0.2154891252     -9.8310928344     0.5961865901     -0.0037950649     0.0228369522     -0.0059296183     45.0068702697     78.5422439575     -44.0258255004
215  49    1   14     -0.2154891252     -9.8310928344     0.5961865901     -0.0037950649     0.0228369522     -0.0059296183     45.0068702697     78.5422439575     -44.0258255004
216   1    2   14     -0.1676026582     -9.7137708663     0.2561926364     0.0191084680     0.0073903846     0.0121801531     45.0068702697     78.5422439575     -44.0258255004
216 208    1   15     -0.2370380401     -9.7281370162     0.2992904472     0.0001997370     0.0334897613     0.0049895086     45.0068702697     78.5422439575     -44.0258255004
217 160    1   16     -0.2370380401     -9.7281370162     0.2992904472     0.0001997370     0.0334897613     0.0049895086     45.0068702697     78.5422439575     -44.0258255004
218 111    2   17     -0.2130948066     -9.7520809173     0.5267512321     -0.0152468309     0.0529311275     0.0028589468     45.0068702697     78.5422439575     -44.0258255004
219  63    2   17     -0.2609812974     -9.7520809173     0.4836534023     -0.0144478702     0.0715735435     0.0041905479     45.0068702697     78.5422439575     -44.0258255004
220  14    2   17     -0.2609812974     -9.7520809173     0.4836534023     -0.0144478702     0.0715735435     0.0041905479     45.0068702697     78.5422439575     -44.0258255004
220 222    1   17     -0.2609812974     -9.7185602188     0.1532367229     -0.0019308235     0.0452078437     0.0180391969     47.4586067199     79.5964965820     -43.6884613037
221 174    1   16     -0.2849245071     -9.7879953384     0.4884420394     -0.0173773932     0.0414793634     0.0172402358     47.4586067199     79.5964965820     -43.6884613037
222 126    1   16     -0.2849245071     -9.7879953384     0.4884420394     -0.0173773932     0.0414793634     0.0172402358     47.4586067199     79.5964965820     -43.6884613037
223  78    1   16     -0.2609812974     -9.7832069396     0.6225241661     -0.0179100332     0.0374845623     0.0124464726     47.4586067199     79.5964965820     -43.6884613037
224  30    1   15     -0.2921074867     -9.8071498870     0.5123852729     0.0143147048     0.0132494282     0.0153759946     47.4586067199     79.5964965820     -43.6884613037
224 238    1   14     -0.2921074867     -9.8071498870     0.5123852729     0.0143147048     0.0132494282     0.0153759946     47.4586067199     79.5964965820     -43.6884613037
225 190    1   14     -0.2777415513     -9.6994056701     0.3783031463     0.0223043107     -0.0160457906     0.0265614414     47.4586067199     79.5964965820     -43.6884613037
226 142    0   14     -0.2801358699     -9.6898279190     0.2992904472     0.0095209417     -0.0296281147     0.0302899217     47.4586067199     79.5964965820     -43.6884613037
227  94    0   15     -0.2801358699     -9.6898279190     0.2992904472     0.0095209417     -0.0296281147     0.0302899217     47.4586067199     79.5964965820     -43.6884613037
228  45    1   15     -0.3016848087     -9.7353200912     0.3136564254     -0.0266985988     -0.0527979755     0.0305562448     46.2327384948     79.7722091674     -44.5318679809
228 254    1   15     -0.2059118509     -9.7401084899     0.5147795677     -0.0298944425     -0.0818268680     0.0332194447     46.2327384948     79.7722091674     -44.5318679809
229 206    0   15     -0.2059118509     -9.7401084899     0.5147795677     -0.0298944425     -0.0818268680     0.0332194447     46.2327384948     79.7722091674     -44.5318679809
230 158    0   15     -0.2729529142     -9.7903900146     0.5435114860     -0.0368187665     -0.0333565998     0.0161749553     46.2327384948     79.7722091674     -44.5318679809
231 111    0   15     -0.3567542552     -9.7448978424     0.4764704227     -0.0251006793     0.0031292619     0.0052558288     46.2327384948     79.7722091674     -44.5318679809
232  63    0   15     -0.3567542552     -9.7448978424     0.4764704227     -0.0251006793     0.0031292619     0.0052558288     46.2327384948     79.7722091674     -44.5318679809
233  15    0   15     -0.2992904472     -9.7329254150     0.3040791034     -0.0219048357     -0.0056593031     0.0151096749     46.2327384948     79.7722091674     -44.5318679809
233 223    0   15     -0.3088677406     -9.7281370162     0.5387228012     -0.0253669977     -0.0096541051     0.0124464726     46.2327384948     79.7722091674     -44.5318679809
234 175    0   15     -0.3088677406     -9.7281370162     0.5387228012     -0.0253669977     -0.0096541051     0.0124464726     46.2327384948     79.7722091674     -44.5318679809
235 127    0   16     -0.3352053165     -9.7592630386     0.3543598890     -0.0192416334     -0.0157794690     0.0103159117     46.2327384948     78.7179489135     -42.5076942443
236  80    0   16     -0.3064734458     -9.7209539413     0.4788647174     -0.0280302000     -0.0232364320     -0.0024674563     46.2327384948     78.7179489135     -42.5076942443
237  32    0   16     -0.3064734458     -9.7209539413     0.4788647174     -0.0280302000     -0.0232364320     -0.0024674563     46.2327384948     78.7179489135     -42.5076942443
237 240    0   17     -0.3256280183     -9.7640523910     0.3519655704     -0.0293617992     -0.0219048333     -0.0165824270     46.2327384948     78.7179489135     -42.5076942443
238 193   -1   16     -0.3088677406     -9.6730680465     0.5099909305     -0.0519990158     -0.0133825874     -0.0251046705     46.2327384948     78.7179489135     -42.5076942443
239 145   -1   16     -0.3088677406     -9.6730680465     0.5099909305     -0.0519990158     -0.0133825874     -0.0251046705     46.2327384948     78.7179489135     -42.5076942443
240  97   -1   16     -0.3040791034     -9.7568693161     0.5530887603     -0.0480042076     -0.0112520265     -0.0333605980     46.2327384948     78.7179489135     -42.5076942443
241  49   -1   16     -0.2968961238     -9.7760238647     0.4357668876     -0.0325576424     -0.0067245841     -0.0349585151     46.2327384948     78.7179489135     -42.5076942443
242   2    0   15     -0.2968961238     -9.7760238647     0.4357668876     -0.0325576424     -0.0067245841     -0.0349585151     46.2327384948     78.7179489135     -42.5076942443
242 210   -1   14     -0.3088677406     -9.7568693161     0.5626660346     -0.0341555619     -0.0059256229     -0.0405512428     47.4586067199     79.5964965820     -42.6763763427
243 163   -1   15     -0.3040791034     -9.6898279190     0.4501328468     -0.0240353965     0.0111188662     -0.0426817989     47.4586067199     79.5964965820     -42.6763763427
244 115    0   16     -0.3040791034     -9.6898279190     0.4501328468     -0.0240353965     0.0111188662     -0.0426817989     47.4586067199     79.5964965820     -42.6763763427
245  67    0   15     -0.1364764571     -9.7089824676     0.2681642532     -0.0522653341     0.0412130403     -0.0402849197     47.4586067199     79.5964965820     -42.6763763427
246  20    0   16     -0.3184450626     -9.7808122634     0.4884420394     -0.0591896533     0.0942107582     -0.0549325275     47.4586067199     79.5964965820     -42.6763763427
246 228    0   16     -0.3184450626     -9.7808122634     0.4884420394     -0.0591896533     0.0942107582     -0.0549325275     47.4586067199     79.5964965820     -42.6763763427
247 180    0   15     -0.2945018005     -9.8023614883     0.5075965881     -0.0301607608     0.0609207391     -0.0261699533     47.4586067199     79.5964965820     -42.6763763427
248 132    0   14     -0.1556310415     -9.7664461135     0.3998520660     -0.0067245869     0.0579912137     -0.0051306581     47.4586067199     79.5964965820     -42.6763763427
249  84    1   13     -0.1556310415     -9.7664461135     0.3998520660     -0.0067245869     0.0579912137     -0.0051306581     47.4586067199     79.5964965820     -42.6763763427
250  37    1   14     -0.3016848087     -9.7688407897     0.2729529142     0.0044608597     0.1064614772     -0.0117886614     47.4586067199     79.5964965820     -42.6763763427
250 245    1   14     -0.2585869789     -9.7353200912     0.2657699346     -0.0184426736     0.1056625247     -0.0115223407     46.0576133728     78.8936614990     -43.0137367248
251 197    1   14     -0.2585869789     -9.7353200912     0.2657699346     -0.0184426736     0.1056625247     -0.0115223407     46.0576133728     78.8936614990     -43.0137367248
252 150    0   14     -0.2729529142     -9.7305316925     0.3352053165     -0.0314923572     0.0942107582     -0.0088591394     46.0576133728     78.8936614990     -43.0137367248
253 103    0   14     -0.2154891252     -9.7664461135     0.3830918121     -0.0277638792     0.0864874744     -0.0011358549     46.0576133728     78.8936614990     -43.0137367248
254  55    1   14     -0.2154891252     -9.7664461135     0.3830918121     -0.0277638792     0.0864874744     -0.0011358549     46.0576133728     78.8936614990     -43.0137367248
255   8    1   15     -0.3184450626     -9.7688407897     0.3854861259     -0.0184426736     0.1003361225     0.0012610261     46.0576133728     78.8936614990     -43.0137367248
255 216    0   14     -0.2178834438     -9.7472915649     0.3591485500     -0.0040613842     0.0723725032     0.0143107151     46.0576133728     78.8936614990     -43.0137367248
  0 168    0   13     -0.2178834438     -9.7472915649     0.3591485500     -0.0040613842     0.0723725032     0.0143107151     46.0576133728     78.8936614990     -43.0137367248
  1 121    0   13     -0.1939402198     -9.7377147674     0.2825301933     -0.0045940246     0.0827589893     0.0047231884     46.0576133728     78.8936614990     -43.0137367248
  2  72    1   12     -0.2753472328     -9.7233486175     0.2753472328     -0.0149805116     0.0944770812     -0.0061959381     45.7073669433     78.1908187866     -42.6763763427
  3  25    1   13     -0.2753472328     -9.7233486175     0.2753472328     -0.0149805116     0.0944770812     -0.0061959381     45.7073669433     78.1908187866     -42.6763763427
  3 233    0   14     -0.2154891252     -9.7257432937     0.2178834438     -0.0309597229     0.0734377861     0.0025926268     45.7073669433     78.1908187866     -42.6763763427
  4 186    0   14     -0.2370380401     -9.7927837371     0.3806974601     -0.0434767675     0.0888843536     0.0017936668     45.7073669433     78.1908187866     -42.6763763427
  5 137    0   14     -0.2370380401     -9.7927837371     0.3806974601     -0.0434767675     0.0888843536     0.0017936668     45.7073669433     78.1908187866     -42.6763763427
  6  89    0   13     -0.2633756160     -9.7784175872     0.3591485500     -0.0309597229     0.1059288501     0.0023263068     45.7073669433     78.1908187866     -42.6763763427
  7  41    1   13     -0.3160507440     -9.7425031661     0.2346437215     -0.0184426736     0.1192448501     -0.0016684950     45.7073669433     78.1908187866     -42.6763763427
  7 249    1   14     -0.3160507440     -9.7425031661     0.2346437215     -0.0184426736     0.1192448501     -0.0016684950     45.7073669433     78.1908187866     -42.6763763427
  8 201    0   14     -0.2226721048     -9.7137708663     0.0981672668     -0.0139152299     0.0939444351     0.0081853504     45.7073669433     78.1908187866     -42.6763763427
  9 153    0   15     -0.2753472328     -9.8358821868     0.4118237018     -0.0253669977     0.1069941282     -0.0016684950     46.4078598022     78.5422439575     -43.0137367248
 10 106    0   16     -0.2753472328     -9.8358821868     0.4118237018     -0.0253669977     0.1069941282     -0.0016684950     46.4078598022     78.5422439575     -43.0137367248
 11  58    0   15     -0.1723913097     -9.7568693161     0.5339341640     -0.0101867485     0.1298976535     -0.0112560212     46.4078598022     78.5422439575     -43.0137367248
 12  10    0   15     -0.2657699346     -9.7161655426     0.2945018005     0.0103199052     0.1775689697     -0.0235067486     46.4078598022     78.5422439575     -43.0137367248
 12 218    0   15     -0.2657699346     -9.7161655426     0.2945018005     0.0103199052     0.1775689697     -0.0235067486     46.4078598022     78.5422439575     -43.0137367248
 13 170    0   14     -0.2537982940     -9.7353200912     -0.1340821266     0.0119178236     0.1898196983     -0.0168487429     46.4078598022     78.5422439575     -43.0137367248
 14 123    0   15     -0.3256280183     -9.7975721359     0.4692874431     -0.0227037954     0.1826290512     -0.0072612180     46.4078598022     78.5422439575     -43.0137367248
 15  75    0   14     -0.3256280183     -9.7975721359     0.4692874431     -0.0227037954     0.1826290512     -0.0072612180     46.4078598022     78.5422439575     -43.0137367248
 16  28    0   13     -0.2490096569     -9.7568693161     0.2873188495     0.0089883022     0.1493390321     0.0020599868     46.4078598022     78.5422439575     -43.0137367248
 16 235    0   14     -0.2442210197     -9.7257432937     0.2681642532     0.0140483846     0.1330935001     0.0033915877     45.5322418212     80.8264694213     -42.1703300476
 17 187    0   13     -0.2442210197     -9.7257432937     0.2681642532     0.0140483846     0.1330935001     0.0033915877     45.5322418212     80.8264694213     -42.1703300476
 18 139    0   12     -0.2849245071     -9.7856006622     0.5028079986     -0.0168447518     0.1314955830     0.0156423149     45.5322418212     80.8264694213     -42.1703300476
 19  91    0   12     -0.3136564254     -9.6994056701     0.3663315296     -0.0187089920     0.1354903936     -0.0056632986     45.5322418212     80.8264694213     -42.1703300476
 20  44    0   12     -0.3136564254     -9.6994056701     0.3663315296     -0.0187089920     0.1354903936     -0.0056632986     45.5322418212     80.8264694213     -42.1703300476
 20 252    0   11     -0.3256280183     -9.7113771438     0.5052022933     -0.0381503629     0.1077930808     -0.0101907408     45.5322418212     80.8264694213     -42.1703300476
 21 204    0   10     -0.3304166793     -9.8143329620     0.5746376991     -0.0485368537     0.1104562878     -0.0293657922     45.5322418212     80.8264694213     -42.1703300476
 22 157    0    9     -0.3304166793     -9.8143329620     0.5746376991     -0.0485368537     0.1104562878     -0.0293657922     45.5322418212     80.8264694213     -42.1703300476
 23 109    0    7     -0.3783031463     -9.7927837371     0.6416787624     -0.0314923572     0.1016677260     -0.0211098670     45.5322418212     80.8264694213     -42.1703300476
 24  62    0    6     -0.2035175085     -9.7401084899     0.1652083396     -0.0019308235     0.0920802021     -0.0059296183     45.5322418212     80.8264694213     -42.1703300476
 25  13    0    5     -0.2035175085     -9.7401084899     0.1652083396     -0.0019308235     0.0920802021     -0.0059296183     45.5322418212     80.8264694213     -42.1703300476
 25 221    0    4     -0.1915459060     -9.6946163177     0.0718297100     -0.0048603448     0.1179132580     -0.0088591394     43.9561233520     78.1908187866     -42.3390121459
 26 173    0    5     -0.2154891252     -9.7664461135     0.1077445626     -0.0243017172     0.1677151203     -0.0200445866     43.9561233520     78.1908187866     -42.3390121459
 27 125    0    5     -0.2154891252     -9.7664461135     0.1077445626     -0.0243017172     0.1677151203     -0.0200445866     43.9561233520     78.1908187866     -42.3390121459
 28  78    0    6     -0.2777415513     -9.7712354660     0.0383091812     -0.0245680356     0.2028693914     -0.0392196416     43.9561233520     78.1908187866     -42.3390121459
 29  30    0    7     -0.3232336997     -9.7688407897     0.2322494029     -0.0205732345     0.1770363330     -0.0445460414     43.9561233520     78.1908187866     -42.3390121459
 29 238    0    7     -0.3232336997     -9.7688407897     0.2322494029     -0.0205732345     0.1770363330     -0.0445460414     43.9561233520     78.1908187866     -42.3390121459
 30 190    0    8     -0.2945018005     -9.8023614883     0.2274607658     0.0081893434     0.1131194949     -0.0309637165     43.9561233520     78.1908187866     -42.3390121459
 31 142    0    8     -0.2418267011     -9.7520809173     0.0407035017     0.0223043107     0.0606544113     -0.0219088268     43.9561233520     78.1908187866     -42.3390121459
 32  93    0    8     -0.2418267011     -9.7520809173     0.0407035017     0.0223043107     0.0606544113     -0.0219088268     43.9561233520     78.1908187866     -42.3390121459
 33  45    0    9     -0.3423882961     -9.6898279190     0.2059118509     0.0031292586     0.0145810270     -0.0341595554     44.8317451477     79.4207916259     -41.8329696655
 33 253    0    9     -0.3280223608     -9.7137708663     0.3208393812     -0.0330902814     -0.0738372707     -0.0384206771     44.8317451477     79.4207916259     -41.8329696655
 34 205    0    8     -0.3280223608     -9.7137708663     0.3208393812     -0.0330902814     -0.0738372707     -0.0384206771     44.8317451477     79.4207916259     -41.8329696655
 35 157    0    8     -0.3040791034     -9.7879953384     0.5315398693     -0.0669129419     -0.1460100269     -0.0647863769     44.8317451477     79.4207916259     -41.8329696655
 36 110    0    8     -0.2849245071     -9.8310928344     0.6392844200     -0.0557274913     -0.1918170928     -0.0978100776     44.8317451477     79.4207916259     -41.8329696655
 37  62    0    6     -0.2849245071     -9.8310928344     0.6392844200     -0.0557274913     -0.1918170928     -0.0978100776     44.8317451477     79.4207916259     -41.8329696655
 38  15    0    4     -0.2083061695     -9.7113771438     0.4621044635     -0.0277638792     -0.2341619968     -0.1177840948     44.8317451477     79.4207916259     -41.8329696655
 38 223    1    3     -0.0790126848     -9.7185602188     0.3735145092     -0.0594559764     -0.2485432863     -0.1385570526     44.8317451477     79.4207916259     -41.8329696655
 39 176    1    2     -0.0790126848     -9.7185602188     0.3735145092     -0.0594559764     -0.2485432863     -0.1385570526     44.8317451477     79.4207916259     -41.8329696655
 40 129    0    2     -0.0838013267     -9.7592630386     0.1316878080     -0.0727719879     -0.1856917285     -0.1305674433     45.3571166992     78.5422439575     -40.9895629882
 41  82    0    1     -0.1747856235     -9.7951784133     0.0909842967     -0.0450746917     -0.1539996242     -0.0868909454     45.3571166992     78.5422439575     -40.9895629882
 42  34    0    1     -0.1747856235     -9.7951784133     0.0909842967     -0.0450746917     -0.1539996242     -0.0868909454     45.3571166992     78.5422439575     -40.9895629882
 42 243    0    1     -0.1340821266     -9.7736291885     0.1652083396     -0.0243017172     -0.2069973468     -0.0472092437     45.3571166992     78.5422439575     -40.9895629882
 43 195    0    0     -0.0933786296     -9.7592630386     0.2561926364     -0.0282965183     -0.2538696765     -0.0261699533     45.3571166992     78.5422439575     -40.9895629882
 44 148    0    1     -0.0933786296     -9.7592630386     0.2561926364     -0.0282965183     -0.2538696765     -0.0261699533     45.3571166992     78.5422439575     -40.9895629882
 45 101    0    1     -0.0191545906     -9.7472915649     0.2442210197     -0.0450746917     -0.2256397724     -0.0416165256     45.3571166992     78.5422439575     -40.9895629882
 46  54    0    1     -0.0718297100     -9.7017993927     0.2346437215     -0.0626518201     -0.1755715608     -0.0661179733     45.3571166992     78.5422439575     -40.9895629882
 47   6    0    1     -0.0718297100     -9.7017993927     0.2346437215     -0.0626518201     -0.1755715608     -0.0661179733     45.3571166992     78.5422439575     -40.9895629882
 47 215    0    0     -0.1460537433     -9.7089824676     0.1245048284     -0.0807615852     -0.1939476585     -0.0498724460     44.1312484741     77.6636886596     -41.1582412719
 48 168    0    0     -0.0430978250     -9.6874332427     0.1652083396     -0.0903491115     -0.2695825576     -0.0165824270     44.1312484741     77.6636886596     -41.1582412719
 49 120    0    1     -0.0430978250     -9.6874332427     0.1652083396     -0.0903491115     -0.2695825576     -0.0165824270     44.1312484741     77.6636886596     -41.1582412719
 50  73    0    1     -0.0670410633     -9.7832069396     0.1268991470     -0.1113884091     -0.2783711194     -0.0104570603     44.1312484741     77.6636886596     -41.1582412719
 51  26    0    0     -0.1652083396     -9.7329254150     0.0766183614     -0.1340256214     -0.3148570060     -0.0072612180     44.1312484741     77.6636886596     -41.1582412719
 51 234    0    0     -0.1652083396     -9.7329254150     0.0766183614     -0.1340256214     -0.3148570060     -0.0072612180     44.1312484741     77.6636886596     -41.1582412719
 52 187   -1    1     -0.0814070034     -9.7640523910     0.0502807998     -0.1364225029     -0.4504139423     0.0507965755     44.1312484741     77.6636886596     -41.1582412719
 53 139   -2    1     -0.1053502440     -9.8670082092     0.0167602658     -0.1247044086     -0.5444249629     0.1003321290     44.1312484741     77.6636886596     -41.1582412719
 54  91   -3    0     -0.1053502440     -9.8670082092     0.0167602658     -0.1247044086     -0.5444249629     0.1003321290     44.1312484741     77.6636886596     -41.1582412719
 55  43   -3    0     -0.0933786296     -9.8286991119     -0.0191545906     -0.0783647060     -0.6165977001     0.1027290105     45.5322418212     78.3665313720     -40.1461563110
 55 251   -3    0     -0.0143659424     -9.7975721359     -0.0861956501     -0.0024634637     -0.6466918945     0.1083217258     45.5322418212     78.3665313720     -40.1461563110
 56 204   -3    1     -0.0143659424     -9.7975721359     -0.0861956501     -0.0024634637     -0.6466918945     0.1083217258     45.5322418212     78.3665313720     -40.1461563110
 57 157   -3    1     -0.1580253696     -9.7736291885     -0.0263375616     0.0840905952     -0.4850355625     0.0489323329     45.5322418212     78.3665313720     -40.1461563110
 58 110   -3    0     -0.1532367229     -9.7784175872     0.0502807998     0.1147174000     -0.4381632328     0.0460028123     45.5322418212     78.3665313720     -40.1461563110
 59  62   -2    0     -0.1532367229     -9.7784175872     0.0502807998     0.1147174000     -0.4381632328     0.0460028123     45.5322418212     78.3665313720     -40.1461563110
 60  14   -2    1     -0.2226721048     -9.6994056701     0.1292934894     0.1147174000     -0.4000794410     0.0172402358     45.5322418212     78.3665313720     -40.1461563110
 60 222   -2    1     -0.1460537433     -9.9101057052     0.1125332117     0.0199074277     -0.4011446952     0.0497312974     45.5322418212     78.3665313720     -40.1461563110
 61 174   -1    0     -0.1460537433     -9.9101057052     0.1125332117     0.0199074277     -0.4011446952     0.0497312974     45.5322418212     78.3665313720     -40.1461563110
 62 126   -1    1     -0.1364764571     -9.6874332427     0.1891515731     -0.0179100332     -0.3489459753     -0.0045980172     45.5322418212     78.3665313720     -40.1461563110
 63  79   -2    1     -0.1173218607     -9.6682786941     0.1077445626     -0.0623855018     -0.2823659420     -0.0663842916     48.5093498229     78.1908187866     -41.3269233703
 64  31   -1    1     -0.1173218607     -9.6682786941     0.1077445626     -0.0623855018     -0.2823659420     -0.0663842916     48.5093498229     78.1908187866     -41.3269233703
 64 240   -1    1     -0.1915459060     -9.7688407897     0.0718297100     -0.1033987998     -0.2762405633     -0.0690474987     48.5093498229     78.1908187866     -41.3269233703
 65 192   -1    1     -0.1268991470     -9.7137708663     0.0454921483     -0.1292318582     -0.3582671880     -0.0413502025     48.5093498229     78.1908187866     -41.3269233703
 66 144   -1    1     -0.1268991470     -9.7137708663     0.0454921483     -0.1292318582     -0.3582671880     -0.0413502025     48.5093498229     78.1908187866     -41.3269233703
 67  97   -2    0     -0.0191545906     -9.8717966079     0.0359148550     -0.1265686631     -0.4221840381     -0.0155171442     48.5093498229     78.1908187866     -41.3269233703
 68  49   -2    0     -0.2083061695     -9.7760238647     -0.0263375616     -0.0496021318     -0.3023399353     -0.0674495744     48.5093498229     78.1908187866     -41.3269233703
 69   2   -2    0     -0.2083061695     -9.7760238647     -0.0263375616     -0.0496021318     -0.3023399353     -0.0674495744     48.5093498229     78.1908187866     -41.3269233703
 69 210   -2    0     -0.2418267011     -9.7209539413     0.0119716191     0.0071240625     -0.4117975234     -0.0693138170     48.5093498229     78.1908187866     -41.3269233703
 70 162   -2    1     -0.0430978250     -9.7856006622     -0.0215489125     -0.0088551473     -0.5995532035     -0.0253709888     47.1083564758     78.5422439575     -40.3148345947
 71 115   -3    1     -0.0430978250     -9.7856006622     -0.0215489125     -0.0088551473     -0.5995532035     -0.0253709888     47.1083564758     78.5422439575     -40.3148345947
 72  67   -3    0     0.0311262083     -9.7808122634     0.0478864765     0.0055261402     -0.4916935920     -0.0738412618     47.1083564758     78.5422439575     -40.3148345947
 73  19   -2    0     -0.1173218607     -9.7161655426     0.0263375616     0.0084556627     -0.3430869340     -0.1052670359     47.1083564758     78.5422439575     -40.3148345947
 73 227   -2    0     -0.1173218607     -9.7161655426     0.0263375616     0.0084556627     -0.3430869340     -0.1052670359     47.1083564758     78.5422439575     -40.3148345947
 74 180   -1    0     -0.3112620830     -9.7496862411     -0.0263375616     -0.0011318624     -0.4323041915     -0.0791676616     47.1083564758     78.5422439575     -40.3148345947
 75 133   -1    1     -0.1556310415     -9.7903900146     0.0598580884     -0.0189753150     -0.6842431068     -0.0530682849     47.1083564758     78.5422439575     -40.3148345947
 76  85   -3    1     -0.1556310415     -9.7903900146     0.0598580884     -0.0189753150     -0.6842431068     -0.0530682849     47.1083564758     78.5422439575     -40.3148345947
 77  37   -4    0     -0.1077445626     -9.7760238647     0.0694353866     0.0001997370     -0.8179357528     -0.0751728630     47.1083564758     78.5422439575     -40.3148345947
 77 245   -4    0     0.1532367229     -9.7592630386     0.0071829710     -0.0029961037     -0.9862501144     -0.0416165256     48.8595962524     78.8936614990     -43.3511009216
 78 197   -4    0     0.1532367229     -9.7592630386     0.0071829710     -0.0029961037     -0.9862501144     -0.0416165256     48.8595962524     78.8936614990     -43.3511009216
 79 149   -5    0     0.1795742750     -9.8215160369     -0.0526751232     0.0393488044     -0.8536226272     -0.1076639175     48.8595962524     78.8936614990     -43.3511009216
 80 102   -4    0     -0.0430978250     -9.8263044357     -0.0239432382     0.0950097179     -0.6171303749     -0.1638574600     48.8595962524     78.8936614990     -43.3511009216
 81  54   -3    0     -0.0430978250     -9.8263044357     -0.0239432382     0.0950097179     -0.6171303749     -0.1638574600     48.8595962524     78.8936614990     -43.3511009216
 82   6   -3    0     -0.1819685935     -9.8071498870     0.0526751232     0.1346914172     -0.6115376472     -0.1619932174     48.8595962524     78.8936614990     -43.3511009216
 82 215   -2    0     -0.1795742750     -9.6970109939     0.1484480619     0.1701119995     -0.7287185192     -0.1289695262     48.8595962524     78.8936614990     -43.3511009216
 83 167   -2    0     -0.1795742750     -9.6970109939     0.1484480619     0.1701119995     -0.7287185192     -0.1289695262     48.8595962524     78.8936614990     -43.3511009216
 84 120   -2    0     0.2945018005     -9.7089824676     0.1915459060     0.1165816545     -0.9090172767     -0.0131202626     48.8595962524     78.8936614990     -43.3511009216
 85  72   -1    0     0.0287318849     -9.7113771438     0.1388707752     0.0643828964     -0.7894394874     -0.0970111083     50.7859611511     79.4207916259     -43.8571434020
 86  24   -1    0     0.0287318849     -9.7113771438     0.1388707752     0.0643828964     -0.7894394874     -0.0970111083     50.7859611511     79.4207916259     -43.8571434020
 86 232   -2    0     -0.1316878080     -9.7688407897     0.0933786296     0.0545290470     -0.8147399902     -0.0943479061     50.7859611511     79.4207916259     -43.8571434020
 87 184   -1    0     0.1388707752     -9.8358821868     0.1125332117     0.0755683469     -0.9212679862     -0.0759718179     50.7859611511     79.4207916259     -43.8571434020
 88 137    0    0     0.1388707752     -9.8358821868     0.1125332117     0.0755683469     -0.9212679862     -0.0759718179     50.7859611511     79.4207916259     -43.8571434020
 89  89   -1    0     0.2154891252     -9.7951784133     0.1221105098     0.1168479681     -0.9881143569     -0.0338932323     50.7859611511     79.4207916259     -43.8571434020
 90  42   -1    0     0.3615428924     -9.7544746398     0.1580253696     0.1472084617     -0.9471010208     -0.0344258785     50.7859611511     79.4207916259     -43.8571434020
 90 250    0    0     0.3615428924     -9.7544746398     0.1580253696     0.1472084617     -0.9471010208     -0.0344258785     50.7859611511     79.4207916259     -43.8571434020
 91 202    0    0     0.0861956501     -9.7592630386     0.0598580884     0.1794332027     -0.8914402008     -0.0477418851     50.7859611511     79.4207916259     -43.8571434020
 92 154    0    0     0.1101388931     -9.7209539413     0.1508424043     0.1663835048     -0.8959675788     0.0063211088     50.7859611511     79.4207916259     -43.8571434020
 93 106    0    0     0.1101388931     -9.7209539413     0.1508424043     0.1663835048     -0.8959675788     0.0063211088     50.7859611511     79.4207916259     -43.8571434020
 94  58    0    0     0.2849245071     -9.7496862411     0.2753472328     0.1192448501     -0.8991634368     0.0537260961     52.0118293762     79.9479141235     -46.7247276306
 95  10    0    0     -0.0598580884     -9.6778564453     0.1364764571     0.0827589893     -0.8690691947     0.0926088428     52.0118293762     79.9479141235     -46.7247276306
 95 218    0    0     -0.0598580884     -9.6778564453     0.1364764571     0.0827589893     -0.8690691947     0.0926088428     52.0118293762     79.9479141235     -46.7247276306
 96 170   -1    1     0.1053502440     -9.7951784133     0.2825301933     0.0739704227     -0.9633465766     0.1778312921     52.0118293762     79.9479141235     -46.7247276306
 97 122   -1    3     0.2226721048     -9.7425031661     0.3615428924     0.0129831051     -0.9843858718     0.1511992835     52.0118293762     79.9479141235     -46.7247276306
 98  75   -1    3     0.2226721048     -9.7425031661     0.3615428924     0.0129831051     -0.9843858718     0.1511992835     52.0118293762     79.9479141235     -46.7247276306
 99  27   -1    2     0.2609812974     -9.6419420242     0.3064734458     -0.0780983877     -1.0395141839     0.1067238092     52.0118293762     79.9479141235     -46.7247276306
 99 235   -1    3     -0.0598580884     -9.8119382858     0.2418267011     -0.1284328937     -1.1439116001     0.0433396100     52.0118293762     79.9479141235     -46.7247276306
100 187   -3    3     -0.0598580884     -9.8119382858     0.2418267011     -0.1284328937     -1.1439116001     0.0433396100     52.0118293762     79.9479141235     -46.7247276306
101 140   -4    3     -0.2394323587     -9.8454589843     0.1388707752     -0.0674455833     -1.2967793941     -0.0328279542     53.9381942749     79.7722091674     -47.2307701110
102  93   -5    3     -0.0454921483     -9.8430643081     0.1340821266     0.0292286348     -1.4251457214     -0.0786350250     53.9381942749     79.7722091674     -47.2307701110
103  45   -6    3     -0.0454921483     -9.8430643081     0.1340821266     0.0292286348     -1.4251457214     -0.0786350250     53.9381942749     79.7722091674     -47.2307701110
103 254   -5    3     0.1077445626     -9.8215160369     0.1221105098     0.1144510865     -1.4557724952     -0.1420192146     53.9381942749     79.7722091674     -47.2307701110
104 207   -4    3     -0.1508424043     -9.7760238647     0.3160507440     0.2026030540     -1.5686923027     -0.1521393775     53.9381942749     79.7722091674     -47.2307701110
105 159   -3    4     -0.1508424043     -9.7760238647     0.3160507440     0.2026030540     -1.5686923027     -0.1521393775     53.9381942749     79.7722091674     -47.2307701110
106 111   -3    4     0.3375996351     -9.7760238647     0.5387228012     0.1932818412     -1.5524467468     -0.0908857536     53.9381942749     79.7722091674     -47.2307701110
107  63   -3    4     0.4285839557     -9.9460210800     0.3399939537     0.1842269706     -1.4373964309     -0.1358938455     53.9381942749     79.7722091674     -47.2307701110
108  15   -2    3     0.4285839557     -9.9460210800     0.3399939537     0.1842269706     -1.4373964309     -0.1358938455     53.9381942749     79.7722091674     -47.2307701110
108 223   -1    2     0.0574637699     -9.6539134979     0.4333725929     0.2063315391     -1.5090365409     -0.1705154657     53.5879440307     78.7179489135     -49.2549476623
109 176   -1    1     1.0822342681     -8.8949127197     0.5866093158     0.2105926513     -1.6347397804     0.0252298402     53.5879440307     78.7179489135     -49.2549476623
110 128   -2    1     1.0822342681     -8.8949127197     0.5866093158     0.2105926513     -1.6347397804     0.0252298402     53.5879440307     78.7179489135     -49.2549476623
111  80   -2    2     0.1292934894     -9.5892667770     0.3328109979     0.0838242721     -1.5175588130     0.1586562395     53.5879440307     78.7179489135     -49.2549476623
112  32   -1    1     0.0933786296     -9.6443357467     0.4214009761     0.0294949531     -1.5452561378     0.1650479316     53.5879440307     78.7179489135     -49.2549476623
112 240    0    1     0.0933786296     -9.6443357467     0.4214009761     0.0294949531     -1.5452561378     0.1650479316     53.5879440307     78.7179489135     -49.2549476623
113 192    0    2     0.1723913097     -9.6850395202     0.3735145092     -0.0770331096     -1.5620342254     0.2758371353     53.5879440307     78.7179489135     -49.2549476623
114 145    0    3     0.2729529142     -9.7281370162     0.4573158264     -0.1398846626     -1.4704201221     0.2164477348     53.5879440307     78.7179489135     -49.2549476623
115  98    0    3     0.2729529142     -9.7281370162     0.4573158264     -0.1398846626     -1.4704201221     0.2164477348     53.5879440307     78.7179489135     -49.2549476623
116  50    0    2     0.1149275422     -9.7520809173     0.3806974601     -0.1310961127     -1.3479129076     0.0262951231     54.4635658264     79.5964965820     -50.4357147216
117   3    0    2     0.0838013267     -9.8215160369     0.3064734458     -0.0796963119     -1.3231451511     -0.0807655811     54.4635658264     79.5964965820     -50.4357147216
117 211    0    2     0.0838013267     -9.8215160369     0.3064734458     -0.0796963119     -1.3231451511     -0.0807655811     54.4635658264     79.5964965820     -50.4357147216
118 164   -1    2     -0.1412650966     -9.8861627578     0.2729529142     -0.0296281223     -1.4025084972     -0.0914183902     54.4635658264     79.5964965820     -50.4357147216
119 117   -1    1     0.1867572593     -9.8071498870     0.2442210197     0.0465394496     -1.6666980743     -0.0219088268     54.4635658264     79.5964965820     -50.4357147216
120  69    0    1     0.1867572593     -9.8071498870     0.2442210197     0.0465394496     -1.6666980743     -0.0219088268     54.4635658264     79.5964965820     -50.4357147216
121  21    0    2     0.4884420394     -9.6778564453     0.3902747631     0.0515995311     -1.7420667648     0.0095169506     54.4635658264     79.5964965820     -50.4357147216
121 229    0    1     0.0909842967     -9.7185602188     0.2849245071     0.0153799867     -1.6336743831     -0.0091254606     54.4635658264     79.5964965820     -50.4357147216
122 213    0    1     0.0909842967     -9.7185602188     0.2849245071     0.0153799867     -1.6336743831     -0.0091254606     54.4635658264     79.5964965820     -50.4357147216
123 165    0    2     0.4788647174     -9.6970109939     0.3280223608     -0.0037950649     -1.6840089797     0.0084516706     54.9889373779     80.4750442504     -57.3516502380
124 116    0    1     0.7326630592     -9.6587018966     0.4716817855     -0.0591896533     -1.5567078590     -0.0229741072     54.9889373779     80.4750442504     -57.3516502380
125  69    0    1     0.7326630592     -9.6587018966     0.4716817855     -0.0591896533     -1.5567078590     -0.0229741072     54.9889373779     80.4750442504     -57.3516502380
126  21    0    1     0.7925210952     -9.6706733703     0.3854861259     -0.1332266569     -1.2853276729     -0.0903531074     54.9889373779     80.4750442504     -57.3516502380
126 229    0    0     0.4621044635     -9.7401084899     0.3328109979     -0.1654514074     -1.0584229230     -0.1529383420     54.9889373779     80.4750442504     -57.3516502380
127 181    0    1     0.4621044635     -9.7401084899     0.3328109979     -0.1654514074     -1.0584229230     -0.1529383420     54.9889373779     80.4750442504     -57.3516502380
128 133   -1    1     0.5195682525     -9.7975721359     0.2083061695     -0.1361561894     -0.9763962745     -0.1819672489     54.9889373779     80.4750442504     -57.3516502380
129  86   -2    0     0.4405555725     -9.8286991119     0.3088677406     -0.0898164749     -0.9969029426     -0.1673196315     54.9889373779     80.4750442504     -57.3516502380
130  38   -3    0     0.4405555725     -9.8286991119     0.3088677406     -0.0898164749     -0.9969029426     -0.1673196315     54.9889373779     80.4750442504     -57.3516502380
130 246   -3   -1     0.5722434043     -9.7185602188     0.2537982940     -0.1095241661     -0.9609497070     -0.0472092437     54.9889373779     80.4750442504     -57.3516502380
131 198   -3   -1     0.5339341640     -9.7041940689     0.1628140068     -0.1342919468     -0.9513622283     0.1123165369     55.8645591735     78.8936614990     -56.5082435607
132 151   -3   -1     0.5339341640     -9.7041940689     0.1628140068     -0.1342919468     -0.9513622283     0.1123165369     55.8645591735     78.8936614990     -56.5082435607
133 103   -3   -1     0.2921074867     -9.7879953384     0.0550694465     -0.1550649261     -0.9604169845     0.2233720302     55.8645591735     78.8936614990     -56.5082435607
134  55   -5   -1     0.4309782505     -9.8909511566     -0.0933786296     -0.1105894446     -0.9095499038     0.2031317234     55.8645591735     78.8936614990     -56.5082435607
135   7   -5   -2     0.4309782505     -9.8909511566     -0.0933786296     -0.1105894446     -0.9095499038     0.2031317234     55.8645591735     78.8936614990     -56.5082435607
135 216   -4   -1     0.4501328468     -9.9005289077     -0.0095772953     -0.0314923572     -0.7510893821     0.1005984425     55.8645591735     78.8936614990     -56.5082435607
136 168   -3   -1     0.4644988059     -9.8263044357     0.0742240333     0.0332234358     -0.5279130935     0.0377468872     55.8645591735     78.8936614990     -56.5082435607
137 120   -2   -1     0.4644988059     -9.8263044357     0.0742240333     0.0332234358     -0.5279130935     0.0377468872     55.8645591735     78.8936614990     -56.5082435607
138  71   -2    0     0.2705585718     -9.7879953384     0.0167602658     0.0758346605     -0.3380268573     0.0257624816     55.8645591735     78.8936614990     -56.5082435607
139  23   -2    0     0.1340821266     -9.7664461135     0.0287318849     0.1152500391     -0.4240482330     0.0659768295     56.5650520324     78.8936614990     -57.8576927185
139 231   -2    0     0.1340821266     -9.7664461135     0.0287318849     0.1152500391     -0.4240482330     0.0659768295     56.5650520324     78.8936614990     -57.8576927185
140 183   -1    0     0.4501328468     -9.7161655426     0.1364764571     0.1192448501     -0.4853018760     0.0867498016     56.5650520324     78.8936614990     -57.8576927185
141 136   -1    0     0.1197161788     -9.7975721359     0.0670410633     0.1008687615     -0.3268414020     0.0614493846     56.5650520324     78.8936614990     -57.8576927185
142  88   -2    0     0.1197161788     -9.7975721359     0.0670410633     0.1008687615     -0.3268414020     0.0614493846     56.5650520324     78.8936614990     -57.8576927185
143  40   -1    0     0.0263375616     -9.7664461135     0.0215489125     0.1360230207     -0.4054058551     0.0721021890     56.5650520324     78.8936614990     -57.8576927185
143 248    0    0     0.4932306766     -9.7233486175     0.2681642532     0.1400178194     -0.5598715782     0.1360190391     56.5650520324     78.8936614990     -57.8576927185
144 200   -1    0     0.4932306766     -9.7233486175     0.2681642532     0.1400178194     -0.5598715782     0.1360190391     56.5650520324     78.8936614990     -57.8576927185
145 152   -1    1     0.4118237018     -9.7951784133     0.2777415513     0.0979392433     -0.4762470245     0.1589225673     56.5650520324     78.8936614990     -57.8576927185
146 104    0    2     -0.0047886476     -9.7688407897     0.1197161788     0.0875527477     -0.3974162292     0.1037942886     58.1411705017     78.7179489135     -60.0505523681
147  57    0    2     -0.0047886476     -9.7688407897     0.1197161788     0.0875527477     -0.3974162292     0.1037942886     58.1411705017     78.7179489135     -60.0505523681
148   9    0    2     -0.0215489125     -9.6203927993     0.1532367229     0.0851558685     -0.5550777912     0.1091206912     58.1411705017     78.7179489135     -60.0505523681
148 217   -1    3     -0.3328109979     -9.7161655426     0.1652083396     0.0177768683     -0.7407029151     0.2380196571     58.1411705017     78.7179489135     -60.0505523681
149 170   -1    3     -0.3328109979     -9.7161655426     0.1652083396     0.0177768683     -0.7407029151     0.2380196571     58.1411705017     78.7179489135     -60.0505523681
150 122    0    3     0.1747856235     -9.7927837371     0.3328109979     -0.0165784335     -0.9068866729     0.3293674468     58.1411705017     78.7179489135     -60.0505523681
151  74    0    4     0.0502807998     -9.6682786941     0.3064734458     -0.0125836300     -0.9028919219     0.2140508413     58.1411705017     78.7179489135     -60.0505523681
152  26   -1    4     0.0502807998     -9.6682786941     0.3064734458     -0.0125836300     -0.9028919219     0.2140508413     58.1411705017     78.7179489135     -60.0505523681
152 234   -1    3     -0.2753472328     -9.8598251342     0.1604196929     0.0007323772     -0.7897058010     0.1320242285     58.1411705017     78.7179489135     -60.0505523681
153 186    0    3     0.0838013267     -9.7544746398     0.3088677406     0.0113851857     -0.8453667640     -0.0288331527     58.4914169311     79.0693664550     -61.7373657226
154 138    0    3     0.0838013267     -9.7544746398     0.3088677406     0.0113851857     -0.8453667640     -0.0288331527     58.4914169311     79.0693664550     -61.7373657226
155  91    0    2     0.2968961238     -9.7065887451     0.3567542552     0.0009986981     -0.7825151443     -0.1028701543     58.4914169311     79.0693664550     -61.7373657226
156  43    0    2     0.2346437215     -9.7496862411     0.3280223608     -0.0163121104     -0.5931615829     -0.1505414485     58.4914169311     79.0693664550     -61.7373657226
156 251    0    1     0.2346437215     -9.7496862411     0.3280223608     -0.0163121104     -0.5931615829     -0.1505414485     58.4914169311     79.0693664550     -61.7373657226
157 204    0    1     0.0742240333     -9.7305316925     0.2226721048     -0.0248343563     -0.4109985828     -0.1769071578     58.4914169311     79.0693664550     -61.7373657226
158 157    0    1     0.1149275422     -9.7712354660     0.2370380401     -0.0157794723     -0.3691863059     -0.1484109020     58.4914169311     79.0693664550     -61.7373657226
159 109    0    1     0.1149275422     -9.7712354660     0.2370380401     -0.0157794723     -0.3691863059     -0.1484109020     58.4914169311     79.0693664550     -61.7373657226
160  62    0    1     0.2490096569     -9.7401084899     0.3064734458     -0.0173773932     -0.3276403427     -0.1369591355     58.4914169311     79.0693664550     -61.7373657226
161  14    0    0     0.3208393812     -9.7113771438     0.2753472328     -0.0370850849     -0.2325640678     -0.1353612065     58.4914169311     79.0693664550     -61.7373657226
161 223    0    1     0.3208393812     -9.7113771438     0.2753472328     -0.0370850849     -0.2325640678     -0.1353612065     58.4914169311     79.0693664550     -61.7373657226
162 176    0    1     0.3352053165     -9.7592630386     0.2298550844     -0.0565264606     -0.1116547346     -0.1268389701     58.4914169311     78.7179489135     -62.4120903015
163 128    0    0     0.2154891252     -9.8119382858     0.1843629074     -0.0424114894     -0.0493358087     -0.1076639175     58.4914169311     78.7179489135     -62.4120903015
164  81    0    0     0.2154891252     -9.8119382858     0.1843629074     -0.0424114894     -0.0493358087     -0.1076639175     58.4914169311     78.7179489135     -62.4120903015
165  34    0    0     0.0095772953     -9.7760238647     0.0766183614     -0.0221711564     -0.0631844520     -0.0815645408     58.4914169311     78.7179489135     -62.4120903015
165 242    0    0     0.1819685935     -9.7784175872     0.1699969768     0.0057924613     -0.1675819635     -0.0219088268     58.4914169311     78.7179489135     -62.4120903015
166 194    0    0     0.1819685935     -9.7784175872     0.1699969768     0.0057924613     -0.1675819635     -0.0219088268     58.4914169311     78.7179489135     -62.4120903015
167 147    0    0     0.1436594247     -9.7089824676     0.1963345432     0.0215053510     -0.2141880035     -0.0176477060     58.4914169311     78.7179489135     -62.4120903015
168  99    0    0     0.1771799468     -9.7856006622     0.1963345432     0.0057924613     -0.2597287178     -0.0075275382     58.4914169311     78.7179489135     -62.4120903015
169  51    0    1     0.1771799468     -9.7856006622     0.1963345432     0.0057924613     -0.2597287178     -0.0075275382     58.4914169311     78.7179489135     -62.4120903015
170   3    0    1     0.0167602658     -9.7233486175     0.0885899734     0.0073903808     -0.3092642784     -0.0498724460     56.7401771545     78.7179489135     -62.7494506835
170 211    0    1     0.2059118509     -9.7448978424     0.1723913097     0.0172442293     -0.4605341434     -0.0541335678     56.7401771545     78.7179489135     -62.7494506835
171 163    0    1     0.2059118509     -9.7448978424     0.1723913097     0.0172442293     -0.4605341434     -0.0541335678     56.7401771545     78.7179489135     -62.7494506835
172 116    0    1     0.4309782505     -9.8119382858     0.2945018005     0.0028629396     -0.4994168758     -0.0450786828     56.7401771545     78.7179489135     -62.7494506835
173  67    0    2     0.4884420394     -9.7592630386     0.3423882961     -0.0144478702     -0.3510765552     -0.0717107009     56.7401771545     78.7179489135     -62.7494506835
174  19    0    2     0.4884420394     -9.7592630386     0.3423882961     -0.0144478702     -0.3510765552     -0.0717107009     56.7401771545     78.7179489135     -62.7494506835
174 227   -1    1     0.2705585718     -9.7951784133     0.1723913097     -0.0101867485     -0.2155195951     -0.0983427143     56.7401771545     78.7179489135     -62.7494506835
175 180   -1    1     0.0790126848     -9.8071498870     0.0454921483     0.0316255140     -0.2605276584     -0.1148545622     56.7401771545     78.7179489135     -62.7494506835
176 132    0    1     0.0790126848     -9.8071498870     0.0454921483     0.0316255140     -0.2605276584     -0.1148545622     56.7401771545     78.7179489135     -62.7494506835
177  85    0    2     0.3447826147     -9.7281370162     0.0359148550     0.0489363288     -0.4272440910     -0.0434807586     55.3391838073     80.4750442504     -63.0868148803
178  36    0    3     0.3184450626     -9.8406705856     -0.1436594247     0.0603880929     -0.4022099971     -0.0109897005     55.3391838073     80.4750442504     -63.0868148803
178 244    0    3     0.3184450626     -9.8406705856     -0.1436594247     0.0603880929     -0.4022099971     -0.0109897005     55.3391838073     80.4750442504     -63.0868148803
179 195    0    5     0.5746376991     -9.6802511215     -0.0430978250     0.0694429826     -0.3577345371     -0.0746402215     55.3391838073     80.4750442504     -63.0868148803
180 147   -1    6     0.6081582069     -9.7496862411     0.2298550844     0.0143147048     -0.2530707120     -0.0639874076     55.3391838073     80.4750442504     -63.0868148803
181  99   -1    8     0.6081582069     -9.7496862411     0.2298550844     0.0143147048     -0.2530707120     -0.0639874076     55.3391838073     80.4750442504     -63.0868148803
182  50    0    9     0.4908363342     -9.7640523910     0.1963345432     0.0012650191     -0.0927459907     -0.0711780548     55.3391838073     80.4750442504     -63.0868148803
183   2    0    9     0.4644988059     -9.7688407897     -0.1292934894     0.0132494258     0.0087219858     -0.0621231746     55.3391838073     80.4750442504     -63.0868148803
183 210    0    9     0.4644988059     -9.7688407897     -0.1292934894     0.0132494258     0.0087219858     -0.0621231746     55.3391838073     80.4750442504     -63.0868148803
184 161    0    9     0.4860476970     -9.7161655426     -0.1604196929     0.0159126281     0.0396151256     -0.0349585151     55.1640625000     79.2450790405     -62.5807723999
185 113    0   11     0.3519655704     -9.7592630386     0.1268991470     -0.0024634637     0.0790305089     -0.0117886614     55.1640625000     79.2450790405     -62.5807723999
186  64    0   14     0.3519655704     -9.7592630386     0.1268991470     -0.0024634637     0.0790305089     -0.0117886614     55.1640625000     79.2450790405     -62.5807723999
187  15    0   16     0.3711201906     -9.7448978424     -0.1053502440     0.0201737499     0.0726388216     -0.0059296183     55.1640625000     79.2450790405     -62.5807723999
187 223    0   17     0.3399939537     -9.7065887451     0.0885899734     0.0097872629     0.0787641906     -0.0075275382     55.1640625000     79.2450790405     -62.5807723999
188 174    0   19     0.3399939537     -9.7065887451     0.0885899734     0.0097872629     0.0787641906     -0.0075275382     55.1640625000     79.2450790405     -62.5807723999
189 125    0   20     0.2992904472     -9.7496862411     -0.1436594247     0.0081893434     0.0598554563     0.0116475117     55.1640625000     79.2450790405     -62.5807723999
190  76    1   21     0.3591485500     -9.7448978424     0.0071829710     -0.0165784335     0.0481373691     0.0281593608     55.1640625000     79.2450790405     -62.5807723999
191  28    2   22     0.3591485500     -9.7448978424     0.0071829710     -0.0165784335     0.0481373691     0.0281593608     55.1640625000     79.2450790405     -62.5807723999
191 235    2   23     0.0885899734     -9.7425031661     0.1173218607     -0.0075235471     -0.0040613822     0.0385458469     56.3899307250     80.4750442504     -62.4120903015
192 187    1   25     0.3878804397     -9.7209539413     -0.1125332117     0.0047271814     -0.1223075270     0.0406764078     56.3899307250     80.4750442504     -62.4120903015
193 139    1   25     0.3878804397     -9.7209539413     -0.1125332117     0.0047271814     -0.1223075270     0.0406764078     56.3899307250     80.4750442504     -62.4120903015
194  91    1   25     0.1676026582     -9.8957395553     0.3280223608     -0.0067245869     -0.1492058658     0.0031252670     56.3899307250     80.4750442504     -62.4120903015
195  43    1   26     0.3399939537     -9.7065887451     0.2514039993     0.0350876808     -0.2730447292     -0.0109897005     56.3899307250     80.4750442504     -62.4120903015
195 250    2   27     0.3399939537     -9.7065887451     0.2514039993     0.0350876808     -0.2730447292     -0.0109897005     56.3899307250     80.4750442504     -62.4120903015
196 202    1   26     0.2681642532     -9.8622188568     0.4549215316     0.0422783279     -0.3657241344     -0.0048643379     56.3899307250     80.4750442504     -62.4120903015
197 154    1   25     0.1580253696     -9.6994056701     0.4477385520     0.0555943298     -0.4810407638     -0.0362901163     56.3899307250     80.4750442504     -62.4120903015
198 106    1   26     0.1580253696     -9.6994056701     0.4477385520     0.0555943298     -0.4810407638     -0.0362901163     56.3899307250     80.4750442504     -62.4120903015
199  58    1   25     0.2202777862     -9.7041940689     0.5004136562     0.0587901782     -0.5790466308     -0.0615905284     56.3899307250     80.4750442504     -62.4120903015
200   9    2   23     0.4094293594     -9.6323642730     0.7063254833     0.0329571127     -0.6837103843     -0.0762381458     54.8138122558     79.2450790405     -64.6049499511
200 217    1   23     0.4094293594     -9.6323642730     0.7063254833     0.0329571127     -0.6837103843     -0.0762381458     54.8138122558     79.2450790405     -64.6049499511
201 170    1   23     0.4884420394     -9.8574304580     0.6775936126     0.0196411113     -0.7324470520     -0.0828961467     54.8138122558     79.2450790405     -64.6049499511
202 122    1   21     0.4597101688     -9.8119382858     0.3687258243     0.0425446462     -0.7007548809     -0.1582647418     54.8138122558     79.2450790405     -64.6049499511
203  74    0   19     0.4597101688     -9.8119382858     0.3687258243     0.0425446462     -0.7007548809     -0.1582647418     54.8138122558     79.2450790405     -64.6049499511
204  26    0   18     0.5602717399     -9.6371526718     0.4070350170     0.0492026519     -0.8240612030     -0.1817009162     54.8138122558     79.2450790405     -64.6049499511
204 234    0   17     0.0263375616     -9.5820837020     0.7685779571     0.0257664704     -0.9183384895     -0.1276379227     54.8138122558     79.2450790405     -64.6049499511
205 187    0   16     0.0263375616     -9.5820837020     0.7685779571     0.0257664704     -0.9183384895     -0.1276379227     54.8138122558     79.2450790405     -64.6049499511
206 139    0   15     0.2370380401     -9.6634902954     1.6616606712     0.0334897565     -1.1074258089     0.1839566707     54.8138122558     79.2450790405     -64.6049499511
207  91    1   13     0.4046407222     -9.9340486526     0.6129468917     0.1429473304     -1.1905176639     0.6822416782     55.1640625000     79.2450790405     -66.6291198730
208  42    2    9     0.4046407222     -9.9340486526     0.6129468917     0.1429473304     -1.1905176639     0.6822416782     55.1640625000     79.2450790405     -66.6291198730
208 250    2    5     -0.4549215316     -9.9843301773     0.0981672668     0.1895533657     -1.1814627647     0.6891659736     55.1640625000     79.2450790405     -66.6291198730
209 202    2    4     0.2561926364     -9.8957395553     0.2801358699     0.1727751970     -1.4813393592     0.6697245597     55.1640625000     79.2450790405     -66.6291198730
210 154    2    4     0.2561926364     -9.8957395553     0.2801358699     0.1727751970     -1.4813393592     0.6697245597     55.1640625000     79.2450790405     -66.6291198730
211 105    2    4     0.7111141681     -9.6467304229     0.4046407222     0.1690467119     -1.4557724952     0.2460092544     55.1640625000     79.2450790405     -66.6291198730
212  57    2    5     1.6137742042     -9.3761720657     -0.1556310415     0.1069941282     -0.9582864761     -0.1761081933     55.1640625000     79.2450790405     -66.6291198730
213   9    1    5     1.6137742042     -9.3761720657     -0.1556310415     0.1069941282     -0.9582864761     -0.1761081933     55.1640625000     79.2450790405     -66.6291198730
213 217    1    6     -0.9768840789     -9.7353200912     0.2226721048     -0.0770331096     -0.4964873313     -0.3257801294     55.1640625000     79.2450790405     -66.6291198730
214 169    1    8     0.0574637699     -9.7353200912     0.3375996351     -0.1220412135     -0.9087509155     -0.1651890754     54.9889373779     78.3665313720     -68.1472549438
215 121    0   10     0.0574637699     -9.7353200912     0.3375996351     -0.1220412135     -0.9087509155     -0.1651890754     54.9889373779     78.3665313720     -68.1472549438
216  74    0   10     0.7661836147     -9.6898279190     0.4429498672     -0.1153832077     -0.9974355697     -0.2197847127     54.9889373779     78.3665313720     -68.1472549438
217  27    0    9     0.5243568897     -9.7065887451     0.4070350170     -0.1271013021     -0.8933044433     -0.1526720285     54.9889373779     78.3665313720     -68.1472549438
217 235    0   10     0.5243568897     -9.7065887451     0.4070350170     -0.1271013021     -0.8933044433     -0.1526720285     54.9889373779     78.3665313720     -68.1472549438
218 188    0    9     0.5459058284     -9.7472915649     0.1819685935     -0.1398846626     -0.8136746406     -0.0253709888     54.9889373779     78.3665313720     -68.1472549438
219 140    0    9     0.5267512321     -9.8694019317     0.4142179965     -0.1486732387     -0.7135382652     -0.0059296183     54.9889373779     78.3665313720     -68.1472549438
220  93    0   11     0.5267512321     -9.8694019317     0.4142179965     -0.1486732387     -0.7135382652     -0.0059296183     54.9889373779     78.3665313720     -68.1472549438
221  46   -1   10     0.3950634002     -9.7879953384     0.3160507440     -0.0978060817     -0.6440287113     -0.0733086156     54.9889373779     78.3665313720     -68.1472549438
221 254   -2    9     0.6177354812     -9.6682786941     0.0909842967     -0.0743699073     -0.6546814918     -0.0932826328     52.5372009277     79.0693664550     -68.4846191406
222 207   -2   10     0.6177354812     -9.6682786941     0.0909842967     -0.0743699073     -0.6546814918     -0.0932826328     52.5372009277     79.0693664550     -68.4846191406
223 159   -3   10     0.5937922477     -9.7832069396     0.1795742750     -0.0839574337     -0.6331095695     -0.0895541381     52.5372009277     79.0693664550     -68.4846191406
224 111   -4   11     0.5483001708     -9.7592630386     -0.1053502440     -0.0757015037     -0.5971563339     -0.0818308639     52.5372009277     79.0693664550     -68.4846191406
225  64   -5   12     0.5483001708     -9.7592630386     -0.1053502440     -0.0757015037     -0.5971563339     -0.0818308639     52.5372009277     79.0693664550     -68.4846191406
226  16   -5   12     0.3830918121     -9.7640523910     -0.1125332117     -0.0610539007     -0.6368380546     -0.1558678627     52.5372009277     79.0693664550     -68.4846191406
226 224   -6   14     0.3735145092     -9.8263044357     0.1340821266     -0.0719730281     -0.7574810981     -0.2373618364     52.5372009277     79.0693664550     -68.4846191406
227 177   -8   16     0.3735145092     -9.8263044357     0.1340821266     -0.0719730281     -0.7574810981     -0.2373618364     52.5372009277     79.0693664550     -68.4846191406
228 129   -8   16     0.5530887603     -9.7544746398     0.2681642532     -0.0679782295     -0.8272569656     -0.2690539360     52.5372009277     79.0693664550     -68.4846191406
229  82   -8   16     0.3974577426     -9.7832069396     0.0407035017     -0.0189753150     -0.7857110500     -0.3119314670     52.5372009277     79.0693664550     -68.4846191406
230  34   -7   16     0.3974577426     -9.7832069396     0.0407035017     -0.0189753150     -0.7857110500     -0.3119314670     52.5372009277     79.0693664550     -68.4846191406
230 242   -6   14     0.7637892246     -9.6778564453     -0.1915459060     -0.0115183484     -0.7705307483     -0.3156599760     51.6615829467     78.5422439575     -68.6532974243
231 194   -6   14     0.9146316528     -9.7401084899     -0.1436594247     -0.0453410100     -0.7327133178     -0.2879626750     51.6615829467     78.5422439575     -68.6532974243
232 148   -7   16     0.9146316528     -9.7401084899     -0.1436594247     -0.0453410100     -0.7327133178     -0.2879626750     51.6615829467     78.5422439575     -68.6532974243
233 100   -7   17     0.8619565010     -9.8239097595     0.2418267011     -0.0594559764     -0.6072764873     -0.2613306283     51.6615829467     78.5422439575     -68.6532974243
234  53   -6   18     0.8547736167     -9.7736291885     0.4070350170     -0.0099204292     -0.5404301643     -0.2059360504     51.6615829467     78.5422439575     -68.6532974243
235   5   -5   16     0.8547736167     -9.7736291885     0.4070350170     -0.0099204292     -0.5404301643     -0.2059360504     51.6615829467     78.5422439575     -68.6532974243
235 213   -5   14     1.2115278244     -9.6491241455     -0.0239432382     0.0523984909     -0.5036779403     -0.1119250416     51.6615829467     78.5422439575     -68.6532974243
236 166   -5   12     1.2282880544     -9.6826448440     0.0383091812     0.0374845552     -0.2914208221     -0.0296321153     51.6615829467     78.5422439575     -68.6532974243
237 119   -4   11     1.2282880544     -9.6826448440     0.0383091812     0.0374845552     -0.2914208221     -0.0296321153     51.6615829467     78.5422439575     -68.6532974243
238  72   -5   13     1.0989946174     -9.6946163177     -0.1005615949     0.0308265566     -0.1167148113     0.0364152860     47.6337280273     78.7179489135     -68.8219833374
239  25   -5   15     1.0511081218     -9.7425031661     0.1723913097     0.0361529588     -0.0464062881     0.1221703767     47.6337280273     78.7179489135     -68.8219833374
239 233   -6   16     1.0511081218     -9.7425031661     0.1723913097     0.0361529588     -0.0464062881     0.1221703767     47.6337280273     78.7179489135     -68.8219833374
240 186   -8   17     1.0032216310     -9.7017993927     -0.3926690864     0.0638502597     0.0164452695     0.1866198635     47.6337280273     78.7179489135     -68.8219833374
241 138   -8   17     1.0989946174     -9.7185602188     -0.2561926364     0.0204400706     -0.0895501518     0.2191109180     47.6337280273     78.7179489135     -68.8219833374
242  91   -8   17     1.0989946174     -9.7185602188     -0.2561926364     0.0204400706     -0.0895501518     0.2191109180     47.6337280273     78.7179489135     -68.8219833374
243  43  -10   19     0.6416787624     -9.8191213607     -0.1436594247     -0.0085888271     -0.0496021270     0.1733038520     47.6337280273     78.7179489135     -68.8219833374
243 252  -11   21     0.5004136562     -9.8358821868     -0.0885899734     0.0223043107     -0.0682445430     0.1312252759     47.6337280273     78.7179489135     -68.8219833374
244 205  -11   23     0.5004136562     -9.8358821868     -0.0885899734     0.0223043107     -0.0682445430     0.1312252759     47.6337280273     78.7179489135     -68.8219833374
245 157  -11   24     0.5147795677     -9.8382759094     0.0215489125     0.0489363288     -0.0906154441     0.0963373279     49.3849678039     78.3665313720     -69.1593399047
246 110  -10   25     0.5770320415     -9.7017993927     -0.2083061695     0.0723725032     -0.1004692792     0.0864834785     49.3849678039     78.3665313720     -69.1593399047
247  62  -10   26     0.5770320415     -9.7017993927     -0.2083061695     0.0723725032     -0.1004692792     0.0864834785     49.3849678039     78.3665313720     -69.1593399047
248  14  -10   26     0.3423882961     -9.7353200912     -0.3016848087     0.0428109598     -0.1446784257     0.0633136272     49.3849678039     78.3665313720     -69.1593399047
248 223   -9   26     0.4740760803     -9.7161655426     0.1771799468     -0.0013981833     -0.2099268674     0.0297572851     49.3849678039     78.3665313720     -69.1593399047
249 175   -8   25     0.4740760803     -9.7161655426     0.1771799468     -0.0013981833     -0.2099268674     0.0297572851     49.3849678039     78.3665313720     -69.1593399047
250 127   -8   25     0.5123852729     -9.6898279190     -0.0071829710     -0.0024634637     -0.1691798925     -0.0024674563     49.3849678039     78.3665313720     -69.1593399047
251  80   -7   26     0.4644988059     -9.8574304580     0.3854861259     -0.0176437129     -0.1033987998     -0.0107233810     49.3849678039     78.3665313720     -69.1593399047
252  32   -7   26     0.4644988059     -9.8574304580     0.3854861259     -0.0176437129     -0.1033987998     -0.0107233810     49.3849678039     78.3665313720     -69.1593399047
252 240   -6   26     0.5411171436     -9.7951784133     0.2011231899     0.0132494258     -0.0751688575     -0.0160497846     48.5093498229     77.4879837036     -70.6774749755
253 193   -5   26     0.6680163383     -9.7089824676     0.2107004880     0.0172442293     -0.0527979755     -0.0147181844     48.5093498229     77.4879837036     -70.6774749755
254 145   -5   25     0.6680163383     -9.7089824676     0.2107004880     0.0172442293     -0.0527979755     -0.0147181844     48.5093498229     77.4879837036     -70.6774749755
255  97   -5   24     0.6584390640     -9.7017993927     0.1340821266     0.0148473477     0.0342887187     -0.0014021751     48.5093498229     77.4879837036     -70.6774749755
  0  49   -5   24     0.5075965881     -9.7544746398     0.2729529142     0.0087219829     0.0816937065     -0.0003368947     48.5093498229     77.4879837036     -70.6774749755
  1   0   -4   23     0.5075965881     -9.7544746398     0.2729529142     0.0087219829     0.0816937065     -0.0003368947     48.5093498229     77.4879837036     -70.6774749755
  1 207   -4   21     0.8523792266     -9.6826448440     0.0383091812     0.0060587806     0.1197774887     0.0164412736     48.5093498229     77.4879837036     -70.6774749755
  2 158   -3   21     0.8739281654     -9.7640523910     0.1915459060     -0.0258996367     0.2683841705     0.0414753723     48.5093498229     77.4879837036     -70.6774749755
  3 110   -3   22     0.8739281654     -9.7640523910     0.1915459060     -0.0258996367     0.2683841705     0.0414753723     48.5093498229     77.4879837036     -70.6774749755
  4  62   -4   21     0.7015368461     -9.8263044357     0.3375996351     -0.0277638792     0.3908914375     0.0742327499     49.7352180480     78.3665313720     -69.4967041015
  5  14   -4   20     0.7518176555     -9.7353200912     0.2729529142     0.0060587806     0.4119307041     0.1035279631     49.7352180480     78.3665313720     -69.4967041015
  5 221   -4   20     0.7518176555     -9.7353200912     0.2729529142     0.0060587806     0.4119307041     0.1035279631     49.7352180480     78.3665313720     -69.4967041015
  6 172   -5   20     0.5267512321     -9.7448978424     0.1101388931     0.0127167868     0.4691895484     0.1208387732     49.7352180480     78.3665313720     -69.4967041015
  7 124   -6   20     0.5506944656     -9.7520809173     0.0790126848     -0.0107193887     0.4657273769     0.1272304654     49.7352180480     78.3665313720     -69.4967041015
  8  76   -6   20     0.5506944656     -9.7520809173     0.0790126848     -0.0107193887     0.4657273769     0.1272304654     49.7352180480     78.3665313720     -69.4967041015
  9  27   -6   18     0.5004136562     -9.6826448440     0.2370380401     -0.0219048357     0.4377637863     0.1101859688     49.7352180480     78.3665313720     -69.4967041015
  9 234   -6   18     0.5004136562     -9.6419420242     0.3256280183     -0.0682445478     0.2713136672     0.1474708080     49.7352180480     78.3665313720     -69.4967041015
 10 186   -7   18     0.5004136562     -9.6419420242     0.3256280183     -0.0682445478     0.2713136672     0.1474708080     49.7352180480     78.3665313720     -69.4967041015
 11 138   -7   17     -0.0335205316     -9.9029226303     0.4022463798     -0.0256333160     0.2662535905     0.2060612201     49.7352180480     78.3665313720     -69.4967041015
 12  90   -7   17     0.2011231899     -9.8789796829     0.3471769332     0.0939444351     0.2476111650     0.2356227874     49.3849678039     76.9608535766     -70.8461532592
 13  42   -7   15     0.2011231899     -9.8789796829     0.3471769332     0.0939444351     0.2476111650     0.2356227874     49.3849678039     76.9608535766     -70.8461532592
 13 250   -6   14     0.0933786296     -9.7736291885     -0.0646467447     0.1637203121     0.1972766494     0.1533298492     49.3849678039     76.9608535766     -70.8461532592
 14 203   -6   15     -0.0359148550     -9.6395473480     0.0838013267     0.1293650150     0.0729051494     0.0350836849     49.3849678039     76.9608535766     -70.8461532592
 15 155   -5   15     -0.0359148550     -9.6395473480     0.0838013267     0.1293650150     0.0729051494     0.0350836849     49.3849678039     76.9608535766     -70.8461532592
 16 106   -5   15     0.1556310415     -9.6179981231     -0.1604196929     0.0697093009     -0.0067245841     -0.0365564370     49.3849678039     76.9608535766     -70.8461532592
 17  59   -5   17     0.2633756160     -9.7065887451     0.3806974601     -0.0253669977     0.0132494282     -0.0634547758     49.3849678039     76.9608535766     -70.8461532592
 18  11   -2   17     0.2633756160     -9.7065887451     0.3806974601     -0.0253669977     0.0132494282     -0.0634547758     49.3849678039     76.9608535766     -70.8461532592
 18 219   -1   17     0.7326630592     -9.7065887451     0.4261896133     -0.0639834165     0.1434799909     -0.0432144403     49.3849678039     76.9608535766     -70.8461532592
 19 171   -1   17     0.8978713989     -9.7065887451     0.2945018005     -0.1049967288     0.4665263652     0.0031252670     51.3113327026     78.5422439575     -68.9906616210
 20 123   -1   16     0.8978713989     -9.7065887451     0.2945018005     -0.1049967288     0.4665263652     0.0031252670     51.3113327026     78.5422439575     -68.9906616210
 21  75   -1   16     0.6728049278     -9.8526420593     0.5961865901     -0.1265686631     0.8537558555     0.0822223567     51.3113327026     78.5422439575     -68.9906616210
 22  27    0   16     0.6656219959     -9.8143329620     0.1340821266     -0.0714403867     1.0399136543     0.1535961627     51.3113327026     78.5422439575     -68.9906616210
 22 236    0   16     0.6656219959     -9.8143329620     0.1340821266     -0.0714403867     1.0399136543     0.1535961627     51.3113327026     78.5422439575     -68.9906616210
 23 188    0   15     0.8763224601     -9.6730680465     -0.1364764571     -0.0778320693     1.2849282073     0.2092570781     51.3113327026     78.5422439575     -68.9906616210
 24 140    0   13     0.1029559254     -9.8334875106     0.0861956501     -0.1316287398     1.5408618450     0.2321606159     51.3113327026     78.5422439575     -68.9906616210
 25  93   -1   13     0.1029559254     -9.8334875106     0.0861956501     -0.1316287398     1.5408618450     0.2321606159     51.3113327026     78.5422439575     -68.9906616210
 26  45   -2   14     0.2035175085     -9.8909511566     0.4525271415     -0.1129863262     1.5621675491     0.2737065553     51.3113327026     78.5422439575     -68.9906616210
 26 253   -2   13     0.6105525493     -9.8406705856     -0.1795742750     -0.0123173105     1.7453957557     0.2372206926     54.2884407043     77.6636886596     -65.4483566284
 27 206   -2   12     0.6105525493     -9.8406705856     -0.1795742750     -0.0123173105     1.7453957557     0.2372206926     54.2884407043     77.6636886596     -65.4483566284
 28 158   -2   11     -0.7278743743     -9.7664461135     -0.2514039993     0.0814273929     1.9528591156     -0.0301647520     54.2884407043     77.6636886596     -65.4483566284
 29 111   -2   11     -0.8882941246     -9.4767332077     -0.3854861259     0.1216417312     1.5192899703     -0.1779724359     54.2884407043     77.6636886596     -65.4483566284
 30  64   -3   12     -0.8882941246     -9.4767332077     -0.3854861259     0.1216417312     1.5192899703     -0.1779724359     54.2884407043     77.6636886596     -65.4483566284
 31  16   -3   13     -0.2322494029     -9.4671554565     -0.0885899734     -0.0368187665     0.9826547622     -0.1827661991     54.2884407043     77.6636886596     -65.4483566284
 31 225   -1   16     0.4309782505     -9.9771471023     0.9960386276     -0.1936813449     0.9634798049     -0.1004732728     54.2884407043     77.6636886596     -65.4483566284
 32 177    0   16     0.4309782505     -9.9771471023     0.9960386276     -0.1936813449     0.9634798049     -0.1004732728     54.2884407043     77.6636886596     -65.4483566284
 33 129    0   14     0.5123852729     -9.9627809524     0.7063254833     -0.1494721889     1.3128918409     0.0683737087     54.2884407043     77.6636886596     -65.4483566284
 34  82    0   12     0.4980193138     -9.8957395553     -0.0407035017     -0.0546622180     1.6631028652     0.1296273469     55.8645591735     79.2450790405     -63.2554969787
 35  34    1    9     0.4980193138     -9.8957395553     -0.0407035017     -0.0546622180     1.6631028652     0.1296273469     55.8645591735     79.2450790405     -63.2554969787
 35 241    2    8     -0.0383091812     -9.7065887451     -0.2298550844     0.0310928773     2.0021283626     0.0185718364     55.8645591735     79.2450790405     -63.2554969787
 36 193    3    7     0.1149275422     -9.7065887451     -0.0167602658     0.0281633520     2.0604524612     0.0390784883     55.8645591735     79.2450790405     -63.2554969787
 37 145    3    7     0.1149275422     -9.7065887451     -0.0167602658     0.0281633520     2.0604524612     0.0390784883     55.8645591735     79.2450790405     -63.2554969787
 38  97    3    8     0.1723913097     -9.6850395202     -0.1292934894     -0.0120509898     2.0689747333     0.1136481285     55.8645591735     79.2450790405     -63.2554969787
 39  49    4    9     0.2250664234     -9.7305316925     -0.1316878080     -0.0661139774     2.2095918655     0.1775649785     55.8645591735     79.2450790405     -63.2554969787
 40   1    4   10     0.2250664234     -9.7305316925     -0.1316878080     -0.0661139774     2.2095918655     0.1775649785     55.8645591735     79.2450790405     -63.2554969787
 40 209    5    9     -0.2585869789     -9.8047552108     0.0550694465     -0.1196443319     2.4402251243     0.1994032287     55.8645591735     79.2450790405     -63.2554969787
 41 161    7   10     -0.3495712518     -9.7089824676     0.6728049278     -0.1337593078     2.5560743808     0.2598578929     55.8645591735     79.2450790405     -63.2554969787
 42 113    7    9     -0.3495712518     -9.7089824676     0.6728049278     -0.1337593078     2.5560743808     0.2598578929     55.8645591735     79.2450790405     -63.2554969787
 43  65    9    7     -0.6081582069     -9.7664461135     0.2921074867     -0.0898164749     2.5115988254     0.3424171447     55.8645591735     79.2450790405     -63.2554969787
 44  17   10    5     -0.7087197780     -9.7185602188     0.0000000000     -0.0282965183     2.1408812999     0.2950121879     55.8645591735     79.2450790405     -63.2554969787
 44 223    8    2     -0.7087197780     -9.7185602188     0.0000000000     -0.0282965183     2.1408812999     0.2950121879     55.8645591735     79.2450790405     -63.2554969787
 45 174    8    2     -0.6871709346     -9.7472915649     -0.2825301933     0.0348213624     1.6327423095     0.1964737033     55.8645591735     79.2450790405     -63.2554969787
 46 126    7    1     -0.4070350170     -9.7353200912     -0.2921074867     0.0699756193     1.2361916303     0.0683737087     55.8645591735     79.2450790405     -63.2554969787
 47  78    6    2     -0.4070350170     -9.7353200912     -0.2921074867     0.0699756193     1.2361916303     0.0683737087     55.8645591735     79.2450790405     -63.2554969787
 48  30    7    3     -0.1436594247     -9.7185602188     0.0742240333     0.0302939176     1.2758733034     0.0289583225     55.8645591735     79.2450790405     -63.2554969787
 48 237    7    3     -0.1412650966     -9.8837680816     0.1077445626     0.0039282199     1.4561720848     0.1125828504     55.8645591735     79.2450790405     -63.2554969787
 49 189    8    4     -0.1412650966     -9.8837680816     0.1077445626     0.0039282199     1.4561720848     0.1125828504     55.8645591735     79.2450790405     -63.2554969787
 50 141    9    4     -0.2729529142     -9.8478536605     -0.0933786296     0.0819600296     1.5600368976     0.1285620689     59.8924102783     76.6094360351     -52.9659347534
 51  93    9    3     -0.4142179965     -9.7736291885     -0.3112620830     0.1970103263     1.5211541652     0.0587861776     59.8924102783     76.6094360351     -52.9659347534
 52  45    9    3     -0.4142179965     -9.7736291885     -0.3112620830     0.1970103263     1.5211541652     0.0587861776     59.8924102783     76.6094360351     -52.9659347534
 52 253    8    4     -0.3136564254     -9.7496862411     -0.3495712518     0.2350941181     1.3714822530     -0.0386869955     59.8924102783     76.6094360351     -52.9659347534
 53 206    8    5     -0.3375996351     -9.7520809173     -0.2681642532     0.2103263378     1.3392574787     -0.0922173500     59.8924102783     76.6094360351     -52.9659347534
 54 159    7    6     -0.3375996351     -9.7520809173     -0.2681642532     0.2103263378     1.3392574787     -0.0922173500     59.8924102783     76.6094360351     -52.9659347534
 55 111    7    8     -0.3495712518     -9.5796890258     0.0263375616     0.1448115825     1.3541713953     -0.1071312785     59.8924102783     76.6094360351     -52.9659347534
 56  64    8   10     -0.2633756160     -9.6275758743     0.5052022933     0.0531974506     1.4343338012     -0.1071312785     59.8924102783     76.6094360351     -52.9659347534
 57  16    8   10     -0.2633756160     -9.6275758743     0.5052022933     0.0531974506     1.4343338012     -0.1071312785     59.8924102783     76.6094360351     -52.9659347534
 57 224    8    9     -0.3471769332     -9.7903900146     0.6943538665     -0.0107193887     1.3190171718     -0.0972774314     60.2426567077     76.9608535766     -51.2791213989
 58 177    7    7     -0.3040791034     -9.9244718551     0.3208393812     -0.0099204292     0.9994329452     -0.0533346080     60.2426567077     76.9608535766     -51.2791213989
 59 128    6    5     -0.3040791034     -9.9244718551     0.3208393812     -0.0099204292     0.9994329452     -0.0533346080     60.2426567077     76.9608535766     -51.2791213989
 60  80    5    4     -0.1101388931     -9.9627809524     -0.2897131729     0.1205764532     0.7925022125     -0.0123213016     60.2426567077     76.9608535766     -51.2791213989
 61  33    3    3     -0.1316878080     -9.7975721359     -0.3519655704     0.2875592231     0.7722619056     -0.0336269140     60.2426567077     76.9608535766     -51.2791213989
 61 241    3    4     -0.1316878080     -9.7975721359     -0.3519655704     0.2875592231     0.7722619056     -0.0336269140     60.2426567077     76.9608535766     -51.2791213989
 62 193    3    6     -0.0287318849     -9.6299695968     -0.3184450626     0.2670525550     0.7419013977     -0.1510740995     60.2426567077     76.9608535766     -51.2791213989
 63 145    3    7     -0.3304166793     -9.6994056701     0.5339341640     0.1533338308     0.8526906013     -0.1571994543     60.2426567077     76.9608535766     -51.2791213989
 64  97    4    9     -0.3304166793     -9.6994056701     0.5339341640     0.1533338308     0.8526906013     -0.1571994543     60.2426567077     76.9608535766     -51.2791213989
 65  49    3   10     -1.2067391872     -9.8885564804     0.5866093158     0.1053961992     0.7554837226     -0.0876899051     58.3162918090     77.1365661621     -53.4719810485
 66   1    3    9     0.3160507440     -9.7808122634     0.4621044635     0.1336261272     0.6353733539     -0.0189793090     58.3162918090     77.1365661621     -53.4719810485
 66 209    3    6     0.3160507440     -9.7808122634     0.4621044635     0.1336261272     0.6353733539     -0.0189793090     58.3162918090     77.1365661621     -53.4719810485
 67 161    2    5     -0.1221105098     -9.6036319732     -0.1388707752     0.1589265441     0.6630706310     -0.0349585151     58.3162918090     77.1365661621     -53.4719810485
 68 113    3    6     -0.2250664234     -9.5509576797     0.0646467447     0.1133858084     0.7616090774     0.0164412736     58.3162918090     77.1365661621     -53.4719810485
 69  65    5    7     -0.2250664234     -9.5509576797     0.0646467447     0.1133858084     0.7616090774     0.0164412736     58.3162918090     77.1365661621     -53.4719810485
 70  17    6    9     -0.5171739578     -9.6179981231     0.3184450626     0.0081893434     0.8028886795     0.0574545812     58.3162918090     77.1365661621     -53.4719810485
 70 224    6   11     -0.3806974601     -9.7089824676     -0.0095772953     -0.0149805116     0.6968932628     0.0651778650     58.3162918090     77.1365661621     -53.4719810485
 71 177    6   13     -0.3806974601     -9.7089824676     -0.0095772953     -0.0149805116     0.6968932628     0.0651778650     58.3162918090     77.1365661621     -53.4719810485
 72 129    8   14     -0.3567542552     -9.7353200912     0.0574637699     -0.0551948547     0.6683969974     0.0643789052     59.0167884826     78.1908187866     -50.7730789184
 73  81    9   15     -0.3112620830     -9.8358821868     0.0646467447     -0.0607875823     0.6835772991     0.0875487518     59.0167884826     78.1908187866     -50.7730789184
 74  33    8   16     -0.3112620830     -9.8358821868     0.0646467447     -0.0607875823     0.6835772991     0.0875487518     59.0167884826     78.1908187866     -50.7730789184
 74 241   10   18     -0.3328109979     -9.8191213607     -0.1221105098     -0.0400146055     0.7176662445     0.0944730758     59.0167884826     78.1908187866     -50.7730789184
 75 193   11   20     -0.3088677406     -9.7688407897     0.3759088277     -0.0163121104     0.7717292308     0.0718358707     59.0167884826     78.1908187866     -50.7730789184
 76 145   11   20     -0.3088677406     -9.7688407897     0.3759088277     -0.0163121104     0.7717292308     0.0718358707     59.0167884826     78.1908187866     -50.7730789184
 77  97   12   23     -0.4237952709     -9.6539134979     -0.3256280183     0.0017976593     0.6995564460     0.0499976110     59.0167884826     78.1908187866     -50.7730789184
 78  49   11   23     -0.3854861259     -9.8215160369     0.0383091812     -0.0312260413     0.6881047248     0.0276267242     59.0167884826     78.1908187866     -50.7730789184
 79   1   11   24     -0.3854861259     -9.8215160369     0.0383091812     -0.0312260413     0.6881047248     0.0276267242     59.0167884826     78.1908187866     -50.7730789184
 79 209   11   26     -0.5770320415     -9.8909511566     0.1867572593     -0.0155131521     0.5789134502     -0.0027337763     59.0167884826     78.1908187866     -50.7730789184
 80 161   10   25     -0.5291455268     -9.7903900146     0.0933786296     0.0286959934     0.4396280288     -0.0187129859     58.8416671752     78.7179489135     -48.9175834655
 81 114   10   26     -0.5291455268     -9.7903900146     0.0933786296     0.0286959934     0.4396280288     -0.0187129859     58.8416671752     78.7179489135     -48.9175834655
 82  66   11   27     -0.5650603771     -9.6371526718     0.1795742750     0.0076567025     0.4585367202     -0.0272352337     58.8416671752     78.7179489135     -48.9175834655
 83  18   12   28     -0.3016848087     -9.6467304229     0.3830918121     -0.0027297849     0.4484166145     -0.0261699533     58.8416671752     78.7179489135     -48.9175834655
 83 227   13   29     -0.3016848087     -9.6467304229     0.3830918121     -0.0027297849     0.4484166145     -0.0261699533     58.8416671752     78.7179489135     -48.9175834655
 84 179   13   28     -0.3639371871     -9.7784175872     0.5961865901     0.0121841442     0.4199203491     -0.0607915782     58.8416671752     78.7179489135     -48.9175834655
 85 132   14   27     -0.3352053165     -9.7233486175     0.3447826147     0.0294949531     0.2976793766     -0.0746402215     58.8416671752     78.7179489135     -48.9175834655
 86  85   14   26     -0.3352053165     -9.7233486175     0.3447826147     0.0294949531     0.2976793766     -0.0746402215     58.8416671752     78.7179489135     -48.9175834655
 87  37   12   25     -0.4214009761     -9.8717966079     0.6440730571     0.0417456865     0.2638566970     -0.0850267028     58.8416671752     78.7179489135     -48.9175834655
 87 245   13   25     -0.1819685935     -9.7257432937     0.2322494029     0.0761009788     0.2049999475     -0.0791676616     56.2148056030     79.2450790405     -49.4236259460
 88 198   13   23     -0.1819685935     -9.7257432937     0.2322494029     0.0761009788     0.2049999475     -0.0791676616     56.2148056030     79.2450790405     -49.4236259460
 89 150   13   22     -0.2250664234     -9.7137708663     0.2705585718     0.0534637689     0.3120606422     -0.0677158927     56.2148056030     79.2450790405     -49.4236259460
 90 102   14   23     -0.3950634002     -9.6371526718     -0.0430978250     0.0196411113     0.3048700094     -0.0437470817     56.2148056030     79.2450790405     -49.4236259460
 91  54   14   24     -0.3950634002     -9.6371526718     -0.0430978250     0.0196411113     0.3048700094     -0.0437470817     56.2148056030     79.2450790405     -49.4236259460
 92   5   14   24     -0.0023943238     -9.7281370162     0.4501328468     -0.0080561866     0.3283061981     -0.0205772256     56.2148056030     79.2450790405     -49.4236259460
 92 213   14   24     -0.0311262083     -9.8095445632     0.7039311408     0.0015313384     0.3091311454     -0.0445460414     56.2148056030     79.2450790405     -49.4236259460
 93 164   13   24     -0.0311262083     -9.8095445632     0.7039311408     0.0015313384     0.3091311454     -0.0445460414     56.2148056030     79.2450790405     -49.4236259460
 94 116   12   23     -0.1221105098     -9.8885564804     0.8595622062     0.0286959934     0.2132558584     -0.0512040424     56.2148056030     79.2450790405     -49.4236259460
 95  68   11   22     0.0095772953     -9.7688407897     0.3471769332     0.0737040996     0.1037982821     -0.0453450012     56.3899307250     78.3665313720     -48.2428588867
 96  20   11   21     0.0095772953     -9.7688407897     0.3471769332     0.0737040996     0.1037982821     -0.0453450012     56.3899307250     78.3665313720     -48.2428588867
 96 228   11   20     -0.0838013267     -9.7377147674     0.3495712518     0.0500016117     0.2087284088     -0.0373553967     56.3899307250     78.3665313720     -48.2428588867
 97 180   10   19     -0.1460537433     -9.7353200912     0.3687258243     0.0428109598     0.2611935138     -0.0277678704     56.3899307250     78.3665313720     -48.2428588867
 98 132    9   18     -0.1460537433     -9.7353200912     0.3687258243     0.0428109598     0.2611935138     -0.0277678704     56.3899307250     78.3665313720     -48.2428588867
 99  84    8   19     -0.2250664234     -9.6706733703     0.2873188495     0.0332234358     0.2920866489     -0.0163161039     56.3899307250     78.3665313720     -48.2428588867
100  36    9   19     -0.1077445626     -9.6874332427     0.1795742750     0.0215053510     0.2894234466     -0.0051306581     56.3899307250     78.3665313720     -48.2428588867
100 244    9   18     -0.1077445626     -9.6874332427     0.1795742750     0.0215053510     0.2894234466     -0.0051306581     56.3899307250     78.3665313720     -48.2428588867
101 196    9   20     -0.2083061695     -9.7257432937     0.2801358699     -0.0171110725     0.3216481685     -0.0136529028     56.3899307250     78.3665313720     -48.2428588867
102 149    9   21     -0.4477385520     -9.8071498870     0.3998520660     -0.0261659598     0.2731779098     -0.0123213016     56.5650520324     77.4879837036     -47.3994522094
103 101    8   21     -0.4477385520     -9.8071498870     0.3998520660     -0.0261659598     0.2731779098     -0.0123213016     56.5650520324     77.4879837036     -47.3994522094
104  53    8   21     -0.2729529142     -9.7305316925     0.6871709346     -0.0056593065     0.1085920448     0.0105822312     56.5650520324     77.4879837036     -47.3994522094
105   5    7   19     -0.1604196929     -9.6563072204     0.2921074867     0.0185758304     -0.0235027527     0.0084516706     56.5650520324     77.4879837036     -47.3994522094
105 212    7   18     -0.1604196929     -9.6563072204     0.2921074867     0.0185758304     -0.0235027527     0.0084516706     56.5650520324     77.4879837036     -47.3994522094
106 164    7   18     -0.0383091812     -9.8047552108     0.6273128509     -0.0144478702     -0.0045940222     0.0057884688     56.5650520324     77.4879837036     -47.3994522094
107 116    6   18     -0.3208393812     -9.8310928344     0.6201298236     0.0017976593     -0.0381503629     -0.0147181844     56.5650520324     77.4879837036     -47.3994522094
108  68    6   17     -0.3208393812     -9.8310928344     0.6201298236     0.0017976593     -0.0381503629     -0.0147181844     56.5650520324     77.4879837036     -47.3994522094
109  20    5   16     -0.3687258243     -9.7377147674     0.5339341640     0.0124504661     -0.1723757266     -0.0014021751     56.5650520324     77.4879837036     -47.3994522094
109 229    5   16     -0.2873188495     -9.6634902954     0.3280223608     0.0167115869     -0.3036715507     0.0049895086     56.3899307250     78.0151138305     -47.2307701110
110 180    6   15     -0.2873188495     -9.6634902954     0.3280223608     0.0167115869     -0.3036715507     0.0049895086     56.3899307250     78.0151138305     -47.2307701110
111 132    6   14     -0.0742240333     -9.7257432937     0.4860476970     -0.0141815519     -0.3508102416     0.0084516706     56.3899307250     78.0151138305     -47.2307701110
112  84    6   13     -0.0430978250     -9.8119382858     0.5722434043     -0.0024634637     -0.4000794410     -0.0069948983     56.3899307250     78.0151138305     -47.2307701110
113  36    5   12     -0.0430978250     -9.8119382858     0.5722434043     -0.0024634637     -0.4000794410     -0.0069948983     56.3899307250     78.0151138305     -47.2307701110
113 244    4   11     0.0718297100     -9.8047552108     0.6392844200     -0.0061919460     -0.3843665313     -0.0357574796     56.3899307250     78.0151138305     -47.2307701110
114 195    4    9     -0.1676026582     -9.8023614883     0.5722434043     0.0342887187     -0.3276403427     -0.0682485342     56.3899307250     78.0151138305     -47.2307701110
115 148    4    8     -0.1676026582     -9.8023614883     0.5722434043     0.0342887187     -0.3276403427     -0.0682485342     56.3899307250     78.0151138305     -47.2307701110
116 100    4    9     -0.2873188495     -9.6802511215     0.5866093158     0.0531974506     -0.3526744604     -0.0647863769     56.3899307250     78.0151138305     -47.2307701110
117  52    3    8     -0.2059118509     -9.7113771438     0.6201298236     0.0390824813     -0.4703879833     -0.0360237956     56.3899307250     78.0151138305     -47.2307701110
118   4    3    6     -0.2059118509     -9.7113771438     0.6201298236     0.0390824813     -0.4703879833     -0.0360237956     56.3899307250     78.0151138305     -47.2307701110
118 212    3    6     0.1723913097     -9.6946163177     0.6033696174     0.0292286348     -0.5726549148     -0.0235067486     57.2655487060     79.5964965820     -50.4357147216
119 164    3    5     0.0359148550     -9.7927837371     0.6105525493     0.0060587806     -0.4874324321     -0.0357574796     57.2655487060     79.5964965820     -50.4357147216
120 116    3    4     0.0359148550     -9.7927837371     0.6105525493     0.0060587806     -0.4874324321     -0.0357574796     57.2655487060     79.5964965820     -50.4357147216
121  68    2    3     -0.1963345432     -9.7496862411     0.5459058284     -0.0096541080     -0.4642625808     -0.0192456245     57.2655487060     79.5964965820     -50.4357147216
122  20    1    2     -0.0694353866     -9.6060266494     0.4644988059     -0.0392156486     -0.5681274414     0.0089843101     57.2655487060     79.5964965820     -50.4357147216
122 228    1    2     -0.0694353866     -9.6060266494     0.4644988059     -0.0392156486     -0.5681274414     0.0089843101     57.2655487060     79.5964965820     -50.4357147216
123 180    2    1     0.2442210197     -9.6084213256     0.4525271415     -0.0972734355     -0.5577409744     0.0238982415     57.2655487060     79.5964965820     -50.4357147216
124 133    1    1     0.0718297100     -9.7592630386     0.3735145092     -0.1502711677     -0.4208524227     0.0097832717     57.2655487060     79.5964965820     -50.4357147216
125  85    2    1     0.0718297100     -9.7592630386     0.3735145092     -0.1502711677     -0.4208524227     0.0097832717     57.2655487060     79.5964965820     -50.4357147216
126  37    2    0     -0.3759088277     -9.8143329620     0.2346437215     -0.1846264648     -0.3942203998     0.0119138324     57.6157989501     77.4879837036     -51.7851676940
126 245    1    0     -0.2226721048     -9.7544746398     0.2083061695     -0.1915507793     -0.5438923358     0.0499976110     57.6157989501     77.4879837036     -51.7851676940
127 198    1    1     -0.2226721048     -9.7544746398     0.2083061695     -0.1915507793     -0.5438923358     0.0499976110     57.6157989501     77.4879837036     -51.7851676940
128 150    0    1     0.0790126848     -9.7664461135     0.2298550844     -0.1864907073     -0.6221904754     0.0574545812     57.6157989501     77.4879837036     -51.7851676940
129 102    1    1     -0.1747856235     -9.8023614883     0.2322494029     -0.1630545234     -0.5209888458     -0.0219088268     57.6157989501     77.4879837036     -51.7851676940
130  55    1    1     -0.1747856235     -9.8023614883     0.2322494029     -0.1630545234     -0.5209888458     -0.0219088268     57.6157989501     77.4879837036     -51.7851676940
131   7    0    1     -0.1699969768     -9.8143329620     0.1867572593     -0.1406836271     -0.4964873313     -0.0642537355     57.6157989501     77.4879837036     -51.7851676940
131 216    0    1     -0.1676026582     -9.7999668121     0.1316878080     -0.1092578411     -0.5311089515     -0.0679822206     57.6157989501     77.4879837036     -51.7851676940
132 169    0    0     -0.1676026582     -9.7999668121     0.1316878080     -0.1092578411     -0.5311089515     -0.0679822206     57.6157989501     77.4879837036     -51.7851676940
133 121    0    0     -0.1699969768     -9.7640523910     0.0622524166     -0.0693098258     -0.6520183086     -0.0613242101     56.7401771545     78.3665313720     -52.9659347534
134  74    0    0     -0.2154891252     -9.8167276382     0.1029559254     -0.0282965183     -0.7582800388     -0.0677158927     56.7401771545     78.3665313720     -52.9659347534
135  27    0    0     -0.2154891252     -9.8167276382     0.1029559254     -0.0282965183     -0.7582800388     -0.0677158927     56.7401771545     78.3665313720     -52.9659347534
135 236    0    0     -0.3328109979     -9.8095445632     0.1197161788     -0.0061919460     -0.8743956565     -0.0773034191     56.7401771545     78.3665313720     -52.9659347534
136 188    0    0     -0.3280223608     -9.7712354660     0.1197161788     0.0441425704     -1.0259318351     -0.0884888744     56.7401771545     78.3665313720     -52.9659347534
137 141    0    0     -0.3280223608     -9.7712354660     0.1197161788     0.0441425704     -1.0259318351     -0.0884888744     56.7401771545     78.3665313720     -52.9659347534
138  94    0    0     -0.0933786296     -9.7329254150     0.1292934894     0.0790305089     -1.1649509668     -0.0922173500     56.7401771545     78.3665313720     -52.9659347534
139  46    0    0     -0.2490096569     -9.7688407897     0.1508424043     0.0840905952     -1.2184813022     -0.1007395982     56.7401771545     78.3665313720     -52.9659347534
139 255    1    0     -0.2490096569     -9.7688407897     0.1508424043     0.0840905952     -1.2184813022     -0.1007395982     56.7401771545     78.3665313720     -52.9659347534
140 207    1    0     -0.1963345432     -9.7640523910     0.1604196929     0.0747693824     -1.3465813398     -0.0943479061     56.9153022766     78.1908187866     -53.4719810485
141 159    0    0     -0.0215489125     -9.7472915649     0.2418267011     0.0707745838     -1.4493808746     -0.0914183902     56.9153022766     78.1908187866     -53.4719810485
142 112    1    0     -0.0215489125     -9.7472915649     0.2418267011     0.0707745838     -1.4493808746     -0.0914183902     56.9153022766     78.1908187866     -53.4719810485
143  65    1    0     0.1987288665     -9.7664461135     0.3759088277     0.0422783279     -1.4451197624     -0.1097944850     56.9153022766     78.1908187866     -53.4719810485
144  17    1   -1     0.1436594247     -9.6467304229     0.1963345432     -0.0000665821     -1.3729469776     -0.2075339794     56.9153022766     78.1908187866     -53.4719810485
144 226    2   -2     0.1436594247     -9.6467304229     0.1963345432     -0.0000665821     -1.3729469776     -0.2075339794     56.9153022766     78.1908187866     -53.4719810485
145 178    2   -2     0.2226721048     -9.7927837371     0.1149275422     -0.0280302000     -1.2917193222     -0.3095345735     56.9153022766     78.1908187866     -53.4719810485
146 131    1   -2     0.2777415513     -9.7281370162     0.1723913097     -0.0453410100     -1.2227424383     -0.4110025882     56.9153022766     78.1908187866     -53.4719810485
147  83    1   -3     0.2777415513     -9.7281370162     0.1723913097     -0.0453410100     -1.2227424383     -0.4110025882     56.9153022766     78.1908187866     -53.4719810485
148  36    1   -3     0.8739281654     -9.6419420242     0.0861956501     -0.0799626350     -1.2110242843     -0.4570759773     56.9153022766     78.1908187866     -53.4719810485
148 244    1   -1     0.6608333587     -9.7760238647     0.1436594247     -0.1550649261     -1.0206054449     -0.5476248264     54.6386909484     78.7179489135     -57.0142860412
149 197    1   -1     0.6608333587     -9.7760238647     0.1436594247     -0.1550649261     -1.0206054449     -0.5476248264     54.6386909484     78.7179489135     -57.0142860412
150 149    0   -2     0.5435114860     -9.8885564804     0.1987288665     -0.1430804967     -1.0933108329     -0.5372383594     54.6386909484     78.7179489135     -57.0142860412
151 101   -1   -2     0.7039311408     -9.7448978424     0.0000000000     -0.0671792602     -1.3407222032     -0.4703919410     54.6386909484     78.7179489135     -57.0142860412
152  53   -3   -3     0.7039311408     -9.7448978424     0.0000000000     -0.0671792602     -1.3407222032     -0.4703919410     54.6386909484     78.7179489135     -57.0142860412
153   4   -5   -3     1.1516697406     -9.6012382507     0.0598580884     -0.0120509898     -1.5013133049     -0.3915612220     54.6386909484     78.7179489135     -57.0142860412
153 211   -5   -3     0.9720953941     -9.6395473480     0.0047886476     -0.0376177263     -1.4736160278     -0.2706518411     54.6386909484     78.7179489135     -57.0142860412
154 164   -6   -4     0.9720953941     -9.6395473480     0.0047886476     -0.0376177263     -1.4736160278     -0.2706518411     54.6386909484     78.7179489135     -57.0142860412
155 116   -7   -3     0.9050542831     -9.8478536605     0.0023943238     -0.0021971445     -1.5899978637     -0.1324316859     54.6386909484     78.7179489135     -57.0142860412
156  69   -7   -3     1.1061775684     -9.7065887451     -0.1005615949     0.0217716717     -1.5777472496     -0.0594599723     54.8138122558     79.5964965820     -56.5082435607
157  21   -8   -3     1.1061775684     -9.7065887451     -0.1005615949     0.0217716717     -1.5777472496     -0.0594599723     54.8138122558     79.5964965820     -56.5082435607
157 230   -7   -3     0.8667451858     -9.7592630386     -0.1173218607     0.0366856002     -1.3945189666     -0.0067285780     54.8138122558     79.5964965820     -56.5082435607
158 182   -6   -3     0.8691394805     -9.7065887451     -0.1149275422     0.0675787401     -1.3167533874     -0.0043316965     54.8138122558     79.5964965820     -56.5082435607
159 135   -6   -2     0.8691394805     -9.7065887451     -0.1149275422     0.0675787401     -1.3167533874     -0.0043316965     54.8138122558     79.5964965820     -56.5082435607
160  87   -6   -3     0.9098430633     -9.6515188217     -0.0598580884     0.0822263526     -1.3740122318     0.0515955352     54.8138122558     79.5964965820     -56.5082435607
161  40   -5   -3     1.0056159496     -9.6179981231     -0.0670410633     0.0545290470     -1.4312710762     0.1866198635     54.8138122558     79.5964965820     -56.5082435607
161 248   -5   -2     1.0056159496     -9.6179981231     -0.0670410633     0.0545290470     -1.4312710762     0.1866198635     54.8138122558     79.5964965820     -56.5082435607
162 200   -6   -2     0.8236474037     -9.9029226303     -0.1436594247     0.0324244785     -1.3577667474     0.3280358552     54.8138122558     79.5964965820     -56.5082435607
163 153   -6   -3     0.4405555725     -9.9364433288     -0.2274607658     0.1128531575     -1.2754738330     0.3256389856     54.6386909484     78.3665313720     -60.0505523681
164 106   -6   -3     0.4405555725     -9.9364433288     -0.2274607658     0.1128531575     -1.2754738330     0.3256389856     54.6386909484     78.3665313720     -60.0505523681
165  58   -7   -2     0.6273128509     -9.6682786941     -0.2753472328     0.2177833080     -1.3835997581     0.2729075908     54.6386909484     78.3665313720     -60.0505523681
166  10   -7   -2     0.5770320415     -9.5772943496     -0.1484480619     0.1575949430     -1.2967793941     0.2952785015     54.6386909484     78.3665313720     -60.0505523681
166 219   -6   -1     0.5770320415     -9.5772943496     -0.1484480619     0.1575949430     -1.2967793941     0.2952785015     54.6386909484     78.3665313720     -60.0505523681
167 171   -5    0     0.7781552314     -9.7113771438     -0.1268991470     0.0625186538     -1.1356557607     0.3221768140     54.6386909484     78.3665313720     -60.0505523681
168 123   -4    0     0.4166123390     -9.8885564804     -0.0814070034     0.0268317556     -0.7809172630     0.2936805725     54.6386909484     78.3665313720     -60.0505523681
169  75   -4    0     0.4166123390     -9.8885564804     -0.0814070034     0.0268317556     -0.7809172630     0.2936805725     54.6386909484     78.3665313720     -60.0505523681
170  27   -4    0     0.0478864765     -9.8454589843     -0.2537982940     0.0691766643     -0.7183320522     0.2713096618     54.6386909484     78.3665313720     -60.0505523681
170 235   -4    1     -0.1077445626     -9.6802511215     -0.6704106330     0.1378872513     -1.0781306028     0.2571947097     56.3899307250     79.0693664550     -61.7373657226
171 188   -4    4     -0.1077445626     -9.6802511215     -0.6704106330     0.1378872513     -1.0781306028     0.2571947097     56.3899307250     79.0693664550     -61.7373657226
172 140   -5    6     0.3256280183     -9.6299695968     -0.4190066337     0.0867537879     -1.4363311767     0.2468082189     56.3899307250     79.0693664550     -61.7373657226
173  92   -6    8     0.2705585718     -9.8095445632     0.1939402198     -0.0088551473     -1.3854640769     0.1743691444     56.3899307250     79.0693664550     -61.7373657226
174  44   -5   11     0.2705585718     -9.8095445632     0.1939402198     -0.0088551473     -1.3854640769     0.1743691444     56.3899307250     79.0693664550     -61.7373657226
174 252   -4   12     0.0454921483     -9.7832069396     -0.1292934894     -0.0235027551     -1.3926546573     0.1312252759     56.3899307250     79.0693664550     -61.7373657226
175 205   -5   12     0.2274607658     -9.7305316925     -0.2585869789     -0.0141815519     -1.5476529598     0.1027290105     56.3899307250     79.0693664550     -61.7373657226
176 158   -6   12     0.2274607658     -9.7305316925     -0.2585869789     -0.0141815519     -1.5476529598     0.1027290105     56.3899307250     79.0693664550     -61.7373657226
177 110   -6   11     0.4932306766     -9.7760238647     0.2130948066     -0.0229701161     -1.4818719863     0.0665094614     56.3899307250     79.0693664550     -61.7373657226
178  63   -5   11     0.0430978250     -9.9053173065     0.0095772953     -0.0024634637     -1.2658863067     0.0483996915     55.3391838073     77.3122711181     -64.7736282348
179  15   -4   11     0.0430978250     -9.9053173065     0.0095772953     -0.0024634637     -1.2658863067     0.0483996915     55.3391838073     77.3122711181     -64.7736282348
179 223   -5   10     0.0766183614     -9.7113771438     -0.0694353866     0.0033955798     -1.3457822799     0.0537260961     55.3391838073     77.3122711181     -64.7736282348
180 175   -4   10     0.3328109979     -9.6084213256     -0.1077445626     -0.0163121104     -1.4925247192     0.0587861776     55.3391838073     77.3122711181     -64.7736282348
181 129   -4   10     0.3328109979     -9.6084213256     -0.1077445626     -0.0163121104     -1.4925247192     0.0587861776     55.3391838073     77.3122711181     -64.7736282348
182  82   -6   10     0.3232336997     -9.8837680816     0.0239432382     -0.0820931911     -1.4973185062     0.0329531240     55.3391838073     77.3122711181     -64.7736282348
183  34   -6    9     0.0598580884     -9.8598251342     0.0407035017     -0.0554611730     -1.4685559272     -0.0850267028     55.3391838073     77.3122711181     -64.7736282348
183 242   -7    8     0.0598580884     -9.8598251342     0.0407035017     -0.0554611730     -1.4685559272     -0.0850267028     55.3391838073     77.3122711181     -64.7736282348
184 195   -8    9     0.2083061695     -9.7185602188     -0.2298550844     -0.0048603448     -1.6318101882     -0.1468129730     55.3391838073     77.3122711181     -64.7736282348
185 148   -8    9     0.1867572593     -9.8981342315     0.0814070034     -0.0101867485     -1.6243531703     -0.1984790802     55.3391838073     77.3122711181     -64.7736282348
186 101   -9    9     0.1867572593     -9.8981342315     0.0814070034     -0.0101867485     -1.6243531703     -0.1984790802     55.3391838073     77.3122711181     -64.7736282348
187  53   -9    9     0.1484480619     -9.6970109939     -0.1460537433     0.0390824813     -1.5146293640     -0.2682549715     53.4128227233     77.4879837036     -68.3159332275
188   6   -8    8     0.7350573539     -9.5653228759     -0.0909842967     0.0060587806     -1.5503162384     -0.2091319084     53.4128227233     77.4879837036     -68.3159332275
188 214   -7    8     0.7350573539     -9.5653228759     -0.0909842967     0.0060587806     -1.5503162384     -0.2091319084     53.4128227233     77.4879837036     -68.3159332275
189 166   -6    8     0.4046407222     -9.9627809524     -0.0502807998     -0.0227037954     -1.3465813398     -0.1436171436     53.4128227233     77.4879837036     -68.3159332275
190 119   -6    8     0.4812590599     -9.7113771438     -0.3878804397     0.0414793634     -1.1819953918     -0.1244420886     53.4128227233     77.4879837036     -68.3159332275
191  72   -5    8     0.4812590599     -9.7113771438     -0.3878804397     0.0414793634     -1.1819953918     -0.1244420886     53.4128227233     77.4879837036     -68.3159332275
192  25   -5    9     0.6728049278     -9.8047552108     -0.0407035017     0.0468057680     -1.0978382873     -0.0187129859     53.4128227233     77.4879837036     -68.3159332275
192 233   -5   10     0.6177354812     -9.7664461135     0.0167602658     0.0630512952     -0.8791893959     0.0246971988     53.4128227233     77.4879837036     -68.3159332275
193 186   -5   10     0.6177354812     -9.7664461135     0.0167602658     0.0630512952     -0.8791893959     0.0246971988     53.4128227233     77.4879837036     -68.3159332275
194 138   -5   11     0.5291455268     -9.6587018966     -0.2537982940     0.0811610698     -0.6126029491     0.0361489653     51.8367042541     78.3665313720     -69.8340682983
195  91   -5   12     0.4597101688     -9.6658849716     -0.3735145092     0.0465394496     -0.5209888458     0.0747653913     51.8367042541     78.3665313720     -69.8340682983
196  43   -5   12     0.4597101688     -9.6658849716     -0.3735145092     0.0465394496     -0.5209888458     0.0747653913     51.8367042541     78.3665313720     -69.8340682983
196 251   -5   14     0.5219625949     -9.7448978424     -0.3352053165     0.0135157465     -0.4757143497     0.1008647680     51.8367042541     78.3665313720     -69.8340682983
197 204   -6   17     0.5411171436     -9.8143329620     -0.1197161788     0.0052598214     -0.3271077156     0.1368179917     51.8367042541     78.3665313720     -69.8340682983
198 157   -5   18     0.5411171436     -9.8143329620     -0.1197161788     0.0052598214     -0.3271077156     0.1368179917     51.8367042541     78.3665313720     -69.8340682983
199 109   -5   18     0.1652083396     -9.8837680816     -0.3136564254     0.0124504661     -0.2381567955     0.1567919969     51.8367042541     78.3665313720     -69.8340682983
200  62   -7   19     0.1532367229     -9.6587018966     -0.5626660346     0.0417456865     -0.3827686309     0.1011310815     51.8367042541     78.3665313720     -69.8340682983
201  14   -7   20     0.1532367229     -9.6587018966     -0.5626660346     0.0417456865     -0.3827686309     0.1011310815     51.8367042541     78.3665313720     -69.8340682983
201 222   -7   21     0.2130948066     -9.7017993927     -0.2298550844     0.0105862236     -0.3737137556     0.0446712112     50.7859611511     78.7179489135     -70.8461532592
202 175   -6   23     0.2442210197     -9.7377147674     -0.1125332117     -0.0325576424     -0.2594623804     0.0470680904     50.7859611511     78.7179489135     -70.8461532592
203 128   -5   24     0.2442210197     -9.7377147674     -0.1125332117     -0.0325576424     -0.2594623804     0.0470680904     50.7859611511     78.7179489135     -70.8461532592
204  81   -6   25     0.2729529142     -9.7808122634     -0.0909842967     -0.0456073284     -0.1984750938     0.0934078025     50.7859611511     78.7179489135     -70.8461532592
205  34   -6   26     0.2083061695     -9.7951784133     -0.3711201906     -0.0464062929     -0.2083289384     0.1048595666     50.7859611511     78.7179489135     -70.8461532592
205 242   -6   27     0.2083061695     -9.7951784133     -0.3711201906     -0.0464062929     -0.2083289384     0.1048595666     50.7859611511     78.7179489135     -70.8461532592
206 195   -7   29     0.1652083396     -9.7832069396     -0.1292934894     -0.0562601375     -0.2173838376     0.0590525054     50.7859611511     78.7179489135     -70.8461532592
207 148   -7   30     0.2226721048     -9.7832069396     -0.0718297100     -0.0373514032     -0.1385530710     0.0113811922     50.7859611511     78.7179489135     -70.8461532592
208 101   -6   31     0.2226721048     -9.7832069396     -0.0718297100     -0.0373514032     -0.1385530710     0.0113811922     50.7859611511     78.7179489135     -70.8461532592
209  54   -6   31     0.0430978250     -9.7736291885     -0.0143659424     -0.0264322781     -0.0786310291     -0.0354911565     50.6108360290     77.1365661621     -70.0027465820
210   7   -7   31     -0.0239432382     -9.7736291885     -0.3663315296     0.0004660580     -0.1249707341     -0.0629221343     50.6108360290     77.1365661621     -70.0027465820
210 215   -7   32     -0.0239432382     -9.7736291885     -0.3663315296     0.0004660580     -0.1249707341     -0.0629221343     50.6108360290     77.1365661621     -70.0027465820
211 168   -6   32     0.2921074867     -9.7233486175     0.1580253696     -0.0258996367     -0.1121873736     -0.0203109073     50.6108360290     77.1365661621     -70.0027465820
212 120   -6   32     0.2657699346     -9.7712354660     0.0885899734     -0.0274975585     0.0223043131     0.0270940804     50.6108360290     77.1365661621     -70.0027465820
213  72   -5   32     0.2657699346     -9.7712354660     0.0885899734     -0.0274975585     0.0223043131     0.0270940804     50.6108360290     77.1365661621     -70.0027465820
214  24   -5   31     0.2657699346     -9.7951784133     -0.1556310415     -0.0077898669     0.0223043131     0.0566556215     50.6108360290     77.1365661621     -70.0027465820
214 232   -6   30     0.0909842967     -9.8119382858     -0.0191545906     -0.0016645026     0.0811610698     0.0324204874     50.6108360290     77.1365661621     -70.0027465820
215 184   -6   30     0.0909842967     -9.8119382858     -0.0191545906     -0.0016645026     0.0811610698     0.0324204874     50.6108360290     77.1365661621     -70.0027465820
216 136   -6   31     0.1771799468     -9.7664461135     0.0047886476     0.0223043107     0.1530675172     0.0177728757     50.6108360290     77.1365661621     -70.0027465820
217  88   -6   31     0.2992904472     -9.7137708663     -0.0885899734     0.0324244785     0.2143211603     0.0153759946     50.0854644775     78.0151138305     -68.8219833374
218  40   -6   31     0.2992904472     -9.7137708663     -0.0885899734     0.0324244785     0.2143211603     0.0153759946     50.0854644775     78.0151138305     -68.8219833374
218 248   -7   31     0.0000000000     -9.7353200912     -0.1819685935     0.0204400706     0.1357567071     -0.0075275382     50.0854644775     78.0151138305     -68.8219833374
219 199   -8   30     0.0071829710     -9.7472915649     -0.3735145092     0.0167115869     -0.0269649147     -0.0682485342     50.0854644775     78.0151138305     -68.8219833374
220 152   -8   31     0.0071829710     -9.7472915649     -0.3735145092     0.0167115869     -0.0269649147     -0.0682485342     50.0854644775     78.0151138305     -68.8219833374
221 105   -8   31     0.0071829710     -9.7688407897     0.1795742750     -0.0139152299     -0.0727719783     -0.0799666309     50.0854644775     78.0151138305     -68.8219833374
222  58   -7   32     0.0885899734     -9.7903900146     0.0263375616     0.0153799867     -0.0312260389     -0.0368227601     50.0854644775     78.0151138305     -68.8219833374
223  10   -6   33     0.0885899734     -9.7903900146     0.0263375616     0.0153799867     -0.0312260389     -0.0368227601     50.0854644775     78.0151138305     -68.8219833374
223 218   -6   32     0.4788647174     -9.6682786941     -0.3519655704     -0.0040613842     -0.0099204254     -0.0003368947     50.0854644775     78.0151138305     -68.8219833374
224 171   -7   33     0.1604196929     -9.8694019317     0.1221105098     -0.0386830043     0.0654481792     0.0007283860     51.1362075805     78.0151138305     -70.8461532592
225 122   -8   33     0.1604196929     -9.8694019317     0.1221105098     -0.0386830043     0.0654481792     0.0007283860     51.1362075805     78.0151138305     -70.8461532592
226  74   -8   32     0.3136564254     -9.7448978424     -0.1891515731     -0.0005992222     0.1586602306     -0.0040653762     51.1362075805     78.0151138305     -70.8461532592
227  27   -8   32     -0.1388707752     -9.8143329620     -0.2250664234     0.0057924613     0.1882217597     -0.0322953176     51.1362075805     78.0151138305     -70.8461532592
227 235   -7   32     -0.1388707752     -9.8143329620     -0.2250664234     0.0057924613     0.1882217597     -0.0322953176     51.1362075805     78.0151138305     -70.8461532592
228 188   -7   32     0.1723913097     -9.6802511215     -0.3304166793     -0.0008655433     0.0265654349     -0.0333605980     51.1362075805     78.0151138305     -70.8461532592
229 140   -7   33     0.2705585718     -9.7185602188     -0.0550694465     -0.0277638792     0.0318918418     -0.0328279542     51.1362075805     78.0151138305     -70.8461532592
230  93   -6   34     0.2705585718     -9.7185602188     -0.0550694465     -0.0277638792     0.0318918418     -0.0328279542     51.1362075805     78.0151138305     -70.8461532592
231  45   -6   34     0.0861956501     -9.8813743591     0.0071829710     -0.0221711564     0.1104562878     -0.0224414682     51.1362075805     78.0151138305     -70.8461532592
231 253   -7   34     0.0574637699     -9.8143329620     -0.0790126848     0.0036618990     0.1296313400     -0.0397522783     51.8367042541     79.0693664550     -69.4967041015
232 205   -6   33     0.0574637699     -9.8143329620     -0.0790126848     0.0036618990     0.1296313400     -0.0397522783     51.8367042541     79.0693664550     -69.4967041015
233 157   -5   32     0.1364764571     -9.7137708663     -0.1388707752     0.0257664704     0.1120542049     -0.0597262907     51.8367042541     79.0693664550     -69.4967041015
234 110   -6   32     0.1077445626     -9.7640523910     0.1484480619     0.0289623165     0.1256365299     -0.0706454181     51.8367042541     79.0693664550     -69.4967041015
235  62   -6   32     0.1077445626     -9.7640523910     0.1484480619     0.0289623165     0.1256365299     -0.0706454181     51.8367042541     79.0693664550     -69.4967041015
236  14   -6   32     0.3064734458     -9.7185602188     0.2083061695     0.0183095092     0.1474747896     -0.0522693252     51.8367042541     79.0693664550     -69.4967041015
236 221   -5   32     0.0526751232     -9.7999668121     0.1699969768     0.0215053510     0.0851558780     -0.0346921968     51.8367042541     79.0693664550     -69.4967041015
237 173   -5   31     0.0526751232     -9.7999668121     0.1699969768     0.0215053510     0.0851558780     -0.0346921968     51.8367042541     79.0693664550     -69.4967041015
238 125   -5   30     0.2705585718     -9.6658849716     -0.2298550844     0.0313591957     0.0111188662     -0.0243057084     51.8367042541     79.0693664550     -69.4967041015
239  77   -4   30     0.1628140068     -9.8215160369     0.1771799468     -0.0197742748     0.0521321725     -0.0104570603     50.9610862731     78.8936614990     -69.3280258178
240  29   -5   29     0.1628140068     -9.8215160369     0.1771799468     -0.0197742748     0.0521321725     -0.0104570603     50.9610862731     78.8936614990     -69.3280258178
240 238   -4   28     0.2585869789     -9.7472915649     0.3040791034     -0.0131162703     0.0737040996     -0.0019348161     50.9610862731     78.8936614990     -69.3280258178
241 190   -3   28     0.3040791034     -9.6730680465     -0.0047886476     0.0097872629     0.1453442335     0.0044568686     50.9610862731     78.8936614990     -69.3280258178
242 141   -4   27     0.3040791034     -9.6730680465     -0.0047886476     0.0097872629     0.1453442335     0.0044568686     50.9610862731     78.8936614990     -69.3280258178
243  93   -4   26     0.1245048284     -9.8789796829     0.2107004880     0.0033955798     0.1626550436     0.0121801531     50.9610862731     78.8936614990     -69.3280258178
244  44   -5   25     0.2585869789     -9.7856006622     0.1508424043     0.0239022302     0.1445452690     0.0332194447     50.9610862731     78.8936614990     -69.3280258178
244 252   -5   24     0.2585869789     -9.7856006622     0.1508424043     0.0239022302     0.1445452690     0.0332194447     50.9610862731     78.8936614990     -69.3280258178
245 204   -4   23     0.2107004880     -9.6994056701     0.1005615949     0.0278970360     0.1583939170     0.0151096749     50.9610862731     78.8936614990     -69.3280258178
246 155   -4   22     0.1173218607     -9.7353200912     -0.0622524166     0.0228369522     0.1203101396     -0.0067285780     50.7859611511     77.6636886596     -70.1714324951
247 108   -4   22     0.1173218607     -9.7353200912     -0.0622524166     0.0228369522     0.1203101396     -0.0067285780     50.7859611511     77.6636886596     -70.1714324951
248  61   -4   21     -0.0023943238     -9.8239097595     0.2873188495     0.0044608597     0.0614533805     -0.0314963531     50.7859611511     77.6636886596     -70.1714324951
249  13   -4   21     0.1364764571     -9.7712354660     -0.0119716191     0.0324244785     0.0262991166     -0.0429481220     50.7859611511     77.6636886596     -70.1714324951
249 222   -4   21     0.1364764571     -9.7712354660     -0.0119716191     0.0324244785     0.0262991166     -0.0429481220     50.7859611511     77.6636886596     -70.1714324951
250 174   -4   20     0.1747856235     -9.7616577148     -0.3208393812     0.0348213624     0.0374845623     -0.0392196416     50.7859611511     77.6636886596     -70.1714324951
251 127   -3   20     0.2322494029     -9.7448978424     -0.2107004880     -0.0005992222     0.0023303015     -0.0485408449     50.7859611511     77.6636886596     -70.1714324951
252  80   -3   21     0.2322494029     -9.7448978424     -0.2107004880     -0.0005992222     0.0023303015     -0.0485408449     50.7859611511     77.6636886596     -70.1714324951
253  31   -3   21     0.2202777862     -9.7329254150     0.0000000000     -0.0187089920     0.0137820672     -0.0530682849     50.7859611511     77.6636886596     -70.1714324951
253 239   -2   21     0.2083061695     -9.8071498870     0.1149275422     -0.0205732345     0.0707745838     -0.0376217174     50.7859611511     77.6636886596     -70.1714324951
254 191   -2   22     0.2083061695     -9.8071498870     0.1149275422     -0.0205732345     0.0707745838     -0.0376217174     50.7859611511     77.6636886596     -70.1714324951
255 144   -2   21     0.1101388931     -9.8334875106     0.1867572593     0.0103199052     0.0657145023     -0.0155171442     51.8367042541     77.6636886596     -68.8219833374
  0  96   -1   20     0.2681642532     -9.7113771438     -0.1436594247     0.0324244785     0.0577248954     -0.0109897005     51.8367042541     77.6636886596     -68.8219833374
  1  48   -1   20     0.2681642532     -9.7113771438     -0.1436594247     0.0324244785     0.0577248954     -0.0109897005     51.8367042541     77.6636886596     -68.8219833374
  2   0   -2   20     0.2657699346     -9.7065887451     -0.0407035017     -0.0005992222     0.0816937065     -0.0219088268     51.8367042541     77.6636886596     -68.8219833374
  2 208   -1   21     0.2059118509     -9.8095445632     0.2442210197     -0.0344218850     0.0955423545     -0.0253709888     51.8367042541     77.6636886596     -68.8219833374
  3 160    0   21     0.2059118509     -9.8095445632     0.2442210197     -0.0344218850     0.0955423545     -0.0253709888     51.8367042541     77.6636886596     -68.8219833374
  4 112    0   20     0.1676026582     -9.8095445632     0.2777415513     -0.0051266665     0.0854221916     -0.0251046705     51.8367042541     77.6636886596     -68.8219833374
  5  64    0   19     0.3591485500     -9.7401084899     0.0718297100     0.0143147048     0.0920802021     -0.0083264999     51.8367042541     77.6636886596     -68.8219833374
  6  15    0   18     0.3591485500     -9.7401084899     0.0718297100     0.0143147048     0.0920802021     -0.0083264999     51.8367042541     77.6636886596     -68.8219833374
  6 223    0   17     0.2992904472     -9.7137708663     -0.0694353866     -0.0045940246     0.1453442335     -0.0253709888     51.1362075805     78.0151138305     -70.5087966918
  7 175    0   16     0.3160507440     -9.8023614883     0.1676026582     -0.0237690782     0.1554644012     -0.0179140272     51.1362075805     78.0151138305     -70.5087966918
  8 126    0   16     0.3160507440     -9.8023614883     0.1676026582     -0.0237690782     0.1554644012     -0.0179140272     51.1362075805     78.0151138305     -70.5087966918
  9  78    0   16     0.3878804397     -9.7472915649     -0.0598580884     -0.0192416334     0.1671824693     0.0001957454     51.1362075805     78.0151138305     -70.5087966918
 10  30    0   16     0.2681642532     -9.8023614883     0.1652083396     -0.0277638792     0.2055325746     0.0212350368     51.1362075805     78.0151138305     -70.5087966918
 10 237    0   17     0.2681642532     -9.8023614883     0.1652083396     -0.0277638792     0.2055325746     0.0212350368     51.1362075805     78.0151138305     -70.5087966918
 11 189   -1   16     0.4381612300     -9.7544746398     0.0550694465     -0.0032624247     0.2228433847     0.0481333732     51.1362075805     78.0151138305     -70.5087966918
 12 141   -1   15     0.2753472328     -9.7832069396     0.1795742750     -0.0024634637     0.2774390220     0.0452038526     51.1362075805     78.0151138305     -70.5087966918
 13  93   -1   15     0.2753472328     -9.7832069396     0.1795742750     -0.0024634637     0.2774390220     0.0452038526     51.1362075805     78.0151138305     -70.5087966918
 14  44   -1   13     0.2992904472     -9.7568693161     0.0167602658     -0.0003329031     0.2745095252     0.0507965755     52.7123260498     77.4879837036     -69.3280258178
 14 252    0   11     0.3687258243     -9.7257432937     0.0550694465     -0.0101867485     0.2968804359     0.0611830615     52.7123260498     77.4879837036     -69.3280258178
 15 203   -1   11     0.3687258243     -9.7257432937     0.0550694465     -0.0101867485     0.2968804359     0.0611830615     52.7123260498     77.4879837036     -69.3280258178
 16 155   -1   11     0.2561926364     -9.7808122634     0.1173218607     -0.0205732345     0.3397579431     0.0721021890     52.7123260498     77.4879837036     -69.3280258178
 17 108    0    9     0.1173218607     -9.7640523910     0.2059118509     -0.0165784335     0.3802386283     0.0638462638     52.7123260498     77.4879837036     -69.3280258178
 18  59   -1    9     0.1173218607     -9.7640523910     0.2059118509     -0.0165784335     0.3802386283     0.0638462638     52.7123260498     77.4879837036     -69.3280258178
 19  11   -1    9     0.2130948066     -9.6850395202     0.0981672668     -0.0112520289     0.3826354980     0.0649115467     52.7123260498     77.4879837036     -69.3280258178
 19 219    0    7     0.1652083396     -9.7377147674     0.3136564254     -0.0429441261     0.4476176261     0.0678410625     52.7123260498     77.4879837036     -69.3280258178
 20 171    0    7     0.1652083396     -9.7377147674     0.3136564254     -0.0429441261     0.4476176261     0.0678410625     52.7123260498     77.4879837036     -69.3280258178
 21 123    0    6     0.0933786296     -9.7281370162     0.3136564254     -0.0807615852     0.5216546058     0.0987341976     53.4128227233     77.4879837036     -69.6653900146
 22  75    0    4     0.2250664234     -9.6491241455     0.1580253696     -0.1673156499     0.5679943561     0.1448075866     53.4128227233     77.4879837036     -69.6653900146
 23  27    1    3     0.2250664234     -9.6491241455     0.1580253696     -0.1673156499     0.5679943561     0.1448075866     53.4128227233     77.4879837036     -69.6653900146
 23 235    2    2     0.2274607658     -9.6443357467     -0.2681642532     -0.2615929841     0.8478967666     0.1669121742     53.4128227233     77.4879837036     -69.6653900146
 24 188    3    2     -0.1652083396     -9.9651756286     -0.2059118509     -0.2219112873     1.0348535776     0.1378832817     53.4128227233     77.4879837036     -69.6653900146
 25 141    4    2     -0.1652083396     -9.9651756286     -0.2059118509     -0.2219112873     1.0348535776     0.1378832817     53.4128227233     77.4879837036     -69.6653900146
 26  94    5    2     -0.0694353866     -9.9077110290     -0.2633756160     -0.0791636705     0.8329829216     0.0505302524     53.4128227233     77.4879837036     -69.6653900146
 27  45    6    2     0.0694353866     -9.8789796829     -0.2585869789     0.0670460987     0.6654675006     -0.0322953176     53.4128227233     77.4879837036     -69.6653900146
 27 253    5    2     0.0694353866     -9.8789796829     -0.2585869789     0.0670460987     0.6654675006     -0.0322953176     53.4128227233     77.4879837036     -69.6653900146
 28 205    4    2     0.3711201906     -9.7568693161     -0.3495712518     0.1418820619     0.5506834983     -0.0003368947     53.4128227233     77.4879837036     -69.6653900146
 29 157    4    1     0.2681642532     -9.7113771438     -0.1819685935     0.0990045166     0.7243242740     0.0992668342     55.6894340515     79.4207916259     -66.7978057861
 30 109    3    2     0.2681642532     -9.7113771438     -0.1819685935     0.0990045166     0.7243242740     0.0992668342     55.6894340515     79.4207916259     -66.7978057861
 31  61    4    3     0.2777415513     -9.6012382507     -0.0335205316     0.0438762474     0.8692024230     0.2310953378     55.6894340515     79.4207916259     -66.7978057861
 32  13    5    3     0.2801358699     -9.5581398010     -0.0502807998     -0.0274975585     1.1262013912     0.3408192396     55.6894340515     79.4207916259     -66.7978057861
 32 221    4    3     0.2801358699     -9.5581398010     -0.0502807998     -0.0274975585     1.1262013912     0.3408192396     55.6894340515     79.4207916259     -66.7978057861
 33 172    5    2     0.2202777862     -9.6658849716     -0.1173218607     -0.1249707341     1.4982505798     0.3940832614     55.6894340515     79.4207916259     -66.7978057861
 34 125    7    3     -0.8787168502     -9.7927837371     -0.1747856235     -0.1247044086     1.7222259044     0.3131219387     55.6894340515     79.4207916259     -66.7978057861
 35  77    7    2     -0.8787168502     -9.7927837371     -0.1747856235     -0.1247044086     1.7222259044     0.3131219387     55.6894340515     79.4207916259     -66.7978057861
 36  30    6    1     -0.5554831027     -9.9101057052     -0.1963345432     -0.0240353965     1.3677537441     0.1136481285     55.6894340515     79.4207916259     -66.7978057861
 36 238    6    2     0.1101388931     -9.7736291885     -0.2107004880     0.0310928773     1.0351198911     0.0457364940     58.1411705017     77.3122711181     -63.7615394592
 37 190    6    1     0.1101388931     -9.7736291885     -0.2107004880     0.0310928773     1.0351198911     0.0457364940     58.1411705017     77.3122711181     -63.7615394592
 38 142    6    0     0.3783031463     -9.6132097244     0.0502807998     -0.0168447518     1.4516446590     0.0987341976     58.1411705017     77.3122711181     -63.7615394592
 39  94    9    1     0.0814070034     -9.7520809173     -0.0478864765     -0.1015345573     2.3171851634     0.2497377395     58.1411705017     77.3122711181     -63.7615394592
 40  47   13    0     0.0814070034     -9.7520809173     -0.0478864765     -0.1015345573     2.3171851634     0.2497377395     58.1411705017     77.3122711181     -63.7615394592
 40 255   14   -1     -0.6273128509     -9.9891185760     -0.5363285064     -0.0482705307     2.6295785903     0.2257689237     58.1411705017     77.3122711181     -63.7615394592
 41 208   15   -1     -0.5171739578     -9.8670082092     -0.5602717399     0.1176469206     2.1179776191     0.0902119541     58.1411705017     77.3122711181     -63.7615394592
 42 160   15   -2     -0.5171739578     -9.8670082092     -0.5602717399     0.1176469206     2.1179776191     0.0902119541     58.1411705017     77.3122711181     -63.7615394592
 43 113   13   -3     -0.2035175085     -9.7856006622     -0.4357668876     0.2438826799     1.7137036323     0.0316215229     58.1411705017     77.3122711181     -63.7615394592
 44  66   11   -2     -0.2609812974     -9.7401084899     -0.1580253696     0.2516059875     1.5653633117     0.0646452236     61.4685249328     77.4879837036     -61.2313194274
 45  18   10    0     -0.2609812974     -9.7401084899     -0.1580253696     0.2516059875     1.5653633117     0.0646452236     61.4685249328     77.4879837036     -61.2313194274
 45 226    9    0     -0.3304166793     -9.5749006271     -0.1747856235     0.1860911941     1.5246163368     0.0398774480     61.4685249328     77.4879837036     -61.2313194274
 46 179    8    0     -0.2178834438     -9.6275758743     -0.1292934894     0.0888843536     1.4420571327     -0.0030000963     61.4685249328     77.4879837036     -61.2313194274
 47 131    8    0     -0.2178834438     -9.6275758743     -0.1292934894     0.0888843536     1.4420571327     -0.0030000963     61.4685249328     77.4879837036     -61.2313194274
 48  83    9    0     -0.1580253696     -9.7305316925     -0.0646467447     -0.0195079536     1.5115666389     -0.0328279542     61.4685249328     77.4879837036     -61.2313194274
 49  36    9    0     -0.3471769332     -9.7401084899     -0.2178834438     -0.0597222995     1.7720277309     -0.0583946943     61.4685249328     77.4879837036     -61.2313194274
 49 245    9    0     -0.3471769332     -9.7401084899     -0.2178834438     -0.0597222995     1.7720277309     -0.0583946943     61.4685249328     77.4879837036     -61.2313194274
 50 197   11    1     -0.4621044635     -9.7448978424     -0.3352053165     -0.0080561866     1.6809462547     -0.0607915782     61.4685249328     77.4879837036     -61.2313194274
 51 150   10    1     -0.0670410633     -9.8861627578     -0.3184450626     0.0654481792     1.3925214958     -0.0261699533     61.2933998107     77.6636886596     -57.6890144348
 52 103    9    0     -0.0670410633     -9.8861627578     -0.3184450626     0.0654481792     1.3925214958     -0.0261699533     61.2933998107     77.6636886596     -57.6890144348
 53  56   10    0     -0.3543598890     -9.7808122634     -0.3735145092     0.1237722992     1.5342039108     -0.0333605980     61.2933998107     77.6636886596     -57.6890144348
 54   8    9    1     -0.2561926364     -9.7377147674     -0.2968961238     0.1719762325     1.4322032928     -0.0445460414     61.2933998107     77.6636886596     -57.6890144348
 54 216    9    1     -0.2561926364     -9.7377147674     -0.2968961238     0.1719762325     1.4322032928     -0.0445460414     61.2933998107     77.6636886596     -57.6890144348
 55 169    9    1     -0.3711201906     -9.8598251342     -0.2801358699     0.1860911941     1.3344637155     -0.0847603797     61.2933998107     77.6636886596     -57.6890144348
 56 121    8    2     0.0263375616     -9.6084213256     -0.0454921483     0.2324309110     1.2154186964     -0.1292358512     61.2933998107     77.6636886596     -57.6890144348
 57  74    7    2     0.0263375616     -9.6084213256     -0.0454921483     0.2324309110     1.2154186964     -0.1292358512     61.2933998107     77.6636886596     -57.6890144348
 58  26    7    2     0.2202777862     -9.6203927993     0.0694353866     0.1474747753     1.2274030447     -0.0022011361     61.2933998107     77.6636886596     -57.6890144348
 58 234    8    2     -0.0095772953     -9.7161655426     -0.1268991470     0.0460068035     1.5853374004     0.0734337854     60.4177818298     76.4337234497     -53.8093414306
 59 186    9    2     -0.0095772953     -9.7161655426     -0.1268991470     0.0460068035     1.5853374004     0.0734337854     60.4177818298     76.4337234497     -53.8093414306
 60 138   10    2     -0.0981672668     -9.7401084899     -0.0071829710     0.0457404851     1.8484616279     0.0673084259     60.4177818298     76.4337234497     -53.8093414306
 61  91   10    2     -0.0933786296     -9.7017993927     -0.0526751232     0.0207063913     1.9150417327     0.0939404392     60.4177818298     76.4337234497     -53.8093414306
 62  43   11    3     -0.0933786296     -9.7017993927     -0.0526751232     0.0207063913     1.9150417327     0.0939404392     60.4177818298     76.4337234497     -53.8093414306
 62 251   11    3     -0.1891515731     -9.7760238647     -0.0981672668     0.0183095092     2.0442070960     0.1107186079     60.4177818298     76.4337234497     -53.8093414306
 63 204   11    2     -0.2274607658     -9.8478536605     0.0023943238     0.0603880929     1.9501958847     0.1280294179     60.4177818298     76.4337234497     -53.8093414306
 64 156   11    1     -0.2274607658     -9.8478536605     0.0023943238     0.0603880929     1.9501958847     0.1280294179     60.4177818298     76.4337234497     -53.8093414306
 65 108   11    1     -0.0095772953     -9.6850395202     0.0047886476     0.0803621101     1.8748273849     0.1179092526     60.4177818298     76.4337234497     -53.8093414306
 66  60   11    1     -0.2657699346     -9.6275758743     0.0023943238     0.0401477575     2.1302282810     0.0846192264     60.4177818298     76.4337234497     -53.8093414306
 67  12   10    0     -0.2657699346     -9.6275758743     0.0023943238     0.0401477575     2.1302282810     0.0846192264     60.4177818298     76.4337234497     -53.8093414306
 67 220   11    0     -0.3615428924     -9.5892667770     -0.0095772953     -0.0613202142     2.2026674747     0.0744990730     60.2426567077     78.0151138305     -48.2428588867
 68 172   12    0     -0.3687258243     -9.7448978424     -0.0430978250     -0.1753052473     2.2868247032     0.0689063453     60.2426567077     78.0151138305     -48.2428588867
 69 124   13    0     -0.3687258243     -9.7448978424     -0.0430978250     -0.1753052473     2.2868247032     0.0689063453     60.2426567077     78.0151138305     -48.2428588867
 70  77   13    0     -0.4716817855     -9.9125003814     -0.1005615949     -0.2117911100     2.3611278533     0.0670421075     60.2426567077     78.0151138305     -48.2428588867
 71  29   12    0     -0.5435114860     -9.9268665313     -0.3902747631     -0.0895501518     2.0932099819     0.0577208995     60.2426567077     78.0151138305     -48.2428588867
 71 237   12    0     -0.5435114860     -9.9268665313     -0.3902747631     -0.0895501518     2.0932099819     0.0577208995     60.2426567077     78.0151138305     -48.2428588867
 72 190   12   -1     -0.3471769332     -9.7760238647     -0.3615428924     0.0713072204     1.7137036323     0.0079190301     60.2426567077     78.0151138305     -48.2428588867
 73 142   10   -2     -0.1652083396     -9.6754617691     -0.4836534023     0.1272344470     1.6135672569     -0.0288331527     60.2426567077     78.0151138305     -48.2428588867
 74  95   10   -1     -0.1652083396     -9.6754617691     -0.4836534023     0.1272344470     1.6135672569     -0.0288331527     60.2426567077     78.0151138305     -48.2428588867
 75  48   11    0     -0.2490096569     -9.7089824676     -0.2322494029     0.0840905952     1.7800173759     -0.0868909454     57.7909202575     77.3122711181     -44.1945075988
 75 255   11    0     -0.3304166793     -9.8215160369     -0.3830918121     0.0502679300     1.7448631286     -0.0999406337     57.7909202575     77.3122711181     -44.1945075988
 76 208   11    0     -0.3304166793     -9.8215160369     -0.3830918121     0.0502679300     1.7448631286     -0.0999406337     57.7909202575     77.3122711181     -44.1945075988
 77 160   10    0     -0.4357668876     -9.8143329620     -0.2250664234     0.1368219733     1.5973217487     -0.1545362567     57.7909202575     77.3122711181     -44.1945075988
 78 113   10    2     0.1316878080     -9.6443357467     -0.1771799468     0.1866238403     1.2921189117     -0.1793040275     57.7909202575     77.3122711181     -44.1945075988
 79  66    9    3     0.1316878080     -9.6443357467     -0.1771799468     0.1866238403     1.2921189117     -0.1793040275     57.7909202575     77.3122711181     -44.1945075988
 80  18    9    2     0.0383091812     -9.7233486175     -0.1843629074     0.0920802021     1.5187573432     -0.1233768105     57.7909202575     77.3122711181     -44.1945075988
 80 226   10    3     -0.1891515731     -9.8717966079     -0.1580253696     0.0635839414     1.7195626258     -0.0567967653     57.7909202575     77.3122711181     -44.1945075988
 81 179   10    4     -0.1891515731     -9.8717966079     -0.1580253696     0.0635839414     1.7195626258     -0.0567967653     57.7909202575     77.3122711181     -44.1945075988
 82 132   10    3     -0.0838013267     -9.8047552108     -0.1532367229     0.1528011798     1.5829404830     -0.0136529028     55.3391838073     78.0151138305     -43.8571434020
 83  84    9    3     0.2083061695     -9.7137708663     -0.0670410633     0.1871564865     1.4947885513     0.0910109233     55.3391838073     78.0151138305     -43.8571434020
 84  36    9    3     0.2083061695     -9.7137708663     -0.0670410633     0.1871564865     1.4947885513     0.0910109233     55.3391838073     78.0151138305     -43.8571434020
 84 244   10    3     -0.2346437215     -9.8334875106     -0.0287318849     0.1442789459     1.6974581718     0.2113876342     55.3391838073     78.0151138305     -43.8571434020
 85 196    9    4     0.2801358699     -9.7377147674     -0.0694353866     0.1796995258     1.5299427509     0.2699780702     55.3391838073     78.0151138305     -43.8571434020
 86 148    8    3     0.2801358699     -9.7377147674     -0.0694353866     0.1796995258     1.5299427509     0.2699780702     55.3391838073     78.0151138305     -43.8571434020
 87 100    8    3     -0.4022463798     -9.8310928344     0.1364764571     0.1914175987     1.6830768585     0.2486724615     55.3391838073     78.0151138305     -43.8571434020
 88  52    6    3     -0.1532367229     -9.7784175872     -0.0622524166     0.2065978527     1.4929242134     0.2630537509     55.3391838073     78.0151138305     -43.8571434020
 89   4    5    2     -0.1532367229     -9.7784175872     -0.0622524166     0.2065978527     1.4929242134     0.2630537509     55.3391838073     78.0151138305     -43.8571434020
 89 212    5    2     -0.1747856235     -9.7401084899     0.1077445626     0.1781015968     1.5922616958     0.2249699592     54.6386909484     77.3122711181     -40.4835166931
 90 164    3    2     -0.3112620830     -9.7448978424     0.1843629074     0.2095273733     1.6015829086     0.1567919969     54.6386909484     77.3122711181     -40.4835166931
 91 117    3    2     -0.3112620830     -9.7448978424     0.1843629074     0.2095273733     1.6015829086     0.1567919969     54.6386909484     77.3122711181     -40.4835166931
 92  69    3    2     -0.6368901252     -9.7520809173     0.1891515731     0.2366920232     1.5240837097     0.1093870162     54.6386909484     77.3122711181     -40.4835166931
 93  21    1    2     -0.3040791034     -9.5629291534     0.2011231899     0.2026030540     1.3278057575     0.1243009448     54.6386909484     77.3122711181     -40.4835166931
 93 228    1    1     -0.3040791034     -9.5629291534     0.2011231899     0.2026030540     1.3278057575     0.1243009448     54.6386909484     77.3122711181     -40.4835166931
 94 180    1    1     -0.5794263362     -9.4815216064     0.2705585718     0.0998034763     1.3347300291     0.0928751564     54.6386909484     77.3122711181     -40.4835166931
 95 132    1    1     -1.0391365289     -9.7161655426     0.1723913097     -0.0314923572     1.3030380010     0.0569219398     54.6386909484     77.3122711181     -40.4835166931
 96  85    1    1     -1.0391365289     -9.7161655426     0.1723913097     -0.0314923572     1.3030380010     0.0569219398     54.6386909484     77.3122711181     -40.4835166931
 97  37    0    2     -0.6368901252     -9.7616577148     0.2035175085     -0.1039314389     1.0990366935     0.0436059284     54.6386909484     77.3122711181     -40.4835166931
 97 245    1    1     -0.7494233131     -9.6443357467     -0.0095772953     -0.1084588890     1.0500338077     -0.0141855430     51.3113327026     77.1365661621     -38.2906608581
 98 197    2    1     -0.7494233131     -9.6443357467     -0.0095772953     -0.1084588890     1.0500338077     -0.0141855430     51.3113327026     77.1365661621     -38.2906608581
 99 150    2    1     -0.6057639122     -9.6179981231     0.1316878080     -0.1468089962     0.9759967803     -0.0490734863     51.3113327026     77.1365661621     -38.2906608581
100 102    3    0     -0.5291455268     -9.7616577148     -0.0838013267     -0.2088615894     0.9757305145     -0.0565304470     51.3113327026     77.1365661621     -38.2906608581
101  55    4    1     -0.5291455268     -9.7616577148     -0.0838013267     -0.2088615894     0.9757305145     -0.0565304470     51.3113327026     77.1365661621     -38.2906608581
102   8    5    1     -0.6368901252     -9.8478536605     -0.1843629074     -0.1974098205     1.0657466650     -0.1366928100     51.3113327026     77.1365661621     -38.2906608581
102 216    7    0     -0.4860476970     -9.7879953384     -0.1364764571     -0.1545322895     1.1048958301     -0.2991481018     51.3113327026     77.1365661621     -38.2906608581
103 169    8    1     -0.4860476970     -9.7879953384     -0.1364764571     -0.1545322895     1.1048958301     -0.2991481018     51.3113327026     77.1365661621     -38.2906608581
104 122    7    2     -0.5770320415     -9.8215160369     0.0023943238     -0.1393520240     0.9722682952     -0.3359002828     51.3113327026     77.1365661621     -38.2906608581
105  74    6    2     -0.4333725929     -9.7760238647     -0.1412650966     -0.1433468341     0.6098065853     -0.4219216823     47.9839782714     77.6636886596     -38.7967033386
106  27    6    2     -0.4333725929     -9.7760238647     -0.1412650966     -0.1433468341     0.6098065853     -0.4219216823     47.9839782714     77.6636886596     -38.7967033386
106 236    5    1     -0.0047886476     -9.8478536605     -0.1891515731     -0.1553312397     0.5197904109     -0.5369720458     47.9839782714     77.6636886596     -38.7967033386
107 189    5    1     -0.0047886476     -9.8382759094     -0.1771799468     -0.2027362346     0.6345743656     -0.4666634559     47.9839782714     77.6636886596     -38.7967033386
108 141    5    2     -0.0047886476     -9.8382759094     -0.1771799468     -0.2027362346     0.6345743656     -0.4666634559     47.9839782714     77.6636886596     -38.7967033386
109  94    4    1     0.1891515731     -9.8071498870     -0.3304166793     -0.0954092025     0.3919567108     -0.2626622200     47.9839782714     77.6636886596     -38.7967033386
110  46    3    1     0.2561926364     -9.7808122634     -0.3040791034     0.0265654349     0.4177897453     -0.0804992580     47.9839782714     77.6636886596     -38.7967033386
110 254    3    1     0.2561926364     -9.7808122634     -0.3040791034     0.0265654349     0.4177897453     -0.0804992580     47.9839782714     77.6636886596     -38.7967033386
111 206    3    1     -0.0359148550     -9.8119382858     -0.2178834438     0.0835579490     0.6633369445     0.0662431478     47.9839782714     77.6636886596     -38.7967033386
112 158    4    1     0.1604196929     -9.6898279190     -0.3256280183     0.1796995258     0.5123333930     0.1594552040     45.3571166992     77.4879837036     -36.6038475036
113 110    5    0     0.1604196929     -9.6898279190     -0.3256280183     0.1796995258     0.5123333930     0.1594552040     45.3571166992     77.4879837036     -36.6038475036
114  62    4    0     0.0981672668     -9.7856006622     -0.1316878080     0.2513396501     0.3895598411     0.1978053092     45.3571166992     77.4879837036     -36.6038475036
115  14    3    0     -0.0598580884     -9.7472915649     -0.0742240333     0.2231096982     0.5102028846     0.2425470829     45.3571166992     77.4879837036     -36.6038475036
115 222    3    1     -0.0598580884     -9.7472915649     -0.0742240333     0.2231096982     0.5102028846     0.2425470829     45.3571166992     77.4879837036     -36.6038475036
116 174    3    1     -0.2394323587     -9.6060266494     0.1484480619     0.1530674934     0.5224535942     0.2521346092     45.3571166992     77.4879837036     -36.6038475036
117 126    2    1     -0.1747856235     -9.7185602188     -0.0933786296     0.0518658542     0.3301704168     0.2638527154     45.3571166992     77.4879837036     -36.6038475036
118  78    2    1     -0.1747856235     -9.7185602188     -0.0933786296     0.0518658542     0.3301704168     0.2638527154     45.3571166992     77.4879837036     -36.6038475036
119  30    2    0     0.0359148550     -9.7233486175     -0.1173218607     0.0473384094     0.3514760494     0.2798319101     45.3571166992     77.4879837036     -36.6038475036
119 238    2    0     -0.4716817855     -9.9053173065     -0.0790126848     0.0247011923     0.6079423427     0.2950121879     46.7581100463     78.1908187866     -38.6280212402
120 190    2    1     -0.4716817855     -9.9053173065     -0.0790126848     0.0247011923     0.6079423427     0.2950121879     46.7581100463     78.1908187866     -38.6280212402
121 142    3    1     -0.6560447216     -9.7592630386     0.0143659424     0.0928791522     0.4963541984     0.2169803619     46.7581100463     78.1908187866     -38.6280212402
122  94    2    1     -0.4932306766     -9.7472915649     -0.0598580884     0.1812974357     0.1605244731     0.1298936605     46.7581100463     78.1908187866     -38.6280212402
123  46    1    1     -0.4932306766     -9.7472915649     -0.0598580884     0.1812974357     0.1605244731     0.1298936605     46.7581100463     78.1908187866     -38.6280212402
123 254    1    0     -0.3711201906     -9.8574304580     -0.0023943238     0.2571986913     0.0103199064     0.0763633155     46.7581100463     78.1908187866     -38.6280212402
124 206    0    0     -0.1987288665     -9.9148941040     -0.3016848087     0.3038047313     -0.0019308209     0.0649115467     46.7581100463     78.1908187866     -38.6280212402
125 158    0    0     -0.1987288665     -9.9148941040     -0.3016848087     0.3038047313     -0.0019308209     0.0649115467     46.7581100463     78.1908187866     -38.6280212402
126 109    0    1     -0.5195682525     -9.7329254150     -0.3806974601     0.2966140747     0.1402841567     -0.0022011361     46.7581100463     78.1908187866     -38.6280212402
127  61    1    2     -0.4501328468     -9.6419420242     -0.7278743743     0.2225770711     0.1394851799     0.0422743272     45.8824882507     79.4207916259     -39.4714279174
128  14    2    5     -0.4501328468     -9.6419420242     -0.7278743743     0.2225770711     0.1394851799     0.0422743272     45.8824882507     79.4207916259     -39.4714279174
128 222    2   10     -0.3830918121     -9.7041940689     -0.3926690864     0.1083257312     0.1733078479     0.0819560337     45.8824882507     79.4207916259     -39.4714279174
129 175    4   14     -0.3950634002     -9.8646135330     0.4932306766     0.0822263526     0.2513396501     0.0870161151     45.8824882507     79.4207916259     -39.4714279174
130 127    6   16     -0.3950634002     -9.8646135330     0.4932306766     0.0822263526     0.2513396501     0.0870161151     45.8824882507     79.4207916259     -39.4714279174
131  79    5   19     -0.4860476970     -9.8143329620     -0.5961865901     0.2175169944     0.2039346694     0.0886140441     45.8824882507     79.4207916259     -39.4714279174
132  31    5   22     -0.5794263362     -9.7257432937     -0.7278743743     0.2167180061     0.1432136535     0.0744990730     45.8824882507     79.4207916259     -39.4714279174
132 239    5   25     -0.5794263362     -9.7257432937     -0.7278743743     0.2167180061     0.1432136535     0.0744990730     45.8824882507     79.4207916259     -39.4714279174
133 192    5   29     -0.4166123390     -9.6994056701     -0.1747856235     0.1610571146     0.1061951637     0.0646452236     45.8824882507     79.4207916259     -39.4714279174
134 145    6   33     -0.8188587188     -9.5916604995     -0.0023943238     0.1115215659     0.0952760314     0.0401437711     45.8824882507     79.4207916259     -39.4714279174
135  97    6   37     -0.8188587188     -9.5916604995     -0.0023943238     0.1115215659     0.0952760314     0.0401437711     45.8824882507     79.4207916259     -39.4714279174
136  49    6   39     -0.4908363342     -9.6946163177     0.4190066337     0.0678450584     -0.0844900703     0.0507965755     47.6337280273     78.7179489135     -40.1461563110
137   1    6   41     -0.4884420394     -9.7137708663     0.1053502440     0.0465394496     -0.1502711534     0.0265614414     47.6337280273     78.7179489135     -40.1461563110
137 209    5   42     -0.4884420394     -9.7137708663     0.1053502440     0.0465394496     -0.1502711534     0.0265614414     47.6337280273     78.7179489135     -40.1461563110
138 162    5   43     -0.3639371871     -9.7233486175     0.3112620830     0.0329571127     -0.1742399692     0.0073863897     47.6337280273     78.7179489135     -40.1461563110
139 115    6   44     -0.8667451858     -9.8143329620     0.4549215316     0.0009986981     -0.0916807079     -0.0189793090     47.6337280273     78.7179489135     -40.1461563110
140  67    6   44     -0.8667451858     -9.8143329620     0.4549215316     0.0009986981     -0.0916807079     -0.0189793090     47.6337280273     78.7179489135     -40.1461563110
141  19    6   45     -0.7781552314     -9.6802511215     0.6608333587     0.0209727120     -0.1518690681     -0.0061959381     47.6337280273     78.7179489135     -40.1461563110
141 227    7   45     -0.5866093158     -9.6563072204     0.6081582069     0.0004660580     -0.2147206306     0.0119138324     47.6337280273     78.7179489135     -40.1461563110
142 179    8   45     -0.5866093158     -9.6563072204     0.6081582069     0.0004660580     -0.2147206306     0.0119138324     47.6337280273     78.7179489135     -40.1461563110
143 131    8   45     -0.5339341640     -9.7712354660     0.8116757392     -0.0437430906     -0.1851590919     0.0145770335     47.8088531494     78.5422439575     -41.6642875671
144  84    8   44     -0.2274607658     -9.8071498870     0.6464673995     -0.0128499507     -0.1710441207     0.0089843101     47.8088531494     78.5422439575     -41.6642875671
145  36    8   42     -0.2274607658     -9.8071498870     0.6464673995     -0.0128499507     -0.1710441207     0.0089843101     47.8088531494     78.5422439575     -41.6642875671
145 244    8   39     -0.5985808849     -9.9460210800     0.4836534023     0.0310928773     -0.1420152187     -0.0176477060     47.8088531494     78.5422439575     -41.6642875671
146 196    7   37     -0.2921074867     -9.7903900146     0.5626660346     0.0665134525     -0.1313624262     -0.0176477060     47.8088531494     78.5422439575     -41.6642875671
147 149    5   36     -0.2921074867     -9.7903900146     0.5626660346     0.0665134525     -0.1313624262     -0.0176477060     47.8088531494     78.5422439575     -41.6642875671
148 102    5   34     -0.5483001708     -9.8358821868     0.6321014881     0.0995371627     0.0001997404     -0.0099244203     47.8088531494     78.5422439575     -41.6642875671
149  53    6   34     -0.5243568897     -9.5389852523     0.4142179965     0.1011350870     0.0382835245     0.0252298402     47.8088531494     78.5422439575     -41.6642875671
150   6    7   37     -0.5243568897     -9.5389852523     0.4142179965     0.1011350870     0.0382835245     0.0252298402     47.8088531494     78.5422439575     -41.6642875671
150 214    7   38     -0.0191545906     -9.4863109588     0.2729529142     0.0201737499     0.0808947467     0.0768959522     46.5829849243     77.3122711181     -41.1582412719
151 166    6   40     -0.1843629074     -9.5461683273     0.4381612300     -0.0804952716     0.2412194967     0.0598514604     46.5829849243     77.3122711181     -41.1582412719
152 119    7   41     -0.1843629074     -9.5461683273     0.4381612300     -0.0804952716     0.2412194967     0.0598514604     46.5829849243     77.3122711181     -41.1582412719
153  72    6   42     -0.6225241661     -9.7568693161     0.3160507440     -0.1587934017     0.2979457092     0.0798254728     46.5829849243     77.3122711181     -41.1582412719
154  24    4   43     -0.5339341640     -9.7568693161     0.5243568897     -0.1643861293     0.2065978527     0.1045932531     46.5829849243     77.3122711181     -41.1582412719
154 233    4   42     -0.5339341640     -9.7568693161     0.5243568897     -0.1643861293     0.2065978527     0.1045932531     46.5829849243     77.3122711181     -41.1582412719
155 186    2   41     -0.3375996351     -9.7065887451     0.4573158264     -0.1665166854     0.1741068124     0.1069901227     46.5829849243     77.3122711181     -41.1582412719
156 140    1   39     -0.7709722518     -9.8239097595     0.8044927597     -0.1899528598     0.2606608629     0.0814233970     46.5829849243     77.3122711181     -41.1582412719
157  92    2   37     -0.7709722518     -9.8239097595     0.8044927597     -0.1899528598     0.2606608629     0.0814233970     46.5829849243     77.3122711181     -41.1582412719
158  44    1   36     -0.5937922477     -9.7353200912     0.5937922477     -0.1641198158     0.2111253023     0.1064574837     48.1590995788     77.8394012451     -42.3390121459
158 253    1   36     -0.8547736167     -9.7568693161     0.7637892246     -0.1630545234     0.1956787300     0.0990005207     48.1590995788     77.8394012451     -42.3390121459
159 205    1   34     -0.8547736167     -9.7568693161     0.7637892246     -0.1630545234     0.1956787300     0.0990005207     48.1590995788     77.8394012451     -42.3390121459
160 158    0   32     -0.6225241661     -9.6850395202     0.2322494029     -0.1161821722     0.1200438141     0.1064574837     48.1590995788     77.8394012451     -42.3390121459
161 110    0   31     -0.8164643287     -9.7879953384     0.4285839557     -0.1076599240     0.1043309211     0.0904782772     48.1590995788     77.8394012451     -42.3390121459
162  63    0   29     -0.8164643287     -9.7879953384     0.4285839557     -0.1076599240     0.1043309211     0.0904782772     48.1590995788     77.8394012451     -42.3390121459
163  15    0   29     -0.8571679115     -9.7185602188     0.2035175085     -0.0847563838     0.0598554563     0.0742327499     48.1590995788     77.8394012451     -42.3390121459
163 223   -1   30     -0.6823822021     -9.7760238647     0.3328109979     -0.0887512016     0.0310928797     0.0662431478     48.1590995788     77.8394012451     -42.3390121459
164 175   -2   30     -0.6823822021     -9.7760238647     0.3328109979     -0.0887512016     0.0310928797     0.0662431478     48.1590995788     77.8394012451     -42.3390121459
165 127   -1   29     -0.8284359931     -9.7616577148     0.3064734458     -0.0765004682     0.0318918418     0.0422743272     48.1590995788     77.8394012451     -42.3390121459
166  79   -1   28     -0.6512560367     -9.6826448440     0.0407035017     -0.0674455833     -0.0109857058     0.0310888862     47.4586067199     77.8394012451     -40.3148345947
167  31   -1   27     -0.6512560367     -9.6826448440     0.0407035017     -0.0674455833     -0.0109857058     0.0310888862     47.4586067199     77.8394012451     -40.3148345947
167 239   -1   25     -0.9481521606     -9.8454589843     0.2298550844     -0.0565264606     -0.0341555595     0.0057884688     47.4586067199     77.8394012451     -40.3148345947
168 192   -2   25     -0.7661836147     -9.7496862411     -0.0670410633     -0.0229701161     -0.1366888284     0.0033915877     47.4586067199     77.8394012451     -40.3148345947
169 145   -1   25     -0.7661836147     -9.7496862411     -0.0670410633     -0.0229701161     -0.1366888284     0.0033915877     47.4586067199     77.8394012451     -40.3148345947
170  98   -1   24     -0.8404075622     -9.6946163177     0.0526751232     -0.0488031768     -0.1225738525     -0.0280341911     47.4586067199     77.8394012451     -40.3148345947
171  50   -1   25     -0.7398460388     -9.7448978424     0.4237952709     -0.0440094089     -0.1321613788     -0.0304310750     47.4586067199     77.8394012451     -40.3148345947
172   3   -1   24     -0.7398460388     -9.7448978424     0.4237952709     -0.0440094089     -0.1321613788     -0.0304310750     47.4586067199     77.8394012451     -40.3148345947
172 211   -1   22     -0.7853381633     -9.7544746398     0.2130948066     0.0001997370     -0.1476079463     -0.0253709888     47.4586067199     77.8394012451     -40.3148345947
173 163    0   22     -0.6751992702     -9.7305316925     0.1795742750     -0.0032624247     -0.1420152187     -0.0413502025     48.3342247009     77.6636886596     -39.8087921142
174 116    0   22     -0.6751992702     -9.7305316925     0.1795742750     -0.0032624247     -0.1420152187     -0.0413502025     48.3342247009     77.6636886596     -39.8087921142
175  69   -1   22     -0.7278743743     -9.7496862411     0.2537982940     0.0033955798     -0.0978060817     -0.0559978103     48.3342247009     77.6636886596     -39.8087921142
176  21   -1   22     -0.8523792266     -9.7281370162     0.2897131729     0.0055261402     -0.0924796772     -0.0621231746     48.3342247009     77.6636886596     -39.8087921142
176 229    0   21     -0.8523792266     -9.7281370162     0.2897131729     0.0055261402     -0.0924796772     -0.0621231746     48.3342247009     77.6636886596     -39.8087921142
177 182    0   21     -0.6919595718     -9.6203927993     0.2178834438     -0.0112520289     -0.1137852907     -0.0634547758     48.3342247009     77.6636886596     -39.8087921142
178 135   -1   21     -0.6009752750     -9.7065887451     0.2705585718     -0.0485368537     -0.0887511920     -0.0618568515     48.3342247009     77.6636886596     -39.8087921142
179  88   -1   21     -0.6009752750     -9.7065887451     0.2705585718     -0.0485368537     -0.0887511920     -0.0618568515     48.3342247009     77.6636886596     -39.8087921142
180  40    0   21     -0.8451962471     -9.8263044357     0.5243568897     -0.0639834165     -0.0346882009     -0.0698464584     48.3342247009     77.6636886596     -39.8087921142
180 249    0   20     -0.7446346759     -9.7999668121     0.3902747631     -0.0120509898     -0.0685108613     -0.0474755668     46.4078598022     78.1908187866     -39.3027496337
181 202    0   19     -0.7446346759     -9.7999668121     0.3902747631     -0.0120509898     -0.0685108613     -0.0474755668     46.4078598022     78.1908187866     -39.3027496337
182 154    0   17     -0.5267512321     -9.7185602188     0.3088677406     0.0236359095     -0.1033987998     -0.0120549821     46.4078598022     78.1908187866     -39.3027496337
183 106    0   15     -0.5435114860     -9.7185602188     0.0383091812     0.0199074277     0.0087219858     -0.0192456245     46.4078598022     78.1908187866     -39.3027496337
184  58    0   15     -0.5435114860     -9.7185602188     0.0383091812     0.0199074277     0.0087219858     -0.0192456245     46.4078598022     78.1908187866     -39.3027496337
185  10    0   16     -0.7326630592     -9.7353200912     -0.0957729530     -0.0093877878     0.0755683469     -0.0309637165     46.4078598022     78.1908187866     -39.3027496337
185 219    0   16     -0.6081582069     -9.6682786941     0.1484480619     -0.0314923572     0.0228369522     -0.0328279542     46.4078598022     78.1908187866     -39.3027496337
186 171    1   16     -0.6081582069     -9.6682786941     0.1484480619     -0.0314923572     0.0228369522     -0.0328279542     46.4078598022     78.1908187866     -39.3027496337
187 123    1   16     -0.6823822021     -9.6467304229     0.5028079986     -0.0719730281     0.0161789512     -0.0461439657     46.4078598022     78.1908187866     -39.3027496337
188  76    0   16     -0.6656219959     -9.7305316925     0.2609812974     -0.0671792602     0.0332234382     -0.0179140272     46.0576133728     76.0823059082     -40.6521987915
189  28    0   15     -0.6656219959     -9.7305316925     0.2609812974     -0.0671792602     0.0332234382     -0.0179140272     46.0576133728     76.0823059082     -40.6521987915
189 237    0   14     -0.6728049278     -9.7664461135     0.2681642532     -0.0842237567     0.0462731266     -0.0006032148     46.0576133728     76.0823059082     -40.6521987915
190 189    0   13     -0.8116757392     -9.9005289077     0.2298550844     -0.0402809238     -0.0003329000     -0.0030000963     46.0576133728     76.0823059082     -40.6521987915
191 141    0   10     -0.8116757392     -9.9005289077     0.2298550844     -0.0402809238     -0.0003329000     -0.0030000963     46.0576133728     76.0823059082     -40.6521987915
192  92    0    9     -0.9337862968     -9.8765850067     0.0742240333     0.0449415302     -0.1044640779     -0.0088591394     46.0576133728     76.0823059082     -40.6521987915
193  44    0    9     -0.6249184608     -9.6922225952     -0.2849245071     0.0899496269     -0.2562665700     -0.0008695349     46.0576133728     76.0823059082     -40.6521987915
193 253    0    9     -0.6249184608     -9.6922225952     -0.2849245071     0.0899496269     -0.2562665700     -0.0008695349     46.0576133728     76.0823059082     -40.6521987915
194 205    1   10     -0.5075965881     -9.5964498519     -0.6488616943     0.0025966186     -0.2397547245     0.0031252670     46.0576133728     76.0823059082     -40.6521987915
195 157    1   13     -0.5171739578     -9.6682786941     -0.3854861259     -0.0836911106     -0.1502711534     -0.0165824270     47.1083564758     77.8394012451     -40.3148345947
196 110    0   16     -0.5171739578     -9.6682786941     -0.3854861259     -0.0836911106     -0.1502711534     -0.0165824270     47.1083564758     77.8394012451     -40.3148345947
197  64    0   19     -0.5243568897     -9.7161655426     0.2011231899     -0.1649187660     -0.0844900703     -0.0203109073     47.1083564758     77.8394012451     -40.3148345947
198  16    1   20     -0.4716817855     -9.7688407897     0.1723913097     -0.1454773902     0.0143147087     -0.0466766023     47.1083564758     77.8394012451     -40.3148345947
198 225    2   19     -0.4716817855     -9.7688407897     0.1723913097     -0.1454773902     0.0143147087     -0.0466766023     47.1083564758     77.8394012451     -40.3148345947
199 177    1   19     -0.8068870544     -9.8741912841     0.8739281654     -0.1199106454     0.0212390327     0.0076527109     47.1083564758     77.8394012451     -40.3148345947
200 130    1   16     -0.4956250190     -9.7209539413     0.1747856235     -0.0229701161     -0.0618528604     0.0827549934     47.1083564758     77.8394012451     -40.3148345947
201  82    1   13     -0.4956250190     -9.7209539413     0.1747856235     -0.0229701161     -0.0618528604     0.0827549934     47.1083564758     77.8394012451     -40.3148345947
202  34    0   11     -0.4022463798     -9.7425031661     0.2514039993     -0.0272312402     0.0017976613     0.1338884711     47.1083564758     77.8394012451     -40.3148345947
202 243    1   10     -0.4980193138     -9.7568693161     -0.1125332117     -0.0211058735     0.1575949430     0.1288283939     47.1083564758     77.8394012451     -40.3148345947
203 196    1    9     -0.4980193138     -9.7568693161     -0.1125332117     -0.0211058735     0.1575949430     0.1288283939     47.1083564758     77.8394012451     -40.3148345947
204 149    0    8     -0.7709722518     -9.6970109939     0.3519655704     -0.0650486993     0.2862276077     0.0923425197     47.1083564758     77.4879837036     -40.3148345947
205 101    0    7     -0.6728049278     -9.6778564453     -0.0670410633     -0.0535969352     0.3147238492     0.0934078025     47.1083564758     77.4879837036     -40.3148345947
206  53    0    7     -0.6728049278     -9.6778564453     -0.0670410633     -0.0535969352     0.3147238492     0.0934078025     47.1083564758     77.4879837036     -40.3148345947
207   5    0    8     -0.8619565010     -9.6850395202     -0.1292934894     -0.0959418392     0.3301704168     0.0867498016     47.1083564758     77.4879837036     -40.3148345947
207 213    0    8     -0.9697010993     -9.7425031661     0.0119716191     -0.0991376781     0.2702483892     0.0691726684     47.1083564758     77.4879837036     -40.3148345947
208 165    0    8     -0.9697010993     -9.7425031661     0.0119716191     -0.0991376781     0.2702483892     0.0691726684     47.1083564758     77.4879837036     -40.3148345947
209 118    0    7     -0.9840670585     -9.7784175872     0.3064734458     -0.0325576424     0.1400178194     0.0585198593     47.1083564758     77.4879837036     -40.3148345947
210  70    0    6     -0.8906884193     -9.7041940689     -0.0742240333     0.0196411113     0.0492026519     0.0350836849     47.1083564758     77.4879837036     -40.3148345947
211  22    0    6     -0.8906884193     -9.7041940689     -0.0742240333     0.0196411113     0.0492026519     0.0350836849     47.1083564758     77.4879837036     -40.3148345947
211 229    0    5     -0.9673068046     -9.7856006622     0.1987288665     0.0462731266     0.0079230251     0.0055221486     47.4586067199     76.4337234497     -39.3027496337
212 181    0    4     -0.8643508911     -9.7233486175     0.0550694465     0.0896833229     -0.0554611730     -0.0320289969     47.4586067199     76.4337234497     -39.3027496337
213 134    0    3     -0.8643508911     -9.7233486175     0.0550694465     0.0896833229     -0.0554611730     -0.0320289969     47.4586067199     76.4337234497     -39.3027496337
214  86    0    2     -0.6464673995     -9.6275758743     -0.0119716191     0.0771662664     -0.0621191787     -0.0237730717     47.4586067199     76.4337234497     -39.3027496337
215  39    0    1     -0.7709722518     -9.7305316925     -0.0478864765     0.0382835197     -0.0115183472     0.0105822312     47.4586067199     76.4337234497     -39.3027496337
215 248    0    0     -0.7709722518     -9.7305316925     -0.0478864765     0.0382835197     -0.0115183472     0.0105822312     47.4586067199     76.4337234497     -39.3027496337
216 200    0    1     -0.8691394805     -9.6874332427     0.1245048284     0.0060587806     -0.0157794690     -0.0077938594     47.4586067199     76.4337234497     -39.3027496337
217 152    0    1     -0.7302687168     -9.5557460784     0.0861956501     -0.0488031768     -0.0370850825     -0.0421491575     47.4586067199     76.4337234497     -39.3027496337
218 105    0    1     -0.7302687168     -9.5557460784     0.0861956501     -0.0488031768     -0.0370850825     -0.0421491575     47.4586067199     76.4337234497     -39.3027496337
219  57    0    1     -0.7470290184     -9.6802511215     0.0071829710     -0.1366888284     -0.0203069114     -0.0482745218     47.6337280273     78.0151138305     -39.4714279174
220  10    0    0     -0.7039311408     -9.7329254150     -0.1197161788     -0.1729083633     0.0020639815     -0.0546662092     47.6337280273     78.0151138305     -39.4714279174
220 219    0    0     -0.7039311408     -9.7329254150     -0.1197161788     -0.1729083633     0.0020639815     -0.0546662092     47.6337280273     78.0151138305     -39.4714279174
221 171    0    0     -0.7278743743     -9.7856006622     -0.1508424043     -0.1864907073     0.0089883060     -0.0280341911     47.6337280273     78.0151138305     -39.4714279174
222 124    0    0     -0.7877325057     -9.7616577148     -0.2490096569     -0.1428141832     0.0044608631     -0.0184466657     47.6337280273     78.0151138305     -39.4714279174
223  76    0    0     -0.7877325057     -9.7616577148     -0.2490096569     -0.1428141832     0.0044608631     -0.0184466657     47.6337280273     78.0151138305     -39.4714279174
224  29    0    0     -0.7925210952     -9.7425031661     -0.2107004880     -0.0501347732     -0.0235027527     -0.0634547758     47.6337280273     78.0151138305     -39.4714279174
224 237    0    0     -0.6632276535     -9.7472915649     -0.1316878080     -0.0024634637     -0.0384166831     -0.1068649530     47.6337280273     78.0151138305     -39.4714279174
225 190    0    0     -0.6632276535     -9.7472915649     -0.1316878080     -0.0024634637     -0.0384166831     -0.1068649530     47.6337280273     78.0151138305     -39.4714279174
226 143    0    0     -0.6584390640     -9.7592630386     -0.1604196929     -0.0165784335     -0.0221711540     -0.0956795120     48.5093498229     78.8936614990     -39.6401100158
227  96    0    0     -0.6704106330     -9.7161655426     -0.1676026582     -0.0530642938     -0.0195079517     -0.0738412618     48.5093498229     78.8936614990     -39.6401100158
228  48    0    0     -0.6704106330     -9.7161655426     -0.1676026582     -0.0530642938     -0.0195079517     -0.0738412618     48.5093498229     78.8936614990     -39.6401100158
229   0    0    0     -0.6847765922     -9.6682786941     -0.1963345432     -0.0946102333     -0.0378840422     -0.0528019666     48.5093498229     78.8936614990     -39.6401100158
229 209    0    0     -0.6033696174     -9.7520809173     -0.2250664234     -0.1047304034     -0.0378840422     -0.0711780548     48.5093498229     78.8936614990     -39.6401100158
230 161    0    0     -0.6033696174     -9.7520809173     -0.2250664234     -0.1047304034     -0.0378840422     -0.0711780548     48.5093498229     78.8936614990     -39.6401100158
231 114    0    0     -0.6464673995     -9.7568693161     -0.2825301933     -0.0938112735     -0.0304270792     -0.0999406337     48.5093498229     78.8936614990     -39.6401100158
232  66    0    0     -0.8068870544     -9.9651756286     -0.2322494029     -0.0562601375     -0.0298944377     -0.1143219232     48.5093498229     78.8936614990     -39.6401100158
233  19    0    0     -0.8068870544     -9.9651756286     -0.2322494029     -0.0562601375     -0.0298944377     -0.1143219232     48.5093498229     78.8936614990     -39.6401100158
233 227    0    0     -0.6751992702     -9.7616577148     -0.2107004880     -0.0434767675     -0.0320249986     -0.1321653723     48.5093498229     78.8936614990     -39.6401100158
234 180    0    0     -0.6033696174     -9.7496862411     -0.2753472328     0.0065914225     -0.0543958902     -0.1516067409     48.1590995788     76.4337234497     -39.3027496337
235 132    0    0     -0.6033696174     -9.7496862411     -0.2753472328     0.0065914225     -0.0543958902     -0.1516067409     48.1590995788     76.4337234497     -39.3027496337
236  85    0    0     -0.9337862968     -9.7281370162     -0.4644988059     0.0121841442     -0.1129863262     -0.1281705617     48.1590995788     76.4337234497     -39.3027496337
237  38    0    0     -0.3352053165     -9.7017993927     -0.2154891252     -0.0021971445     -0.3010083436     -0.0144518623     48.1590995788     76.4337234497     -39.3027496337
237 246    0    0     -0.3352053165     -9.7017993927     -0.2154891252     -0.0021971445     -0.3010083436     -0.0144518623     48.1590995788     76.4337234497     -39.3027496337
238 199    0    1     -0.6033696174     -9.7640523910     -0.2585869789     0.0188421478     -0.2424179315     -0.0533346080     48.1590995788     76.4337234497     -39.3027496337
239 152    0    1     -0.6560447216     -9.7401084899     -0.2921074867     0.0129831051     -0.2522717475     -0.0570630931     48.1590995788     76.4337234497     -39.3027496337
240 104    0    0     -0.6560447216     -9.7401084899     -0.2921074867     0.0129831051     -0.2522717475     -0.0570630931     48.1590995788     76.4337234497     -39.3027496337
241  57    0    1     -0.4142179965     -9.6754617691     -0.1819685935     0.0001997370     -0.2631908893     -0.0472092437     48.1590995788     76.4337234497     -39.3027496337
242   9    0    1     -0.4046407222     -9.7544746398     -0.2442210197     -0.0181763534     -0.1800990104     -0.0677158927     46.5829849243     74.8523330688     -39.1340675354
242 218    0    1     -0.4046407222     -9.7544746398     -0.2442210197     -0.0181763534     -0.1800990104     -0.0677158927     46.5829849243     74.8523330688     -39.1340675354
243 171    0    1     -0.4525271415     -9.7401084899     -0.2322494029     -0.0197742748     -0.1478742599     -0.0786350250     46.5829849243     74.8523330688     -39.1340675354
244 124    0    0     -0.4644988059     -9.7329254150     -0.2681642532     -0.0306933999     -0.1444120979     -0.0637210893     46.5829849243     74.8523330688     -39.1340675354
245  77    0    0     -0.4644988059     -9.7329254150     -0.2681642532     -0.0306933999     -0.1444120979     -0.0637210893     46.5829849243     74.8523330688     -39.1340675354
246  29    0    0     -0.5147795677     -9.7425031661     -0.2753472328     -0.0213721966     -0.1428141832     -0.0607915782     46.5829849243     74.8523330688     -39.1340675354
246 238    0    1     -0.4070350170     -9.7496862411     -0.2609812974     -0.0109857093     -0.1766368389     -0.0402849197     46.5829849243     74.8523330688     -39.1340675354
247 191    0    1     -0.4070350170     -9.7496862411     -0.2609812974     -0.0109857093     -0.1766368389     -0.0402849197     46.5829849243     74.8523330688     -39.1340675354
248 143    1    0     -0.3711201906     -9.7209539413     -0.1819685935     -0.0112520289     -0.1579944372     -0.0426817989     46.5829849243     74.8523330688     -39.1340675354
249  96    1    0     -0.3567542552     -9.7185602188     -0.1915459060     -0.0413462066     -0.1193780059     -0.0386869955     46.7581100463     76.7851409912     -38.6280212402
250  49    0    0     -0.3567542552     -9.7185602188     -0.1915459060     -0.0413462066     -0.1193780059     -0.0386869955     46.7581100463     76.7851409912     -38.6280212402
251   2    0    0     -0.4214009761     -9.6946163177     -0.2418267011     -0.0847563838     -0.0799626255     -0.0416165256     46.7581100463     76.7851409912     -38.6280212402
251 210    0    0     -0.4094293594     -9.7209539413     -0.2537982940     -0.1159158468     -0.0527979755     -0.0405512428     46.7581100463     76.7851409912     -38.6280212402
252 163    0    0     -0.4094293594     -9.7209539413     -0.2537982940     -0.1159158468     -0.0527979755     -0.0405512428     46.7581100463     76.7851409912     -38.6280212402
253 115    0    0     -0.3878804397     -9.7856006622     -0.3184450626     -0.1124536871     -0.0245680356     -0.0474755668     46.7581100463     76.7851409912     -38.6280212402
254  68    0    0     -0.3735145092     -9.8071498870     -0.3328109979     -0.0858216762     -0.0069909038     -0.0243057084     46.7581100463     76.7851409912     -38.6280212402
255  20    0    0     -0.3735145092     -9.8071498870     -0.3328109979     -0.0858216762     -0.0069909038     -0.0243057084     46.7581100463     76.7851409912     -38.6280212402
255 228    0    0     -0.4142179965     -9.8023614883     -0.3735145092     -0.0512000560     0.0119178283     0.0151096749     46.7581100463     76.7851409912     -38.6280212402
  0 180    0    0     -0.3974577426     -9.7089824676     -0.3687258243     -0.0099204292     0.0188421516     0.0369479298     45.8824882507     76.9608535766     -37.7846145629
  1 132    0    0     -0.3974577426     -9.7089824676     -0.3687258243     -0.0099204292     0.0188421516     0.0369479298     45.8824882507     76.9608535766     -37.7846145629
  2  84    0    0     -0.4764704227     -9.7712354660     -0.3375996351     0.0177768683     0.0225706338     0.0507965755     45.8824882507     76.9608535766     -37.7846145629
  3  35    0    0     -0.4644988059     -9.7209539413     -0.3184450626     0.0404140806     0.0105862259     0.0422743272     45.8824882507     76.9608535766     -37.7846145629
  3 242    0    0     -0.4644988059     -9.7209539413     -0.3184450626     0.0404140806     0.0105862259     0.0422743272     45.8824882507     76.9608535766     -37.7846145629
  4 194    0    0     -0.4381612300     -9.7017993927     -0.3088677406     0.0361529588     0.0089883060     0.0318878436     45.8824882507     76.9608535766     -37.7846145629
  5 145    0    0     -0.4549215316     -9.7448978424     -0.3160507440     0.0196411113     0.0188421516     0.0412090492     45.8824882507     76.9608535766     -37.7846145629
  6  97    0    0     -0.4549215316     -9.7448978424     -0.3160507440     0.0196411113     0.0188421516     0.0412090492     45.8824882507     76.9608535766     -37.7846145629
  7  48    0    0     -0.5052022933     -9.7257432937     -0.2825301933     0.0137820672     0.0172442317     0.0422743272     45.8824882507     76.9608535766     -37.7846145629
  8   0    0    0     -0.5219625949     -9.7017993927     -0.3256280183     -0.0035287439     0.0041945428     0.0201697564     47.2834815979     75.5551757812     -37.1098899841
  8 208    0    0     -0.5219625949     -9.7017993927     -0.3256280183     -0.0035287439     0.0041945428     0.0201697564     47.2834815979     75.5551757812     -37.1098899841
  9 160    0    0     -0.4884420394     -9.7281370162     -0.3304166793     -0.0192416334     -0.0043277025     -0.0144518623     47.2834815979     75.5551757812     -37.1098899841
 10 112    0    0     -0.4956250190     -9.7903900146     -0.3615428924     -0.0085888271     -0.0072572236     -0.0386869955     47.2834815979     75.5551757812     -37.1098899841
 11  65    0    0     -0.4956250190     -9.7903900146     -0.3615428924     -0.0085888271     -0.0072572236     -0.0386869955     47.2834815979     75.5551757812     -37.1098899841
 12  17    0    0     -0.4429498672     -9.7712354660     -0.3280223608     0.0217716717     -0.0165784301     -0.0554651689     47.2834815979     75.5551757812     -37.1098899841
 12 225    0    0     -0.4429498672     -9.7353200912     -0.3064734458     0.0497352933     -0.0235027527     -0.0602589321     47.2834815979     75.5551757812     -37.1098899841
 13 178    0    0     -0.4429498672     -9.7353200912     -0.3064734458     0.0497352933     -0.0235027527     -0.0602589321     47.2834815979     75.5551757812     -37.1098899841
 14 130    0    0     -0.4309782505     -9.7041940689     -0.2753472328     0.0571922540     -0.0227037930     -0.0551988506     47.2834815979     75.5551757812     -37.1098899841
 15  82    0    0     -0.4309782505     -9.7257432937     -0.2729529142     0.0348213624     -0.0192416305     -0.0520030069     47.2834815979     75.5551757812     -37.1098899841
 16  35    0    0     -0.4309782505     -9.7257432937     -0.2729529142     0.0348213624     -0.0192416305     -0.0520030069     47.2834815979     75.5551757812     -37.1098899841
 16 243    0    0     -0.4190066337     -9.7233486175     -0.2873188495     0.0031292586     -0.0179100298     -0.0528019666     47.2834815979     76.9608535766     -37.7846145629
 17 195    0    0     -0.3902747631     -9.7209539413     -0.3040791034     -0.0179100332     -0.0160457906     -0.0517366886     47.2834815979     76.9608535766     -37.7846145629
 18 147    0    0     -0.3902747631     -9.7209539413     -0.3040791034     -0.0179100332     -0.0160457906     -0.0517366886     47.2834815979     76.9608535766     -37.7846145629
 19 100    0    0     -0.4094293594     -9.7448978424     -0.2921074867     -0.0338892412     -0.0085888252     -0.0426817989     47.2834815979     76.9608535766     -37.7846145629
 20  52    0    0     -0.4118237018     -9.7257432937     -0.3160507440     -0.0498684501     -0.0077898645     -0.0354911565     47.2834815979     76.9608535766     -37.7846145629
 21   5    0    0     -0.4118237018     -9.7257432937     -0.3160507440     -0.0498684501     -0.0077898645     -0.0354911565     47.2834815979     76.9608535766     -37.7846145629
 21 213    0    0     -0.3806974601     -9.7616577148     -0.3016848087     -0.0426778078     -0.0096541051     -0.0322953176     47.2834815979     76.9608535766     -37.7846145629
 22 165    0    0     -0.3232336997     -9.7784175872     -0.3232336997     -0.0322913217     -0.0003329000     -0.0160497846     47.2834815979     76.9608535766     -37.7846145629
 23 118    0    0     -0.3232336997     -9.7784175872     -0.3232336997     -0.0322913217     -0.0003329000     -0.0160497846     47.2834815979     76.9608535766     -37.7846145629
 24  70    0    0     -0.3639371871     -9.7520809173     -0.3471769332     -0.0274975585     0.0137820672     0.0183055171     47.1083564758     77.4879837036     -38.9653854370
 25  22    0    0     -0.4214009761     -9.7089824676     -0.3088677406     -0.0197742748     0.0276307153     0.0481333732     47.1083564758     77.4879837036     -38.9653854370
 25 230    0    0     -0.4214009761     -9.7089824676     -0.3088677406     -0.0197742748     0.0276307153     0.0481333732     47.1083564758     77.4879837036     -38.9653854370
 26 182    0    0     -0.3974577426     -9.6778564453     -0.3423882961     -0.0211058735     0.0244348740     0.0526608180     47.1083564758     77.4879837036     -38.9653854370
 27 134    0    0     -0.4836534023     -9.7448978424     -0.3375996351     -0.0280302000     0.0180431900     0.0380132083     47.1083564758     77.4879837036     -38.9653854370
 28  85    0    0     -0.4836534023     -9.7448978424     -0.3375996351     -0.0280302000     0.0180431900     0.0380132083     47.1083564758     77.4879837036     -38.9653854370
 29  37    0    0     -0.4644988059     -9.7281370162     -0.3447826147     -0.0392156486     -0.0021971411     -0.0056632986     47.1083564758     77.4879837036     -38.9653854370
 29 245    0    0     -0.4429498672     -9.7784175872     -0.3998520660     -0.0320250034     -0.0187089910     -0.0509377241     47.1083564758     77.4879837036     -38.9653854370
 30 197    0    0     -0.4429498672     -9.7784175872     -0.3998520660     -0.0320250034     -0.0187089910     -0.0509377241     47.1083564758     77.4879837036     -38.9653854370
 31 149    0    0     -0.3902747631     -9.7688407897     -0.3926690864     0.0236359095     -0.0346882009     -0.0820971870     47.4586067199     77.1365661621     -38.2906608581
 32 102    0    0     -0.3711201906     -9.6994056701     -0.3160507440     0.0302939176     -0.0416125249     -0.0916847133     47.4586067199     77.1365661621     -38.2906608581
 33  54    0    0     -0.3711201906     -9.6994056701     -0.3160507440     0.0302939176     -0.0416125249     -0.0916847133     47.4586067199     77.1365661621     -38.2906608581
 34   6    0    0     -0.3447826147     -9.7017993927     -0.3352053165     -0.0051266665     -0.0402809238     -0.0826298236     47.4586067199     77.1365661621     -38.2906608581
 34 214    0    0     -0.2897131729     -9.7041940689     -0.3256280183     -0.0312260413     -0.0280301952     -0.0607915782     47.4586067199     77.1365661621     -38.2906608581
 35 167    0    0     -0.2897131729     -9.7041940689     -0.3256280183     -0.0312260413     -0.0280301952     -0.0607915782     47.4586067199     77.1365661621     -38.2906608581
 36 119    0    0     -0.3136564254     -9.7927837371     -0.3806974601     -0.0474715662     0.0028629419     -0.0053969774     47.4586067199     77.1365661621     -38.2906608581
 37  71    0    0     -0.3447826147     -9.7425031661     -0.3902747631     -0.0312260413     0.0212390327     0.0401437711     47.4586067199     77.1365661621     -38.2906608581
 38  24    0    0     -0.3447826147     -9.7425031661     -0.3902747631     -0.0312260413     0.0212390327     0.0401437711     47.4586067199     77.1365661621     -38.2906608581
 38 232    0    0     -0.4046407222     -9.7281370162     -0.3854861259     0.0001997370     0.0265654349     0.0553240203     47.1083564758     77.1365661621     -38.2906608581
 39 184    0    0     -0.4453442096     -9.7448978424     -0.3591485500     0.0113851857     0.0143147087     0.0390784883     47.1083564758     77.1365661621     -38.2906608581
 40 136    0    0     -0.4453442096     -9.7448978424     -0.3591485500     0.0113851857     0.0143147087     0.0390784883     47.1083564758     77.1365661621     -38.2906608581
 41  87    0    0     -0.3998520660     -9.7257432937     -0.3304166793     0.0111188650     -0.0037950620     -0.0032664165     47.1083564758     77.1365661621     -38.2906608581
 42  39    0    0     -0.4094293594     -9.7544746398     -0.3471769332     -0.0035287439     -0.0109857058     -0.0248383498     47.1083564758     77.1365661621     -38.2906608581
 42 248    0    0     -0.4094293594     -9.7544746398     -0.3471769332     -0.0035287439     -0.0109857058     -0.0248383498     47.1083564758     77.1365661621     -38.2906608581
 43 200    0    0     -0.3854861259     -9.7472915649     -0.3615428924     0.0044608597     -0.0258996367     -0.0551988506     47.1083564758     77.1365661621     -38.2906608581
 44 152    0    0     -0.3783031463     -9.7425031661     -0.3806974601     0.0156463074     -0.0341555595     -0.0754391765     47.1083564758     77.1365661621     -38.2906608581
 45 105    0    0     -0.3783031463     -9.7425031661     -0.3806974601     0.0156463074     -0.0341555595     -0.0754391765     47.1083564758     77.1365661621     -38.2906608581
 46  58    0    0     -1.0846285820     -9.6922225952     -0.6344957828     0.0476047229     -0.0581243753     -0.0887551879     47.1083564758     77.1365661621     -38.2906608581
 47  10    0    0     -0.3399939537     -9.7185602188     -0.3567542552     0.0313591957     -0.2208459854     -0.0016684950     46.7581100463     76.7851409912     -37.9532966613
 47 218    0    0     -0.3399939537     -9.7185602188     -0.3567542552     0.0313591957     -0.2208459854     -0.0016684950     46.7581100463     76.7851409912     -37.9532966613
 48 171    0    0     -0.3759088277     -9.7185602188     -0.3352053165     0.0342887187     -0.2267050266     -0.0373553967     46.7581100463     76.7851409912     -37.9532966613
 49 123    0    0     -0.3328109979     -9.7425031661     -0.3040791034     0.0286959934     -0.2285692930     -0.0488071680     46.7581100463     76.7851409912     -37.9532966613
 50  76    0    0     -0.3328109979     -9.7425031661     -0.3040791034     0.0286959934     -0.2285692930     -0.0488071680     46.7581100463     76.7851409912     -37.9532966613
 51  28    0    0     -0.3471769332     -9.7017993927     -0.2992904472     0.0318918371     -0.2267050266     -0.0485408449     46.7581100463     76.7851409912     -37.9532966613
 51 236    0    0     -0.2681642532     -9.7089824676     -0.2226721048     0.0121841442     -0.2080626249     -0.0432144403     46.7581100463     76.7851409912     -37.9532966613
 52 188    0    1     -0.2681642532     -9.7089824676     -0.2226721048     0.0121841442     -0.2080626249     -0.0432144403     46.7581100463     76.7851409912     -37.9532966613
 53 141    0    1     -0.2035175085     -9.7568693161     -0.2418267011     -0.0227037954     -0.1518690681     -0.0610578966     46.7581100463     76.7851409912     -37.9532966613
 54  94    0    0     -0.1939402198     -9.7664461135     -0.2849245071     -0.0424114894     -0.0978060817     -0.0642537355     46.4078598022     77.1365661621     -38.6280212402
 55  46    0    0     -0.1939402198     -9.7664461135     -0.2849245071     -0.0424114894     -0.0978060817     -0.0642537355     46.4078598022     77.1365661621     -38.6280212402
 55 255    0    0     -0.1819685935     -9.7544746398     -0.3256280183     -0.0461399698     -0.0464062881     -0.0498724460     46.4078598022     77.1365661621     -38.6280212402
 56 207    0    0     -0.2059118509     -9.7472915649     -0.3471769332     -0.0336229205     -0.0053929829     -0.0037990567     46.4078598022     77.1365661621     -38.6280212402
 57 160    0    0     -0.2059118509     -9.7472915649     -0.3471769332     -0.0336229205     -0.0053929829     -0.0037990567     46.4078598022     77.1365661621     -38.6280212402
 58 112    0    0     -0.2346437215     -9.7808122634     -0.3399939537     -0.0109857093     0.0334897613     0.0611830615     46.4078598022     77.1365661621     -38.6280212402
 59  64    0    0     -0.2609812974     -9.7688407897     -0.3352053165     0.0092546234     0.0678450584     0.1258988618     46.4078598022     77.1365661621     -38.6280212402
 60  16    0    0     -0.2609812974     -9.7688407897     -0.3352053165     0.0092546234     0.0678450584     0.1258988618     46.4078598022     77.1365661621     -38.6280212402
 60 223    0    0     -0.3040791034     -9.7425031661     -0.3136564254     0.0244348740     0.0928791522     0.1879514598     46.4078598022     77.1365661621     -38.6280212402
 61 175    0    0     -0.4285839557     -9.7616577148     -0.3232336997     0.0345550417     0.1029993176     0.2337585449     49.2098464965     76.4337234497     -38.6280212402
 62 128    0    0     -0.4285839557     -9.7616577148     -0.3232336997     0.0345550417     0.1029993176     0.2337585449     49.2098464965     76.4337234497     -38.6280212402
 63  80    0    0     -0.5171739578     -9.7329254150     -0.2825301933     0.0380171985     0.0944770812     0.2300300359     49.2098464965     76.4337234497     -38.6280212402
 64  32    0    0     -0.5530887603     -9.6658849716     -0.2825301933     0.0164452657     0.0630512952     0.1698416948     49.2098464965     76.4337234497     -38.6280212402
 64 240    0    0     -0.5530887603     -9.6658849716     -0.2825301933     0.0164452657     0.0630512952     0.1698416948     49.2098464965     76.4337234497     -38.6280212402
 65 191    0    0     -0.5913979530     -9.7257432937     -0.2705585718     -0.0077898669     0.0297612781     0.0848855495     49.2098464965     76.4337234497     -38.6280212402
 66 144    0    0     -0.5459058284     -9.7496862411     -0.3136564254     -0.0208395552     -0.0008655404     0.0057884688     49.2098464965     76.4337234497     -38.6280212402
 67  95    0    0     -0.5459058284     -9.7496862411     -0.3136564254     -0.0208395552     -0.0008655404     0.0057884688     49.2098464965     76.4337234497     -38.6280212402
 68  47    0    0     -0.5267512321     -9.7496862411     -0.3304166793     -0.0245680356     -0.0144478678     -0.0346921968     49.2098464965     76.4337234497     -38.6280212402
 69   0    0    0     -0.5075965881     -9.7329254150     -0.3615428924     -0.0131162703     -0.0219048333     -0.0570630931     47.4586067199     77.1365661621     -39.6401100158
 69 208    0    0     -0.5075965881     -9.7329254150     -0.3615428924     -0.0131162703     -0.0219048333     -0.0570630931     47.4586067199     77.1365661621     -39.6401100
