# Supplementary material for: A localization method for wireless capsule endoscopy using side wall cameras and IMU sensor
Source: Sci Rep. 2021 May 27;11:11204. doi: 10.1038/s41598-021-90523-w (PMC8160358; doi:10.1038/s41598-021-90523-w)
Supplement: Supplementary file 1 — Supplementary Information. [file 41598_2021_90523_MOESM1_ESM.zip › data/sup13]

 84 192    0    0     0.0742240333     -9.8358821868     0.7566062927     -0.0072572269     0.0041945428     0.0129791128     24.1671123504     78.0151138305     -52.6285743713
 85 144    0    0     0.0430978250     -9.7137708663     0.8140700340     0.0116515028     0.0044608631     0.0063211088     24.1671123504     78.0151138305     -52.6285743713
 86  95    0    0     0.1029559254     -9.6946163177     0.8068870544     0.0044608597     0.0020639815     -0.0040653762     24.1671123504     78.0151138305     -52.6285743713
 87  46    0    0     0.1029559254     -9.6946163177     0.8068870544     0.0044608597     0.0020639815     -0.0040653762     24.1671123504     78.0151138305     -52.6285743713
 87 253    0    0     0.1436594247     -9.6898279190     0.7590005874     -0.0181763534     0.0036619021     -0.0030000963     24.1671123504     78.0151138305     -52.6285743713
 88 205    0    0     0.0766183614     -9.7808122634     0.7135085105     -0.0274975585     0.0081893444     0.0132454335     24.1671123504     78.0151138305     -52.6285743713
 89 157    0    0     0.0766183614     -9.7808122634     0.7135085105     -0.0274975585     0.0081893444     0.0132454335     24.1671123504     78.0151138305     -52.6285743713
 90 109    0    0     0.0814070034     -9.7951784133     0.6991425037     -0.0133825898     0.0049935026     0.0153759946     23.4666156768     77.3122711181     -51.2791213989
 91  60    0    0     0.0957729530     -9.7808122634     0.6871709346     0.0049935002     -0.0091214656     0.0164412736     23.4666156768     77.3122711181     -51.2791213989
 92  12    0    0     0.0957729530     -9.7808122634     0.6871709346     0.0049935002     -0.0091214656     0.0164412736     23.4666156768     77.3122711181     -51.2791213989
 92 220    0    0     0.0454921483     -9.6634902954     0.7877325057     0.0089883022     -0.0003329000     0.0143107151     23.4666156768     77.3122711181     -51.2791213989
 93 171    0    0     0.0694353866     -9.7425031661     0.7206914424     -0.0072572269     0.0023303015     -0.0059296183     23.4666156768     77.3122711181     -51.2791213989
 94 124    0    0     0.0694353866     -9.7425031661     0.7206914424     -0.0072572269     0.0023303015     -0.0059296183     23.4666156768     77.3122711181     -51.2791213989
 95  76    0    0     0.0574637699     -9.7856006622     0.7925210952     -0.0184426736     -0.0032624220     -0.0165824270     23.4666156768     77.3122711181     -51.2791213989
 96  28    0    0     0.0766183614     -9.7927837371     0.7135085105     -0.0123173105     -0.0141815481     -0.0040653762     23.4666156768     77.3122711181     -51.2791213989
 96 236    0    0     0.0766183614     -9.7927837371     0.7135085105     -0.0123173105     -0.0141815481     -0.0040653762     23.4666156768     77.3122711181     -51.2791213989
 97 189    0    0     0.0933786296     -9.6850395202     0.7182971000     -0.0019308235     -0.0264322757     0.0129791128     24.6924839019     77.4879837036     -51.7851676940
 98 140    0    0     0.1245048284     -9.7161655426     0.7135085105     -0.0067245869     -0.0314923572     0.0191044788     24.6924839019     77.4879837036     -51.7851676940
 99  92    0    0     0.1245048284     -9.7161655426     0.7135085105     -0.0067245869     -0.0314923572     0.0191044788     24.6924839019     77.4879837036     -51.7851676940
100  44    0    0     0.0430978250     -9.7209539413     0.7182971000     -0.0077898669     -0.0309597206     0.0180391969     24.6924839019     77.4879837036     -51.7851676940
100 251    0    0     0.1149275422     -9.7568693161     0.7063254833     -0.0189753150     -0.0349545216     0.0140443935     24.6924839019     77.4879837036     -51.7851676940
101 203    0    0     0.1149275422     -9.7568693161     0.7063254833     -0.0189753150     -0.0349545216     0.0140443935     24.6924839019     77.4879837036     -51.7851676940
102 156    0    0     0.1077445626     -9.7640523910     0.7230857849     -0.0171110725     -0.0341555595     0.0105822312     24.6924839019     77.4879837036     -51.7851676940
103 108    0    0     0.0790126848     -9.7592630386     0.7326630592     -0.0155131521     -0.0317586779     0.0081853504     24.6924839019     77.4879837036     -51.7851676940
104  60    0    0     0.0790126848     -9.7592630386     0.7326630592     -0.0155131521     -0.0317586779     0.0081853504     24.6924839019     77.4879837036     -51.7851676940
105  12    0    0     0.0598580884     -9.7520809173     0.6751992702     -0.0085888271     -0.0304270792     0.0119138324     23.8168640136     76.6094360351     -50.6043968200
105 219    0    0     0.0790126848     -9.6898279190     0.7637892246     -0.0168447518     -0.0570590972     0.0326868033     23.8168640136     76.6094360351     -50.6043968200
106 171    0    0     0.0790126848     -9.6898279190     0.7637892246     -0.0168447518     -0.0570590972     0.0326868033     23.8168640136     76.6094360351     -50.6043968200
107 123    0    0     -0.0119716191     -9.7425031661     0.6751992702     -0.0269649171     -0.0733046245     0.0486660146     23.8168640136     76.6094360351     -50.6043968200
108  75    0    0     0.0718297100     -9.7832069396     0.6704106330     -0.0306933999     -0.1119210481     0.0547913789     23.8168640136     76.6094360351     -50.6043968200
109  27    0    0     0.0718297100     -9.7832069396     0.6704106330     -0.0306933999     -0.1119210481     0.0547913789     23.8168640136     76.6094360351     -50.6043968200
109 234    0    0     0.0407035017     -9.7640523910     0.6895652294     -0.0195079536     -0.1033987998     0.0265614414     23.8168640136     76.6094360351     -50.6043968200
110 186    0    0     -0.0095772953     -9.6850395202     0.7398460388     -0.0189753150     -0.1012682437     0.0260288000     23.8168640136     76.6094360351     -50.6043968200
111 138    0    0     -0.0095772953     -9.6850395202     0.7398460388     -0.0189753150     -0.1012682437     0.0260288000     23.8168640136     76.6094360351     -50.6043968200
112  90    0    1     0.0191545906     -9.7448978424     0.6943538665     -0.0368187665     -0.1382867336     0.0598514604     23.1163692474     75.5551757812     -51.6164855957
113  42    0    2     0.0287318849     -9.7161655426     0.7350573539     -0.0461399698     -0.1731746768     0.0742327499     23.1163692474     75.5551757812     -51.6164855957
113 251    0    1     0.0287318849     -9.7161655426     0.7350573539     -0.0461399698     -0.1731746768     0.0742327499     23.1163692474     75.5551757812     -51.6164855957
114 204    1    1     -0.0143659424     -9.7377147674     0.6823822021     -0.0546622180     -0.1830285263     0.0997994804     23.1163692474     75.5551757812     -51.6164855957
115 157    1    1     -0.0766183614     -9.7137708663     0.6704106330     -0.0602549362     -0.2022035837     0.1338884711     23.1163692474     75.5551757812     -51.6164855957
116 109    0    0     -0.0766183614     -9.7137708663     0.6704106330     -0.0602549362     -0.2022035837     0.1338884711     23.1163692474     75.5551757812     -51.6164855957
117  62    1    1     -0.0766183614     -9.6898279190     0.6632276535     -0.0860879993     -0.2727784156     0.1514656066     23.1163692474     75.5551757812     -51.6164855957
118  15    1    1     0.0335205316     -9.7879953384     0.6033696174     -0.1057956814     -0.2802353858     0.1160450100     23.1163692474     75.5551757812     -51.6164855957
118 223    0    0     0.0335205316     -9.7879953384     0.6033696174     -0.1057956814     -0.2802353858     0.1160450100     23.1163692474     75.5551757812     -51.6164855957
119 175    0    1     -0.2968961238     -9.7760238647     0.5147795677     -0.0900827980     -0.2381567955     0.0611830615     23.1163692474     75.5551757812     -51.6164855957
120 128    0    1     -0.2466153383     -9.7209539413     0.4764704227     -0.0908817577     -0.3316351890     0.1091206912     25.2178573608     76.6094360351     -51.2791213989
121  80    1    1     -0.2466153383     -9.7209539413     0.4764704227     -0.0908817577     -0.3316351890     0.1091206912     25.2178573608     76.6094360351     -51.2791213989
122  33    1    1     0.0766183614     -9.6730680465     0.6464673995     -0.0970071220     -0.4003457546     0.1493350410     25.2178573608     76.6094360351     -51.2791213989
122 241    1    1     0.0574637699     -9.7999668121     0.5890036106     -0.1060620069     -0.3159222602     0.1056585311     25.2178573608     76.6094360351     -51.2791213989
123 192    1    2     0.0574637699     -9.7999668121     0.5890036106     -0.1060620069     -0.3159222602     0.1056585311     25.2178573608     76.6094360351     -51.2791213989
124 144    0    1     0.0095772953     -9.8646135330     0.5315398693     -0.0709077405     -0.2176501512     0.0752980232     25.2178573608     76.6094360351     -51.2791213989
125  97    0    0     -0.0790126848     -9.8119382858     0.4956250190     -0.0221711564     -0.1420152187     0.0915435600     25.2178573608     76.6094360351     -51.2791213989
126  49    0    1     -0.0790126848     -9.8119382858     0.4956250190     -0.0221711564     -0.1420152187     0.0915435600     25.2178573608     76.6094360351     -51.2791213989
127   1    0    1     -0.2226721048     -9.7257432937     0.5937922477     0.0063251018     -0.0940775966     0.0710369062     25.2178573608     76.6094360351     -51.2791213989
127 209    0    0     -0.3735145092     -9.7041940689     0.4884420394     -0.0123173105     -0.1260360240     0.0518618583     26.0934772491     77.1365661621     -50.4357147216
128 161    1    0     -0.3735145092     -9.7041940689     0.4884420394     -0.0123173105     -0.1260360240     0.0518618583     26.0934772491     77.1365661621     -50.4357147216
129 114    1    1     -0.1652083396     -9.6850395202     0.5267512321     -0.0890175056     -0.2602613449     0.1061911702     26.0934772491     77.1365661621     -50.4357147216
130  66    0    1     0.1125332117     -9.7401084899     0.5435114860     -0.1201769709     -0.2490759372     0.1450739145     26.0934772491     77.1365661621     -50.4357147216
131  19    0    0     0.1125332117     -9.7401084899     0.5435114860     -0.1201769709     -0.2490759372     0.1450739145     26.0934772491     77.1365661621     -50.4357147216
131 227    0    0     -0.2178834438     -9.7951784133     0.4884420394     -0.0722393465     -0.0661139774     0.0851518726     26.0934772491     77.1365661621     -50.4357147216
132 180    0    0     -0.4549215316     -9.7520809173     0.3854861259     -0.0543958902     -0.0200405931     0.0238982415     26.0934772491     77.1365661621     -50.4357147216
133 132    0    0     -0.4549215316     -9.7520809173     0.3854861259     -0.0543958902     -0.0200405931     0.0238982415     26.0934772491     77.1365661621     -50.4357147216
134  85    0    0     -0.3471769332     -9.7353200912     0.4118237018     -0.0919470310     -0.1388193845     0.0486660146     26.0934772491     77.1365661621     -50.4357147216
135  38    0    0     -0.5171739578     -9.7041940689     0.3447826147     -0.1097904920     -0.2461464166     0.0872824287     26.4437255859     77.4879837036     -48.7489013671
135 246    1    1     -0.5171739578     -9.7041940689     0.3447826147     -0.1097904920     -0.2461464166     0.0872824287     26.4437255859     77.4879837036     -48.7489013671
136 198    1    1     -0.2561926364     -9.8047552108     0.3878804397     -0.1428141832     -0.3833012771     0.1352200627     26.4437255859     77.4879837036     -48.7489013671
137 151    0    0     -0.1292934894     -9.8574304580     0.3902747631     -0.1228401780     -0.3617293596     0.1272304654     26.4437255859     77.4879837036     -48.7489013671
138 104    1    1     -0.1292934894     -9.8574304580     0.3902747631     -0.1228401780     -0.3617293596     0.1272304654     26.4437255859     77.4879837036     -48.7489013671
139  56    1    1     -0.4214009761     -9.7951784133     0.3615428924     -0.0738372707     -0.2874260139     0.0987341976     26.4437255859     77.4879837036     -48.7489013671
140   9    0    1     -0.2705585718     -9.7425031661     0.3926690864     -0.0730383014     -0.3337657213     0.1266978263     26.4437255859     77.4879837036     -48.7489013671
140 217    0    1     -0.2705585718     -9.7425031661     0.3926690864     -0.0730383014     -0.3337657213     0.1266978263     26.4437255859     77.4879837036     -48.7489013671
141 169    0    0     -0.3399939537     -9.7640523910     0.2921074867     -0.0618528604     -0.3135253906     0.1240346193     26.4437255859     77.4879837036     -48.7489013671
142 122    1    1     -0.3639371871     -9.7544746398     0.3902747631     -0.0301607608     -0.2839638710     0.1171103000     26.6188488006     77.6636886596     -47.9054946899
143  74    1    1     -0.3639371871     -9.7544746398     0.3902747631     -0.0301607608     -0.2839638710     0.1171103000     26.6188488006     77.6636886596     -47.9054946899
144  26    0    0     -0.3184450626     -9.7113771438     0.3399939537     -0.0181763534     -0.2288356065     0.0713032245     26.6188488006     77.6636886596     -47.9054946899
144 234    0    0     -0.6057639122     -9.7161655426     0.2777415513     -0.0338892412     -0.2160522460     0.0502639341     26.6188488006     77.6636886596     -47.9054946899
145 187    0    1     -0.6057639122     -9.7161655426     0.2777415513     -0.0338892412     -0.2160522460     0.0502639341     26.6188488006     77.6636886596     -47.9054946899
146 139    0    1     -0.3806974601     -9.7951784133     0.3399939537     -0.0583907032     -0.3425543069     0.1032616496     26.6188488006     77.6636886596     -47.9054946899
147  91    1    0     -0.5028079986     -9.7616577148     0.3280223608     -0.0384166831     -0.3044705152     0.0598514604     26.6188488006     77.6636886596     -47.9054946899
148  43    1    1     -0.5028079986     -9.7616577148     0.3280223608     -0.0384166831     -0.3044705152     0.0598514604     26.6188488006     77.6636886596     -47.9054946899
148 251    0    1     -0.3974577426     -9.6802511215     0.4094293594     -0.0642497444     -0.3460164546     0.0854181957     26.6188488006     77.6636886596     -47.9054946899
149 203    0    0     -0.4429498672     -9.6730680465     0.3423882961     -0.1257697105     -0.3899592876     0.1168439745     28.1949653625     77.4879837036     -46.7247276306
150 156    1    1     -0.4429498672     -9.6730680465     0.3423882961     -0.1257697105     -0.3899592876     0.1168439745     28.1949653625     77.4879837036     -46.7247276306
151 108    1    1     -0.5315398693     -9.7425031661     0.2801358699     -0.1582607650     -0.3958183288     0.1272304654     28.1949653625     77.4879837036     -46.7247276306
152  61    0    0     -0.5626660346     -9.7688407897     0.2202777862     -0.1681146049     -0.4014110565     0.1133818149     28.1949653625     77.4879837036     -46.7247276306
153  13    0    1     -0.5626660346     -9.7688407897     0.2202777862     -0.1681146049     -0.4014110565     0.1133818149     28.1949653625     77.4879837036     -46.7247276306
153 222    0    1     -0.8236474037     -9.7640523910     0.1676026582     -0.1785011053     -0.5172603130     0.1496013545     28.1949653625     77.4879837036     -46.7247276306
154 174    0    1     -0.7398460388     -9.7808122634     0.1508424043     -0.1931487083     -0.7460293292     0.1850219345     28.1949653625     77.4879837036     -46.7247276306
155 127    0    1     -0.7398460388     -9.7808122634     0.1508424043     -0.1931487083     -0.7460293292     0.1850219345     28.1949653625     77.4879837036     -46.7247276306
156  79    0    1     -0.8978713989     -9.7640523910     0.1676026582     -0.1675819778     -0.9484326362     0.1370843172     28.1949653625     77.4879837036     -46.7247276306
157  32    0    2     -0.9146316528     -9.6874332427     0.1676026582     -0.1886212730     -1.3039700984     0.1352200627     28.1949653625     77.4879837036     -46.7247276306
157 240    0    2     -0.9146316528     -9.6874332427     0.1676026582     -0.1886212730     -1.3039700984     0.1352200627     28.1949653625     77.4879837036     -46.7247276306
158 193   -3    2     -0.8835054397     -9.6730680465     0.1221105098     -0.2360262393     -1.5990528106     0.1101859688     29.9462051391     76.7851409912     -45.0379142761
159 145   -4    1     -0.6129468917     -9.7472915649     0.1460537433     -0.2826322555     -1.8195658683     0.0595851421     29.9462051391     76.7851409912     -45.0379142761
160  98   -4    1     -0.6129468917     -9.7472915649     0.1460537433     -0.2826322555     -1.8195658683     0.0595851421     29.9462051391     76.7851409912     -45.0379142761
161  51   -5    1     -0.4956250190     -9.7401084899     -0.0766183614     -0.2458801031     -1.7391371726     -0.0314963531     29.9462051391     76.7851409912     -45.0379142761
162   3   -4    0     -0.3280223608     -9.8598251342     -0.1939402198     -0.1585270786     -1.2927845764     -0.0754391765     29.9462051391     76.7851409912     -45.0379142761
162 212   -4    1     -0.3280223608     -9.8598251342     -0.1939402198     -0.1585270786     -1.2927845764     -0.0754391765     29.9462051391     76.7851409912     -45.0379142761
163 166   -2    2     -0.7661836147     -9.4336357116     0.0167602658     -0.1103231191     -1.0429762601     -0.1366928100     29.9462051391     76.7851409912     -45.0379142761
164 119   -1    2     -0.5530887603     -9.7640523910     0.0861956501     -0.2168512105     -1.3274062871     -0.1590636968     29.9462051391     76.7851409912     -45.0379142761
165  71   -1    2     -0.5530887603     -9.7640523910     0.0861956501     -0.2168512105     -1.3274062871     -0.1590636968     29.9462051391     76.7851409912     -45.0379142761
166  24   -1    2     -0.0526751232     -9.8885564804     -0.0574637699     -0.1279002547     -1.3769418001     -0.0932826328     32.3979415893     77.4879837036     -41.6642875671
166 233   -2    2     -0.0478864765     -9.7472915649     -0.0335205316     -0.0035287439     -0.9851848602     -0.0879562282     32.3979415893     77.4879837036     -41.6642875671
167 186   -2    1     -0.0478864765     -9.7472915649     -0.0335205316     -0.0035287439     -0.9851848602     -0.0879562282     32.3979415893     77.4879837036     -41.6642875671
168 139   -2    1     -0.3088677406     -9.7233486175     0.0622524166     0.0867537879     -0.5572083473     -0.0160497846     32.3979415893     77.4879837036     -41.6642875671
169  91   -1    1     -0.6129468917     -9.7544746398     0.0838013267     0.1011350870     -0.3747790098     0.0499976110     32.3979415893     77.4879837036     -41.6642875671
170  43   -1    0     -0.6129468917     -9.7544746398     0.0838013267     0.1011350870     -0.3747790098     0.0499976110     32.3979415893     77.4879837036     -41.6642875671
170 251   -1    1     -0.3830918121     -9.7496862411     0.2777415513     0.0537300968     -0.3609303951     0.1043269276     32.3979415893     77.4879837036     -41.6642875671
171 203    0    1     -0.4908363342     -9.7305316925     0.1867572593     -0.0056593065     -0.2501411914     0.0326868033     32.3979415893     77.4879837036     -41.6642875671
172 156    0    1     -0.4908363342     -9.7305316925     0.1867572593     -0.0056593065     -0.2501411914     0.0326868033     32.3979415893     77.4879837036     -41.6642875671
173 108    0    1     -0.4740760803     -9.6874332427     0.1508424043     -0.0850227165     -0.2421515941     0.0364152860     32.5730667114     79.4207916259     -40.8208808898
174  60    0    0     -0.4932306766     -9.7903900146     0.0550694465     -0.1095241661     -0.1819632530     -0.0000705747     32.5730667114     79.4207916259     -40.8208808898
175  12    0    0     -0.4932306766     -9.7903900146     0.0550694465     -0.1095241661     -0.1819632530     -0.0000705747     32.5730667114     79.4207916259     -40.8208808898
175 220    0    1     -0.4788647174     -9.7688407897     0.0359148550     -0.1215085744     -0.2360262393     -0.0221751475     32.5730667114     79.4207916259     -40.8208808898
176 172    0    1     -0.3759088277     -9.8334875106     -0.0191545906     -0.0645160627     -0.1539996242     -0.0115223407     32.5730667114     79.4207916259     -40.8208808898
177 125    0    0     -0.3759088277     -9.8334875106     -0.0191545906     -0.0645160627     -0.1539996242     -0.0115223407     32.5730667114     79.4207916259     -40.8208808898
178  77    0    0     -0.5387228012     -9.7520809173     0.0454921483     0.0113851857     -0.0080561847     -0.0208435487     32.5730667114     79.4207916259     -40.8208808898
179  29    0    0     -0.6177354812     -9.6850395202     0.0694353866     0.0292286348     0.0092546262     -0.0259036302     32.5730667114     79.4207916259     -40.8208808898
179 237    0    0     -0.6177354812     -9.6850395202     0.0694353866     0.0292286348     0.0092546262     -0.0259036302     32.5730667114     79.4207916259     -40.8208808898
180 188    0    0     -0.4860476970     -9.7664461135     0.0335205316     0.0121841442     -0.0179100298     -0.0298984336     33.6238098144     76.9608535766     -39.1340675354
181 141    0    0     -0.5147795677     -9.7616577148     0.0311262083     0.0121841442     0.0039282226     -0.0280341911     33.6238098144     76.9608535766     -39.1340675354
182  93    0    0     -0.5147795677     -9.7616577148     0.0311262083     0.0121841442     0.0039282226     -0.0280341911     33.6238098144     76.9608535766     -39.1340675354
183  45    0    0     -0.5602717399     -9.8191213607     0.0000000000     0.0270980715     0.0151136693     -0.0248383498     33.6238098144     76.9608535766     -39.1340675354
183 252    0    0     -0.6728049278     -9.7257432937     0.1029559254     0.0441425704     -0.0365524411     -0.0200445866     33.6238098144     76.9608535766     -39.1340675354
184 204    0    0     -0.6728049278     -9.7257432937     0.1029559254     0.0441425704     -0.0365524411     -0.0200445866     33.6238098144     76.9608535766     -39.1340675354
185 156    0    0     -0.3854861259     -9.6970109939     0.0885899734     0.0334897565     -0.1220412135     0.0145770335     33.6238098144     76.9608535766     -39.1340675354
186 108    0    0     -0.4644988059     -9.7233486175     -0.0191545906     0.0273643946     -0.0807615852     0.0148433542     33.6238098144     76.9608535766     -39.1340675354
187  61    0    1     -0.4644988059     -9.7233486175     -0.0191545906     0.0273643946     -0.0807615852     0.0148433542     33.6238098144     76.9608535766     -39.1340675354
188  13    0    2     -0.6249184608     -9.7832069396     -0.1676026582     -0.0064582672     -0.0935449504     0.0436059284     33.6238098144     76.9608535766     -39.1340675354
188 221    0    2     -0.3902747631     -9.7425031661     -0.3423882961     -0.0424114894     -0.1420152187     0.0681073904     34.8496780395     77.1365661621     -40.9895629882
189 174   -1    3     -0.3902747631     -9.7425031661     -0.3423882961     -0.0424114894     -0.1420152187     0.0681073904     34.8496780395     77.1365661621     -40.9895629882
190 126   -1    5     -0.5387228012     -9.7496862411     0.0430978250     -0.0847563838     -0.0943439102     0.0212350368     34.8496780395     77.1365661621     -40.9895629882
191  79   -1    6     -0.5099909305     -9.7879953384     -0.0574637699     -0.0722393465     -0.0559938144     -0.0157834625     34.8496780395     77.1365661621     -40.9895629882
192  31   -2    7     -0.5099909305     -9.7879953384     -0.0574637699     -0.0722393465     -0.0559938144     -0.0157834625     34.8496780395     77.1365661621     -40.9895629882
192 240   -2    8     -0.5698490142     -9.8334875106     -0.3280223608     -0.0405472469     -0.0570590972     -0.0176477060     34.8496780395     77.1365661621     -40.9895629882
193 192   -2    9     -0.4261896133     -9.8191213607     -0.3160507440     -0.0277638792     -0.0940775966     -0.0059296183     34.8496780395     77.1365661621     -40.9895629882
194 145   -2   11     -0.4261896133     -9.8191213607     -0.3160507440     -0.0277638792     -0.0940775966     -0.0059296183     34.8496780395     77.1365661621     -40.9895629882
195  98   -2   13     -0.2921074867     -9.6826448440     -0.4668931484     -0.0176437129     -0.0488031673     -0.0189793090     34.8496780395     77.1365661621     -40.9895629882
196  50   -3   16     -0.5243568897     -9.6634902954     -0.1676026582     -0.0629181385     -0.0157794690     -0.0533346080     33.2735595703     78.3665313720     -41.4956054687
197   3   -3   17     -0.5243568897     -9.6634902954     -0.1676026582     -0.0629181385     -0.0157794690     -0.0533346080     33.2735595703     78.3665313720     -41.4956054687
197 211   -3   18     -0.6153411865     -9.8239097595     -0.2442210197     -0.0586570215     -0.0549285364     -0.0490734863     33.2735595703     78.3665313720     -41.4956054687
198 164   -4   19     -0.6656219959     -9.8334875106     0.2466153383     -0.0266985988     -0.0703750991     -0.0597262907     33.2735595703     78.3665313720     -41.4956054687
199 117   -4   19     -0.6656219959     -9.8334875106     0.2466153383     -0.0266985988     -0.0703750991     -0.0597262907     33.2735595703     78.3665313720     -41.4956054687
200  70   -3   19     -0.5842149734     -9.7664461135     -0.0838013267     0.0108525443     -0.0519990062     -0.0610578966     33.2735595703     78.3665313720     -41.4956054687
201  22   -2   19     -0.6081582069     -9.7065887451     -0.2059118509     0.0151136684     -0.0940775966     -0.0376217174     33.2735595703     78.3665313720     -41.4956054687
201 231   -2   19     -0.6081582069     -9.7065887451     -0.2059118509     0.0151136684     -0.0940775966     -0.0376217174     33.2735595703     78.3665313720     -41.4956054687
202 183   -2   19     -0.4668931484     -9.7712354660     -0.1077445626     0.0057924613     -0.1545322656     0.0111148726     33.2735595703     78.3665313720     -41.4956054687
203 136   -1   21     -0.4716817855     -9.7496862411     -0.1029559254     0.0100535845     -0.1955455780     0.0345510482     34.1491813659     77.8394012451     -38.6280212402
204  89   -1   21     -0.4716817855     -9.7496862411     -0.1029559254     0.0100535845     -0.1955455780     0.0345510482     34.1491813659     77.8394012451     -38.6280212402
205  41   -1   21     -0.4070350170     -9.7257432937     -0.0670410633     0.0055261402     -0.1912844467     0.0292246389     34.1491813659     77.8394012451     -38.6280212402
205 249   -1   22     -0.4668931484     -9.7568693161     -0.0670410633     0.0113851857     -0.1425478553     0.0140443935     34.1491813659     77.8394012451     -38.6280212402
206 202   -2   22     -0.4668931484     -9.7568693161     -0.0670410633     0.0113851857     -0.1425478553     0.0140443935     34.1491813659     77.8394012451     -38.6280212402
207 155   -2   22     -0.3759088277     -9.7448978424     0.1268991470     -0.0053929853     -0.1025998473     0.0145770335     34.1491813659     77.8394012451     -38.6280212402
208 108   -2   21     -0.4501328468     -9.8071498870     0.0407035017     -0.0096541080     -0.1289655447     0.0284256820     34.1491813659     77.8394012451     -38.6280212402
209  60   -2   21     -0.4501328468     -9.8071498870     0.0407035017     -0.0096541080     -0.1289655447     0.0284256820     34.1491813659     77.8394012451     -38.6280212402
210  12   -3   22     -0.3615428924     -9.7233486175     -0.0095772953     -0.0048603448     -0.1739736557     0.0316215229     34.1491813659     77.8394012451     -38.6280212402
210 220   -4   21     -0.4261896133     -9.7353200912     -0.0526751232     0.0023302993     -0.1625218868     0.0233655977     34.8496780395     76.4337234497     -39.6401100158
211 173   -3   21     -0.4261896133     -9.7353200912     -0.0526751232     0.0023302993     -0.1625218868     0.0233655977     34.8496780395     76.4337234497     -39.6401100158
212 125   -4   22     -0.4429498672     -9.7329254150     -0.0909842967     -0.0024634637     -0.1294981842     0.0020599868     34.8496780395     76.4337234497     -39.6401100158
213  78   -5   22     -0.5243568897     -9.6850395202     0.1723913097     -0.0266985988     -0.1366888284     0.0076527109     34.8496780395     76.4337234497     -39.6401100158
214  30   -4   22     -0.5243568897     -9.6850395202     0.1723913097     -0.0266985988     -0.1366888284     0.0076527109     34.8496780395     76.4337234497     -39.6401100158
214 238   -4   23     -0.5506944656     -9.8215160369     -0.0143659424     -0.0280302000     -0.1454773902     0.0084516706     34.8496780395     76.4337234497     -39.6401100158
215 190   -5   23     -0.5411171436     -9.8023614883     -0.2250664234     -0.0304270792     -0.1364225029     -0.0346921968     34.8496780395     76.4337234497     -39.6401100158
216 143   -6   22     -0.5411171436     -9.8023614883     -0.2250664234     -0.0304270792     -0.1364225029     -0.0346921968     34.8496780395     76.4337234497     -39.6401100158
217  96   -5   22     -0.5483001708     -9.6730680465     -0.0766183614     -0.0498684501     -0.1244380950     -0.0637210893     34.8496780395     76.4337234497     -39.6401100158
218  48   -4   23     -0.4549215316     -9.7377147674     -0.4357668876     -0.0075235471     -0.1113884091     -0.0120549821     34.4994277954     78.1908187866     -39.9774742126
219   1   -4   24     -0.4549215316     -9.7377147674     -0.4357668876     -0.0075235471     -0.1113884091     -0.0120549821     34.4994277954     78.1908187866     -39.9774742126
219 210   -4   24     -0.5746376991     -9.7496862411     0.2777415513     -0.0429441261     -0.1300308108     -0.0077938594     34.4994277954     78.1908187866     -39.9774742126
220 163   -3   23     -0.5626660346     -9.8286991119     0.0646467447     0.0087219829     -0.1193780059     0.0015273462     34.4994277954     78.1908187866     -39.9774742126
221 115   -3   23     -0.5626660346     -9.8286991119     0.0646467447     0.0087219829     -0.1193780059     0.0015273462     34.4994277954     78.1908187866     -39.9774742126
222  67   -3   24     -0.5315398693     -9.8622188568     -0.3591485500     0.0377508759     -0.1255033731     -0.0075275382     34.4994277954     78.1908187866     -39.9774742126
223  20   -3   25     -0.2657699346     -9.7808122634     -0.4621044635     0.0454741668     -0.1305634498     -0.0285668354     34.4994277954     78.1908187866     -39.9774742126
223 229   -4   26     -0.2657699346     -9.7808122634     -0.4621044635     0.0454741668     -0.1305634498     -0.0285668354     34.4994277954     78.1908187866     -39.9774742126
224 182   -4   29     -0.2202777862     -9.6084213256     -0.2298550844     0.0015313384     -0.0996703243     -0.0362901163     34.4994277954     78.1908187866     -39.9774742126
225 134   -3   32     -0.4549215316     -9.7568693161     -0.2825301933     -0.0219048357     -0.0935449504     -0.0261699533     34.4994277954     78.1908187866     -39.9774742126
226  87   -4   33     -0.4549215316     -9.7568693161     -0.2825301933     -0.0219048357     -0.0935449504     -0.0261699533     34.4994277954     78.1908187866     -39.9774742126
227  41   -5   35     -0.4740760803     -9.7664461135     0.1101388931     -0.0434767675     -0.1891539001     -0.0168487429     34.1491813659     76.7851409912     -39.9774742126
227 249   -5   36     -0.5339341640     -9.7496862411     0.1125332117     -0.0147141909     -0.1960782051     -0.0248383498     34.1491813659     76.7851409912     -39.9774742126
228 203   -7   37     -0.5339341640     -9.7496862411     0.1125332117     -0.0147141909     -0.1960782051     -0.0248383498     34.1491813659     76.7851409912     -39.9774742126
229 156   -7   36     -0.4932306766     -9.7664461135     0.1221105098     0.0071240625     -0.2040678262     -0.0096581010     34.1491813659     76.7851409912     -39.9774742126
230 108   -6   35     -0.4668931484     -9.7448978424     -0.0335205316     0.0326907992     -0.1968771839     -0.0003368947     34.1491813659     76.7851409912     -39.9774742126
231  61   -5   34     -0.4668931484     -9.7448978424     -0.0335205316     0.0326907992     -0.1968771839     -0.0003368947     34.1491813659     76.7851409912     -39.9774742126
232  13   -4   33     -0.3399939537     -9.7496862411     0.1053502440     -0.0005992222     -0.1931487083     -0.0061959381     34.1491813659     76.7851409912     -39.9774742126
232 222   -4   34     -0.5219625949     -9.7736291885     -0.2059118509     -0.0261659598     -0.1446784257     -0.0397522783     34.1491813659     76.7851409912     -39.9774742126
233 175   -5   34     -0.5219625949     -9.7736291885     -0.2059118509     -0.0261659598     -0.1446784257     -0.0397522783     34.1491813659     76.7851409912     -39.9774742126
234 129   -6   35     -0.4573158264     -9.5892667770     0.3735145092     -0.0480042076     -0.1529343605     -0.0187129859     35.3750495910     77.3122711181     -40.4835166931
235  82   -7   35     -0.5363285064     -9.8095445632     0.5530887603     -0.0418788480     -0.1263023376     0.0001957454     35.3750495910     77.3122711181     -40.4835166931
236  34   -6   33     -0.5363285064     -9.8095445632     0.5530887603     -0.0418788480     -0.1263023376     0.0001957454     35.3750495910     77.3122711181     -40.4835166931
236 242   -5   31     -0.4692874431     -9.7736291885     0.3711201906     -0.0152468309     -0.1012682437     -0.0006032148     35.3750495910     77.3122711181     -40.4835166931
237 195   -5   28     -0.5147795677     -9.7377147674     0.4166123390     -0.0176437129     -0.0719730281     -0.0195119457     35.3750495910     77.3122711181     -40.4835166931
238 148   -4   24     -0.5147795677     -9.7377147674     0.4166123390     -0.0176437129     -0.0719730281     -0.0195119457     35.3750495910     77.3122711181     -40.4835166931
239 101   -4   22     -0.5530887603     -9.7377147674     0.3639371871     -0.0083225069     -0.1004692792     -0.0080601787     35.3750495910     77.3122711181     -40.4835166931
240  53   -3   22     -0.5291455268     -9.7640523910     0.4190066337     -0.0163121104     -0.0922133541     -0.0088591394     35.3750495910     77.3122711181     -40.4835166931
241   6   -2   19     -0.5291455268     -9.7640523910     0.4190066337     -0.0163121104     -0.0922133541     -0.0088591394     35.3750495910     77.3122711181     -40.4835166931
241 215   -3   17     -0.4668931484     -9.7568693161     0.2274607658     -0.0165784335     -0.1089915275     -0.0014021751     34.8496780395     77.1365661621     -39.9774742126
242 168   -3   17     -0.4190066337     -9.6874332427     0.2753472328     -0.0338892412     -0.0701087760     -0.0125876235     34.8496780395     77.1365661621     -39.9774742126
243 121   -2   16     -0.4190066337     -9.6874332427     0.2753472328     -0.0338892412     -0.0701087760     -0.0125876235     34.8496780395     77.1365661621     -39.9774742126
244  74   -2   15     -0.5099909305     -9.7233486175     0.2992904472     -0.0333566045     -0.0402809238     0.0055221486     34.8496780395     77.1365661621     -39.9774742126
245  26   -1   13     -0.4357668876     -9.7736291885     0.2490096569     -0.0469389295     -0.0330902791     0.0199034357     34.8496780395     77.1365661621     -39.9774742126
245 234   -1   12     -0.4357668876     -9.7736291885     0.2490096569     -0.0469389295     -0.0330902791     0.0199034357     34.8496780395     77.1365661621     -39.9774742126
246 187   -2   11     -0.4908363342     -9.7281370162     0.3471769332     -0.0597222995     -0.0040613822     0.0159086346     34.8496780395     77.1365661621     -39.9774742126
247 139   -2    9     -0.5315398693     -9.7808122634     0.2202777862     -0.0453410100     0.0289623165     0.0092506303     34.8496780395     77.1365661621     -39.9774742126
248  91   -2    8     -0.5315398693     -9.7808122634     0.2202777862     -0.0453410100     0.0289623165     0.0092506303     34.8496780395     77.1365661621     -39.9774742126
249  43   -2    7     -0.5483001708     -9.7281370162     0.2514039993     -0.0445420455     0.0241685533     0.0124464726     35.1999244689     77.4879837036     -40.6521987915
249 251   -1    5     -0.5506944656     -9.7041940689     0.1652083396     -0.0450746917     -0.0013981805     0.0244308781     35.1999244689     77.4879837036     -40.6521987915
250 203   -1    4     -0.5506944656     -9.7041940689     0.1652083396     -0.0450746917     -0.0013981805     0.0244308781     35.1999244689     77.4879837036     -40.6521987915
251 155   -1    3     -0.5099909305     -9.6778564453     0.1292934894     -0.0538632583     -0.0165784301     0.0337520837     35.1999244689     77.4879837036     -40.6521987915
252 107    0    2     -0.5339341640     -9.8574304580     0.0287318849     -0.0607875823     -0.0083225059     0.0390784883     35.1999244689     77.4879837036     -40.6521987915
253  59    0    2     -0.5339341640     -9.8574304580     0.0287318849     -0.0607875823     -0.0083225059     0.0390784883     35.1999244689     77.4879837036     -40.6521987915
254  11    0    1     -0.5028079986     -9.7879953384     -0.0478864765     -0.0509337329     0.0025966219     0.0238982415     35.1999244689     77.4879837036     -40.6521987915
254 219    0    0     -0.4908363342     -9.7161655426     -0.0646467447     -0.0615865325     0.0033955817     0.0132454335     35.1999244689     77.4879837036     -40.6521987915
255 172    0    0     -0.4908363342     -9.7161655426     -0.0646467447     -0.0615865325     0.0033955817     0.0132454335     35.1999244689     77.4879837036     -40.6521987915
  0 124    0    0     -0.5123852729     -9.7520809173     -0.1005615949     -0.0674455833     0.0044608631     0.0057884688     35.1999244689     77.4879837036     -40.6521987915
  1  76    0    0     -0.4740760803     -9.7999668121     -0.1412650966     -0.0589233398     0.0033955817     -0.0216425061     36.4257926940     76.2580108642     -40.1461563110
  2  28    0    0     -0.4740760803     -9.7999668121     -0.1412650966     -0.0589233398     0.0033955817     -0.0216425061     36.4257926940     76.2580108642     -40.1461563110
  2 236    0    0     -0.4573158264     -9.7903900146     -0.1556310415     -0.0509337329     -0.0005992200     -0.0253709888     36.4257926940     76.2580108642     -40.1461563110
  3 188    0    0     -0.4453442096     -9.7377147674     -0.1580253696     -0.0394819688     -0.0035287423     0.0023263068     36.4257926940     76.2580108642     -40.1461563110
  4 140    0    0     -0.4453442096     -9.7377147674     -0.1580253696     -0.0394819688     -0.0035287423     0.0023263068     36.4257926940     76.2580108642     -40.1461563110
  5  91    0    0     -0.4692874431     -9.7616577148     -0.1532367229     -0.0298944425     0.0009987009     0.0254961609     36.4257926940     76.2580108642     -40.1461563110
  6  43    0    0     -0.5123852729     -9.7832069396     -0.1532367229     -0.0163121104     0.0047271828     0.0396111278     36.4257926940     76.2580108642     -40.1461563110
  6 251    0    0     -0.5123852729     -9.7832069396     -0.1532367229     -0.0163121104     0.0047271828     0.0396111278     36.4257926940     76.2580108642     -40.1461563110
  7 203    0    0     -0.4812590599     -9.6994056701     -0.1197161788     -0.0003329031     0.0068577442     0.0300236034     36.4257926940     76.2580108642     -40.1461563110
  8 155    0    0     -0.5147795677     -9.7472915649     -0.1652083396     -0.0096541080     0.0079230251     0.0265614414     35.3750495910     77.3122711181     -40.8208808898
  9 107    0    0     -0.5147795677     -9.7472915649     -0.1652083396     -0.0096541080     0.0079230251     0.0265614414     35.3750495910     77.3122711181     -40.8208808898
 10  58    0    0     -0.5052022933     -9.7353200912     -0.1268991470     -0.0077898669     0.0041945428     0.0100495922     35.3750495910     77.3122711181     -40.8208808898
 11  10    0    0     -0.5315398693     -9.7233486175     -0.1173218607     -0.0136489105     -0.0027297811     -0.0008695349     35.3750495910     77.3122711181     -40.8208808898
 11 218    0    0     -0.5315398693     -9.7233486175     -0.1173218607     -0.0136489105     -0.0027297811     -0.0008695349     35.3750495910     77.3122711181     -40.8208808898
 12 170    0    0     -0.5171739578     -9.7544746398     -0.1556310415     -0.0251006793     -0.0059256229     -0.0165824270     35.3750495910     77.3122711181     -40.8208808898
 13 123    0    0     -0.5219625949     -9.6946163177     -0.1532367229     -0.0171110725     -0.0029961015     -0.0322953176     35.3750495910     77.3122711181     -40.8208808898
 14  76    0    0     -0.5219625949     -9.6946163177     -0.1532367229     -0.0171110725     -0.0029961015     -0.0322953176     35.3750495910     77.3122711181     -40.8208808898
 15  28    0    0     -0.4812590599     -9.7353200912     -0.1652083396     -0.0101867485     -0.0008655404     -0.0341595554     35.3750495910     77.3122711181     -40.8208808898
 15 236    0    0     -0.4357668876     -9.7401084899     -0.1795742750     -0.0067245869     0.0036619021     -0.0256373119     35.3750495910     77.6636886596     -37.7846145629
 16 188    0    0     -0.4357668876     -9.7401084899     -0.1795742750     -0.0067245869     0.0036619021     -0.0256373119     35.3750495910     77.6636886596     -37.7846145629
 17 140    0    0     -0.4573158264     -9.7544746398     -0.1268991470     -0.0133825898     0.0044608631     0.0041905479     35.3750495910     77.6636886596     -37.7846145629
 18  92    0    0     -0.4525271415     -9.7401084899     -0.1340821266     -0.0389493255     -0.0021971411     0.0300236034     35.3750495910     77.6636886596     -37.7846145629
 19  44    0    0     -0.4525271415     -9.7401084899     -0.1340821266     -0.0389493255     -0.0021971411     0.0300236034     35.3750495910     77.6636886596     -37.7846145629
 19 252    0    0     -0.5028079986     -9.7975721359     -0.2035175085     -0.0496021318     -0.0099204254     0.0374805665     35.3750495910     77.6636886596     -37.7846145629
 20 204    0    0     -0.4214009761     -9.5796890258     -0.2370380401     -0.0381503629     -0.0035287423     0.0430732917     35.3750495910     77.6636886596     -37.7846145629
 21 156    0    0     -0.4214009761     -9.5796890258     -0.2370380401     -0.0381503629     -0.0035287423     0.0430732917     35.3750495910     77.6636886596     -37.7846145629
 22 108    0    0     -0.5123852729     -9.7616577148     -0.1532367229     -0.0626518201     0.0390824813     0.0920761966     35.3750495910     77.6636886596     -37.7846145629
 23  60    0    0     -0.5195682525     -9.7305316925     -0.2442210197     -0.0956755256     0.0225706338     0.1250998973     35.9004211425     76.4337234497     -39.6401100158
 24  12    0    0     -0.5195682525     -9.7305316925     -0.2442210197     -0.0956755256     0.0225706338     0.1250998973     35.9004211425     76.4337234497     -39.6401100158
 24 220    0    0     -0.5794263362     -9.7377147674     -0.2346437215     -0.0842237567     0.0233695936     0.1381495952     35.9004211425     76.4337234497     -39.6401100158
 25 173    0    0     -0.6799879074     -9.7879953384     -0.2729529142     -0.0618528604     0.0111188662     0.1139144539     35.9004211425     76.4337234497     -39.6401100158
 26 125    0    0     -0.6799879074     -9.7879953384     -0.2729529142     -0.0618528604     0.0111188662     0.1139144539     35.9004211425     76.4337234497     -39.6401100158
 27  77    0    0     -0.6488616943     -9.6994056701     -0.2370380401     -0.0282965183     -0.0019308209     0.0350836849     35.9004211425     76.4337234497     -39.6401100158
 28  29    0    0     -0.6129468917     -9.6730680465     -0.2514039993     -0.0120509898     0.0028629419     -0.0386869955     35.9004211425     76.4337234497     -39.6401100158
 28 236    0    0     -0.6129468917     -9.6730680465     -0.2514039993     -0.0120509898     0.0028629419     -0.0386869955     35.9004211425     76.4337234497     -39.6401100158
 29 188    0    0     -0.6321014881     -9.7377147674     -0.2681642532     0.0028629396     0.0175105500     -0.0775697469     35.9004211425     76.4337234497     -39.6401100158
 30 140    0    0     -0.5985808849     -9.7856006622     -0.2490096569     0.0161789488     0.0127167880     -0.1151208877     35.3750495910     77.3122711181     -38.1219787597
 31  92    0    0     -0.5985808849     -9.7856006622     -0.2490096569     0.0161789488     0.0127167880     -0.1151208877     35.3750495910     77.3122711181     -38.1219787597
 32  44    0    0     -0.5315398693     -9.7784175872     -0.2322494029     0.0233695888     -0.0043277025     -0.1401549720     35.3750495910     77.3122711181     -38.1219787597
 32 252    0    0     -0.4908363342     -9.7664461135     -0.2370380401     0.0241685533     -0.0189753112     -0.1334969758     35.3750495910     77.3122711181     -38.1219787597
 33 205    0    0     -0.4908363342     -9.7664461135     -0.2370380401     0.0241685533     -0.0189753112     -0.1334969758     35.3750495910     77.3122711181     -38.1219787597
 34 158    0    0     -0.4405555725     -9.7185602188     -0.1843629074     0.0135157465     -0.0152468299     -0.1047343969     35.3750495910     77.3122711181     -38.1219787597
 35 110    0    0     -0.4046407222     -9.7353200912     -0.1268991470     -0.0312260413     -0.0117846667     -0.0669169378     35.3750495910     77.3122711181     -38.1219787597
 36  63    0    0     -0.4046407222     -9.7353200912     -0.1268991470     -0.0312260413     -0.0117846667     -0.0669169378     35.3750495910     77.3122711181     -38.1219787597
 37  15    0    0     -0.4405555725     -9.7688407897     -0.2154891252     -0.0855553531     -0.0051266627     -0.0171150636     35.3750495910     77.3122711181     -38.1219787597
 37 224    0    0     -0.4261896133     -9.6539134979     -0.2226721048     -0.1153832077     -0.0005992200     0.0286920051     35.3750495910     77.3122711181     -38.1219787597
 38 176    0    0     -0.4261896133     -9.6539134979     -0.2226721048     -0.1153832077     -0.0005992200     0.0286920051     35.3750495910     77.3122711181     -38.1219787597
 39 128    0    0     -0.4621044635     -9.7377147674     -0.3591485500     -0.1377541065     0.0020639815     0.0747653913     35.7252960205     75.9065933227     -38.7967033386
 40  80    0    0     -0.4980193138     -9.7808122634     -0.3711201906     -0.1185790538     -0.0115183472     0.1040606021     35.7252960205     75.9065933227     -38.7967033386
 41  32    0    0     -0.4980193138     -9.7808122634     -0.3711201906     -0.1185790538     -0.0115183472     0.1040606021     35.7252960205     75.9065933227     -38.7967033386
 41 241    0    0     -0.6201298236     -9.7592630386     -0.4142179965     -0.0807615852     -0.0397482852     0.1165776491     35.7252960205     75.9065933227     -38.7967033386
 42 193    0    0     -0.5818206787     -9.7592630386     -0.3711201906     -0.0160457921     -0.0783647060     0.0625146627     35.7252960205     75.9065933227     -38.7967033386
 43 145    0    0     -0.5818206787     -9.7592630386     -0.3711201906     -0.0160457921     -0.0783647060     0.0625146627     35.7252960205     75.9065933227     -38.7967033386
 44  98    0    0     -0.5291455268     -9.6610965728     -0.3112620830     0.0481373691     -0.0155131506     -0.0259036302     35.7252960205     75.9065933227     -38.7967033386
 45  49    0    0     -0.5339341640     -9.7233486175     -0.3088677406     0.0348213624     -0.0013981805     -0.0469429206     35.7252960205     75.9065933227     -38.7967033386
 46   1    0    0     -0.5339341640     -9.7233486175     -0.3088677406     0.0348213624     -0.0013981805     -0.0469429206     35.7252960205     75.9065933227     -38.7967033386
 46 209    0    0     -0.5123852729     -9.6922225952     -0.3088677406     0.0233695888     0.0049935026     -0.0440134048     36.2506675720     76.0823059082     -38.9653854370
 47 161    0    0     -0.5387228012     -9.7544746398     -0.3471769332     0.0084556627     0.0012650209     -0.0413502025     36.2506675720     76.0823059082     -38.9653854370
 48 112    0    0     -0.5387228012     -9.7544746398     -0.3471769332     0.0084556627     0.0012650209     -0.0413502025     36.2506675720     76.0823059082     -38.9653854370
 49  64    0    0     -0.4764704227     -9.7879953384     -0.3208393812     0.0262991142     -0.0147141885     -0.0344258785     36.2506675720     76.0823059082     -38.9653854370
 50  16    0    0     -0.5195682525     -9.7377147674     -0.2801358699     0.0574585723     0.0209727120     -0.0575957298     36.2506675720     76.0823059082     -38.9653854370
 50 223    0    0     -0.5195682525     -9.7377147674     -0.2801358699     0.0574585723     0.0209727120     -0.0575957298     36.2506675720     76.0823059082     -38.9653854370
 51 175    0    0     -0.4453442096     -9.7281370162     -0.2154891252     0.0667797803     0.0121841478     -0.0575957298     36.2506675720     76.0823059082     -38.9653854370
 52 127    0    0     -0.4549215316     -9.7209539413     -0.2490096569     0.0358866405     -0.0152468299     -0.0320289969     36.2506675720     76.0823059082     -38.9653854370
 53  79    0    0     -0.4549215316     -9.7209539413     -0.2490096569     0.0358866405     -0.0152468299     -0.0320289969     36.2506675720     76.0823059082     -38.9653854370
 54  31    0    0     -0.4788647174     -9.6706733703     -0.2490096569     -0.0064582672     -0.0229701137     -0.0067285780     34.8496780395     77.8394012451     -38.6280212402
 54 239    0    0     -0.4333725929     -9.7760238647     -0.2873188495     -0.0413462066     -0.0216385126     0.0028589468     34.8496780395     77.8394012451     -38.6280212402
 55 191    0    0     -0.4333725929     -9.7760238647     -0.2873188495     -0.0413462066     -0.0216385126     0.0028589468     34.8496780395     77.8394012451     -38.6280212402
 56 143    0    0     -0.4621044635     -9.8119382858     -0.2777415513     -0.0506674098     -0.0195079517     -0.0088591394     34.8496780395     77.8394012451     -38.6280212402
 57  95    0    0     -0.5099909305     -9.8909511566     -0.3591485500     -0.0464062929     -0.0549285364     -0.0019348161     34.8496780395     77.8394012451     -38.6280212402
 58  47    0    0     -0.5099909305     -9.8909511566     -0.3591485500     -0.0464062929     -0.0549285364     -0.0019348161     34.8496780395     77.8394012451     -38.6280212402
 58 255    0    0     -0.4644988059     -9.6706733703     -0.2921074867     -0.0570590972     -0.2440158367     0.0361489653     34.8496780395     77.8394012451     -38.6280212402
 59 207    0    0     -0.5411171436     -9.6970109939     -0.3423882961     -0.0733046245     -0.3305698871     0.0345510482     34.8496780395     77.8394012451     -38.6280212402
 60 159    0    0     -0.5411171436     -9.6970109939     -0.3423882961     -0.0733046245     -0.3305698871     0.0345510482     34.8496780395     77.8394012451     -38.6280212402
 61 111    0    0     -0.4142179965     -9.5844774246     -0.3711201906     -0.0285628414     -0.1918170928     -0.0610578966     34.8496780395     77.4879837036     -38.9653854370
 62  64    0    0     -0.4597101688     -9.8167276382     -0.3471769332     0.0270980715     -0.0133825874     -0.1425518512     34.8496780395     77.4879837036     -38.9653854370
 63  16    0    0     -0.4597101688     -9.8167276382     -0.3471769332     0.0270980715     -0.0133825874     -0.1425518512     34.8496780395     77.4879837036     -38.9653854370
 63 224    0    0     -0.3543598890     -9.8167276382     -0.3136564254     0.0667797803     -0.0064582638     -0.1782387495     34.8496780395     77.4879837036     -38.9653854370
 64 177    0    0     -0.2011231899     -9.7832069396     -0.3136564254     0.1253702044     0.0444088888     -0.1944842815     34.8496780395     77.4879837036     -38.9653854370
 65 129    0    0     -0.2011231899     -9.7832069396     -0.3136564254     0.1253702044     0.0444088888     -0.1944842815     34.8496780395     77.4879837036     -38.9653854370
 66  81    0    0     -0.3567542552     -9.8837680816     -0.3232336997     0.0982055568     0.1613234424     -0.2325680732     34.8496780395     77.4879837036     -38.9653854370
 67  33    0    0     -0.1508424043     -9.7832069396     -0.2011231899     0.1461431884     0.2904887199     -0.2485472917     34.8496780395     77.4879837036     -38.9653854370
 67 241    0    0     -0.1508424043     -9.7832069396     -0.2011231899     0.1461431884     0.2904887199     -0.2485472917     34.8496780395     77.4879837036     -38.9653854370
 68 193    1    0     -0.1412650966     -9.4910993576     -0.1005615949     0.0872864341     0.4052727222     -0.1500088119     34.8496780395     77.4879837036     -38.9653854370
 69 145    2    0     -0.0430978250     -9.7664461135     -0.2968961238     -0.0365524435     0.4502808094     -0.0128539419     34.1491813659     76.7851409912     -38.2906608581
 70  97    3    1     -0.0430978250     -9.7664461135     -0.2968961238     -0.0365524435     0.4502808094     -0.0128539419     34.1491813659     76.7851409912     -38.2906608581
 71  49    3    2     -0.2059118509     -9.7329254150     -0.1843629074     -0.0890175056     0.6524178504     0.0353500080     34.1491813659     76.7851409912     -38.2906608581
 72   1    3    1     -0.2705585718     -9.8454589843     -0.2801358699     -0.0943439102     0.6987575531     0.0886140441     34.1491813659     76.7851409912     -38.2906608581
 72 209    5    1     -0.2705585718     -9.8454589843     -0.2801358699     -0.0943439102     0.6987575531     0.0886140441     34.1491813659     76.7851409912     -38.2906608581
 73 161    5    1     -0.6081582069     -9.9292602539     -0.4333725929     0.0220379924     0.6223236083     0.0968699550     34.1491813659     76.7851409912     -38.2906608581
 74 113    4    1     -1.3288496732     -10.7193870544     -0.8451962471     0.3312356948     0.4558735370     -0.2738476991     34.1491813659     76.7851409912     -38.2906608581
 75  66    3    1     -1.3288496732     -10.7193870544     -0.8451962471     0.3312356948     0.4558735370     -0.2738476991     34.1491813659     76.7851409912     -38.2906608581
 76  19    3    0     0.0335205316     -9.1582880020     0.2107004880     0.7229926586     -0.0589233350     -1.2975823879     34.1491813659     76.7851409912     -38.2906608581
 76 227    2    0     1.1109662055     -9.3570165634     -0.0454921483     0.4404269695     -0.2035351753     -1.1702812910     31.1720733642     77.6636886596     -40.8208808898
 77 179    1    0     1.1109662055     -9.3570165634     -0.0454921483     0.4404269695     -0.2035351753     -1.1702812910     31.1720733642     77.6636886596     -40.8208808898
 78 131    2    0     0.3591485500     -9.7377147674     0.0981672668     0.2958151054     0.1243049383     -0.1476119279     31.1720733642     77.6636886596     -40.8208808898
 79  83    1    0     0.2585869789     -9.8694019317     0.0502807998     0.2305666685     0.1621223926     -0.0956795120     31.1720733642     77.6636886596     -40.8208808898
 80  34    1    0     0.2585869789     -9.8694019317     0.0502807998     0.2305666685     0.1621223926     -0.0956795120     31.1720733642     77.6636886596     -40.8208808898
 80 242    1    0     0.7590005874     -9.7808122634     0.1005615949     0.2758411169     0.2089947462     -0.3215189933     31.1720733642     77.6636886596     -40.8208808898
 81 194    0    1     1.4102566242     -9.6850395202     0.2250664234     0.2864939212     0.3871629524     -0.2924901008     31.1720733642     77.6636886596     -40.8208808898
 82 145    0    1     1.4102566242     -9.6850395202     0.2250664234     0.2864939212     0.3871629524     -0.2924901008     31.1720733642     77.6636886596     -40.8208808898
 83  97    0    1     0.8619565010     -9.2971591949     0.5315398693     0.2140548229     0.7895727157     0.3946159172     31.1720733642     77.6636886596     -40.8208808898
 84  48    0    3     0.1221105098     -9.7041940689     0.2274607658     -0.1073936104     1.0931776809     0.9387079238     30.2964534759     76.4337234497     -42.0016479492
 85   0    0    3     0.1221105098     -9.7041940689     0.2274607658     -0.1073936104     1.0931776809     0.9387079238     30.2964534759     76.4337234497     -42.0016479492
 85 207    0    2     0.0742240333     -9.7161655426     0.3112620830     -0.1766368627     1.1863898086     0.7919655323     30.2964534759     76.4337234497     -42.0016479492
 86 159    1    2     -0.2178834438     -10.0681314468     -0.1125332117     -0.2272376775     0.9517616271     0.4063339710     30.2964534759     76.4337234497     -42.0016479492
 87 113    1    2     -0.2178834438     -10.0681314468     -0.1125332117     -0.2272376775     0.9517616271     0.4063339710     30.2964534759     76.4337234497     -42.0016479492
 88  66    1    2     -0.2514039993     -10.0034847259     -0.0023943238     0.0318918371     0.8705340385     -0.0525356483     30.2964534759     76.4337234497     -42.0016479492
 89  19    1    2     -0.1340821266     -9.7688407897     0.0239432382     0.2225770711     0.9544248580     -0.0344258785     30.2964534759     76.4337234497     -42.0016479492
 89 226    1    2     -0.1340821266     -9.7688407897     0.0239432382     0.2225770711     0.9544248580     -0.0344258785     30.2964534759     76.4337234497     -42.0016479492
 90 178    2    3     0.5866093158     -9.5174369812     0.2322494029     0.1685140705     1.1517680883     0.0763633155     30.2964534759     76.4337234497     -42.0016479492
 91 130    3    5     0.3304166793     -9.6874332427     0.2011231899     0.0707745838     1.5440577507     0.3701144456     29.9462051391     75.7308883666     -42.6763763427
 92  82    4    5     0.3304166793     -9.6874332427     0.2011231899     0.0707745838     1.5440577507     0.3701144456     29.9462051391     75.7308883666     -42.6763763427
 93  33    3    5     -0.2394323587     -9.5222253799     0.3304166793     -0.0003329031     1.7081109046     0.2358891010     29.9462051391     75.7308883666     -42.6763763427
 93 241    3    6     -0.2250664234     -9.6084213256     0.0766183614     -0.1734410047     1.7360745429     0.1264315128     29.9462051391     75.7308883666     -42.6763763427
 94 194    3    7     -0.2250664234     -9.6084213256     0.0766183614     -0.1734410047     1.7360745429     0.1264315128     29.9462051391     75.7308883666     -42.6763763427
 95 146    3    7     0.2442210197     -9.8263044357     0.0263375616     -0.2544023513     1.9419401168     0.0904782772     29.9462051391     75.7308883666     -42.6763763427
 96  98    5    7     0.1556310415     -9.5270137786     0.0478864765     -0.1793000602     2.3310337066     0.0947393989     29.9462051391     75.7308883666     -42.6763763427
 97  50    5    7     0.1556310415     -9.5270137786     0.0478864765     -0.1793000602     2.3310337066     0.0947393989     29.9462051391     75.7308883666     -42.6763763427
 98   1    5    7     -0.2035175085     -9.8382759094     -0.1340821266     -0.2421516180     2.6508843898     0.0694389867     29.9462051391     75.7308883666     -42.6763763427
 98 209    6    8     -1.0487138032     -10.0058784484     -0.0885899734     -0.1739736557     2.7467596530     0.1362853527     29.0705852508     77.3122711181     -46.2186813354
 99 163    7    8     -1.0487138032     -10.0058784484     -0.0885899734     -0.1739736557     2.7467596530     0.1362853527     29.0705852508     77.3122711181     -46.2186813354
100 116    7    7     -1.1444867849     -9.9364433288     -0.0383091812     -0.0192416334     2.2229077816     0.0601177787     29.0705852508     77.3122711181     -46.2186813354
101  69    6    6     -0.3064734458     -9.8957395553     -0.0574637699     0.0734377813     1.6274158954     0.0318878436     29.0705852508     77.3122711181     -46.2186813354
102  21    5    5     -0.3064734458     -9.8957395553     -0.0574637699     0.0734377813     1.6274158954     0.0318878436     29.0705852508     77.3122711181     -46.2186813354
102 229    4    3     -0.4692874431     -9.6419420242     0.0191545906     0.1389525413     1.4399265289     0.0995331668     29.0705852508     77.3122711181     -46.2186813354
103 182    4    3     -0.4740760803     -9.6610965728     -0.0909842967     0.1437463045     1.3134244680     0.1000658035     29.0705852508     77.3122711181     -46.2186813354
104 134    3    3     -0.4740760803     -9.6610965728     -0.0909842967     0.1437463045     1.3134244680     0.1000658035     29.0705852508     77.3122711181     -46.2186813354
105  86    2    3     -0.2729529142     -9.7089824676     -0.0694353866     0.1061951637     1.2817323207     0.0750317096     29.0705852508     77.3122711181     -46.2186813354
106  38    2    4     -0.1005615949     -9.7808122634     0.0119716191     0.0545290470     1.4505792617     0.1346874356     29.0705852508     77.3122711181     -46.2186813354
106 246    2    4     -0.1005615949     -9.7808122634     0.0119716191     0.0545290470     1.4505792617     0.1346874356     29.0705852508     77.3122711181     -46.2186813354
107 198    2    4     -1.0271648168     -9.4958877563     0.0526751232     0.0622523355     1.5437913894     0.1935441970     26.6188488006     77.6636886596     -47.5681343078
108 151    2    4     -0.8715337753     -9.7377147674     -0.0502807998     -0.0077898669     1.1738727092     0.1722385787     26.6188488006     77.6636886596     -47.5681343078
109 103    2    4     -0.8715337753     -9.7377147674     -0.0502807998     -0.0077898669     1.1738727092     0.1722385787     26.6188488006     77.6636886596     -47.5681343078
110  56    2    4     -0.9026599884     -9.8622188568     -0.0191545906     -0.0365524435     0.8321839332     0.1535961627     26.6188488006     77.6636886596     -47.5681343078
111   8    2    4     -0.8906884193     -9.8047552108     0.0670410633     0.0041945409     0.5131323814     0.1227030158     26.6188488006     77.6636886596     -47.5681343078
111 216    2    4     -0.8906884193     -9.8047552108     0.0670410633     0.0041945409     0.5131323814     0.1227030158     26.6188488006     77.6636886596     -47.5681343078
112 167    1    3     -0.6464673995     -9.7425031661     0.0933786296     0.0260327935     0.2838307380     0.1072564482     26.6188488006     77.6636886596     -47.5681343078
113 119    1    2     -0.5961865901     -9.6610965728     0.1005615949     0.0164452657     0.2135221719     0.0995331668     26.6188488006     77.6636886596     -47.5681343078
114  71    1    2     -0.5961865901     -9.6610965728     0.1005615949     0.0164452657     0.2135221719     0.0995331668     26.6188488006     77.6636886596     -47.5681343078
115  23    0    1     -0.7374516487     -9.5557460784     0.0646467447     -0.0155131521     0.1589265584     0.0768959522     28.0198402404     76.9608535766     -50.6043968200
115 231    0    1     -0.5363285064     -9.8670082092     0.0383091812     -0.0964744758     0.0683777046     0.0545250606     28.0198402404     76.9608535766     -50.6043968200
116 182    0    1     -0.5363285064     -9.8670082092     0.0383091812     -0.0964744758     0.0683777046     0.0545250606     28.0198402404     76.9608535766     -50.6043968200
117 134    0    0     -0.1245048284     -9.8239097595     -0.0526751232     -0.1015345573     0.1389525413     0.0683737087     28.0198402404     76.9608535766     -50.6043968200
118  86    1    1     -0.3806974601     -9.7257432937     0.2178834438     -0.1305634737     0.5924958229     -0.0011358549     28.0198402404     76.9608535766     -50.6043968200
119  38    2    1     -0.3806974601     -9.7257432937     0.2178834438     -0.1305634737     0.5924958229     -0.0011358549     28.0198402404     76.9608535766     -50.6043968200
119 246    3    0     -0.0646467447     -9.6658849716     0.3878804397     -0.1196443319     1.2455128431     -0.0767707824     28.0198402404     76.9608535766     -50.6043968200
120 198    6   -1     -1.0606853961     -9.6610965728     -0.6321014881     -0.0410798835     2.0322225093     -0.2224478960     28.0198402404     76.9608535766     -50.6043968200
121 150    9   -3     -1.0606853961     -9.6610965728     -0.6321014881     -0.0410798835     2.0322225093     -0.2224478960     28.0198402404     76.9608535766     -50.6043968200
122 103   10   -4     -1.1995562362     -9.9460210800     -0.9529408454     -0.0709077405     1.3219467401     0.0209687185     27.1442203521     78.5422439575     -51.1104393005
123  55    8   -3     -0.8571679115     -10.0465822219     -0.3854861259     0.1546654224     0.2018041133     0.1003321290     27.1442203521     78.5422439575     -51.1104393005
124   8    4   -1     -0.8571679115     -10.0465822219     -0.3854861259     0.1546654224     0.2018041133     0.1003321290     27.1442203521     78.5422439575     -51.1104393005
124 217    1    0     -0.6392844200     -9.7975721359     -0.0670410633     0.3605309009     -0.0115183472     -0.0224414682     27.1442203521     78.5422439575     -51.1104393005
125 169    0   -1     -0.5363285064     -9.6994056701     -0.0071829710     0.3472149133     -0.0498684501     -0.0850267028     27.1442203521     78.5422439575     -51.1104393005
126 122    0   -1     -0.5363285064     -9.6994056701     -0.0071829710     0.3472149133     -0.0498684501     -0.0850267028     27.1442203521     78.5422439575     -51.1104393005
127  74    0    0     -0.3519655704     -9.6084213256     0.2059118509     0.1626550197     -0.0703750991     -0.0860919857     27.1442203521     78.5422439575     -51.1104393005
128  26    0    0     -0.4740760803     -9.6658849716     0.1340821266     0.0489363288     -0.0085888252     -0.0504050827     27.1442203521     78.5422439575     -51.1104393005
128 234    0    1     -0.4740760803     -9.6658849716     0.1340821266     0.0489363288     -0.0085888252     -0.0504050827     27.1442203521     78.5422439575     -51.1104393005
129 186    0    2     -0.5363285064     -9.8023614883     -0.1245048284     0.0388161611     0.0209727120     -0.0352248382     26.7939720153     78.1908187866     -53.8093414306
130 139    0    2     -0.5890036106     -9.8526420593     -0.3304166793     0.0609207391     -0.0080561847     -0.0770371007     26.7939720153     78.1908187866     -53.8093414306
131  91    0    3     -0.5890036106     -9.8526420593     -0.3304166793     0.0609207391     -0.0080561847     -0.0770371007     26.7939720153     78.1908187866     -53.8093414306
132  42    0    5     -0.7661836147     -9.7544746398     -0.3112620830     0.0800957870     -0.0903491115     -0.1268389701     26.7939720153     78.1908187866     -53.8093414306
132 251    0    7     -0.6033696174     -9.7568693161     -0.3806974601     0.0633176231     -0.2330967187     -0.0791676616     26.7939720153     78.1908187866     -53.8093414306
133 204    0    9     -0.6033696174     -9.7568693161     -0.3806974601     0.0633176231     -0.2330967187     -0.0791676616     26.7939720153     78.1908187866     -53.8093414306
134 156    0   10     -0.2083061695     -9.8263044357     -0.3663315296     0.0614533805     -0.3196507692     0.0033915877     26.7939720153     78.1908187866     -53.8093414306
135 109    0   11     -0.2753472328     -9.6682786941     -0.1891515731     0.0651818561     -0.2133890151     0.0428069686     26.7939720153     78.1908187866     -53.8093414306
136  61    0   13     -0.2753472328     -9.6682786941     -0.1891515731     0.0651818561     -0.2133890151     0.0428069686     26.7939720153     78.1908187866     -53.8093414306
137  14    0   14     -0.3280223608     -9.5485630035     -0.1316878080     0.0425446462     -0.1345582604     0.0534597778     26.7939720153     78.1908187866     -53.8093414306
137 222    0   15     -0.3615428924     -9.7137708663     -0.1676026582     -0.0029961037     -0.0826258277     0.0739664316     26.7939720153     77.4879837036     -53.4719810485
138 175    1   17     -0.3615428924     -9.7137708663     -0.1676026582     -0.0029961037     -0.0826258277     0.0739664316     26.7939720153     77.4879837036     -53.4719810485
139 128    1   19     -0.6297071456     -9.6658849716     -0.5650603771     -0.0005992222     -0.0021971411     0.0558566570     26.7939720153     77.4879837036     -53.4719810485
140  80    0   21     -0.5363285064     -9.7544746398     -0.3998520660     -0.0586570215     -0.0759678268     0.0582535362     26.7939720153     77.4879837036     -53.4719810485
141  32    0   23     -0.5363285064     -9.7544746398     -0.3998520660     -0.0586570215     -0.0759678268     0.0582535362     26.7939720153     77.4879837036     -53.4719810485
141 241    1   26     -0.3543598890     -9.7712354660     -0.3016848087     -0.0693098258     -0.1127200007     0.0974026012     26.7939720153     77.4879837036     -53.4719810485
142 193    1   28     -0.3639371871     -9.7664461135     -0.1508424043     -0.0501347732     -0.0581243753     0.1107186079     26.7939720153     77.4879837036     -53.4719810485
143 146    0   30     -0.3639371871     -9.7664461135     -0.1508424043     -0.0501347732     -0.0581243753     0.1107186079     26.7939720153     77.4879837036     -53.4719810485
144  99    0   32     -0.4190066337     -9.7161655426     -0.3232336997     -0.0221711564     0.0063251042     0.1147134184     26.7939720153     77.4879837036     -53.4719810485
145  51    0   34     -0.5554831027     -9.6802511215     -0.2825301933     -0.0469389295     -0.0386830043     0.0979352474     28.0198402404     76.9608535766     -52.2912101745
146   4    0   36     -0.5554831027     -9.6802511215     -0.2825301933     -0.0469389295     -0.0386830043     0.0979352474     28.0198402404     76.9608535766     -52.2912101745
146 212    0   37     -0.3040791034     -9.7401084899     -0.2633756160     -0.0903491115     -0.1350908994     0.0872824287     28.0198402404     76.9608535766     -52.2912101745
147 164    0   39     -0.5099909305     -9.7520809173     -0.0263375616     -0.0780983877     -0.0911480712     0.0502639341     28.0198402404     76.9608535766     -52.2912101745
148 116   -2   40     -0.5099909305     -9.7520809173     -0.0263375616     -0.0780983877     -0.0911480712     0.0502639341     28.0198402404     76.9608535766     -52.2912101745
149  69   -4   41     -0.5387228012     -9.7951784133     0.1891515731     -0.0477378892     -0.0155131506     0.0457364940     28.0198402404     76.9608535766     -52.2912101745
150  21   -3   40     -0.5818206787     -9.7951784133     -0.0454921483     0.0025966186     0.0816937065     0.0412090492     28.0198402404     76.9608535766     -52.2912101745
150 229   -2   40     -0.5818206787     -9.7951784133     -0.0454921483     0.0025966186     0.0816937065     0.0412090492     28.0198402404     76.9608535766     -52.2912101745
151 181   -2   41     -0.6967482089     -9.6730680465     0.0694353866     -0.0013981833     0.0444088888     0.0374805665     28.0198402404     76.9608535766     -52.2912101745
152 132   -3   40     -0.6177354812     -9.6491241455     -0.0526751232     -0.0248343563     -0.0117846667     0.0151096749     28.1949653625     79.5964965820     -50.7730789184
153  85   -4   41     -0.6177354812     -9.6491241455     -0.0526751232     -0.0248343563     -0.0117846667     0.0151096749     28.1949653625     79.5964965820     -50.7730789184
154  39   -4   41     -0.6536503314     -9.7999668121     0.0933786296     -0.0360198020     0.0012650209     -0.0157834625     28.1949653625     79.5964965820     -50.7730789184
154 247   -3   42     -0.7877325057     -9.6778564453     -0.2633756160     -0.0290954799     -0.0392156410     -0.0096581010     28.1949653625     79.5964965820     -50.7730789184
155 199   -3   42     -0.7877325057     -9.6778564453     -0.2633756160     -0.0290954799     -0.0392156410     -0.0096581010     28.1949653625     79.5964965820     -50.7730789184
156 152   -3   42     -0.8451962471     -9.7808122634     -0.2657699346     -0.0349545240     -0.1321613788     -0.0208435487     28.1949653625     79.5964965820     -50.7730789184
157 105   -2   43     -0.5937922477     -9.7616577148     -0.0814070034     -0.0229701161     -0.1806316471     -0.0173813843     28.1949653625     79.5964965820     -50.7730789184
158  59   -2   42     -0.5937922477     -9.7616577148     -0.0814070034     -0.0229701161     -0.1806316471     -0.0173813843     28.1949653625     79.5964965820     -50.7730789184
159  12   -2   43     -0.6105525493     -9.6802511215     -0.0766183614     -0.0083225069     -0.1132526516     -0.0322953176     28.1949653625     79.5964965820     -50.7730789184
159 220   -1   44     -0.5315398693     -9.6922225952     -0.0790126848     -0.0181763534     -0.0056593031     -0.0354911565     28.8954601287     77.4879837036     -52.1225280761
160 174    0   43     -0.5315398693     -9.6922225952     -0.0790126848     -0.0181763534     -0.0056593031     -0.0354911565     28.8954601287     77.4879837036     -52.1225280761
161 126   -1   42     -0.5770320415     -9.7017993927     0.1077445626     -0.0370850849     0.0169779086     -0.0115223407     28.8954601287     77.4879837036     -52.1225280761
162  79   -1   43     -0.6488616943     -9.7209539413     0.2514039993     -0.0530642938     -0.0107193851     0.0047231884     28.8954601287     77.4879837036     -52.1225280761
163  31   -1   42     -0.6488616943     -9.7209539413     0.2514039993     -0.0530642938     -0.0107193851     0.0047231884     28.8954601287     77.4879837036     -52.1225280761
163 239   -1   40     -0.5985808849     -9.7927837371     0.0981672668     -0.0450746917     -0.0354871606     0.0121801531     28.8954601287     77.4879837036     -52.1225280761
164 192   -1   39     -0.6991425037     -9.6658849716     0.0718297100     -0.0408135652     0.0009987009     0.0001957454     28.8954601287     77.4879837036     -52.1225280761
165 143   -1   37     -0.6991425037     -9.6658849716     0.0718297100     -0.0408135652     0.0009987009     0.0001957454     28.8954601287     77.4879837036     -52.1225280761
166  95    0   35     -0.6823822021     -9.7089824676     0.1723913097     -0.0538632583     0.0417456865     -0.0269689106     28.8954601287     77.4879837036     -52.1225280761
167  47    0   34     -0.6967482089     -9.7329254150     0.1005615949     -0.0248343563     0.0350876808     -0.0328279542     27.8447170257     79.2450790405     -52.1225280761
167 255    0   34     -0.6967482089     -9.7329254150     0.1005615949     -0.0248343563     0.0350876808     -0.0328279542     27.8447170257     79.2450790405     -52.1225280761
168 207    0   33     -0.6943538665     -9.7065887451     -0.1340821266     -0.0410798835     0.0185758304     -0.0328279542     27.8447170257     79.2450790405     -52.1225280761
169 160   -1   32     -0.5913979530     -9.7281370162     0.0023943238     -0.0573254156     0.0049935026     -0.0221751475     27.8447170257     79.2450790405     -52.1225280761
170 112   -1   32     -0.5913979530     -9.7281370162     0.0023943238     -0.0573254156     0.0049935026     -0.0221751475     27.8447170257     79.2450790405     -52.1225280761
171  64    0   32     -0.6728049278     -9.7233486175     -0.0071829710     -0.0429441261     0.0047271828     -0.0195119457     27.8447170257     79.2450790405     -52.1225280761
172  17    0   31     -0.5937922477     -9.7808122634     0.0263375616     -0.0402809238     -0.0179100298     -0.0288331527     27.8447170257     79.2450790405     -52.1225280761
172 225    0   30     -0.5937922477     -9.7808122634     0.0263375616     -0.0402809238     -0.0179100298     -0.0288331527     27.8447170257     79.2450790405     -52.1225280761
173 177    0   29     -0.5722434043     -9.7329254150     0.1149275422     -0.0288291597     -0.0219048333     -0.0072612180     27.8447170257     79.2450790405     -52.1225280761
174 130    0   28     -0.4884420394     -9.6874332427     -0.0933786296     -0.0301607608     -0.0501347732     0.0143107151     27.8447170257     79.2450790405     -52.1225280761
175  82    0   28     -0.4884420394     -9.6874332427     -0.0933786296     -0.0301607608     -0.0501347732     0.0143107151     27.8447170257     79.2450790405     -52.1225280761
176  35    0   27     -0.5171739578     -9.7544746398     0.0359148550     -0.0282965183     -0.0187089910     -0.0003368947     27.6695919036     78.3665313720     -50.9417610168
176 243    0   26     -0.7087197780     -9.7401084899     0.0215489125     -0.0088551473     0.0316255211     -0.0237730717     27.6695919036     78.3665313720     -50.9417610168
177 195    0   25     -0.7087197780     -9.7401084899     0.0215489125     -0.0088551473     0.0316255211     -0.0237730717     27.6695919036     78.3665313720     -50.9417610168
178 148   -1   25     -0.6536503314     -9.7544746398     0.0814070034     -0.0136489105     0.0041945428     -0.0267025899     27.6695919036     78.3665313720     -50.9417610168
179 100   -1   25     -0.6392844200     -9.7472915649     -0.3423882961     0.0124504661     0.0220379948     -0.0275015544     27.6695919036     78.3665313720     -50.9417610168
180  52    0   24     -0.6392844200     -9.7472915649     -0.3423882961     0.0124504661     0.0220379948     -0.0275015544     27.6695919036     78.3665313720     -50.9417610168
181   5    0   24     -0.4908363342     -9.7688407897     0.1364764571     -0.0184426736     -0.0043277025     -0.0157834625     27.6695919036     78.3665313720     -50.9417610168
181 213    0   23     -0.5578774452     -9.6587018966     -0.0574637699     0.0159126281     0.0337560796     -0.0067285780     27.6695919036     78.3665313720     -50.9417610168
182 165    0   22     -0.5578774452     -9.6587018966     -0.0574637699     0.0159126281     0.0337560796     -0.0067285780     27.6695919036     78.3665313720     -50.9417610168
183 118    0   21     -0.5506944656     -9.6754617691     0.0239432382     -0.0067245869     0.0571922540     -0.0304310750     26.0934772491     79.5964965820     -52.4598922729
184  70    0   19     -0.4956250190     -9.7353200912     -0.0263375616     -0.0128499507     0.0473384094     -0.0346921968     26.0934772491     79.5964965820     -52.4598922729
185  22    0   19     -0.4956250190     -9.7353200912     -0.0263375616     -0.0128499507     0.0473384094     -0.0346921968     26.0934772491     79.5964965820     -52.4598922729
185 230    0   19     -0.6321014881     -9.7664461135     0.0191545906     -0.0306933999     0.0350876808     -0.0421491575     26.0934772491     79.5964965820     -52.4598922729
186 183    0   18     -0.5387228012     -9.7520809173     -0.0047886476     -0.0301607608     0.0215053534     -0.0386869955     26.0934772491     79.5964965820     -52.4598922729
187 135    0   19     -0.5387228012     -9.7520809173     -0.0047886476     -0.0301607608     0.0215053534     -0.0386869955     26.0934772491     79.5964965820     -52.4598922729
188  88    0   18     -0.5004136562     -9.7472915649     0.1125332117     -0.0237690782     0.0396151256     -0.0195119457     26.0934772491     79.5964965820     -52.4598922729
189  40    0   16     -0.6584390640     -9.6946163177     -0.1556310415     -0.0131162703     0.0430772876     -0.0088591394     26.0934772491     79.5964965820     -52.4598922729
189 249    1   16     -0.6584390640     -9.6946163177     -0.1556310415     -0.0131162703     0.0430772876     -0.0088591394     26.0934772491     79.5964965820     -52.4598922729
190 202    1   15     -0.4908363342     -9.7592630386     -0.1891515731     -0.0338892412     -0.0512000513     0.0100495922     27.8447170257     77.4879837036     -52.1225280761
191 154    0   16     -0.5411171436     -9.7425031661     -0.0454921483     -0.0229701161     -0.0581243753     -0.0006032148     27.8447170257     77.4879837036     -52.1225280761
192 107    0   18     -0.5411171436     -9.7425031661     -0.0454921483     -0.0229701161     -0.0581243753     -0.0006032148     27.8447170257     77.4879837036     -52.1225280761
193  60    0   17     -0.5842149734     -9.7832069396     -0.2992904472     -0.0136489105     -0.0501347732     -0.0149845051     27.8447170257     77.4879837036     -52.1225280761
194  13    0   17     -0.6153411865     -9.7209539413     -0.2011231899     -0.0208395552     -0.0733046245     -0.0290994691     27.8447170257     77.4879837036     -52.1225280761
194 222    0   17     -0.6153411865     -9.7209539413     -0.2011231899     -0.0208395552     -0.0733046245     -0.0290994691     27.8447170257     77.4879837036     -52.1225280761
195 175    0   16     -0.6321014881     -9.6706733703     -0.2035175085     -0.0320250034     -0.1116547346     -0.0165824270     27.8447170257     77.4879837036     -52.1225280761
196 128    0   17     -0.3519655704     -9.7592630386     -0.1149275422     -0.0493358087     -0.1215085744     -0.0051306581     27.8447170257     77.4879837036     -52.1225280761
197  81    0   18     -0.3519655704     -9.7592630386     -0.1149275422     -0.0493358087     -0.1215085744     -0.0051306581     27.8447170257     77.4879837036     -52.1225280761
198  33    0   17     -0.4237952709     -9.7185602188     -0.0430978250     -0.0288291597     0.0209727120     -0.0051306581     27.1442203521     77.8394012451     -51.7851676940
198 242    1   17     -0.5411171436     -9.8071498870     -0.0981672668     -0.0261659598     0.1099236488     -0.0269689106     27.1442203521     77.8394012451     -51.7851676940
199 194    1   18     -0.5411171436     -9.8071498870     -0.0981672668     -0.0261659598     0.1099236488     -0.0269689106     27.1442203521     77.8394012451     -51.7851676940
200 147    0   16     -0.6009752750     -9.7951784133     -0.0335205316     -0.0064582672     0.1229733347     -0.0405512428     27.1442203521     77.8394012451     -51.7851676940
201 100    1   15     -0.5554831027     -9.7568693161     -0.1077445626     0.0103199052     0.0398814439     -0.0120549821     27.1442203521     77.8394012451     -51.7851676940
202  52    1   15     -0.5554831027     -9.7568693161     -0.1077445626     0.0103199052     0.0398814439     -0.0120549821     27.1442203521     77.8394012451     -51.7851676940
203   5    0   15     -0.5028079986     -9.6730680465     -0.2633756160     0.0063251018     -0.0109857058     0.0127127933     27.1442203521     77.8394012451     -51.7851676940
203 212    0   15     -0.4309782505     -9.7856006622     -0.0574637699     -0.0077898669     0.0215053534     0.0201697564     27.1442203521     77.8394012451     -51.7851676940
204 164    0   14     -0.4309782505     -9.7856006622     -0.0574637699     -0.0077898669     0.0215053534     0.0201697564     27.1442203521     77.8394012451     -51.7851676940
205 116    1   15     -0.4668931484     -9.7784175872     0.0790126848     -0.0101867485     0.0798294639     0.0436059284     27.1442203521     77.8394012451     -51.7851676940
206  69    1   14     -0.5578774452     -9.7377147674     -0.0766183614     0.0097872629     0.1376209378     0.0550576972     27.6695919036     76.9608535766     -52.6285743713
207  21    0   13     -0.5578774452     -9.7377147674     -0.0766183614     0.0097872629     0.1376209378     0.0550576972     27.6695919036     76.9608535766     -52.6285743713
207 229    0   13     -0.5075965881     -9.6874332427     -0.0502807998     -0.0027297849     0.1277670979     0.0886140441     27.6695919036     76.9608535766     -52.6285743713
208 182    0   12     -0.4956250190     -9.8813743591     -0.1364764571     -0.0245680356     0.0673124217     0.1245672583     27.6695919036     76.9608535766     -52.6285743713
209 135    0   12     -0.4956250190     -9.8813743591     -0.1364764571     -0.0245680356     0.0673124217     0.1245672583     27.6695919036     76.9608535766     -52.6285743713
210  88    0   11     -0.5291455268     -9.7305316925     -0.1388707752     0.0188421478     0.0902159500     0.1192408561     27.6695919036     76.9608535766     -52.6285743713
211  40    0   10     -0.5913979530     -9.5940551757     -0.1173218607     -0.0037950649     0.1466758251     0.1139144539     27.6695919036     76.9608535766     -52.6285743713
211 249    0   11     -0.5913979530     -9.5940551757     -0.1173218607     -0.0037950649     0.1466758251     0.1139144539     27.6695919036     76.9608535766     -52.6285743713
212 201    0   11     -0.6225241661     -9.6347589492     -0.0598580884     -0.0663803005     0.1469421482     0.1213714122     27.6695919036     76.9608535766     -52.6285743713
213 154   -1   11     -0.6656219959     -9.7448978424     -0.0215489125     -0.0890175056     0.1549317598     0.1128491640     26.9690971374     78.0151138305     -51.2791213989
214 107   -2   11     -0.6656219959     -9.7448978424     -0.0215489125     -0.0890175056     0.1549317598     0.1128491640     26.9690971374     78.0151138305     -51.2791213989
215  60   -1    9     -0.7302687168     -9.8095445632     0.1388707752     -0.0807615852     0.1863575172     0.1069901227     26.9690971374     78.0151138305     -51.2791213989
216  12   -1    8     -0.8475905418     -9.7736291885     -0.0670410633     -0.0480042076     0.2159190654     0.0992668342     26.9690971374     78.0151138305     -51.2791213989
216 220   -1    7     -0.8475905418     -9.7736291885     -0.0670410633     -0.0480042076     0.2159190654     0.0992668342     26.9690971374     78.0151138305     -51.2791213989
217 173    0    6     -0.9601238250     -9.7281370162     -0.0191545906     -0.0221711564     0.1645192861     0.0438722515     26.9690971374     78.0151138305     -51.2791213989
218 125   -1    5     -0.9194203376     -9.6850395202     -0.1005615949     0.0012650191     0.0638502597     -0.0085928192     26.9690971374     78.0151138305     -51.2791213989
219  77   -1    3     -0.9194203376     -9.6850395202     -0.1005615949     0.0012650191     0.0638502597     -0.0085928192     26.9690971374     78.0151138305     -51.2791213989
220  29    0    3     -0.7350573539     -9.6706733703     -0.4309782505     -0.0125836300     -0.0474715662     -0.0397522783     26.9690971374     78.0151138305     -51.2791213989
220 237   -1    3     -0.6680163383     -9.7137708663     -0.1604196929     -0.0594559764     -0.1159158468     -0.0139192223     27.4944686889     77.8394012451     -49.7609901428
221 190   -1    2     -0.6680163383     -9.7137708663     -0.1604196929     -0.0594559764     -0.1159158468     -0.0139192223     27.4944686889     77.8394012451     -49.7609901428
222 143    0    2     -0.6416787624     -9.7544746398     -0.2035175085     -0.0269649171     -0.0527979755     0.0028589468     27.4944686889     77.8394012451     -49.7609901428
223  96    0    3     -0.7709722518     -9.5868721008     -0.1268991470     -0.0389493255     -0.0333565998     0.0268277597     27.4944686889     77.8394012451     -49.7609901428
224  48    0    2     -0.7709722518     -9.5868721008     -0.1268991470     -0.0389493255     -0.0333565998     0.0268277597     27.4944686889     77.8394012451     -49.7609901428
225   0   -1    1     -0.7901268005     -9.7017993927     -0.2753472328     -0.0639834165     -0.0450746870     -0.0205772256     27.4944686889     77.8394012451     -49.7609901428
225 209   -1    1     -0.8404075622     -9.7760238647     -0.2873188495     -0.0488031768     -0.0735709428     -0.1050007224     27.4944686889     77.8394012451     -49.7609901428
226 161    0    0     -0.8404075622     -9.7760238647     -0.2873188495     -0.0488031768     -0.0735709428     -0.1050007224     27.4944686889     77.8394012451     -49.7609901428
227 113    0    1     -0.6392844200     -9.8191213607     -0.1915459060     -0.0458736467     -0.1670493125     -0.1577321052     27.4944686889     77.8394012451     -49.7609901428
228  66    0    1     -0.5722434043     -9.6874332427     -0.2609812974     -0.0802289485     -0.2056657314     -0.1121913671     28.5452117919     77.4879837036     -51.7851676940
229  19   -1    1     -0.5722434043     -9.6874332427     -0.2609812974     -0.0802289485     -0.2056657314     -0.1121913671     28.5452117919     77.4879837036     -51.7851676940
229 228   -1    1     -0.5770320415     -9.6467304229     -0.3399939537     -0.1273676156     -0.2485432863     -0.0445460414     28.5452117919     77.4879837036     -51.7851676940
230 181    0    1     -0.5387228012     -9.7448978424     -0.2897131729     -0.0898164749     -0.1518690681     -0.0458776426     28.5452117919     77.4879837036     -51.7851676940
231 134   -1    1     -0.5387228012     -9.7448978424     -0.2897131729     -0.0898164749     -0.1518690681     -0.0458776426     28.5452117919     77.4879837036     -51.7851676940
232  87   -1    0     -0.4980193138     -9.7664461135     -0.3088677406     -0.0767667865     -0.0296281147     -0.0059296183     28.5452117919     77.4879837036     -51.7851676940
233  40    0    0     -0.4932306766     -9.7448978424     -0.3711201906     -0.1180464153     -0.0586570167     0.1370843172     28.5452117919     77.4879837036     -51.7851676940
233 248    0    0     -0.4932306766     -9.7448978424     -0.3711201906     -0.1180464153     -0.0586570167     0.1370843172     28.5452117919     77.4879837036     -51.7851676940
234 201    0    0     -0.6081582069     -9.6994056701     -0.4309782505     -0.0970071220     0.0020639815     0.2401502132     28.5452117919     77.4879837036     -51.7851676940
235 153    0    0     -0.6823822021     -9.6946163177     -0.4333725929     -0.0216385149     0.0883517169     0.2832940864     29.4208335876     78.3665313720     -48.9175834655
236 106    0    0     -0.6823822021     -9.6946163177     -0.4333725929     -0.0216385149     0.0883517169     0.2832940864     29.4208335876     78.3665313720     -48.9175834655
237  59    0    0     -0.7805495262     -9.6419420242     -0.3950634002     0.0508005666     0.2047336339     0.2627874374     29.4208335876     78.3665313720     -48.9175834655
238  11    0    0     -0.8523792266     -9.8119382858     -0.4214009761     0.0654481792     0.3104627370     0.1890167427     29.4208335876     78.3665313720     -48.9175834655
238 219    0    0     -0.8523792266     -9.8119382858     -0.4214009761     0.0654481792     0.3104627370     0.1890167427     29.4208335876     78.3665313720     -48.9175834655
239 172    0    0     -0.9313919067     -9.8334875106     -0.4644988059     0.1016677141     0.1876891231     0.1882177829     29.4208335876     78.3665313720     -48.9175834655
240 124    0    0     -0.8571679115     -9.6826448440     -0.4501328468     0.2401541948     0.2204465150     0.0156423149     29.4208335876     78.3665313720     -48.9175834655
241  76    0    0     -0.8571679115     -9.6826448440     -0.4501328468     0.2401541948     0.2204465150     0.0156423149     29.4208335876     78.3665313720     -48.9175834655
242  29    0    0     -0.6440730571     -9.6946163177     -0.5913979530     0.3256429672     0.4532103538     -0.2778424978     29.4208335876     78.3665313720     -48.9175834655
242 237    1    1     -0.4836534023     -9.6754617691     -0.3519655704     0.2726452589     0.7038176059     -0.4256501674     29.4208335876     78.3665313720     -48.9175834655
243 190    2    2     -0.4836534023     -9.6754617691     -0.3519655704     0.2726452589     0.7038176059     -0.4256501674     29.4208335876     78.3665313720     -48.9175834655
244 142    3    2     -0.4261896133     -9.6323642730     0.1268991470     0.1850259208     0.9554902076     -0.3321717977     28.3700885772     79.4207916259     -51.9538459777
245  94    4    3     -0.4070350170     -9.6706733703     0.3016848087     0.0425446462     1.0811933326     -0.0501387643     28.3700885772     79.4207916259     -51.9538459777
246  46    4    3     -0.4070350170     -9.6706733703     0.3016848087     0.0425446462     1.0811933326     -0.0501387643     28.3700885772     79.4207916259     -51.9538459777
246 253    4    1     -0.5722434043     -9.8550367355     -0.2705585718     -0.0402809238     1.0825248908     0.2433460474     28.3700885772     79.4207916259     -51.9538459777
247 205    4    0     -0.5794263362     -9.8502473831     -0.5075965881     0.1115215659     1.2295335531     0.2332258939     28.3700885772     79.4207916259     -51.9538459777
248 158    3    0     -0.5794263362     -9.8502473831     -0.5075965881     0.1115215659     1.2295335531     0.2332258939     28.3700885772     79.4207916259     -51.9538459777
249 111    3    0     -0.7637892246     -9.6754617691     -0.5387228012     0.2342951536     1.4202188491     0.0955383682     28.3700885772     79.4207916259     -51.9538459777
250  63    4    0     -0.8475905418     -9.5150423049     -0.2992904472     0.1876891231     1.4953211784     0.0071200699     28.3700885772     79.4207916259     -51.9538459777
251  15    5    1     -0.8475905418     -9.5150423049     -0.2992904472     0.1876891231     1.4953211784     0.0071200699     28.3700885772     79.4207916259     -51.9538459777
251 223    5    2     -0.8858997344     -9.7712354660     -0.1699969768     0.0915475559     1.4905273914     -0.0575957298     27.6695919036     79.4207916259     -54.6527481079
252 175    4    3     -0.5291455268     -9.8526420593     -0.0838013267     0.0979392433     1.6188937187     -0.0573294115     27.6695919036     79.4207916259     -54.6527481079
253 128    6    3     -0.5291455268     -9.8526420593     -0.0838013267     0.0979392433     1.6188937187     -0.0573294115     27.6695919036     79.4207916259     -54.6527481079
254  81    7    1     -0.6728049278     -9.7377147674     0.1316878080     0.1290986776     1.9243629455     0.0686400318     27.6695919036     79.4207916259     -54.6527481079
255  32    7    1     -0.0814070034     -11.7968330383     0.2370380401     0.1064614892     1.8489942550     0.3741092681     27.6695919036     79.4207916259     -54.6527481079
255 241    9    0     -0.0814070034     -11.7968330383     0.2370380401     0.1064614892     1.8489942550     0.3741092681     27.6695919036     79.4207916259     -54.6527481079
  0 193   10   -1     -1.2570199966     -9.7353200912     -0.3447826147     0.0406804037     2.0537946224     0.6585391998     27.6695919036     79.4207916259     -54.6527481079
  1 145   10   -2     -0.9960386276     -9.8286991119     -0.5411171436     -0.0088551473     1.8487279891     0.5685229301     27.6695919036     79.4207916259     -54.6527481079
  2  98   11   -4     -0.9960386276     -9.8286991119     -0.5411171436     -0.0088551473     1.8487279891     0.5685229301     27.6695919036     79.4207916259     -54.6527481079
  3  50   10   -4     -1.3096951246     -9.6515188217     -0.6201298236     0.1693130254     1.5320732593     0.6931607723     30.6466999053     79.5964965820     -57.5203323364
  4   2    7   -4     -1.2522312402     -9.7616577148     -0.3998520660     0.3112616777     1.2284682989     0.5972855091     30.6466999053     79.5964965820     -57.5203323364
  4 210    6   -4     -1.2522312402     -9.7616577148     -0.3998520660     0.3112616777     1.2284682989     0.5972855091     30.6466999053     79.5964965820     -57.5203323364
  5 162    6   -3     -0.4884420394     -9.5820837020     -0.3256280183     0.4028758525     1.1887866210     0.4553369045     30.6466999053     79.5964965820     -57.5203323364
  6 114    5   -2     -0.8643508911     -9.6754617691     -0.7829438209     0.5469550609     1.8503259658     -0.0533346080     30.6466999053     79.5964965820     -57.5203323364
  7  66    4   -2     -0.8643508911     -9.6754617691     -0.7829438209     0.5469550609     1.8503259658     -0.0533346080     30.6466999053     79.5964965820     -57.5203323364
  8  17    4   -1     -1.1396980285     -9.5389852523     -0.1699969768     0.5304431915     2.2018685340     -0.3809083938     30.6466999053     79.5964965820     -57.5203323364
  8 225    4    0     -1.0295591354     -9.6227865219     0.2537982940     0.4084685325     2.1651163101     -0.3241822242     30.6466999053     79.5964965820     -57.5203323364
  9 178    3    0     -1.0295591354     -9.6227865219     0.2537982940     0.4084685325     2.1651163101     -0.3241822242     30.6466999053     79.5964965820     -57.5203323364
 10 130    2    0     -1.4413828849     -9.5772943496     -0.3352053165     0.3229797840     1.9728331565     -0.2480146408     31.5223217010     80.8264694213     -64.4362640380
 11  82    1    0     -1.0080102682     -9.7903900146     -0.4812590599     0.3243113756     1.7291501998     -0.2333670139     31.5223217010     80.8264694213     -64.4362640380
 12  34    0    0     -1.0080102682     -9.7903900146     -0.4812590599     0.3243113756     1.7291501998     -0.2333670139     31.5223217010     80.8264694213     -64.4362640380
 12 242    0    0     -1.0966002941     -9.5725059509     -0.0095772953     0.3986146926     1.7416672706     -0.4855722427     31.5223217010     80.8264694213     -64.4362640380
 13 195    0    1     -0.5937922477     -9.8430643081     -0.0143659424     0.3381600379     1.7392704486     -0.6040847301     31.5223217010     80.8264694213     -64.4362640380
 14 146    0    2     -0.5937922477     -9.8430643081     -0.0143659424     0.3381600379     1.7392704486     -0.6040847301     31.5223217010     80.8264694213     -64.4362640380
 15  98    0    2     -0.2897131729     -9.9939069747     -0.2250664234     0.3709174156     1.8894749641     -0.7087485313     31.5223217010     80.8264694213     -64.4362640380
 16  51   -1    3     -0.6943538665     -9.5916604995     0.1173218607     0.2974130630     2.0548598766     -0.6861113548     31.5223217010     80.8264694213     -64.4362640380
 17   3   -2    3     -0.6943538665     -9.5916604995     0.1173218607     0.2974130630     2.0548598766     -0.6861113548     31.5223217010     80.8264694213     -64.4362640380
 17 210   -1    3     -0.8882941246     -9.3570165634     0.2849245071     0.1378872513     2.0519301891     -0.4975565910     31.5223217010     80.8264694213     -64.4362640380
 18 163    0    3     -0.6201298236     -9.7065887451     0.2226721048     -0.0687771797     1.9435379028     -0.2357639074     29.9462051391     77.8394012451     -68.9906616210
 19 115    1    3     -0.6201298236     -9.7065887451     0.2226721048     -0.0687771797     1.9435379028     -0.2357639074     29.9462051391     77.8394012451     -68.9906616210
 20  67    3    2     -0.4429498672     -9.7999668121     0.3567542552     -0.0860879993     1.8631092071     -0.0570630931     29.9462051391     77.8394012451     -68.9906616210
 21  19    4    1     -0.4597101688     -9.8598251342     0.1149275422     -0.0717067050     1.8146389961     0.0534597778     29.9462051391     77.8394012451     -68.9906616210
 21 227    5    1     -0.4597101688     -9.8598251342     0.1149275422     -0.0717067050     1.8146389961     0.0534597778     29.9462051391     77.8394012451     -68.9906616210
 22 179    5    0     -0.3567542552     -9.9795408248     -0.2226721048     0.0071240625     1.7267533302     0.0699716281     29.9462051391     77.8394012451     -68.9906616210
 23 131    4   -1     -0.4118237018     -9.8981342315     -0.2825301933     0.1959450531     1.7477926254     -0.0474755668     29.9462051391     77.8394012451     -68.9906616210
 24  84    5   -2     -0.4118237018     -9.8981342315     -0.2825301933     0.1959450531     1.7477926254     -0.0474755668     29.9462051391     77.8394012451     -68.9906616210
 25  36    4   -2     -0.5890036106     -9.8047552108     -0.2130948066     0.3139249086     1.8252917289     -0.2101971864     29.9462051391     77.8394012451     -68.9906616210
 25 244    3   -2     -0.5243568897     -9.4719448089     0.1173218607     0.2646556854     1.6580428123     -0.2623959064     32.9233131408     78.3665313720     -70.8461532592
 26 196    3   -1     -0.5243568897     -9.4719448089     0.1173218607     0.2646556854     1.6580428123     -0.2623959064     32.9233131408     78.3665313720     -70.8461532592
 27 149    2    0     -0.4333725929     -9.7664461135     0.1412650966     0.0936781120     1.3901246833     -0.1571994543     32.9233131408     78.3665313720     -70.8461532592
 28 101    2    0     -0.2490096569     -9.7568693161     0.1340821266     0.0555943298     1.3259415626     -0.0735749340     32.9233131408     78.3665313720     -70.8461532592
 29  54    2    0     -0.2490096569     -9.7568693161     0.1340821266     0.0555943298     1.3259415626     -0.0735749340     32.9233131408     78.3665313720     -70.8461532592
 30   6    3    0     -0.4261896133     -9.6730680465     0.1556310415     0.0409467220     1.3475134372     -0.0685148525     32.9233131408     78.3665313720     -70.8461532592
 30 214    3    0     -0.2561926364     -9.7736291885     0.1987288665     0.0217716717     1.2167502641     -0.0304310750     32.9233131408     78.3665313720     -70.8461532592
 31 167    2    0     -0.2561926364     -9.7736291885     0.1987288665     0.0217716717     1.2167502641     -0.0304310750     32.9233131408     78.3665313720     -70.8461532592
 32 119    3    0     -0.2178834438     -9.8837680816     0.1987288665     0.0611870574     1.2918524742     -0.0610578966     32.9233131408     78.3665313720     -70.8461532592
 33  71    3    0     -0.3471769332     -9.7903900146     0.0000000000     0.1615897417     1.4140934944     -0.1156535267     34.8496780395     78.1908187866     -73.3763732910
 34  22    2    0     -0.3471769332     -9.7903900146     0.0000000000     0.1615897417     1.4140934944     -0.1156535267     34.8496780395     78.1908187866     -73.3763732910
 34 230    3   -1     -0.0383091812     -9.7927837371     -0.1532367229     0.1887544155     1.3400564193     -0.1175177574     34.8496780395     78.1908187866     -73.3763732910
 35 182    3   -1     -0.2418267011     -9.8670082092     0.1484480619     0.1919502449     1.4638953208     -0.1960822105     34.8496780395     78.1908187866     -73.3763732910
 36 134    2    0     -0.2418267011     -9.8670082092     0.1484480619     0.1919502449     1.4638953208     -0.1960822105     34.8496780395     78.1908187866     -73.3763732910
 37  86    3    0     -0.4621044635     -9.5222253799     0.1340821266     0.1959450531     1.4849347114     -0.1587973833     34.8496780395     78.1908187866     -73.3763732910
 38  39    3    0     -0.2514039993     -9.5772943496     0.2202777862     0.1352240562     1.1901181983     -0.0397522783     34.8496780395     78.1908187866     -73.3763732910
 38 247    3    0     -0.2514039993     -9.5772943496     0.2202777862     0.1352240562     1.1901181983     -0.0397522783     34.8496780395     78.1908187866     -73.3763732910
 39 199    3    1     0.0000000000     -9.8215160369     0.2202777862     0.0484036874     1.1749379634     -0.0666506195     34.8496780395     78.1908187866     -73.3763732910
 40 150    3    2     -0.2346437215     -9.9029226303     0.2609812974     0.0484036874     1.5642980575     -0.1731786727     37.6516609191     77.1365661621     -74.0511016845
 41 102    3    2     -0.2346437215     -9.9029226303     0.2609812974     0.0484036874     1.5642980575     -0.1731786727     37.6516609191     77.1365661621     -74.0511016845
 42  54    3    2     -0.1556310415     -9.8741912841     0.2490096569     0.1192448501     1.5845383644     -0.1103271245     37.6516609191     77.1365661621     -74.0511016845
 43   7    4    2     0.1173218607     -9.9508094787     0.1125332117     0.1850259208     1.5903974533     -0.0826298236     37.6516609191     77.1365661621     -74.0511016845
 43 215    4    1     0.1173218607     -9.9508094787     0.1125332117     0.1850259208     1.5903974533     -0.0826298236     37.6516609191     77.1365661621     -74.0511016845
 44 167    4    1     -0.1987288665     -9.7329254150     0.3471769332     0.2508070230     1.6884032249     -0.1755755519     37.6516609191     77.1365661621     -74.0511016845
 45 119    4    2     -0.3375996351     -9.5461683273     0.3902747631     0.2276371479     1.4750808715     -0.1585310697     37.6516609191     77.1365661621     -74.0511016845
 46  72    3    2     -0.3375996351     -9.5461683273     0.3902747631     0.2276371479     1.4750808715     -0.1585310697     37.6516609191     77.1365661621     -74.0511016845
 47  24    2    2     -0.1771799468     -9.6251811981     0.3998520660     0.1466758251     1.0934439849     -0.0879562282     37.6516609191     77.1365661621     -74.0511016845
 47 233    1    2     -0.4333725929     -9.5437746047     0.6751992702     0.0691766643     0.8228627204     -0.0746402215     38.1770324707     75.9065933227     -75.5692291259
 48 185    0    2     -0.4333725929     -9.5437746047     0.6751992702     0.0691766643     0.8228627204     -0.0746402215     38.1770324707     75.9065933227     -75.5692291259
 49 137    0    2     -0.2992904472     -9.6730680465     0.5722434043     -0.0440094089     0.4627978801     0.0654441833     38.1770324707     75.9065933227     -75.5692291259
 50  89    0    1     -0.3663315296     -9.7520809173     0.4692874431     -0.1020672082     0.1834280014     0.2047296285     38.1770324707     75.9065933227     -75.5692291259
 51  41    0    0     -0.3663315296     -9.7520809173     0.4692874431     -0.1020672082     0.1834280014     0.2047296285     38.1770324707     75.9065933227     -75.5692291259
 51 249    0    0     -0.3208393812     -9.7209539413     0.4333725929     -0.1271013021     0.0523984909     0.3019365072     38.1770324707     75.9065933227     -75.5692291259
 52 201    0    0     -0.3687258243     -9.7161655426     0.4525271415     -0.1838275051     0.0108525466     0.2377533435     38.1770324707     75.9065933227     -75.5692291259
 53 153    0    0     -0.3687258243     -9.7161655426     0.4525271415     -0.1838275051     0.0108525466     0.2377533435     38.1770324707     75.9065933227     -75.5692291259
 54 106    0    0     -0.3543598890     -9.7951784133     0.3328109979     -0.2370915174     -0.0200405931     0.1549277544     38.1770324707     75.9065933227     -75.5692291259
 55  58    0    0     -0.3543598890     -9.8454589843     0.1723913097     -0.1987414264     -0.0251006746     0.0694389867     38.1770324707     75.9065933227     -75.5692291259
 56  10    0    0     -0.3543598890     -9.8454589843     0.1723913097     -0.1987414264     -0.0251006746     0.0694389867     38.1770324707     75.9065933227     -75.5692291259
 56 218    0    0     -0.3160507440     -9.8502473831     0.1867572593     -0.0946102333     0.0047271828     0.0073863897     40.1033973693     78.5422439575     -74.0511016845
 57 170    0    0     -0.3328109979     -9.7017993927     0.1867572593     -0.0053929853     0.0017976613     -0.0360237956     40.1033973693     78.5422439575     -74.0511016845
 58 122    0    0     -0.3328109979     -9.7017993927     0.1867572593     -0.0053929853     0.0017976613     -0.0360237956     40.1033973693     78.5422439575     -74.0511016845
 59  74    0    0     -0.2274607658     -9.9723577499     0.2322494029     0.0934117984     -0.0075235438     -0.0509377241     40.1033973693     78.5422439575     -74.0511016845
 60  26    0    0     -0.2537982940     -9.7401084899     0.3447826147     0.1717099094     -0.0176437115     -0.0259036302     40.1033973693     78.5422439575     -74.0511016845
 60 234    0    0     -0.2537982940     -9.7401084899     0.3447826147     0.1717099094     -0.0176437115     -0.0259036302     40.1033973693     78.5422439575     -74.0511016845
 61 186    0    0     -0.2442210197     -9.7664461135     0.3519655704     0.1762373542     -0.0171110701     -0.0240393900     40.1033973693     78.5422439575     -74.0511016845
 62 139    0    0     -0.2107004880     -9.5749006271     -0.1580253696     0.1818300724     -0.0258996367     -0.0000705747     40.1033973693     78.5422439575     -74.0511016845
 63  91    0    0     -0.2107004880     -9.5749006271     -0.1580253696     0.1818300724     -0.0258996367     -0.0000705747     40.1033973693     78.5422439575     -74.0511016845
 64  42    0    2     -0.4429498672     -9.5677175521     -0.1149275422     0.0537300968     -0.0011318604     -0.0285668354     40.9790153503     78.0151138305     -75.2318725585
 64 251    1    4     -0.3854861259     -9.6539134979     -0.4214009761     -0.0405472469     -0.1406836271     0.0284256820     40.9790153503     78.0151138305     -75.2318725585
 65 203    1    7     -0.3854861259     -9.6539134979     -0.4214009761     -0.0405472469     -0.1406836271     0.0284256820     40.9790153503     78.0151138305     -75.2318725585
 66 155    0   11     -0.2825301933     -9.6634902954     -0.4549215316     -0.1281665802     -0.3358962774     0.0910109233     40.9790153503     78.0151138305     -75.2318725585
 67 108    0   14     -0.2322494029     -9.8430643081     -0.2753472328     -0.1928823947     -0.4650615692     0.0681073904     40.9790153503     78.0151138305     -75.2318725585
 68  61   -1   18     -0.2322494029     -9.8430643081     -0.2753472328     -0.1928823947     -0.4650615692     0.0681073904     40.9790153503     78.0151138305     -75.2318725585
 69  13   -2   21     -0.2202777862     -9.9891185760     0.2585869789     -0.1494721889     -0.4062047958     0.0175065541     40.9790153503     78.0151138305     -75.2318725585
 69 221   -1   23     -0.3615428924     -9.7760238647     0.0766183614     -0.0248343563     -0.2312324762     -0.0195119457     40.9790153503     78.0151138305     -75.2318725585
 70 174    0   25     -0.3615428924     -9.7760238647     0.0766183614     -0.0248343563     -0.2312324762     -0.0195119457     40.9790153503     78.0151138305     -75.2318725585
 71 127    0   26     -0.2633756160     -9.6778564453     -0.3112620830     -0.0000665821     -0.1638534784     -0.0053969774     40.4536437988     77.4879837036     -75.0631866455
 72  80    0   28     -0.3806974601     -9.6874332427     -0.1125332117     -0.0874195957     -0.1737073183     0.0031252670     40.4536437988     77.4879837036     -75.0631866455
 73  32    0   31     -0.3806974601     -9.6874332427     -0.1125332117     -0.0874195957     -0.1737073183     0.0031252670     40.4536437988     77.4879837036     -75.0631866455
 73 241    1   32     -0.1484480619     -9.8502473831     0.2322494029     -0.1529343605     -0.2959482669     0.0627809810     40.4536437988     77.4879837036     -75.0631866455
 74 193    2   35     -0.3591485500     -9.8071498870     0.0742240333     -0.1390857105     -0.2634572029     0.0393448114     40.4536437988     77.4879837036     -75.0631866455
 75 145    1   38     -0.3591485500     -9.8071498870     0.0742240333     -0.1390857105     -0.2634572029     0.0393448114     40.4536437988     77.4879837036     -75.0631866455
 76  98    2   38     -0.1532367229     -9.9244718551     0.4812590599     -0.0956755256     -0.2386894464     0.0494649744     40.4536437988     77.4879837036     -75.0631866455
 77  50    3   38     -0.2298550844     -9.6898279190     0.1221105098     0.0001997370     -0.1872896575     0.0539924144     40.4536437988     77.4879837036     -75.0631866455
 78   2    2   37     -0.2298550844     -9.6898279190     0.1221105098     0.0001997370     -0.1872896575     0.0539924144     40.4536437988     77.4879837036     -75.0631866455
 78 210    2   35     -0.1484480619     -9.7520809173     0.0359148550     0.0012650191     -0.2069973468     0.0649115467     39.7531471252     78.5422439575     -74.7258300781
 79 162    2   36     -0.1819685935     -9.6179981231     -0.1628140068     -0.0378840446     -0.1734410047     0.0369479298     39.7531471252     78.5422439575     -74.7258300781
 80 114    2   38     -0.1819685935     -9.6179981231     -0.1628140068     -0.0378840446     -0.1734410047     0.0369479298     39.7531471252     78.5422439575     -74.7258300781
 81  67    1   39     -0.1891515731     -9.7784175872     0.3088677406     -0.1140516042     -0.2133890151     0.0420080089     39.7531471252     78.5422439575     -74.7258300781
 82  19    0   41     -0.2681642532     -9.8526420593     0.7566062927     -0.1462763547     -0.2056657314     0.0305562448     39.7531471252     78.5422439575     -74.7258300781
 82 228    0   40     -0.2681642532     -9.8526420593     0.7566062927     -0.1462763547     -0.2056657314     0.0305562448     39.7531471252     78.5422439575     -74.7258300781
 83 181    0   38     -0.1460537433     -9.8598251342     0.2633756160     -0.0663803005     -0.1353572130     0.0254961609     39.7531471252     78.5422439575     -74.7258300781
 84 133    0   36     -0.3591485500     -9.7544746398     -0.0119716191     0.0095209417     0.0286959981     -0.0040653762     39.7531471252     78.5422439575     -74.7258300781
 85  85    0   34     -0.3591485500     -9.7544746398     -0.0119716191     0.0095209417     0.0286959981     -0.0040653762     39.7531471252     78.5422439575     -74.7258300781
 86  37    0   33     -0.2490096569     -9.7137708663     0.2274607658     -0.0256333160     0.0252338361     0.0390784883     39.7531471252     78.5422439575     -74.7258300781
 86 245    1   33     -0.3567542552     -9.7520809173     0.2322494029     -0.0879522323     0.0095209465     0.0220339989     39.0526542663     78.5422439575     -74.7258300781
 87 197    1   34     -0.3567542552     -9.7520809173     0.2322494029     -0.0879522323     0.0095209465     0.0220339989     39.0526542663     78.5422439575     -74.7258300781
 88 149    0   32     -0.3471769332     -9.7520809173     0.5195682525     -0.0972734355     0.0476047277     0.0124464726     39.0526542663     78.5422439575     -74.7258300781
 89 101    0   31     -0.3591485500     -9.7281370162     0.3495712518     -0.0621191787     0.0492026519     0.0444048929     39.0526542663     78.5422439575     -74.7258300781
 90  53    0   31     -0.3591485500     -9.7281370162     0.3495712518     -0.0621191787     0.0492026519     0.0444048929     39.0526542663     78.5422439575     -74.7258300781
 91   5    0   30     -0.3328109979     -9.8334875106     0.2609812974     -0.0432104492     0.0111188662     0.0420080089     39.0526542663     78.5422439575     -74.7258300781
 91 212   -1   27     -0.3783031463     -9.8071498870     0.0981672668     0.0111188650     0.0571922540     0.0079190301     39.0526542663     78.5422439575     -74.7258300781
 92 164   -2   22     -0.3783031463     -9.8071498870     0.0981672668     0.0111188650     0.0571922540     0.0079190301     39.0526542663     78.5422439575     -74.7258300781
 93 116   -2   22     -0.4429498672     -9.7616577148     0.0383091812     -0.0184426736     0.0830253028     -0.0064622583     39.0526542663     78.5422439575     -74.7258300781
 94  68   -1   19     -0.3902747631     -9.8646135330     0.2322494029     -0.0274975585     0.0790305089     0.0052558288     40.1033973693     78.5422439575     -72.7016525268
 95  20    0   15     -0.3902747631     -9.8646135330     0.2322494029     -0.0274975585     0.0790305089     0.0052558288     40.1033973693     78.5422439575     -72.7016525268
 95 227   -1   19     -0.4453442096     -9.7137708663     0.1747856235     0.0039282199     0.1072604417     0.0132454335     40.1033973693     78.5422439575     -72.7016525268
 96 179   -1   18     -0.3902747631     -9.7592630386     0.0670410633     -0.0123173105     0.0872864341     0.0212350368     40.1033973693     78.5422439575     -72.7016525268
 97 132    0   21     -0.3902747631     -9.7592630386     0.0670410633     -0.0123173105     0.0872864341     0.0212350368     40.1033973693     78.5422439575     -72.7016525268
 98  84    0   28     -0.3902747631     -9.6850395202     -0.1388707752     -0.0333566045     0.0968739604     0.0060547885     40.1033973693     78.5422439575     -72.7016525268
 99  36    0   27     -0.3806974601     -9.8837680816     0.3926690864     -0.0642497444     0.0819600296     -0.0120549821     40.1033973693     78.5422439575     -72.7016525268
 99 244    0   28     -0.3806974601     -9.8837680816     0.3926690864     -0.0642497444     0.0819600296     -0.0120549821     40.1033973693     78.5422439575     -72.7016525268
100 196    0   28     -0.4333725929     -9.7113771438     0.0287318849     -0.0131162703     0.0896833229     -0.0157834625     40.1033973693     78.5422439575     -72.7016525268
101 149    0   27     -0.4477385520     -9.7544746398     0.1867572593     -0.0123173105     0.0587901782     -0.0112560212     41.6795120239     76.6094360351     -72.8703308105
102 101    0   27     -0.4477385520     -9.7544746398     0.1867572593     -0.0123173105     0.0587901782     -0.0112560212     41.6795120239     76.6094360351     -72.8703308105
103  53    0   26     -0.4884420394     -9.7065887451     -0.2083061695     -0.0120509898     0.0574585723     -0.0141855430     41.6795120239     76.6094360351     -72.8703308105
104   5    0   27     -0.4429498672     -9.8957395553     0.3639371871     -0.0741035890     0.0103199064     -0.0216425061     41.6795120239     76.6094360351     -72.8703308105
104 213    0   26     -0.4429498672     -9.8957395553     0.3639371871     -0.0741035890     0.0103199064     -0.0216425061     41.6795120239     76.6094360351     -72.8703308105
105 165   -2   26     -0.4118237018     -9.7736291885     0.1436594247     -0.0165784335     0.0318918418     -0.0083264999     41.6795120239     76.6094360351     -72.8703308105
106 117   -2   27     -0.4190066337     -9.7496862411     -0.0119716191     -0.0003329031     0.0119178283     0.0081853504     41.6795120239     76.6094360351     -72.8703308105
107  69   -1   26     -0.4190066337     -9.7496862411     -0.0119716191     -0.0003329031     0.0119178283     0.0081853504     41.6795120239     76.6094360351     -72.8703308105
108  21   -1   25     -0.3926690864     -9.7329254150     -0.0814070034     -0.0176437129     -0.0099204254     -0.0051306581     41.6795120239     76.6094360351     -72.8703308105
108 230    0   24     -0.4597101688     -9.7401084899     0.0119716191     -0.0312260413     0.0052598233     -0.0203109073     40.2785224914     78.3665313720     -72.8703308105
109 182    0   24     -0.4597101688     -9.7401084899     0.0119716191     -0.0312260413     0.0052598233     -0.0203109073     40.2785224914     78.3665313720     -72.8703308105
110 134    0   25     -0.4549215316     -9.8239097595     0.0766183614     -0.0575917339     -0.0301607584     0.0047231884     40.2785224914     78.3665313720     -72.8703308105
111  86    0   26     -0.3639371871     -9.7879953384     0.0814070034     -0.0613202142     -0.0615865325     0.0228329610     40.2785224914     78.3665313720     -72.8703308105
112  38    0   27     -0.3639371871     -9.7879953384     0.0814070034     -0.0613202142     -0.0615865325     0.0228329610     40.2785224914     78.3665313720     -72.8703308105
112 247    0   27     -0.4118237018     -9.7281370162     -0.0383091812     -0.0448083686     -0.0389493227     0.0145770335     40.2785224914     78.3665313720     -72.8703308105
113 199    0   26     -0.3926690864     -9.7879953384     0.1125332117     -0.0317586803     -0.0285628366     0.0169739151     40.2785224914     78.3665313720     -72.8703308105
114 152   -1   26     -0.3926690864     -9.7879953384     0.1125332117     -0.0317586803     -0.0285628366     0.0169739151     40.2785224914     78.3665313720     -72.8703308105
115 105   -1   26     -0.4573158264     -9.6610965728     -0.2921074867     -0.0197742748     0.0052598233     -0.0032664165     40.2785224914     78.3665313720     -72.8703308105
116  58    0   26     -0.3950634002     -9.6970109939     -0.0383091812     -0.0266985988     0.0276307153     -0.0157834625     40.4536437988     78.1908187866     -73.3763732910
117  10   -1   26     -0.3950634002     -9.6970109939     -0.0383091812     -0.0266985988     0.0276307153     -0.0157834625     40.4536437988     78.1908187866     -73.3763732910
117 218   -1   26     -0.5123852729     -9.7257432937     -0.0694353866     -0.0109857093     0.0547953701     -0.0365564370     40.4536437988     78.1908187866     -73.3763732910
118 171    0   26     -0.3950634002     -9.7305316925     0.1197161788     -0.0123173105     0.0401477622     -0.0211098670     40.4536437988     78.1908187866     -73.3763732910
119 124    0   26     -0.3950634002     -9.7305316925     0.1197161788     -0.0123173105     0.0401477622     -0.0211098670     40.4536437988     78.1908187866     -73.3763732910
120  76    0   27     -0.4166123390     -9.7281370162     0.1173218607     0.0007323772     0.0390824813     -0.0163161039     40.4536437988     78.1908187866     -73.3763732910
121  28    1   26     -0.4190066337     -9.8143329620     0.1747856235     0.0023302993     0.0462731266     -0.0365564370     40.4536437988     78.1908187866     -73.3763732910
121 236    1   24     -0.4190066337     -9.8143329620     0.1747856235     0.0023302993     0.0462731266     -0.0365564370     40.4536437988     78.1908187866     -73.3763732910
122 188    1   24     -0.4046407222     -9.7017993927     -0.0574637699     0.0036618990     0.0779652309     -0.0517366886     40.4536437988     78.1908187866     -73.3763732910
123 141    1   24     -0.4333725929     -9.7329254150     0.2250664234     -0.0184426736     0.0691766643     -0.0501387643     40.4536437988     78.1908187866     -73.3763732910
124  93    1   23     -0.4333725929     -9.7329254150     0.2250664234     -0.0184426736     0.0691766643     -0.0501387643     40.4536437988     78.1908187866     -73.3763732910
125  46    2   22     -0.3663315296     -9.7568693161     0.1364764571     0.0007323772     0.0457404899     -0.0410838794     39.9282722473     77.6636886596     -72.8703308105
125 254    2   20     -0.3878804397     -9.7209539413     -0.0191545906     -0.0075235471     0.0252338361     -0.0376217174     39.9282722473     77.6636886596     -72.8703308105
126 206    1   19     -0.3878804397     -9.7209539413     -0.0191545906     -0.0075235471     0.0252338361     -0.0376217174     39.9282722473     77.6636886596     -72.8703308105
127 159    1   19     -0.2537982940     -9.7951784133     0.2514039993     -0.0155131521     0.0193747901     -0.0370890760     39.9282722473     77.6636886596     -72.8703308105
128 111    2   18     -0.3399939537     -9.7448978424     -0.0311262083     0.0049935002     0.0412130403     -0.0357574796     39.9282722473     77.6636886596     -72.8703308105
129  63    2   18     -0.3399939537     -9.7448978424     -0.0311262083     0.0049935002     0.0412130403     -0.0357574796     39.9282722473     77.6636886596     -72.8703308105
130  15    2   18     -0.3328109979     -9.7856006622     -0.0239432382     0.0041945409     0.0609207391     -0.0240393900     39.9282722473     77.6636886596     -72.8703308105
130 223    2   18     -0.3495712518     -9.7425031661     0.0263375616     0.0033955798     0.0747693824     -0.0104570603     39.9282722473     77.6636886596     -72.8703308105
131 175    3   18     -0.3495712518     -9.7425031661     0.0263375616     0.0033955798     0.0747693824     -0.0104570603     39.9282722473     77.6636886596     -72.8703308105
132 127    3   18     -0.3064734458     -9.7233486175     -0.0790126848     -0.0157794723     0.0649155378     0.0071200699     39.5780258178     77.3122711181     -73.5450592041
133  80    2   18     -0.2729529142     -9.7832069396     -0.0047886476     -0.0083225069     0.0585238552     0.0153759946     39.5780258178     77.3122711181     -73.5450592041
134  32    1   18     -0.2729529142     -9.7832069396     -0.0047886476     -0.0083225069     0.0585238552     0.0153759946     39.5780258178     77.3122711181     -73.5450592041
134 240    1   18     -0.2753472328     -9.7592630386     0.0263375616     0.0081893434     0.0771662664     0.0068537497     39.5780258178     77.3122711181     -73.5450592041
135 192    1   17     -0.2921074867     -9.7401084899     0.0287318849     0.0124504661     0.0816937065     -0.0000705747     39.5780258178     77.3122711181     -73.5450592041
136 144    0   16     -0.2921074867     -9.7401084899     0.0287318849     0.0124504661     0.0816937065     -0.0000705747     39.5780258178     77.3122711181     -73.5450592041
137  96    0   16     -0.2657699346     -9.8382759094     0.2107004880     0.0092546234     0.0806284236     0.0028589468     39.5780258178     77.3122711181     -73.5450592041
138  47    0   16     -0.2561926364     -9.6922225952     -0.1556310415     0.0273643946     0.0934117984     0.0116475117     39.5780258178     77.3122711181     -73.5450592041
139   0    0   15     -0.2561926364     -9.6922225952     -0.1556310415     0.0273643946     0.0934117984     0.0116475117     39.5780258178     77.3122711181     -73.5450592041
139 209    0   15     -0.2945018005     -9.7568693161     0.0071829710     -0.0045940246     0.0894169902     0.0097832717     38.8775291442     77.6636886596     -73.2076950073
140 160    0   16     -0.3184450626     -9.7353200912     -0.0670410633     0.0135157465     0.0896833229     0.0196371173     38.8775291442     77.6636886596     -73.2076950073
141 112    0   15     -0.3184450626     -9.7353200912     -0.0670410633     0.0135157465     0.0896833229     0.0196371173     38.8775291442     77.6636886596     -73.2076950073
142  65    0   15     -0.3615428924     -9.6922225952     -0.1484480619     0.0321581602     0.0774325847     0.0151096749     38.8775291442     77.6636886596     -73.2076950073
143  17    0   15     -0.3735145092     -9.7065887451     -0.0622524166     -0.0064582672     0.0508005666     -0.0051306581     38.8775291442     77.6636886596     -73.2076950073
143 225    0   14     -0.3735145092     -9.7065887451     -0.0622524166     -0.0064582672     0.0508005666     -0.0051306581     38.8775291442     77.6636886596     -73.2076950073
144 177    0   15     -0.3184450626     -9.7879953384     0.1029559254     -0.0187089920     0.0436099243     -0.0043316965     38.8775291442     77.6636886596     -73.2076950073
145 130    0   14     -0.3902747631     -9.7760238647     0.0861956501     0.0103199052     0.0595891380     -0.0022011361     38.8775291442     77.6636886596     -73.2076950073
146  81    0   14     -0.3902747631     -9.7760238647     0.0861956501     0.0103199052     0.0595891380     -0.0022011361     38.8775291442     77.6636886596     -73.2076950073
147  33    0   14     -0.3232336997     -9.7089824676     -0.1125332117     0.0244348740     0.0646492195     -0.0075275382     39.7531471252     78.8936614990     -72.7016525268
147 242    0   13     -0.3328109979     -9.7592630386     -0.0957729530     -0.0067245869     0.0476047277     -0.0205772256     39.7531471252     78.8936614990     -72.7016525268
148 194    0   14     -0.3328109979     -9.7592630386     -0.0957729530     -0.0067245869     0.0476047277     -0.0205772256     39.7531471252     78.8936614990     -72.7016525268
149 147   -1   14     -0.3854861259     -9.7472915649     0.1436594247     -0.0229701161     0.0278970360     -0.0360237956     39.7531471252     78.8936614990     -72.7016525268
150  99   -1   14     -0.3304166793     -9.6946163177     -0.0119716191     0.0023302993     0.0356203198     -0.0373553967     39.7531471252     78.8936614990     -72.7016525268
151  52    0   13     -0.3304166793     -9.6946163177     -0.0119716191     0.0023302993     0.0356203198     -0.0373553967     39.7531471252     78.8936614990     -72.7016525268
152   4    0   13     -0.2753472328     -9.7401084899     0.1053502440     -0.0048603448     0.0175105500     -0.0338932323     39.7531471252     78.8936614990     -72.7016525268
152 212    0   13     -0.3711201906     -9.7520809173     -0.0047886476     -0.0184426736     0.0079230251     -0.0352248382     39.7531471252     78.8936614990     -72.7016525268
153 165   -1   12     -0.3711201906     -9.7520809173     -0.0047886476     -0.0184426736     0.0079230251     -0.0352248382     39.7531471252     78.8936614990     -72.7016525268
154 117   -1   11     -0.2992904472     -9.7640523910     0.0646467447     -0.0096541080     -0.0021971411     -0.0405512428     39.7531471252     78.8936614990     -72.7016525268
155  70    0   11     -0.3399939537     -9.8047552108     0.1987288665     -0.0056593065     -0.0064582638     -0.0432144403     40.2785224914     76.6094360351     -72.8703308105
156  22    0   10     -0.3399939537     -9.8047552108     0.1987288665     -0.0056593065     -0.0064582638     -0.0432144403     40.2785224914     76.6094360351     -72.8703308105
156 230    0    9     -0.2705585718     -9.8071498870     0.2537982940     -0.0021971445     -0.0163121089     -0.0394859580     40.2785224914     76.6094360351     -72.8703308105
157 182    0    9     -0.2921074867     -9.7305316925     0.0191545906     0.0185758304     -0.0189753112     -0.0256373119     40.2785224914     76.6094360351     -72.8703308105
158 134    0    8     -0.2921074867     -9.7305316925     0.0191545906     0.0185758304     -0.0189753112     -0.0256373119     40.2785224914     76.6094360351     -72.8703308105
159  86    0    7     -0.2873188495     -9.7544746398     0.3016848087     0.0191084680     -0.0229701137     -0.0298984336     40.2785224914     76.6094360351     -72.8703308105
160  38    0    6     -0.2777415513     -9.7233486175     0.2514039993     0.0316255140     -0.0184426727     -0.0317626738     40.2785224914     76.6094360351     -72.8703308105
160 246    0    5     -0.2777415513     -9.7233486175     0.2514039993     0.0316255140     -0.0184426727     -0.0317626738     40.2785224914     76.6094360351     -72.8703308105
161 198    0    3     -0.2873188495     -9.7353200912     0.1604196929     0.0278970360     -0.0152468299     -0.0243057084     40.2785224914     76.6094360351     -72.8703308105
162 150    0    2     -0.2825301933     -9.7353200912     0.1556310415     0.0262991142     -0.0123173069     -0.0203109073     38.7024040222     77.8394012451     -73.0390167236
163 102    0    2     -0.2825301933     -9.7353200912     0.1556310415     0.0262991142     -0.0123173069     -0.0203109073     38.7024040222     77.8394012451     -73.0390167236
164  54    0    1     -0.2825301933     -9.7017993927     0.0957729530     0.0060587806     -0.0155131506     -0.0203109073     38.7024040222     77.8394012451     -73.0390167236
165   6    0    0     -0.2657699346     -9.7065887451     0.0814070034     -0.0501347732     -0.0301607584     -0.0197782659     38.7024040222     77.8394012451     -73.0390167236
165 213    0    0     -0.2657699346     -9.7065887451     0.0814070034     -0.0501347732     -0.0301607584     -0.0197782659     38.7024040222     77.8394012451     -73.0390167236
166 166    0    0     -0.2442210197     -9.7568693161     -0.0311262083     -0.1063283205     -0.0458736467     -0.0157834625     38.7024040222     77.8394012451     -73.0390167236
167 119    0    0     -0.2442210197     -9.7951784133     -0.0861956501     -0.1047304034     -0.0429441261     -0.0061959381     38.7024040222     77.8394012451     -73.0390167236
168  72    0    0     -0.2442210197     -9.7951784133     -0.0861956501     -0.1047304034     -0.0429441261     -0.0061959381     38.7024040222     77.8394012451     -73.0390167236
169  24    0    0     -0.2322494029     -9.8310928344     -0.0933786296     -0.0631844615     -0.0187089910     -0.0056632986     38.7024040222     77.8394012451     -73.0390167236
169 233    0    0     -0.2490096569     -9.7712354660     -0.0694353866     -0.0040613842     -0.0013981805     -0.0139192223     40.1033973693     80.2993392944     -72.0269241333
170 185    0    0     -0.2490096569     -9.7712354660     -0.0694353866     -0.0040613842     -0.0013981805     -0.0139192223     40.1033973693     80.2993392944     -72.0269241333
171 138    0    0     -0.2490096569     -9.7089824676     -0.0263375616     0.0057924613     0.0041945428     -0.0181803436     40.1033973693     80.2993392944     -72.0269241333
172  90    0    0     -0.2609812974     -9.6898279190     0.0167602658     -0.0370850849     -0.0067245841     -0.0171150636     40.1033973693     80.2993392944     -72.0269241333
173  42    0    0     -0.2609812974     -9.6898279190     0.0167602658     -0.0370850849     -0.0067245841     -0.0171150636     40.1033973693     80.2993392944     -72.0269241333
173 251    0    0     -0.2585869789     -9.7401084899     -0.0622524166     -0.0860879993     -0.0235027527     -0.0160497846     40.1033973693     80.2993392944     -72.0269241333
174 203    0    0     -0.2298550844     -9.8215160369     -0.1197161788     -0.0879522323     -0.0376177191     -0.0253709888     40.1033973693     80.2993392944     -72.0269241333
175 156    0    0     -0.2298550844     -9.8215160369     -0.1197161788     -0.0879522323     -0.0376177191     -0.0253709888     40.1033973693     80.2993392944     -72.0269241333
176 109    0    0     -0.2825301933     -9.5820837020     -0.1316878080     -0.0583907032     -0.0506674098     -0.0368227601     40.1033973693     80.2993392944     -72.0269241333
177  62    0    0     -0.2370380401     -9.8119382858     -0.1364764571     -0.0282965183     -0.0671792602     -0.0418828392     39.9282722473     76.6094360351     -71.8582458496
178  15    0    0     -0.2370380401     -9.8119382858     -0.1364764571     -0.0282965183     -0.0671792602     -0.0418828392     39.9282722473     76.6094360351     -71.8582458496
178 224    0    0     -0.2418267011     -9.7975721359     -0.1388707752     0.0140483846     -0.0775657415     -0.0549325275     39.9282722473     76.6094360351     -71.8582458496
179 177    0    0     -0.2466153383     -9.8071498870     -0.1005615949     0.0598554563     -0.1081925630     -0.0804992580     39.9282722473     76.6094360351     -71.8582458496
180 129    0    0     -0.2466153383     -9.8071498870     -0.1005615949     0.0598554563     -0.1081925630     -0.0804992580     39.9282722473     76.6094360351     -71.8582458496
181  82    0    0     -0.5052022933     -9.7640523910     -0.1436594247     0.0614533805     -0.2251071214     -0.0866246318     39.9282722473     76.6094360351     -71.8582458496
182  34    0    0     -0.2705585718     -9.7736291885     -0.0909842967     0.0324244785     -0.5651979446     0.0348173666     39.9282722473     76.6094360351     -71.8582458496
182 242    0    1     -0.2705585718     -9.7736291885     -0.0909842967     0.0324244785     -0.5651979446     0.0348173666     39.9282722473     76.6094360351     -71.8582458496
183 195    0    1     -0.4932306766     -9.7688407897     -0.1580253696     0.0092546234     -0.7524209976     0.0590525054     39.9282722473     76.6094360351     -71.8582458496
184 147   -1    0     -0.4812590599     -9.7496862411     -0.1388707752     0.0073903808     -0.9889133453     0.0958046817     37.6516609191     77.4879837036     -72.3642883300
185  99   -2    0     -0.4812590599     -9.7496862411     -0.1388707752     0.0073903808     -0.9889133453     0.0958046817     37.6516609191     77.4879837036     -72.3642883300
186  50   -2    1     -0.4980193138     -9.7616577148     -0.2107004880     -0.0000665821     -1.2400531768     0.1189745426     37.6516609191     77.4879837036     -72.3642883300
187   3   -3    2     -0.4812590599     -9.6682786941     -0.1197161788     -0.0040613842     -1.3798713684     0.0984678840     37.6516609191     77.4879837036     -72.3642883300
187 211   -3    2     -0.4812590599     -9.6682786941     -0.1197161788     -0.0040613842     -1.3798713684     0.0984678840     37.6516609191     77.4879837036     -72.3642883300
188 163   -3    3     -0.3687258243     -9.6467304229     -0.0430978250     -0.0634507846     -1.5433919429     0.0832876300     37.6516609191     77.4879837036     -72.3642883300
189 116   -4    3     -0.1316878080     -9.7017993927     0.1340821266     -0.1739736557     -1.7505889892     0.0729011440     37.6516609191     77.4879837036     -72.3642883300
190  68   -4    2     -0.1316878080     -9.7017993927     0.1340821266     -0.1739736557     -1.7505889892     0.0729011440     37.6516609191     77.4879837036     -72.3642883300
191  20   -4    2     -0.2777415513     -9.7640523910     0.0215489125     -0.2360262393     -1.9159737586     0.0244308781     37.6516609191     77.4879837036     -72.3642883300
191 229   -6    2     -0.2753472328     -9.7760238647     -0.0119716191     -0.2480106592     -2.1300952434     -0.0080601787     37.6516609191     77.4879837036     -72.3642883300
192 181   -8    2     -0.2753472328     -9.7760238647     -0.0119716191     -0.2480106592     -2.1300952434     -0.0080601787     37.6516609191     77.4879837036     -72.3642883300
193 134   -9    1     -0.4190066337     -9.8430643081     -0.3639371871     -0.2195143938     -2.3442165851     -0.0256373119     33.9740562438     78.0151138305     -69.1593399047
194  87  -11    0     -0.5483001708     -9.8622188568     -0.5530887603     -0.0882185554     -2.4456846714     -0.1593300247     33.9740562438     78.0151138305     -69.1593399047
195  40  -12    0     -0.5483001708     -9.8622188568     -0.5530887603     -0.0882185554     -2.4456846714     -0.1593300247     33.9740562438     78.0151138305     -69.1593399047
195 248  -11    0     -0.3998520660     -9.7425031661     -0.1604196929     -0.0016645026     -2.4651260375     -0.2858321189     33.9740562438     78.0151138305     -69.1593399047
196 201  -11    0     -0.2346437215     -9.6754617691     -0.0047886476     -0.0405472469     -2.5165257453     -0.2200510263     33.9740562438     78.0151138305     -69.1593399047
197 154  -11    0     -0.2346437215     -9.6754617691     -0.0047886476     -0.0405472469     -2.5165257453     -0.2200510263     33.9740562438     78.0151138305     -69.1593399047
198 107  -10    0     -0.2609812974     -9.7784175872     -0.1173218607     -0.0842237567     -2.5396955013     -0.1649227380     33.9740562438     78.0151138305     -69.1593399047
199  60  -11    0     -0.2705585718     -9.6874332427     -0.0742240333     -0.0602549362     -2.6712577342     -0.1702491521     33.9740562438     78.0151138305     -69.1593399047
200  13  -11    0     -0.2705585718     -9.6874332427     -0.0742240333     -0.0602549362     -2.6712577342     -0.1702491521     33.9740562438     78.0151138305     -69.1593399047
200 222  -11   -2     -0.1316878080     -9.8717966079     -0.2346437215     -0.0796963119     -2.8598125457     -0.1465466594     29.0705852508     77.6636886596     -66.1230773925
201 175  -12   -3     -0.2705585718     -9.8526420593     -0.5961865901     0.0183095092     -2.7263860702     -0.2892942619     29.0705852508     77.6636886596     -66.1230773925
202 128  -11   -3     -0.2705585718     -9.8526420593     -0.5961865901     0.0183095092     -2.7263860702     -0.2892942619     29.0705852508     77.6636886596     -66.1230773925
203  80   -9   -3     -0.1268991470     -9.7520809173     -0.5123852729     0.1722425460     -2.2542004585     -0.3265790939     29.0705852508     77.6636886596     -66.1230773925
204  32   -7   -2     -0.2370380401     -9.7401084899     -0.4525271415     0.1850259208     -1.9577860832     -0.1430845022     29.0705852508     77.6636886596     -66.1230773925
204 241   -4   -1     -0.2370380401     -9.7401084899     -0.4525271415     0.1850259208     -1.9577860832     -0.1430845022     29.0705852508     77.6636886596     -66.1230773925
205 193   -1   -1     -0.5913979530     -9.7401084899     -0.2729529142     0.1679814338     -2.1066589355     -0.0450786828     29.0705852508     77.6636886596     -66.1230773925
206 145    0   -1     -0.3615428924     -9.6227865219     -0.3304166793     0.1581275939     -2.4318358898     0.0630473041     29.0705852508     77.6636886596     -66.1230773925
207  98    0    0     -0.3615428924     -9.6227865219     -0.3304166793     0.1581275939     -2.4318358898     0.0630473041     29.0705852508     77.6636886596     -66.1230773925
208  50    0    1     0.2801358699     -9.8023614883     -0.2250664234     0.0571922540     -2.6504848003     0.2087244510     26.7939720153     78.8936614990     -64.9423065185
209   2    0    3     0.1173218607     -9.8023614883     -0.2083061695     0.0420120048     -2.5018782615     0.2484061479     26.7939720153     78.8936614990     -64.9423065185
209 210    0    4     0.1173218607     -9.8023614883     -0.2083061695     0.0420120048     -2.5018782615     0.2484061479     26.7939720153     78.8936614990     -64.9423065185
210 162    0    4     0.0550694465     -9.7927837371     -0.0766183614     0.0478710460     -2.2949473857     0.2028653860     26.7939720153     78.8936614990     -64.9423065185
211 114    1    4     -0.1580253696     -9.7760238647     -0.0694353866     0.0702419376     -2.0555255413     0.1301599860     26.7939720153     78.8936614990     -64.9423065185
212  66    2    5     -0.1580253696     -9.7760238647     -0.0694353866     0.0702419376     -2.0555255413     0.1301599860     26.7939720153     78.8936614990     -64.9423065185
213  19    2    5     -0.5674547195     -11.9189434051     -0.1819685935     0.0353539943     -2.0379483699     0.1352200627     26.7939720153     78.8936614990     -64.9423065185
213 227    2    4     -0.4812590599     -9.5964498519     -0.0694353866     0.0262991142     -2.4206504821     0.0923425197     26.7939720153     78.8936614990     -64.9423065185
214 180    3    4     -0.4812590599     -9.5964498519     -0.0694353866     0.0262991142     -2.4206504821     0.0923425197     26.7939720153     78.8936614990     -64.9423065185
215 132    3    4     0.3567542552     -9.7592630386     -0.0119716191     -0.0581243753     -2.7029497623     0.2912837028     25.9183521270     77.3122711181     -59.7131881713
216  85    3    5     -0.1819685935     -9.7927837371     0.0263375616     -0.0450746917     -2.6044113636     0.3232420921     25.9183521270     77.3122711181     -59.7131881713
217  38    4    6     -0.1819685935     -9.7927837371     0.0263375616     -0.0450746917     -2.6044113636     0.3232420921     25.9183521270     77.3122711181     -59.7131881713
217 247    3    5     0.1005615949     -9.8861627578     0.1316878080     0.0103199052     -2.4760451316     0.2023327589     25.9183521270     77.3122711181     -59.7131881713
218 200    3    5     -0.4070350170     -9.7041940689     0.0287318849     0.0835579490     -2.1876204013     0.0225666379     25.9183521270     77.3122711181     -59.7131881713
219 152    2    5     -0.4070350170     -9.7041940689     0.0287318849     0.0835579490     -2.1876204013     0.0225666379     25.9183521270     77.3122711181     -59.7131881713
220 104    2    4     -0.1053502440     -9.5533514022     0.1029559254     0.0521321773     -2.1655158996     0.0531934547     25.9183521270     77.3122711181     -59.7131881713
221  57    4    4     0.2298550844     -9.6036319732     0.1221105098     -0.0149805116     -2.0472695827     0.1176429271     25.9183521270     77.3122711181     -59.7131881713
222  10    4    4     0.2298550844     -9.6036319732     0.1221105098     -0.0149805116     -2.0472695827     0.1176429271     25.9183521270     77.3122711181     -59.7131881713
222 218    3    4     0.5483001708     -9.8717966079     0.3974577426     -0.0392156486     -1.6390007972     0.1575909709     25.9183521270     77.3122711181     -59.7131881713
223 170    3    4     0.1604196929     -9.8406705856     0.2992904472     -0.0330902814     -1.2195465564     0.1320242285     25.9183521270     77.3122711181     -59.7131881713
224 123    2    4     0.1604196929     -9.8406705856     0.2992904472     -0.0330902814     -1.2195465564     0.1320242285     25.9183521270     77.3122711181     -59.7131881713
225  75    1    3     -0.1556310415     -9.7856006622     0.3615428924     -0.0165784335     -0.8834505081     0.0609167385     25.9183521270     77.3122711181     -59.7131881713
226  28    1    2     -0.4285839557     -9.6203927993     0.3567542552     -0.0456073284     -0.6906347274     -0.0557314872     25.9183521270     77.3122711181     -59.7131881713
226 237    0    2     -0.4285839557     -9.6203927993     0.3567542552     -0.0456073284     -0.6906347274     -0.0557314872     25.9183521270     77.3122711181     -59.7131881713
227 190    0    2     -0.2777415513     -9.7401084899     0.3304166793     -0.1055293560     -0.6477571487     -0.1556015491     25.9183521270     77.3122711181     -59.7131881713
228 143    0    2     -0.3543598890     -9.6946163177     0.2537982940     -0.1143179297     -0.5643990039     -0.1737113094     25.9183521270     77.3122711181     -59.7131881713
229  96    0    2     -0.3543598890     -9.6946163177     0.2537982940     -0.1143179297     -0.5643990039     -0.1737113094     25.9183521270     77.3122711181     -59.7131881713
230  49    0    1     -0.2346437215     -9.7065887451     0.2514039993     -0.1390857105     -0.5934278964     -0.1433508157     25.9183521270     77.3122711181     -59.7131881713
231   2    0    1     -0.0430978250     -9.8310928344     0.2226721048     -0.1422815418     -0.5380332946     -0.1649227380     25.9183521270     76.2580108642     -54.6527481079
231 210    0    2     -0.0430978250     -9.8310928344     0.2226721048     -0.1422815418     -0.5380332946     -0.1649227380     25.9183521270     76.2580108642     -54.6527481079
232 162    0    1     -0.5722434043     -9.7832069396     0.1771799468     -0.1231064915     -0.4413590908     -0.1787713909     25.9183521270     76.2580108642     -54.6527481079
233 115    0    0     -0.4740760803     -9.5820837020     0.0311262083     -0.1449447631     -0.7260553359     -0.0722433376     25.9183521270     76.2580108642     -54.6527481079
234  68    0    0     -0.4740760803     -9.5820837020     0.0311262083     -0.1449447631     -0.7260553359     -0.0722433376     25.9183521270     76.2580108642     -54.6527481079
235  20    0    1     0.2250664234     -10.0346107482     0.0287318849     -0.1814306259     -0.9646781921     0.0105822312     25.9183521270     76.2580108642     -54.6527481079
235 228   -1    1     -0.0502807998     -9.7975721359     0.0933786296     -0.1004692792     -0.6498877525     -0.0370890760     25.9183521270     76.2580108642     -54.6527481079
236 181   -2    0     -0.0502807998     -9.7975721359     0.0933786296     -0.1004692792     -0.6498877525     -0.0370890760     25.9183521270     76.2580108642     -54.6527481079
237 133   -1    0     -0.4142179965     -9.7472915649     0.0861956501     -0.1049967288     -0.7031517505     0.0049895086     25.9183521270     76.2580108642     -54.6527481079
238  85   -1    1     -0.2394323587     -9.8047552108     0.0287318849     -0.1537333106     -1.0578902959     0.0766296339     25.0427322387     77.8394012451     -53.1346168518
239  38   -3    1     -0.2394323587     -9.8047552108     0.0287318849     -0.1537333106     -1.0578902959     0.0766296339     25.0427322387     77.8394012451     -53.1346168518
239 246   -4    0     -0.0598580884     -9.7903900146     -0.0407035017     -0.1454773902     -1.1596245765     0.1024626851     25.0427322387     77.8394012451     -53.1346168518
240 199   -5    1     -0.0407035017     -9.7927837371     -0.0766183614     -0.1052630424     -1.0158116817     0.1053922057     25.0427322387     77.8394012451     -53.1346168518
241 152   -5    1     -0.0407035017     -9.7927837371     -0.0766183614     -0.1052630424     -1.0158116817     0.1053922057     25.0427322387     77.8394012451     -53.1346168518
242 105   -4    1     -0.1436594247     -9.7879953384     -0.0215489125     -0.0429441261     -0.7566821575     0.0974026012     25.0427322387     77.8394012451     -53.1346168518
243  58   -4    2     -0.3711201906     -9.7496862411     0.0047886476     -0.0016645026     -0.5324405670     0.0832876300     25.0427322387     77.8394012451     -53.1346168518
244  10   -3    1     -0.3711201906     -9.7496862411     0.0047886476     -0.0016645026     -0.5324405670     0.0832876300     25.0427322387     77.8394012451     -53.1346168518
244 218   -3    1     -0.3232336997     -9.7784175872     -0.0023943238     -0.0195079536     -0.5436260223     0.0486660146     25.0427322387     77.8394012451     -53.1346168518
245 171   -3    2     -0.2370380401     -9.7808122634     0.0311262083     0.0092546234     -0.4283093929     -0.0056632986     25.7432289123     78.1908187866     -50.0983543395
246 123   -2    2     -0.2370380401     -9.7808122634     0.0311262083     0.0092546234     -0.4283093929     -0.0056632986     25.7432289123     78.1908187866     -50.0983543395
247  75   -1    1     -0.1747856235     -9.7688407897     0.0622524166     0.0366856002     -0.2445484876     -0.0432144403     25.7432289123     78.1908187866     -50.0983543395
248  28    0    1     -0.1891515731     -9.7784175872     0.0574637699     0.0566596126     -0.0892838287     -0.0386869955     25.7432289123     78.1908187866     -50.0983543395
248 236   -1    1     -0.1891515731     -9.7784175872     0.0574637699     0.0566596126     -0.0892838287     -0.0386869955     25.7432289123     78.1908187866     -50.0983543395
249 189   -1    0     -0.2849245071     -9.7233486175     0.0718297100     0.0510668849     -0.0200405931     -0.0069948983     25.7432289123     78.1908187866     -50.0983543395
250 141    0    0     -0.2801358699     -9.7664461135     0.1221105098     0.0377508759     0.0151136693     -0.0101907408     25.7432289123     78.1908187866     -50.0983543395
251  93    0    0     -0.2801358699     -9.7664461135     0.1221105098     0.0377508759     0.0151136693     -0.0101907408     25.7432289123     78.1908187866     -50.0983543395
252  45    0    0     -0.2897131729     -9.7712354660     0.0718297100     0.0201737499     0.0255001544     -0.0229741072     25.7432289123     78.1908187866     -50.0983543395
252 253    0    0     -0.2585869789     -9.7999668121     0.0359148550     -0.0005992222     0.0079230251     -0.0277678704     25.9183521270     78.0151138305     -49.2549476623
253 205    0    0     -0.2585869789     -9.7999668121     0.0359148550     -0.0005992222     0.0079230251     -0.0277678704     25.9183521270     78.0151138305     -49.2549476623
254 157    0    0     -0.2418267011     -9.7425031661     0.0694353866     0.0001997370     0.0185758304     0.0039242279     25.9183521270     78.0151138305     -49.2549476623
255 108    0    0     -0.3112620830     -9.7544746398     0.0574637699     -0.0021971445     0.0060587835     0.0401437711     25.9183521270     78.0151138305     -49.2549476623
  0  60    0    0     -0.3112620830     -9.7544746398     0.0574637699     -0.0021971445     0.0060587835     0.0401437711     25.9183521270     78.0151138305     -49.2549476623
  1  12    0    0     -0.3208393812     -9.7736291885     0.0766183614     -0.0128499507     -0.0032624220     0.0238982415     25.9183521270     78.0151138305     -49.2549476623
  1 220    0    0     -0.3328109979     -9.7401084899     0.1101388931     -0.0320250034     -0.0112520265     -0.0176477060     25.9183521270     78.0151138305     -49.2549476623
  2 172    0    0     -0.3328109979     -9.7401084899     0.1101388931     -0.0320250034     -0.0112520265     -0.0176477060     25.9183521270     78.0151138305     -49.2549476623
  3 124    0    0     -0.2801358699     -9.7353200912     0.1125332117     -0.0815605545     -0.0181763505     -0.0525356483     25.9183521270     78.0151138305     -49.2549476623
  4  76    0    0     0.0359148550     -9.7425031661     0.1604196929     -0.1348245859     -0.0024634613     -0.0797003030     25.9183521270     78.0151138305     -49.2549476623
  5  28    0    0     0.0359148550     -9.7425031661     0.1604196929     -0.1348245859     -0.0024634613     -0.0797003030     25.9183521270     78.0151138305     -49.2549476623
  5 236    0    0     -0.1891515731     -9.8717966079     0.0814070034     -0.1462763547     -0.0213721942     -0.1372254490     25.2178573608     78.0151138305     -49.2549476623
  6 188    0    0     0.0790126848     -9.7951784133     0.4980193138     -0.0269649171     -0.0922133541     -0.0599926090     25.2178573608     78.0151138305     -49.2549476623
  7 141   -1   -2     0.0790126848     -9.7951784133     0.4980193138     -0.0269649171     -0.0922133541     -0.0599926090     25.2178573608     78.0151138305     -49.2549476623
  8  93   -2   -5     -0.1029559254     -9.8789796829     0.3280223608     0.0686440181     -0.1294981842     -0.0184466657     25.2178573608     78.0151138305     -49.2549476623
  9  45   -3   -8     -0.0909842967     -9.8406705856     0.5147795677     0.1037982821     -0.0687771797     -0.0179140272     25.2178573608     78.0151138305     -49.2549476623
  9 253   -4  -10     -0.0909842967     -9.8406705856     0.5147795677     0.1037982821     -0.0687771797     -0.0179140272     25.2178573608     78.0151138305     -49.2549476623
 10 205   -5  -12     0.0143659424     -9.8574304580     0.4477385520     0.1272344470     -0.0458736467     0.0103159117     25.2178573608     78.0151138305     -49.2549476623
 11 157   -6  -14     -0.0790126848     -9.7664461135     0.4453442096     0.1437463045     -0.0011318604     -0.0040653762     25.2178573608     78.0151138305     -49.2549476623
 12 109   -6  -15     -0.0790126848     -9.7664461135     0.4453442096     0.1437463045     -0.0011318604     -0.0040653762     25.2178573608     78.0151138305     -49.2549476623
 13  62   -7  -16     -0.2466153383     -9.7161655426     0.3687258243     0.1317618966     -0.0008655404     -0.0368227601     26.0934772491     76.7851409912     -48.7489013671
 14  14   -8  -18     -0.3088677406     -9.6898279190     0.3902747631     0.1027330040     -0.0362861204     -0.0549325275     26.0934772491     76.7851409912     -48.7489013671
 14 222   -8  -20     -0.3088677406     -9.6898279190     0.3902747631     0.1027330040     -0.0362861204     -0.0549325275     26.0934772491     76.7851409912     -48.7489013671
 15 174   -7  -20     -0.4022463798     -9.7185602188     0.3040791034     0.0529311275     -0.0392156410     -0.0583946943     26.0934772491     76.7851409912     -48.7489013671
 16 126   -8  -21     -0.3830918121     -9.7209539413     0.2609812974     0.0116515028     -0.0213721942     -0.0400186014     26.0934772491     76.7851409912     -48.7489013671
 17  78   -8  -22     -0.3830918121     -9.7209539413     0.2609812974     0.0116515028     -0.0213721942     -0.0400186014     26.0934772491     76.7851409912     -48.7489013671
 18  31   -6  -23     -0.0574637699     -9.7448978424     0.2633756160     -0.0101867485     -0.0338892412     -0.0077938594     26.0934772491     76.7851409912     -48.7489013671
 18 239   -6  -23     0.0239432382     -9.7233486175     0.1508424043     -0.0096541080     -0.0314923572     -0.0035327367     26.0934772491     76.7851409912     -48.7489013671
 19 191   -6  -23     0.0239432382     -9.7233486175     0.1508424043     -0.0096541080     -0.0314923572     -0.0035327367     26.0934772491     76.7851409912     -48.7489013671
 20 143   -7  -24     -0.0287318849     -9.7305316925     0.1795742750     -0.0077898669     0.0374845623     -0.0416165256     26.2686004638     78.0151138305     -50.2670326232
 21  96   -8  -24     -0.1771799468     -9.7544746398     0.3447826147     -0.0131162703     0.0697093009     -0.0639874076     26.2686004638     78.0151138305     -50.2670326232
 22  48   -8  -25     -0.1771799468     -9.7544746398     0.3447826147     -0.0131162703     0.0697093009     -0.0639874076     26.2686004638     78.0151138305     -50.2670326232
 23   0   -8  -25     -0.1963345432     -9.7688407897     0.0933786296     -0.0160457921     0.0428109645     -0.0639874076     26.2686004638     78.0151138305     -50.2670326232
 23 208   -8  -25     -0.2514039993     -9.8023614883     0.0933786296     -0.0258996367     0.0531974506     -0.0541335678     26.2686004638     78.0151138305     -50.2670326232
 24 160   -7  -26     -0.2514039993     -9.8023614883     0.0933786296     -0.0258996367     0.0531974506     -0.0541335678     26.2686004638     78.0151138305     -50.2670326232
 25 112   -7  -26     -0.1412650966     -9.7712354660     0.1843629074     -0.0051266665     0.0539964151     -0.0243057084     26.2686004638     78.0151138305     -50.2670326232
 26  65   -8  -26     -0.0742240333     -9.7568693161     0.2322494029     0.0089883022     0.0055261440     0.0065874290     26.2686004638     78.0151138305     -50.2670326232
 27  16   -7  -27     -0.0742240333     -9.7568693161     0.2322494029     0.0089883022     0.0055261440     0.0065874290     26.2686004638     78.0151138305     -50.2670326232
 27 223   -7  -28     -0.0550694465     -9.7927837371     0.2130948066     0.0231032729     -0.0306933975     0.0143107151     25.5681037902     78.7179489135     -50.9417610168
 28 175   -8  -27     -0.1891515731     -9.7544746398     0.1939402198     0.0476047229     -0.0048603429     -0.0187129859     25.5681037902     78.7179489135     -50.9417610168
 29 127   -7  -28     -0.1891515731     -9.7544746398     0.1939402198     0.0476047229     -0.0048603429     -0.0187129859     25.5681037902     78.7179489135     -50.9417610168
 30  80   -8  -29     -0.3040791034     -9.7568693161     0.1197161788     0.0380171985     0.0137820672     -0.0528019666     25.5681037902     78.7179489135     -50.9417610168
 31  32   -8  -28     -0.2035175085     -9.7784175872     0.1891515731     0.0494689702     0.0606544113     -0.0618568515     25.5681037902     78.7179489135     -50.9417610168
 31 240   -7  -28     -0.2035175085     -9.7784175872     0.1891515731     0.0494689702     0.0606544113     -0.0618568515     25.5681037902     78.7179489135     -50.9417610168
 32 192   -6  -28     -0.2322494029     -9.6802511215     0.2873188495     0.0569259262     0.1024666786     -0.0528019666     25.5681037902     78.7179489135     -50.9417610168
 33 145   -4  -28     -0.0598580884     -9.7233486175     0.0670410633     0.0460068035     0.0414793634     -0.0163161039     25.5681037902     78.7179489135     -50.9417610168
 34  96   -3  -28     -0.0598580884     -9.7233486175     0.0670410633     0.0460068035     0.0414793634     -0.0163161039     25.5681037902     78.7179489135     -50.9417610168
 35  48   -3  -29     0.0095772953     -9.7520809173     0.1364764571     0.0356203174     -0.0069909038     0.0041905479     25.5681037902     78.7179489135     -50.9417610168
 36   0   -4  -28     -0.0383091812     -9.7401084899     0.1245048284     0.0404140806     -0.0077898645     -0.0077938594     25.5681037902     78.7179489135     -50.9417610168
 36 207   -4  -28     -0.0383091812     -9.7401084899     0.1245048284     0.0404140806     -0.0077898645     -0.0077938594     25.5681037902     78.7179489135     -50.9417610168
 37 159   -5  -29     -0.1843629074     -9.8239097595     0.1843629074     0.0420120048     0.0462731266     -0.0373553967     25.5681037902     78.7179489135     -50.9417610168
 38 111   -6  -28     -0.0598580884     -9.6658849716     -0.0119716191     0.0473384094     0.0779652309     -0.0346921968     25.5681037902     78.7179489135     -50.9417610168
 39  63   -5  -27     -0.0598580884     -9.6658849716     -0.0119716191     0.0473384094     0.0779652309     -0.0346921968     25.5681037902     78.7179489135     -50.9417610168
 40  15   -4  -27     0.0119716191     -9.6802511215     -0.0191545906     0.0324244785     0.0550616931     -0.0211098670     25.5681037902     78.7179489135     -50.9417610168
 40 223   -4  -26     0.0359148550     -9.7784175872     0.0885899734     0.0297612762     0.0625186538     0.0017936668     25.5681037902     78.7179489135     -50.9417610168
 41 175   -4  -26     0.0359148550     -9.7784175872     0.0885899734     0.0297612762     0.0625186538     0.0017936668     25.5681037902     78.7179489135     -50.9417610168
 42 127   -3  -26     0.0023943238     -9.7281370162     0.1723913097     0.0364192771     0.0364192843     0.0305562448     25.5681037902     78.7179489135     -50.9417610168
 43  79   -4  -24     0.0023943238     -9.7425031661     0.1268991470     0.0489363288     -0.0024634613     0.0382795314     24.5173606872     79.4207916259     -50.2670326232
 44  31   -5  -23     0.0023943238     -9.7425031661     0.1268991470     0.0489363288     -0.0024634613     0.0382795314     24.5173606872     79.4207916259     -50.2670326232
 44 239   -5  -24     -0.1604196929     -9.8047552108     0.0838013267     0.0542627334     0.0201737523     0.0108485519     24.5173606872     79.4207916259     -50.2670326232
 45 190   -5  -24     -0.1484480619     -9.7975721359     0.1340821266     0.0566596126     0.0460068035     -0.0027337763     24.5173606872     79.4207916259     -50.2670326232
 46 143   -4  -23     -0.1484480619     -9.7975721359     0.1340821266     0.0566596126     0.0460068035     -0.0027337763     24.5173606872     79.4207916259     -50.2670326232
 47  95   -5  -22     -0.1699969768     -9.8574304580     0.1676026582     0.0657145023     0.0502679300     -0.0043316965     24.5173606872     79.4207916259     -50.2670326232
 48  46   -5  -21     -0.0383091812     -9.7377147674     0.2921074867     0.1067278027     0.0574585723     0.0145770335     24.5173606872     79.4207916259     -50.2670326232
 48 254   -3  -20     -0.0383091812     -9.7377147674     0.2921074867     0.1067278027     0.0574585723     0.0145770335     24.5173606872     79.4207916259     -50.2670326232
 49 206   -3  -21     -0.1077445626     -9.6634902954     0.2968961238     0.1072604417     -0.0056593031     0.0361489653     24.5173606872     79.4207916259     -50.2670326232
 50 158   -3  -22     -0.0981672668     -9.7544746398     0.2490096569     0.0683777046     -0.0370850825     0.0073863897     24.5173606872     77.3122711181     -50.2670326232
 51 111   -3  -21     -0.0981672668     -9.7544746398     0.2490096569     0.0683777046     -0.0370850825     0.0073863897     24.5173606872     77.3122711181     -50.2670326232
 52  63   -3  -21     -0.2226721048     -9.7089824676     0.1963345432     0.0497352933     0.0095209465     -0.0264362716     24.5173606872     77.3122711181     -50.2670326232
 53  15   -1  -19     -0.2633756160     -9.6587018966     0.2825301933     0.0148473477     0.0028629419     -0.0290994691     24.5173606872     77.3122711181     -50.2670326232
 53 223   -1  -19     -0.2633756160     -9.6587018966     0.2825301933     0.0148473477     0.0028629419     -0.0290994691     24.5173606872     77.3122711181     -50.2670326232
 54 175   -2  -18     -0.1484480619     -9.7520809173     0.2514039993     -0.0059256258     -0.0341555595     -0.0155171442     24.5173606872     77.3122711181     -50.2670326232
 55 128   -1  -17     -0.0335205316     -9.8191213607     0.2897131729     0.0073903808     -0.0400146007     -0.0083264999     24.5173606872     77.3122711181     -50.2670326232
 56  80   -1  -18     -0.0335205316     -9.8191213607     0.2897131729     0.0073903808     -0.0400146007     -0.0083264999     24.5173606872     77.3122711181     -50.2670326232
 57  32   -1  -17     -0.0718297100     -9.7688407897     0.2154891252     0.0185758304     -0.0011318604     -0.0237730717     24.5173606872     77.3122711181     -50.2670326232
 57 240   -1  -16     -0.0023943238     -9.7688407897     0.2657699346     0.0172442293     -0.0288291568     -0.0059296183     25.2178573608     78.7179489135     -51.6164855957
 58 192   -1  -16     -0.0023943238     -9.7688407897     0.2657699346     0.0172442293     -0.0288291568     -0.0059296183     25.2178573608     78.7179489135     -51.6164855957
 59 145   -1  -15     -0.1077445626     -9.8382759094     0.2130948066     0.0433436012     -0.0258996367     0.0017936668     25.2178573608     78.7179489135     -51.6164855957
 60  97   -1  -14     -0.1604196929     -9.7999668121     0.3663315296     0.0649155378     -0.0013981805     -0.0085928192     25.2178573608     78.7179489135     -51.6164855957
 61  49    0  -14     -0.1604196929     -9.7999668121     0.3663315296     0.0649155378     -0.0013981805     -0.0085928192     25.2178573608     78.7179489135     -51.6164855957
 62   1    0  -13     -0.5985808849     -9.9388380050     -0.4453442096     0.0563932943     -0.0008655404     -0.0083264999     25.2178573608     78.7179489135     -51.6164855957
 62 209    0  -12     0.1604196929     -9.6467304229     0.5171739578     0.0292286348     -0.1185790538     0.0308225631     25.2178573608     78.7179489135     -51.6164855957
 63 161    0  -12     0.1604196929     -9.6467304229     0.5171739578     0.0292286348     -0.1185790538     0.0308225631     25.2178573608     78.7179489135     -51.6164855957
 64 113    1  -12     -0.1101388931     -9.7760238647     0.3687258243     0.0334897565     -0.0432104492     0.0233655977     25.2178573608     78.7179489135     -51.6164855957
 65  66    1  -11     -0.1388707752     -9.8263044357     0.3950634002     0.0582575321     -0.0266985940     0.0196371173     23.6417407989     77.1365661621     -51.7851676940
 66  18    0  -11     -0.1388707752     -9.8263044357     0.3950634002     0.0582575321     -0.0266985940     0.0196371173     23.6417407989     77.1365661621     -51.7851676940
 66 226    1  -11     -0.0047886476     -9.7688407897     0.3783031463     0.0710408973     -0.0586570167     0.0372142505     23.6417407989     77.1365661621     -51.7851676940
 67 178    1  -11     -0.0718297100     -9.7401084899     0.4094293594     0.0723725032     -0.0298944377     0.0393448114     23.6417407989     77.1365661621     -51.7851676940
 68 129    1  -12     -0.0718297100     -9.7401084899     0.4094293594     0.0723725032     -0.0298944377     0.0393448114     23.6417407989     77.1365661621     -51.7851676940
 69  82    1  -11     0.2202777862     -9.7975721359     0.4285839557     0.0776989078     0.0049935026     0.0348173666     23.6417407989     77.1365661621     -51.7851676940
 70  33    1  -10     -0.0407035017     -9.7496862411     0.5937922477     0.1027330040     0.0699756193     0.0169739151     23.6417407989     77.1365661621     -51.7851676940
 70 241    1  -10     -0.0407035017     -9.7496862411     0.5937922477     0.1027330040     0.0699756193     0.0169739151     23.6417407989     77.1365661621     -51.7851676940
 71 193    0  -11     -0.1795742750     -9.7137708663     0.5674547195     0.0960750007     0.0792968273     0.0124464726     23.6417407989     77.1365661621     -51.7851676940
 72 145    0  -11     -0.0359148550     -9.7137708663     0.5746376991     0.0707745838     0.0412130403     0.0260288000     23.6417407989     77.1365661621     -51.7851676940
 73  97    0  -11     -0.0359148550     -9.7137708663     0.5746376991     0.0707745838     0.0412130403     0.0260288000     23.6417407989     77.1365661621     -51.7851676940
 74  48    1  -12     0.0263375616     -9.7975721359     0.5554831027     0.0582575321     0.0523984909     0.0049895086     25.2178573608     78.7179489135     -50.6043968200
 75   0    1  -12     -0.1053502440     -9.6610965728     0.5219625949     0.0763673067     0.0995371627     -0.0131202626     25.2178573608     78.7179489135     -50.6043968200
 75 207    0  -12     -0.1053502440     -9.6610965728     0.5219625949     0.0763673067     0.0995371627     -0.0131202626     25.2178573608     78.7179489135     -50.6043968200
 76 159    0  -12     -0.1963345432     -9.6347589492     0.5602717399     0.0430772829     0.0761009788     -0.0016684950     25.2178573608     78.7179489135     -50.6043968200
 77 111    0  -12     -0.0526751232     -9.7185602188     0.5722434043     -0.0211058735     0.0249675154     -0.0014021751     25.2178573608     78.7179489135     -50.6043968200
 78  63    0  -12     -0.0526751232     -9.7185602188     0.5722434043     -0.0211058735     0.0249675154     -0.0014021751     25.2178573608     78.7179489135     -50.6043968200
 79  15    0  -11     -0.0790126848     -9.7664461135     0.5578774452     -0.0429441261     0.0401477622     -0.0261699533     25.2178573608     78.7179489135     -50.6043968200
 79 224    0  -10     -0.0838013267     -9.8310928344     0.5794263362     -0.0227037954     0.0643828964     -0.0474755668     25.2178573608     78.7179489135     -50.6043968200
 80 176   -1  -11     -0.0838013267     -9.8310928344     0.5794263362     -0.0227037954     0.0643828964     -0.0474755668     25.2178573608     78.7179489135     -50.6043968200
 81 128   -1  -11     -0.1891515731     -9.7233486175     0.5674547195     -0.0093877878     0.1014014005     -0.0581283664     25.0427322387     77.4879837036     -51.4478034973
 82  81    0  -12     -0.1173218607     -9.7951784133     0.5530887603     -0.0149805116     0.0832916259     -0.0346921968     25.0427322387     77.4879837036     -51.4478034973
 83  33    0  -13     -0.1173218607     -9.7951784133     0.5530887603     -0.0149805116     0.0832916259     -0.0346921968     25.0427322387     77.4879837036     -51.4478034973
 83 241    0  -12     -0.1053502440     -9.7448978424     0.5243568897     -0.0165784335     0.0563932943     -0.0184466657     25.0427322387     77.4879837036     -51.4478034973
 84 193    0  -12     -0.1532367229     -9.7496862411     0.5028079986     -0.0171110725     0.0350876808     -0.0019348161     25.0427322387     77.4879837036     -51.4478034973
 85 146    0  -13     -0.1532367229     -9.7496862411     0.5028079986     -0.0171110725     0.0350876808     -0.0019348161     25.0427322387     77.4879837036     -51.4478034973
 86  98    0  -12     -0.0646467447     -9.7329254150     0.4333725929     -0.0144478702     0.0012650209     0.0191044788     25.0427322387     77.4879837036     -51.4478034973
 87  49    0  -12     -0.0263375616     -9.7736291885     0.5267512321     -0.0136489105     -0.0003329000     0.0169739151     25.0427322387     77.4879837036     -51.4478034973
 88   2    0  -12     -0.0263375616     -9.7736291885     0.5267512321     -0.0136489105     -0.0003329000     0.0169739151     25.0427322387     77.4879837036     -51.4478034973
 88 210    0  -11     -0.1053502440     -9.7592630386     0.5339341640     -0.0003329031     0.0297612781     0.0017936668     24.8676090240     76.9608535766     -52.2912101745
 89 161    0  -11     -0.1532367229     -9.7233486175     0.5267512321     0.0084556627     0.0223043131     0.0004620659     24.8676090240     76.9608535766     -52.2912101745
 90 113    0  -11     -0.1532367229     -9.7233486175     0.5267512321     0.0084556627     0.0223043131     0.0004620659     24.8676090240     76.9608535766     -52.2912101745
 91  65    0  -12     -0.1197161788     -9.7496862411     0.5483001708     0.0076567025     0.0068577442     0.0052558288     24.8676090240     76.9608535766     -52.2912101745
 92  16    0  -12     -0.0287318849     -9.7472915649     0.4214009761     0.0041945409     0.0225706338     0.0084516706     24.8676090240     76.9608535766     -52.2912101745
 92 223    0  -11     -0.0287318849     -9.7472915649     0.4214009761     0.0041945409     0.0225706338     0.0084516706     24.8676090240     76.9608535766     -52.2912101745
 93 174    0  -11     -0.1197161788     -9.6826448440     0.5937922477     -0.0037950649     0.0492026519     -0.0003368947     24.8676090240     76.9608535766     -52.2912101745
 94 126    0  -11     0.0239432382     -9.7616577148     0.5243568897     -0.0189753150     0.0084556655     0.0103159117     24.8676090240     76.9608535766     -52.2912101745
 95  78    0  -11     0.0239432382     -9.7616577148     0.5243568897     -0.0189753150     0.0084556655     0.0103159117     24.8676090240     76.9608535766     -52.2912101745
 96  30    1  -12     -0.1532367229     -9.7401084899     0.9074486732     -0.0298944425     -0.1105894446     0.0462691354     23.1163692474     78.3665313720     -50.6043968200
 96 238    1  -11     -0.1077445626     -9.9244718551     0.4908363342     -0.0003329031     -0.1185790538     0.0230992794     23.1163692474     78.3665313720     -50.6043968200
 97 190    0  -11     -0.1077445626     -9.9244718551     0.4908363342     -0.0003329031     -0.1185790538     0.0230992794     23.1163692474     78.3665313720     -50.6043968200
 98 142    0  -12     -0.1245048284     -9.7448978424     0.5578774452     0.0196411113     -0.0205732321     -0.0136529028     23.1163692474     78.3665313720     -50.6043968200
 99  95    0  -11     -0.1723913097     -9.7808122634     0.6201298236     0.0161789488     -0.0056593031     -0.0019348161     23.1163692474     78.3665313720     -50.6043968200
100  47    0  -11     -0.1723913097     -9.7808122634     0.6201298236     0.0161789488     -0.0056593031     -0.0019348161     23.1163692474     78.3665313720     -50.6043968200
100 255    0  -11     -0.0550694465     -9.7089824676     0.5794263362     0.0249675130     -0.0179100298     0.0313552045     23.1163692474     78.3665313720     -50.6043968200
101 207    0  -11     -0.0646467447     -9.7185602188     0.5075965881     0.0260327935     0.0212390327     0.0217676782     23.1163692474     78.3665313720     -50.6043968200
102 159    0  -13     -0.0646467447     -9.7185602188     0.5075965881     0.0260327935     0.0212390327     0.0217676782     23.1163692474     78.3665313720     -50.6043968200
103 111    0  -13     -0.0861956501     -9.6754617691     0.5387228012     0.0156463074     0.0441425704     0.0121801531     23.6417407989     76.4337234497     -53.4719810485
104  63    0  -13     -0.2274607658     -9.7185602188     0.5099909305     -0.0067245869     0.0412130403     -0.0022011361     23.6417407989     76.4337234497     -53.4719810485
105  15    0  -13     -0.2274607658     -9.7185602188     0.5099909305     -0.0067245869     0.0412130403     -0.0022011361     23.6417407989     76.4337234497     -53.4719810485
105 223    0  -13     -0.1053502440     -9.7832069396     0.6033696174     -0.0266985988     -0.0061919441     -0.0030000963     23.6417407989     76.4337234497     -53.4719810485
106 175    0  -13     -0.1173218607     -9.7832069396     0.6105525493     -0.0187089920     0.0252338361     -0.0205772256     23.6417407989     76.4337234497     -53.4719810485
107 127    0  -12     -0.1173218607     -9.7832069396     0.6105525493     -0.0187089920     0.0252338361     -0.0205772256     23.6417407989     76.4337234497     -53.4719810485
108  80    0  -13     -0.1340821266     -9.7137708663     0.5626660346     -0.0096541080     0.0571922540     -0.0189793090     23.6417407989     76.4337234497     -53.4719810485
109  32    0  -13     -0.0287318849     -9.7496862411     0.4884420394     -0.0197742748     0.0601217746     -0.0224414682     23.6417407989     76.4337234497     -53.4719810485
109 240    0  -13     -0.0287318849     -9.7496862411     0.4884420394     -0.0197742748     0.0601217746     -0.0224414682     23.6417407989     76.4337234497     -53.4719810485
110 193    0  -14     -0.1532367229     -9.6898279190     0.4381612300     -0.0280302000     0.0912812328     -0.0333605980     23.6417407989     76.4337234497     -53.4719810485
111 145    0  -13     -0.0718297100     -9.7664461135     0.4070350170     -0.0453410100     0.0665134525     -0.0277678704     24.8676090240     77.3122711181     -52.2912101745
112  97    0  -12     -0.0718297100     -9.7664461135     0.4070350170     -0.0453410100     0.0665134525     -0.0277678704     24.8676090240     77.3122711181     -52.2912101745
113  49    0  -12     -0.1077445626     -9.8310928344     0.4118237018     -0.0458736467     0.0489363288     -0.0216425061     24.8676090240     77.3122711181     -52.2912101745
114   2    0  -12     -0.0430978250     -9.7927837371     0.4214009761     -0.0264322781     0.0268317556     0.0092506303     24.8676090240     77.3122711181     -52.2912101745
114 209    0  -11     -0.0430978250     -9.7927837371     0.4214009761     -0.0264322781     0.0268317556     0.0092506303     24.8676090240     77.3122711181     -52.2912101745
115 161    0  -10     -0.0502807998     -9.7592630386     0.3375996351     -0.0155131521     0.0121841478     0.0281593608     24.8676090240     77.3122711181     -52.2912101745
116 114    0   -9     -0.0861956501     -9.7305316925     0.4022463798     -0.0131162703     0.0207063937     0.0316215229     24.8676090240     77.3122711181     -52.2912101745
117  66    0   -9     -0.0861956501     -9.7305316925     0.4022463798     -0.0131162703     0.0207063937     0.0316215229     24.8676090240     77.3122711181     -52.2912101745
118  18    0   -8     -0.0311262083     -9.7161655426     0.2418267011     -0.0192416334     0.0124504673     0.0409427261     24.8676090240     77.3122711181     -52.2912101745
118 226    0   -7     -0.0646467447     -9.7592630386     0.2322494029     -0.0346882057     0.0289623165     0.0294909620     24.6924839019     77.4879837036     -52.4598922729
119 178    0   -6     -0.0646467447     -9.7592630386     0.2322494029     -0.0346882057     0.0289623165     0.0294909620     24.6924839019     77.4879837036     -52.4598922729
120 130    0   -5     -0.1292934894     -9.7568693161     0.3567542552     -0.0352208423     0.0249675154     0.0345510482     24.6924839019     77.4879837036     -52.4598922729
121  82    0   -5     -0.1412650966     -9.7616577148     0.3328109979     -0.0325576424     0.0135157477     0.0369479298     24.6924839019     77.4879837036     -52.4598922729
122  35    0   -4     -0.1412650966     -9.7616577148     0.3328109979     -0.0325576424     0.0135157477     0.0369479298     24.6924839019     77.4879837036     -52.4598922729
122 243    0   -3     -0.1125332117     -9.7856006622     0.3232336997     -0.0229701161     0.0073903846     0.0473344135     24.6924839019     77.4879837036     -52.4598922729
123 195    0   -3     -0.1963345432     -9.7377147674     0.3088677406     -0.0237690782     0.0089883060     0.0582535362     24.6924839019     77.4879837036     -52.4598922729
124 147   -1   -2     -0.1963345432     -9.7377147674     0.3088677406     -0.0237690782     0.0089883060     0.0582535362     24.6924839019     77.4879837036     -52.4598922729
125  99   -1   -1     -0.1915459060     -9.7233486175     0.3783031463     -0.0272312402     0.0049935026     0.0750317096     24.6924839019     77.4879837036     -52.4598922729
126  50    0   -1     -0.1604196929     -9.7544746398     0.4046407222     -0.0274975585     0.0132494282     0.0768959522     25.0427322387     77.1365661621     -52.1225280761
127   3    0   -1     -0.1604196929     -9.7544746398     0.4046407222     -0.0274975585     0.0132494282     0.0768959522     25.0427322387     77.1365661621     -52.1225280761
127 211    0   -1     -0.1963345432     -9.7568693161     0.4285839557     -0.0147141909     0.0276307153     0.0742327499     25.0427322387     77.1365661621     -52.1225280761
128 163    0    0     -0.2561926364     -9.7496862411     0.4764704227     -0.0069909067     0.0318918418     0.0553240203     25.0427322387     77.1365661621     -52.1225280761
129 115    0    0     -0.2561926364     -9.7496862411     0.4764704227     -0.0069909067     0.0318918418     0.0553240203     25.0427322387     77.1365661621     -52.1225280761
130  67    0    0     -0.2394323587     -9.7640523910     0.4932306766     -0.0104530680     0.0196411132     0.0241645598     25.0427322387     77.1365661621     -52.1225280761
131  19    0    0     -0.2130948066     -9.7592630386     0.4812590599     -0.0123173105     0.0036619021     0.0092506303     25.0427322387     77.1365661621     -52.1225280761
131 227    0    0     -0.2130948066     -9.7592630386     0.4812590599     -0.0123173105     0.0036619021     0.0092506303     25.0427322387     77.1365661621     -52.1225280761
132 179    0    0     -0.1867572593     -9.7544746398     0.4668931484     -0.0101867485     0.0007323807     0.0041905479     25.0427322387     77.1365661621     -52.1225280761
133 131    0    0     -0.1843629074     -9.7664461135     0.4429498672     -0.0051266665     0.0060587835     0.0047231884     24.6924839019     76.7851409912     -51.7851676940
134  83    0    0     -0.1843629074     -9.7664461135     0.4429498672     -0.0051266665     0.0060587835     0.0047231884     24.6924839019     76.7851409912     -51.7851676940
135  35    0    0     -0.2250664234     -9.7592630386     0.4477385520     -0.0032624247     0.0089883060     0.0044568686     24.6924839019     76.7851409912     -51.7851676940
135 242    0    0     -0.1747856235     -9.7832069396     0.4261896133     -0.0096541080     0.0004660605     0.0004620659     24.6924839019     76.7851409912     -51.7851676940
136 193    0    0     -0.1747856235     -9.7832069396     0.4261896133     -0.0096541080     0.0004660605     0.0004620659     24.6924839019     76.7851409912     -51.7851676940
137 145    0    0     -0.1628140068     -9.7640523910     0.4453442096     -0.0109857093     0.0039282226     0.0041905479     24.6924839019     76.7851409912     -51.7851676940
138  96    0    0     -0.1723913097     -9.7377147674     0.4333725929     -0.0149805116     0.0044608631     0.0204360771     24.6924839019     76.7851409912     -51.7851676940
139  48    0    0     -0.1723913097     -9.7377147674     0.4333725929     -0.0149805116     0.0044608631     0.0204360771     24.6924839019     76.7851409912     -51.7851676940
140   0    0    0     -0.2298550844     -9.7425031661     0.4740760803     -0.0176437129     0.0135157477     0.0377468872     24.6924839019     76.7851409912     -51.7851676940
140 208    0    0     -0.2729529142     -9.7808122634     0.4381612300     -0.0216385149     0.0111188662     0.0361489653     24.6924839019     76.7851409912     -51.7851676940
141 160    0    0     -0.2729529142     -9.7808122634     0.4381612300     -0.0216385149     0.0111188662     0.0361489653     24.6924839019     76.7851409912     -51.7851676940
142 112    0    0     -0.2561926364     -9.7640523910     0.4405555725     -0.0253669977     -0.0000665798     0.0164412736     25.2178573608     76.6094360351     -51.9538459777
143  64    0    0     -0.1676026582     -9.7281370162     0.4333725929     -0.0301607608     -0.0043277025     0.0009947060     25.2178573608     76.6094360351     -51.9538459777
144  16    0    0     -0.1676026582     -9.7281370162     0.4333725929     -0.0301607608     -0.0043277025     0.0009947060     25.2178573608     76.6094360351     -51.9538459777
144 223    0    0     -0.2130948066     -9.7592630386     0.4166123390     -0.0264322781     0.0020639815     -0.0048643379     25.2178573608     76.6094360351     -51.9538459777
145 175    0    0     -0.2202777862     -9.7808122634     0.3974577426     -0.0195079536     0.0009987009     0.0095169506     25.2178573608     76.6094360351     -51.9538459777
146 127    0    0     -0.2202777862     -9.7808122634     0.3974577426     -0.0195079536     0.0009987009     0.0095169506     25.2178573608     76.6094360351     -51.9538459777
147  78    0    0     -0.2442210197     -9.7377147674     0.4070350170     -0.0072572269     0.0023303015     0.0204360771     25.2178573608     76.6094360351     -51.9538459777
148  30    0    0     -0.2825301933     -9.7448978424     0.3998520660     -0.0016645026     0.0044608631     0.0180391969     25.2178573608     76.6094360351     -51.9538459777
148 237    0    0     -0.2825301933     -9.7448978424     0.3998520660     -0.0016645026     0.0044608631     0.0180391969     25.2178573608     76.6094360351     -51.9538459777
149 189    0    0     -0.2418267011     -9.7161655426     0.3854861259     0.0007323772     0.0121841478     0.0068537497     25.9183521270     77.3122711181     -51.6164855957
150 141    0    0     -0.2083061695     -9.7664461135     0.4237952709     -0.0072572269     0.0207063937     -0.0048643379     25.9183521270     77.3122711181     -51.6164855957
151  93    0    0     -0.2083061695     -9.7664461135     0.4237952709     -0.0072572269     0.0207063937     -0.0048643379     25.9183521270     77.3122711181     -51.6164855957
152  45    0    0     -0.1987288665     -9.7808122634     0.4285839557     -0.0123173105     0.0183095111     -0.0043316965     25.9183521270     77.3122711181     -51.6164855957
152 254    0    0     -0.1987288665     -9.7927837371     0.4070350170     -0.0152468309     0.0095209465     0.0001957454     25.9183521270     77.3122711181     -51.6164855957
153 206    0    0     -0.1987288665     -9.7927837371     0.4070350170     -0.0152468309     0.0095209465     0.0001957454     25.9183521270     77.3122711181     -51.6164855957
154 158    0    0     -0.2537982940     -9.7425031661     0.4357668876     -0.0195079536     -0.0011318604     -0.0067285780     25.9183521270     77.3122711181     -51.6164855957
155 110    0    0     -0.1963345432     -9.7544746398     0.4118237018     -0.0235027551     -0.0032624220     -0.0203109073     25.9183521270     77.3122711181     -51.6164855957
156  63    0    0     -0.1963345432     -9.7544746398     0.4118237018     -0.0235027551     -0.0032624220     -0.0203109073     25.9183521270     77.3122711181     -51.6164855957
157  15    0    0     -0.2178834438     -9.7520809173     0.4118237018     -0.0258996367     0.0001997404     -0.0168487429     24.1671123504     77.6636886596     -51.9538459777
157 223    0    0     -0.2011231899     -9.7736291885     0.3711201906     -0.0274975585     0.0012650209     -0.0123213016     24.1671123504     77.6636886596     -51.9538459777
158 176    0    0     -0.2011231899     -9.7736291885     0.3711201906     -0.0274975585     0.0012650209     -0.0123213016     24.1671123504     77.6636886596     -51.9538459777
159 128    0    0     -0.1891515731     -9.7832069396     0.3591485500     -0.0245680356     -0.0013981805     -0.0096581010     24.1671123504     77.6636886596     -51.9538459777
160  80    0    0     -0.2107004880     -9.7664461135     0.3759088277     -0.0195079536     -0.0061919441     0.0007283860     24.1671123504     77.6636886596     -51.9538459777
161  32    0    0     -0.2107004880     -9.7664461135     0.3759088277     -0.0195079536     -0.0061919441     0.0007283860     24.1671123504     77.6636886596     -51.9538459777
161 240    0    0     -0.2035175085     -9.7425031661     0.3878804397     -0.0152468309     -0.0069909038     0.0132454335     24.1671123504     77.6636886596     -51.9538459777
162 192    0    0     -0.2250664234     -9.7425031661     0.3783031463     -0.0117846691     -0.0016645008     0.0151096749     24.1671123504     77.6636886596     -51.9538459777
163 144    0    0     -0.2250664234     -9.7425031661     0.3783031463     -0.0117846691     -0.0016645008     0.0151096749     24.1671123504     77.6636886596     -51.9538459777
164  96    0    0     -0.2059118509     -9.7520809173     0.3375996351     -0.0064582672     0.0031292619     0.0113811922     25.2178573608     79.7722091674     -52.6285743713
165  48    0    0     -0.2250664234     -9.7616577148     0.3591485500     0.0049935002     0.0065914239     0.0183055171     25.2178573608     79.7722091674     -52.6285743713
165 255    0    0     -0.2250664234     -9.7616577148     0.3591485500     0.0049935002     0.0065914239     0.0183055171     25.2178573608     79.7722091674     -52.6285743713
166 207    0    0     -0.2490096569     -9.7927837371     0.3878804397     0.0137820672     0.0012650209     0.0089843101     25.2178573608     79.7722091674     -52.6285743713
167 159    0    0     -0.2226721048     -9.7664461135     0.4142179965     0.0135157465     -0.0061919441     -0.0045980172     25.2178573608     79.7722091674     -52.6285743713
168 111    0    0     -0.2226721048     -9.7664461135     0.4142179965     0.0135157465     -0.0061919441     -0.0045980172     25.2178573608     79.7722091674     -52.6285743713
169  64    0    0     -0.2178834438     -9.7137708663     0.3998520660     0.0065914225     -0.0059256229     -0.0131202626     25.2178573608     79.7722091674     -52.6285743713
170  16    0    0     -0.2202777862     -9.7353200912     0.3926690864     -0.0005992222     0.0004660605     -0.0131202626     25.2178573608     79.7722091674     -52.6285743713
170 223    0    0     -0.2202777862     -9.7353200912     0.3926690864     -0.0005992222     0.0004660605     -0.0131202626     25.2178573608     79.7722091674     -52.6285743713
171 175    0    0     -0.2250664234     -9.7401084899     0.3998520660     -0.0091214685     0.0012650209     -0.0101907408     25.2178573608     78.0151138305     -51.6164855957
172 127    0    0     -0.2154891252     -9.7520809173     0.4022463798     -0.0155131521     0.0012650209     -0.0133865821     25.2178573608     78.0151138305     -51.6164855957
173  79    0    0     -0.2154891252     -9.7520809173     0.4022463798     -0.0155131521     0.0012650209     -0.0133865821     25.2178573608     78.0151138305     -51.6164855957
174  31    0    0     -0.2035175085     -9.7616577148     0.3735145092     -0.0144478702     0.0041945428     -0.0205772256     25.2178573608     78.0151138305     -51.6164855957
174 239    0    0     -0.1891515731     -9.7903900146     0.3567542552     -0.0107193887     0.0057924633     -0.0301647520     25.2178573608     78.0151138305     -51.6164855957
175 191    0    0     -0.1891515731     -9.7903900146     0.3567542552     -0.0107193887     0.0057924633     -0.0301647520     25.2178573608     78.0151138305     -51.6164855957
176 143    0    0     -0.1771799468     -9.7832069396     0.3375996351     -0.0048603448     0.0007323807     -0.0280341911     25.2178573608     78.0151138305     -51.6164855957
177  96    0    0     -0.1843629074     -9.7640523910     0.3806974601     0.0052598214     0.0031292619     -0.0205772256     25.2178573608     78.0151138305     -51.6164855957
178  47    0    0     -0.1843629074     -9.7640523910     0.3806974601     0.0052598214     0.0031292619     -0.0205772256     25.2178573608     78.0151138305     -51.6164855957
178 255    0    0     -0.1676026582     -9.7616577148     0.3974577426     0.0116515028     0.0076567049     -0.0053969774     25.2178573608     78.0151138305     -51.6164855957
179 207    0    0     -0.1556310415     -9.7616577148     0.3567542552     0.0129831051     0.0065914239     0.0063211088     24.6924839019     77.8394012451     -51.4478034973
180 159    0    0     -0.1556310415     -9.7616577148     0.3567542552     0.0129831051     0.0065914239     0.0063211088     24.6924839019     77.8394012451     -51.4478034973
181 111    0    0     -0.1747856235     -9.7616577148     0.3687258243     0.0057924613     0.0025966219     0.0103159117     24.6924839019     77.8394012451     -51.4478034973
182  62    0    0     -0.1939402198     -9.7544746398     0.3854861259     -0.0037950649     -0.0013981805     0.0089843101     24.6924839019     77.8394012451     -51.4478034973
183  14    0    0     -0.1939402198     -9.7544746398     0.3854861259     -0.0037950649     -0.0013981805     0.0089843101     24.6924839019     77.8394012451     -51.4478034973
183 222    0    0     -0.1819685935     -9.7353200912     0.3998520660     -0.0125836300     -0.0043277025     0.0047231884     24.6924839019     77.8394012451     -51.4478034973
184 174    0    0     -0.1963345432     -9.7856006622     0.3735145092     -0.0139152299     -0.0037950620     0.0052558288     24.6924839019     77.8394012451     -51.4478034973
185 126    0    0     -0.1963345432     -9.7856006622     0.3735145092     -0.0139152299     -0.0037950620     0.0052558288     24.6924839019     77.8394012451     -51.4478034973
186  78    0    0     -0.2107004880     -9.7808122634     0.3854861259     -0.0077898669     -0.0003329000     0.0033915877     24.6924839019     77.8394012451     -51.4478034973
187  29    0    0     -0.1987288665     -9.7736291885     0.3447826147     -0.0029961037     0.0015313410     -0.0030000963     25.5681037902     76.9608535766     -52.6285743713
187 237    0    0     -0.1987288665     -9.7736291885     0.3447826147     -0.0029961037     0.0015313410     -0.0030000963     25.5681037902     76.9608535766     -52.6285743713
188 189    0    0     -0.1819685935     -9.7592630386     0.3471769332     0.0049935002     0.0071240653     -0.0059296183     25.5681037902     76.9608535766     -52.6285743713
189 140    0    0     -0.1699969768     -9.7353200912     0.3998520660     0.0071240625     0.0105862259     -0.0027337763     25.5681037902     76.9608535766     -52.6285743713
190  92    0    0     -0.1699969768     -9.7353200912     0.3998520660     0.0071240625     0.0105862259     -0.0027337763     25.5681037902     76.9608535766     -52.6285743713
191  44    0    0     -0.1963345432     -9.7879953384     0.3950634002     -0.0003329031     0.0055261440     0.0012610261     25.5681037902     76.9608535766     -52.6285743713
191 251    0    0     -0.2011231899     -9.7856006622     0.3830918121     0.0025966186     0.0057924633     0.0004620659     25.5681037902     76.9608535766     -52.6285743713
192 203    0    0     -0.2011231899     -9.7856006622     0.3830918121     0.0025966186     0.0057924633     0.0004620659     25.5681037902     76.9608535766     -52.6285743713
193 154    0    0     -0.1819685935     -9.7640523910     0.3687258243     0.0063251018     0.0052598233     -0.0040653762     25.5681037902     76.9608535766     -52.6285743713
194 106    0    0     -0.1819685935     -9.7401084899     0.3567542552     0.0081893434     0.0044608631     -0.0032664165     25.0427322387     77.8394012451     -51.4478034973
195  58    0    0     -0.1819685935     -9.7401084899     0.3567542552     0.0081893434     0.0044608631     -0.0032664165     25.0427322387     77.8394012451     -51.4478034973
196   9    0    0     -0.1604196929     -9.7496862411     0.4190066337     0.0092546234     0.0057924633     0.0015273462     25.0427322387     77.8394012451     -51.4478034973
196 217    0    0     -0.1843629074     -9.7401084899     0.4022463798     0.0041945409     0.0028629419     0.0012610261     25.0427322387     77.8394012451     -51.4478034973
197 168    0    0     -0.1843629074     -9.7401084899     0.4022463798     0.0041945409     0.0028629419     0.0012610261     25.0427322387     77.8394012451     -51.4478034973
198 120    0    0     -0.1843629074     -9.7856006622     0.3735145092     -0.0040613842     -0.0005992200     -0.0093917798     25.0427322387     77.8394012451     -51.4478034973
199  72    0    0     -0.1843629074     -9.7592630386     0.4046407222     0.0004660580     0.0068577442     -0.0163161039     25.0427322387     77.8394012451     -51.4478034973
200  23   63   -1     -0.1843629074     -9.7592630386     0.4046407222     0.0004660580     0.0068577442     -0.0163161039     25.0427322387     77.8394012451     -51.4478034973
200 231    0    0     -0.1556310415     -9.7544746398     0.4022463798     0.0068577413     0.0119178283     -0.0171150636     25.0427322387     77.8394012451     -51.4478034973
201 183    0  -19     -0.1771799468     -9.7664461135     0.3735145092     0.0012650191     0.0060587835     -0.0125876235     25.2178573608     76.9608535766     -51.6164855957
202 136    0    0     -0.1771799468     -9.7664461135     0.3735145092     0.0012650191     0.0060587835     -0.0125876235     25.2178573608     76.9608535766     -51.6164855957
203  88    0   63     -0.1604196929     -9.7664461135     0.3854861259     -0.0099204292     -0.0027297811     -0.0120549821     25.2178573608     76.9608535766     -51.6164855957
204  40    0    0     -0.1508424043     -9.7736291885     0.3735145092     -0.0115183484     -0.0029961015     -0.0109897005     25.2178573608     76.9608535766     -51.6164855957
204 248    0    0     -0.1508424043     -9.7736291885     0.3735145092     -0.0115183484     -0.0029961015     -0.0109897005     25.2178573608     76.9608535766     -51.6164855957
205 201    0    0     -0.1484480619     -9.7496862411     0.3830918121     -0.0059256258     0.0020639815     -0.0112560212     25.2178573608     76.9608535766     -51.6164855957
206 153    0    0     -0.1628140068     -9.7329254150     0.4070350170     0.0009986981     0.0073903846     -0.0037990567     25.2178573608     76.9608535766     -51.6164855957
207 104    0    0     -0.1628140068     -9.7329254150     0.4070350170     0.0009986981     0.0073903846     -0.0037990567     25.2178573608     76.9608535766     -51.6164855957
208  56    0    0     -0.1771799468     -9.7832069396     0.3711201906     0.0004660580     0.0052598233     0.0055221486     25.2178573608     76.9608535766     -51.6164855957
209   7    0    0     -0.1676026582     -9.7568693161     0.3854861259     0.0009986981     0.0001997404     0.0079190301     25.2178573608     76.9608535766     -51.6164855957
209 214    0    0     -0.1676026582     -9.7568693161     0.3854861259     0.0009986981     0.0001997404     0.0079190301     25.2178573608     76.9608535766     -51.6164855957
210 166    0    0     -0.1676026582     -9.7353200912     0.3806974601     0.0033955798     -0.0027297811     0.0111148726     25.5681037902     77.3122711181     -49.9296722412
211 118    0    0     -0.1676026582     -9.7353200912     0.3806974601     0.0033955798     -0.0027297811     0.0111148726     25.5681037902     77.3122711181     -49.9296722412
212  70    0    0     -0.1939402198     -9.7520809173     0.3998520660     0.0084556627     -0.0048603429     0.0087179908     25.5681037902     77.3122711181     -49.9296722412
213  21    0    0     -0.1699969768     -9.7736291885     0.4142179965     0.0073903808     -0.0051266627     0.0063211088     25.5681037902     77.3122711181     -49.9296722412
213 229    0    0     -0.1699969768     -9.7736291885     0.4142179965     0.0073903808     -0.0051266627     0.0063211088     25.5681037902     77.3122711181     -49.9296722412
214 181    0    0     -0.1771799468     -9.7688407897     0.4166123390     0.0047271814     -0.0059256229     0.0025926268     25.5681037902     77.3122711181     -49.9296722412
215 133    0    0     -0.2059118509     -9.7137708663     0.4118237018     0.0001997370     -0.0013981805     -0.0067285780     25.5681037902     77.3122711181     -49.9296722412
216  85    0    0     -0.2059118509     -9.7137708663     0.4118237018     0.0001997370     -0.0013981805     -0.0067285780     25.5681037902     77.3122711181     -49.9296722412
217  36    0    0     -0.1699969768     -9.7496862411     0.4070350170     -0.0115183484     -0.0045940222     -0.0205772256     25.5681037902     77.3122711181     -49.9296722412
217 245    0    0     -0.1532367229     -9.7113771438     0.4118237018     -0.0163121104     -0.0029961015     -0.0197782659     25.3929805755     78.1908187866     -50.0983543395
218 198    0    0     -0.1532367229     -9.7113771438     0.4118237018     -0.0163121104     -0.0029961015     -0.0197782659     25.3929805755     78.1908187866     -50.0983543395
219 150    0    0     -0.1221105098     -9.8215160369     0.3280223608     -0.0173773932     -0.0056593031     -0.0133865821     25.3929805755     78.1908187866     -50.0983543395
220 103    0    0     -0.1580253696     -9.7640523910     0.3783031463     0.0023302993     -0.0003329000     0.0001957454     25.3929805755     78.1908187866     -50.0983543395
221  54    0    0     -0.1580253696     -9.7640523910     0.3783031463     0.0023302993     -0.0003329000     0.0001957454     25.3929805755     78.1908187866     -50.0983543395
222   5    0    0     -0.1484480619     -9.7903900146     0.3902747631     0.0023302993     -0.0040613822     0.0023263068     25.3929805755     78.1908187866     -50.0983543395
222 212    0    0     -0.1556310415     -9.7568693161     0.3854861259     -0.0008655433     -0.0048603429     0.0001957454     25.3929805755     78.1908187866     -50.0983543395
223 164    0    0     -0.1556310415     -9.7568693161     0.3854861259     -0.0008655433     -0.0048603429     0.0001957454     25.3929805755     78.1908187866     -50.0983543395
224 116    0    0     -0.1771799468     -9.7616577148     0.4357668876     -0.0080561866     -0.0016645008     -0.0083264999     25.3929805755     78.1908187866     -50.0983543395
225  68    0    0     -0.1508424043     -9.7592630386     0.3567542552     -0.0189753150     -0.0027297811     -0.0144518623     24.1671123504     77.6636886596     -50.6043968200
226  20    0    0     -0.1508424043     -9.7592630386     0.3567542552     -0.0189753150     -0.0027297811     -0.0144518623     24.1671123504     77.6636886596     -50.6043968200
226 228    0    0     -0.1412650966     -9.7496862411     0.3878804397     -0.0288291597     -0.0067245841     -0.0109897005     24.1671123504     77.6636886596     -50.6043968200
227 181    0    0     -0.1460537433     -9.7544746398     0.3591485500     -0.0360198020     -0.0075235438     -0.0008695349     24.1671123504     77.6636886596     -50.6043968200
228 132    0    0     -0.1460537433     -9.7544746398     0.3591485500     -0.0360198020     -0.0075235438     -0.0008695349     24.1671123504     77.6636886596     -50.6043968200
229  84    0    0     -0.1747856235     -9.7377147674     0.3687258243     -0.0413462066     -0.0077898645     -0.0064622583     24.1671123504     77.6636886596     -50.6043968200
230  36    0    0     -0.1580253696     -9.7736291885     0.3495712518     -0.0519990158     -0.0069909038     -0.0344258785     24.1671123504     77.6636886596     -50.6043968200
230 244    0    0     -0.1580253696     -9.7736291885     0.3495712518     -0.0519990158     -0.0069909038     -0.0344258785     24.1671123504     77.6636886596     -50.6043968200
231 197    0    0     -0.1245048284     -9.7664461135     0.3352053165     -0.0482705307     -0.0024634613     -0.0485408449     24.1671123504     77.6636886596     -50.6043968200
232 149    0    0     -0.0981672668     -9.7544746398     0.3184450626     -0.0253669977     0.0041945428     -0.0344258785     24.1671123504     76.9608535766     -51.9538459777
233 102    0    0     -0.0981672668     -9.7544746398     0.3184450626     -0.0253669977     0.0041945428     -0.0344258785     24.1671123504     76.9608535766     -51.9538459777
234  54    0    0     -0.1316878080     -9.7664461135     0.3399939537     -0.0043277053     0.0049935026     -0.0147181844     24.1671123504     76.9608535766     -51.9538459777
235   6    0    0     -0.1221105098     -9.8047552108     0.3280223608     -0.0037950649     -0.0096541051     -0.0136529028     24.1671123504     76.9608535766     -51.9538459777
235 214    0    0     -0.1221105098     -9.8047552108     0.3280223608     -0.0037950649     -0.0096541051     -0.0136529028     24.1671123504     76.9608535766     -51.9538459777
236 166    0    0     -0.0670410633     -9.8813743591     0.2897131729     -0.0024634637     -0.0280301952     -0.0243057084     24.1671123504     76.9608535766     -51.9538459777
237 118    0    0     -0.0885899734     -9.7975721359     0.3280223608     0.0105862236     -0.0208395504     -0.0173813843     24.1671123504     76.9608535766     -51.9538459777
238  70    0    0     -0.0885899734     -9.7975721359     0.3280223608     0.0105862236     -0.0208395504     -0.0173813843     24.1671123504     76.9608535766     -51.9538459777
239  22    0    0     -0.4644988059     -9.7209539413     0.3591485500     0.0209727120     -0.0266985940     0.0001957454     24.1671123504     76.9608535766     -51.9538459777
239 230    0    0     0.1197161788     -9.8047552108     0.3328109979     0.0033955798     -0.1089915275     0.0297572851     25.2178573608     76.9608535766     -50.9417610168
240 182    0    0     0.1197161788     -9.8047552108     0.3328109979     0.0033955798     -0.1089915275     0.0297572851     25.2178573608     76.9608535766     -50.9417610168
241 133    0    0     -0.0838013267     -9.7425031661     0.3759088277     -0.0067245869     -0.0288291568     -0.0227077865     25.2178573608     76.9608535766     -50.9417610168
242  86    0    0     -0.1316878080     -9.7257432937     0.3615428924     -0.0338892412     -0.0322913193     -0.0413502025     25.2178573608     76.9608535766     -50.9417610168
243  38    0    0     -0.1316878080     -9.7257432937     0.3615428924     -0.0338892412     -0.0322913193     -0.0413502025     25.2178573608     76.9608535766     -50.9417610168
243 247    0    0     -0.0430978250     -9.7401084899     0.3399939537     -0.0458736467     -0.0362861204     -0.0360237956     25.2178573608     76.9608535766     -50.9417610168
244 200    0    0     -0.0957729530     -9.7544746398     0.3040791034     -0.0509337329     -0.0192416305     -0.0277678704     25.2178573608     76.9608535766     -50.9417610168
245 152    0    0     -0.0957729530     -9.7544746398     0.3040791034     -0.0509337329     -0.0192416305     -0.0277678704     25.2178573608     76.9608535766     -50.9417610168
246 104    0    0     -0.1077445626     -9.7760238647     0.2897131729     -0.0474715662     -0.0115183472     -0.0221751475     25.2178573608     76.9608535766     -50.9417610168
247  57    0    0     -0.0957729530     -9.7879953384     0.2729529142     -0.0296281223     -0.0005992200     -0.0165824270     25.2178573608     76.9608535766     -50.9417610168
248   9    0    0     -0.0957729530     -9.7879953384     0.2729529142     -0.0296281223     -0.0005992200     -0.0165824270     25.2178573608     76.9608535766     -50.9417610168
248 217    0    0     -0.1173218607     -9.7736291885     0.2537982940     0.0012650191     0.0092546262     0.0004620659     23.6417407989     76.7851409912     -50.4357147216
249 169    0    0     -0.0790126848     -9.7568693161     0.3256280183     0.0372182416     0.0153799891     0.0204360771     23.6417407989     76.7851409912     -50.4357147216
250 121    0    0     -0.0790126848     -9.7568693161     0.3256280183     0.0372182416     0.0153799891     0.0204360771     23.6417407989     76.7851409912     -50.4357147216
251  73    0    0     -0.0718297100     -9.7760238647     0.3447826147     0.0569259262     0.0135157477     0.0297572851     23.6417407989     76.7851409912     -50.4357147216
252  25    0    0     -0.1029559254     -9.7592630386     0.3663315296     0.0454741668     0.0127167880     0.0223003172     23.6417407989     76.7851409912     -50.4357147216
252 233    0    0     -0.1029559254     -9.7592630386     0.3663315296     0.0454741668     0.0127167880     0.0223003172     23.6417407989     76.7851409912     -50.4357147216
253 185    0    0     -0.0933786296     -9.7784175872     0.3567542552     0.0241685533     0.0084556655     0.0076527109     23.6417407989     76.7851409912     -50.4357147216
254 137    0    0     -0.1005615949     -9.7664461135     0.3519655704     0.0127167868     0.0009987009     -0.0014021751     23.6417407989     76.7851409912     -50.4357147216
255  89    0    0     -0.1005615949     -9.7664461135     0.3519655704     0.0127167868     0.0009987009     -0.0014021751     23.6417407989     76.7851409912     -50.4357147216
  0  41    0    0     -0.1005615949     -9.7568693161     0.3375996351     0.0140483846     0.0012650209     -0.0051306581     23.6417407989     77.4879837036     -49.7609901428
  0 248    0    0     -0.0861956501     -9.7592630386     0.3711201906     0.0025966186     0.0009987009     -0.0165824270     23.6417407989     77.4879837036     -49.7609901428
  1 199    0    0     -0.0861956501     -9.7592630386     0.3711201906     0.0025966186     0.0009987009     -0.0165824270     23.6417407989     77.4879837036     -49.7609901428
  2 150    0    0     -0.0191545906     -9.7401084899     0.3615428924     -0.0211058735     0.0009987009     -0.0269689106     23.6417407989     77.4879837036     -49.7609901428
  3 102    0    0     -0.0861956501     -9.7233486175     0.3447826147     -0.0360198020     0.0031292619     -0.0232404279     23.6417407989     77.4879837036     -49.7609901428
  4  53    0    0     -0.0861956501     -9.7233486175     0.3447826147     -0.0360198020     0.0031292619     -0.0232404279     23.6417407989     77.4879837036     -49.7609901428
  5   5    0    0     -0.0694353866     -9.7448978424     0.3136564254     -0.0341555619     -0.0152468299     0.0111148726     23.6417407989     77.4879837036     -49.7609901428
  5 213    0    0     -0.1173218607     -9.7377147674     0.2897131729     -0.0216385149     -0.0085888252     0.0364152860     23.6417407989     77.4879837036     -49.7609901428
  6 165    0    0     -0.1173218607     -9.7377147674     0.2897131729     -0.0216385149     -0.0085888252     0.0364152860     23.6417407989     77.4879837036     -49.7609901428
  7 117    0    0     -0.1628140068     -9.7377147674     0.2753472328     -0.0037950649     0.0055261440     0.0385458469     24.3422374725     76.4337234497     -51.1104393005
  8  69    0    0     -0.1795742750     -9.7712354660     0.2897131729     0.0116515028     0.0204400730     0.0143107151     24.3422374725     76.4337234497     -51.1104393005
  9  20    0    0     -0.1795742750     -9.7712354660     0.2897131729     0.0116515028     0.0204400730     0.0143107151     24.3422374725     76.4337234497     -51.1104393005
  9 228    0    0     -0.0718297100     -9.7832069396     0.3519655704     0.0361529588     0.0204400730     -0.0096581010     24.3422374725     76.4337234497     -51.1104393005
 10 179    0    0     -0.0718297100     -9.7832069396     0.3639371871     0.0531974506     0.0143147087     -0.0144518623     24.3422374725     76.4337234497     -51.1104393005
 11 131    0    0     -0.0718297100     -9.7832069396     0.3639371871     0.0531974506     0.0143147087     -0.0144518623     24.3422374725     76.4337234497     -51.1104393005
 12  83    0    0     -0.0622524166     -9.7712354660     0.3783031463     0.0492026519     0.0065914239     -0.0048643379     24.3422374725     76.4337234497     -51.1104393005
 13  35    0    0     -0.0933786296     -9.7568693161     0.3806974601     0.0348213624     0.0033955817     -0.0022011361     24.3422374725     76.4337234497     -51.1104393005
 13 242    0    0     -0.0933786296     -9.7568693161     0.3806974601     0.0348213624     0.0033955817     -0.0022011361     24.3422374725     76.4337234497     -51.1104393005
