# Supplementary material for: A localization method for wireless capsule endoscopy using side wall cameras and IMU sensor
Source: Sci Rep. 2021 May 27;11:11204. doi: 10.1038/s41598-021-90523-w (PMC8160358; doi:10.1038/s41598-021-90523-w)
Supplement: Supplementary file 1 — Supplementary Information. [file 41598_2021_90523_MOESM1_ESM.zip › data/sup14]

  5  16    1    1     -0.7159028053     -9.6299695968     1.1564583778     -0.0378840446     -0.0266985940     0.0356163263     27.4944686889     78.1908187866     -55.1587944030
  5 224    1    1     -0.7159028053     -9.6299695968     1.1564583778     -0.0378840446     -0.0266985940     0.0356163263     27.4944686889     78.1908187866     -55.1587944030
  6 176    0    2     -0.8595622062     -9.6108150482     1.0319535732     -0.0413462066     0.0369519233     0.0177728757     27.4944686889     78.1908187866     -55.1587944030
  7 128    0    1     -0.9529408454     -9.6539134979     0.8954771041     -0.0610539007     0.0633176231     0.0004620659     26.9690971374     78.7179489135     -56.3395614624
  8  79    0    0     -0.9529408454     -9.6539134979     0.8954771041     -0.0610539007     0.0633176231     0.0004620659     26.9690971374     78.7179489135     -56.3395614624
  9  31    0    0     -0.8882941246     -9.7257432937     0.9361805915     -0.0698424625     0.0337560796     -0.0022011361     26.9690971374     78.7179489135     -56.3395614624
  9 239    0    1     -0.9864613533     -9.6970109939     0.8475905418     -0.0450746917     0.0111188662     -0.0123213016     26.9690971374     78.7179489135     -56.3395614624
 10 191    0    1     -0.9864613533     -9.6970109939     0.8475905418     -0.0450746917     0.0111188662     -0.0123213016     26.9690971374     78.7179489135     -56.3395614624
 11 143    0    0     -0.8643508911     -9.6730680465     0.9218146324     -0.0432104492     -0.0301607584     -0.0083264999     26.9690971374     78.7179489135     -56.3395614624
 12  96    0    0     -0.8020984649     -9.6682786941     0.9553351402     -0.0432104492     -0.0296281147     -0.0112560212     26.9690971374     78.7179489135     -56.3395614624
 13  48    0    1     -0.8020984649     -9.6682786941     0.9553351402     -0.0432104492     -0.0296281147     -0.0112560212     26.9690971374     78.7179489135     -56.3395614624
 14   1    0    1     -0.9457578659     -9.6682786941     0.8858997344     -0.0541295766     -0.0245680356     -0.0165824270     26.9690971374     78.7179489135     -56.3395614624
 14 209    0    0     -0.9888556480     -9.6443357467     0.8451962471     -0.0671792602     -0.0618528604     -0.0069948983     27.4944686889     78.1908187866     -54.4840660095
 15 161    1    0     -0.9888556480     -9.6443357467     0.8451962471     -0.0671792602     -0.0618528604     -0.0069948983     27.4944686889     78.1908187866     -54.4840660095
 16 113    1    1     -0.6680163383     -9.6563072204     0.9122373580     -0.0701087856     -0.0717067050     -0.0027337763     27.4944686889     78.1908187866     -54.4840660095
 17  65    0    1     -0.7685779571     -9.6946163177     0.8571679115     -0.0541295766     0.0212390327     -0.0309637165     27.4944686889     78.1908187866     -54.4840660095
 18  17    0    0     -0.7685779571     -9.6946163177     0.8571679115     -0.0541295766     0.0212390327     -0.0309637165     27.4944686889     78.1908187866     -54.4840660095
 18 225    0    1     -0.9361805915     -9.6323642730     0.8835054397     -0.0573254156     0.0840905952     -0.0650526952     27.4944686889     78.1908187866     -54.4840660095
 19 177    0    1     -0.7949154853     -9.8310928344     0.9505464553     -0.0836911106     0.0326907992     -0.0405512428     27.4944686889     78.1908187866     -54.4840660095
 20 129    0    1     -0.7949154853     -9.8310928344     0.9505464553     -0.0836911106     0.0326907992     -0.0405512428     27.4944686889     78.1908187866     -54.4840660095
 21  81    0    1     -0.7422403812     -9.7664461135     0.8068870544     -0.0703751087     -0.0019308209     -0.0267025899     27.4944686889     78.1908187866     -54.4840660095
 22  32    0    0     -0.8356189727     -9.6826448440     0.7757608890     -0.0336229205     0.0497352886     -0.0245720291     27.4944686889     78.1908187866     -54.4840660095
 22 240    0    0     -0.8356189727     -9.6826448440     0.7757608890     -0.0336229205     0.0497352886     -0.0245720291     27.4944686889     78.1908187866     -54.4840660095
 23 192    0    0     -0.8691394805     -9.6491241455     0.8068870544     -0.0485368537     0.0441425704     -0.0221751475     26.6188488006     78.3665313720     -53.6406593322
 24 144    0    1     -0.7398460388     -9.7712354660     0.7925210952     -0.0650486993     0.0204400730     -0.0032664165     26.6188488006     78.3665313720     -53.6406593322
 25  95    0    1     -0.7398460388     -9.7712354660     0.7925210952     -0.0650486993     0.0204400730     -0.0032664165     26.6188488006     78.3665313720     -53.6406593322
 26  47    0    0     -0.7542119503     -9.7017993927     0.7757608890     -0.0506674098     0.0806284236     -0.0370890760     26.6188488006     78.3665313720     -53.6406593322
 26 254    0    0     -0.7853381633     -9.6539134979     0.7685779571     -0.0631844615     0.1349577426     -0.0709117364     26.6188488006     78.3665313720     -53.6406593322
 27 207    0    0     -0.7853381633     -9.6539134979     0.7685779571     -0.0631844615     0.1349577426     -0.0709117364     26.6188488006     78.3665313720     -53.6406593322
 28 159    0    0     -0.8212530136     -9.7688407897     0.7111141681     -0.0703751087     0.1232396483     -0.0514703655     26.6188488006     78.3665313720     -53.6406593322
 29 112    0    0     -0.7518176555     -9.8167276382     0.6584390640     -0.0389493255     0.1147174119     -0.0394859580     26.6188488006     78.3665313720     -53.6406593322
 30  64    0    0     -0.7518176555     -9.8167276382     0.6584390640     -0.0389493255     0.1147174119     -0.0394859580     26.6188488006     78.3665313720     -53.6406593322
 31  17    0    0     -0.7805495262     -9.6634902954     0.7254800796     -0.0019308235     0.1282997369     -0.0472092437     25.7432289123     77.8394012451     -54.8214302062
 31 224    0    0     -0.8164643287     -9.6706733703     0.7087197780     -0.0080561866     0.1189785242     -0.0360237956     25.7432289123     77.8394012451     -54.8214302062
 32 177    0    0     -0.8164643287     -9.6706733703     0.7087197780     -0.0080561866     0.1189785242     -0.0360237956     25.7432289123     77.8394012451     -54.8214302062
 33 129    0    0     -0.7973098278     -9.7017993927     0.6919595718     -0.0192416334     0.0920802021     -0.0328279542     25.7432289123     77.8394012451     -54.8214302062
 34  81    0    0     -0.7637892246     -9.6682786941     0.7470290184     -0.0213721966     0.0723725032     -0.0434807586     25.7432289123     77.8394012451     -54.8214302062
 35  34    0    0     -0.7637892246     -9.6682786941     0.7470290184     -0.0213721966     0.0723725032     -0.0434807586     25.7432289123     77.8394012451     -54.8214302062
 35 242    0    1     -0.6847765922     -9.6587018966     0.6991425037     -0.0426778078     0.0662471389     -0.0434807586     25.7432289123     77.8394012451     -54.8214302062
 36 194    0    1     -0.7230857849     -9.6850395202     0.7182971000     -0.0605212593     0.1083257312     -0.0520030069     25.7432289123     77.8394012451     -54.8214302062
 37 146    1    0     -0.7230857849     -9.6850395202     0.7182971000     -0.0605212593     0.1083257312     -0.0520030069     25.7432289123     77.8394012451     -54.8214302062
 38  98    1    0     -0.7326630592     -9.7185602188     0.6704106330     -0.0639834165     0.1243049383     -0.0501387643     26.2686004638     79.0693664550     -54.9901123046
 39  49    0    1     -0.7111141681     -9.7425031661     0.6967482089     -0.0820931911     0.0982055568     -0.0426817989     26.2686004638     79.0693664550     -54.9901123046
 40   1    0    1     -0.7111141681     -9.7425031661     0.6967482089     -0.0820931911     0.0982055568     -0.0426817989     26.2686004638     79.0693664550     -54.9901123046
 40 209    0    0     -0.6440730571     -9.7640523910     0.6297071456     -0.0719730281     0.0939444351     -0.0229741072     26.2686004638     79.0693664550     -54.9901123046
 41 161    0    1     -0.7709722518     -9.7329254150     0.6488616943     -0.0458736467     0.1392188663     -0.0197782659     26.2686004638     79.0693664550     -54.9901123046
 42 113    0    1     -0.7709722518     -9.7329254150     0.6488616943     -0.0458736467     0.1392188663     -0.0197782659     26.2686004638     79.0693664550     -54.9901123046
 43  65    1    0     -0.7637892246     -9.6658849716     0.6273128509     -0.0416125297     0.1275007724     -0.0157834625     26.2686004638     79.0693664550     -54.9901123046
 44  17    1    1     -0.6919595718     -9.7808122634     0.5339341640     -0.0570590972     0.0870201110     0.0015273462     26.2686004638     79.0693664550     -54.9901123046
 44 224    0    1     -0.6919595718     -9.7808122634     0.5339341640     -0.0570590972     0.0870201110     0.0015273462     26.2686004638     79.0693664550     -54.9901123046
 45 176    0    0     -0.5842149734     -9.7951784133     0.5578774452     -0.0376177263     0.1144510865     -0.0000705747     25.9183521270     77.6636886596     -54.6527481079
 46 128    0    1     -0.6991425037     -9.6634902954     0.7039311408     -0.0091214685     0.1751720905     -0.0141855430     25.9183521270     77.6636886596     -54.6527481079
 47  80    0    1     -0.6991425037     -9.6634902954     0.7039311408     -0.0091214685     0.1751720905     -0.0141855430     25.9183521270     77.6636886596     -54.6527481079
 48  32    0    1     -0.6680163383     -9.7281370162     0.6632276535     -0.0040613842     0.1791668891     -0.0053969774     25.9183521270     77.6636886596     -54.6527481079
 48 240    1    1     -0.7590005874     -9.6850395202     0.6799879074     -0.0104530680     0.1935481834     0.0001957454     25.9183521270     77.6636886596     -54.6527481079
 49 192    1    0     -0.7590005874     -9.6850395202     0.6799879074     -0.0104530680     0.1935481834     0.0001957454     25.9183521270     77.6636886596     -54.6527481079
 50 143    0    1     -0.8212530136     -9.6706733703     0.6344957828     -0.0317586803     0.1666498279     0.0100495922     25.9183521270     77.6636886596     -54.6527481079
 51  95    0    1     -0.8140700340     -9.6730680465     0.6512560367     -0.0674455833     0.1014014005     0.0161749553     25.9183521270     77.6636886596     -54.6527481079
 52  47    0    0     -0.8140700340     -9.6730680465     0.6512560367     -0.0674455833     0.1014014005     0.0161749553     25.9183521270     77.6636886596     -54.6527481079
 52 254    0    0     -0.7398460388     -9.6443357467     0.6105525493     -0.1092578411     0.0545290517     -0.0014021751     25.9183521270     77.6636886596     -54.6527481079
 53 206    0    0     -0.8667451858     -9.6730680465     0.5171739578     -0.1526680469     0.0284296779     -0.0389533185     26.7939720153     78.8936614990     -54.1467056274
 54 159    0    0     -0.8667451858     -9.6730680465     0.5171739578     -0.1526680469     0.0284296779     -0.0389533185     26.7939720153     78.8936614990     -54.1467056274
 55 111    0    0     -0.6584390640     -9.8263044357     0.4190066337     -0.1774358177     -0.0176437115     -0.0701127767     26.7939720153     78.8936614990     -54.1467056274
 56  63    0    0     -0.5722434043     -9.9292602539     0.3854861259     -0.1305634737     -0.0091214656     -0.0637210893     26.7939720153     78.8936614990     -54.1467056274
 57  16    0    0     -0.5722434043     -9.9292602539     0.3854861259     -0.1305634737     -0.0091214656     -0.0637210893     26.7939720153     78.8936614990     -54.1467056274
 57 224    0    0     -0.7685779571     -9.6060266494     0.5339341640     -0.0344218850     0.0452078437     -0.0232404279     26.7939720153     78.8936614990     -54.1467056274
 58 176    0    0     -0.6416787624     -9.7017993927     0.3806974601     -0.0125836300     0.1011350870     0.0095169506     26.7939720153     78.8936614990     -54.1467056274
 59 128    0    0     -0.6416787624     -9.7017993927     0.3806974601     -0.0125836300     0.1011350870     0.0095169506     26.7939720153     78.8936614990     -54.1467056274
 60  79    0    0     -0.6584390640     -9.7448978424     0.3998520660     -0.0258996367     0.0433436059     0.0433396100     26.7939720153     78.8936614990     -54.1467056274
 61  31    0    0     -0.6871709346     -9.7616577148     0.3711201906     0.0020639784     0.0316255211     0.0529271364     26.9690971374     78.7179489135     -54.3153877258
 61 239    0    0     -0.6871709346     -9.7616577148     0.3711201906     0.0020639784     0.0316255211     0.0529271364     26.9690971374     78.7179489135     -54.3153877258
 62 190    0    0     -0.6967482089     -9.7329254150     0.4285839557     0.0340223979     0.0289623165     0.0478670549     26.9690971374     78.7179489135     -54.3153877258
 63 142    0    0     -0.7398460388     -9.6347589492     0.4956250190     0.0390824813     0.0497352886     0.0249635195     26.9690971374     78.7179489135     -54.3153877258
 64  94    0    0     -0.7398460388     -9.6347589492     0.4956250190     0.0390824813     0.0497352886     0.0249635195     26.9690971374     78.7179489135     -54.3153877258
 65  45    0    0     -0.7853381633     -9.6563072204     0.4980193138     0.0036618990     0.0470720863     0.0031252670     26.9690971374     78.7179489135     -54.3153877258
 65 253    0    0     -0.7805495262     -9.6515188217     0.5004136562     -0.0429441261     0.0113851869     -0.0176477060     26.9690971374     78.7179489135     -54.3153877258
 66 205    0    0     -0.7805495262     -9.6515188217     0.5004136562     -0.0429441261     0.0113851869     -0.0176477060     26.9690971374     78.7179489135     -54.3153877258
 67 157    0    0     -0.7087197780     -9.6539134979     0.5147795677     -0.1023335218     -0.0085888252     -0.0354911565     26.9690971374     78.7179489135     -54.3153877258
 68 110    0    0     -0.7302687168     -9.7496862411     0.3663315296     -0.1542659521     -0.0109857058     -0.0655853366     25.2178573608     78.3665313720     -53.9780235290
 69  63    0    0     -0.7302687168     -9.7496862411     0.3663315296     -0.1542659521     -0.0109857058     -0.0655853366     25.2178573608     78.3665313720     -53.9780235290
 70  15    0    0     -0.6057639122     -9.9388380050     0.2849245071     -0.1518690681     -0.0155131506     -0.0714443778     25.2178573608     78.3665313720     -53.9780235290
 70 223    0    0     -0.6799879074     -9.8478536605     0.2992904472     -0.0522653341     0.0068577442     -0.0296321153     25.2178573608     78.3665313720     -53.9780235290
 71 175    0    0     -0.6799879074     -9.8478536605     0.2992904472     -0.0522653341     0.0068577442     -0.0296321153     25.2178573608     78.3665313720     -53.9780235290
 72 127    0    0     -0.6464673995     -9.6179981231     0.3950634002     0.0111188650     0.0055261440     -0.0022011361     25.2178573608     78.3665313720     -53.9780235290
 73  79    0    0     -0.6344957828     -9.6587018966     0.3711201906     -0.0067245869     0.0073903846     0.0183055171     25.2178573608     78.3665313720     -53.9780235290
 74  30    0    0     -0.6344957828     -9.6587018966     0.3711201906     -0.0067245869     0.0073903846     0.0183055171     25.2178573608     78.3665313720     -53.9780235290
 74 237    0    0     -0.7302687168     -9.7329254150     0.3423882961     -0.0245680356     0.0135157477     0.0246971988     25.2178573608     78.3665313720     -53.9780235290
 75 189    0    0     -0.7135085105     -9.8119382858     0.3160507440     -0.0155131521     0.0097872657     0.0145770335     26.7939720153     78.1908187866     -52.7972526550
 76 141    0    0     -0.7135085105     -9.8119382858     0.3160507440     -0.0155131521     0.0097872657     0.0145770335     26.7939720153     78.1908187866     -52.7972526550
 77  93    0    0     -0.6823822021     -9.8286991119     0.2873188495     0.0185758304     0.0057924633     0.0111148726     26.7939720153     78.1908187866     -52.7972526550
 78  44    0    0     -0.6464673995     -9.7137708663     0.4046407222     0.0465394496     0.0068577442     0.0169739151     26.7939720153     78.1908187866     -52.7972526550
 78 252    0    0     -0.6464673995     -9.7137708663     0.4046407222     0.0465394496     0.0068577442     0.0169739151     26.7939720153     78.1908187866     -52.7972526550
 79 204    0    0     -0.6704106330     -9.6515188217     0.4094293594     0.0337560772     0.0140483880     0.0284256820     26.7939720153     78.1908187866     -52.7972526550
 80 155    0    0     -0.6991425037     -9.6778564453     0.3926690864     0.0031292586     0.0228369522     0.0396111278     26.7939720153     78.1908187866     -52.7972526550
 81 107    0    0     -0.6991425037     -9.6778564453     0.3926690864     0.0031292586     0.0228369522     0.0396111278     26.7939720153     78.1908187866     -52.7972526550
 82  59    0    0     -0.7063254833     -9.7425031661     0.3998520660     -0.0168447518     0.0457404899     0.0273604035     26.7939720153     78.1908187866     -52.7972526550
 83  10    0    0     -0.7853381633     -9.6227865219     0.4333725929     -0.0200405931     0.0436099243     0.0068537497     25.3929805755     78.5422439575     -52.1225280761
 83 218    0    0     -0.7853381633     -9.6227865219     0.4333725929     -0.0200405931     0.0436099243     0.0068537497     25.3929805755     78.5422439575     -52.1225280761
 84 170    0    0     -0.6392844200     -9.6994056701     0.3639371871     -0.0533306121     0.0201737523     0.0113811922     25.3929805755     78.5422439575     -52.1225280761
 85 122    0    0     -0.7398460388     -9.7472915649     0.2873188495     -0.0589233398     0.0305602359     0.0223003172     25.3929805755     78.5422439575     -52.1225280761
 86  74    0    0     -0.7398460388     -9.7472915649     0.2873188495     -0.0589233398     0.0305602359     0.0223003172     25.3929805755     78.5422439575     -52.1225280761
 87  26    0    0     -0.7470290184     -9.7161655426     0.3112620830     -0.0288291597     0.0228369522     0.0193707962     25.3929805755     78.5422439575     -52.1225280761
 87 234    0    0     -0.6943538665     -9.6970109939     0.3256280183     -0.0163121104     0.0060587835     0.0196371173     25.3929805755     78.5422439575     -52.1225280761
 88 186    0    0     -0.6943538665     -9.6970109939     0.3256280183     -0.0163121104     0.0060587835     0.0196371173     25.3929805755     78.5422439575     -52.1225280761
 89 138    0    0     -0.7302687168     -9.7448978424     0.2083061695     -0.0160457921     0.0316255211     0.0116475117     25.3929805755     78.5422439575     -52.1225280761
 90  90    0    0     -0.8212530136     -9.6539134979     0.3783031463     -0.0293617992     0.0870201110     -0.0373553967     25.3929805755     78.5422439575     -52.1225280761
 91  43    0    0     -0.8212530136     -9.6539134979     0.3783031463     -0.0293617992     0.0870201110     -0.0373553967     25.3929805755     78.5422439575     -52.1225280761
 91 251    0    0     -0.6440730571     -9.7137708663     0.4022463798     -0.0530642938     0.0659808206     -0.0504050827     25.7432289123     77.1365661621     -54.1467056274
 92 203    0    0     -0.6728049278     -9.6898279190     0.1843629074     -0.0615865325     0.0521321725     -0.0426817989     25.7432289123     77.1365661621     -54.1467056274
 93 156    0    0     -0.6728049278     -9.6898279190     0.1843629074     -0.0615865325     0.0521321725     -0.0426817989     25.7432289123     77.1365661621     -54.1467056274
 94 108    0    0     -0.6799879074     -9.7448978424     0.3232336997     -0.0831584739     0.0697093009     -0.0498724460     25.7432289123     77.1365661621     -54.1467056274
 95  60    0    0     -0.6728049278     -9.7927837371     0.3016848087     -0.0730383014     0.0630512952     -0.0426817989     25.7432289123     77.1365661621     -54.1467056274
 96  13    0    0     -0.6728049278     -9.7927837371     0.3016848087     -0.0730383014     0.0630512952     -0.0426817989     25.7432289123     77.1365661621     -54.1467056274
 96 221    0    1     -0.7111141681     -9.7305316925     0.2178834438     -0.0530642938     0.0494689655     -0.0306973934     25.7432289123     77.1365661621     -54.1467056274
 97 173    0    1     -0.6704106330     -9.7329254150     0.2729529142     -0.0336229205     0.0465394496     -0.0224414682     25.7432289123     77.1365661621     -54.1467056274
 98 126    0    0     -0.6704106330     -9.7329254150     0.2729529142     -0.0336229205     0.0465394496     -0.0224414682     25.7432289123     77.1365661621     -54.1467056274
 99  78    0    0     -0.7015368461     -9.6084213256     0.2466153383     -0.0418788480     0.0273643970     -0.0498724460     25.7432289123     78.1908187866     -54.8214302062
100  30    0    0     -0.6584390640     -9.7927837371     0.2442210197     -0.0581243753     0.0449415254     -0.0536009263     25.7432289123     78.1908187866     -54.8214302062
100 238    0    1     -0.6584390640     -9.7927837371     0.2442210197     -0.0581243753     0.0449415254     -0.0536009263     25.7432289123     78.1908187866     -54.8214302062
101 191    0    1     -0.7877325057     -9.6922225952     0.2537982940     -0.0477378892     0.0531974506     -0.0754391765     25.7432289123     78.1908187866     -54.8214302062
102 143    1    0     -0.6105525493     -9.8454589843     0.2154891252     -0.0501347732     0.0145810270     -0.0884888744     25.7432289123     78.1908187866     -54.8214302062
103  95    1    0     -0.6105525493     -9.8454589843     0.2154891252     -0.0501347732     0.0145810270     -0.0884888744     25.7432289123     78.1908187866     -54.8214302062
104  48    0    0     -0.6225241661     -9.6874332427     0.2011231899     -0.0192416334     -0.0152468299     -0.1079302430     25.7432289123     78.1908187866     -54.8214302062
105   0    0    0     -0.4692874431     -9.8191213607     0.0574637699     0.0015313384     0.0007323807     -0.0711780548     25.7432289123     78.1908187866     -54.8214302062
105 208    0    0     -0.4692874431     -9.8191213607     0.0574637699     0.0015313384     0.0007323807     -0.0711780548     25.7432289123     78.1908187866     -54.8214302062
106 160    0    0     -0.5650603771     -9.6970109939     0.1819685935     0.0103199052     0.0470720863     -0.0179140272     26.7939720153     77.4879837036     -54.8214302062
107 111    0    1     -0.5985808849     -9.6802511215     0.2705585718     -0.0125836300     0.0428109645     -0.0173813843     26.7939720153     77.4879837036     -54.8214302062
108  63    0    1     -0.5985808849     -9.6802511215     0.2705585718     -0.0125836300     0.0428109645     -0.0173813843     26.7939720153     77.4879837036     -54.8214302062
109  15    0    0     -0.6392844200     -9.8550367355     0.2202777862     -0.0179100332     -0.0040613822     -0.0373553967     26.7939720153     77.4879837036     -54.8214302062
109 223    0    0     -0.6249184608     -9.8598251342     0.2154891252     0.0196411113     -0.0253669953     -0.0583946943     26.7939720153     77.4879837036     -54.8214302062
110 176    0    0     -0.6249184608     -9.8598251342     0.2154891252     0.0196411113     -0.0253669953     -0.0583946943     26.7939720153     77.4879837036     -54.8214302062
111 128    0    0     -0.4932306766     -9.7640523910     0.1891515731     0.0374845552     -0.0320249986     -0.0565304470     26.7939720153     77.4879837036     -54.8214302062
112  80    0    0     -0.4980193138     -9.6419420242     0.2585869789     0.0497352933     -0.0245680356     -0.0085928192     26.7939720153     77.4879837036     -54.8214302062
113  32    0    0     -0.4980193138     -9.6419420242     0.2585869789     0.0497352933     -0.0245680356     -0.0085928192     26.7939720153     77.4879837036     -54.8214302062
113 240    0    0     -0.5411171436     -9.5844774246     0.2466153383     0.0262991142     -0.0069909038     0.0262951231     26.2686004638     78.0151138305     -52.2912101745
114 193    0    0     -0.5698490142     -9.7568693161     0.2130948066     -0.0093877878     -0.0043277025     0.0230992794     26.2686004638     78.0151138305     -52.2912101745
115 144    0    0     -0.5698490142     -9.7568693161     0.2130948066     -0.0093877878     -0.0043277025     0.0230992794     26.2686004638     78.0151138305     -52.2912101745
116  97    0    0     -0.7159028053     -9.8023614883     0.1939402198     -0.0008655433     -0.0232364320     -0.0099244203     26.2686004638     78.0151138305     -52.2912101745
117  48    0    0     -0.8858997344     -9.7784175872     0.1484480619     -0.0040613842     -0.1558638668     0.0049895086     26.2686004638     78.0151138305     -52.2912101745
118   0    0    0     -0.8858997344     -9.7784175872     0.1484480619     -0.0040613842     -0.1558638668     0.0049895086     26.2686004638     78.0151138305     -52.2912101745
118 208    0    0     -0.6991425037     -9.7544746398     0.1628140068     -0.0261659598     -0.3369615554     0.0438722515     26.2686004638     78.0151138305     -52.2912101745
119 160    0    0     -0.6201298236     -9.8263044357     0.2370380401     -0.0237690782     -0.4381632328     0.0491986560     26.2686004638     78.0151138305     -52.2912101745
120 113    1    1     -0.6201298236     -9.8263044357     0.2370380401     -0.0237690782     -0.4381632328     0.0491986560     26.2686004638     78.0151138305     -52.2912101745
121  65    1    1     -0.2107004880     -9.6179981231     0.2873188495     0.0161789488     -0.4538761138     0.0689063453     26.2686004638     78.0151138305     -52.2912101745
122  16    1    0     0.0071829710     -9.5653228759     0.2968961238     0.0321581602     -0.2504075050     0.0385458469     25.3929805755     78.5422439575     -52.4598922729
122 224    1    0     0.0071829710     -9.5653228759     0.2968961238     0.0321581602     -0.2504075050     0.0385458469     25.3929805755     78.5422439575     -52.4598922729
123 175    0    0     -0.4621044635     -9.7209539413     0.2107004880     0.0404140806     0.0159126291     0.0252298402     25.3929805755     78.5422439575     -52.4598922729
124 127    0    0     -0.6704106330     -9.9053173065     0.2226721048     0.0723725032     0.0768999481     0.0409427261     25.3929805755     78.5422439575     -52.4598922729
125  79    0    0     -0.6704106330     -9.9053173065     0.2226721048     0.0723725032     0.0768999481     0.0409427261     25.3929805755     78.5422439575     -52.4598922729
126  31    0    0     -0.6536503314     -9.7927837371     0.2705585718     0.1261691808     0.0651818561     0.0406764078     25.3929805755     78.5422439575     -52.4598922729
126 238    0    0     -0.7182971000     -9.6491241455     0.3304166793     0.1384198904     0.0406804037     0.0270940804     25.3929805755     78.5422439575     -52.4598922729
127 190    0    0     -0.7182971000     -9.6491241455     0.3304166793     0.1384198904     0.0406804037     0.0270940804     25.3929805755     78.5422439575     -52.4598922729
128 141    0    0     -0.6297071456     -9.6539134979     0.4142179965     0.1235059738     -0.0203069114     0.0268277597     25.3929805755     78.5422439575     -52.4598922729
129  94    0    0     -0.8404075622     -9.5461683273     0.3591485500     0.0742367458     -0.0607875728     0.0092506303     25.0427322387     76.7851409912     -54.4840660095
130  45    0    0     -0.8404075622     -9.5461683273     0.3591485500     0.0742367458     -0.0607875728     0.0092506303     25.0427322387     76.7851409912     -54.4840660095
130 253    0    0     -0.6608333587     -9.7568693161     0.3328109979     -0.0211058735     -0.1388193845     -0.0272352337     25.0427322387     76.7851409912     -54.4840660095
131 205    0    1     -0.7709722518     -9.7951784133     0.2466153383     -0.0280302000     -0.1888875770     -0.0727759838     25.0427322387     76.7851409912     -54.4840660095
132 158    0    1     -0.7709722518     -9.7951784133     0.2466153383     -0.0280302000     -0.1888875770     -0.0727759838     25.0427322387     76.7851409912     -54.4840660095
133 110    1    0     -0.6943538665     -9.6658849716     0.3184450626     -0.0163121104     -0.2879586410     -0.0448123645     25.0427322387     76.7851409912     -54.4840660095
134  62    1    1     -0.5339341640     -9.7065887451     0.4381612300     -0.0533306121     -0.3385594844     -0.0594599723     25.0427322387     76.7851409912     -54.4840660095
135  15    0    1     -0.5339341640     -9.7065887451     0.4381612300     -0.0533306121     -0.3385594844     -0.0594599723     25.0427322387     76.7851409912     -54.4840660095
135 223    0    1     -0.7709722518     -9.7951784133     0.3375996351     -0.0639834165     -0.3103295564     -0.1220452070     25.0427322387     76.7851409912     -54.4840660095
136 175    1    1     -0.7087197780     -9.8526420593     0.2537982940     -0.0661139774     -0.4376306056     -0.0887551879     26.2686004638     76.9608535766     -53.3032989501
137 127    1    1     -0.7087197780     -9.8526420593     0.2537982940     -0.0661139774     -0.4376306056     -0.0887551879     26.2686004638     76.9608535766     -53.3032989501
138  79    0    1     -0.4980193138     -9.7209539413     0.3806974601     -0.0456073284     -0.6016838073     0.0047231884     26.2686004638     76.9608535766     -53.3032989501
139  31    1    1     -0.2250664234     -9.6179981231     0.4094293594     -0.0248343563     -0.5968900203     0.0598514604     26.2686004638     76.9608535766     -53.3032989501
139 239    1    2     -0.2250664234     -9.6179981231     0.4094293594     -0.0248343563     -0.5968900203     0.0598514604     26.2686004638     76.9608535766     -53.3032989501
140 191    1    1     -0.3304166793     -9.6491241455     0.4333725929     -0.0288291597     -0.3952857017     0.0049895086     26.2686004638     76.9608535766     -53.3032989501
141 143    1    1     -0.8619565010     -9.8334875106     0.1939402198     -0.0594559764     -0.2967472267     -0.0410838794     26.2686004638     76.9608535766     -53.3032989501
142  95    0    1     -0.8619565010     -9.8334875106     0.1939402198     -0.0594559764     -0.2967472267     -0.0410838794     26.2686004638     76.9608535766     -53.3032989501
143  47    0    0     -0.4764704227     -9.8765850067     0.2442210197     -0.0557274913     -0.4259124755     0.0188381557     26.2686004638     76.9608535766     -53.3032989501
143 255    1    1     -0.3711201906     -9.6467304229     0.3974577426     0.0201737499     -0.3966172981     0.0350836849     25.0427322387     80.2993392944     -52.1225280761
144 207    1    1     -0.3711201906     -9.6467304229     0.3974577426     0.0201737499     -0.3966172981     0.0350836849     25.0427322387     80.2993392944     -52.1225280761
145 159    0    0     -0.6177354812     -9.6802511215     0.3232336997     0.0121841442     -0.3287056446     0.0159086346     25.0427322387     80.2993392944     -52.1225280761
146 112    0    1     -0.6344957828     -9.7305316925     0.3735145092     -0.0232364368     -0.4123301982     0.0172402358     25.0427322387     80.2993392944     -52.1225280761
147  64    1    1     -0.6344957828     -9.7305316925     0.3735145092     -0.0232364368     -0.4123301982     0.0172402358     25.0427322387     80.2993392944     -52.1225280761
148  17    1    1     -1.0367422103     -9.8526420593     0.1915459060     -0.0512000560     -0.4757143497     -0.0504050827     25.0427322387     80.2993392944     -52.1225280761
148 225    0    2     -0.6704106330     -9.7712354660     0.3232336997     -0.0658476638     -0.6693291187     -0.0165824270     25.0427322387     80.2993392944     -52.1225280761
149 177    1    1     -0.6704106330     -9.7712354660     0.3232336997     -0.0658476638     -0.6693291187     -0.0165824270     25.0427322387     80.2993392944     -52.1225280761
150 130    1    1     -0.4908363342     -9.7496862411     0.2442210197     -0.0605212593     -0.7694654941     0.0007283860     25.0427322387     80.2993392944     -52.1225280761
151  83    1    2     -0.2059118509     -9.7065887451     0.3256280183     -0.0352208423     -0.7660033702     0.0060547885     26.4437255859     78.8936614990     -51.1104393005
152  34    1    2     -0.2059118509     -9.7065887451     0.3256280183     -0.0352208423     -0.7660033702     0.0060547885     26.4437255859     78.8936614990     -51.1104393005
152 242    1    1     -0.4237952709     -9.8478536605     0.2873188495     -0.0011318624     -0.6110050201     -0.0256373119     26.4437255859     78.8936614990     -51.1104393005
153 194    1    1     -0.5195682525     -9.7425031661     0.3687258243     0.0255001544     -0.5516156196     -0.0227077865     26.4437255859     78.8936614990     -51.1104393005
154 146    1    1     -0.5195682525     -9.7425031661     0.3687258243     0.0255001544     -0.5516156196     -0.0227077865     26.4437255859     78.8936614990     -51.1104393005
155  98    1    1     -0.7063254833     -9.6587018966     0.3663315296     0.0065914225     -0.5931615829     -0.0322953176     26.4437255859     78.8936614990     -51.1104393005
156  51    1    2     -0.7135085105     -9.6371526718     0.3136564254     -0.0485368537     -0.7502904415     -0.0075275382     26.4437255859     78.8936614990     -51.1104393005
157   3    1    2     -0.7135085105     -9.6371526718     0.3136564254     -0.0485368537     -0.7502904415     -0.0075275382     26.4437255859     78.8936614990     -51.1104393005
157 211    0    1     -0.3974577426     -9.8071498870     0.2849245071     -0.0956755256     -0.8538889884     0.0036579074     26.4437255859     78.8936614990     -51.1104393005
158 163    1    1     -0.1556310415     -9.8454589843     0.3280223608     -0.0512000560     -0.7825151443     -0.0173813843     26.4437255859     78.8936614990     -51.1104393005
159 115    1    2     -0.1556310415     -9.8454589843     0.3280223608     -0.0512000560     -0.7825151443     -0.0173813843     26.4437255859     78.8936614990     -51.1104393005
160  67    1    1     -0.2921074867     -9.8023614883     0.3615428924     0.0209727120     -0.6112713336     -0.0267025899     26.6188488006     78.3665313720     -49.2549476623
161  19    1    1     -0.5291455268     -9.7089824676     0.3711201906     0.0412130403     -0.5060748577     -0.0125876235     26.6188488006     78.3665313720     -49.2549476623
161 227    0    1     -0.5291455268     -9.7089824676     0.3711201906     0.0412130403     -0.5060748577     -0.0125876235     26.6188488006     78.3665313720     -49.2549476623
162 179    1    1     -0.4549215316     -9.6323642730     0.4237952709     0.0073903808     -0.5540124893     0.0204360771     26.6188488006     78.3665313720     -49.2549476623
163 131    1    1     -0.3040791034     -9.6251811981     0.4453442096     -0.0562601375     -0.7111413955     0.0931414794     26.6188488006     78.3665313720     -49.2549476623
164  84    1    1     -0.3040791034     -9.6251811981     0.4453442096     -0.0562601375     -0.7111413955     0.0931414794     26.6188488006     78.3665313720     -49.2549476623
165  36    1    2     -0.4142179965     -9.7856006622     0.3208393812     -0.1063283205     -0.7012875556     0.0254961609     26.6188488006     78.3665313720     -49.2549476623
165 244    0    1     -0.3854861259     -9.9053173065     0.2585869789     -0.0762341499     -0.6538825511     -0.0232404279     26.6188488006     78.3665313720     -49.2549476623
166 196    1    1     -0.3854861259     -9.9053173065     0.2585869789     -0.0762341499     -0.6538825511     -0.0232404279     26.6188488006     78.3665313720     -49.2549476623
167 149    1    2     -0.2992904472     -9.6706733703     0.4692874431     -0.0085888271     -0.7042170524     0.0209687185     27.1442203521     78.1908187866     -49.0862655639
168 101    0    1     -0.6919595718     -9.5461683273     0.3735145092     -0.0413462066     -0.7265879631     0.0132454335     27.1442203521     78.1908187866     -49.0862655639
169  54    0    1     -0.6919595718     -9.5461683273     0.3735145092     -0.0413462066     -0.7265879631     0.0132454335     27.1442203521     78.1908187866     -49.0862655639
170   6    0    2     -0.5315398693     -9.6610965728     0.3328109979     -0.1151168823     -0.7737266540     0.0084516706     27.1442203521     78.1908187866     -49.0862655639
170 214    0    2     -0.3375996351     -9.7664461135     0.3328109979     -0.1417489051     -0.9103488922     0.0417416858     27.1442203521     78.1908187866     -49.0862655639
171 167    0    2     -0.3375996351     -9.7664461135     0.3328109979     -0.1417489051     -0.9103488922     0.0417416858     27.1442203521     78.1908187866     -49.0862655639
172 119    0    2     -0.6201298236     -9.7808122634     0.1532367229     -0.1065946459     -0.9329860687     0.0193707962     27.1442203521     78.1908187866     -49.0862655639
173  72    0    2     -0.4309782505     -9.6515188217     0.2633756160     -0.0962081527     -0.9950387001     0.0052558288     27.1442203521     78.1908187866     -49.0862655639
174  24    0    2     -0.4309782505     -9.6515188217     0.2633756160     -0.0962081527     -0.9950387001     0.0052558288     27.1442203521     78.1908187866     -49.0862655639
174 232    0    3     -0.4285839557     -9.6610965728     0.2370380401     -0.1188453674     -1.0658798217     -0.0117886614     28.7203369140     78.3665313720     -46.2186813354
175 185    0    3     -0.5099909305     -9.7257432937     0.2825301933     -0.1513364315     -1.0986372184     -0.0317626738     28.7203369140     78.3665313720     -46.2186813354
176 138   -1    3     -0.5099909305     -9.7257432937     0.2825301933     -0.1513364315     -1.0986372184     -0.0317626738     28.7203369140     78.3665313720     -46.2186813354
177  91   -2    4     -0.4573158264     -9.8215160369     0.1484480619     -0.1998066997     -1.3103617429     -0.0006032148     28.7203369140     78.3665313720     -46.2186813354
178  43   -3    4     -0.4668931484     -9.8358821868     0.0909842967     -0.2093942403     -1.6896016597     0.0345510482     28.7203369140     78.3665313720     -46.2186813354
178 252   -4    5     -0.4668931484     -9.8358821868     0.0909842967     -0.2093942403     -1.6896016597     0.0345510482     28.7203369140     78.3665313720     -46.2186813354
179 204   -6    5     -0.1101388931     -9.8239097595     0.1005615949     -0.1350908994     -1.7836127281     0.0230992794     28.7203369140     78.3665313720     -46.2186813354
180 157   -6    4     -0.3591485500     -9.8646135330     0.1268991470     -0.0208395552     -1.5452561378     -0.0080601787     28.7203369140     78.3665313720     -46.2186813354
181 109   -6    5     -0.3591485500     -9.8646135330     0.1268991470     -0.0208395552     -1.5452561378     -0.0080601787     28.7203369140     78.3665313720     -46.2186813354
182  61   -6    5     -0.4094293594     -9.7065887451     0.1604196929     0.0396151256     -1.3170197010     -0.0117886614     28.8954601287     78.1908187866     -42.3390121459
183  13   -3    5     -0.2753472328     -9.6491241455     0.1819685935     0.0081893434     -1.2562987804     0.0009947060     28.8954601287     78.1908187866     -42.3390121459
183 221   -3    5     -0.2753472328     -9.6491241455     0.1819685935     0.0081893434     -1.2562987804     0.0009947060     28.8954601287     78.1908187866     -42.3390121459
184 173   -3    5     -0.3160507440     -9.7832069396     0.0670410633     -0.0344218850     -1.2467112541     -0.0160497846     28.8954601287     78.1908187866     -42.3390121459
185 125   -2    5     -0.4812590599     -9.7712354660     0.2921074867     -0.0504010915     -1.2999752807     -0.0528019666     28.8954601287     78.1908187866     -42.3390121459
186  77   -3    5     -0.4812590599     -9.7712354660     0.2921074867     -0.0504010915     -1.2999752807     -0.0528019666     28.8954601287     78.1908187866     -42.3390121459
187  30   -4    6     -0.3208393812     -9.7041940689     0.2849245071     -0.0344218850     -1.4826708793     -0.0030000963     28.8954601287     78.1908187866     -42.3390121459
187 237   -4    7     -0.2298550844     -9.6658849716     0.4142179965     -0.0517326927     -1.5732197761     0.0129791128     28.8954601287     78.1908187866     -42.3390121459
188 190   -4    7     -0.2298550844     -9.6658849716     0.4142179965     -0.0517326927     -1.5732197761     0.0129791128     28.8954601287     78.1908187866     -42.3390121459
189 143   -4    6     -0.1939402198     -9.7999668121     0.2418267011     -0.0605212593     -1.4304721355     -0.0187129859     28.8954601287     78.1908187866     -42.3390121459
190  95   -4    6     -0.1292934894     -9.8837680816     0.0885899734     -0.0296281223     -1.4070359230     -0.0155171442     32.7481880187     78.5422439575     -41.3269233703
191  48   -4    6     -0.1292934894     -9.8837680816     0.0885899734     -0.0296281223     -1.4070359230     -0.0155171442     32.7481880187     78.5422439575     -41.3269233703
192   0   -4    6     -0.2873188495     -9.7065887451     0.2729529142     0.0278970360     -1.3886598396     -0.0003368947     32.7481880187     78.5422439575     -41.3269233703
192 208   -4    7     -0.0454921483     -9.7233486175     0.1292934894     -0.0187089920     -1.4027748107     0.0385458469     32.7481880187     78.5422439575     -41.3269233703
193 161   -4    8     -0.0454921483     -9.7233486175     0.1292934894     -0.0187089920     -1.4027748107     0.0385458469     32.7481880187     78.5422439575     -41.3269233703
194 113   -4    8     -0.1053502440     -9.8885564804     -0.0167602658     -0.0264322781     -1.4139603614     0.0372142505     32.7481880187     78.5422439575     -41.3269233703
195  66   -4    9     -0.0718297100     -9.8286991119     0.0885899734     0.0233695888     -1.3124922513     -0.0205772256     32.7481880187     78.5422439575     -41.3269233703
196  18   -6   11     -0.0718297100     -9.8286991119     0.0885899734     0.0233695888     -1.3124922513     -0.0205772256     32.7481880187     78.5422439575     -41.3269233703
196 226   -6   12     -0.2466153383     -9.7329254150     0.4070350170     0.0614533805     -1.1947788047     -0.0418828392     32.7481880187     78.5422439575     -41.3269233703
197 179   -6   12     -0.2250664234     -9.7281370162     0.1867572593     0.0723725032     -1.1116869449     -0.0035327367     35.7252960205     78.7179489135     -40.4835166931
198 132   -6   12     -0.2250664234     -9.7281370162     0.1867572593     0.0723725032     -1.1116869449     -0.0035327367     35.7252960205     78.7179489135     -40.4835166931
199  85   -5   12     -0.1436594247     -9.7257432937     0.2154891252     0.0611870574     -1.0898486328     0.0278930401     35.7252960205     78.7179489135     -40.4835166931
200  37   -6   12     -0.2466153383     -9.6156044006     0.3974577426     0.0566596126     -0.9593517303     0.0201697564     35.7252960205     78.7179489135     -40.4835166931
200 245   -5   13     -0.2466153383     -9.6156044006     0.3974577426     0.0566596126     -0.9593517303     0.0201697564     35.7252960205     78.7179489135     -40.4835166931
201 198   -5   14     -0.2466153383     -9.7975721359     0.2442210197     0.0113851857     -0.8632102012     0.0659768295     35.7252960205     78.7179489135     -40.4835166931
202 150   -4   14     0.1580253696     -9.7353200912     0.3184450626     -0.0296281223     -1.0051589012     0.1418780803     35.7252960205     78.7179489135     -40.4835166931
203 103   -4   15     0.1580253696     -9.7353200912     0.3184450626     -0.0296281223     -1.0051589012     0.1418780803     35.7252960205     78.7179489135     -40.4835166931
204  55   -6   16     -0.1125332117     -9.6347589492     0.5219625949     -0.0488031768     -0.8674713134     0.0105822312     35.7252960205     78.7179489135     -40.4835166931
205   8   -6   16     -0.0670410633     -9.7353200912     0.4405555725     -0.0943439102     -0.7870426177     -0.0160497846     38.0019073486     79.5964965820     -40.3148345947
205 216   -6   16     -0.0670410633     -9.7353200912     0.4405555725     -0.0943439102     -0.7870426177     -0.0160497846     38.0019073486     79.5964965820     -40.3148345947
206 168   -6   17     -0.3112620830     -9.7688407897     0.4381612300     -0.0714403867     -0.6157987594     -0.0421491575     38.0019073486     79.5964965820     -40.3148345947
207 120   -6   17     -0.2370380401     -9.7137708663     0.6440730571     -0.0759678268     -0.5295110225     -0.0120549821     38.0019073486     79.5964965820     -40.3148345947
208  73   -5   15     -0.2370380401     -9.7137708663     0.6440730571     -0.0759678268     -0.5295110225     -0.0120549821     38.0019073486     79.5964965820     -40.3148345947
209  25   -5   14     -0.1149275422     -9.7760238647     0.2729529142     -0.0738372707     -0.4853018760     0.0246971988     38.0019073486     79.5964965820     -40.3148345947
209 233   -5   15     -0.0430978250     -9.7544746398     0.1460537433     -0.0794299888     -0.4408264160     0.0175065541     38.0019073486     79.5964965820     -40.3148345947
210 185   -4   15     -0.0430978250     -9.7544746398     0.1460537433     -0.0794299888     -0.4408264160     0.0175065541     38.0019073486     79.5964965820     -40.3148345947
211 137   -5   15     -0.3471769332     -9.6922225952     0.6871709346     -0.1057956814     -0.4197871208     -0.0173813843     38.0019073486     79.5964965820     -40.3148345947
212  90   -5   15     -0.2992904472     -9.8023614883     0.3639371871     -0.0807615852     -0.3928888130     -0.0027337763     40.1033973693     79.2450790405     -38.9653854370
213  42   -5   15     -0.2992904472     -9.8023614883     0.3639371871     -0.0807615852     -0.3928888130     -0.0027337763     40.1033973693     79.2450790405     -38.9653854370
213 251   -6   14     -0.1077445626     -9.7688407897     0.2657699346     -0.0693098258     -0.3984815120     0.0105822312     40.1033973693     79.2450790405     -38.9653854370
214 203   -5   13     -0.2442210197     -9.7664461135     0.3759088277     -0.0461399698     -0.3271077156     -0.0072612180     40.1033973693     79.2450790405     -38.9653854370
215 155   -5   14     -0.2442210197     -9.7664461135     0.3759088277     -0.0461399698     -0.3271077156     -0.0072612180     40.1033973693     79.2450790405     -38.9653854370
216 108   -5   14     -0.1053502440     -9.7209539413     0.1053502440     -0.0655813455     -0.2983451366     -0.0014021751     40.1033973693     79.2450790405     -38.9653854370
217  60   -5   14     -0.2657699346     -9.7257432937     0.2873188495     -0.1044640779     -0.3300372362     -0.0067285780     40.1033973693     79.2450790405     -38.9653854370
218  12   -6   15     -0.2657699346     -9.7257432937     0.2873188495     -0.1044640779     -0.3300372362     -0.0067285780     40.1033973693     79.2450790405     -38.9653854370
218 220   -7   16     -0.2394323587     -9.7472915649     0.3256280183     -0.1294981842     -0.3928888130     -0.0168487429     40.1033973693     79.2450790405     -38.9653854370
219 173   -8   15     -0.2705585718     -9.8095445632     0.2897131729     -0.1049967288     -0.3510765552     -0.0354911565     39.5780258178     78.0151138305     -39.4714279174
220 126   -8   16     -0.2705585718     -9.8095445632     0.2897131729     -0.1049967288     -0.3510765552     -0.0354911565     39.5780258178     78.0151138305     -39.4714279174
221  79   -7   16     -0.3447826147     -9.8550367355     0.3950634002     -0.0639834165     -0.2165848731     -0.0464102840     39.5780258178     78.0151138305     -39.4714279174
222  31   -6   15     -0.2633756160     -9.8574304580     0.2585869789     -0.0099204292     -0.1292318582     -0.0368227601     39.5780258178     78.0151138305     -39.4714279174
222 239   -5   14     -0.2633756160     -9.8574304580     0.2585869789     -0.0099204292     -0.1292318582     -0.0368227601     39.5780258178     78.0151138305     -39.4714279174
223 192   -4   12     -0.0933786296     -9.7856006622     0.0981672668     0.0239022302     -0.0530642938     -0.0426817989     39.5780258178     78.0151138305     -39.4714279174
224 144   -4   12     -0.0646467447     -9.7329254150     0.1628140068     0.0308265566     0.1666498279     -0.0972774314     39.5780258178     78.0151138305     -39.4714279174
225  97   -4   13     -0.0646467447     -9.7329254150     0.1628140068     0.0308265566     0.1666498279     -0.0972774314     39.5780258178     78.0151138305     -39.4714279174
226  49   -3   13     -0.1699969768     -9.7305316925     0.4022463798     0.0103199052     0.4055390357     -0.1004732728     39.5780258178     78.0151138305     -39.4714279174
227   1   -2   13     -0.1053502440     -9.7903900146     0.3088677406     0.0092546234     0.5480203151     -0.0421491575     39.5780258178     78.0151138305     -39.4714279174
227 208   -1   13     -0.1053502440     -9.7903900146     0.3088677406     0.0092546234     0.5480203151     -0.0421491575     39.5780258178     78.0151138305     -39.4714279174
228 160    0   13     0.0502807998     -9.5581398010     -0.1412650966     0.0265654349     0.7067471027     -0.0109897005     38.8775291442     77.6636886596     -38.4593429565
229 112    0   13     0.0119716191     -9.6850395202     0.1029559254     -0.0104530680     0.8249933242     0.0332194447     38.8775291442     77.6636886596     -38.4593429565
230  64    0   13     0.0119716191     -9.6850395202     0.1029559254     -0.0104530680     0.8249933242     0.0332194447     38.8775291442     77.6636886596     -38.4593429565
231  16    0   14     -0.2657699346     -9.7784175872     0.5147795677     0.0041945409     0.8958344459     0.0270940804     38.8775291442     77.6636886596     -38.4593429565
231 223    0   13     -0.1532367229     -9.7329254150     0.3950634002     0.0545290470     1.0154122114     0.0438722515     38.8775291442     77.6636886596     -38.4593429565
232 176    0   12     -0.1532367229     -9.7329254150     0.3950634002     0.0545290470     1.0154122114     0.0438722515     38.8775291442     77.6636886596     -38.4593429565
233 128    0   12     -0.1316878080     -9.7041940689     0.3040791034     0.0388161611     1.1600240468     0.0092506303     38.8775291442     77.6636886596     -38.4593429565
234  79    0   11     -0.1101388931     -9.7616577148     0.2394323587     0.0223043107     1.2857271385     -0.0064622583     38.8775291442     77.6636886596     -38.4593429565
235  32    0   11     -0.1101388931     -9.7616577148     0.2394323587     0.0223043107     1.2857271385     -0.0064622583     38.8775291442     77.6636886596     -38.4593429565
235 240    0   11     -0.2202777862     -9.7784175872     0.2801358699     0.0326907992     1.4005111694     -0.0192456245     35.7252960205     78.0151138305     -39.8087921142
236 192    1   11     -0.1388707752     -9.7329254150     0.1508424043     0.0401477575     1.4899947643     -0.0474755668     35.7252960205     78.0151138305     -39.8087921142
237 144    1   11     -0.1388707752     -9.7329254150     0.1508424043     0.0401477575     1.4899947643     -0.0474755668     35.7252960205     78.0151138305     -39.8087921142
238  97    1   11     -0.2346437215     -9.7401084899     0.2250664234     0.0180431890     1.6433951854     -0.0610578966     35.7252960205     78.0151138305     -39.8087921142
239  49    2   11     -0.3447826147     -9.6994056701     0.3256280183     0.0039282199     1.6612385749     -0.0309637165     35.7252960205     78.0151138305     -39.8087921142
240   1    3   10     -0.3447826147     -9.6994056701     0.3256280183     0.0039282199     1.6612385749     -0.0309637165     35.7252960205     78.0151138305     -39.8087921142
240 208    3   10     -0.3543598890     -9.6706733703     0.3687258243     -0.0477378892     1.5656295776     0.0092506303     35.7252960205     78.0151138305     -39.8087921142
241 160    2    9     -0.3974577426     -9.8981342315     0.1316878080     -0.0655813455     1.4934568405     0.0356163263     35.7252960205     78.0151138305     -39.8087921142
242 113    2    9     -0.3974577426     -9.8981342315     0.1316878080     -0.0655813455     1.4934568405     0.0356163263     35.7252960205     78.0151138305     -39.8087921142
243  65    3    9     -0.3064734458     -9.8574304580     -0.0263375616     -0.0109857093     1.5469872951     0.0196371173     34.8496780395     77.8394012451     -40.9895629882
244  17    4    8     -0.3112620830     -9.6347589492     0.1628140068     0.0292286348     1.6378023624     0.0750317096     34.8496780395     77.8394012451     -40.9895629882
244 224    4    8     -0.3112620830     -9.6347589492     0.1628140068     0.0292286348     1.6378023624     0.0750317096     34.8496780395     77.8394012451     -40.9895629882
245 176    4    8     -0.3112620830     -9.7137708663     0.0646467447     0.0108525443     1.5573737621     0.1227030158     34.8496780395     77.8394012451     -40.9895629882
246 128    4    9     -0.6201298236     -9.7640523910     0.1604196929     -0.0147141909     1.5134309768     0.0449375343     34.8496780395     77.8394012451     -40.9895629882
247  80    5    8     -0.6201298236     -9.7640523910     0.1604196929     -0.0147141909     1.5134309768     0.0449375343     34.8496780395     77.8394012451     -40.9895629882
248  32    4    7     -0.6871709346     -9.7113771438     0.3232336997     -0.0213721966     1.3475134372     0.0015273462     34.8496780395     77.8394012451     -40.9895629882
248 241    4    7     -0.2849245071     -9.7927837371     0.0502807998     -0.0117846691     1.1230055093     0.0462691354     34.8496780395     77.8394012451     -40.9895629882
249 192    4    6     -0.2849245071     -9.7927837371     0.0502807998     -0.0117846691     1.1230055093     0.0462691354     34.8496780395     77.8394012451     -40.9895629882
250 144    4    6     -0.1867572593     -9.8310928344     -0.1843629074     0.0076567025     1.2519044876     0.0100495922     31.6974449157     75.7308883666     -43.6884613037
251  96    5    6     -0.3950634002     -9.7161655426     -0.1149275422     0.0300275945     1.6391340255     -0.0924836730     31.6974449157     75.7308883666     -43.6884613037
252  49    5    6     -0.3950634002     -9.7161655426     -0.1149275422     0.0300275945     1.6391340255     -0.0924836730     31.6974449157     75.7308883666     -43.6884613037
253   1    7    7     -0.5075965881     -9.5916604995     0.1245048284     -0.0003329031     1.8718977928     -0.1305674433     31.6974449157     75.7308883666     -43.6884613037
253 209    8    8     -0.5459058284     -9.7209539413     0.0359148550     -0.0512000560     1.7613749504     -0.0834287834     31.6974449157     75.7308883666     -43.6884613037
254 161    9    8     -0.5459058284     -9.7209539413     0.0359148550     -0.0512000560     1.7613749504     -0.0834287834     31.6974449157     75.7308883666     -43.6884613037
255 113   10    8     -0.3423882961     -9.8502473831     -0.0861956501     -0.0450746917     1.6521836280     -0.0639874076     31.6974449157     75.7308883666     -43.6884613037
  0  66   10    8     -0.2202777862     -9.8406705856     -0.1173218607     -0.0032624247     1.6825442314     -0.0655853366     31.6974449157     75.7308883666     -43.6884613037
  1  19   10    8     -0.2202777862     -9.8406705856     -0.1173218607     -0.0032624247     1.6825442314     -0.0655853366     31.6974449157     75.7308883666     -43.6884613037
  1 227   10    8     -0.2609812974     -9.7233486175     -0.1604196929     0.0199074277     1.8583154678     -0.0682485342     31.6974449157     75.7308883666     -43.6884613037
  2 180   11    9     -0.4381612300     -9.6491241455     -0.0838013267     -0.0011318624     2.0513975620     -0.0922173500     26.9690971374     76.9608535766     -45.5439567565
  3 132   12   10     -0.4381612300     -9.6491241455     -0.0838013267     -0.0011318624     2.0513975620     -0.0922173500     26.9690971374     76.9608535766     -45.5439567565
  4  85   13   10     -0.4644988059     -9.7520809173     0.0430978250     -0.0256333160     1.9379452705     -0.0626558113     26.9690971374     76.9608535766     -45.5439567565
  5  37   14   10     -0.5171739578     -9.7712354660     -0.0215489125     0.0145810260     1.5589716434     0.0063211088     26.9690971374     76.9608535766     -45.5439567565
  5 245   13   11     -0.5171739578     -9.7712354660     -0.0215489125     0.0145810260     1.5589716434     0.0063211088     26.9690971374     76.9608535766     -45.5439567565
  6 197   11   11     -0.5554831027     -9.7975721359     -0.0119716191     0.0015313384     1.1461753845     0.0241645598     26.9690971374     76.9608535766     -45.5439567565
  7 149   10   11     -0.2633756160     -9.7856006622     -0.0814070034     0.0137820672     0.8548211097     0.0462691354     26.9690971374     76.9608535766     -45.5439567565
  8 101    9   11     -0.2633756160     -9.7856006622     -0.0814070034     0.0137820672     0.8548211097     0.0462691354     26.9690971374     76.9608535766     -45.5439567565
  9  53    7   11     -0.2514039993     -9.6946163177     0.0526751232     0.0124504661     0.7570816040     0.0654441833     26.9690971374     76.9608535766     -45.5439567565
 10   4    7   11     -0.2346437215     -9.7472915649     0.0335205316     -0.0021971445     0.7504236698     0.0486660146     26.4437255859     77.4879837036     -45.7126388549
 10 212    7   10     -0.2346437215     -9.7472915649     0.0335205316     -0.0021971445     0.7504236698     0.0486660146     26.4437255859     77.4879837036     -45.7126388549
 11 165    7   10     -0.2442210197     -9.8047552108     -0.0215489125     -0.0133825898     0.7597448348     0.0241645598     26.4437255859     77.4879837036     -45.7126388549
 12 117    7   11     -0.3687258243     -9.7688407897     -0.0622524166     0.0055261402     0.8209984779     0.0124464726     26.4437255859     77.4879837036     -45.7126388549
 13  69    7   11     -0.3687258243     -9.7688407897     -0.0622524166     0.0055261402     0.8209984779     0.0124464726     26.4437255859     77.4879837036     -45.7126388549
 14  21    8   11     -0.3447826147     -9.7257432937     -0.0215489125     0.0164452657     0.7613427639     0.0111148726     26.4437255859     77.4879837036     -45.7126388549
 14 230    8   13     -0.2968961238     -9.7305316925     0.0191545906     0.0111188650     0.7027523517     0.0121801531     26.4437255859     77.4879837036     -45.7126388549
 15 182    8   13     -0.2968961238     -9.7305316925     0.0191545906     0.0111188650     0.7027523517     0.0121801531     26.4437255859     77.4879837036     -45.7126388549
 16 134    8   13     -0.2633756160     -9.7784175872     -0.0502807998     0.0116515028     0.6817130565     0.0020599868     26.4437255859     77.4879837036     -45.7126388549
 17  86    8   13     -0.3423882961     -9.7760238647     -0.1532367229     0.0137820672     0.6779845237     -0.0040653762     25.9183521270     77.3122711181     -48.2428588867
 18  38    7   12     -0.3423882961     -9.7760238647     -0.1532367229     0.0137820672     0.6779845237     -0.0040653762     25.9183521270     77.3122711181     -48.2428588867
 18 246    8   12     -0.2657699346     -9.7544746398     -0.0909842967     0.0193747892     0.7344444274     -0.0120549821     25.9183521270     77.3122711181     -48.2428588867
 19 199    9   11     -0.2514039993     -9.7496862411     -0.1843629074     0.0334897565     0.8042202949     0.0025926268     25.9183521270     77.3122711181     -48.2428588867
 20 151    9   13     -0.2514039993     -9.7496862411     -0.1843629074     0.0334897565     0.8042202949     0.0025926268     25.9183521270     77.3122711181     -48.2428588867
 21 104   10   14     -0.3806974601     -9.7401084899     -0.1029559254     0.0262991142     0.7933011531     0.0225666379     25.9183521270     77.3122711181     -48.2428588867
 22  56   10   13     -0.2945018005     -9.7401084899     -0.0335205316     0.0156463074     0.7224600315     0.0262951231     25.9183521270     77.3122711181     -48.2428588867
 23   8   10   14     -0.2945018005     -9.7401084899     -0.0335205316     0.0156463074     0.7224600315     0.0262951231     25.9183521270     77.3122711181     -48.2428588867
 23 216    9   15     -0.2394323587     -9.7353200912     -0.0838013267     0.0111188650     0.7011544227     0.0246971988     25.9183521270     77.3122711181     -48.2428588867
 24 169    8   16     -0.3088677406     -9.7879953384     -0.1723913097     0.0049935002     0.7371076583     -0.0016684950     25.0427322387     76.7851409912     -49.7609901428
 25 120    8   15     -0.3088677406     -9.7879953384     -0.1723913097     0.0049935002     0.7371076583     -0.0016684950     25.0427322387     76.7851409912     -49.7609901428
 26  72    8   15     -0.2825301933     -9.7425031661     0.0023943238     0.0063251018     0.7586795806     0.0004620659     25.0427322387     76.7851409912     -49.7609901428
 27  23    8   15     -0.2274607658     -9.6179981231     -0.0095772953     0.0105862236     0.7232589721     0.0316215229     25.0427322387     76.7851409912     -49.7609901428
 27 231    7   15     -0.2274607658     -9.6179981231     -0.0095772953     0.0105862236     0.7232589721     0.0316215229     25.0427322387     76.7851409912     -49.7609901428
 28 184    7   16     -0.3543598890     -9.7616577148     -0.0143659424     -0.0125836300     0.6646685600     0.0284256820     25.0427322387     76.7851409912     -49.7609901428
 29 136    7   15     -0.2968961238     -9.7544746398     0.0215489125     -0.0048603448     0.5368349075     0.0236319184     25.0427322387     76.7851409912     -49.7609901428
 30  88    7   15     -0.2968961238     -9.7544746398     0.0215489125     -0.0048603448     0.5368349075     0.0236319184     25.0427322387     76.7851409912     -49.7609901428
 31  40    7   15     -0.4214009761     -9.7640523910     -0.1340821266     -0.0045940246     0.4185887336     0.0167075967     25.0427322387     76.7851409912     -49.7609901428
 31 248    6   15     -0.4190066337     -9.7999668121     -0.0359148550     -0.0157794723     0.2585303306     0.0185718364     25.7432289123     76.7851409912     -50.0983543395
 32 200    5   14     -0.4190066337     -9.7999668121     -0.0359148550     -0.0157794723     0.2585303306     0.0185718364     25.7432289123     76.7851409912     -50.0983543395
 33 152    4   14     -0.3974577426     -9.7544746398     0.2059118509     -0.0035287439     0.0713072204     0.0385458469     25.7432289123     76.7851409912     -50.0983543395
 34 104    4   14     -0.5147795677     -9.7640523910     0.0526751232     0.0068577413     -0.1396183376     0.0499976110     25.7432289123     76.7851409912     -50.0983543395
 35  57    4   13     -0.5147795677     -9.7640523910     0.0526751232     0.0068577413     -0.1396183376     0.0499976110     25.7432289123     76.7851409912     -50.0983543395
 36   9    4   14     -0.5506944656     -9.7161655426     -0.0359148550     -0.0000665821     -0.3886276721     0.0428069686     25.7432289123     76.7851409912     -50.0983543395
 36 217    3   13     -0.3783031463     -9.7592630386     0.1053502440     -0.0336229205     -0.6474908828     0.0569219398     25.7432289123     76.7851409912     -50.0983543395
 37 170    2   12     -0.3783031463     -9.7592630386     0.1053502440     -0.0336229205     -0.6474908828     0.0569219398     25.7432289123     76.7851409912     -50.0983543395
 38 122    2   12     -0.4525271415     -9.7520809173     -0.1125332117     -0.0253669977     -0.8027555465     0.0502639341     25.7432289123     76.7851409912     -50.0983543395
 39  75    1   12     -0.3759088277     -9.7377147674     0.0000000000     -0.0357534861     -0.9476336479     0.0334857678     25.7432289123     76.7851409912     -50.0983543395
 40  26    1   12     -0.3759088277     -9.7377147674     0.0000000000     -0.0357534861     -0.9476336479     0.0334857678     25.7432289123     76.7851409912     -50.0983543395
 40 233    1   10     -0.2825301933     -9.7425031661     0.1125332117     -0.0458736467     -1.0147464275     0.0076527109     26.2686004638     77.3122711181     -48.2428588867
 41 186    0    9     -0.5243568897     -9.7472915649     -0.0598580884     -0.0317586803     -1.0067567825     -0.0317626738     26.2686004638     77.3122711181     -48.2428588867
 42 139    0   10     -0.5243568897     -9.7472915649     -0.0598580884     -0.0317586803     -1.0067567825     -0.0317626738     26.2686004638     77.3122711181     -48.2428588867
 43  92    0    9     -0.4644988059     -9.7640523910     -0.0814070034     -0.0493358087     -1.1662825345     -0.0267025899     26.2686004638     77.3122711181     -48.2428588867
 44  44    0    8     -0.4142179965     -9.7616577148     -0.0478864765     -0.0589233398     -1.3497771024     -0.0163161039     26.2686004638     77.3122711181     -48.2428588867
 44 253    0    8     -0.4142179965     -9.7616577148     -0.0478864765     -0.0589233398     -1.3497771024     -0.0163161039     26.2686004638     77.3122711181     -48.2428588867
 45 206    0    8     -0.4405555725     -9.7856006622     -0.1388707752     -0.0461399698     -1.4786760807     0.0025926268     26.2686004638     77.3122711181     -48.2428588867
 46 158   -1    8     -0.3830918121     -9.7089824676     -0.0287318849     -0.0288291597     -1.5524467468     0.0116475117     26.2686004638     77.3122711181     -48.2428588867
 47 111   -1    8     -0.3830918121     -9.7089824676     -0.0287318849     -0.0288291597     -1.5524467468     0.0116475117     26.2686004638     77.3122711181     -48.2428588867
 48  63   -1    8     -0.2083061695     -9.7041940689     0.0263375616     -0.0559938192     -1.5838725566     0.0140443935     28.3700885772     77.6636886596     -46.5560455322
 49  15   -2    7     -0.1604196929     -9.8143329620     -0.0383091812     -0.0567927742     -1.5346033573     -0.0424154806     28.3700885772     77.6636886596     -46.5560455322
 49 224   -1    6     -0.1604196929     -9.8143329620     -0.0383091812     -0.0567927742     -1.5346033573     -0.0424154806     28.3700885772     77.6636886596     -46.5560455322
 50 177   -2    6     -0.2968961238     -9.8765850067     -0.1077445626     -0.0069909067     -1.4507124423     -0.0775697469     28.3700885772     77.6636886596     -46.5560455322
 51 129   -2    6     -0.2130948066     -9.7089824676     -0.0359148550     0.0273643946     -1.4267436027     -0.0512040424     28.3700885772     77.6636886596     -46.5560455322
 52  81   -2    5     -0.2130948066     -9.7089824676     -0.0359148550     0.0273643946     -1.4267436027     -0.0512040424     28.3700885772     77.6636886596     -46.5560455322
 53  33   -3    5     -0.2514039993     -9.7425031661     -0.0622524166     0.0164452657     -1.4150256156     -0.0075275382     28.3700885772     77.6636886596     -46.5560455322
 53 242   -2    6     -0.4142179965     -9.6563072204     -0.1077445626     0.0132494258     -1.4112970829     -0.0221751475     28.3700885772     77.6636886596     -46.5560455322
 54 194   -2    6     -0.4142179965     -9.6563072204     -0.1077445626     0.0132494258     -1.4112970829     -0.0221751475     28.3700885772     77.6636886596     -46.5560455322
 55 146   -2    6     -0.2753472328     -9.7832069396     -0.0454921483     -0.0551948547     -1.5079712867     -0.0027337763     28.5452117919     77.8394012451     -44.7005500793
 56  99   -2    6     -0.1795742750     -9.8263044357     -0.0430978250     -0.0498684501     -1.5055744647     0.0071200699     28.5452117919     77.8394012451     -44.7005500793
 57  51   -3    6     -0.1795742750     -9.8263044357     -0.0430978250     -0.0498684501     -1.5055744647     0.0071200699     28.5452117919     77.8394012451     -44.7005500793
 58   3   -3    6     -0.4597101688     -9.6850395202     -0.0981672668     -0.0117846691     -1.4323363304     0.0254961609     28.5452117919     77.8394012451     -44.7005500793
 58 210   -2    7     -0.3136564254     -9.6850395202     0.0047886476     -0.0450746917     -1.5034438133     0.0502639341     28.5452117919     77.8394012451     -44.7005500793
 59 162   -2    7     -0.3136564254     -9.6850395202     0.0047886476     -0.0450746917     -1.5034438133     0.0502639341     28.5452117919     77.8394012451     -44.7005500793
 60 114   -3    6     -0.2633756160     -9.7592630386     -0.0167602658     -0.0639834165     -1.5167598724     0.0710369062     28.5452117919     77.8394012451     -44.7005500793
 61  67   -3    6     -0.3112620830     -9.7425031661     0.0335205316     -0.0751688718     -1.5130313873     0.0582535362     28.5452117919     77.8394012451     -44.7005500793
 62  19   -2    6     -0.3112620830     -9.7425031661     0.0335205316     -0.0751688718     -1.5130313873     0.0582535362     28.5452117919     77.8394012451     -44.7005500793
 62 227   -3    6     -0.3687258243     -9.7496862411     0.0670410633     -0.0999366378     -1.5575067996     0.0382795314     31.1720733642     77.3122711181     -42.8450546264
 63 179   -3    6     -0.3615428924     -9.8191213607     -0.0718297100     -0.0919470310     -1.6296796798     0.0444048929     31.1720733642     77.3122711181     -42.8450546264
 64 132   -3    5     -0.3615428924     -9.8191213607     -0.0718297100     -0.0919470310     -1.6296796798     0.0444048929     31.1720733642     77.3122711181     -42.8450546264
 65  84   -4    5     -0.4022463798     -9.7784175872     -0.1173218607     -0.0575917339     -1.7524532318     0.0907446002     31.1720733642     77.3122711181     -42.8450546264
 66  37   -5    6     -0.3184450626     -9.7137708663     -0.0478864765     -0.0570590972     -1.8770910263     0.1280294179     31.1720733642     77.3122711181     -42.8450546264
 66 245   -5    7     -0.3184450626     -9.7137708663     -0.0478864765     -0.0570590972     -1.8770910263     0.1280294179     31.1720733642     77.3122711181     -42.8450546264
 67 198   -4    7     -0.3016848087     -9.7927837371     -0.0383091812     -0.0573254156     -1.8858796119     0.0835539627     31.1720733642     77.3122711181     -42.8450546264
 68 151   -5    6     -0.3950634002     -9.7568693161     -0.0287318849     -0.0488031768     -1.8541874885     0.0401437711     31.1720733642     77.3122711181     -42.8450546264
 69 103   -6    6     -0.3950634002     -9.7568693161     -0.0287318849     -0.0488031768     -1.8541874885     0.0401437711     31.1720733642     77.3122711181     -42.8450546264
 70  56   -6    7     -0.3998520660     -9.7808122634     -0.0478864765     -0.0405472469     -1.8403388023     0.0334857678     31.1720733642     77.3122711181     -42.8450546264
 71   8   -6    7     -0.3854861259     -9.7808122634     -0.1699969768     -0.0192416334     -1.8403388023     0.0473344135     31.1720733642     77.3122711181     -42.8450546264
 71 217   -6    6     -0.3854861259     -9.7808122634     -0.1699969768     -0.0192416334     -1.8403388023     0.0473344135     31.1720733642     77.3122711181     -42.8450546264
 72 170   -6    6     -0.4525271415     -9.7065887451     -0.2561926364     -0.0104530680     -1.8613781929     0.0675747442     31.1720733642     77.3122711181     -42.8450546264
 73 123   -6    7     -0.1676026582     -9.6802511215     -0.0095772953     -0.0437430906     -2.0227682590     0.0787601947     31.1720733642     77.3122711181     -42.8450546264
 74  75   -6    8     -0.1676026582     -9.6802511215     -0.0095772953     -0.0437430906     -2.0227682590     0.0787601947     31.1720733642     77.3122711181     -42.8450546264
 75  27   -6    9     -0.3759088277     -9.7329254150     -0.0598580884     -0.0200405931     -1.8525896072     0.0334857678     31.1720733642     77.3122711181     -42.8450546264
 75 236   -7   10     -0.2897131729     -9.7616577148     0.0981672668     -0.0472052526     -1.6997218132     0.0151096749     31.1720733642     77.3122711181     -42.8450546264
 76 188   -6    9     -0.2897131729     -9.7616577148     0.0981672668     -0.0472052526     -1.6997218132     0.0151096749     31.1720733642     77.3122711181     -42.8450546264
 77 141   -5    9     -0.3423882961     -9.7784175872     -0.0023943238     -0.0240353965     -1.5449898242     0.0036579074     31.1720733642     77.3122711181     -42.8450546264
 78  94   -5    9     -0.2322494029     -9.7353200912     0.1173218607     -0.0136489105     -1.3891924667     -0.0027337763     40.2785224914     77.6636886596     -39.8087921142
 79  46   -4    9     -0.2322494029     -9.7353200912     0.1173218607     -0.0136489105     -1.3891924667     -0.0027337763     40.2785224914     77.6636886596     -39.8087921142
 79 254   -4    9     -0.2442210197     -9.7281370162     0.0143659424     -0.0120509898     -1.2421838045     0.0207023978     40.2785224914     77.6636886596     -39.8087921142
 80 207   -4    9     -0.2226721048     -9.7377147674     -0.0143659424     -0.0312260413     -1.1071594953     0.0153759946     40.2785224914     77.6636886596     -39.8087921142
 81 159   -4   10     -0.2226721048     -9.7377147674     -0.0143659424     -0.0312260413     -1.1071594953     0.0153759946     40.2785224914     77.6636886596     -39.8087921142
 82 112   -4   10     -0.2897131729     -9.6970109939     0.0359148550     -0.0482705307     -0.9969029426     -0.0027337763     40.2785224914     77.6636886596     -39.8087921142
 83  64   -4   10     -0.3639371871     -9.7472915649     0.0694353866     -0.0855553531     -0.9516284942     -0.0072612180     40.2785224914     77.6636886596     -39.8087921142
 84  17   -5   11     -0.3639371871     -9.7472915649     0.0694353866     -0.0855553531     -0.9516284942     -0.0072612180     40.2785224914     77.6636886596     -39.8087921142
 84 226   -5   12     -0.3519655704     -9.7760238647     0.1580253696     -0.0962081527     -0.9377798080     -0.0259036302     40.2785224914     77.6636886596     -39.8087921142
 85 178   -5   12     -0.3783031463     -9.7688407897     0.0407035017     -0.0794299888     -0.9276597023     -0.0181803436     42.0297622680     78.0151138305     -40.4835166931
 86 130   -5   11     -0.3783031463     -9.7688407897     0.0407035017     -0.0794299888     -0.9276597023     -0.0181803436     42.0297622680     78.0151138305     -40.4835166931
 87  82   -5   11     -0.3399939537     -9.7448978424     -0.0023943238     -0.0578580570     -0.9007614135     -0.0128539419     42.0297622680     78.0151138305     -40.4835166931
 88  35   -6   12     -0.3208393812     -9.7041940689     0.0335205316     -0.0522653341     -0.8211316108     -0.0232404279     42.0297622680     78.0151138305     -40.4835166931
 88 243   -5   12     -0.3208393812     -9.7041940689     0.0335205316     -0.0522653341     -0.8211316108     -0.0232404279     42.0297622680     78.0151138305     -40.4835166931
 89 195   -4   11     -0.3399939537     -9.7760238647     0.0790126848     -0.0807615852     -0.8091472625     0.0065874290     42.0297622680     78.0151138305     -40.4835166931
 90 148   -5   12     -0.2370380401     -9.7832069396     0.0047886476     -0.0565264606     -0.7510893821     -0.0117886614     42.0297622680     78.0151138305     -40.4835166931
 91 100   -5   13     -0.2370380401     -9.7832069396     0.0047886476     -0.0565264606     -0.7510893821     -0.0117886614     42.0297622680     78.0151138305     -40.4835166931
 92  52   -5   13     -0.3783031463     -9.7329254150     0.1388707752     -0.0466726112     -0.6365717887     -0.0504050827     42.0297622680     78.0151138305     -40.4835166931
 93   4   -6   14     -0.3184450626     -9.7688407897     -0.0311262083     -0.0408135652     -0.5675948143     -0.0248383498     42.3800086975     78.0151138305     -39.8087921142
 93 212   -6   15     -0.3184450626     -9.7688407897     -0.0311262083     -0.0408135652     -0.5675948143     -0.0248383498     42.3800086975     78.0151138305     -39.8087921142
 94 165   -6   16     -0.1580253696     -9.7281370162     -0.0694353866     -0.0589233398     -0.5556104183     0.0041905479     42.3800086975     78.0151138305     -39.8087921142
 95 117   -6   15     -0.3830918121     -9.7472915649     0.0885899734     -0.0807615852     -0.5678611278     0.0071200699     42.3800086975     78.0151138305     -39.8087921142
 96  69   -6   17     -0.3830918121     -9.7472915649     0.0885899734     -0.0807615852     -0.5678611278     0.0071200699     42.3800086975     78.0151138305     -39.8087921142
 97  20   -7   18     -0.4764704227     -9.7879953384     0.2825301933     -0.0871532630     -0.6094070434     0.0103159117     42.3800086975     78.0151138305     -39.8087921142
 97 228   -8   17     -0.4597101688     -9.7784175872     0.4285839557     -0.0605212593     -0.6384359359     0.0020599868     42.3800086975     78.0151138305     -39.8087921142
 98 180   -8   18     -0.4597101688     -9.7784175872     0.4285839557     -0.0605212593     -0.6384359359     0.0020599868     42.3800086975     78.0151138305     -39.8087921142
 99 132   -7   17     -0.2442210197     -9.7161655426     0.1053502440     -0.0370850849     -0.5508166313     -0.0093917798     42.3800086975     78.0151138305     -39.8087921142
100  84   -7   16     -0.2968961238     -9.8023614883     0.0023943238     -0.0730383014     -0.5268478393     0.0015273462     43.9561233520     77.4879837036     -38.9653854370
101  36   -7   16     -0.2968961238     -9.8023614883     0.0023943238     -0.0730383014     -0.5268478393     0.0015273462     43.9561233520     77.4879837036     -38.9653854370
101 244   -6   16     -0.3016848087     -9.7329254150     0.0071829710     -0.0780983877     -0.5534798622     -0.0043316965     43.9561233520     77.4879837036     -38.9653854370
102 197   -7   17     -0.5722434043     -9.7401084899     0.1699969768     -0.0706414270     -0.5412291526     -0.0264362716     43.9561233520     77.4879837036     -38.9653854370
103 149   -8   17     -0.5722434043     -9.7401084899     0.1699969768     -0.0706414270     -0.5412291526     -0.0264362716     43.9561233520     77.4879837036     -38.9653854370
104 102   -7   16     -0.3854861259     -9.6970109939     0.0694353866     -0.0725056648     -0.5484197616     -0.0317626738     43.9561233520     77.4879837036     -38.9653854370
105  54   -7   17     -0.3783031463     -9.7616577148     0.0383091812     -0.0932786369     -0.5604042053     -0.0269689106     43.9561233520     77.4879837036     -38.9653854370
106   7   -8   17     -0.3783031463     -9.7616577148     0.0383091812     -0.0932786369     -0.5604042053     -0.0269689106     43.9561233520     77.4879837036     -38.9653854370
106 215   -8   16     -0.3759088277     -9.7903900146     0.1125332117     -0.0970071220     -0.5633337020     -0.0267025899     43.9561233520     77.4879837036     -38.9653854370
107 168   -8   17     -0.4022463798     -9.8095445632     0.2011231899     -0.0730383014     -0.5734538555     -0.0301647520     43.9561233520     77.4879837036     -38.9653854370
108 120   -8   16     -0.4022463798     -9.8095445632     0.2011231899     -0.0730383014     -0.5734538555     -0.0301647520     43.9561233520     77.4879837036     -38.9653854370
109  73   -8   16     -0.3830918121     -9.7520809173     0.1292934894     -0.0408135652     -0.5465555191     -0.0458776426     45.8824882507     78.3665313720     -39.4714279174
110  26   -8   16     -0.4692874431     -9.7640523910     0.1891515731     -0.0426778078     -0.4669258117     -0.0480082035     45.8824882507     78.3665313720     -39.4714279174
110 234   -8   15     -0.4692874431     -9.7640523910     0.1891515731     -0.0426778078     -0.4669258117     -0.0480082035     45.8824882507     78.3665313720     -39.4714279174
111 187   -7   15     -0.2753472328     -9.7688407897     -0.0526751232     -0.0245680356     -0.4373642921     -0.0219088268     45.8824882507     78.3665313720     -39.4714279174
112 140   -6   14     -0.4214009761     -9.7329254150     0.2418267011     -0.0189753150     -0.3769095897     -0.0237730717     45.8824882507     78.3665313720     -39.4714279174
113  93   -6   14     -0.4214009761     -9.7329254150     0.2418267011     -0.0189753150     -0.3769095897     -0.0237730717     45.8824882507     78.3665313720     -39.4714279174
114  45   -6   13     -0.4501328468     -9.7760238647     0.1987288665     -0.0165784335     -0.3042042016     -0.0189793090     45.8824882507     78.3665313720     -39.4714279174
114 254   -5   13     -0.2250664234     -9.7856006622     -0.2657699346     -0.0085888271     -0.3113948345     0.0004620659     45.8824882507     78.3665313720     -39.4714279174
115 206   -5   13     -0.2250664234     -9.7856006622     -0.2657699346     -0.0085888271     -0.3113948345     0.0004620659     45.8824882507     78.3665313720     -39.4714279174
116 159   -6   13     -0.2370380401     -9.6826448440     -0.1053502440     -0.0274975585     -0.3763769626     -0.0179140272     46.0576133728     78.5422439575     -39.9774742126
117 112   -6   14     -0.3519655704     -9.6826448440     0.0383091812     -0.0477378892     -0.2783711194     -0.0546662092     46.0576133728     78.5422439575     -39.9774742126
118  64   -6   15     -0.3519655704     -9.6826448440     0.0383091812     -0.0477378892     -0.2783711194     -0.0546662092     46.0576133728     78.5422439575     -39.9774742126
119  17   -7   17     -0.2921074867     -9.8047552108     0.0071829710     -0.0488031768     -0.1619892358     -0.0426817989     46.0576133728     78.5422439575     -39.9774742126
119 226   -7   17     -0.2107004880     -9.8215160369     -0.0670410633     -0.0115183484     -0.0101867461     -0.0293657922     46.0576133728     78.5422439575     -39.9774742126
120 179   -5   16     -0.2107004880     -9.8215160369     -0.0670410633     -0.0115183484     -0.0101867461     -0.0293657922     46.0576133728     78.5422439575     -39.9774742126
121 132   -4   16     -0.2992904472     -9.7975721359     0.0287318849     0.0175105466     0.1264355063     -0.0152508234     46.0576133728     78.5422439575     -39.9774742126
122  84   -4   15     -0.1652083396     -9.7281370162     -0.1053502440     0.0132494258     0.1394851799     0.0081853504     46.0576133728     78.5422439575     -39.9774742126
123  36   -4   15     -0.1652083396     -9.7281370162     -0.1053502440     0.0132494258     0.1394851799     0.0081853504     46.0576133728     78.5422439575     -39.9774742126
123 245   -3   16     -0.2537982940     -9.7233486175     -0.0742240333     -0.0117846691     0.1874228096     0.0031252670     47.1083564758     77.1365661621     -38.2906608581
124 197   -3   16     -0.1867572593     -9.7640523910     -0.0071829710     -0.0274975585     0.2361593961     0.0108485519     47.1083564758     77.1365661621     -38.2906608581
125 150   -4   16     -0.1867572593     -9.7640523910     -0.0071829710     -0.0274975585     0.2361593961     0.0108485519     47.1083564758     77.1365661621     -38.2906608581
126 102   -5   16     -0.1508424043     -9.7808122634     -0.1316878080     -0.0309597229     0.2699820756     0.0036579074     47.1083564758     77.1365661621     -38.2906608581
127  55   -6   16     -0.2298550844     -9.6970109939     -0.2178834438     -0.0141815519     0.3610635757     -0.0336269140     47.1083564758     77.1365661621     -38.2906608581
128   7   -6   16     -0.2298550844     -9.6970109939     -0.2178834438     -0.0141815519     0.3610635757     -0.0336269140     47.1083564758     77.1365661621     -38.2906608581
128 216   -6   17     -0.4261896133     -9.7185602188     -0.0239432382     -0.0413462066     0.3866302967     -0.0349585151     47.1083564758     77.1365661621     -38.2906608581
129 169   -6   17     -0.2897131729     -9.7879953384     -0.1340821266     -0.0570590972     0.3277735471     -0.0184466657     47.1083564758     77.1365661621     -38.2906608581
130 122   -6   18     -0.2897131729     -9.7879953384     -0.1340821266     -0.0570590972     0.3277735471     -0.0184466657     47.1083564758     77.1365661621     -38.2906608581
131  75   -6   19     -0.3543598890     -9.7568693161     -0.0766183614     -0.0506674098     0.3040710687     -0.0373553967     44.8317451477     77.6636886596     -37.7846145629
132  27   -6   17     -0.3471769332     -9.7377147674     -0.0718297100     -0.0277638792     0.3741132736     -0.0661179733     44.8317451477     77.6636886596     -37.7846145629
132 236   -6   16     -0.3471769332     -9.7377147674     -0.0718297100     -0.0277638792     0.3741132736     -0.0661179733     44.8317451477     77.6636886596     -37.7846145629
133 190   -6   16     -0.4118237018     -9.7856006622     0.1388707752     -0.0059256258     0.4833045482     -0.0618568515     44.8317451477     77.6636886596     -37.7846145629
134 142   -5   15     -0.1532367229     -9.7065887451     -0.3639371871     0.0369519233     0.6633369445     -0.0373553967     44.8317451477     77.6636886596     -37.7846145629
135  95   -4   14     -0.1532367229     -9.7065887451     -0.3639371871     0.0369519233     0.6633369445     -0.0373553967     44.8317451477     77.6636886596     -37.7846145629
136  48   -3   14     -0.3112620830     -9.8382759094     -0.0191545906     -0.0096541080     0.7504236698     0.0065874290     44.8317451477     77.6636886596     -37.7846145629
137   0   -2   15     -0.2394323587     -9.7568693161     -0.0335205316     0.0244348740     0.8566854476     -0.0104570603     44.8317451477     77.6636886596     -37.7846145629
137 208   -2   15     -0.2394323587     -9.7568693161     -0.0335205316     0.0244348740     0.8566854476     -0.0104570603     44.8317451477     77.6636886596     -37.7846145629
138 161   -1   14     -0.3615428924     -9.6946163177     0.1364764571     0.0284296751     0.9813232421     -0.0011358549     43.0805053710     78.0151138305     -39.8087921142
139 113   -1   14     -0.4357668876     -9.7712354660     0.1149275422     0.0148473477     1.0865197181     0.0153759946     43.0805053710     78.0151138305     -39.8087921142
140  65    0   13     -0.4357668876     -9.7712354660     0.1149275422     0.0148473477     1.0865197181     0.0153759946     43.0805053710     78.0151138305     -39.8087921142
141  17    0   12     -0.3806974601     -9.8263044357     -0.0407035017     0.0494689702     1.0905145454     0.0372142505     43.0805053710     78.0151138305     -39.8087921142
141 225    0   11     -0.2897131729     -9.7353200912     0.0095772953     0.0915475559     1.1075589656     0.0689063453     43.0805053710     78.0151138305     -39.8087921142
142 176    2   10     -0.2897131729     -9.7353200912     0.0095772953     0.0915475559     1.1075589656     0.0689063453     43.0805053710     78.0151138305     -39.8087921142
143 128    2    9     -0.1460537433     -9.6946163177     -0.1699969768     0.0758346605     1.2191470861     0.0545250606     43.0805053710     78.0151138305     -39.8087921142
144  80    2    9     -0.3471769332     -9.7927837371     -0.1316878080     0.0654481792     1.5797445774     -0.0325616335     43.0805053710     78.0151138305     -39.8087921142
145  32    3   10     -0.3471769332     -9.7927837371     -0.1316878080     0.0654481792     1.5797445774     -0.0325616335     43.0805053710     78.0151138305     -39.8087921142
145 241    5   11     -0.3280223608     -9.6634902954     -0.1364764571     0.0723725032     1.8388740539     -0.0733086156     43.0805053710     78.0151138305     -39.8087921142
146 193    6   11     -0.4118237018     -9.7425031661     -0.0766183614     0.0089883022     1.9885459899     -0.0599926090     41.6795120239     77.3122711181     -37.4472541809
147 145    7   11     -0.4118237018     -9.7425031661     -0.0766183614     0.0089883022     1.9885459899     -0.0599926090     41.6795120239     77.3122711181     -37.4472541809
148  98    9   12     -0.3256280183     -9.8191213607     -0.1580253696     0.0270980715     2.1102542877     -0.0416165256     41.6795120239     77.3122711181     -37.4472541809
149  51   10   11     -0.2322494029     -9.7568693161     -0.1939402198     0.0614533805     2.2809655666     -0.0626558113     41.6795120239     77.3122711181     -37.4472541809
150   3   10   11     -0.2322494029     -9.7568693161     -0.1939402198     0.0614533805     2.2809655666     -0.0626558113     41.6795120239     77.3122711181     -37.4472541809
150 212   11   11     -0.1939402198     -9.8071498870     -0.2825301933     0.0697093009     2.5480847358     -0.0701127767     41.6795120239     77.3122711181     -37.4472541809
151 165   12   10     -0.2681642532     -9.7089824676     -0.2154891252     0.0856885051     2.8421022415     -0.0914183902     41.6795120239     77.3122711181     -37.4472541809
152 118   13   10     -0.2681642532     -9.7089824676     -0.2154891252     0.0856885051     2.8421022415     -0.0914183902     41.6795120239     77.3122711181     -37.4472541809
153  71   16   12     -0.1963345432     -9.7113771438     -0.1963345432     0.0489363288     3.0626151561     -0.1119250416     41.6795120239     77.3122711181     -37.4472541809
154  24   18   13     -0.0622524166     -9.7736291885     -0.3160507440     0.0153799867     3.4290719032     -0.1201809763     34.3243064880     76.9608535766     -38.7967033386
154 233   21   13     -0.0622524166     -9.7736291885     -0.3160507440     0.0153799867     3.4290719032     -0.1201809763     34.3243064880     76.9608535766     -38.7967033386
155 185   24   14     -0.1460537433     -9.7879953384     -0.3112620830     -0.0016645026     3.9710332870     -0.0956795120     34.3243064880     76.9608535766     -38.7967033386
156 138   25   14     -0.4142179965     -9.6634902954     -0.2514039993     0.0119178236     4.3473439216     -0.0093917798     34.3243064880     76.9608535766     -38.7967033386
157  91   29   15     -0.4142179965     -9.6634902954     -0.2514039993     0.0119178236     4.3473439216     -0.0093917798     34.3243064880     76.9608535766     -38.7967033386
158  43   30   15     -0.6799879074     -9.5509576797     -0.0574637699     -0.0013981833     4.1201725006     0.0966036415     34.3243064880     76.9608535766     -38.7967033386
158 251   26   13     -1.0080102682     -9.7017993927     0.2394323587     -0.0290954799     3.1030960083     0.2191109180     34.3243064880     76.9608535766     -38.7967033386
159 204   23   12     -1.0080102682     -9.7017993927     0.2394323587     -0.0290954799     3.1030960083     0.2191109180     34.3243064880     76.9608535766     -38.7967033386
160 156   17   10     -0.5866093158     -9.8358821868     -0.1101388931     -0.0155131521     1.5533789634     0.3168504238     34.3243064880     76.9608535766     -38.7967033386
161 109   12    8     -0.2992904472     -9.9603862762     -0.1795742750     -0.0213721966     0.9229990959     0.2606568574     29.9462051391     77.1365661621     -44.3631896972
162  61    9    8     -0.2992904472     -9.9603862762     -0.1795742750     -0.0213721966     0.9229990959     0.2606568574     29.9462051391     77.1365661621     -44.3631896972
163  14    6    8     -0.2633756160     -9.7736291885     -0.1867572593     0.0183095092     0.9243307113     0.1488023996     29.9462051391     77.1365661621     -44.3631896972
163 222    6    7     -0.4118237018     -9.6826448440     -0.2346437215     0.0444088888     1.1464416980     -0.0043316965     29.9462051391     77.1365661621     -44.3631896972
164 175    7    8     -0.4118237018     -9.6826448440     -0.2346437215     0.0444088888     1.1464416980     -0.0043316965     29.9462051391     77.1365661621     -44.3631896972
165 127    8    9     -0.4764704227     -9.7065887451     -0.2250664234     0.0212390279     1.1312614679     -0.0812982273     29.9462051391     77.1365661621     -44.3631896972
166  80    9   10     -0.4788647174     -9.7616577148     -0.1029559254     -0.0093877878     0.9624145507     -0.1108597636     29.9462051391     77.1365661621     -44.3631896972
167  33    9   11     -0.4788647174     -9.7616577148     -0.1029559254     -0.0093877878     0.9624145507     -0.1108597636     29.9462051391     77.1365661621     -44.3631896972
167 242    9   10     -0.3112620830     -9.8047552108     -0.0526751232     -0.0107193887     0.7272538185     -0.0930163192     29.9462051391     77.1365661621     -44.3631896972
168 195    8    9     -0.2274607658     -9.8646135330     -0.3040791034     0.0316255140     0.6569452762     -0.1167188048     29.2457084655     76.4337234497     -45.3752746582
169 147    7    9     -0.2274607658     -9.8646135330     -0.3040791034     0.0316255140     0.6569452762     -0.1167188048     29.2457084655     76.4337234497     -45.3752746582
170 100    8   10     -0.3926690864     -9.6874332427     -0.3998520660     0.0555943298     0.7320475578     -0.1404212856     29.2457084655     76.4337234497     -45.3752746582
171  53    8   10     -0.1556310415     -9.7281370162     -0.1388707752     0.0193747892     0.7858442306     -0.1220452070     29.2457084655     76.4337234497     -45.3752746582
172   5    9   10     -0.1556310415     -9.7281370162     -0.1388707752     0.0193747892     0.7858442306     -0.1220452070     29.2457084655     76.4337234497     -45.3752746582
172 214   10   10     -0.1292934894     -9.7927837371     -0.2801358699     0.0281633520     0.7666691780     -0.0951468658     29.2457084655     76.4337234497     -45.3752746582
173 167   11   10     -0.0574637699     -9.8119382858     -0.4118237018     0.0460068035     0.8119436264     -0.0554651689     29.2457084655     76.4337234497     -45.3752746582
174 120   11   11     -0.0574637699     -9.8119382858     -0.4118237018     0.0460068035     0.8119436264     -0.0554651689     29.2457084655     76.4337234497     -45.3752746582
175  72   11   13     -0.1197161788     -9.7017993927     -0.1867572593     0.0609207391     1.0004982948     0.0079190301     29.2457084655     76.4337234497     -45.3752746582
176  25   12   13     -0.0119716191     -9.7209539413     -0.3136564254     0.0515995311     1.0721384286     0.0539924144     29.2457084655     76.4337234497     -45.3752746582
176 234   13   13     -0.0119716191     -9.7209539413     -0.3136564254     0.0515995311     1.0721384286     0.0539924144     29.2457084655     76.4337234497     -45.3752746582
177 187   14   13     -0.1867572593     -9.7089824676     -0.2873188495     0.0087219829     1.2146196365     0.0430732917     25.7432289123     75.7308883666     -46.7247276306
178 140   14   14     0.0071829710     -9.7377147674     -0.1963345432     -0.0112520289     1.2383221387     0.0542587375     25.7432289123     75.7308883666     -46.7247276306
179  92   14   15     0.0071829710     -9.7377147674     -0.1963345432     -0.0112520289     1.2383221387     0.0542587375     25.7432289123     75.7308883666     -46.7247276306
180  45   15   15     0.0023943238     -9.7808122634     -0.1197161788     -0.0133825898     1.4287410736     0.0502639341     25.7432289123     75.7308883666     -46.7247276306
180 254   15   14     -0.3711201906     -9.6299695968     -0.1652083396     0.0241685533     1.5075717926     0.0124464726     25.7432289123     75.7308883666     -46.7247276306
181 206   14   14     -0.3711201906     -9.6299695968     -0.1652083396     0.0241685533     1.5075717926     0.0124464726     25.7432289123     75.7308883666     -46.7247276306
182 159   13   15     -0.1292934894     -9.7688407897     0.0790126848     -0.0285628414     1.2212777137     0.0385458469     25.7432289123     75.7308883666     -46.7247276306
183 112   13   14     -0.1268991470     -9.8502473831     -0.0838013267     -0.0147141909     0.9112810134     0.0571882629     25.7432289123     75.7308883666     -46.7247276306
184  64   12   15     -0.1268991470     -9.8502473831     -0.0838013267     -0.0147141909     0.9112810134     0.0571882629     25.7432289123     75.7308883666     -46.7247276306
185  17   10   16     -0.2442210197     -9.8119382858     -0.2897131729     0.0262991142     0.7775883197     0.0191044788     25.0427322387     77.4879837036     -49.7609901428
185 226   10   16     -0.3591485500     -9.7520809173     -0.1149275422     0.0239022302     0.7355096817     -0.0211098670     25.0427322387     77.4879837036     -49.7609901428
186 178   10   15     -0.3591485500     -9.7520809173     -0.1149275422     0.0239022302     0.7355096817     -0.0211098670     25.0427322387     77.4879837036     -49.7609901428
187 130    9   14     -0.1652083396     -9.6970109939     -0.1029559254     0.0300275945     0.5986211299     0.0177728757     25.0427322387     77.4879837036     -49.7609901428
188  82    9   16     -0.1867572593     -9.7664461135     -0.1340821266     0.0105862236     0.5426939010     0.0276267242     25.0427322387     77.4879837036     -49.7609901428
189  34   10   16     -0.1867572593     -9.7664461135     -0.1340821266     0.0105862236     0.5426939010     0.0276267242     25.0427322387     77.4879837036     -49.7609901428
189 242   10   16     -0.2633756160     -9.7448978424     -0.1125332117     0.0177768683     0.5213882923     0.0270940804     25.0427322387     77.4879837036     -49.7609901428
190 195    9   16     -0.1939402198     -9.7065887451     -0.0790126848     0.0185758304     0.4007452964     0.0310888862     25.0427322387     77.4879837036     -49.7609901428
191 147    8   15     -0.1939402198     -9.7065887451     -0.0790126848     0.0185758304     0.4007452964     0.0310888862     25.0427322387     77.4879837036     -49.7609901428
192  98    7   14     -0.1795742750     -9.7784175872     -0.0383091812     -0.0061919460     0.3027394294     0.0233655977     24.3422374725     75.7308883666     -50.4357147216
193  51    7   13     -0.1197161788     -9.8334875106     -0.0838013267     0.0145810260     0.2436163663     0.0012610261     24.3422374725     75.7308883666     -50.4357147216
194   3    7   14     -0.1197161788     -9.8334875106     -0.0838013267     0.0145810260     0.2436163663     0.0012610261     24.3422374725     75.7308883666     -50.4357147216
194 211    6   14     -0.2897131729     -9.7401084899     -0.1699969768     0.0353539943     0.2177833080     -0.0109897005     24.3422374725     75.7308883666     -50.4357147216
195 164    6   14     -0.1604196929     -9.7592630386     -0.1580253696     0.0273643946     0.1173806071     0.0017936668     24.3422374725     75.7308883666     -50.4357147216
196 116    6   14     -0.1604196929     -9.7592630386     -0.1580253696     0.0273643946     0.1173806071     0.0017936668     24.3422374725     75.7308883666     -50.4357147216
197  69    6   13     -0.1053502440     -9.7688407897     -0.0622524166     0.0092546234     0.0958086776     0.0068537497     24.3422374725     75.7308883666     -50.4357147216
198  21    7   13     -0.2322494029     -9.7089824676     -0.2322494029     0.0268317556     0.1267018198     0.0033915877     24.3422374725     75.7308883666     -50.4357147216
198 229    7   14     -0.2322494029     -9.7089824676     -0.2322494029     0.0268317556     0.1267018198     0.0033915877     24.3422374725     75.7308883666     -50.4357147216
199 182    6   14     -0.1628140068     -9.7113771438     -0.0814070034     0.0073903808     0.0976729202     -0.0091254606     24.8676090240     77.6636886596     -49.9296722412
200 134    7   13     0.0047886476     -9.7760238647     0.1412650966     -0.0144478702     0.0164452695     -0.0030000963     24.8676090240     77.6636886596     -49.9296722412
201  85    7   13     0.0047886476     -9.7760238647     0.1412650966     -0.0144478702     0.0164452695     -0.0030000963     24.8676090240     77.6636886596     -49.9296722412
202  37    6   13     -0.1676026582     -9.8119382858     -0.1029559254     0.0065914225     -0.0139152276     -0.0203109073     24.8676090240     77.6636886596     -49.9296722412
202 245    6   12     -0.3375996351     -9.7544746398     -0.2753472328     0.0329571127     -0.0149805078     -0.0376217174     24.8676090240     77.6636886596     -49.9296722412
203 198    6   13     -0.3375996351     -9.7544746398     -0.2753472328     0.0329571127     -0.0149805078     -0.0376217174     24.8676090240     77.6636886596     -49.9296722412
204 151    7   14     -0.0933786296     -9.7377147674     -0.0071829710     0.0247011923     -0.0378840422     -0.0096581010     24.8676090240     77.6636886596     -49.9296722412
205 103    7   14     -0.0694353866     -9.7425031661     -0.1723913097     0.0313591957     -0.0908817577     0.0036579074     24.8676090240     77.6636886596     -49.9296722412
206  56    7   13     -0.0694353866     -9.7425031661     -0.1723913097     0.0313591957     -0.0908817577     0.0036579074     24.8676090240     77.6636886596     -49.9296722412
207   8    8   13     -0.0574637699     -9.7113771438     -0.1292934894     0.0140483846     -0.0911480712     -0.0149845051     25.7432289123     75.7308883666     -52.1225280761
207 217    7   13     -0.0598580884     -9.7927837371     -0.1221105098     0.0044608597     -0.0650486993     -0.0349585151     25.7432289123     75.7308883666     -52.1225280761
208 169    7   12     -0.0598580884     -9.7927837371     -0.1221105098     0.0044608597     -0.0650486993     -0.0349585151     25.7432289123     75.7308883666     -52.1225280761
209 122    7   12     -0.0981672668     -9.7640523910     -0.0502807998     0.0049935002     -0.0373514032     -0.0389533185     25.7432289123     75.7308883666     -52.1225280761
210  74    7   13     -0.0478864765     -9.7903900146     -0.1316878080     0.0156463074     -0.0304270792     -0.0275015544     25.7432289123     75.7308883666     -52.1225280761
211  27    8   13     -0.0478864765     -9.7903900146     -0.1316878080     0.0156463074     -0.0304270792     -0.0275015544     25.7432289123     75.7308883666     -52.1225280761
211 235    7   12     0.0000000000     -9.7305316925     0.0167602658     0.0300275945     -0.0157794690     -0.0059296183     25.7432289123     75.7308883666     -52.1225280761
212 186    7   12     0.1197161788     -9.7760238647     -0.0023943238     0.0273643946     -0.0450746870     0.0060547885     25.7432289123     75.7308883666     -52.1225280761
213 138    7   12     0.1197161788     -9.7760238647     -0.0023943238     0.0273643946     -0.0450746870     0.0060547885     25.7432289123     75.7308883666     -52.1225280761
214  90    6   12     0.0335205316     -9.7305316925     0.1484480619     0.0207063913     -0.0205732321     -0.0107233810     25.7432289123     75.7308883666     -52.1225280761
215  42    6   11     -0.2801358699     -9.7688407897     -0.0359148550     0.0308265566     -0.0488031673     -0.0235067486     23.6417407989     77.8394012451     -50.0983543395
215 251    5   10     -0.2801358699     -9.7688407897     -0.0359148550     0.0308265566     -0.0488031673     -0.0235067486     23.6417407989     77.8394012451     -50.0983543395
216 203    5   10     -0.2298550844     -9.7089824676     -0.0335205316     0.0329571127     -0.2639898300     0.0063211088     23.6417407989     77.8394012451     -50.0983543395
217 155    4   10     -0.1867572593     -9.7113771438     0.1125332117     -0.0013981833     -0.5036779403     0.0241645598     23.6417407989     77.8394012451     -50.0983543395
218 108    3    9     -0.1867572593     -9.7113771438     0.1125332117     -0.0013981833     -0.5036779403     0.0241645598     23.6417407989     77.8394012451     -50.0983543395
219  60    3    9     -0.1963345432     -9.7568693161     0.0981672668     -0.0189753150     -0.7223268032     -0.0003368947     23.6417407989     77.8394012451     -50.0983543395
220  13    2   10     -0.1915459060     -9.8071498870     -0.0838013267     -0.0189753150     -0.9561559677     -0.0014021751     23.6417407989     77.8394012451     -50.0983543395
220 221    2    9     -0.1915459060     -9.8071498870     -0.0838013267     -0.0189753150     -0.9561559677     -0.0014021751     23.6417407989     77.8394012451     -50.0983543395
221 174    1    9     -0.2729529142     -9.8358821868     -0.1747856235     -0.0115183484     -1.1713426113     0.0201697564     23.6417407989     77.8394012451     -50.0983543395
222 127    0    9     -0.3256280183     -9.6970109939     -0.1963345432     0.0068577413     -1.4027748107     0.0470680904     26.7939720153     77.8394012451     -50.4357147216
223  79    0    8     -0.3256280183     -9.6970109939     -0.1963345432     0.0068577413     -1.4027748107     0.0470680904     26.7939720153     77.8394012451     -50.4357147216
224  30   -1    9     -0.0311262083     -9.7329254150     -0.0191545906     -0.0165784335     -1.6115698814     0.0587861776     26.7939720153     77.8394012451     -50.4357147216
224 239   -1    9     -0.0742240333     -9.7496862411     -0.1173218607     -0.0261659598     -1.6403324604     0.0345510482     26.7939720153     77.8394012451     -50.4357147216
225 192   -1    8     -0.0742240333     -9.7496862411     -0.1173218607     -0.0261659598     -1.6403324604     0.0345510482     26.7939720153     77.8394012451     -50.4357147216
226 145   -1    9     0.2514039993     -9.8071498870     0.0550694465     -0.0352208423     -1.6137003898     0.0071200699     26.7939720153     77.8394012451     -50.4357147216
227  97   -1    9     0.0023943238     -9.7808122634     -0.0359148550     -0.0165784335     -1.4224824905     -0.0333605980     26.7939720153     77.8394012451     -50.4357147216
228  50   -1    7     0.0023943238     -9.7808122634     -0.0359148550     -0.0165784335     -1.4224824905     -0.0333605980     26.7939720153     77.8394012451     -50.4357147216
229   2   -1    7     -0.2897131729     -9.6922225952     -0.0167602658     -0.0235027551     -1.3468476533     -0.0344258785     26.7939720153     77.8394012451     -50.4357147216
229 211   -1    7     -0.0861956501     -9.7353200912     -0.1005615949     -0.0586570215     -1.4392607212     -0.0069948983     26.4437255859     76.7851409912     -45.7126388549
230 164    0    6     -0.0861956501     -9.7353200912     -0.1005615949     -0.0586570215     -1.4392607212     -0.0069948983     26.4437255859     76.7851409912     -45.7126388549
231 117    0    6     -0.1556310415     -9.7879953384     -0.0909842967     -0.0666466236     -1.4909268379     0.0100495922     26.4437255859     76.7851409912     -45.7126388549
232  69   -1    6     -0.0766183614     -9.8119382858     -0.2202777862     -0.0605212593     -1.5830736160     0.0483996915     26.4437255859     76.7851409912     -45.7126388549
233  22   -1    6     -0.0766183614     -9.8119382858     -0.2202777862     -0.0605212593     -1.5830736160     0.0483996915     26.4437255859     76.7851409912     -45.7126388549
233 231   -1    6     -0.2035175085     -9.7616577148     -0.1532367229     -0.0261659598     -1.6312775611     0.0332194447     26.4437255859     76.7851409912     -45.7126388549
234 184   -2    6     -0.2681642532     -9.6922225952     -0.1412650966     -0.0314923572     -1.7127715110     0.0468017721     26.4437255859     76.7851409912     -45.7126388549
235 137   -2    6     -0.2681642532     -9.6922225952     -0.1412650966     -0.0314923572     -1.7127715110     0.0468017721     26.4437255859     76.7851409912     -45.7126388549
236  90   -2    7     -0.1173218607     -9.7688407897     -0.1292934894     -0.0751688718     -1.9489974975     0.0665094614     26.4437255859     76.7851409912     -45.7126388549
237  43   -2    7     -0.1963345432     -9.7760238647     -0.2274607658     -0.0650486993     -2.1324920654     0.0547913789     30.1213283538     78.3665313720     -44.5318679809
237 252   -3    7     -0.1963345432     -9.7760238647     -0.2274607658     -0.0650486993     -2.1324920654     0.0547913789     30.1213283538     78.3665313720     -44.5318679809
238 205   -4    7     -0.2202777862     -9.7736291885     -0.1628140068     -0.0450746917     -2.2028005123     0.0326868033     30.1213283538     78.3665313720     -44.5318679809
239 157   -4    6     -0.0766183614     -9.7736291885     -0.1412650966     -0.0266985988     -2.1735053062     0.0180391969     30.1213283538     78.3665313720     -44.5318679809
240 110   -4    6     -0.0766183614     -9.7736291885     -0.1412650966     -0.0266985988     -2.1735053062     0.0180391969     30.1213283538     78.3665313720     -44.5318679809
241  63   -3    6     -0.2011231899     -9.7113771438     -0.1436594247     -0.0061919460     -2.0890820026     0.0057884688     30.1213283538     78.3665313720     -44.5318679809
242  15   -2    6     -0.1173218607     -9.6922225952     -0.0742240333     -0.0482705307     -2.2038657665     0.0156423149     30.1213283538     78.3665313720     -44.5318679809
242 224   -3    6     -0.1173218607     -9.6922225952     -0.0742240333     -0.0482705307     -2.2038657665     0.0156423149     30.1213283538     78.3665313720     -44.5318679809
243 177   -4    6     -0.3902747631     -9.8670082092     0.0119716191     -0.0882185554     -2.2874903678     0.0172402358     30.1213283538     78.3665313720     -44.5318679809
244 130   -4    6     -0.1915459060     -9.7592630386     -0.2370380401     -0.0368187665     -2.2579288482     0.0044568686     30.1213283538     78.3665313720     -44.5318679809
245  82   -4    6     -0.1915459060     -9.7592630386     -0.2370380401     -0.0368187665     -2.2579288482     0.0044568686     30.1213283538     78.3665313720     -44.5318679809
246  34   -5    5     0.0263375616     -9.7137708663     -0.0766183614     0.0009986981     -2.1170454025     0.0238982415     34.3243064880     77.6636886596     -42.1703300476
246 242   -4    5     -0.0335205316     -9.7856006622     -0.1676026582     -0.0024634637     -1.9018588066     0.0262951231     34.3243064880     77.6636886596     -42.1703300476
247 194   -3    5     -0.0335205316     -9.7856006622     -0.1676026582     -0.0024634637     -1.9018588066     0.0262951231     34.3243064880     77.6636886596     -42.1703300476
248 147   -4    5     -0.2753472328     -9.7903900146     -0.2178834438     -0.0120509898     -1.8675035476     0.0537260961     34.3243064880     77.6636886596     -42.1703300476
249  99   -3    6     0.0191545906     -9.7520809173     0.0071829710     -0.0021971445     -1.9093158721     0.1064574837     34.3243064880     77.6636886596     -42.1703300476
250  50   -3    5     0.0191545906     -9.7520809173     0.0071829710     -0.0021971445     -1.9093158721     0.1064574837     34.3243064880     77.6636886596     -42.1703300476
251   2   -3    5     -0.1508424043     -9.7305316925     -0.1340821266     0.0273643946     -1.6712255477     0.0854181957     34.3243064880     77.6636886596     -42.1703300476
251 210   -3    6     0.0263375616     -9.7879953384     -0.0143659424     -0.0131162703     -1.6611053943     0.1043269276     34.3243064880     77.6636886596     -42.1703300476
252 163   -2    6     0.0263375616     -9.7879953384     -0.0143659424     -0.0131162703     -1.6611053943     0.1043269276     34.3243064880     77.6636886596     -42.1703300476
253 115   -2    6     -0.0718297100     -9.8286991119     -0.1221105098     0.0356203174     -1.4608325958     0.0537260961     37.8267860412     78.0151138305     -39.1340675354
254  68   -4    6     -0.2537982940     -9.7879953384     -0.0430978250     0.0846232318     -1.2102253437     0.0108485519     37.8267860412     78.0151138305     -39.1340675354
255  20   -3    7     -0.2537982940     -9.7879953384     -0.0430978250     0.0846232318     -1.2102253437     0.0108485519     37.8267860412     78.0151138305     -39.1340675354
255 228   -2    7     -0.2394323587     -9.7592630386     -0.0718297100     0.0878190708     -1.1234049797     0.0420080089     37.8267860412     78.0151138305     -39.1340675354
  0 180   -2    7     -0.1508424043     -9.7041940689     -0.0502807998     0.0755683469     -1.0552270412     0.0670421075     37.8267860412     78.0151138305     -39.1340675354
  1 131   -2    8     -0.1508424043     -9.7041940689     -0.0502807998     0.0755683469     -1.0552270412     0.0670421075     37.8267860412     78.0151138305     -39.1340675354
  2  83   -1    9     -0.0598580884     -9.7233486175     -0.1125332117     0.0569259262     -0.9380461692     0.0619820213     37.8267860412     78.0151138305     -39.1340675354
  3  35   -1   10     -0.0574637699     -9.6443357467     -0.1125332117     0.0276307129     -0.8118103981     0.0507965755     37.8267860412     78.0151138305     -39.1340675354
  3 244   -1   12     -0.0574637699     -9.6443357467     -0.1125332117     0.0276307129     -0.8118103981     0.0507965755     37.8267860412     78.0151138305     -39.1340675354
  4 196   -1   14     -0.1556310415     -9.6970109939     0.0047886476     -0.0285628414     -0.7348439216     0.0502639341     39.2277755737     76.9608535766     -39.1340675354
  5 148   -2   15     -0.2825301933     -9.7377147674     0.0454921483     -0.0562601375     -0.7090108394     0.0585198593     39.2277755737     76.9608535766     -39.1340675354
  6 100   -3   18     -0.2825301933     -9.7377147674     0.0454921483     -0.0562601375     -0.7090108394     0.0585198593     39.2277755737     76.9608535766     -39.1340675354
  7  52   -4   18     -0.3352053165     -9.7496862411     0.1484480619     -0.0674455833     -0.6935642242     0.0412090492     39.2277755737     76.9608535766     -39.1340675354
  8   5   -4   18     -0.3447826147     -9.8119382858     0.1149275422     -0.0567927742     -0.6994233131     0.0358826494     39.2277755737     76.9608535766     -39.1340675354
  8 213   -4   19     -0.3447826147     -9.8119382858     0.1149275422     -0.0567927742     -0.6994233131     0.0358826494     39.2277755737     76.9608535766     -39.1340675354
  9 166   -3   19     -0.1987288665     -9.7856006622     0.0095772953     -0.0416125297     -0.6488224983     0.0292246389     39.2277755737     76.9608535766     -39.1340675354
 10 118   -3   20     -0.2394323587     -9.7401084899     0.0574637699     -0.0251006793     -0.5068738460     0.0047231884     39.2277755737     76.9608535766     -39.1340675354
 11  71   -3   20     -0.2394323587     -9.7401084899     0.0574637699     -0.0251006793     -0.5068738460     0.0047231884     39.2277755737     76.9608535766     -39.1340675354
 12  23   -3   21     -0.3064734458     -9.7137708663     0.0095772953     -0.0405472469     -0.4141943931     -0.0136529028     42.7302589416     76.9608535766     -40.4835166931
 12 231   -3   22     -0.3088677406     -9.6491241455     0.1101388931     -0.0637170982     -0.3990141868     -0.0037990567     42.7302589416     76.9608535766     -40.4835166931
 13 183   -2   23     -0.3088677406     -9.6491241455     0.1101388931     -0.0637170982     -0.3990141868     -0.0037990567     42.7302589416     76.9608535766     -40.4835166931
 14 136   -3   24     -0.3663315296     -9.7879953384     0.1029559254     -0.0948765563     -0.3713168859     0.0025926268     42.7302589416     76.9608535766     -40.4835166931
 15  89   -4   24     -0.3352053165     -9.8191213607     0.4501328468     -0.0786310291     -0.3404237270     -0.0051306581     42.7302589416     76.9608535766     -40.4835166931
 16  41   -4   23     -0.3352053165     -9.8191213607     0.4501328468     -0.0786310291     -0.3404237270     -0.0051306581     42.7302589416     76.9608535766     -40.4835166931
 16 249   -4   22     -0.2394323587     -9.7856006622     0.2370380401     -0.0384166831     -0.2655877828     0.0156423149     42.7302589416     76.9608535766     -40.4835166931
 17 202   -4   21     -0.3399939537     -9.7496862411     0.2011231899     -0.0360198020     -0.2464127302     0.0348173666     42.7302589416     76.9608535766     -40.4835166931
 18 154   -3   20     -0.3399939537     -9.7496862411     0.2011231899     -0.0360198020     -0.2464127302     0.0348173666     42.7302589416     76.9608535766     -40.4835166931
 19 107   -3   19     -0.2394323587     -9.7329254150     -0.0167602658     -0.0304270792     -0.2381567955     0.0289583225     42.7302589416     78.0151138305     -39.8087921142
 20  60   -4   18     -0.2442210197     -9.7377147674     0.1077445626     -0.0405472469     -0.1683809185     0.0095169506     42.7302589416     78.0151138305     -39.8087921142
 21  12   -4   17     -0.2442210197     -9.7377147674     0.1077445626     -0.0405472469     -0.1683809185     0.0095169506     42.7302589416     78.0151138305     -39.8087921142
 21 220   -4   18     -0.3399939537     -9.7113771438     0.1436594247     -0.0314923572     -0.0496021270     0.0039242279     42.7302589416     78.0151138305     -39.8087921142
 22 172   -4   19     -0.2514039993     -9.7664461135     -0.0454921483     -0.0549285364     -0.0328239631     0.0345510482     42.7302589416     78.0151138305     -39.8087921142
 23 125   -4   18     -0.2514039993     -9.7664461135     -0.0454921483     -0.0549285364     -0.0328239631     0.0345510482     42.7302589416     78.0151138305     -39.8087921142
 24  78   -5   18     -0.4525271415     -9.7377147674     0.0694353866     -0.0647823810     -0.0597222995     0.0321541666     42.7302589416     78.0151138305     -39.8087921142
 25  30   -6   19     -0.4668931484     -9.7640523910     0.1723913097     -0.0852890300     -0.1396183376     0.0382795314     42.7302589416     78.0151138305     -39.8087921142
 25 238   -6   19     -0.4668931484     -9.7640523910     0.1723913097     -0.0852890300     -0.1396183376     0.0382795314     42.7302589416     78.0151138305     -39.8087921142
 26 191   -7   19     -0.4980193138     -9.8310928344     0.2059118509     -0.0597222995     -0.1827622032     0.0382795314     42.7302589416     78.0151138305     -39.8087921142
 27 143   -6   17     -0.4956250190     -9.7544746398     0.1125332117     -0.0232364368     -0.1571954727     0.0108485519     43.2556304931     77.8394012451     -39.6401100158
 28  95   -5   14     -0.4956250190     -9.7544746398     0.1125332117     -0.0232364368     -0.1571954727     0.0108485519     43.2556304931     77.8394012451     -39.6401100158
 29  48   -6   14     -0.4884420394     -9.7257432937     0.1484480619     -0.0224374747     -0.1785010814     -0.0053969774     43.2556304931     77.8394012451     -39.6401100158
 30   0   -5   12     -0.4285839557     -9.7472915649     -0.0383091812     -0.0171110725     -0.1870233345     -0.0189793090     43.2556304931     77.8394012451     -39.6401100158
 30 208   -5   12     -0.4285839557     -9.7472915649     -0.0383091812     -0.0171110725     -0.1870233345     -0.0189793090     43.2556304931     77.8394012451     -39.6401100158
 31 161   -5   14     -0.4477385520     -9.7209539413     0.0191545906     -0.0261659598     -0.1505374813     -0.0469429206     43.2556304931     77.8394012451     -39.6401100158
 32 113   -5   13     -0.5435114860     -9.6922225952     0.1915459060     -0.0306933999     -0.1004692792     -0.0639874076     43.2556304931     77.8394012451     -39.6401100158
 33  66   -5   13     -0.5435114860     -9.6922225952     0.1915459060     -0.0306933999     -0.1004692792     -0.0639874076     43.2556304931     77.8394012451     -39.6401100158
 34  18   -5   12     -0.5004136562     -9.8334875106     -0.0622524166     -0.0141815519     -0.0757015037     -0.0445460414     43.2556304931     77.8394012451     -39.6401100158
 34 226   -5   12     -0.1939402198     -9.7137708663     -0.2705585718     -0.0136489105     -0.0695761442     -0.0275015544     42.5551338195     78.5422439575     -39.6401100158
 35 179   -4   13     -0.1939402198     -9.7137708663     -0.2705585718     -0.0136489105     -0.0695761442     -0.0275015544     42.5551338195     78.5422439575     -39.6401100158
 36 132   -3   12     -0.3495712518     -9.6658849716     -0.0622524166     -0.0509337329     0.0436099243     -0.0621231746     42.5551338195     78.5422439575     -39.6401100158
 37  85   -3   14     -0.3759088277     -9.7760238647     -0.1604196929     -0.0810279083     0.1088583583     -0.0629221343     42.5551338195     78.5422439575     -39.6401100158
 38  37   -3   15     -0.3759088277     -9.7760238647     -0.1604196929     -0.0810279083     0.1088583583     -0.0629221343     42.5551338195     78.5422439575     -39.6401100158
 38 246   -3   14     -0.2250664234     -9.8334875106     -0.0407035017     -0.0677119016     0.1839606475     -0.0655853366     42.5551338195     78.5422439575     -39.6401100158
 39 198   -3   14     -0.2633756160     -9.7784175872     0.0047886476     -0.0378840446     0.3426874876     -0.0509377241     42.5551338195     78.5422439575     -39.6401100158
 40 150   -2   15     -0.2633756160     -9.7784175872     0.0047886476     -0.0378840446     0.3426874876     -0.0509377241     42.5551338195     78.5422439575     -39.6401100158
 41 103   -2   15     -0.2274607658     -9.7233486175     -0.1245048284     -0.0373514032     0.3818365287     0.0015273462     42.5551338195     78.5422439575     -39.6401100158
 42  55   -3   14     -0.3591485500     -9.7736291885     0.0095772953     -0.0666466236     0.3245777130     0.0348173666     42.7302589416     77.3122711181     -38.4593429565
 43   7   -4   14     -0.3591485500     -9.7736291885     0.0095772953     -0.0666466236     0.3245777130     0.0348173666     42.7302589416     77.3122711181     -38.4593429565
 43 216   -4   14     -0.2370380401     -9.8095445632     -0.2322494029     -0.0405472469     0.2817001533     0.0358826494     42.7302589416     77.3122711181     -38.4593429565
 44 168   -4   14     -0.2250664234     -9.6898279190     -0.1843629074     -0.0035287439     0.3522750139     -0.0099244203     42.7302589416     77.3122711181     -38.4593429565
 45 121   -5   14     -0.2250664234     -9.6898279190     -0.1843629074     -0.0035287439     0.3522750139     -0.0099244203     42.7302589416     77.3122711181     -38.4593429565
 46  73   -5   13     -0.4597101688     -9.6802511215     0.0622524166     -0.0109857093     0.4678579330     -0.0235067486     42.7302589416     77.3122711181     -38.4593429565
 47  26   -4   13     -0.4142179965     -9.7425031661     0.0335205316     -0.0602549362     0.5168608665     0.0004620659     42.7302589416     77.3122711181     -38.4593429565
 47 233   -4   14     -0.4142179965     -9.7425031661     0.0335205316     -0.0602549362     0.5168608665     0.0004620659     42.7302589416     77.3122711181     -38.4593429565
 48 186   -4   13     -0.3926690864     -9.8622188568     -0.2442210197     -0.0290954799     0.5722554206     0.0167075967     42.7302589416     77.3122711181     -38.4593429565
 49 138   -3   13     -0.3328109979     -9.7305316925     -0.2370380401     0.0220379924     0.6777182102     -0.0381543617     42.3800086975     77.3122711181     -39.4714279174
 50  90   -3   14     -0.3328109979     -9.7305316925     -0.2370380401     0.0220379924     0.6777182102     -0.0381543617     42.3800086975     77.3122711181     -39.4714279174
 51  43   -3   14     -0.3375996351     -9.7113771438     -0.1245048284     0.0396151256     0.8918395996     -0.0610578966     42.3800086975     77.3122711181     -39.4714279174
 51 251   -1   14     -0.3495712518     -9.7448978424     -0.0263375616     0.0244348740     1.0420441627     -0.0245720291     42.3800086975     77.3122711181     -39.4714279174
 52 204   -1   13     -0.3495712518     -9.7448978424     -0.0263375616     0.0244348740     1.0420441627     -0.0245720291     42.3800086975     77.3122711181     -39.4714279174
 53 156   -1   12     -0.0861956501     -9.7544746398     -0.2777415513     0.0071240625     1.1240708827     0.0049895086     42.3800086975     77.3122711181     -39.4714279174
 54 108    0   13     -0.2992904472     -9.8406705856     -0.3280223608     -0.0003329031     1.3517745733     -0.0429481220     42.3800086975     77.3122711181     -39.4714279174
 55  60    0   13     -0.2992904472     -9.8406705856     -0.3280223608     -0.0003329031     1.3517745733     -0.0429481220     42.3800086975     77.3122711181     -39.4714279174
 56  13    0   13     -0.4908363342     -9.7951784133     -0.2657699346     0.0500016117     1.5874679088     -0.0927499866     42.3800086975     77.3122711181     -39.4714279174
 56 221    0   14     -0.5626660346     -9.6634902954     0.1484480619     0.0308265566     1.6654996871     -0.0621231746     42.3800086975     77.3122711181     -39.4714279174
 57 173    2   14     -0.5626660346     -9.6634902954     0.1484480619     0.0308265566     1.6654996871     -0.0621231746     42.3800086975     77.3122711181     -39.4714279174
 58 125    4   13     0.0215489125     -9.7257432937     -0.3136564254     -0.0000665821     1.6114367485     0.0601177787     38.0019073486     77.4879837036     -38.2906608581
 59  77    4   12     -0.0287318849     -9.7832069396     -0.1987288665     -0.0179100332     1.8886760711     0.0811570739     38.0019073486     77.4879837036     -38.2906608581
 60  29    4   12     -0.0287318849     -9.7832069396     -0.1987288665     -0.0179100332     1.8886760711     0.0811570739     38.0019073486     77.4879837036     -38.2906608581
 60 237    5   12     -0.0526751232     -9.7305316925     -0.3663315296     -0.0221711564     2.2559316158     0.0326868033     38.0019073486     77.4879837036     -38.2906608581
 61 189    6   11     -0.3663315296     -9.7401084899     -0.1628140068     -0.0296281223     2.5723197460     -0.0181803436     38.0019073486     77.4879837036     -38.2906608581
 62 142    7   11     -0.3663315296     -9.7401084899     -0.1628140068     -0.0296281223     2.5723197460     -0.0181803436     38.0019073486     77.4879837036     -38.2906608581
 63  94    9   12     -0.5219625949     -9.8023614883     -0.1771799468     -0.0200405931     2.6599392890     0.0193707962     38.0019073486     77.4879837036     -38.2906608581
 64  46    9   10     -0.4429498672     -9.7209539413     -0.1795742750     -0.0000665821     2.6791143417     0.0366816067     38.0019073486     77.4879837036     -38.2906608581
 64 253    9    8     -0.4429498672     -9.7209539413     -0.1795742750     -0.0000665821     2.6791143417     0.0366816067     38.0019073486     77.4879837036     -38.2906608581
 65 205   10    7     -0.3950634002     -9.7185602188     -0.1891515731     -0.0187089920     2.5382308959     0.0880813980     32.0476913452     76.7851409912     -38.6280212402
 66 157   10    6     -0.2514039993     -9.8095445632     -0.3926690864     -0.0093877878     2.3627259731     0.0979352474     32.0476913452     76.7851409912     -38.6280212402
 67 109   10    5     -0.2514039993     -9.8095445632     -0.3926690864     -0.0093877878     2.3627259731     0.0979352474     32.0476913452     76.7851409912     -38.6280212402
 68  62   10    4     -0.0933786296     -9.8167276382     -0.4573158264     0.0590564966     2.5137293338     0.0537260961     32.0476913452     76.7851409912     -38.6280212402
 69  14   11    5     -0.3088677406     -9.7137708663     -0.4214009761     0.1085920448     2.8138723373     -0.0133865821     32.0476913452     76.7851409912     -38.6280212402
 69 222   12    5     -0.3088677406     -9.7137708663     -0.4214009761     0.1085920448     2.8138723373     -0.0133865821     32.0476913452     76.7851409912     -38.6280212402
 70 174   12    4     -0.5052022933     -9.7520809173     -0.4788647174     0.1022003650     2.8674025535     -0.0085928192     32.0476913452     76.7851409912     -38.6280212402
 71 126   13    4     -0.4932306766     -9.7257432937     -0.3064734458     0.1163153290     2.6820437908     0.0143107151     32.0476913452     76.7851409912     -38.6280212402
 72  78   12    4     -0.4932306766     -9.7257432937     -0.3064734458     0.1163153290     2.6820437908     0.0143107151     32.0476913452     76.7851409912     -38.6280212402
 73  30   11    3     -0.3208393812     -9.7329254150     -0.2609812974     0.1147174000     2.2545998096     0.0638462638     29.7710800170     77.3122711181     -44.1945075988
 73 238   10    3     -0.1915459060     -9.8095445632     -0.4022463798     0.1014014005     2.0127811431     0.0534597778     29.7710800170     77.3122711181     -44.1945075988
 74 190    8    4     -0.1915459060     -9.8095445632     -0.4022463798     0.1014014005     2.0127811431     0.0534597778     29.7710800170     77.3122711181     -44.1945075988
 75 142    8    3     -0.1652083396     -9.7760238647     -0.3495712518     0.1248375654     2.1241030693     0.0254961609     29.7710800170     77.3122711181     -44.1945075988
 76  94    8    3     -0.2609812974     -9.7401084899     -0.3160507440     0.1490727043     2.1217062473     0.0358826494     29.7710800170     77.3122711181     -44.1945075988
 77  45    8    4     -0.2609812974     -9.7401084899     -0.3160507440     0.1490727043     2.1217062473     0.0358826494     29.7710800170     77.3122711181     -44.1945075988
 77 253    7    4     -0.2609812974     -9.7041940689     -0.3184450626     0.1629213571     2.0018620491     0.0294909620     29.7710800170     77.3122711181     -44.1945075988
 78 204    7    4     -0.2801358699     -9.7377147674     -0.2873188495     0.1645192623     1.8892086982     0.0393448114     29.7710800170     77.3122711181     -44.1945075988
 79 157    6    4     -0.2801358699     -9.7377147674     -0.2873188495     0.1645192623     1.8892086982     0.0393448114     29.7710800170     77.3122711181     -44.1945075988
 80 109    5    5     -0.2322494029     -9.7568693161     -0.2897131729     0.1565296649     1.8828168869     0.0097832717     27.4944686889     77.8394012451     -47.0620880126
 81  61    6    5     -0.1029559254     -9.6946163177     -0.2250664234     0.1341587781     1.9057205200     0.0129791128     27.4944686889     77.8394012451     -47.0620880126
 82  13    6    5     -0.1029559254     -9.6946163177     -0.2250664234     0.1341587781     1.9057205200     0.0129791128     27.4944686889     77.8394012451     -47.0620880126
 82 221    5    5     -0.2298550844     -9.7640523910     -0.1652083396     0.0984718799     1.9240965843     0.0300236034     27.4944686889     77.8394012451     -47.0620880126
 83 172    4    4     -0.2777415513     -9.7448978424     -0.1604196929     0.1149837255     1.8513912200     0.0321541666     27.4944686889     77.8394012451     -47.0620880126
 84 125    4    5     -0.2777415513     -9.7448978424     -0.1604196929     0.1149837255     1.8513912200     0.0321541666     27.4944686889     77.8394012451     -47.0620880126
 85  77    4    5     -0.1676026582     -9.7616577148     -0.2154891252     0.1168479681     1.7358082771     0.0292246389     27.4944686889     77.8394012451     -47.0620880126
 86  29    4    5     -0.1867572593     -9.7736291885     -0.2681642532     0.1184458971     1.7065130233     0.0238982415     27.4944686889     77.8394012451     -47.0620880126
 86 237    4    5     -0.1867572593     -9.7736291885     -0.2681642532     0.1184458971     1.7065130233     0.0238982415     27.4944686889     77.8394012451     -47.0620880126
 87 190    4    5     -0.2083061695     -9.7065887451     -0.1556310415     0.1259028434     1.6745545864     0.0116475117     25.2178573608     79.0693664550     -52.6285743713
 88 142    3    6     -0.2609812974     -9.6970109939     -0.0646467447     0.1088583707     1.5906638145     0.0076527109     25.2178573608     79.0693664550     -52.6285743713
 89  94    2    5     -0.2609812974     -9.6970109939     -0.0646467447     0.1088583707     1.5906638145     0.0076527109     25.2178573608     79.0693664550     -52.6285743713
 90  45    2    5     -0.2705585718     -9.7832069396     -0.1652083396     0.0862211513     1.5142298698     0.0188381557     25.2178573608     79.0693664550     -52.6285743713
 90 253    2    6     -0.1221105098     -9.8406705856     -0.2202777862     0.1085920448     1.4961200714     0.0036579074     25.2178573608     79.0693664550     -52.6285743713
 91 205    2    6     -0.1221105098     -9.8406705856     -0.2202777862     0.1085920448     1.4961200714     0.0036579074     25.2178573608     79.0693664550     -52.6285743713
 92 157    1    6     -0.1939402198     -9.6778564453     -0.0550694465     0.1237722992     1.5469872951     -0.0179140272     25.2178573608     79.0693664550     -52.6285743713
 93 109    1    7     -0.2753472328     -9.6491241455     0.0478864765     0.0838242721     1.5336712837     -0.0157834625     25.2178573608     79.0693664550     -52.6285743713
 94  62    2    7     -0.2753472328     -9.6491241455     0.0478864765     0.0838242721     1.5336712837     -0.0157834625     25.2178573608     79.0693664550     -52.6285743713
 95  14    2    6     -0.2083061695     -9.7640523910     -0.0694353866     0.0425446462     1.4825377464     0.0009947060     25.2178573608     79.0693664550     -52.6285743713
 95 222    2    6     -0.1699969768     -9.8119382858     -0.1771799468     0.0515995311     1.4575037002     0.0177728757     25.3929805755     77.8394012451     -54.4840660095
 96 174    2    6     -0.1699969768     -9.8119382858     -0.1771799468     0.0515995311     1.4575037002     0.0177728757     25.3929805755     77.8394012451     -54.4840660095
 97 126    2    7     -0.2346437215     -9.7448978424     -0.1101388931     0.0808947467     1.4681564331     -0.0085928192     25.3929805755     77.8394012451     -54.4840660095
 98  78    2    7     -0.2729529142     -9.7425031661     -0.0191545906     0.0665134525     1.4748145103     -0.0176477060     25.3929805755     77.8394012451     -54.4840660095
 99  30    2    6     -0.2729529142     -9.7425031661     -0.0191545906     0.0665134525     1.4748145103     -0.0176477060     25.3929805755     77.8394012451     -54.4840660095
 99 238    3    7     -0.3639371871     -9.6682786941     0.0095772953     0.0590564966     1.4798746109     -0.0147181844     25.3929805755     77.8394012451     -54.4840660095
100 221    3    7     -0.2274607658     -9.6802511215     -0.0502807998     0.0316255140     1.4535088539     0.0033915877     25.3929805755     77.8394012451     -54.4840660095
101 173    3    6     -0.2202777862     -9.8310928344     -0.0430978250     0.0073903808     1.4545741081     -0.0003368947     25.3929805755     77.8394012451     -54.4840660095
102 125    4    7     -0.2202777862     -9.8310928344     -0.0430978250     0.0073903808     1.4545741081     -0.0003368947     25.3929805755     77.8394012451     -54.4840660095
103  76    5    8     -0.2370380401     -9.8670082092     -0.0981672668     0.0364192771     1.4982505798     -0.0040653762     24.1671123504     79.0693664550     -59.0384635925
104  28    5    7     -0.3016848087     -9.7712354660     0.0838013267     0.0638502597     1.5901311874     -0.0224414682     24.1671123504     79.0693664550     -59.0384635925
104 236    4    7     -0.3016848087     -9.7712354660     0.0838013267     0.0638502597     1.5901311874     -0.0224414682     24.1671123504     79.0693664550     -59.0384635925
105 188    6    8     -0.2633756160     -9.6251811981     -0.0430978250     0.0734377813     1.6103714942     0.0153759946     24.1671123504     79.0693664550     -59.0384635925
106 140    6    8     -0.2537982940     -9.6874332427     0.1316878080     0.0268317556     1.5648306846     0.0491986560     24.1671123504     79.0693664550     -59.0384635925
107  92    6    8     -0.2537982940     -9.6874332427     0.1316878080     0.0268317556     1.5648306846     0.0491986560     24.1671123504     79.0693664550     -59.0384635925
108  44    7    7     -0.1580253696     -9.8598251342     -0.0933786296     0.0105862236     1.4705533981     0.1021963596     24.1671123504     79.0693664550     -59.0384635925
108 252    6    7     -0.1939402198     -9.8310928344     -0.2274607658     0.0768999481     1.5240837097     0.0859508419     24.1671123504     79.0693664550     -59.0384635925
109 204    7    7     -0.1939402198     -9.8310928344     -0.2274607658     0.0768999481     1.5240837097     0.0859508419     24.1671123504     79.0693664550     -59.0384635925
110 156    7    7     -0.2514039993     -9.7017993927     -0.1388707752     0.1003361225     1.5491178035     0.0566556215     26.4437255859     78.8936614990     -61.5686836242
111 109    6    8     -0.2992904472     -9.6179981231     0.1556310415     0.0508005666     1.5315406322     0.0705042743     26.4437255859     78.8936614990     -61.5686836242
112  61    6    9     -0.2992904472     -9.6179981231     0.1556310415     0.0508005666     1.5315406322     0.0705042743     26.4437255859     78.8936614990     -61.5686836242
113  12    6    9     -0.2801358699     -9.6275758743     0.2585869789     0.0052598214     1.4700207710     0.0907446002     26.4437255859     78.8936614990     -61.5686836242
113 220    6    8     -0.2801358699     -9.6275758743     0.2585869789     0.0052598214     1.4700207710     0.0907446002     26.4437255859     78.8936614990     -61.5686836242
114 172    6    8     -0.1676026582     -9.9101057052     -0.0957729530     -0.0213721966     1.3496439456     0.1069901227     26.4437255859     78.8936614990     -61.5686836242
115 124    5    7     -0.3064734458     -9.8789796829     -0.2537982940     0.0526648092     1.3760097026     0.0345510482     26.4437255859     78.8936614990     -61.5686836242
116  76    4    7     -0.3064734458     -9.8789796829     -0.2537982940     0.0526648092     1.3760097026     0.0345510482     26.4437255859     78.8936614990     -61.5686836242
117  28    3    8     -0.5722434043     -9.7137708663     -0.0574637699     0.1000697970     1.3677537441     -0.0405512428     26.4437255859     78.8936614990     -61.5686836242
117 236    3    9     -0.4142179965     -9.6610965728     -0.0838013267     0.0670460987     1.2513718605     -0.0434807586     27.1442203521     76.7851409912     -64.6049499511
118 188    4    9     -0.4142179965     -9.6610965728     -0.0838013267     0.0670460987     1.2513718605     -0.0434807586     27.1442203521     76.7851409912     -64.6049499511
119 141    4    9     -0.3974577426     -9.6658849716     0.1173218607     0.0111188650     1.2130217552     -0.0434807586     27.1442203521     76.7851409912     -64.6049499511
120  93    5   10     -0.3615428924     -9.7903900146     0.0766183614     -0.0429441261     1.1624209880     -0.0096581010     27.1442203521     76.7851409912     -64.6049499511
121  45    5   10     -0.3615428924     -9.7903900146     0.0766183614     -0.0429441261     1.1624209880     -0.0096581010     27.1442203521     76.7851409912     -64.6049499511
121 253    4   10     -0.1963345432     -9.8215160369     -0.2561926364     -0.0392156486     1.1048958301     0.0217676782     27.1442203521     76.7851409912     -64.6049499511
122 206    4   10     -0.2945018005     -9.7401084899     -0.1029559254     -0.0221711564     1.2183481454     -0.0634547758     27.1442203521     76.7851409912     -64.6049499511
123 159    4   10     -0.2945018005     -9.7401084899     -0.1029559254     -0.0221711564     1.2183481454     -0.0634547758     27.1442203521     76.7851409912     -64.6049499511
124 112    5   10     -0.3519655704     -9.7017993927     -0.1077445626     -0.0104530680     1.2686827182     -0.0770371007     27.1442203521     76.7851409912     -64.6049499511
125  64    6   11     -0.3998520660     -9.7065887451     -0.1484480619     -0.0282965183     1.2833303260     -0.0818308639     27.1442203521     76.7851409912     -64.6049499511
126  17    6   11     -0.3854861259     -9.7425031661     -0.2585869789     -0.0429441261     1.2130217552     -0.0631884574     27.1442203521     76.7851409912     -64.6049499511
126 226    6   11     -0.3854861259     -9.7425031661     -0.2585869789     -0.0429441261     1.2130217552     -0.0631884574     28.8954601287     78.5422439575     -64.6049499511
127 179    7   12     -0.3519655704     -9.8047552108     0.0239432382     -0.0954092025     1.1365878582     -0.0304310750     28.8954601287     78.5422439575     -64.6049499511
128 131    7   12     -0.2537982940     -9.8215160369     -0.2011231899     -0.0703751087     1.1075589656     -0.0091254606     28.8954601287     78.5422439575     -64.6049499511
129  84    7   11     -0.2537982940     -9.8215160369     -0.2011231899     -0.0703751087     1.1075589656     -0.0091254606     28.8954601287     78.5422439575     -64.6049499511
130  36    8   12     -0.2657699346     -9.6658849716     -0.4333725929     -0.0211058735     1.1554965972     -0.0309637165     28.8954601287     78.5422439575     -64.6049499511
130 245    8   13     -0.1556310415     -9.7664461135     0.1556310415     -0.0597222995     1.3379259109     -0.0911520767     28.8954601287     78.5422439575     -64.6049499511
131 198    8   13     -0.1556310415     -9.7664461135     0.1556310415     -0.0597222995     1.3379259109     -0.0911520767     28.8954601287     78.5422439575     -64.6049499511
132 151    9   14     -0.1316878080     -9.8813743591     -0.1891515731     0.0095209417     1.3046358823     0.0079190301     28.8954601287     78.5422439575     -64.6049499511
133 103    9   14     -0.2705585718     -9.6491241455     -0.5219625949     0.0750357055     1.2305989265     0.0164412736     29.7710800170     77.3122711181     -67.1351699829
134  56    9   14     -0.2705585718     -9.6491241455     -0.5219625949     0.0750357055     1.2305989265     0.0164412736     29.7710800170     77.3122711181     -67.1351699829
135   8   10   15     -0.3304166793     -9.7041940689     -0.3399939537     -0.0048603448     1.1986404609     -0.0504050827     29.7710800170     77.3122711181     -67.1351699829
135 216   10   17     -0.1388707752     -9.8957395553     -0.1221105098     -0.0336229205     1.1344573497     -0.0389533185     29.7710800170     77.3122711181     -67.1351699829
136 170   10   19     -0.1388707752     -9.8957395553     -0.1221105098     -0.0336229205     1.1344573497     -0.0389533185     29.7710800170     77.3122711181     -67.1351699829
137 123   10   19     -0.1484480619     -9.7927837371     -0.2202777862     0.0241685533     1.0985040664     -0.0386869955     29.7710800170     77.3122711181     -67.1351699829
138  76    9   19     -0.2394323587     -9.6491241455     -0.1292934894     0.0167115869     1.0931776809     -0.0783687019     29.7710800170     77.3122711181     -67.1351699829
139  28    8   19     -0.2394323587     -9.6491241455     -0.1292934894     0.0167115869     1.0931776809     -0.0783687019     29.7710800170     77.3122711181     -67.1351699829
139 237    7   19     -0.1245048284     -9.7832069396     0.1245048284     -0.0181763534     1.1136842966     -0.0895541381     29.7710800170     77.3122711181     -67.1351699829
140 190    7   18     -0.1532367229     -9.7544746398     -0.2801358699     -0.0048603448     1.0793290138     -0.0567967653     31.6974449157     78.8936614990     -69.6653900146
141 143    8   17     -0.1532367229     -9.7544746398     -0.2801358699     -0.0048603448     1.0793290138     -0.0567967653     31.6974449157     78.8936614990     -69.6653900146
142  95    8   18     -0.0933786296     -9.7137708663     -0.2968961238     -0.0016645026     0.9898454666     -0.0219088268     31.6974449157     78.8936614990     -69.6653900146
143  47    7   18     -0.1723913097     -9.7305316925     -0.0263375616     -0.0235027551     0.8470978736     -0.0256373119     31.6974449157     78.8936614990     -69.6653900146
144   0    6   18     -0.1723913097     -9.7305316925     -0.0263375616     -0.0235027551     0.8470978736     -0.0256373119     31.6974449157     78.8936614990     -69.6653900146
144 209    6   19     -0.0909842967     -9.8957395553     0.0526751232     -0.0317586803     0.7094103813     -0.0362901163     31.6974449157     78.8936614990     -69.6653900146
145 161    6   19     -0.0119716191     -9.8023614883     -0.0335205316     0.0153799867     0.7147367477     -0.0512040424     31.6974449157     78.8936614990     -69.6653900146
146 114    6   18     -0.0119716191     -9.8023614883     -0.0335205316     0.0153799867     0.7147367477     -0.0512040424     31.6974449157     78.8936614990     -69.6653900146
147  66    4   18     -0.1819685935     -9.6227865219     -0.2466153383     0.0001997370     0.6425640106     -0.0461439657     31.6974449157     78.8936614990     -69.6653900146
148  18    3   17     -0.0957729530     -9.7640523910     -0.0646467447     -0.0703751087     0.5371012210     -0.0418828392     32.7481880187     77.4879837036     -68.6532974243
148 227    4   17     -0.0957729530     -9.7640523910     -0.0646467447     -0.0703751087     0.5371012210     -0.0418828392     32.7481880187     77.4879837036     -68.6532974243
149 179    4   18     -0.1125332117     -9.7041940689     0.0861956501     -0.0687771797     0.4478839397     -0.0267025899     32.7481880187     77.4879837036     -68.6532974243
150 132    3   17     -0.0095772953     -9.8813743591     -0.0838013267     -0.0501347732     0.3671889305     -0.0160497846     32.7481880187     77.4879837036     -68.6532974243
151  85    3   15     -0.0095772953     -9.8813743591     -0.0838013267     -0.0501347732     0.3671889305     -0.0160497846     32.7481880187     77.4879837036     -68.6532974243
152  37    4   15     -0.0335205316     -9.7688407897     -0.0766183614     -0.0051266665     0.3858313560     -0.0275015544     32.7481880187     77.4879837036     -68.6532974243
152 245    3   15     -0.0167602658     -9.8119382858     -0.3902747631     0.0292286348     0.3746459007     -0.0267025899     32.7481880187     77.4879837036     -68.6532974243
153 198    3   14     -0.0167602658     -9.8119382858     -0.3902747631     0.0292286348     0.3746459007     -0.0267025899     32.7481880187     77.4879837036     -68.6532974243
154 150    4   14     -0.0263375616     -9.7353200912     -0.5985808849     0.0372182416     0.3141912221     0.0185718364     32.7481880187     77.4879837036     -68.6532974243
155 103    4   14     0.0287318849     -9.7041940689     -0.5506944656     0.0193747892     0.3245777130     0.0089843101     33.6238098144     77.3122711181     -69.8340682983
156  55    4   16     0.0287318849     -9.7041940689     -0.5506944656     0.0193747892     0.3245777130     0.0089843101     33.6238098144     77.3122711181     -69.8340682983
157   7    5   18     -0.0047886476     -9.7185602188     -0.1245048284     -0.0274975585     0.3365621328     -0.0133865821     33.6238098144     77.3122711181     -69.8340682983
157 215    5   19     0.1053502440     -9.8239097595     -0.0526751232     -0.0045940246     0.3514760494     -0.0144518623     33.6238098144     77.3122711181     -69.8340682983
158 168    5   21     0.1053502440     -9.8239097595     -0.0526751232     -0.0045940246     0.3514760494     -0.0144518623     33.6238098144     77.3122711181     -69.8340682983
159 120    5   21     -0.0143659424     -9.6898279190     -0.3591485500     0.0446752071     0.3647920608     -0.0237730717     33.6238098144     77.3122711181     -69.8340682983
160  72    4   20     0.0359148550     -9.7760238647     -0.2801358699     0.0372182416     0.2963477611     -0.0200445866     33.6238098144     77.3122711181     -69.8340682983
161  25    4   20     0.0359148550     -9.7760238647     -0.2801358699     0.0372182416     0.2963477611     -0.0200445866     33.6238098144     77.3122711181     -69.8340682983
161 233    4   20     -0.0287318849     -9.7544746398     -0.2250664234     0.0167115869     0.2734442234     -0.0269689106     33.6238098144     77.3122711181     -69.8340682983
162 186    4   20     0.0119716191     -9.7592630386     -0.0550694465     -0.0104530680     0.2223107576     -0.0128539419     33.6238098144     77.3122711181     -69.8340682983
163 138    4   21     0.0119716191     -9.7592630386     -0.0550694465     -0.0104530680     0.2223107576     -0.0128539419     33.6238098144     77.3122711181     -69.8340682983
164  91    3   21     0.1245048284     -9.7568693161     -0.2107004880     0.0007323772     0.1828953647     0.0081853504     34.1491813659     77.8394012451     -70.3401107788
165  42    2   20     0.1149275422     -9.7592630386     -0.2178834438     0.0116515028     0.1661172008     0.0068537497     34.1491813659     77.8394012451     -70.3401107788
165 251    2   20     0.1149275422     -9.7592630386     -0.2178834438     0.0116515028     0.1661172008     0.0068537497     34.1491813659     77.8394012451     -70.3401107788
166 203    2   20     0.0167602658     -9.6946163177     -0.1149275422     0.0300275945     0.1807648086     -0.0211098670     34.1491813659     77.8394012451     -70.3401107788
167 155    1   21     -0.0670410633     -9.6203927993     -0.0167602658     0.0124504661     0.1424147033     -0.0370890760     34.1491813659     77.8394012451     -70.3401107788
168 108    1   21     -0.0670410633     -9.6203927993     -0.0167602658     0.0124504661     0.1424147033     -0.0370890760     34.1491813659     77.8394012451     -70.3401107788
169  60    3   21     0.0646467447     -9.8382759094     -0.0718297100     -0.0155131521     0.0814273929     -0.0376217174     34.1491813659     77.8394012451     -70.3401107788
170  12    3   21     0.1029559254     -9.8526420593     -0.1604196929     -0.0173773932     0.1131194949     -0.0197782659     34.1491813659     77.8394012451     -70.3401107788
170 221    2   20     0.1029559254     -9.8526420593     -0.1604196929     -0.0173773932     0.1131194949     -0.0197782659     34.1491813659     77.8394012451     -70.3401107788
171 174    2   20     0.1221105098     -9.7640523910     -0.2753472328     -0.0168447518     0.1618560695     0.0017936668     34.1491813659     78.8936614990     -68.3159332275
172 126    3   20     0.0478864765     -9.6970109939     -0.3423882961     -0.0354871630     0.1599918365     0.0143107151     34.1491813659     78.8936614990     -68.3159332275
173  79    3   20     0.0478864765     -9.6970109939     -0.3423882961     -0.0354871630     0.1599918365     0.0143107151     34.1491813659     78.8936614990     -68.3159332275
174  31    2   21     0.1053502440     -9.7353200912     -0.1795742750     -0.0645160627     0.1432136535     0.0047231884     34.1491813659     78.8936614990     -68.3159332275
174 240    2   21     0.1364764571     -9.8263044357     -0.1556310415     -0.0634507846     0.1738404750     -0.0117886614     34.1491813659     78.8936614990     -68.3159332275
175 193    2   21     0.1364764571     -9.8263044357     -0.1556310415     -0.0634507846     0.1738404750     -0.0117886614     34.1491813659     78.8936614990     -68.3159332275
176 145    2   22     0.0287318849     -9.7425031661     -0.4022463798     -0.0181763534     0.2694494485     -0.0325616335     34.1491813659     78.8936614990     -68.3159332275
177  98    2   21     -0.0143659424     -9.7017993927     -0.1747856235     -0.0338892412     0.2864939212     -0.0368227601     34.1491813659     78.8936614990     -68.3159332275
178  51    3   22     -0.0143659424     -9.7017993927     -0.1747856235     -0.0338892412     0.2864939212     -0.0368227601     34.1491813659     78.8936614990     -68.3159332275
179   4    3   23     0.0191545906     -9.7808122634     -0.0718297100     -0.0591896533     0.2161853790     -0.0235067486     34.1491813659     78.8936614990     -71.6895599365
179 212    2   22     0.0502807998     -9.7712354660     -0.1676026582     -0.0352208423     0.1687803983     -0.0083264999     34.1491813659     78.8936614990     -71.6895599365
180 165    2   23     0.0502807998     -9.7712354660     -0.1676026582     -0.0352208423     0.1687803983     -0.0083264999     34.1491813659     78.8936614990     -71.6895599365
181 117    2   22     0.0790126848     -9.7760238647     -0.2657699346     -0.0189753150     0.1408167839     0.0073863897     34.1491813659     78.8936614990     -71.6895599365
182  69    2   21     0.0861956501     -9.7544746398     -0.2705585718     -0.0107193887     0.1320282220     0.0081853504     34.1491813659     78.8936614990     -71.6895599365
183  21    2   21     0.0861956501     -9.7544746398     -0.2705585718     -0.0107193887     0.1320282220     0.0081853504     34.1491813659     78.8936614990     -71.6895599365
183 230    2   20     0.0095772953     -9.6730680465     -0.2945018005     -0.0288291597     0.0846232318     0.0092506303     34.1491813659     78.8936614990     -71.6895599365
184 181    2   20     0.0454921483     -9.7784175872     -0.1652083396     -0.0639834165     0.0545290517     -0.0037990567     34.1491813659     78.8936614990     -71.6895599365
185 134    2   20     0.0454921483     -9.7784175872     -0.1652083396     -0.0639834165     0.0545290517     -0.0037990567     34.1491813659     78.8936614990     -71.6895599365
186  86    3   20     0.0191545906     -9.7329254150     -0.1939402198     -0.0663803005     0.0566596126     -0.0043316965     35.0247993469     78.7179489135     -69.8340682983
187  38    3   20     0.1388707752     -9.8574304580     -0.0478864765     -0.0682445478     0.0297612781     0.0121801531     35.0247993469     78.7179489135     -69.8340682983
187 247    2   19     0.1388707752     -9.8574304580     -0.0478864765     -0.0682445478     0.0297612781     0.0121801531     35.0247993469     78.7179489135     -69.8340682983
188 199    2   18     0.0742240333     -9.7353200912     -0.4237952709     0.0001997370     0.0678450584     -0.0003368947     35.0247993469     78.7179489135     -69.8340682983
189 151    2   19     0.0957729530     -9.7329254150     -0.4214009761     -0.0144478702     0.0492026519     -0.0064622583     35.0247993469     78.7179489135     -69.8340682983
190 103    2   18     0.0957729530     -9.7329254150     -0.4214009761     -0.0144478702     0.0492026519     -0.0064622583     35.0247993469     78.7179489135     -69.8340682983
191  55    2   18     0.0454921483     -9.7209539413     -0.4285839557     -0.0498684501     0.0374845623     -0.0101907408     35.0247993469     78.7179489135     -69.8340682983
192   7    3   21     0.0694353866     -9.7017993927     -0.5315398693     -0.0594559764     0.0353539991     -0.0083264999     35.0247993469     78.7179489135     -69.8340682983
192 215    3   23     0.0694353866     -9.7017993927     -0.5315398693     -0.0594559764     0.0353539991     -0.0083264999     35.0247993469     78.7179489135     -69.8340682983
193 168    3   24     0.1340821266     -9.7879953384     -0.3591485500     -0.0634507846     0.0574585723     -0.0136529028     35.0247993469     78.7179489135     -69.8340682983
194 120    5   26     0.0574637699     -9.7688407897     -0.1939402198     -0.0362861204     0.0870201110     -0.0227077865     33.9740562438     76.6094360351     -69.1593399047
195  73    5   28     0.0574637699     -9.7688407897     -0.1939402198     -0.0362861204     0.0870201110     -0.0227077865     33.9740562438     76.6094360351     -69.1593399047
196  25    6   27     0.0622524166     -9.7856006622     -0.4070350170     -0.0088551473     0.0729051494     -0.0221751475     33.9740562438     76.6094360351     -69.1593399047
196 232    6   26     0.1101388931     -9.7568693161     -0.2825301933     -0.0059256258     0.0806284236     -0.0248383498     33.9740562438     76.6094360351     -69.1593399047
197 185    4   25     0.1101388931     -9.7568693161     -0.2825301933     -0.0059256258     0.0806284236     -0.0248383498     33.9740562438     76.6094360351     -69.1593399047
198 138    4   25     0.1484480619     -9.7401084899     -0.0574637699     -0.0245680356     0.0577248954     -0.0280341911     33.9740562438     76.6094360351     -69.1593399047
199  90    4   24     0.1628140068     -9.7520809173     -0.0838013267     0.0113851857     0.0452078437     -0.0360237956     33.9740562438     76.6094360351     -69.1593399047
200  42    4   22     0.1628140068     -9.7520809173     -0.0838013267     0.0113851857     0.0452078437     -0.0360237956     33.9740562438     76.6094360351     -69.1593399047
200 250    4   22     0.1197161788     -9.7065887451     -0.3352053165     0.0292286348     0.0766336250     -0.0464102840     33.9740562438     76.6094360351     -69.1593399047
201 202    4   21     0.1747856235     -9.7592630386     -0.2992904472     0.0055261402     0.0686440229     -0.0368227601     35.7252960205     77.6636886596     -68.8219833374
202 154    3   20     0.1747856235     -9.7592630386     -0.2992904472     0.0055261402     0.0686440229     -0.0368227601     35.7252960205     77.6636886596     -68.8219833374
203 106    4   21     0.1268991470     -9.7496862411     -0.3687258243     -0.0157794723     0.0462731266     -0.0181803436     35.7252960205     77.6636886596     -68.8219833374
204  59    4   23     0.2011231899     -9.7472915649     -0.1963345432     -0.0131162703     0.0510668849     -0.0149845051     35.7252960205     77.6636886596     -68.8219833374
205  12    4   23     0.2011231899     -9.7472915649     -0.1963345432     -0.0131162703     0.0510668849     -0.0149845051     35.7252960205     77.6636886596     -68.8219833374
205 220    5   23     0.1987288665     -9.7185602188     -0.2777415513     -0.0032624247     0.0870201110     -0.0171150636     35.7252960205     77.6636886596     -68.8219833374
206 173    4   23     0.1628140068     -9.7089824676     -0.3328109979     0.0068577413     0.1085920448     -0.0163161039     35.7252960205     77.6636886596     -68.8219833374
207 125    4   21     0.1628140068     -9.7089824676     -0.3328109979     0.0068577413     0.1085920448     -0.0163161039     35.7252960205     77.6636886596     -68.8219833374
208  77    4   22     0.1723913097     -9.7640523910     -0.1891515731     -0.0043277053     0.0651818561     -0.0014021751     35.7252960205     77.6636886596     -68.8219833374
209  29    4   22     0.1245048284     -9.8071498870     -0.1508424043     0.0111188650     0.0579912137     -0.0008695349     35.3750495910     78.0151138305     -70.1714324951
209 237    4   20     0.1245048284     -9.8071498870     -0.1508424043     0.0111188650     0.0579912137     -0.0008695349     35.3750495910     78.0151138305     -70.1714324951
210 189    3   20     0.1221105098     -9.7760238647     -0.3902747631     0.0159126281     0.0388161659     0.0092506303     35.3750495910     78.0151138305     -70.1714324951
211 141    2   20     0.1221105098     -9.7401084899     -0.2466153383     -0.0099204292     -0.0003329000     0.0151096749     35.3750495910     78.0151138305     -70.1714324951
212  93    3   19     0.1221105098     -9.7401084899     -0.2466153383     -0.0099204292     -0.0003329000     0.0151096749     35.3750495910     78.0151138305     -70.1714324951
213  44    3   20     0.1364764571     -9.7951784133     0.0814070034     -0.0216385149     -0.0709077405     0.0244308781     35.3750495910     78.0151138305     -70.1714324951
213 253    2   20     0.1508424043     -9.7999668121     0.0718297100     0.0004660580     -0.1012682437     0.0084516706     35.3750495910     78.0151138305     -70.1714324951
214 204    3   19     0.1508424043     -9.7999668121     0.0718297100     0.0004660580     -0.1012682437     0.0084516706     35.3750495910     78.0151138305     -70.1714324951
215 156    3   18     0.1556310415     -9.8143329620     -0.0407035017     0.0316255140     -0.1084588890     -0.0093917798     35.3750495910     78.0151138305     -70.1714324951
216 108    3   16     0.1340821266     -9.7879953384     -0.2346437215     0.0505342483     -0.1191116924     -0.0149845051     34.4994277954     78.1908187866     -69.6653900146
217  61    3   16     0.1340821266     -9.7879953384     -0.2346437215     0.0505342483     -0.1191116924     -0.0149845051     34.4994277954     78.1908187866     -69.6653900146
218  14    2   16     0.1005615949     -9.7233486175     -0.4644988059     0.0468057680     -0.1188453674     -0.0133865821     34.4994277954     78.1908187866     -69.6653900146
218 222    2   15     0.0981672668     -9.6730680465     -0.4333725929     0.0079230217     -0.1233728051     0.0009947060     34.4994277954     78.1908187866     -69.6653900146
219 174    2   15     0.0981672668     -9.6730680465     -0.4333725929     0.0079230217     -0.1233728051     0.0009947060     34.4994277954     78.1908187866     -69.6653900146
220 126    3   17     0.1819685935     -9.7425031661     -0.1484480619     -0.0322913217     -0.1521353816     0.0076527109     34.4994277954     78.1908187866     -69.6653900146
221  78    3   17     0.1628140068     -9.7832069396     -0.1412650966     -0.0381503629     -0.1167148113     -0.0248383498     34.4994277954     78.1908187866     -69.6653900146
222  31    2   16     0.1628140068     -9.7832069396     -0.1412650966     -0.0381503629     -0.1167148113     -0.0248383498     34.4994277954     78.1908187866     -69.6653900146
222 240    2   15     0.1149275422     -9.7664461135     -0.2561926364     -0.0077898669     -0.0647823810     -0.0509377241     34.4994277954     78.1908187866     -69.6653900146
223 192    3   14     0.1340821266     -9.7736291885     -0.4261896133     0.0071240625     -0.0386830043     -0.0410838794     34.8496780395     77.8394012451     -70.0027465820
224 144    3   15     0.1340821266     -9.7736291885     -0.4261896133     0.0071240625     -0.0386830043     -0.0410838794     34.8496780395     77.8394012451     -70.0027465820
225  96    3   15     0.1723913097     -9.7329254150     -0.2514039993     -0.0131162703     -0.0232364320     -0.0139192223     34.8496780395     77.8394012451     -70.0027465820
226  49    4   15     0.1963345432     -9.7137708663     -0.1556310415     -0.0245680356     -0.0341555595     0.0121801531     34.8496780395     77.8394012451     -70.0027465820
227   1    4   16     0.1963345432     -9.7137708663     -0.1556310415     -0.0245680356     -0.0341555595     0.0121801531     34.8496780395     77.8394012451     -70.0027465820
227 210    4   16     0.1843629074     -9.7185602188     -0.2130948066     -0.0205732345     -0.0352208423     0.0073863897     34.8496780395     77.8394012451     -70.0027465820
228 162    4   14     0.1460537433     -9.7257432937     -0.4525271415     -0.0179100332     -0.0085888252     0.0007283860     34.8496780395     77.8394012451     -70.0027465820
229 113    3   14     0.1460537433     -9.7257432937     -0.4525271415     -0.0179100332     -0.0085888252     0.0007283860     34.8496780395     77.8394012451     -70.0027465820
230  66    4   15     0.2250664234     -9.7975721359     -0.2873188495     -0.0352208423     -0.0019308209     0.0113811922     34.8496780395     77.8394012451     -70.0027465820
231  18    4   15     0.2035175085     -9.7832069396     -0.2633756160     -0.0189753150     0.0207063937     0.0199034357     34.8496780395     77.8394012451     -70.0027465820
231 225    3   16     0.2035175085     -9.7832069396     -0.2633756160     -0.0189753150     0.0207063937     0.0199034357     34.8496780395     77.8394012451     -70.0027465820
232 177    4   15     0.2083061695     -9.7616577148     -0.2585869789     -0.0123173105     0.0201737523     0.0215013599     35.1999244689     77.4879837036     -69.6653900146
233 129    4   14     0.1819685935     -9.7616577148     -0.1580253696     -0.0187089920     -0.0101867461     0.0161749553     35.1999244689     77.4879837036     -69.6653900146
234  82    3   14     0.1819685935     -9.7616577148     -0.1580253696     -0.0187089920     -0.0101867461     0.0161749553     35.1999244689     77.4879837036     -69.6653900146
235  34    3   13     0.1676026582     -9.7520809173     -0.1771799468     -0.0005992222     -0.0581243753     0.0060547885     35.1999244689     77.4879837036     -69.6653900146
235 242    3   13     0.0814070034     -9.7544746398     -0.1987288665     0.0119178236     -0.0954092025     0.0001957454     35.1999244689     77.4879837036     -69.6653900146
236 194    2   12     0.0814070034     -9.7544746398     -0.1987288665     0.0119178236     -0.0954092025     0.0001957454     35.1999244689     77.4879837036     -69.6653900146
237 146    1   10     0.1268991470     -9.7736291885     -0.1292934894     0.0321581602     -0.1974098205     0.0167075967     35.1999244689     77.4879837036     -69.6653900146
238  98    1   11     0.1460537433     -9.7113771438     -0.1699969768     0.0473384094     -0.3311025142     0.0401437711     35.1999244689     77.4879837036     -69.6653900146
239  50    1   10     0.1460537433     -9.7113771438     -0.1699969768     0.0473384094     -0.3311025142     0.0401437711     35.1999244689     77.4879837036     -69.6653900146
240   2    0    8     0.2035175085     -9.8119382858     -0.0718297100     0.0310928773     -0.3430869340     0.0001957454     34.3243064880     78.3665313720     -70.5087966918
240 210    0    8     0.1149275422     -9.7640523910     -0.4094293594     0.0398814392     -0.3097969055     -0.0179140272     34.3243064880     78.3665313720     -70.5087966918
241 162    0    7     0.1149275422     -9.7640523910     -0.4094293594     0.0398814392     -0.3097969055     -0.0179140272     34.3243064880     78.3665313720     -70.5087966918
242 114    0    6     0.1029559254     -9.7089824676     -0.4118237018     0.0164452657     -0.3316351890     -0.0067285780     34.3243064880     78.3665313720     -70.5087966918
243  66    0    6     0.1532367229     -9.7784175872     -0.1963345432     -0.0072572269     -0.4064711570     0.0217676782     34.3243064880     78.3665313720     -70.5087966918
244  18    0    7     0.1532367229     -9.7784175872     -0.1963345432     -0.0072572269     -0.4064711570     0.0217676782     34.3243064880     78.3665313720     -70.5087966918
244 226    0    8     0.1963345432     -9.7903900146     -0.1819685935     -0.0168447518     -0.3947530269     -0.0043316965     34.3243064880     78.3665313720     -70.5087966918
245 179    1    8     0.1221105098     -9.7089824676     -0.2561926364     -0.0128499507     -0.2562665700     -0.0607915782     34.3243064880     78.3665313720     -70.5087966918
246 131    1    8     0.1221105098     -9.7089824676     -0.2561926364     -0.0128499507     -0.2562665700     -0.0607915782     34.3243064880     78.3665313720     -70.5087966918
247  83    0    8     0.1245048284     -9.7281370162     -0.3447826147     -0.0160457921     -0.1883549499     -0.0682485342     33.4486846923     78.8936614990     -70.6774749755
248  36    1    7     0.1771799468     -9.7377147674     -0.3304166793     -0.0187089920     -0.1731746768     -0.0498724460     33.4486846923     78.8936614990     -70.6774749755
248 245    2    7     0.1771799468     -9.7377147674     -0.3304166793     -0.0187089920     -0.1731746768     -0.0498724460     33.4486846923     78.8936614990     -70.6774749755
249 197    1    8     0.1963345432     -9.7999668121     -0.2466153383     -0.0221711564     -0.1835611820     -0.0261699533     33.4486846923     78.8936614990     -70.6774749755
250 151    1    7     0.1652083396     -9.7736291885     -0.3519655704     -0.0069909067     -0.1681146049     -0.0259036302     33.4486846923     78.8936614990     -70.6774749755
251 103    2    7     0.1652083396     -9.7736291885     -0.3519655704     -0.0069909067     -0.1681146049     -0.0259036302     33.4486846923     78.8936614990     -70.6774749755
252  55    2    8     0.1340821266     -9.7401084899     -0.3136564254     -0.0067245869     -0.1263023376     -0.0269689106     33.4486846923     78.8936614990     -70.6774749755
253   8    2    8     0.2394323587     -9.7616577148     -0.2729529142     -0.0008655433     -0.1297644977     -0.0093917798     33.4486846923     78.8936614990     -70.6774749755
253 216    2    8     0.2394323587     -9.7616577148     -0.2729529142     -0.0008655433     -0.1297644977     -0.0093917798     33.4486846923     78.8936614990     -70.6774749755
254 169    2    8     0.2011231899     -9.7329254150     -0.2490096569     0.0113851857     -0.1310961008     0.0036579074     32.3979415893     79.2450790405     -68.9906616210
255 121    2    7     0.1987288665     -9.7089824676     -0.1771799468     0.0055261402     -0.1694462060     0.0188381557     32.3979415893     79.2450790405     -68.9906616210
  0  73    1    7     0.1987288665     -9.7089824676     -0.1771799468     0.0055261402     -0.1694462060     0.0188381557     32.3979415893     79.2450790405     -68.9906616210
  1  24    1    7     0.1484480619     -9.7903900146     -0.2107004880     0.0207063913     -0.2637235164     0.0436059284     32.3979415893     79.2450790405     -68.9906616210
  1 231    1    6     0.1101388931     -9.7472915649     -0.2202777862     0.0454741668     -0.3747790098     0.0582535362     32.3979415893     79.2450790405     -68.9906616210
  2 183    0    6     0.1101388931     -9.7472915649     -0.2202777862     0.0454741668     -0.3747790098     0.0582535362     32.3979415893     79.2450790405     -68.9906616210
  3 135    0    5     0.0694353866     -9.7640523910     -0.2537982940     0.0300275945     -0.4956883907     0.0721021890     32.3979415893     79.2450790405     -68.9906616210
  4  86    0    5     0.1915459060     -9.7640523910     -0.0574637699     0.0223043107     -0.6956948280     0.1195071811     32.3979415893     79.2450790405     -68.9906616210
  5  37    0    6     0.1915459060     -9.7640523910     -0.0574637699     0.0223043107     -0.6956948280     0.1195071811     32.3979415893     79.2450790405     -68.9906616210
  5 244    0    5     -0.0143659424     -9.7544746398     -0.1987288665     0.0537300968     -0.7990270137     0.1144470930     32.3979415893     79.2450790405     -68.9906616210
  6 196   -1    4     0.0047886476     -9.8239097595     -0.2897131729     0.0571922540     -0.9404430389     0.1131154894     32.2228164672     78.0151138305     -68.8219833374
  7 148   -3    4     0.0047886476     -9.8239097595     -0.2897131729     0.0571922540     -0.9404430389     0.1131154894     32.2228164672     78.0151138305     -68.8219833374
  8 100   -4    4     -0.0718297100     -9.8358821868     -0.4285839557     0.0867537879     -1.0411120653     0.1149797320     32.2228164672     78.0151138305     -68.8219833374
  9  52   -4    5     -0.1436594247     -9.7664461135     -0.4237952709     0.1330934882     -1.1447106599     0.1304262995     32.2228164672     78.0151138305     -68.8219833374
 10   5   -4    5     -0.1436594247     -9.7664461135     -0.4237952709     0.1330934882     -1.1447106599     0.1304262995     32.2228164672     78.0151138305     -68.8219833374
 10 213   -4    5     -0.0933786296     -9.7161655426     -0.2442210197     0.1091246843     -1.2325962781     0.1256325364     32.2228164672     78.0151138305     -68.8219833374
 11 166   -4    7     -0.0742240333     -9.6802511215     -0.1891515731     0.0683777046     -1.2309983968     0.0798254728     32.2228164672     78.0151138305     -68.8219833374
 12 119   -4    8     -0.0742240333     -9.6802511215     -0.1891515731     0.0683777046     -1.2309983968     0.0798254728     32.2228164672     78.0151138305     -68.8219833374
 13  72   -4    8     -0.1101388931     -9.7017993927     -0.2514039993     0.0260327935     -1.1873217773     0.0241645598     32.2228164672     78.0151138305     -68.8219833374
 14  24   -4    8     -0.0430978250     -9.7377147674     -0.1340821266     -0.0029961037     -1.1803975105     0.0036579074     31.8725681304     78.3665313720     -68.1472549438
 14 233   -3    8     -0.0430978250     -9.7377147674     -0.1340821266     -0.0029961037     -1.1803975105     0.0036579074     31.8725681304     78.3665313720     -68.1472549438
 15 185   -2    8     -0.0622524166     -9.7592630386     -0.2011231899     -0.0037950649     -1.1447106599     0.0065874290     31.8725681304     78.3665313720     -68.1472549438
 16 137   -3    8     -0.0263375616     -9.7951784133     -0.1436594247     0.0092546234     -1.1231386661     0.0172402358     31.8725681304     78.3665313720     -68.1472549438
 17  90   -2    8     -0.0263375616     -9.7951784133     -0.1436594247     0.0092546234     -1.1231386661     0.0172402358     31.8725681304     78.3665313720     -68.1472549438
 18  43   -1    8     -0.0047886476     -9.6946163177     -0.2418267011     0.0111188650     -1.0499006509     0.0223003172     31.8725681304     78.3665313720     -68.1472549438
 18 251   -1    8     -0.0119716191     -9.7664461135     -0.2825301933     -0.0155131521     -0.9156752586     0.0097832717     31.8725681304     78.3665313720     -68.1472549438
 19 204   -1    8     -0.0119716191     -9.7664461135     -0.2825301933     -0.0155131521     -0.9156752586     0.0097832717     31.8725681304     78.3665313720     -68.1472549438
 20 157   -1    8     -0.1077445626     -9.7808122634     -0.2059118509     0.0039282199     -0.8333824157     0.0238982415     31.8725681304     78.3665313720     -68.1472549438
 21 109    0    8     -0.0718297100     -9.8286991119     -0.1915459060     0.0257664704     -0.8155388832     0.0449375343     28.5452117919     78.1908187866     -65.2796707153
 22  61    0   10     -0.0718297100     -9.8286991119     -0.1915459060     0.0257664704     -0.8155388832     0.0449375343     28.5452117919     78.1908187866     -65.2796707153
 23  13    0   10     -0.0430978250     -9.8047552108     -0.1029559254     0.0609207391     -0.8067503929     0.0529271364     28.5452117919     78.1908187866     -65.2796707153
 23 221    0    9     -0.0909842967     -9.6778564453     -0.0646467447     0.0673124217     -0.8296538352     0.0537260961     28.5452117919     78.1908187866     -65.2796707153
 24 174    0   10     -0.0909842967     -9.6778564453     -0.0646467447     0.0673124217     -0.8296538352     0.0537260961     28.5452117919     78.1908187866     -65.2796707153
 25 126    0    9     0.0215489125     -9.7113771438     0.2466153383     0.0318918371     -0.8176694869     0.0473344135     28.5452117919     78.1908187866     -65.2796707153
 26  78    0    8     -0.0861956501     -9.8167276382     -0.1077445626     0.0095209417     -0.7436324119     0.0332194447     28.5452117919     78.1908187866     -65.2796707153
 27  31    0    9     -0.0861956501     -9.8167276382     -0.1077445626     0.0095209417     -0.7436324119     0.0332194447     28.5452117919     78.1908187866     -65.2796707153
 27 239    0    8     -0.1388707752     -9.7903900146     -0.0383091812     0.0207063913     -0.7058150291     0.0380132083     28.5452117919     78.1908187866     -65.2796707153
 28 190    0    7     -0.2609812974     -9.7856006622     -0.2633756160     0.0342887187     -0.7111413955     0.0428069686     28.3700885772     78.0151138305     -66.4604415893
 29 142    0    9     -0.2609812974     -9.7856006622     -0.2633756160     0.0342887187     -0.7111413955     0.0428069686     28.3700885772     78.0151138305     -66.4604415893
 30  95    0    9     -0.4668931484     -9.7688407897     -0.3711201906     0.0196411113     -0.8456331253     0.0880813980     28.3700885772     78.0151138305     -66.4604415893
 31  46    0    9     -0.1676026582     -9.7137708663     0.0885899734     -0.0322913217     -0.9913102149     0.1296273469     28.3700885772     78.0151138305     -66.4604415893
 31 254   -1    9     -0.1676026582     -9.7137708663     0.0885899734     -0.0322913217     -0.9913102149     0.1296273469     28.3700885772     78.0151138305     -66.4604415893
 32 207   -1    9     -0.0838013267     -9.8191213607     0.0933786296     -0.0264322781     -1.0008977651     0.1005984425     28.3700885772     78.0151138305     -66.4604415893
 33 159    0    9     -0.3495712518     -9.7951784133     -0.1771799468     0.0167115869     -0.9505632400     0.0798254728     28.3700885772     78.0151138305     -66.4604415893
 34 111    0    9     -0.3495712518     -9.7951784133     -0.1771799468     0.0167115869     -0.9505632400     0.0798254728     28.3700885772     78.0151138305     -66.4604415893
 35  63   -1   10     -0.3854861259     -9.6658849716     -0.1340821266     0.0121841442     -1.0903812599     0.1344211101     28.3700885772     78.0151138305     -66.4604415893
 36  15   -1   10     -0.3328109979     -9.7879953384     -0.1268991470     -0.0176437129     -1.2443143129     0.1312252759     27.8447170257     77.8394012451     -64.2675857543
 36 224   -1   10     -0.3328109979     -9.7879953384     -0.1268991470     -0.0176437129     -1.2443143129     0.1312252759     27.8447170257     77.8394012451     -64.2675857543
 37 178   -2   10     -0.3471769332     -9.6706733703     -0.0335205316     -0.0312260413     -1.2898551177     0.1333558320     27.8447170257     77.8394012451     -64.2675857543
 38 130   -2   10     -0.3687258243     -9.7161655426     -0.0526751232     -0.0810279083     -1.3745448589     0.1325568675     27.8447170257     77.8394012451     -64.2675857543
 39  84   -2   11     -0.3687258243     -9.7161655426     -0.0526751232     -0.0810279083     -1.3745448589     0.1325568675     27.8447170257     77.8394012451     -64.2675857543
 40  37   -3   11     -0.4046407222     -9.7496862411     -0.1245048284     -0.1097904920     -1.5013133049     0.1392148733     27.8447170257     77.8394012451     -64.2675857543
 40 245   -4   11     -0.4285839557     -9.9220771789     0.0071829710     -0.0986050415     -1.6121025085     0.1461392021     27.8447170257     77.8394012451     -64.2675857543
 41 198   -3   11     -0.4285839557     -9.9220771789     0.0071829710     -0.0986050415     -1.6121025085     0.1461392021     27.8447170257     77.8394012451     -64.2675857543
 42 150   -4   11     -0.5890036106     -9.7544746398     -0.3136564254     -0.0429441261     -1.6451262474     0.1778312921     27.8447170257     77.8394012451     -64.2675857543
 43 103   -5   12     -0.5530887603     -9.8454589843     0.0143659424     -0.0661139774     -1.8443336486     0.2244373321     27.8447170257     77.8394012451     -64.2675857543
 44  56   -4   12     -0.5530887603     -9.8454589843     0.0143659424     -0.0661139774     -1.8443336486     0.2244373321     27.8447170257     77.8394012451     -64.2675857543
 45   9   -4   13     -0.8523792266     -9.6994056701     -0.0981672668     -0.0410798835     -1.9436711311     0.2545315027     29.7710800170     79.4207916259     -61.0626373291
 45 217   -4   13     -0.6656219959     -9.7425031661     -0.1029559254     -0.1095241661     -2.1471397876     0.3147198677     29.7710800170     79.4207916259     -61.0626373291
 46 170   -4   14     -0.6656219959     -9.7425031661     -0.1029559254     -0.1095241661     -2.1471397876     0.3147198677     29.7710800170     79.4207916259     -61.0626373291
 47 123   -3   15     -0.8236474037     -9.7856006622     -0.1460537433     -0.1204432964     -2.2352917194     0.3203125953     29.7710800170     79.4207916259     -61.0626373291
 48  76   -3   14     -0.9529408454     -9.8574304580     -0.0311262083     -0.1188453674     -2.3897573947     0.3687828540     29.7710800170     79.4207916259     -61.0626373291
 49  28   -3   14     -0.9529408454     -9.8574304580     -0.0311262083     -0.1188453674     -2.3897573947     0.3687828540     29.7710800170     79.4207916259     -61.0626373291
 49 237   -2   14     -0.9218146324     -9.8406705856     0.0311262083     -0.0775657558     -2.4781756401     0.4031381607     29.7710800170     79.4207916259     -61.0626373291
 50 189   -2   13     -0.7661836147     -9.6970109939     0.1723913097     -0.0221711564     -2.4273085594     0.3781040668     29.7710800170     79.4207916259     -61.0626373291
 51 142   -1   12     -0.7661836147     -9.6970109939     0.1723913097     -0.0221711564     -2.4273085594     0.3781040668     29.7710800170     79.4207916259     -61.0626373291
 52  94    0   12     -0.7829438209     -9.7305316925     0.0550694465     0.0084556627     -2.2528688907     0.3016701698     28.1949653625     78.8936614990     -58.5324211120
 53  46    0   11     -0.9720953941     -9.6682786941     0.0574637699     0.0137820672     -2.1609883308     0.2707770347     28.1949653625     78.8936614990     -58.5324211120
 53 254    0   10     -0.9720953941     -9.6682786941     0.0574637699     0.0137820672     -2.1609883308     0.2707770347     28.1949653625     78.8936614990     -58.5324211120
 54 206    0   10     -1.3240610361     -9.7065887451     0.2011231899     -0.0152468309     -2.2057301998     0.2766360759     28.1949653625     78.8936614990     -58.5324211120
 55 159    1    9     -0.9313919067     -9.7856006622     0.2490096569     0.0097872629     -2.2323620319     0.2846256732     28.1949653625     78.8936614990     -58.5324211120
 56 111    2    8     -0.9313919067     -9.7856006622     0.2490096569     0.0097872629     -2.2323620319     0.2846256732     28.1949653625     78.8936614990     -58.5324211120
 57  63    3    9     -0.6704106330     -9.7664461135     0.2705585718     0.0862211513     -2.0334210395     0.1749017810     28.1949653625     78.8936614990     -58.5324211120
 58  15    3    9     -0.7805495262     -9.5557460784     0.4836534023     0.1277670860     -1.7053145408     0.0137780737     28.1949653625     78.8936614990     -58.5324211120
 58 223    2    8     -0.7805495262     -9.5557460784     0.4836534023     0.1277670860     -1.7053145408     0.0137780737     28.1949653625     78.8936614990     -58.5324211120
 59 175    2    7     -0.9050542831     -9.5437746047     0.2657699346     0.0822263526     -1.4845351219     -0.0384206771     28.7203369140     77.6636886596     -54.6527481079
 60 127    2    7     -1.3264553546     -9.5533514022     0.5004136562     -0.0021971445     -1.4597673416     -0.0000705747     28.7203369140     77.6636886596     -54.6527481079
 61  79    2    7     -1.3264553546     -9.5533514022     0.5004136562     -0.0021971445     -1.4597673416     -0.0000705747     28.7203369140     77.6636886596     -54.6527481079
 62  31    2    7     -1.1684299707     -9.5701122283     0.3184450626     -0.0962081527     -1.6541810989     0.1285620689     28.7203369140     77.6636886596     -54.6527481079
 62 240    2    8     -1.0750513076     -9.7065887451     0.6680163383     -0.1854254150     -1.7873411178     0.1605204963     28.7203369140     77.6636886596     -54.6527481079
 63 192    2    8     -1.0750513076     -9.7065887451     0.6680163383     -0.1854254150     -1.7873411178     0.1605204963     28.7203369140     77.6636886596     -54.6527481079
 64 144    2    8     -1.2594143152     -9.6563072204     0.6943538665     -0.1681146049     -1.7806831359     0.1104522824     28.7203369140     77.6636886596     -54.6527481079
 65  97    2    8     -0.5626660346     -9.7832069396     0.5985808849     -0.2405536890     -2.0315568447     0.2175129890     28.7203369140     77.6636886596     -54.6527481079
 66  49    2    8     -0.5626660346     -9.7832069396     0.5985808849     -0.2405536890     -2.0315568447     0.2175129890     28.7203369140     77.6636886596     -54.6527481079
 67   1    2    7     -0.8930827140     -9.8502473831     0.3639371871     -0.1883549499     -1.8922712326     0.0952720451     31.6974449157     79.2450790405     -52.1225280761
 67 209    2    6     -1.1780072450     -9.7425031661     0.5650603771     -0.0954092025     -1.7769546508     -0.0184466657     31.6974449157     79.2450790405     -52.1225280761
 68 161    2    6     -1.1780072450     -9.7425031661     0.5650603771     -0.0954092025     -1.7769546508     -0.0184466657     31.6974449157     79.2450790405     -52.1225280761
 69 113    2    6     -0.9361805915     -9.7017993927     0.3926690864     -0.0653150177     -1.8805532455     -0.0248383498     31.6974449157     79.2450790405     -52.1225280761
 70  66    2    6     -0.9002656936     -9.6946163177     0.6129468917     -0.0381503629     -1.8307513236     -0.0695801353     31.6974449157     79.2450790405     -52.1225280761
 71  18    3    5     -0.9002656936     -9.6946163177     0.6129468917     -0.0381503629     -1.8307513236     -0.0695801353     31.6974449157     79.2450790405     -52.1225280761
 71 226    3    5     -0.8116757392     -9.6419420242     0.5674547195     0.0079230217     -1.6645675659     -0.1686512231     31.6974449157     79.2450790405     -52.1225280761
 72 179    2    5     -0.6728049278     -9.5796890258     0.6919595718     -0.0181763534     -1.5990528106     -0.2136593341     31.6974449157     79.2450790405     -52.1225280761
 73 131    2    5     -0.6728049278     -9.5796890258     0.6919595718     -0.0181763534     -1.5990528106     -0.2136593341     31.6974449157     79.2450790405     -52.1225280761
 74  84    2    5     -1.1564583778     -9.7137708663     0.3830918121     -0.0778320693     -1.5649638175     -0.1747766017     31.6974449157     79.2450790405     -52.1225280761
 75  36    1    5     -0.6967482089     -9.5437746047     0.7135085105     -0.1382867336     -1.6805467605     -0.0096581010     31.8725681304     80.4750442504     -50.2670326232
 75 244    1    6     -0.6967482089     -9.5437746047     0.7135085105     -0.1382867336     -1.6805467605     -0.0096581010     31.8725681304     80.4750442504     -50.2670326232
 76 196    2    5     -0.7901268005     -9.6084213256     0.8044927597     -0.2253734588     -1.6342070102     -0.0213761901     31.8725681304     80.4750442504     -50.2670326232
 77 149    2    5     -0.7973098278     -9.8358821868     0.4501328468     -0.2599950313     -1.6078413963     -0.0014021751     31.8725681304     80.4750442504     -50.2670326232
 78 101    2    6     -0.7973098278     -9.8358821868     0.4501328468     -0.2599950313     -1.6078413963     -0.0014021751     31.8725681304     80.4750442504     -50.2670326232
 79  53    2    6     -0.4597101688     -9.6275758743     0.6249184608     -0.2536033630     -1.6035802364     0.0047231884     31.8725681304     80.4750442504     -50.2670326232
 80   5    1    6     -0.9026599884     -9.5389852523     0.7302687168     -0.2701152324     -1.4728170394     -0.0264362716     31.8725681304     80.4750442504     -50.2670326232
 80 213    1    6     -0.9026599884     -9.5389852523     0.7302687168     -0.2701152324     -1.4728170394     -0.0264362716     31.8725681304     80.4750442504     -50.2670326232
 81 166    1    6     -0.2945018005     -9.6898279190     0.5506944656     -0.3960846424     -1.6025149822     0.0758306694     31.8725681304     80.4750442504     -50.2670326232
 82 118    0    7     -0.7661836147     -9.7568693161     0.1939402198     -0.4219177246     -1.4965195655     -0.0077938594     33.6238098144     80.4750442504     -47.5681343078
 83  71    0    8     -0.7661836147     -9.7568693161     0.1939402198     -0.4219177246     -1.4965195655     -0.0077938594     33.6238098144     80.4750442504     -47.5681343078
 84  23    0    9     -0.4764704227     -9.7472915649     0.4597101688     -0.4488160133     -1.4629631996     -0.0365564370     33.6238098144     80.4750442504     -47.5681343078
 84 232   -1    9     -0.5243568897     -9.9172887802     -0.1843629074     -0.3428206205     -1.2893224906     -0.0442797231     33.6238098144     80.4750442504     -47.5681343078
 85 184   -2    9     -0.5243568897     -9.9172887802     -0.1843629074     -0.3428206205     -1.2893224906     -0.0442797231     33.6238098144     80.4750442504     -47.5681343078
 86 137   -2   10     -0.3399939537     -9.6443357467     0.3567542552     -0.3337657451     -1.2666852474     -0.0405512428     33.6238098144     80.4750442504     -47.5681343078
 87  90   -2   11     -0.5171739578     -9.7448978424     0.3759088277     -0.3731811046     -1.1255356073     -0.1111260771     33.6238098144     80.4750442504     -47.5681343078
 88  43   -3   12     -0.5171739578     -9.7448978424     0.3759088277     -0.3731811046     -1.1255356073     -0.1111260771     33.6238098144     80.4750442504     -47.5681343078
 88 251   -4   11     -0.6967482089     -9.8598251342     0.0407035017     -0.3516091823     -1.1407158374     -0.0927499866     33.6238098144     80.4750442504     -47.5681343078
 89 204   -4   12     -0.5363285064     -9.8526420593     0.0838013267     -0.2906218719     -1.2017030715     -0.0650526952     35.0247993469     78.0151138305     -44.1945075988
 90 156   -4   12     -0.5363285064     -9.8526420593     0.0838013267     -0.2906218719     -1.2017030715     -0.0650526952     35.0247993469     78.0151138305     -44.1945075988
 91 109   -3   12     -0.5626660346     -9.8047552108     -0.0478864765     -0.2378905057     -1.2403194904     -0.0538672447     35.0247993469     78.0151138305     -44.1945075988
 92  61   -3   13     -0.4836534023     -9.6898279190     -0.1652083396     -0.2575981616     -1.3801376819     -0.0035327367     35.0247993469     78.0151138305     -44.1945075988
 93  14   -4   13     -0.4836534023     -9.6898279190     -0.1652083396     -0.2575981616     -1.3801376819     -0.0035327367     35.0247993469     78.0151138305     -44.1945075988
 93 222   -4   16     -0.4764704227     -9.6898279190     0.5052022933     -0.3311025142     -1.5167598724     0.0396111278     35.0247993469     78.0151138305     -44.1945075988
 94 175   -4   16     -0.7613949298     -9.9148941040     0.5554831027     -0.3100632429     -1.4736160278     -0.0306973934     35.0247993469     78.0151138305     -44.1945075988
 95 127   -4   15     -0.7613949298     -9.9148941040     0.5554831027     -0.3100632429     -1.4736160278     -0.0306973934     35.0247993469     78.0151138305     -44.1945075988
 96  80   -4   15     -0.7135085105     -9.8478536605     0.1029559254     -0.2304335117     -1.4879972934     -0.0887551879     35.0247993469     78.0151138305     -44.1945075988
 97  32   -5   13     -0.5698490142     -9.7496862411     0.0143659424     -0.1388193845     -1.4832035064     -0.1100607991     37.3014144897     78.1908187866     -40.6521987915
 97 240   -5   11     -0.5698490142     -9.7496862411     0.0143659424     -0.1388193845     -1.4832035064     -0.1100607991     37.3014144897     78.1908187866     -40.6521987915
 98 193   -3   11     -0.5866093158     -9.7856006622     -0.4597101688     -0.1002029657     -1.4677569866     -0.0722433376     37.3014144897     78.1908187866     -40.6521987915
 99 146   -3   12     -0.4166123390     -9.7568693161     -0.0478864765     -0.1108557701     -1.5846714973     -0.0056632986     37.3014144897     78.1908187866     -40.6521987915
100  99   -4   13     -0.4166123390     -9.7568693161     -0.0478864765     -0.1108557701     -1.5846714973     -0.0056632986     37.3014144897     78.1908187866     -40.6521987915
101  52   -4   13     -0.4884420394     -9.7448978424     -0.0742240333     -0.0930123233     -1.5812092781     0.0084516706     37.3014144897     78.1908187866     -40.6521987915
102   5   -3   14     -0.4644988059     -9.7185602188     0.0000000000     -0.0895501518     -1.6403324604     0.0334857678     37.3014144897     78.1908187866     -40.6521987915
102 211   -3   14     -0.4644988059     -9.7185602188     0.0000000000     -0.0895501518     -1.6403324604     0.0334857678     37.3014144897     78.1908187866     -40.6521987915
103 163   -5   13     -0.4549215316     -9.6682786941     -0.0335205316     -0.1065946459     -1.7018524169     0.0105822312     37.3014144897     78.1908187866     -40.6521987915
104 116   -5   13     -0.3471769332     -9.7065887451     0.1723913097     -0.1390857105     -1.6714918613     -0.0288331527     40.8038940429     79.2450790405     -39.9774742126
105  69   -5   13     -0.3471769332     -9.7065887451     0.1723913097     -0.1390857105     -1.6714918613     -0.0288331527     40.8038940429     79.2450790405     -39.9774742126
106  21   -6   15     -0.3184450626     -9.7640523910     0.2274607658     -0.1678482913     -1.4789423942     -0.0847603797     40.8038940429     79.2450790405     -39.9774742126
106 230   -5   14     -0.4094293594     -9.8358821868     -0.0239432382     -0.1265686631     -1.2480428218     -0.1132566452     40.8038940429     79.2450790405     -39.9774742126
107 183   -4   12     -0.4094293594     -9.8358821868     -0.0239432382     -0.1265686631     -1.2480428218     -0.1132566452     40.8038940429     79.2450790405     -39.9774742126
108 137   -3   12     -0.3854861259     -9.8191213607     -0.1771799468     -0.0962081527     -1.1718752384     -0.0706454181     40.8038940429     79.2450790405     -39.9774742126
109  90   -2   11     -0.3519655704     -9.7688407897     -0.1412650966     -0.0482705307     -1.1098226308     -0.0320289969     40.8038940429     79.2450790405     -39.9774742126
110  42   -1   10     -0.3519655704     -9.7688407897     -0.1412650966     -0.0482705307     -1.1098226308     -0.0320289969     40.8038940429     79.2450790405     -39.9774742126
110 250   -1   11     -0.2897131729     -9.7353200912     -0.1723913097     -0.0314923572     -1.0059578418     0.0081853504     40.8038940429     79.2450790405     -39.9774742126
111 203   -1   11     -0.4525271415     -9.7496862411     -0.1723913097     -0.0368187665     -0.8855811119     0.0129791128     40.8038940429     79.2450790405     -39.9774742126
112 156   -1   10     -0.4525271415     -9.7496862411     -0.1723913097     -0.0368187665     -0.8855811119     0.0129791128     40.8038940429     79.2450790405     -39.9774742126
113 108   -2   11     -0.1556310415     -9.7137708663     0.0095772953     -0.0634507846     -0.8698681831     0.0422743272     43.0805053710     76.2580108642     -38.1219787597
114  61   -1   13     -0.3806974601     -9.7448978424     -0.0215489125     -0.0597222995     -0.6307126998     -0.0149845051     43.0805053710     76.2580108642     -38.1219787597
115  13   -1   14     -0.3806974601     -9.7448978424     -0.0215489125     -0.0597222995     -0.6307126998     -0.0149845051     43.0805053710     76.2580108642     -38.1219787597
115 221   -1   14     -0.4860476970     -9.7903900146     -0.0574637699     -0.0469389295     -0.5191245555     -0.0203109073     43.0805053710     76.2580108642     -38.1219787597
116 173   -1   14     -0.3711201906     -9.7568693161     -0.1580253696     -0.0251006793     -0.5454902648     0.0300236034     43.0805053710     76.2580108642     -38.1219787597
117 126   -1   14     -0.3711201906     -9.7568693161     -0.1580253696     -0.0251006793     -0.5454902648     0.0300236034     43.0805053710     76.2580108642     -38.1219787597
118  78   -1   15     -0.3759088277     -9.7520809173     -0.1532367229     -0.0384166831     -0.5526809215     0.0457364940     43.0805053710     76.2580108642     -38.1219787597
119  30   -2   16     -0.5363285064     -9.7592630386     -0.0239432382     -0.0418788480     -0.4938241481     0.0188381557     43.0805053710     76.2580108642     -38.1219787597
119 238   -1   16     -0.5363285064     -9.7592630386     -0.0239432382     -0.0418788480     -0.4938241481     0.0188381557     43.0805053710     76.2580108642     -38.1219787597
120 190    0   16     -0.3854861259     -9.6994056701     0.0694353866     -0.0362861204     -0.4924925327     0.0324204874     45.1819915771     75.9065933227     -38.4593429565
121 143    0   17     -0.3471769332     -9.7113771438     0.1292934894     -0.0440094089     -0.3518754959     0.0055221486     45.1819915771     75.9065933227     -38.4593429565
122  96    0   17     -0.3471769332     -9.7113771438     0.1292934894     -0.0440094089     -0.3518754959     0.0055221486     45.1819915771     75.9065933227     -38.4593429565
123  48    0   15     -0.5075965881     -9.8454589843     -0.0023943238     -0.0237690782     -0.2165848731     -0.0027337763     45.1819915771     75.9065933227     -38.4593429565
124   1    0   15     -0.5195682525     -9.6874332427     -0.0646467447     0.0116515028     -0.1510701084     -0.0107233810     45.1819915771     75.9065933227     -38.4593429565
124 209    1   16     -0.5195682525     -9.6874332427     -0.0646467447     0.0116515028     -0.1510701084     -0.0107233810     45.1819915771     75.9065933227     -38.4593429565
125 162    2   16     -0.5506944656     -9.7520809173     -0.2370380401     0.0052598214     -0.1412162685     0.0020599868     45.1819915771     75.9065933227     -38.4593429565
126 115    2   17     -0.4525271415     -9.6730680465     -0.1484480619     -0.0280302000     -0.1840938091     0.0169739151     45.1819915771     75.9065933227     -38.4593429565
127  67    2   17     -0.4525271415     -9.6730680465     -0.1484480619     -0.0280302000     -0.1840938091     0.0169739151     45.1819915771     75.9065933227     -38.4593429565
128  19    2   17     -0.4884420394     -9.7664461135     0.2585869789     -0.0573254156     -0.2101931810     0.0265614414     43.6058769226     77.1365661621     -37.6159362792
128 228    1   18     -0.5219625949     -9.8382759094     0.2897131729     -0.0184426736     -0.1832948493     0.0143107151     43.6058769226     77.1365661621     -37.6159362792
129 181    1   16     -0.5219625949     -9.8382759094     0.2897131729     -0.0184426736     -0.1832948493     0.0143107151     43.6058769226     77.1365661621     -37.6159362792
130 134    1   14     -0.4644988059     -9.7784175872     -0.0071829710     0.0297612762     -0.1606576347     -0.0040653762     43.6058769226     77.1365661621     -37.6159362792
131  87    1   13     -0.4621044635     -9.7185602188     -0.2274607658     0.0297612762     -0.1055293560     -0.0064622583     43.6058769226     77.1365661621     -37.6159362792
132  40    1   13     -0.4621044635     -9.7185602188     -0.2274607658     0.0297612762     -0.1055293560     -0.0064622583     43.6058769226     77.1365661621     -37.6159362792
132 249    1   15     -0.4381612300     -9.6874332427     -0.1963345432     -0.0008655433     -0.1057956814     0.0153759946     43.6058769226     77.1365661621     -37.6159362792
133 202    2   17     -0.6368901252     -9.7425031661     -0.0167602658     -0.0211058735     -0.1505374813     0.0223003172     43.6058769226     77.1365661621     -37.6159362792
134 155    2   18     -0.6368901252     -9.7425031661     -0.0167602658     -0.0211058735     -0.1505374813     0.0223003172     43.6058769226     77.1365661621     -37.6159362792
135 108    1   19     -0.4309782505     -9.7113771438     0.0933786296     -0.0147141909     -0.1697125339     0.0161749553     45.7073669433     78.1908187866     -38.6280212402
136  60    1   20     -0.4860476970     -9.7879953384     0.0933786296     -0.0157794723     -0.0898164749     0.0009947060     45.7073669433     78.1908187866     -38.6280212402
137  12    2   19     -0.4860476970     -9.7879953384     0.0933786296     -0.0157794723     -0.0898164749     0.0009947060     45.7073669433     78.1908187866     -38.6280212402
137 220    1   18     -0.5411171436     -9.7784175872     0.0838013267     -0.0043277053     -0.0629181337     0.0017936668     45.7073669433     78.1908187866     -38.6280212402
138 172    1   18     -0.5961865901     -9.7592630386     -0.1125332117     0.0001997370     -0.1286992073     0.0244308781     45.7073669433     78.1908187866     -38.6280212402
139 125    1   17     -0.5961865901     -9.7592630386     -0.1125332117     0.0001997370     -0.1286992073     0.0244308781     45.7073669433     78.1908187866     -38.6280212402
140  77    1   17     -0.5171739578     -9.7161655426     -0.1508424043     -0.0093877878     -0.2030025482     0.0273604035     45.7073669433     78.1908187866     -38.6280212402
141  30    1   18     -0.4621044635     -9.7353200912     0.1580253696     -0.0322913217     -0.2163185596     0.0172402358     45.7073669433     78.1908187866     -38.6280212402
141 238    0   18     -0.4621044635     -9.7353200912     0.1580253696     -0.0322913217     -0.2163185596     0.0172402358     45.7073669433     78.1908187866     -38.6280212402
142 191    0   18     -0.5890036106     -9.7640523910     0.2178834438     -0.0256333160     -0.1524017095     0.0004620659     45.7073669433     78.1908187866     -38.6280212402
143 143    0   17     -0.6225241661     -9.7688407897     0.0119716191     -0.0245680356     -0.1574617862     0.0140443935     45.7073669433     78.1908187866     -38.6280212402
144  95    0   17     -0.6225241661     -9.7688407897     0.0119716191     -0.0245680356     -0.1574617862     0.0140443935     45.7073669433     78.1908187866     -38.6280212402
145  48    0   16     -0.6153411865     -9.7353200912     0.0383091812     -0.0237690782     -0.2056657314     0.0169739151     45.7073669433     78.1908187866     -38.6280212402
146   0    1   14     -0.5602717399     -9.7472915649     0.1197161788     -0.0211058735     -0.2200470209     0.0164412736     45.7073669433     78.1908187866     -38.6280212402
146 209    1   14     -0.5602717399     -9.7472915649     0.1197161788     -0.0211058735     -0.2200470209     0.0164412736     45.7073669433     78.1908187866     -38.6280212402
147 161    0   14     -0.4980193138     -9.7472915649     0.0263375616     -0.0053929853     -0.2125900745     0.0228329610     45.7073669433     78.1908187866     -38.6280212402
148 114    0   12     -0.5578774452     -9.7832069396     -0.0191545906     -0.0013981833     -0.1614565944     0.0167075967     45.7073669433     78.1908187866     -38.6280212402
149  66    0   11     -0.5578774452     -9.7832069396     -0.0191545906     -0.0013981833     -0.1614565944     0.0167075967     45.7073669433     78.1908187866     -38.6280212402
150  19    0   12     -0.5913979530     -9.7760238647     0.1029559254     0.0076567025     -0.1763705253     0.0196371173     45.7073669433     78.1908187866     -38.6280212402
150 227    1   12     -0.5243568897     -9.7041940689     -0.0071829710     0.0249675130     -0.1324276924     0.0015273462     45.7073669433     78.5422439575     -38.2906608581
151 179    1   12     -0.5243568897     -9.7041940689     -0.0071829710     0.0249675130     -0.1324276924     0.0015273462     45.7073669433     78.5422439575     -38.2906608581
152 131    0   12     -0.4716817855     -9.7377147674     -0.1747856235     0.0217716717     -0.0791636705     0.0167075967     45.7073669433     78.5422439575     -38.2906608581
153  84    0   12     -0.4788647174     -9.7113771438     -0.2083061695     -0.0003329031     -0.0597222995     0.0420080089     45.7073669433     78.5422439575     -38.2906608581
154  36    1   12     -0.4788647174     -9.7113771438     -0.2083061695     -0.0003329031     -0.0597222995     0.0420080089     45.7073669433     78.5422439575     -38.2906608581
154 244    1   13     -0.5291455268     -9.7377147674     0.2202777862     -0.0314923572     -0.0496021270     0.0454701709     45.7073669433     78.5422439575     -38.2906608581
155 197    0   13     -0.5937922477     -9.7903900146     0.0430978250     -0.0109857093     -0.0288291568     0.0244308781     45.7073669433     78.5422439575     -38.2906608581
156 148    0   13     -0.5937922477     -9.7903900146     0.0430978250     -0.0109857093     -0.0288291568     0.0244308781     45.7073669433     78.5422439575     -38.2906608581
157 100    0   14     -0.5315398693     -9.7353200912     -0.1149275422     0.0116515028     -0.0088551454     0.0188381557     45.7073669433     78.5422439575     -38.2906608581
158  53    0   14     -0.5435114860     -9.7353200912     -0.1771799468     -0.0013981833     0.0092546262     0.0276267242     46.4078598022     78.5422439575     -38.6280212402
159   5    0   14     -0.5435114860     -9.7353200912     -0.1771799468     -0.0013981833     0.0092546262     0.0276267242     46.4078598022     78.5422439575     -38.6280212402
159 213    0   15     -0.4764704227     -9.7784175872     -0.1747856235     -0.0213721966     -0.0237690734     0.0281593608     46.4078598022     78.5422439575     -38.6280212402
160 166    0   16     -0.5483001708     -9.6874332427     -0.1149275422     -0.0205732345     -0.0424114799     0.0148433542     46.4078598022     78.5422439575     -38.6280212402
161 118   -1   16     -0.5483001708     -9.6874332427     -0.1149275422     -0.0205732345     -0.0424114799     0.0148433542     46.4078598022     78.5422439575     -38.6280212402
162  71   -2   17     -0.5913979530     -9.7401084899     0.0287318849     -0.0333566045     -0.0892838287     0.0196371173     46.4078598022     78.5422439575     -38.6280212402
163  24   -1   17     -0.6440730571     -9.8023614883     0.0718297100     -0.0219048357     -0.1241717815     0.0153759946     46.4078598022     78.5422439575     -38.6280212402
163 232   -2   17     -0.6440730571     -9.8023614883     0.0718297100     -0.0219048357     -0.1241717815     0.0153759946     46.4078598022     78.5422439575     -38.6280212402
164 185   -3   17     -0.6560447216     -9.7832069396     -0.0383091812     0.0119178236     -0.1513364315     0.0095169506     46.4078598022     78.5422439575     -38.6280212402
165 137   -2   16     -0.5985808849     -9.7281370162     -0.2370380401     0.0286959934     -0.1470753097     -0.0163161039     46.7581100463     78.5422439575     -37.9532966613
166  90   -2   16     -0.5985808849     -9.7281370162     -0.2370380401     0.0286959934     -0.1470753097     -0.0163161039     46.7581100463     78.5422439575     -37.9532966613
167  42   -2   17     -0.5674547195     -9.7329254150     -0.2083061695     0.0196411113     -0.0972734355     -0.0312300324     46.7581100463     78.5422439575     -37.9532966613
167 251   -2   18     -0.5937922477     -9.6946163177     -0.1963345432     0.0081893434     -0.0370850825     -0.0322953176     46.7581100463     78.5422439575     -37.9532966613
168 204   -1   19     -0.5937922477     -9.6946163177     -0.1963345432     0.0081893434     -0.0370850825     -0.0322953176     46.7581100463     78.5422439575     -37.9532966613
169 157    0   19     -0.6321014881     -9.7425031661     0.0885899734     -0.0160457921     -0.0498684501     -0.0080601787     46.7581100463     78.5422439575     -37.9532966613
170 110    0   19     -0.6392844200     -9.7856006622     0.1771799468     -0.0136489105     -0.0868869495     0.0023263068     46.7581100463     78.5422439575     -37.9532966613
171  62   -1   20     -0.6392844200     -9.7856006622     0.1771799468     -0.0136489105     -0.0868869495     0.0023263068     46.7581100463     78.5422439575     -37.9532966613
172  14   -1   19     -0.6249184608     -9.7903900146     0.0838013267     0.0039282199     -0.1252370476     0.0012610261     46.7581100463     78.5422439575     -37.9532966613
172 222   -1   19     -0.5147795677     -9.7353200912     -0.2346437215     0.0329571127     -0.0855553531     -0.0272352337     45.8824882507     78.0151138305     -39.4714279174
173 175   -1   20     -0.5147795677     -9.7353200912     -0.2346437215     0.0329571127     -0.0855553531     -0.0272352337     45.8824882507     78.0151138305     -39.4714279174
174 128   -1   19     -0.6105525493     -9.7664461135     -0.0838013267     0.0257664704     0.0523984909     -0.0421491575     45.8824882507     78.0151138305     -39.4714279174
175  80    0   20     -0.5243568897     -9.6682786941     -0.1197161788     0.0129831051     0.0489363288     -0.0133865821     45.8824882507     78.0151138305     -39.4714279174
176  33    0   21     -0.5243568897     -9.6682786941     -0.1197161788     0.0129831051     0.0489363288     -0.0133865821     45.8824882507     78.0151138305     -39.4714279174
176 242    0   21     -0.5818206787     -9.7425031661     0.0742240333     -0.0181763534     0.0172442317     -0.0064622583     45.8824882507     78.0151138305     -39.4714279174
177 194    0   22     -0.5842149734     -9.7856006622     0.1484480619     -0.0208395552     -0.0221711540     0.0007283860     45.8824882507     78.0151138305     -39.4714279174
178 146    0   22     -0.5842149734     -9.7856006622     0.1484480619     -0.0208395552     -0.0221711540     0.0007283860     45.8824882507     78.0151138305     -39.4714279174
179  98    0   21     -0.6081582069     -9.7664461135     0.0646467447     0.0028629396     -0.0285628366     0.0009947060     45.8824882507     78.0151138305     -39.4714279174
180  50    0   21     -0.5387228012     -9.7233486175     -0.2585869789     0.0196411113     -0.0091214656     -0.0022011361     45.8824882507     78.0151138305     -39.4714279174
181   3    0   22     -0.5387228012     -9.7233486175     -0.2585869789     0.0196411113     -0.0091214656     -0.0022011361     45.8824882507     78.0151138305     -39.4714279174
181 211    0   22     -0.4716817855     -9.6634902954     -0.2011231899     -0.0101867485     0.0310928797     -0.0032664165     45.8824882507     76.2580108642     -38.1219787597
182 163    1   23     -0.5243568897     -9.6850395202     -0.0814070034     -0.0517326927     0.0382835245     0.0049895086     45.8824882507     76.2580108642     -38.1219787597
183 115    0   25     -0.5243568897     -9.6850395202     -0.0814070034     -0.0517326927     0.0382835245     0.0049895086     45.8824882507     76.2580108642     -38.1219787597
184  68    0   26     -0.6153411865     -9.7257432937     0.0909842967     -0.0535969352     0.0193747901     0.0015273462     45.8824882507     76.2580108642     -38.1219787597
185  20    0   26     -0.5866093158     -9.7664461135     -0.0574637699     -0.0408135652     0.0763673067     -0.0176477060     45.8824882507     76.2580108642     -38.1219787597
185 228    1   25     -0.5866093158     -9.7664461135     -0.0574637699     -0.0408135652     0.0763673067     -0.0176477060     45.8824882507     76.2580108642     -38.1219787597
186 181    1   25     -0.5267512321     -9.7808122634     -0.1676026582     -0.0205732345     0.1546654224     -0.0227077865     45.8824882507     76.2580108642     -38.1219787597
187 133    1   26     -0.6177354812     -9.7209539413     0.0167602658     -0.0373514032     0.1759710407     -0.0269689106     45.8824882507     76.2580108642     -38.1219787597
188  86    2   27     -0.6177354812     -9.7209539413     0.0167602658     -0.0373514032     0.1759710407     -0.0269689106     45.8824882507     76.2580108642     -38.1219787597
189  38    3   28     -0.5961865901     -9.6922225952     0.2561926364     -0.0743699073     0.1448115825     -0.0027337763     44.8317451477     77.6636886596     -38.1219787597
189 247    3   26     -0.6536503314     -9.8382759094     0.2609812974     -0.0727719879     0.0452078437     0.0201697564     44.8317451477     77.6636886596     -38.1219787597
190 199    1   25     -0.6536503314     -9.8382759094     0.2609812974     -0.0727719879     0.0452078437     0.0201697564     44.8317451477     77.6636886596     -38.1219787597
191 152    0   24     -0.5866093158     -9.7736291885     0.0335205316     -0.0301607608     -0.0344218778     0.0191044788     44.8317451477     77.6636886596     -38.1219787597
192 104    0   22     -0.5674547195     -9.7664461135     -0.0311262083     -0.0139152299     -0.0868869495     0.0191044788     44.8317451477     77.6636886596     -38.1219787597
193  57    0   21     -0.5674547195     -9.7664461135     -0.0311262083     -0.0139152299     -0.0868869495     0.0191044788     44.8317451477     77.6636886596     -38.1219787597
194  10    0   21     -0.5459058284     -9.7041940689     0.0550694465     -0.0155131521     -0.0930123233     -0.0147181844     44.8317451477     77.6636886596     -38.1219787597
194 219    0   22     -0.6201298236     -9.6826448440     0.0454921483     -0.0155131521     -0.0312260389     -0.0344258785     44.8317451477     77.6636886596     -38.1219787597
195 172    0   20     -0.6201298236     -9.6826448440     0.0454921483     -0.0155131521     -0.0312260389     -0.0344258785     44.8317451477     77.6636886596     -38.1219787597
196 125   -1   19     -0.5698490142     -9.7041940689     -0.0023943238     -0.0370850849     -0.0743699073     -0.0136529028     46.2327384948     78.3665313720     -38.7967033386
197  78   -1   20     -0.6225241661     -9.7688407897     0.1412650966     -0.0469389295     -0.1388193845     0.0015273462     46.2327384948     78.3665313720     -38.7967033386
198  30   -1   19     -0.6225241661     -9.7688407897     0.1412650966     -0.0469389295     -0.1388193845     0.0015273462     46.2327384948     78.3665313720     -38.7967033386
198 239   -2   18     -0.6153411865     -9.8478536605     -0.0119716191     -0.0128499507     -0.2030025482     0.0007283860     46.2327384948     78.3665313720     -38.7967033386
199 191   -2   17     -0.5099909305     -9.7089824676     -0.1125332117     0.0127167868     -0.1595923662     -0.0189793090     46.2327384948     78.3665313720     -38.7967033386
200 144   -1   16     -0.5099909305     -9.7089824676     -0.1125332117     0.0127167868     -0.1595923662     -0.0189793090     46.2327384948     78.3665313720     -38.7967033386
201  97    0   16     -0.5243568897     -9.7209539413     -0.0766183614     0.0009986981     -0.0605212593     -0.0248383498     46.2327384948     78.3665313720     -38.7967033386
202  49    0   17     -0.5243568897     -9.7065887451     -0.0215489125     -0.0115183484     -0.0051266627     -0.0240393900     46.2327384948     78.3665313720     -38.7967033386
203   2    0   16     -0.5243568897     -9.7065887451     -0.0215489125     -0.0115183484     -0.0051266627     -0.0240393900     46.2327384948     78.3665313720     -38.7967033386
203 210    0   16     -0.5530887603     -9.7712354660     -0.0909842967     -0.0141815519     0.0313591980     -0.0120549821     46.5829849243     77.3122711181     -38.7967033386
204 163    0   17     -0.5147795677     -9.7712354660     -0.2035175085     -0.0168447518     -0.0115183472     0.0017936668     46.5829849243     77.3122711181     -38.7967033386
205 116    1   16     -0.5147795677     -9.7712354660     -0.2035175085     -0.0168447518     -0.0115183472     0.0017936668     46.5829849243     77.3122711181     -38.7967033386
206  69    1   17     -0.4142179965     -9.7065887451     -0.2657699346     -0.0205732345     -0.0019308209     0.0100495922     46.5829849243     77.3122711181     -38.7967033386
207  22    0   18     -0.4692874431     -9.7305316925     -0.1819685935     -0.0421451663     0.0337560796     0.0159086346     46.5829849243     77.3122711181     -38.7967033386
207 230    0   19     -0.4692874431     -9.7305316925     -0.1819685935     -0.0421451663     0.0337560796     0.0159086346     46.5829849243     77.3122711181     -38.7967033386
208 183    0   20     -0.5459058284     -9.7592630386     -0.0430978250     -0.0472052526     -0.0149805078     0.0223003172     46.5829849243     77.3122711181     -38.7967033386
209 136    0   20     -0.5339341640     -9.7592630386     0.0742240333     -0.0445420455     -0.0868869495     0.0225666379     46.5829849243     77.3122711181     -38.7967033386
210  88    0   20     -0.5339341640     -9.7592630386     0.0742240333     -0.0445420455     -0.0868869495     0.0225666379     46.5829849243     77.3122711181     -38.7967033386
211  41    0   19     -0.5267512321     -9.7951784133     -0.1723913097     -0.0125836300     -0.0314923572     0.0100495922     45.3571166992     77.8394012451     -36.6038475036
211 250   -1   19     -0.4597101688     -9.7616577148     -0.2825301933     -0.0037950649     0.0510668849     -0.0152508234     45.3571166992     77.8394012451     -36.6038475036
212 202   -2   20     -0.4597101688     -9.7616577148     -0.2825301933     -0.0037950649     0.0510668849     -0.0152508234     45.3571166992     77.8394012451     -36.6038475036
213 155   -1   20     -0.4094293594     -9.6778564453     -0.2202777862     -0.0243017172     0.0774325847     -0.0064622583     45.3571166992     77.8394012451     -36.6038475036
214 107   -1   21     -0.5075965881     -9.7089824676     -0.1340821266     -0.0703751087     0.0076567049     0.0087179908     45.3571166992     77.8394012451     -36.6038475036
215  59   -3   22     -0.5075965881     -9.7089824676     -0.1340821266     -0.0703751087     0.0076567049     0.0087179908     45.3571166992     77.8394012451     -36.6038475036
216  11   -4   22     -0.5650603771     -9.7592630386     -0.0167602658     -0.0727719879     -0.0413462066     -0.0037990567     45.3571166992     77.8394012451     -36.6038475036
216 220   -4   22     -0.5506944656     -9.7736291885     -0.1173218607     -0.0525316524     -0.0024634613     -0.0149845051     45.3571166992     77.8394012451     -36.6038475036
217 173   -4   23     -0.5506944656     -9.7736291885     -0.1173218607     -0.0525316524     -0.0024634613     -0.0149845051     45.3571166992     77.8394012451     -36.6038475036
218 126   -4   23     -0.5171739578     -9.7592630386     -0.2921074867     -0.0504010915     -0.0061919441     -0.0096581010     45.3571166992     77.8394012451     -36.6038475036
219  78   -4   22     -0.5291455268     -9.7688407897     -0.3615428924     -0.0725056648     -0.0538632488     -0.0171150636     45.7073669433     77.1365661621     -37.6159362792
220  31   -4   23     -0.5291455268     -9.7688407897     -0.3615428924     -0.0725056648     -0.0538632488     -0.0171150636     45.7073669433     77.1365661621     -37.6159362792
220 240   -5   24     -0.5578774452     -9.6874332427     -0.1436594247     -0.0871532630     -0.0301607584     -0.0376217174     45.7073669433     77.1365661621     -37.6159362792
221 194   -5   25     -0.5411171436     -9.7137708663     -0.1197161788     -0.1044640779     0.0031292619     -0.0245720291     45.7073669433     77.1365661621     -37.6159362792
222 147   -4   26     -0.5411171436     -9.7137708663     -0.1197161788     -0.1044640779     0.0031292619     -0.0245720291     45.7073669433     77.1365661621     -37.6159362792
223 100   -5   26     -0.4980193138     -9.7640523910     -0.3016848087     -0.1145842552     -0.0117846667     -0.0088591394     45.7073669433     77.1365661621     -37.6159362792
224  53   -5   26     -0.5650603771     -9.7927837371     -0.3232336997     -0.1007355928     -0.0237690734     -0.0160497846     45.7073669433     77.1365661621     -37.6159362792
225   6   -5   26     -0.5650603771     -9.7927837371     -0.3232336997     -0.1007355928     -0.0237690734     -0.0160497846     45.7073669433     77.1365661621     -37.6159362792
225 215   -7   27     -0.5626660346     -9.7017993927     -0.0766183614     -0.0946102333     -0.0866206264     -0.0205772256     45.7073669433     77.1365661621     -37.6159362792
226 168   -7   27     -0.5842149734     -9.7808122634     -0.2801358699     -0.0799626350     -0.0655813312     -0.0189793090     44.8317451477     76.2580108642     -37.1098899841
227 121   -6   26     -0.5842149734     -9.7808122634     -0.2801358699     -0.0799626350     -0.0655813312     -0.0189793090     44.8317451477     76.2580108642     -37.1098899841
228  74   -5   25     -0.5770320415     -9.7784175872     -0.2705585718     -0.0384166831     -0.0301607584     -0.0133865821     44.8317451477     76.2580108642     -37.1098899841
229  26   -5   24     -0.6153411865     -9.7377147674     -0.1628140068     -0.0408135652     -0.0879522323     -0.0051306581     44.8317451477     76.2580108642     -37.1098899841
229 236   -5   24     -0.6153411865     -9.7377147674     -0.1628140068     -0.0408135652     -0.0879522323     -0.0051306581     44.8317451477     76.2580108642     -37.1098899841
230 188   -4   24     -0.5961865901     -9.7329254150     -0.0766183614     -0.0341555619     -0.1191116924     -0.0088591394     44.8317451477     76.2580108642     -37.1098899841
231 142   -4   22     -0.5961865901     -9.7425031661     -0.1580253696     -0.0187089920     -0.0884848785     -0.0120549821     44.8317451477     76.2580108642     -37.1098899841
232  94   -4   22     -0.5961865901     -9.7425031661     -0.1580253696     -0.0187089920     -0.0884848785     -0.0120549821     44.8317451477     76.2580108642     -37.1098899841
233  47   -4   22     -0.5626660346     -9.7209539413     -0.1747856235     -0.0195079536     -0.0541295719     -0.0173813843     44.8317451477     76.2580108642     -37.1098899841
234   0   -3   20     -0.5602717399     -9.7425031661     -0.2178834438     -0.0386830043     -0.0410798835     -0.0040653762     44.6566200256     78.5422439575     -36.9412117004
234 208   -3   20     -0.5602717399     -9.7425031661     -0.2178834438     -0.0386830043     -0.0410798835     -0.0040653762     44.6566200256     78.5422439575     -36.9412117004
235 161   -3   19     -0.5411171436     -9.7688407897     -0.0646467447     -0.0551948547     -0.1036651253     0.0087179908     44.6566200256     78.5422439575     -36.9412117004
236 113   -2   17     -0.5746376991     -9.8119382858     -0.1149275422     -0.0501347732     -0.1297644977     -0.0014021751     44.6566200256     78.5422439575     -36.9412117004
237  66   -3   17     -0.5746376991     -9.8119382858     -0.1149275422     -0.0501347732     -0.1297644977     -0.0014021751     44.6566200256     78.5422439575     -36.9412117004
238  19   -3   16     -0.5075965881     -9.7209539413     -0.2657699346     -0.0301607608     -0.0983387184     -0.0080601787     44.6566200256     78.5422439575     -36.9412117004
238 228   -2   15     -0.5123852729     -9.7041940689     -0.2250664234     -0.0197742748     -0.0266985940     -0.0051306581     44.6566200256     78.5422439575     -36.9412117004
239 180   -2   14     -0.5123852729     -9.7041940689     -0.2250664234     -0.0197742748     -0.0266985940     -0.0051306581     44.6566200256     78.5422439575     -36.9412117004
240 133   -2   14     -0.4668931484     -9.7113771438     -0.4668931484     -0.0261659598     0.0374845623     0.0071200699     44.6566200256     78.5422439575     -36.9412117004
241  85   -2   16     -0.3304166793     -9.6826448440     -0.5052022933     -0.0690435028     0.0433436059     0.0199034357     46.0576133728     77.4879837036     -36.9412117004
242  37   -2   16     -0.3304166793     -9.6826448440     -0.5052022933     -0.0690435028     0.0433436059     0.0199034357     46.0576133728     77.4879837036     -36.9412117004
242 246   -3   17     -0.5363285064     -9.7664461135     -0.2178834438     -0.0948765563     0.0044608631     0.0191044788     46.0576133728     77.4879837036     -36.9412117004
243 198   -3   17     -0.5842149734     -9.7999668121     -0.2202777862     -0.0743699073     -0.0251006746     0.0055221486     46.0576133728     77.4879837036     -36.9412117004
244 151   -3   17     -0.5842149734     -9.7999668121     -0.2202777862     -0.0743699073     -0.0251006746     0.0055221486     46.0576133728     77.4879837036     -36.9412117004
245 103   -3   17     -0.5195682525     -9.6682786941     -0.3687258243     -0.0442757320     0.0017976613     0.0065874290     46.0576133728     77.4879837036     -36.9412117004
246  56   -2   16     -0.4285839557     -9.7712354660     -0.4860476970     -0.0437430906     0.0563932943     0.0238982415     46.0576133728     77.4879837036     -36.9412117004
247   8   -2   17     -0.4285839557     -9.7712354660     -0.4860476970     -0.0437430906     0.0563932943     0.0238982415     46.0576133728     77.4879837036     -36.9412117004
247 216   -3   17     -0.5147795677     -9.6826448440     -0.5243568897     -0.0698424625     0.0936781120     0.0111148726     46.0576133728     77.4879837036     -36.9412117004
248 169   -3   17     -0.6488616943     -9.7113771438     -0.3567542552     -0.1081925630     0.0713072204     0.0121801531     46.0576133728     77.4879837036     -36.9412117004
249 122   -2   18     -0.6488616943     -9.7113771438     -0.3567542552     -0.1081925630     0.0713072204     0.0121801531     46.0576133728     77.4879837036     -36.9412117004
250  74   -3   17     -0.6177354812     -9.7544746398     -0.4309782505     -0.1089915275     0.0156463098     0.0151096749     45.1819915771     78.0151138305     -35.0857162475
251  27   -3   17     -0.6273128509     -9.7688407897     -0.5674547195     -0.0741035890     -0.0160457906     0.0124464726     45.1819915771     78.0151138305     -35.0857162475
251 235   -2   17     -0.6273128509     -9.7688407897     -0.5674547195     -0.0741035890     -0.0160457906     0.0124464726     45.1819915771     78.0151138305     -35.0857162475
252 188   -2   17     -0.5075965881     -9.6898279190     -0.5626660346     -0.0852890300     0.0108525466     0.0127127933     45.1819915771     78.0151138305     -35.0857162475
253 140   -1   17     -0.5554831027     -9.7041940689     -0.4764704227     -0.1124536871     0.0832916259     0.0111148726     45.1819915771     78.0151138305     -35.0857162475
254  93   -1   17     -0.5554831027     -9.7041940689     -0.4764704227     -0.1124536871     0.0832916259     0.0111148726     45.1819915771     78.0151138305     -35.0857162475
255  45   -2   18     -0.4166123390     -9.6874332427     -0.3711201906     -0.1337593078     0.1067278027     0.0238982415     45.1819915771     78.0151138305     -35.0857162475
255 254   -2   18     -0.5315398693     -9.7041940689     -0.3759088277     -0.1292318582     0.1445452690     0.0422743272     45.1819915771     78.0151138305     -35.0857162475
  0 207   -2   18     -0.5315398693     -9.7041940689     -0.3759088277     -0.1292318582     0.1445452690     0.0422743272     45.1819915771     78.0151138305     -35.0857162475
  1 159   -3   16     -0.5459058284     -9.7305316925     -0.4118237018     -0.1241717696     0.1450779199     0.0452038526     44.8317451477     75.9065933227     -36.0978050231
  2 112   -3   15     -0.5626660346     -9.8406705856     -0.6201298236     -0.1068609714     0.1578612804     0.0223003172     44.8317451477     75.9065933227     -36.0978050231
  3  64   -3   16     -0.5626660346     -9.8406705856     -0.6201298236     -0.1068609714     0.1578612804     0.0223003172     44.8317451477     75.9065933227     -36.0978050231
  4  15   -3   14     -0.6392844200     -9.7496862411     -0.5985808849     -0.0623855018     0.1229733347     0.0121801531     44.8317451477     75.9065933227     -36.0978050231
  4 223   -3   13     -0.4956250190     -9.6251811981     -0.6105525493     -0.0844900703     0.1211090922     0.0167075967     44.8317451477     75.9065933227     -36.0978050231
  5 175   -3   13     -0.4956250190     -9.6251811981     -0.6105525493     -0.0844900703     0.1211090922     0.0167075967     44.8317451477     75.9065933227     -36.0978050231
  6 127   -2   11     -0.6608333587     -9.7401084899     -0.3399939537     -0.1183127288     0.1541327953     0.0217676782     44.8317451477     75.9065933227     -36.0978050231
  7  80   -2   11     -0.5937922477     -9.6610965728     -0.3902747631     -0.1111220836     0.1765036821     0.0196371173     44.8317451477     75.9065933227     -36.0978050231
  8  32   -2   11     -0.5937922477     -9.6610965728     -0.3902747631     -0.1111220836     0.1765036821     0.0196371173     44.8317451477     75.9065933227     -36.0978050231
  8 240   -2   10     -0.6249184608     -9.7736291885     -0.5339341640     -0.1047304034     0.2308330059     0.0244308781     44.8317451477     75.2037582397     -36.0978050231
  9 192   -2    9     -0.6728049278     -9.6994056701     -0.7135085105     -0.0900827980     0.2654546260     -0.0088591394     44.8317451477     75.2037582397     -36.0978050231
 10 144   -1    8     -0.6728049278     -9.6994056701     -0.7135085105     -0.0900827980     0.2654546260     -0.0088591394     44.8317451477     75.2037582397     -36.0978050231
 11  96   -1    8     -0.8068870544     -9.7712354660     -0.4477385520     -0.1039314389     0.1860912132     -0.0011358549     44.8317451477     75.2037582397     -36.0978050231
 12  48   -1    7     -0.7446346759     -9.7712354660     -0.5099909305     -0.0674455833     0.0875527572     0.0025926268     44.8317451477     75.2037582397     -36.0978050231
 13   0   -1    5     -0.7446346759     -9.7712354660     -0.5099909305     -0.0674455833     0.0875527572     0.0025926268     44.8317451477     75.2037582397     -36.0978050231
 13 207   -1    4     -0.5866093158     -9.7425031661     -0.6823822021     -0.0147141909     0.0310928797     0.0127127933     44.8317451477     75.2037582397     -36.0978050231
 14 160    0    4     -0.5387228012     -9.7161655426     -0.7901268005     0.0119178236     0.0092546262     0.0305562448     44.8317451477     75.2037582397     -36.0978050231
 15 111    0    3     -0.5387228012     -9.7161655426     -0.7901268005     0.0119178236     0.0092546262     0.0305562448     44.8317451477     75.2037582397     -36.0978050231
 16  63   -1    3     -0.4932306766     -9.7113771438     -1.0654740333     0.0318918371     0.0183095111     0.0292246389     44.4814987182     75.5551757812     -34.4109916687
 17  15   -1    4     -0.5052022933     -9.6251811981     -1.0487138032     0.0270980715     0.0438762474     -0.0117886614     44.4814987182     75.5551757812     -34.4109916687
 17 223   -1    5     -0.5052022933     -9.6251811981     -1.0487138032     0.0270980715     0.0438762474     -0.0117886614     44.4814987182     75.5551757812     -34.4109916687
 18 176   -1    6     -0.5602717399     -9.5964498519     -0.8571679115     -0.0157794723     0.0848895549     -0.0384206771     44.4814987182     75.5551757812     -34.4109916687
 19 128    0    6     -0.6201298236     -9.6826448440     -0.5866093158     -0.0519990158     0.0883517169     -0.0179140272     44.4814987182     75.5551757812     -34.4109916687
 20  81    0    6     -0.6201298236     -9.6826448440     -0.5866093158     -0.0519990158     0.0883517169     -0.0179140272     44.4814987182     75.5551757812     -34.4109916687
 21  33    0    7     -0.5123852729     -9.7305316925     -1.0247704982     -0.0400146055     0.0550616931     0.0161749553     44.4814987182     75.5551757812     -34.4109916687
 21 241   -1    7     -0.5004136562     -9.7329254150     -0.7757608890     -0.0450746917     0.0731714677     0.0185718364     44.4814987182     75.5551757812     -34.4109916687
 22 194   -1    6     -0.5004136562     -9.7329254150     -0.7757608890     -0.0450746917     0.0731714677     0.0185718364     44.4814987182     75.5551757812     -34.4109916687
 23 146    0    6     -0.6105525493     -9.7185602188     -0.5243568897     -0.0661139774     0.1251039028     0.0103159117     45.0068702697     76.4337234497     -35.2543983459
 24  98    0    5     -0.6297071456     -9.6922225952     -0.5818206787     -0.0727719879     0.1333598136     0.0129791128     45.0068702697     76.4337234497     -35.2543983459
 25  50    0    4     -0.6297071456     -9.6922225952     -0.5818206787     -0.0727719879     0.1333598136     0.0129791128     45.0068702697     76.4337234497     -35.2543983459
 26   3    0    2     -0.6464673995     -9.6634902954     -0.6991425037     -0.0842237567     0.1045972347     0.0249635195     45.0068702697     76.4337234497     -35.2543983459
 26 211    0    1     -0.6416787624     -9.6634902954     -0.7470290184     -0.1010019183     0.0585238552     0.0281593608     45.0068702697     76.4337234497     -35.2543983459
 27 163    0    1     -0.6416787624     -9.6634902954     -0.7470290184     -0.1010019183     0.0585238552     0.0281593608     45.0068702697     76.4337234497     -35.2543983459
 28 115    0    0     -0.6177354812     -9.6706733703     -0.8763224601     -0.1532006835     0.0257664728     0.0028589468     45.0068702697     76.4337234497     -35.2543983459
 29  67    0    0     -0.5961865901     -9.6922225952     -0.9409692764     -0.1651850938     0.0103199064     -0.0275015544     45.0068702697     76.4337234497     -35.2543983459
 30  19    0    0     -0.5961865901     -9.6922225952     -0.9409692764     -0.1651850938     0.0103199064     -0.0275015544     45.0068702697     76.4337234497     -35.2543983459
 30 227    0    0     -0.5937922477     -9.7065887451     -0.9912500381     -0.1646524524     -0.0136489081     -0.0509377241     45.0068702697     76.4337234497     -35.2543983459
 31 180    0    0     -0.5961865901     -9.7209539413     -1.0487138032     -0.1364225029     -0.0338892412     -0.0725096607     44.8317451477     76.6094360351     -35.0857162475
 32 133    0    0     -0.5961865901     -9.7209539413     -1.0487138032     -0.1364225029     -0.0338892412     -0.0725096607     44.8317451477     76.6094360351     -35.0857162475
 33  85    0    0     -0.5099909305     -9.7401084899     -1.0846285820     -0.0701087856     -0.0485368490     -0.0999406337     44.8317451477     76.6094360351     -35.0857162475
 34  37    0    0     -0.4956250190     -9.6754617691     -1.0295591354     0.0188421478     -0.0581243753     -0.1129903197     44.8317451477     76.6094360351     -35.0857162475
 34 246    0    0     -0.4956250190     -9.6754617691     -1.0295591354     0.0188421478     -0.0581243753     -0.1129903197     44.8317451477     76.6094360351     -35.0857162475
 35 199    0    0     -0.5937922477     -9.7664461135     -1.0439251661     0.0657145023     -0.0706414222     -0.1649227380     44.8317451477     76.6094360351     -35.0857162475
 36 151    0    0     -0.4453442096     -9.7592630386     -0.9840670585     0.1123205184     -0.0959418392     -0.1769071578     44.8317451477     76.6094360351     -35.0857162475
 37 104    0    0     -0.4453442096     -9.7592630386     -0.9840670585     0.1123205184     -0.0959418392     -0.1769071578     44.8317451477     76.6094360351     -35.0857162475
 38  57    0    0     -0.4261896133     -9.6946163177     -0.9361805915     0.1195111637     -0.1063283205     -0.1731786727     44.8317451477     76.6094360351     -35.0857162475
 39  10    0    0     -0.5746376991     -9.7041940689     -1.0822342681     0.0862211513     -0.1292318582     -0.1287032127     44.1312484741     74.8523330688     -33.7362632751
 39 219    0    0     -0.5746376991     -9.7041940689     -1.0822342681     0.0862211513     -0.1292318582     -0.1287032127     44.1312484741     74.8523330688     -33.7362632751
 40 172    0    0     -0.3423882961     -9.6754617691     -0.8882941246     0.0305602335     -0.1974098205     -0.0836951065     44.1312484741     74.8523330688     -33.7362632751
 41 125    0    0     -0.3064734458     -9.7425031661     -0.8667451858     0.0257664704     -0.1569291496     -0.0733086156     44.1312484741     74.8523330688     -33.7362632751
 42  77    0    1     -0.3064734458     -9.7425031661     -0.8667451858     0.0257664704     -0.1569291496     -0.0733086156     44.1312484741     74.8523330688     -33.7362632751
 43  30    0    1     -0.2609812974     -9.6922225952     -0.8691394805     0.0260327935     -0.1521353816     -0.0520030069     44.1312484741     74.8523330688     -33.7362632751
 43 238    0    0     -0.3112620830     -9.6946163177     -0.8451962471     0.0318918371     -0.1310961008     -0.0440134048     44.1312484741     74.8523330688     -33.7362632751
 44 191    0    1     -0.3112620830     -9.6946163177     -0.8451962471     0.0318918371     -0.1310961008     -0.0440134048     44.1312484741     74.8523330688     -33.7362632751
 45 143    0    1     -0.3447826147     -9.7281370162     -0.9026599884     0.0326907992     -0.1300308108     -0.0336269140     44.1312484741     74.8523330688     -33.7362632751
 46  96    0    0     -0.2825301933     -9.6467304229     -0.7973098278     0.0257664704     -0.1342919468     -0.0344258785     43.4307518005     76.6094360351     -34.4109916687
 47  48    0    0     -0.2825301933     -9.6467304229     -0.7973098278     0.0257664704     -0.1342919468     -0.0344258785     43.4307518005     76.6094360351     -34.4109916687
 48   0    0    1     -0.3423882961     -9.7161655426     -0.8787168502     -0.0152468309     -0.1095241661     -0.0400186014     43.4307518005     76.6094360351     -34.4109916687
 48 208    0    1     -0.3016848087     -9.7113771438     -0.8547736167     -0.0389493255     -0.0927459907     -0.0426817989     43.4307518005     76.6094360351     -34.4109916687
 49 160    0    0     -0.3016848087     -9.7113771438     -0.8547736167     -0.0389493255     -0.0927459907     -0.0426817989     43.4307518005     76.6094360351     -34.4109916687
 50 113    0    0     -0.2609812974     -9.7137708663     -0.8787168502     -0.0605212593     -0.0629181337     -0.0440134048     43.4307518005     76.6094360351     -34.4109916687
 51  65    0    0     -0.2825301933     -9.7353200912     -0.9242089271     -0.0450746917     -0.0346882009     -0.0376217174     43.4307518005     76.6094360351     -34.4109916687
 52  17    0    0     -0.2825301933     -9.7353200912     -0.9242089271     -0.0450746917     -0.0346882009     -0.0376217174     43.4307518005     76.6094360351     -34.4109916687
 52 225    0    0     -0.2657699346     -9.7305316925     -0.9289976119     -0.0037950649     -0.0181763505     -0.0216425061     43.4307518005     76.6094360351     -34.4109916687
 53 177    0    0     -0.2753472328     -9.7161655426     -0.9050542831     0.0342887187     0.0017976613     -0.0019348161     44.4814987182     76.2580108642     -36.0978050231
 54 129    0    0     -0.2753472328     -9.7161655426     -0.9050542831     0.0342887187     0.0017976613     -0.0019348161     44.4814987182     76.2580108642     -36.0978050231
 55  81    0    0     -0.3040791034     -9.7209539413     -0.8739281654     0.0537300968     0.0180431900     0.0207023978     44.4814987182     76.2580108642     -36.0978050231
 56  32    0    0     -0.3304166793     -9.7209539413     -0.8619565010     0.0489363288     0.0247011947     0.0332194447     44.4814987182     76.2580108642     -36.0978050231
 56 240    0    0     -0.3304166793     -9.7209539413     -0.8619565010     0.0489363288     0.0247011947     0.0332194447     44.4814987182     76.2580108642     -36.0978050231
 57 191    0    0     -0.3615428924     -9.6730680465     -0.8332246780     0.0302939176     0.0196411132     0.0268277597     44.4814987182     76.2580108642     -36.0978050231
 58 143    0    0     -0.3447826147     -9.6754617691     -0.8643508911     -0.0021971445     0.0039282226     0.0039242279     44.4814987182     76.2580108642     -36.0978050231
 59  95    0    0     -0.3447826147     -9.6754617691     -0.8643508911     -0.0021971445     0.0039282226     0.0039242279     44.4814987182     76.2580108642     -36.0978050231
 60  47    0    0     -0.3471769332     -9.6946163177     -0.8475905418     -0.0173773932     -0.0075235438     -0.0203109073     44.4814987182     76.2580108642     -36.0978050231
 60 255    0    0     -0.3328109979     -9.7089824676     -0.8380132675     -0.0346882057     -0.0149805078     -0.0344258785     44.4814987182     76.2580108642     -36.0978050231
 61 207    0    0     -0.3328109979     -9.7089824676     -0.8380132675     -0.0346882057     -0.0149805078     -0.0344258785     44.4814987182     76.2580108642     -36.0978050231
 62 159    0    0     -0.3112620830     -9.7209539413     -0.8858997344     -0.0573254156     -0.0211058712     -0.0474755668     45.1819915771     76.9608535766     -35.0857162475
 63 112    0    0     -0.2705585718     -9.6874332427     -0.9098430633     -0.0647823810     -0.0173773899     -0.0506714057     45.1819915771     76.9608535766     -35.0857162475
 64  64    0    0     -0.2705585718     -9.6874332427     -0.9098430633     -0.0647823810     -0.0173773899     -0.0506714057     45.1819915771     76.9608535766     -35.0857162475
 65  17    0    0     -0.2897131729     -9.7305316925     -0.9505464553     -0.0488031768     -0.0096541051     -0.0346921968     45.1819915771     76.9608535766     -35.0857162475
 65 225    0    0     -0.3064734458     -9.7520809173     -0.9289976119     -0.0125836300     -0.0072572236     -0.0253709888     45.1819915771     76.9608535766     -35.0857162475
 66 177    0    0     -0.3064734458     -9.7520809173     -0.9289976119     -0.0125836300     -0.0072572236     -0.0253709888     45.1819915771     76.9608535766     -35.0857162475
 67 130    0    0     -0.2825301933     -9.6946163177     -0.8954771041     0.0151136684     -0.0107193851     -0.0253709888     45.1819915771     76.9608535766     -35.0857162475
 68  82    0    0     -0.2585869789     -9.6946163177     -0.8715337753     0.0265654349     -0.0083225059     -0.0157834625     45.1819915771     76.9608535766     -35.0857162475
 69  34    0    0     -0.2585869789     -9.6946163177     -0.8715337753     0.0265654349     -0.0083225059     -0.0157834625     45.1819915771     76.9608535766     -35.0857162475
 69 243    0    0     -0.2729529142     -9.7305316925     -0.9050542831     0.0340223979     0.0025966219     0.0055221486     43.9561233520     76.0823059082     -35.2543983459
 70 194    0    0     -0.2633756160     -9.6658849716     -0.8428019523     0.0244348740     0.0079230251     0.0193707962     43.9561233520     76.0823059082     -35.2543983459
 71 146    0    0     -0.2633756160     -9.6658849716     -0.8428019523     0.0244348740     0.0079230251     0.0193707962     43.9561233520     76.0823059082     -35.2543983459
 72  98    0    0     -0.3232336997     -9.7448978424     -0.8930827140     -0.0061919460     0.0113851869     0.0313552045     43.9561233520     76.0823059082     -35.2543983459
 73  49    0    0     -0.2825301933     -9.6610965728     -0.8691394805     -0.0008655433     0.0135157477     0.0135117530     43.9561233520     76.0823059082     -35.2543983459
 74   1    0    0     -0.2825301933     -9.6610965728     -0.8691394805     -0.0008655433     0.0135157477     0.0135117530     43.9561233520     76.0823059082     -35.2543983459
 74 209    0    0     -0.3088677406     -9.7041940689     -0.8906884193     -0.0123173105     0.0111188662     0.0172402358     43.9561233520     76.0823059082     -35.2543983459
 75 160    0    0     -0.2968961238     -9.7137708663     -0.8835054397     -0.0219048357     0.0073903846     0.0175065541     43.9561233520     76.0823059082     -35.2543983459
 76 112    0    0     -0.2968961238     -9.7137708663     -0.8835054397     -0.0219048357     0.0073903846     0.0175065541     43.9561233520     76.0823059082     -35.2543983459
 77  64    0    0     -0.3160507440     -9.7664461135     -0.9697010993     -0.0037950649     0.0191084728     0.0316215229     43.9561233520     76.7851409912     -36.2664833068
 78  15    0    0     -0.3088677406     -9.6826448440     -0.8811111450     0.0212390279     0.0239022350     0.0406764078     43.9561233520     76.7851409912     -36.2664833068
 78 223    0    0     -0.3088677406     -9.6826448440     -0.8811111450     0.0212390279     0.0239022350     0.0406764078     43.9561233520     76.7851409912     -36.2664833068
 79 174    0    0     -0.3615428924     -9.7041940689     -0.9289976119     0.0191084680     0.0278970360     0.0454701709     43.9561233520     76.7851409912     -36.2664833068
 80 125    0    0     -0.3759088277     -9.6491241455     -0.8428019523     0.0302939176     0.0159126291     0.0220339989     43.9561233520     76.7851409912     -36.2664833068
 81  77    0    0     -0.3759088277     -9.6491241455     -0.8428019523     0.0302939176     0.0159126291     0.0220339989     43.9561233520     76.7851409912     -36.2664833068
 82  29    0    0     -0.3136564254     -9.6251811981     -0.8308303833     0.0009986981     -0.0024634613     0.0055221486     43.9561233520     76.7851409912     -36.2664833068
 82 237    0    0     -0.3112620830     -9.7305316925     -0.8475905418     -0.0368187665     0.0004660605     0.0225666379     43.9561233520     76.7851409912     -36.2664833068
 83 189    0    0     -0.3112620830     -9.7305316925     -0.8475905418     -0.0368187665     0.0004660605     0.0225666379     43.9561233520     76.7851409912     -36.2664833068
 84 140    0    0     -0.3184450626     -9.6898279190     -0.8787168502     -0.0650486993     0.0135157477     0.0457364940     44.3063735961     76.0823059082     -35.9291229248
 85  92    0    0     -0.3471769332     -9.7017993927     -0.9361805915     -0.0791636705     0.0270980787     0.0739664316     44.3063735961     76.0823059082     -35.9291229248
 86  44    0    0     -0.3471769332     -9.7017993927     -0.9361805915     -0.0791636705     0.0270980787     0.0739664316     44.3063735961     76.0823059082     -35.9291229248
 86 252    0    0     -0.3687258243     -9.6730680465     -0.9050542831     -0.0780983877     0.0404140853     0.0824886703     44.3063735961     76.0823059082     -35.9291229248
 87 204    0    0     -0.3998520660     -9.6754617691     -0.9074486732     -0.1084588890     0.0457404899     0.0931414794     44.3063735961     76.0823059082     -35.9291229248
 88 156    0    0     -0.3998520660     -9.6754617691     -0.9074486732     -0.1084588890     0.0457404899     0.0931414794     44.3063735961     76.0823059082     -35.9291229248
 89 108    0    0     -0.3567542552     -9.7377147674     -0.9649125099     -0.1545322895     0.0542627334     0.1096533298     44.3063735961     76.0823059082     -35.9291229248
 90  60    0    0     -0.3711201906     -9.7975721359     -1.0630797147     -0.1212422609     0.2353604316     0.0907446002     44.3063735961     76.0823059082     -35.9291229248
 91  13    0    0     -0.3711201906     -9.7975721359     -1.0630797147     -0.1212422609     0.2353604316     0.0907446002     44.3063735961     76.0823059082     -35.9291229248
 91 221    0    0     -0.2992904472     -9.7448978424     -1.0774456262     -0.0322913217     0.3104627370     0.1080554122     43.6058769226     76.7851409912     -34.5796699523
 92 173    0    0     -0.4716817855     -9.6658849716     -1.1037832498     0.0792968273     0.3613298892     0.1325568675     43.6058769226     76.7851409912     -34.5796699523
 93 125    0    0     -0.4716817855     -9.6658849716     -1.1037832498     0.0792968273     0.3613298892     0.1325568675     43.6058769226     76.7851409912     -34.5796699523
 94  78    1    0     -0.5339341640     -9.6754617691     -0.9912500381     0.1325608491     0.3368284463     0.1772986650     43.6058769226     76.7851409912     -34.5796699523
 95  30    2    0     -0.6680163383     -9.6251811981     -1.0032216310     0.1458768606     0.2393552303     0.1685100936     43.6058769226     76.7851409912     -34.5796699523
 95 238    2    0     -0.6680163383     -9.6251811981     -1.0032216310     0.1458768606     0.2393552303     0.1685100936     43.6058769226     76.7851409912     -34.5796699523
 96 190    1   -1     -0.6249184608     -9.6108150482     -0.9170259475     0.1301639676     0.0579912137     0.1559930419     43.6058769226     76.7851409912     -34.5796699523
 97 142    0   -1     -0.6225241661     -9.6706733703     -0.9002656936     0.0947433948     0.0297612781     0.1003321290     43.6058769226     76.7851409912     -34.5796699523
 98  94    0    0     -0.6225241661     -9.6706733703     -0.9002656936     0.0947433948     0.0297612781     0.1003321290     43.6058769226     76.7851409912     -34.5796699523
 99  46    0    0     -0.6560447216     -9.6132097244     -0.8308303833     0.0723725032     0.0348213624     0.0212350368     43.6058769226     76.7851409912     -34.5796699523
 99 254    0    0     -0.6536503314     -9.6179981231     -0.8451962471     0.0071240625     -0.0011318604     -0.0317626738     45.1819915771     76.6094360351     -36.0978050231
100 206    0    0     -0.6536503314     -9.6179981231     -0.8451962471     0.0071240625     -0.0011318604     -0.0317626738     45.1819915771     76.6094360351     -36.0978050231
101 159    0    0     -0.6177354812     -9.6156044006     -0.8882941246     -0.0474715662     -0.0224374747     -0.0978100776     45.1819915771     76.6094360351     -36.0978050231
102 111    0    0     -0.5698490142     -9.6251811981     -0.8499849319     -0.0842237567     -0.0341555595     -0.1622595548     45.1819915771     76.6094360351     -36.0978050231
103  64    0    0     -0.5698490142     -9.6251811981     -0.8499849319     -0.0842237567     -0.0341555595     -0.1622595548     45.1819915771     76.6094360351     -36.0978050231
104  17    0    0     -0.4788647174     -9.5916604995     -0.8858997344     -0.1406836271     -0.0759678268     -0.1761081933     45.1819915771     76.6094360351     -36.0978050231
104 226    0    0     -0.4573158264     -9.7856006622     -0.9912500381     -0.2024699211     -0.1273676156     -0.1777061080     45.1819915771     76.6094360351     -36.0978050231
105 178    0    0     -0.4573158264     -9.7856006622     -0.9912500381     -0.2024699211     -0.1273676156     -0.1777061080     45.1819915771     76.6094360351     -36.0978050231
106 131    0    0     -0.3567542552     -9.7496862411     -1.0080102682     -0.2392220973     -0.2139216661     -0.1643900966     45.1819915771     76.6094360351     -36.0978050231
107  84    0    0     -0.2729529142     -9.7448978424     -1.0511081218     -0.2485432863     -0.1998066997     -0.1039354324     44.4814987182     75.9065933227     -34.4109916687
108  37    0    0     -0.2729529142     -9.7448978424     -1.0511081218     -0.2485432863     -0.1998066997     -0.1039354324     44.4814987182     75.9065933227     -34.4109916687
108 246    0    0     -0.2418267011     -9.7975721359     -1.1325150728     -0.2221776008     -0.0258996367     -0.0344258785     44.4814987182     75.9065933227     -34.4109916687
109 199   -1    0     -0.3064734458     -9.7784175872     -1.2187107801     -0.1880886268     0.0630512952     0.0899456405     44.4814987182     75.9065933227     -34.4109916687
110 152   -1    0     -0.3064734458     -9.7784175872     -1.2187107801     -0.1880886268     0.0630512952     0.0899456405     44.4814987182     75.9065933227     -34.4109916687
111 104    0    0     -0.2945018005     -9.7760238647     -1.1564583778     -0.1228401780     0.1368219852     0.1948757934     44.4814987182     75.9065933227     -34.4109916687
112  57    0    0     -0.5052022933     -9.7616577148     -1.1851902008     -0.0192416334     0.4364321708     0.2132518768     44.4814987182     75.9065933227     -34.4109916687
113   9    1    0     -0.5052022933     -9.7616577148     -1.1851902008     -0.0192416334     0.4364321708     0.2132518768     44.4814987182     75.9065933227     -34.4109916687
113 218    2    0     -0.5818206787     -9.7257432937     -1.2761745452     0.0148473477     0.4518787384     0.2260352611     44.4814987182     75.9065933227     -34.4109916687
114 170    3   -1     -0.6560447216     -9.5820837020     -1.2498369216     0.0425446462     0.3349641799     0.2302963733     45.1819915771     74.5009155273     -34.7483520507
115 123    3   -1     -0.6560447216     -9.5820837020     -1.2498369216     0.0425446462     0.3349641799     0.2302963733     45.1819915771     74.5009155273     -34.7483520507
116  75    2   -1     -0.6895652294     -9.6970109939     -1.1995562362     0.0537300968     0.2982120323     0.1823587417     45.1819915771     74.5009155273     -34.7483520507
117  27    2   -1     -0.7374516487     -9.6060266494     -1.2067391872     0.0374845552     0.1733078479     0.0768959522     45.1819915771     74.5009155273     -34.7483520507
117 236    2    0     -0.7374516487     -9.6060266494     -1.2067391872     0.0374845552     0.1733078479     0.0768959522     45.1819915771     74.5009155273     -34.7483520507
118 188    1    0     -0.6991425037     -9.5964498519     -1.1851902008     0.0180431890     0.0523984909     0.0025926268     45.1819915771     74.5009155273     -34.7483520507
119 140    0    0     -0.6632276535     -9.6371526718     -1.2306823730     0.0340223979     0.0055261440     -0.0557314872     45.1819915771     74.5009155273     -34.7483520507
120  92    0    0     -0.6632276535     -9.6371526718     -1.2306823730     0.0340223979     0.0055261440     -0.0557314872     45.1819915771     74.5009155273     -34.7483520507
121  44    0    0     -0.6488616943     -9.6060266494     -1.1612470149     0.0992708301     -0.0298944377     -0.0996743106     45.1819915771     74.5009155273     -34.7483520507
121 253    0    0     -0.6225241661     -9.6179981231     -1.1253321170     0.1221743702     -0.1185790538     -0.1348285675     44.1312484741     75.9065933227     -34.0736274719
122 206    0    0     -0.6225241661     -9.6179981231     -1.1253321170     0.1221743702     -0.1185790538     -0.1348285675     44.1312484741     75.9065933227     -34.0736274719
123 160    0    0     -0.5674547195     -9.6443357467     -1.0966002941     0.1064614892     -0.2160522460     -0.1670533180     44.1312484741     75.9065933227     -34.0736274719
124 113    0    0     -0.5171739578     -9.6778564453     -1.0798399448     0.0899496269     -0.2429505586     -0.1998106861     44.1312484741     75.9065933227     -34.0736274719
125  66   -1    0     -0.5171739578     -9.6778564453     -1.0798399448     0.0899496269     -0.2429505586     -0.1998106861     44.1312484741     75.9065933227     -34.0736274719
126  18   -2    0     -0.4070350170     -9.6946163177     -1.0151932239     0.0678450584     -0.2725120782     -0.1942179679     44.1312484741     75.9065933227     -34.0736274719
126 227   -1    0     -0.3591485500     -9.7664461135     -1.0151932239     0.0537300968     -0.2506738185     -0.1508077859     44.1312484741     75.9065933227     -34.0736274719
127 179   -2    0     -0.3591485500     -9.7664461135     -1.0151932239     0.0537300968     -0.2506738185     -0.1508077859     44.1312484741     75.9065933227     -34.0736274719
128 132   -2    0     -0.3471769332     -9.7017993927     -0.9888556480     0.0697093009     -0.1697125339     -0.1334969758     44.1312484741     75.9065933227     -34.0736274719
129  85    0    1     -0.3375996351     -9.6946163177     -0.9720953941     0.0468057680     -0.1737073183     -0.0935489559     44.1312484741     75.9065933227     -34.0736274719
