# Supplementary material for: A localization method for wireless capsule endoscopy using side wall cameras and IMU sensor
Source: Sci Rep. 2021 May 27;11:11204. doi: 10.1038/s41598-021-90523-w (PMC8160358; doi:10.1038/s41598-021-90523-w)
Supplement: Supplementary file 1 — Supplementary Information. [file 41598_2021_90523_MOESM1_ESM.zip › data/sup15]

233 130    0    0     -0.7494233131     -9.7640523910     0.1316878080     -0.0235027551     -0.0003329000     -0.0466766023     25.7432289123     77.1365661621     -51.7851676940
234  82    0    0     -0.5913979530     -9.7257432937     0.1891515731     -0.0008655433     -0.0269649147     -0.0594599723     25.7432289123     77.1365661621     -51.7851676940
235  35    0    0     -0.5913979530     -9.7257432937     0.1891515731     -0.0008655433     -0.0269649147     -0.0594599723     25.7432289123     77.1365661621     -51.7851676940
235 243    0    0     -0.5746376991     -9.6898279190     0.1747856235     -0.0000665821     -0.0152468299     -0.0573294115     25.7432289123     77.1365661621     -51.7851676940
236 196    0    0     -0.6081582069     -9.7496862411     0.1747856235     -0.0227037954     -0.0091214656     -0.0599926090     27.1442203521     77.1365661621     -50.7730789184
237 149    0    0     -0.6081582069     -9.7496862411     0.1747856235     -0.0227037954     -0.0091214656     -0.0599926090     27.1442203521     77.1365661621     -50.7730789184
238 101    0    0     -0.5626660346     -9.7975721359     0.1652083396     -0.0301607608     -0.0216385126     -0.0562641334     27.1442203521     77.1365661621     -50.7730789184
239  54    0    0     -0.5075965881     -9.6634902954     0.2035175085     -0.0272312402     -0.0101867461     -0.0352248382     27.1442203521     77.1365661621     -50.7730789184
240   7    0    0     -0.5075965881     -9.6634902954     0.2035175085     -0.0272312402     -0.0101867461     -0.0352248382     27.1442203521     77.1365661621     -50.7730789184
240 215    0    0     -0.5459058284     -9.7401084899     0.1221105098     -0.0514663743     0.0036619021     -0.0133865821     27.1442203521     77.1365661621     -50.7730789184
241 168    0    0     -0.5866093158     -9.8406705856     0.1005615949     -0.0357534861     0.0065914239     -0.0165824270     27.1442203521     77.1365661621     -50.7730789184
242 120    0    0     -0.5866093158     -9.8406705856     0.1005615949     -0.0357534861     0.0065914239     -0.0165824270     27.1442203521     77.1365661621     -50.7730789184
243  72    0    0     -0.5746376991     -9.7808122634     0.1173218607     0.0119178236     -0.0003329000     -0.0280341911     27.1442203521     77.1365661621     -50.7730789184
244  24    0    0     -0.5435114860     -9.6682786941     0.1939402198     0.0401477575     -0.0035287423     -0.0442797231     27.1442203521     77.1365661621     -50.7730789184
244 233    0    0     -0.5435114860     -9.6682786941     0.1939402198     0.0401477575     -0.0035287423     -0.0442797231     27.1442203521     77.1365661621     -50.7730789184
245 185    0    0     -0.5459058284     -9.7065887451     0.1580253696     0.0185758304     0.0044608631     -0.0528019666     27.1442203521     77.1365661621     -50.7730789184
246 137    0    0     -0.5291455268     -9.7377147674     0.1723913097     -0.0024634637     0.0079230251     -0.0573294115     27.1442203521     77.1365661621     -50.7730789184
247  90    0    0     -0.5291455268     -9.7377147674     0.1723913097     -0.0024634637     0.0079230251     -0.0573294115     27.1442203521     77.1365661621     -50.7730789184
248  43    0    0     -0.5315398693     -9.7185602188     0.1436594247     -0.0125836300     0.0057924633     -0.0522693252     27.1442203521     77.1365661621     -50.7730789184
248 251    0    0     -0.4644988059     -9.7185602188     0.1364764571     -0.0237690782     0.0036619021     -0.0464102840     27.1442203521     77.1365661621     -50.7730789184
249 204    0    0     -0.4644988059     -9.7185602188     0.1364764571     -0.0237690782     0.0036619021     -0.0464102840     27.1442203521     77.1365661621     -50.7730789184
250 156    0    0     -0.5219625949     -9.7736291885     0.1580253696     -0.0219048357     0.0023303015     -0.0288331527     27.1442203521     77.1365661621     -50.7730789184
251 108    0    0     -0.4716817855     -9.7257432937     0.1436594247     -0.0147141909     -0.0139152276     -0.0195119457     27.1442203521     77.1365661621     -50.7730789184
252  61    0    0     -0.4716817855     -9.7257432937     0.1436594247     -0.0147141909     -0.0139152276     -0.0195119457     27.1442203521     77.1365661621     -50.7730789184
253  14    0    0     -0.4644988059     -9.7496862411     0.1388707752     -0.0232364368     -0.0032624220     -0.0304310750     24.6924839019     78.1908187866     -52.7972526550
253 222    0    0     -0.4860476970     -9.7616577148     0.1173218607     -0.0264322781     0.0140483880     -0.0221751475     24.6924839019     78.1908187866     -52.7972526550
254 175    0    0     -0.4860476970     -9.7616577148     0.1173218607     -0.0264322781     0.0140483880     -0.0221751475     24.6924839019     78.1908187866     -52.7972526550
255 127    0    0     -0.5123852729     -9.7448978424     0.0957729530     -0.0280302000     0.0143147087     -0.0232404279     24.6924839019     78.1908187866     -52.7972526550
  0  79    0    0     -0.4836534023     -9.7305316925     0.1364764571     -0.0282965183     0.0111188662     -0.0306973934     24.6924839019     78.1908187866     -52.7972526550
  1  31    0    0     -0.4836534023     -9.7305316925     0.1364764571     -0.0282965183     0.0111188662     -0.0306973934     24.6924839019     78.1908187866     -52.7972526550
  1 239    0    0     -0.4525271415     -9.7712354660     0.1005615949     -0.0192416334     0.0076567049     -0.0227077865     24.6924839019     78.1908187866     -52.7972526550
  2 191    0    0     -0.4716817855     -9.7089824676     0.1221105098     -0.0043277053     0.0089883060     -0.0072612180     24.6924839019     78.1908187866     -52.7972526550
  3 142    0    0     -0.4716817855     -9.7089824676     0.1221105098     -0.0043277053     0.0089883060     -0.0072612180     24.6924839019     78.1908187866     -52.7972526550
  4  93    0    0     -0.4932306766     -9.7209539413     0.1316878080     -0.0083225069     0.0047271828     -0.0035327367     26.7939720153     76.7851409912     -51.4478034973
  5  45    0    0     -0.4668931484     -9.8263044357     0.0957729530     -0.0037950649     0.0052598233     -0.0107233810     26.7939720153     76.7851409912     -51.4478034973
  5 252    0    0     -0.4668931484     -9.8263044357     0.0957729530     -0.0037950649     0.0052598233     -0.0107233810     26.7939720153     76.7851409912     -51.4478034973
  6 204    0    0     -0.4860476970     -9.6658849716     0.1508424043     0.0159126281     0.0073903846     -0.0088591394     26.7939720153     76.7851409912     -51.4478034973
  7 155    0    0     -0.4285839557     -9.6850395202     0.1532367229     -0.0149805116     0.0063251042     0.0031252670     26.7939720153     76.7851409912     -51.4478034973
  8 107    0    0     -0.4285839557     -9.6850395202     0.1532367229     -0.0149805116     0.0063251042     0.0031252670     26.7939720153     76.7851409912     -51.4478034973
  9  59    0    0     -0.4477385520     -9.7472915649     0.1125332117     -0.0357534861     0.0140483880     0.0151096749     26.7939720153     76.7851409912     -51.4478034973
 10  11    0    0     -0.5099909305     -9.7425031661     0.1221105098     -0.0237690782     0.0156463098     0.0084516706     26.7939720153     76.7851409912     -51.4478034973
 10 218    0    0     -0.5099909305     -9.7425031661     0.1221105098     -0.0237690782     0.0156463098     0.0084516706     26.7939720153     76.7851409912     -51.4478034973
 11 169    0    0     -0.5052022933     -9.7568693161     0.0933786296     -0.0072572269     0.0084556655     -0.0232404279     27.6695919036     78.7179489135     -51.2791213989
 12 122    0    0     -0.4884420394     -9.7640523910     0.0933786296     0.0015313384     0.0001997404     -0.0485408449     27.6695919036     78.7179489135     -51.2791213989
 13  73    0    0     -0.4884420394     -9.7640523910     0.0933786296     0.0015313384     0.0001997404     -0.0485408449     27.6695919036     78.7179489135     -51.2791213989
 14  25    0    0     -0.4166123390     -9.7233486175     0.1268991470     0.0145810260     0.0007323807     -0.0397522783     27.6695919036     78.7179489135     -51.2791213989
 14 232    0    0     -0.4118237018     -9.6587018966     0.1484480619     0.0111188650     0.0127167880     -0.0072612180     27.6695919036     78.7179489135     -51.2791213989
 15 184    0    0     -0.4118237018     -9.6587018966     0.1484480619     0.0111188650     0.0127167880     -0.0072612180     27.6695919036     78.7179489135     -51.2791213989
 16 136    0    0     -0.4285839557     -9.7041940689     0.1053502440     -0.0131162703     0.0231032752     0.0276267242     27.6695919036     78.7179489135     -51.2791213989
 17  88    0    0     -0.3016848087     -9.8981342315     -0.0885899734     -0.0264322781     0.0872864341     0.0228329610     27.6695919036     78.7179489135     -51.2791213989
 18  41    0    0     -0.3016848087     -9.8981342315     -0.0885899734     -0.0264322781     0.0872864341     0.0228329610     27.6695919036     78.7179489135     -51.2791213989
 18 249    0    0     -0.6057639122     -9.7305316925     0.0861956501     -0.0120509898     0.1759710407     -0.0240393900     26.2686004638     78.0151138305     -51.9538459777
 19 201    0    0     -0.4860476970     -9.7640523910     0.0622524166     -0.0195079536     0.1216417312     -0.0533346080     26.2686004638     78.0151138305     -51.9538459777
 20 153    0    0     -0.4860476970     -9.7640523910     0.0622524166     -0.0195079536     0.1216417312     -0.0533346080     26.2686004638     78.0151138305     -51.9538459777
 21 105    0    0     -0.4692874431     -9.7161655426     0.1005615949     -0.0035287439     0.0753020286     -0.0629221343     26.2686004638     78.0151138305     -51.9538459777
 22  57    0    0     -0.3830918121     -9.7233486175     0.1005615949     -0.0029961037     0.0526648092     -0.0581283664     26.2686004638     78.0151138305     -51.9538459777
 23   9    0    0     -0.3830918121     -9.7233486175     0.1005615949     -0.0029961037     0.0526648092     -0.0581283664     26.2686004638     78.0151138305     -51.9538459777
 23 217    0    0     -0.3495712518     -9.7927837371     0.0718297100     -0.0096541080     0.0611870527     -0.0251046705     26.2686004638     78.0151138305     -51.9538459777
 24 168    0    1     -0.4190066337     -9.7496862411     0.1173218607     -0.0037950649     0.0987382030     -0.0115223407     26.2686004638     78.0151138305     -51.9538459777
 25 120    0    1     -0.4190066337     -9.7496862411     0.1173218607     -0.0037950649     0.0987382030     -0.0115223407     26.2686004638     78.0151138305     -51.9538459777
 26  72    0    0     -0.5291455268     -9.7017993927     0.1508424043     0.0092546234     0.0811610698     -0.0149845051     26.2686004638     78.0151138305     -51.9538459777
 27  24    0    0     -0.4644988059     -9.7856006622     0.0694353866     0.0057924613     0.0113851869     -0.0344258785     25.0427322387     77.4879837036     -52.7972526550
 27 231    0    0     -0.4644988059     -9.7856006622     0.0694353866     0.0057924613     0.0113851869     -0.0344258785     25.0427322387     77.4879837036     -52.7972526550
 28 183    0    0     -0.3902747631     -9.7017993927     0.1149275422     0.0127167868     -0.0131162667     -0.0498724460     25.0427322387     77.4879837036     -52.7972526550
 29 136    0    0     -0.3567542552     -9.7257432937     0.1221105098     0.0004660580     -0.0091214656     -0.0373553967     25.0427322387     77.4879837036     -52.7972526550
 30  88    0    0     -0.3567542552     -9.7257432937     0.1221105098     0.0004660580     -0.0091214656     -0.0373553967     25.0427322387     77.4879837036     -52.7972526550
 31  40    0    0     -0.3447826147     -9.7496862411     0.0885899734     0.0049935002     -0.0024634613     -0.0101907408     25.0427322387     77.4879837036     -52.7972526550
 31 248    0    0     -0.3735145092     -9.7736291885     -0.1699969768     0.0031292586     0.0412130403     0.0116475117     25.0427322387     77.4879837036     -52.7972526550
 32 200    1    1     -0.3735145092     -9.7736291885     -0.1699969768     0.0031292586     0.0412130403     0.0116475117     25.0427322387     77.4879837036     -52.7972526550
 33 152    1    1     -0.4214009761     -9.6730680465     0.1364764571     -0.0179100332     0.1227070212     0.0302899217     25.0427322387     77.4879837036     -52.7972526550
 34 104    0    1     -0.4214009761     -9.7736291885     0.0622524166     -0.0104530680     0.1088583583     0.0316215229     25.0427322387     77.8394012451     -52.1225280761
 35  56    1    2     -0.4214009761     -9.7736291885     0.0622524166     -0.0104530680     0.1088583583     0.0316215229     25.0427322387     77.8394012451     -52.1225280761
 36   8    1    2     -0.4668931484     -9.7185602188     0.1316878080     0.0012650191     0.1006024360     0.0073863897     25.0427322387     77.8394012451     -52.1225280761
 36 215    1    2     -0.4597101688     -9.7377147674     0.1149275422     -0.0104530680     0.0571922540     -0.0341595554     25.0427322387     77.8394012451     -52.1225280761
 37 167    1    2     -0.4597101688     -9.7377147674     0.1149275422     -0.0104530680     0.0571922540     -0.0341595554     25.0427322387     77.8394012451     -52.1225280761
 38 120    0    2     -0.4980193138     -9.7113771438     0.1316878080     -0.0120509898     0.0124504673     -0.0741075801     25.0427322387     77.8394012451     -52.1225280761
 39  72    0    1     -0.3040791034     -9.7305316925     0.1412650966     -0.0296281223     -0.0418788480     -0.0615905284     25.0427322387     77.8394012451     -52.1225280761
 40  24    1    1     -0.3040791034     -9.7305316925     0.1412650966     -0.0296281223     -0.0418788480     -0.0615905284     25.0427322387     77.8394012451     -52.1225280761
 40 232    1    1     -0.3160507440     -9.7879953384     0.1053502440     -0.0282965183     -0.0235027527     -0.0157834625     25.0427322387     77.8394012451     -52.1225280761
 41 185    0    0     -0.3160507440     -9.7999668121     0.0454921483     -0.0037950649     0.0015313410     0.0175065541     26.4437255859     77.8394012451     -52.4598922729
 42 136    0    1     -0.3160507440     -9.7999668121     0.0454921483     -0.0037950649     0.0015313410     0.0175065541     26.4437255859     77.8394012451     -52.4598922729
 43  88    0    1     -0.3208393812     -9.6994056701     0.0191545906     0.0148473477     0.0225706338     0.0412090492     26.4437255859     77.8394012451     -52.4598922729
 44  39    0    0     -0.3783031463     -9.7161655426     -0.0215489125     0.0039282199     0.0558606529     0.0665094614     26.4437255859     77.8394012451     -52.4598922729
 44 247    0    1     -0.3783031463     -9.7161655426     -0.0215489125     0.0039282199     0.0558606529     0.0665094614     26.4437255859     77.8394012451     -52.4598922729
 45 200    0    1     -0.3974577426     -9.8071498870     -0.0646467447     0.0097872629     0.0859548377     0.0515955352     26.4437255859     77.8394012451     -52.4598922729
 46 152    1    1     -0.3423882961     -9.7784175872     -0.0407035017     0.0454741668     0.1056625247     0.0345510482     26.4437255859     77.8394012451     -52.4598922729
 47 104    1    1     -0.3423882961     -9.7784175872     -0.0407035017     0.0454741668     0.1056625247     0.0345510482     26.4437255859     77.8394012451     -52.4598922729
 48  56    0    2     -0.3256280183     -9.6850395202     -0.0814070034     0.0641165733     0.1549317598     0.0433396100     26.4437255859     77.8394012451     -52.4598922729
 49   8    0    3     -0.4860476970     -9.7089824676     -0.0957729530     0.0398814392     0.1898196983     0.0518618583     26.4437255859     78.5422439575     -52.7972526550
 49 216    0    3     -0.4860476970     -9.7089824676     -0.0957729530     0.0398814392     0.1898196983     0.0518618583     26.4437255859     78.5422439575     -52.7972526550
 50 168    1    3     -0.5722434043     -9.8263044357     0.0957729530     0.0247011923     0.1528011798     0.0593188190     26.4437255859     78.5422439575     -52.7972526550
 51 120    1    3     -0.4788647174     -9.7640523910     0.2442210197     0.0508005666     0.0830253028     0.0678410625     26.4437255859     78.5422439575     -52.7972526550
 52  72    0    4     -0.4788647174     -9.7640523910     0.2442210197     0.0508005666     0.0830253028     0.0678410625     26.4437255859     78.5422439575     -52.7972526550
 53  23    0    4     -0.5075965881     -9.7568693161     0.0119716191     0.0705082654     0.0731714677     0.0681073904     26.4437255859     78.5422439575     -52.7972526550
 53 231    1    4     -0.4788647174     -9.6347589492     0.1125332117     0.0846232318     0.0875527572     0.0774285888     26.4437255859     78.5422439575     -52.7972526550
 54 184    1    4     -0.4788647174     -9.6347589492     0.1125332117     0.0846232318     0.0875527572     0.0774285888     26.4437255859     78.5422439575     -52.7972526550
 55 136    0    3     -0.5123852729     -9.6419420242     0.3615428924     0.0505342483     0.0976729202     0.0904782772     26.4437255859     78.5422439575     -52.7972526550
 56  88    0    3     -0.6249184608     -9.7808122634     0.2154891252     0.0193747892     0.0830253028     0.0915435600     26.2686004638     77.3122711181     -54.6527481079
 57  40    0    4     -0.6249184608     -9.7808122634     0.2154891252     0.0193747892     0.0830253028     0.0915435600     26.2686004638     77.3122711181     -54.6527481079
 57 247    0    4     -0.5985808849     -9.7616577148     0.4190066337     0.0209727120     0.0276307153     0.0878150749     26.2686004638     77.3122711181     -54.6527481079
 58 199    0    4     -0.6991425037     -9.7257432937     0.2897131729     0.0329571127     -0.0048603429     0.0654441833     26.2686004638     77.3122711181     -54.6527481079
 59 151    0    4     -0.6991425037     -9.7257432937     0.2897131729     0.0329571127     -0.0048603429     0.0654441833     26.2686004638     77.3122711181     -54.6527481079
 60 103    0    3     -0.5961865901     -9.6395473480     0.3328109979     0.0239022302     -0.0509337329     0.0465354490     26.2686004638     77.3122711181     -54.6527481079
 61  55    0    2     -0.5171739578     -9.6946163177     0.2849245071     0.0012650191     -0.0370850825     0.0230992794     26.2686004638     77.3122711181     -54.6527481079
 62   7    0    2     -0.5171739578     -9.6946163177     0.2849245071     0.0012650191     -0.0370850825     0.0230992794     26.2686004638     77.3122711181     -54.6527481079
 62 214    0    1     -0.6273128509     -9.7137708663     0.2681642532     -0.0237690782     -0.0059256229     0.0108485519     26.2686004638     77.3122711181     -54.6527481079
 63 167    0    1     -0.5937922477     -9.7568693161     0.2130948066     -0.0365524435     -0.0192416305     0.0100495922     26.2686004638     77.3122711181     -54.6527481079
 64 119    0    1     -0.5937922477     -9.7568693161     0.2130948066     -0.0365524435     -0.0192416305     0.0100495922     26.2686004638     77.3122711181     -54.6527481079
 65  71    0    0     -0.5890036106     -9.7233486175     0.1412650966     -0.0405472469     -0.0155131506     0.0028589468     26.4437255859     77.8394012451     -53.1346168518
 66  23    0    0     -0.5985808849     -9.6730680465     0.1604196929     -0.0440094089     -0.0165784301     0.0092506303     26.4437255859     77.8394012451     -53.1346168518
 66 231    0    0     -0.5985808849     -9.6730680465     0.1604196929     -0.0440094089     -0.0165784301     0.0092506303     26.4437255859     77.8394012451     -53.1346168518
 67 183    0    0     -0.6344957828     -9.7568693161     0.1053502440     -0.0504010915     -0.0149805078     -0.0093917798     26.4437255859     77.8394012451     -53.1346168518
 68 135    0    0     -0.5243568897     -9.8191213607     0.1556310415     -0.0368187665     -0.0232364320     -0.0165824270     26.4437255859     77.8394012451     -53.1346168518
 69  88    0    0     -0.5243568897     -9.8191213607     0.1556310415     -0.0368187665     -0.0232364320     -0.0165824270     26.4437255859     77.8394012451     -53.1346168518
 70  40    0    0     -0.5052022933     -9.7712354660     0.1101388931     0.0095209417     -0.0104530668     0.0057884688     26.4437255859     77.8394012451     -53.1346168518
 70 248    0    0     -0.6273128509     -9.6802511215     0.1029559254     0.0502679300     -0.0048603429     0.0438722515     26.4437255859     77.8394012451     -53.1346168518
 71 200    0    0     -0.6273128509     -9.6802511215     0.1029559254     0.0502679300     -0.0048603429     0.0438722515     26.4437255859     77.8394012451     -53.1346168518
 72 152    0    0     -0.7757608890     -9.8167276382     -0.0143659424     0.0646492195     -0.0477378892     0.0529271364     27.3193454742     78.0151138305     -52.9659347534
 73 105    0    0     -0.9026599884     -9.7305316925     0.0263375616     0.0579912137     -0.1990077400     0.0353500080     27.3193454742     78.0151138305     -52.9659347534
 74  57    0    1     -0.9026599884     -9.7305316925     0.0263375616     0.0579912137     -0.1990077400     0.0353500080     27.3193454742     78.0151138305     -52.9659347534
 75   9    0    2     -0.4716817855     -9.7544746398     0.1652083396     0.0478710460     -0.3257761240     -0.0064622583     27.3193454742     78.0151138305     -52.9659347534
 75 217    0    2     -0.1723913097     -9.6754617691     -0.0119716191     0.0638502597     -0.2256397724     -0.0559978103     27.3193454742     78.0151138305     -52.9659347534
 76 170    0    4     -0.1723913097     -9.6754617691     -0.0119716191     0.0638502597     -0.2256397724     -0.0559978103     27.3193454742     78.0151138305     -52.9659347534
 77 123    0    5     -0.5937922477     -9.5102539062     0.0023943238     0.0345550417     -0.0328239631     -0.0863583087     27.3193454742     78.0151138305     -52.9659347534
 78  75    0    6     -0.4190066337     -9.8071498870     -0.1843629074     -0.0349545240     -0.0197742710     -0.0277678704     27.3193454742     78.0151138305     -52.9659347534
 79  27    0    8     -0.4190066337     -9.8071498870     -0.1843629074     -0.0349545240     -0.0197742710     -0.0277678704     27.3193454742     78.0151138305     -52.9659347534
 79 236    1    9     -0.3567542552     -9.9268665313     -0.0909842967     -0.0266985988     0.0356203198     0.0188381557     25.9183521270     78.3665313720     -53.6406593322
 80 188    1   11     -0.6057639122     -9.6347589492     0.1580253696     0.0239022302     0.1045972347     0.0161749553     25.9183521270     78.3665313720     -53.6406593322
 81 140    0   12     -0.6057639122     -9.6347589492     0.1580253696     0.0239022302     0.1045972347     0.0161749553     25.9183521270     78.3665313720     -53.6406593322
 82  92    0   13     -0.7829438209     -9.6012382507     0.4118237018     -0.0115183484     0.0492026519     0.0119138324     25.9183521270     78.3665313720     -53.6406593322
 83  44    0   13     -0.6297071456     -9.8310928344     0.2466153383     -0.0450746917     -0.0410798835     0.0164412736     25.9183521270     78.3665313720     -53.6406593322
 83 252    0   13     -0.6297071456     -9.8310928344     0.2466153383     -0.0450746917     -0.0410798835     0.0164412736     25.9183521270     78.3665313720     -53.6406593322
 84 205    0   14     -0.5028079986     -9.8167276382     0.1867572593     -0.0298944425     -0.0551948547     0.0209687185     25.9183521270     78.3665313720     -53.6406593322
 85 157    0   13     -0.5267512321     -9.6826448440     0.3375996351     -0.0141815519     0.0025966219     0.0023263068     25.9183521270     78.3665313720     -53.6406593322
 86 109    0   13     -0.5267512321     -9.6826448440     0.3375996351     -0.0141815519     0.0025966219     0.0023263068     25.9183521270     78.3665313720     -53.6406593322
 87  62   -1   14     -0.7470290184     -9.6347589492     0.4214009761     -0.0192416334     0.0422783279     -0.0298984336     26.4437255859     78.1908187866     -54.4840660095
 88  14   -1   13     -0.9170259475     -9.7520809173     0.5554831027     -0.0338892412     -0.0221711540     -0.0440134048     26.4437255859     78.1908187866     -54.4840660095
 88 222    0   12     -0.9170259475     -9.7520809173     0.5554831027     -0.0338892412     -0.0221711540     -0.0440134048     26.4437255859     78.1908187866     -54.4840660095
 89 174    0   11     -0.5554831027     -9.9196834564     0.1652083396     -0.0256333160     -0.1289655447     -0.0298984336     26.4437255859     78.1908187866     -54.4840660095
 90 127    0    9     -0.5459058284     -9.7425031661     0.0287318849     0.0231032729     -0.1124536871     -0.0211098670     26.4437255859     78.1908187866     -54.4840660095
 91  79    0    9     -0.5459058284     -9.7425031661     0.0287318849     0.0231032729     -0.1124536871     -0.0211098670     26.4437255859     78.1908187866     -54.4840660095
 92  30    0    8     -0.4022463798     -9.6682786941     0.0574637699     0.0316255140     -0.0687771797     -0.0136529028     26.4437255859     78.1908187866     -54.4840660095
 92 238    0    8     -0.5387228012     -9.6826448440     0.0215489125     0.0140483846     0.0031292619     -0.0168487429     26.4437255859     78.1908187866     -54.4840660095
 93 190    0   10     -0.5387228012     -9.6826448440     0.0215489125     0.0140483846     0.0031292619     -0.0168487429     26.4437255859     78.1908187866     -54.4840660095
 94 142    0   10     -0.4549215316     -9.8454589843     0.0981672668     -0.0021971445     0.0260327959     -0.0181803436     26.4437255859     78.1908187866     -54.4840660095
 95  94    0   10     -0.5411171436     -9.8837680816     -0.1221105098     0.0505342483     0.0662471389     -0.0144518623     27.4944686889     78.8936614990     -52.7972526550
 96  46    0   11     -0.5411171436     -9.8837680816     -0.1221105098     0.0505342483     0.0662471389     -0.0144518623     27.4944686889     78.8936614990     -52.7972526550
 96 254    0   12     -0.6105525493     -9.6898279190     -0.3280223608     0.0947433948     0.0649155378     -0.0011358549     27.4944686889     78.8936614990     -52.7972526550
 97 206    0   13     -0.4788647174     -9.6275758743     -0.1867572593     0.0798294639     0.0023303015     0.0292246389     27.4944686889     78.8936614990     -52.7972526550
 98 158    0   15     -0.4788647174     -9.6275758743     -0.1867572593     0.0798294639     0.0023303015     0.0292246389     27.4944686889     78.8936614990     -52.7972526550
 99 110    0   17     -0.4142179965     -9.6778564453     -0.0167602658     0.0414793634     0.0164452695     0.0412090492     27.4944686889     78.8936614990     -52.7972526550
100  62    0   19     -0.5483001708     -9.8047552108     -0.2801358699     0.0350876808     0.0678450584     0.0444048929     27.4944686889     78.8936614990     -52.7972526550
101  14    0   20     -0.5483001708     -9.8047552108     -0.2801358699     0.0350876808     0.0678450584     0.0444048929     27.4944686889     78.8936614990     -52.7972526550
101 221    0   21     -0.6464673995     -9.7616577148     0.1149275422     0.0207063913     0.0217716717     0.0526608180     27.4944686889     78.8936614990     -52.7972526550
102 173   -1   23     -0.6680163383     -9.6658849716     0.0957729530     0.0161789488     -0.0440094041     0.0342847251     28.1949653625     79.2450790405     -54.1467056274
103 125   -2   25     -0.6680163383     -9.6658849716     0.0957729530     0.0161789488     -0.0440094041     0.0342847251     28.1949653625     79.2450790405     -54.1467056274
104  77   -2   26     -0.7733665466     -9.6754617691     0.1987288665     0.0073903808     -0.0804952716     0.0156423149     28.1949653625     79.2450790405     -54.1467056274
105  30   -1   26     -0.7781552314     -9.7017993927     0.4980193138     -0.0104530680     -0.1350908994     0.0196371173     28.1949653625     79.2450790405     -54.1467056274
105 238    0   25     -0.7781552314     -9.7017993927     0.4980193138     -0.0104530680     -0.1350908994     0.0196371173     28.1949653625     79.2450790405     -54.1467056274
106 190    0   25     -0.7685779571     -9.8382759094     0.3543598890     0.0044608597     -0.1526680231     0.0180391969     28.1949653625     79.2450790405     -54.1467056274
107 142    0   25     -0.6344957828     -9.8119382858     0.3184450626     0.0297612762     -0.1838274955     0.0329531240     28.1949653625     79.2450790405     -54.1467056274
108  95    0   25     -0.6344957828     -9.8119382858     0.3184450626     0.0297612762     -0.1838274955     0.0329531240     28.1949653625     79.2450790405     -54.1467056274
109  47    0   25     -0.6560447216     -9.5844774246     0.4692874431     0.0342887187     -0.1814306068     0.0121801531     28.1949653625     79.2450790405     -54.1467056274
109 255    0   25     -0.6608333587     -9.6275758743     0.4549215316     0.0057924613     -0.1340256214     -0.0045980172     27.8447170257     79.5964965820     -53.4719810485
110 208    0   25     -0.6608333587     -9.6275758743     0.4549215316     0.0057924613     -0.1340256214     -0.0045980172     27.8447170257     79.5964965820     -53.4719810485
111 160    1   24     -0.5483001708     -9.7664461135     0.4357668876     -0.0251006793     -0.1140516042     -0.0149845051     27.8447170257     79.5964965820     -53.4719810485
112 112    1   24     -0.6249184608     -9.7616577148     0.3471769332     0.0036618990     -0.0690435028     -0.0152508234     27.8447170257     79.5964965820     -53.4719810485
113  65    1   22     -0.6249184608     -9.7616577148     0.3471769332     0.0036618990     -0.0690435028     -0.0152508234     27.8447170257     79.5964965820     -53.4719810485
114  17    1   22     -0.6488616943     -9.7257432937     0.2825301933     0.0265654349     -0.0735709428     -0.0016684950     27.8447170257     79.5964965820     -53.4719810485
114 225    0   22     -0.6728049278     -9.6610965728     0.3519655704     0.0111188650     -0.0863543128     0.0103159117     27.8447170257     79.5964965820     -53.4719810485
115 177    0   20     -0.6728049278     -9.6610965728     0.3519655704     0.0111188650     -0.0863543128     0.0103159117     27.8447170257     79.5964965820     -53.4719810485
116 129    1   20     -0.4525271415     -9.8717966079     0.2346437215     0.0017976593     -0.0876859092     0.0286920051     27.8447170257     79.5964965820     -53.4719810485
117  81    1   19     -0.4980193138     -9.7113771438     0.5267512321     0.0337560772     -0.0056593031     0.0223003172     28.1949653625     77.4879837036     -53.4719810485
118  33    0   17     -0.4980193138     -9.7113771438     0.5267512321     0.0337560772     -0.0056593031     0.0223003172     28.1949653625     77.4879837036     -53.4719810485
118 241    0   17     -0.3663315296     -9.7161655426     0.1915459060     0.0523984909     0.0992708396     0.0254961609     28.1949653625     77.4879837036     -53.4719810485
119 193    0   16     -0.5913979530     -9.6108150482     0.4405555725     0.0113851857     0.2177833080     0.0324204874     28.1949653625     77.4879837036     -53.4719810485
120 145    0   14     -0.5913979530     -9.6108150482     0.4405555725     0.0113851857     0.2177833080     0.0324204874     28.1949653625     77.4879837036     -53.4719810485
121  98    0   14     -0.8092814445     -9.6084213256     0.6488616943     -0.0256333160     0.2207128286     0.0515955352     28.1949653625     77.4879837036     -53.4719810485
122  50    0   14     -0.5052022933     -9.7544746398     0.4716817855     -0.0770331096     0.1591928720     0.0723685073     28.1949653625     77.4879837036     -53.4719810485
123   2    0   14     -0.5052022933     -9.7544746398     0.4716817855     -0.0770331096     0.1591928720     0.0723685073     28.1949653625     77.4879837036     -53.4719810485
123 210    0   13     -0.6368901252     -9.7664461135     0.5770320415     -0.0823595142     0.2100600242     0.0473344135     28.1949653625     77.4879837036     -53.4719810485
124 162    0   12     -0.9289976119     -9.7736291885     0.1125332117     -0.0197742748     0.2164516925     0.0308225631     27.4944686889     77.8394012451     -54.1467056274
125 115    0   10     -0.9289976119     -9.7736291885     0.1125332117     -0.0197742748     0.2164516925     0.0308225631     27.4944686889     77.8394012451     -54.1467056274
126  68   -1    8     -0.9337862968     -9.8598251342     0.5315398693     -0.0077898669     0.1176469326     0.0332194447     27.4944686889     77.8394012451     -54.1467056274
127  20   -1    7     -0.9912500381     -9.8215160369     0.8523792266     0.0454741668     0.0039282226     0.0595851421     27.4944686889     77.8394012451     -54.1467056274
127 228    0    4     -0.9912500381     -9.8215160369     0.8523792266     0.0454741668     0.0039282226     0.0595851421     27.4944686889     77.8394012451     -54.1467056274
128 180   -1    3     -0.6751992702     -9.6826448440     0.5411171436     0.0654481792     -0.0647823810     0.0710369062     27.4944686889     77.8394012451     -54.1467056274
129 132   -1    2     -0.6105525493     -9.3450450897     0.5075965881     -0.0362861204     -0.0376177191     0.0659768295     27.4944686889     77.8394012451     -54.1467056274
130  84    0    0     -0.6105525493     -9.3450450897     0.5075965881     -0.0362861204     -0.0376177191     0.0659768295     27.4944686889     77.8394012451     -54.1467056274
131  36    0    0     -0.4309782505     -9.4336357116     0.3495712518     -0.1787674188     0.0454741668     0.0635799455     27.4944686889     77.8394012451     -54.1467056274
131 244    0    0     -0.7853381633     -9.9172887802     0.0071829710     -0.2211123228     0.2121905803     0.0462691354     27.4944686889     77.8394012451     -54.1467056274
132 197    0    0     -0.7853381633     -9.9172887802     0.0071829710     -0.2211123228     0.2121905803     0.0462691354     27.4944686889     77.8394012451     -54.1467056274
133 149    0    0     -1.1780072450     -9.7185602188     0.1316878080     -0.1457437133     0.1842269802     0.0409427261     28.1949653625     79.2450790405     -53.4719810485
134 101    0    0     -0.8116757392     -9.8789796829     0.0622524166     -0.1385530710     0.0292286376     0.0185718364     28.1949653625     79.2450790405     -53.4719810485
135  54    0    0     -0.8116757392     -9.8789796829     0.0622524166     -0.1385530710     0.0292286376     0.0185718364     28.1949653625     79.2450790405     -53.4719810485
136   6    0    0     -0.8308303833     -9.6275758743     0.1652083396     -0.0765004682     -0.0067245841     -0.0235067486     28.1949653625     79.2450790405     -53.4719810485
136 214    0    0     -0.8571679115     -9.5772943496     0.1364764571     -0.0818268680     -0.0008655404     -0.0693138170     28.1949653625     79.2450790405     -53.4719810485
137 166    0    0     -0.8571679115     -9.5772943496     0.1364764571     -0.0818268680     -0.0008655404     -0.0693138170     28.1949653625     79.2450790405     -53.4719810485
138 119    0    0     -0.7230857849     -9.7832069396     0.0550694465     -0.1002029657     -0.0293617963     -0.0922173500     28.1949653625     79.2450790405     -53.4719810485
139  71    0    0     -0.6991425037     -9.7832069396     0.0263375616     -0.0685108613     -0.0341555595     -0.0940815830     28.1949653625     79.2450790405     -53.4719810485
140  23    0    0     -0.6991425037     -9.7832069396     0.0263375616     -0.0685108613     -0.0341555595     -0.0940815830     28.1949653625     79.2450790405     -53.4719810485
140 232    0    0     -0.7661836147     -9.7233486175     0.0359148550     -0.0362861204     -0.0341555595     -0.0967447853     28.5452117919     78.5422439575     -51.1104393005
141 185    0    0     -0.6129468917     -9.8047552108     0.0814070034     -0.0346882057     -0.0458736467     -0.1097944850     28.5452117919     78.5422439575     -51.1104393005
142 137    0    0     -0.6129468917     -9.8047552108     0.0814070034     -0.0346882057     -0.0458736467     -0.1097944850     28.5452117919     78.5422439575     -51.1104393005
143  90    0    0     -0.5722434043     -9.8310928344     0.0407035017     -0.0221711564     -0.0243017148     -0.0757054996     28.5452117919     78.5422439575     -51.1104393005
144  42    0    0     -0.6273128509     -9.6874332427     0.0766183614     0.0167115869     -0.0016645008     -0.0232404279     28.5452117919     78.5422439575     -51.1104393005
144 250    0    0     -0.6273128509     -9.6874332427     0.0766183614     0.0167115869     -0.0016645008     -0.0232404279     28.5452117919     78.5422439575     -51.1104393005
145 203    0    0     -0.6225241661     -9.6347589492     0.1149275422     0.0175105466     0.0143147087     0.0143107151     28.5452117919     78.5422439575     -51.1104393005
146 155    0    0     -0.5794263362     -9.7568693161     0.0838013267     -0.0107193887     0.0452078437     0.0457364940     28.5452117919     78.5422439575     -51.1104393005
147 107    0    0     -0.5794263362     -9.7568693161     0.0838013267     -0.0107193887     0.0452078437     0.0457364940     28.5452117919     78.5422439575     -51.1104393005
148  59    0    0     -0.7446346759     -9.7760238647     0.0526751232     -0.0099204292     0.0705082654     0.0412090492     28.1949653625     78.5422439575     -53.4719810485
149  11    0    0     -0.6895652294     -9.8286991119     0.0359148550     -0.0045940246     0.0478710508     0.0292246389     28.1949653625     78.5422439575     -53.4719810485
149 219    0    0     -0.6895652294     -9.8286991119     0.0359148550     -0.0045940246     0.0478710508     0.0292246389     28.1949653625     78.5422439575     -53.4719810485
150 171    0    0     -0.7015368461     -9.7927837371     0.0790126848     0.0215053510     0.0555943298     0.0137780737     28.1949653625     78.5422439575     -53.4719810485
151 123    0    0     -0.7159028053     -9.7640523910     0.0766183614     0.0505342483     0.0806284236     -0.0109897005     28.1949653625     78.5422439575     -53.4719810485
152  75    0    0     -0.7159028053     -9.7640523910     0.0766183614     0.0505342483     0.0806284236     -0.0109897005     28.1949653625     78.5422439575     -53.4719810485
153  27    0    0     -0.5890036106     -9.7377147674     0.0861956501     0.0659808206     0.1035319685     -0.0445460414     28.1949653625     78.5422439575     -53.4719810485
153 235    0    0     -0.2825301933     -9.6802511215     0.1604196929     0.0950097179     0.3208492279     -0.1002069592     28.1949653625     78.5422439575     -53.4719810485
154 188    0    0     -0.2825301933     -9.6802511215     0.1604196929     0.0950097179     0.3208492279     -0.1002069592     28.1949653625     78.5422439575     -53.4719810485
155 140    0    0     -0.4333725929     -9.6754617691     0.1412650966     0.0771662664     0.5272473812     -0.0823635005     27.4944686889     79.5964965820     -54.1467056274
156  92    0    0     -0.3471769332     -9.7832069396     0.1005615949     0.0654481792     0.6734571456     -0.0562641334     27.4944686889     79.5964965820     -54.1467056274
157  44    0    0     -0.3471769332     -9.7832069396     0.1005615949     0.0654481792     0.6734571456     -0.0562641334     27.4944686889     79.5964965820     -54.1467056274
157 252    0    0     0.0814070034     -9.4887046813     0.0670410633     0.1022003650     0.8747951507     -0.0541335678     27.4944686889     79.5964965820     -54.1467056274
158 204    0    0     -0.7566062927     -9.7353200912     0.0407035017     0.1384198904     1.1283318996     -0.0637210893     27.4944686889     79.5964965820     -54.1467056274
159 156    0    0     -0.7566062927     -9.7353200912     0.0407035017     0.1384198904     1.1283318996     -0.0637210893     27.4944686889     79.5964965820     -54.1467056274
160 108    0    0     -0.5578774452     -9.8550367355     -0.0023943238     0.1674487829     1.0700078010     0.0017936668     27.4944686889     79.5964965820     -54.1467056274
161  60    0    0     -0.5363285064     -9.6970109939     0.2585869789     0.2169843435     1.0657466650     0.0009947060     27.4944686889     79.5964965820     -54.1467056274
162  11   -1    0     -0.5363285064     -9.6970109939     0.2585869789     0.2169843435     1.0657466650     0.0009947060     27.4944686889     79.5964965820     -54.1467056274
162 219   -1    0     -0.7637892246     -9.6802511215     0.1604196929     0.2034020185     1.1190106868     -0.0333605980     27.4944686889     79.5964965820     -54.1467056274
163 171   -1    0     -0.7254800796     -9.6730680465     0.1915459060     0.1677151203     1.0843890953     -0.0642537355     28.1949653625     79.2450790405     -55.8335189819
164 123   -1    0     -0.7254800796     -9.6730680465     0.1915459060     0.1677151203     1.0843890953     -0.0642537355     28.1949653625     79.2450790405     -55.8335189819
165  75   -1    0     -0.8643508911     -9.6706733703     0.2346437215     0.1357566833     1.0321903228     -0.0812982273     28.1949653625     79.2450790405     -55.8335189819
166  28   -1    0     -0.8284359931     -9.7472915649     0.1771799468     0.1213754177     0.9192706108     -0.0948805522     28.1949653625     79.2450790405     -55.8335189819
166 236   -1    0     -0.8284359931     -9.7472915649     0.1771799468     0.1213754177     0.9192706108     -0.0948805522     28.1949653625     79.2450790405     -55.8335189819
167 188   -1    0     -0.5075965881     -9.8382759094     0.1580253696     0.1421483755     0.8130088806     -0.1252410411     28.1949653625     79.2450790405     -55.8335189819
168 140   -1    1     -0.4070350170     -9.5605344772     0.3615428924     0.1607907867     0.9107483863     -0.2149909496     28.1949653625     79.2450790405     -55.8335189819
169  92   -1    1     -0.4070350170     -9.5605344772     0.3615428924     0.1607907867     0.9107483863     -0.2149909496     28.1949653625     79.2450790405     -55.8335189819
170  44    0    1     -0.7039311408     -9.4671554565     0.4453442096     0.0649155378     1.0183417797     -0.2509441614     28.1949653625     79.2450790405     -55.8335189819
170 252   -1    1     -0.4932306766     -9.7712354660     0.1771799468     -0.0392156486     1.0202059745     -0.2027402162     25.0427322387     78.5422439575     -57.1829681396
171 205   -1    1     -0.4932306766     -9.7712354660     0.1771799468     -0.0392156486     1.0202059745     -0.2027402162     25.0427322387     78.5422439575     -57.1829681396
172 157    0    1     -0.5171739578     -9.8670082092     0.2466153383     -0.0506674098     1.0058246850     -0.1161861658     25.0427322387     78.5422439575     -57.1829681396
173 110    0    1     -0.2442210197     -9.8406705856     0.2657699346     0.0031292586     1.0545612573     -0.0344258785     25.0427322387     78.5422439575     -57.1829681396
174  62    0    1     -0.2442210197     -9.8406705856     0.2657699346     0.0031292586     1.0545612573     -0.0344258785     25.0427322387     78.5422439575     -57.1829681396
175  14    0    0     -0.0622524166     -9.6778564453     0.6129468917     0.0630512952     1.2580298185     0.0049895086     25.0427322387     78.5422439575     -57.1829681396
175 222    1    1     -0.5770320415     -9.7544746398     0.1819685935     0.1067278027     1.5003812313     0.0752980232     25.0427322387     78.5422439575     -57.1829681396
176 174    2    1     -0.5770320415     -9.7544746398     0.1819685935     0.1067278027     1.5003812313     0.0752980232     25.0427322387     78.5422439575     -57.1829681396
177 127    3    0     -0.3735145092     -9.8095445632     0.2298550844     0.1400178194     1.4042396545     0.1607868099     25.0427322387     78.5422439575     -57.1829681396
178  79    3    0     -0.5961865901     -9.5341968536     0.2633756160     0.1240386128     1.4641616344     0.1650479316     27.4944686889     78.5422439575     -61.2313194274
179  31    2   -1     -0.5961865901     -9.5341968536     0.2633756160     0.1240386128     1.4641616344     0.1650479316     27.4944686889     78.5422439575     -61.2313194274
179 239    2   -2     -0.4549215316     -9.8526420593     0.1747856235     0.0454741668     1.4292737007     0.1807608127     27.4944686889     78.5422439575     -61.2313194274
180 192    2   -2     -0.7542119503     -9.7640523910     0.1484480619     0.1075267553     1.4689554214     0.1392148733     27.4944686889     78.5422439575     -61.2313194274
181 144    1   -2     -0.7542119503     -9.7640523910     0.1484480619     0.1075267553     1.4689554214     0.1392148733     27.4944686889     78.5422439575     -61.2313194274
182  97    1   -2     -1.1851902008     -9.4623670578     0.1580253696     0.1176469206     1.4053049087     0.1400138282     27.4944686889     78.5422439575     -61.2313194274
183  48    1   -2     -0.9074486732     -9.6539134979     0.2226721048     -0.0219048357     1.1807969856     0.2105886697     27.4944686889     78.5422439575     -61.2313194274
184   1    0   -1     -0.9074486732     -9.6539134979     0.2226721048     -0.0219048357     1.1807969856     0.2105886697     27.4944686889     78.5422439575     -61.2313194274
184 209    0   -1     -0.7326630592     -9.6778564453     0.1197161788     -0.0583907032     0.9757305145     0.1663795232     27.4944686889     78.5422439575     -61.2313194274
185 161    1   -1     -0.9050542831     -9.7520809173     0.1197161788     -0.0677119016     0.9581533432     0.1075227737     27.6695919036     78.7179489135     -62.0747261047
186 114    2    0     -0.9050542831     -9.7520809173     0.1197161788     -0.0677119016     0.9581533432     0.1075227737     27.6695919036     78.7179489135     -62.0747261047
187  66    1    0     -0.8787168502     -9.7377147674     0.1173218607     -0.0509337329     0.9253959655     0.0931414794     27.6695919036     78.7179489135     -62.0747261047
188  18    1    0     -0.8499849319     -9.6467304229     0.2418267011     -0.0389493255     0.8444346427     0.0667757892     27.6695919036     78.7179489135     -62.0747261047
188 226    2    0     -0.8499849319     -9.6467304229     0.2418267011     -0.0389493255     0.8444346427     0.0667757892     27.6695919036     78.7179489135     -62.0747261047
189 179    2    0     -0.7613949298     -9.6634902954     0.1819685935     -0.1156495332     0.7980949401     0.0904782772     27.6695919036     78.7179489135     -62.0747261047
190 131    2    0     -0.9553351402     -9.7640523910     0.0502807998     -0.1590597152     0.7666691780     0.1227030158     27.6695919036     78.7179489135     -62.0747261047
191  83    2    0     -0.9553351402     -9.7640523910     0.0502807998     -0.1590597152     0.7666691780     0.1227030158     27.6695919036     78.7179489135     -62.0747261047
192  35    2   -1     -0.9122373580     -9.7305316925     -0.0023943238     -0.1532006835     0.6803813934     0.1741028070     27.6695919036     78.7179489135     -62.0747261047
192 243    3   -1     -1.0966002941     -9.7401084899     -0.1963345432     -0.0996703243     0.6231226444     0.1469381570     29.5959568023     79.9479141235     -63.5928573608
193 195    3    0     -1.0966002941     -9.7401084899     -0.1963345432     -0.0996703243     0.6231226444     0.1469381570     29.5959568023     79.9479141235     -63.5928573608
194 148    2   -1     -0.9457578659     -9.7425031661     -0.0814070034     -0.0458736467     0.3528076410     0.1176429271     29.5959568023     79.9479141235     -63.5928573608
195 100    2   -1     -1.2306823730     -9.6563072204     -0.1915459060     0.0337560772     0.3762438297     0.0001957454     29.5959568023     79.9479141235     -63.5928573608
196  52    1    0     -1.2306823730     -9.6563072204     -0.1915459060     0.0337560772     0.3762438297     0.0001957454     29.5959568023     79.9479141235     -63.5928573608
197   4    1    0     -1.0870230197     -9.8286991119     -0.0933786296     0.0707745838     0.2073968172     -0.0264362716     29.5959568023     79.9479141235     -63.5928573608
197 212    1    0     -0.9361805915     -9.7760238647     -0.0670410633     0.1280334110     0.0902159500     -0.0469429206     29.5959568023     79.9479141235     -63.5928573608
198 164    0    0     -0.9361805915     -9.7760238647     -0.0670410633     0.1280334110     0.0902159500     -0.0469429206     29.5959568023     79.9479141235     -63.5928573608
199 116    0    0     -0.9553351402     -9.7089824676     0.0191545906     0.1464095020     0.0950097179     -0.0972774314     29.5959568023     79.9479141235     -63.5928573608
200  68    0    0     -0.9649125099     -9.7113771438     0.0311262083     0.1541327857     0.0888843536     -0.1111260771     29.5959568023     79.9479141235     -63.5928573608
201  21    0    0     -0.9649125099     -9.7113771438     0.0311262083     0.1541327857     0.0888843536     -0.1111260771     29.5959568023     79.9479141235     -63.5928573608
201 229    0    0     -0.9577294349     -9.5772943496     0.0383091812     0.1365556597     0.0803621101     -0.1268389701     28.1949653625     78.8936614990     -63.5928573608
202 182    0    0     -0.7853381633     -9.8382759094     -0.4190066337     0.1006024360     0.0691766643     -0.1457476854     28.1949653625     78.8936614990     -63.5928573608
203 134    0    0     -0.7853381633     -9.8382759094     -0.4190066337     0.1006024360     0.0691766643     -0.1457476854     28.1949653625     78.8936614990     -63.5928573608
204  87    1    1     -1.0630797147     -9.6347589492     -0.2250664234     0.1048635601     0.0702419376     -0.1665206670     28.1949653625     78.8936614990     -63.5928573608
205  39    1    3     -0.9673068046     -9.7832069396     -0.0718297100     0.0635839414     -0.0424114799     -0.1100607991     28.1949653625     78.8936614990     -63.5928573608
205 247    1    6     -0.9673068046     -9.7832069396     -0.0718297100     0.0635839414     -0.0424114799     -0.1100607991     28.1949653625     78.8936614990     -63.5928573608
206 200    2    7     -0.8068870544     -9.6970109939     -0.1268991470     0.0571922540     -0.1028661608     -0.0695801353     28.1949653625     78.8936614990     -63.5928573608
207 152    2    8     -0.8164643287     -9.6778564453     0.2753472328     0.0654481792     -0.0717067050     -0.0802329444     28.1949653625     78.8936614990     -63.5928573608
208 105    3    9     -0.8164643287     -9.6778564453     0.2753472328     0.0654481792     -0.0717067050     -0.0802329444     28.1949653625     78.8936614990     -63.5928573608
209  57    3   10     -0.4668931484     -9.7305316925     -0.2753472328     0.0611870574     -0.0176437115     -0.1185830478     30.1213283538     78.3665313720     -64.7736282348
210  11    3   11     -0.7159028053     -9.7975721359     -0.3040791034     0.0827589893     0.0462731266     -0.1657217121     30.1213283538     78.3665313720     -64.7736282348
210 219    4   11     -0.7159028053     -9.7975721359     -0.3040791034     0.0827589893     0.0462731266     -0.1657217121     30.1213283538     78.3665313720     -64.7736282348
211 172    3   14     -1.2761745452     -9.5653228759     -0.2585869789     0.0806284236     0.0508005666     -0.1963485240     30.1213283538     78.3665313720     -64.7736282348
212 125    3   16     -0.8020984649     -9.7329254150     0.0885899734     0.0007323772     -0.1010019183     -0.1241757631     30.1213283538     78.3665313720     -64.7736282348
213  78    5   17     -0.8020984649     -9.7329254150     0.0885899734     0.0007323772     -0.1010019183     -0.1241757631     30.1213283538     78.3665313720     -64.7736282348
214  30    6   19     -0.4022463798     -9.8646135330     0.3256280183     -0.0235027551     -0.1113884091     -0.0892878341     30.1213283538     78.3665313720     -64.7736282348
214 239    6   20     -0.3399939537     -9.8239097595     0.6153411865     0.0465394496     0.0020639815     -0.0887551879     30.1213283538     78.3665313720     -64.7736282348
215 192    6   19     -0.3399939537     -9.8239097595     0.6153411865     0.0465394496     0.0020639815     -0.0887551879     30.1213283538     78.3665313720     -64.7736282348
216 144    5   18     -0.8404075622     -9.6108150482     -0.2609812974     0.1248375654     0.0750357055     -0.1026038408     28.1949653625     78.1908187866     -66.6291198730
217  97    5   18     -0.8404075622     -9.6299695968     -0.4908363342     0.0574585723     -0.0008655404     -0.0448123645     28.1949653625     78.1908187866     -66.6291198730
218  49    6   19     -0.8404075622     -9.6299695968     -0.4908363342     0.0574585723     -0.0008655404     -0.0448123645     28.1949653625     78.1908187866     -66.6291198730
219   1    7   20     -0.2178834438     -9.7688407897     -0.1484480619     -0.0163121104     -0.0940775966     0.0593188190     28.1949653625     78.1908187866     -66.6291198730
219 210    7   22     -0.2561926364     -9.7377147674     0.4956250190     -0.0357534861     0.0569259357     0.0558566570     28.1949653625     78.1908187866     -66.6291198730
220 162    7   23     -0.2561926364     -9.7377147674     0.4956250190     -0.0357534861     0.0569259357     0.0558566570     28.1949653625     78.1908187866     -66.6291198730
221 114    7   23     -0.3375996351     -9.7472915649     0.0909842967     0.0097872629     0.2556007862     0.0252298402     28.1949653625     78.1908187866     -66.6291198730
222  66    6   24     -0.4932306766     -9.6563072204     0.1436594247     0.0324244785     0.4566725254     -0.0139192223     28.1949653625     78.1908187866     -66.6291198730
223  18    5   24     -0.4932306766     -9.6563072204     0.1436594247     0.0324244785     0.4566725254     -0.0139192223     28.1949653625     78.1908187866     -66.6291198730
223 227    5   25     -0.7470290184     -9.4240579605     0.1245048284     0.0060587806     0.4524113655     -0.0405512428     27.8447170257     78.8936614990     -65.6170349121
224 179    5   26     -1.0104045867     -9.6179981231     0.1699969768     -0.0943439102     0.2675851821     -0.0346921968     27.8447170257     78.8936614990     -65.6170349121
225 131    4   26     -1.0104045867     -9.6179981231     0.1699969768     -0.0943439102     0.2675851821     -0.0346921968     27.8447170257     78.8936614990     -65.6170349121
226  84    4   28     -0.7757608890     -9.9651756286     0.2633756160     -0.1366888284     0.0470720863     -0.0006032148     27.8447170257     78.8936614990     -65.6170349121
227  36    4   29     -0.7685779571     -9.8574304580     0.6344957828     -0.0970071220     -0.0309597206     0.0081853504     27.8447170257     78.8936614990     -65.6170349121
227 244    4   29     -0.7685779571     -9.8574304580     0.6344957828     -0.0970071220     -0.0309597206     0.0081853504     27.8447170257     78.8936614990     -65.6170349121
228 196    4   29     -0.4142179965     -9.6706733703     0.0766183614     -0.0421451663     -0.0120509874     0.0071200699     27.8447170257     78.8936614990     -65.6170349121
229 148    4   28     -0.6823822021     -9.6443357467     0.2202777862     -0.0533306121     0.0811610698     -0.0261699533     27.8447170257     78.8936614990     -65.6170349121
230 101    4   28     -0.6823822021     -9.6443357467     0.2202777862     -0.0533306121     0.0811610698     -0.0261699533     27.8447170257     78.8936614990     -65.6170349121
231  54    4   28     -0.6129468917     -9.7113771438     0.2801358699     -0.0519990158     0.0899496364     -0.0373553967     27.8447170257     78.8936614990     -65.6170349121
232   6    4   28     -0.5985808849     -9.8119382858     0.1508424043     -0.0240353965     0.0502679300     -0.0490734863     28.3700885772     78.7179489135     -66.7978057861
232 214    4   27     -0.5985808849     -9.8119382858     0.1508424043     -0.0240353965     0.0502679300     -0.0490734863     28.3700885772     78.7179489135     -66.7978057861
233 166    4   26     -0.8428019523     -9.6299695968     0.9744897842     -0.0458736467     0.0430772876     -0.0613242101     28.3700885772     78.7179489135     -66.7978057861
234 118    3   25     -0.4429498672     -9.8765850067     0.3567542552     -0.0227037954     0.0084556655     -0.0445460414     28.3700885772     78.7179489135     -66.7978057861
235  70    3   25     -0.4429498672     -9.8765850067     0.3567542552     -0.0227037954     0.0084556655     -0.0445460414     28.3700885772     78.7179489135     -66.7978057861
236  22    3   25     -0.3783031463     -9.6706733703     -0.5219625949     0.0220379924     0.1243049383     -0.0607915782     28.3700885772     78.7179489135     -66.7978057861
236 231    4   24     -0.6560447216     -9.7017993927     0.5315398693     -0.0432104492     0.1541327953     -0.0711780548     28.3700885772     78.7179489135     -66.7978057861
237 184    5   24     -0.6560447216     -9.7017993927     0.5315398693     -0.0432104492     0.1541327953     -0.0711780548     28.3700885772     78.7179489135     -66.7978057861
238 136    4   24     -0.4884420394     -9.8622188568     0.2561926364     0.0004660580     0.0915475559     -0.0480082035     28.3700885772     78.7179489135     -66.7978057861
239  88    4   24     -0.6464673995     -9.6012382507     0.3735145092     0.0017976593     0.1024666786     -0.0498724460     27.1442203521     78.5422439575     -64.6049499511
240  40    4   24     -0.6464673995     -9.6012382507     0.3735145092     0.0017976593     0.1024666786     -0.0498724460     27.1442203521     78.5422439575     -64.6049499511
240 249    4   24     -0.6153411865     -9.7688407897     0.5099909305     -0.0373514032     0.0465394496     -0.0245720291     27.1442203521     78.5422439575     -64.6049499511
241 201    4   24     -0.4357668876     -9.8382759094     0.3208393812     -0.0248343563     0.0262991166     0.0089843101     27.1442203521     78.5422439575     -64.6049499511
242 153    4   23     -0.4357668876     -9.8382759094     0.3208393812     -0.0248343563     0.0262991166     0.0089843101     27.1442203521     78.5422439575     -64.6049499511
243 106    4   22     -0.6105525493     -9.6898279190     -0.2059118509     0.0209727120     0.0750357055     0.0084516706     27.1442203521     78.5422439575     -64.6049499511
244  58    4   22     -0.4477385520     -9.7281370162     -0.0885899734     0.0111188650     0.0659808206     0.0119138324     27.1442203521     78.5422439575     -64.6049499511
245  10    4   22     -0.4477385520     -9.7281370162     -0.0885899734     0.0111188650     0.0659808206     0.0119138324     27.1442203521     78.5422439575     -64.6049499511
245 218    4   22     -0.5243568897     -9.6802511215     0.2514039993     0.0057924613     0.1197774887     -0.0149845051     27.1442203521     78.5422439575     -64.6049499511
246 171    3   22     -0.4333725929     -9.7951784133     0.2945018005     0.0326907992     0.1149837255     -0.0224414682     27.6695919036     77.6636886596     -64.7736282348
247 123    3   22     -0.4333725929     -9.7951784133     0.2945018005     0.0326907992     0.1149837255     -0.0224414682     27.6695919036     77.6636886596     -64.7736282348
248  76    3   22     -0.8284359931     -9.6682786941     0.2394323587     0.0364192771     0.1741068124     -0.0650526952     27.6695919036     77.6636886596     -64.7736282348
249  28    3   22     -0.6656219959     -9.8095445632     0.1221105098     -0.0061919460     0.0665134525     -0.0533346080     27.6695919036     77.6636886596     -64.7736282348
249 236    4   22     -0.6656219959     -9.8095445632     0.1221105098     -0.0061919460     0.0665134525     -0.0533346080     27.6695919036     77.6636886596     -64.7736282348
250 189    4   22     -0.5004136562     -9.8191213607     0.2609812974     0.0044608597     0.0028629419     -0.0253709888     27.6695919036     77.6636886596     -64.7736282348
251 140    4   23     -0.7254800796     -9.5796890258     0.2777415513     0.0161789488     0.0049935026     -0.0322953176     27.6695919036     77.6636886596     -64.7736282348
252  93    4   23     -0.7254800796     -9.5796890258     0.2777415513     0.0161789488     0.0049935026     -0.0322953176     27.6695919036     77.6636886596     -64.7736282348
253  45    4   22     -0.3998520660     -9.8071498870     0.2992904472     -0.0306933999     0.0033955817     -0.0283005123     27.6695919036     77.6636886596     -64.7736282348
253 252    4   22     -0.5052022933     -9.6443357467     0.2705585718     0.0017976593     0.0768999481     -0.0485408449     28.1949653625     78.5422439575     -65.2796707153
254 204    4   22     -0.5052022933     -9.6443357467     0.2705585718     0.0017976593     0.0768999481     -0.0485408449     28.1949653625     78.5422439575     -65.2796707153
255 157    4   21     -0.6177354812     -9.7568693161     0.0215489125     -0.0016645026     0.1136521220     -0.0525356483     28.1949653625     78.5422439575     -65.2796707153
  0 110    3   21     -0.3495712518     -9.7065887451     0.3687258243     -0.0173773932     0.0726388216     -0.0224414682     28.1949653625     78.5422439575     -65.2796707153
  1  62    3   22     -0.3495712518     -9.7065887451     0.3687258243     -0.0173773932     0.0726388216     -0.0224414682     28.1949653625     78.5422439575     -65.2796707153
  2  15    4   23     -0.4022463798     -9.7137708663     -0.1580253696     -0.0091214685     0.1003361225     -0.0197782659     28.1949653625     78.5422439575     -65.2796707153
  2 223    3   22     -0.4166123390     -9.7041940689     0.3088677406     -0.0248343563     0.1168479681     -0.0067285780     28.1949653625     78.5422439575     -65.2796707153
  3 175    3   20     -0.4166123390     -9.7041940689     0.3088677406     -0.0248343563     0.1168479681     -0.0067285780     28.1949653625     78.5422439575     -65.2796707153
  4 128    4   21     -0.4621044635     -9.6658849716     -0.6512560367     0.0031292586     0.0872864341     -0.0064622583     28.1949653625     78.5422439575     -65.2796707153
  5  80    4   21     -0.5818206787     -9.7736291885     0.4309782505     -0.0629181385     0.0726388216     -0.0277678704     28.7203369140     78.0151138305     -64.0988998413
  6  32    4   21     -0.5818206787     -9.7736291885     0.4309782505     -0.0629181385     0.0726388216     -0.0277678704     28.7203369140     78.0151138305     -64.0988998413
  6 240    4   22     -0.4956250190     -9.8239097595     0.2154891252     -0.0352208423     -0.0091214656     -0.0115223407     28.7203369140     78.0151138305     -64.0988998413
  7 192    3   21     -0.5004136562     -9.7448978424     0.5985808849     -0.0232364368     0.0244348740     -0.0187129859     28.7203369140     78.0151138305     -64.0988998413
  8 144    2   20     -0.5004136562     -9.7448978424     0.5985808849     -0.0232364368     0.0244348740     -0.0187129859     28.7203369140     78.0151138305     -64.0988998413
  9  96    3   20     -0.4788647174     -9.7520809173     0.1340821266     0.0191084680     0.0377508831     -0.0136529028     28.7203369140     78.0151138305     -64.0988998413
 10  47    3   18     -0.3232336997     -9.6826448440     0.1292934894     0.0374845552     0.0420120048     0.0057884688     28.7203369140     78.0151138305     -64.0988998413
 10 254    2   17     -0.3232336997     -9.6826448440     0.1292934894     0.0374845552     0.0420120048     0.0057884688     28.7203369140     78.0151138305     -64.0988998413
 11 206    3   17     -0.5650603771     -9.6060266494     0.1125332117     0.0193747892     0.0553280115     0.0041905479     28.7203369140     78.0151138305     -64.0988998413
 12 157    3   15     -0.4094293594     -9.7472915649     0.6871709346     -0.0597222995     0.0252338361     0.0172402358     28.7203369140     78.0151138305     -64.0988998413
 13 109    3   15     -0.4094293594     -9.7472915649     0.6871709346     -0.0597222995     0.0252338361     0.0172402358     28.7203369140     78.0151138305     -64.0988998413
 14  61    3   15     -0.3854861259     -9.7879953384     0.4094293594     -0.0266985988     0.0321581602     0.0276267242     27.1442203521     78.8936614990     -64.6049499511
 15  13    2   13     -0.4836534023     -9.7592630386     0.3567542552     0.0089883022     0.0673124217     0.0135117530     27.1442203521     78.8936614990     -64.6049499511
 15 221    2   11     -0.4836534023     -9.7592630386     0.3567542552     0.0089883022     0.0673124217     0.0135117530     27.1442203521     78.8936614990     -64.6049499511
 16 173    2    8     -0.5578774452     -9.6874332427     0.3375996351     0.0031292586     0.0420120048     0.0137780737     27.1442203521     78.8936614990     -64.6049499511
 17 124    2    7     -0.4261896133     -9.7664461135     0.3447826147     -0.0184426736     -0.0075235438     0.0270940804     27.1442203521     78.8936614990     -64.6049499511
 18  76    1    7     -0.4261896133     -9.7664461135     0.3447826147     -0.0184426736     -0.0075235438     0.0270940804     27.1442203521     78.8936614990     -64.6049499511
 19  28    1    5     -0.4309782505     -9.7041940689     0.2897131729     -0.0144478702     -0.0040613822     0.0465354490     27.1442203521     78.8936614990     -64.6049499511
 19 236    1    4     -0.4237952709     -9.6706733703     0.3016848087     -0.0245680356     0.0239022350     0.0587861776     27.1442203521     78.8936614990     -64.6049499511
 20 188    0    3     -0.4237952709     -9.6706733703     0.3016848087     -0.0245680356     0.0239022350     0.0587861776     27.1442203521     78.8936614990     -64.6049499511
 21 139    1    3     -0.5387228012     -9.7712354660     0.0742240333     -0.0320250034     0.0601217746     0.0462691354     27.1442203521     81.3535919189     -64.6049499511
 22  91    1    2     -0.5626660346     -9.7808122634     0.0454921483     -0.0043277053     0.0697093009     -0.0014021751     27.1442203521     81.3535919189     -64.6049499511
 23  43    0    2     -0.5626660346     -9.7808122634     0.0454921483     -0.0043277053     0.0697093009     -0.0014021751     27.1442203521     81.3535919189     -64.6049499511
 23 251    0    2     -0.5315398693     -9.7065887451     0.2011231899     0.0009986981     0.0422783279     -0.0264362716     27.1442203521     81.3535919189     -64.6049499511
 24 203    0    1     -0.4573158264     -9.6826448440     0.2322494029     -0.0245680356     0.0231032752     -0.0125876235     27.1442203521     81.3535919189     -64.6049499511
 25 155    0    2     -0.4573158264     -9.6826448440     0.2322494029     -0.0245680356     0.0231032752     -0.0125876235     27.1442203521     81.3535919189     -64.6049499511
 26 107    0    1     -0.5171739578     -9.6946163177     0.0933786296     -0.0472052526     0.0209727120     0.0236319184     27.1442203521     81.3535919189     -64.6049499511
 27  60    0    0     -0.5243568897     -9.7903900146     0.0335205316     -0.0527979755     0.0167115917     0.0300236034     27.1442203521     81.3535919189     -64.6049499511
 28  11    0    0     -0.5243568897     -9.7903900146     0.0335205316     -0.0527979755     0.0167115917     0.0300236034     27.1442203521     81.3535919189     -64.6049499511
 28 219    0    0     -0.5674547195     -9.7448978424     0.0143659424     -0.0442757320     0.0119178283     0.0300236034     28.8954601287     79.5964965820     -65.2796707153
 29 171    0    0     -0.4884420394     -9.7496862411     0.0502807998     -0.0506674098     -0.0032624220     0.0180391969     28.8954601287     79.5964965820     -65.2796707153
 30 123    0    0     -0.4884420394     -9.7496862411     0.0502807998     -0.0506674098     -0.0032624220     0.0180391969     28.8954601287     79.5964965820     -65.2796707153
 31  74    0    0     -0.5243568897     -9.6946163177     0.0383091812     -0.0730383014     -0.0003329000     0.0364152860     28.8954601287     79.5964965820     -65.2796707153
 32  26    0    0     -0.5842149734     -9.6898279190     0.0215489125     -0.1025998473     -0.0083225059     0.0468017721     28.8954601287     79.5964965820     -65.2796707153
 32 234    0    0     -0.5842149734     -9.6898279190     0.0215489125     -0.1025998473     -0.0083225059     0.0468017721     28.8954601287     79.5964965820     -65.2796707153
 33 186    0    0     -0.6009752750     -9.9005289077     -0.0885899734     -0.1220412135     -0.0266985940     0.0260288000     28.8954601287     79.5964965820     -65.2796707153
 34 138    0    0     -0.6512560367     -9.8765850067     -0.1245048284     -0.0448083686     -0.0610538959     -0.0296321153     28.8954601287     79.5964965820     -65.2796707153
 35  90    0    0     -0.6512560367     -9.8765850067     -0.1245048284     -0.0448083686     -0.0610538959     -0.0296321153     28.8954601287     79.5964965820     -65.2796707153
 36  42    0    0     -1.4006793498     -9.6563072204     -0.3208393812     0.0364192771     -0.1220412135     -0.0818308639     26.2686004638     78.0151138305     -64.4362640380
 36 250    0    0     -0.6201298236     -9.6563072204     -0.0885899734     -0.0687771797     -0.5329732418     0.1203061342     26.2686004638     78.0151138305     -64.4362640380
 37 203    0    1     -0.6201298236     -9.6563072204     -0.0885899734     -0.0687771797     -0.5329732418     0.1203061342     26.2686004638     78.0151138305     -64.4362640380
 38 155    0    1     -0.5123852729     -9.7879953384     -0.0574637699     -0.0788973522     -0.6339085578     0.1096533298     26.2686004638     78.0151138305     -64.4362640380
 39 108    0    1     -0.5243568897     -9.8095445632     -0.0694353866     -0.0253669977     -0.5825087547     0.0734337854     26.2686004638     78.0151138305     -64.4362640380
 40  60    0    2     -0.5243568897     -9.8095445632     -0.0694353866     -0.0253669977     -0.5825087547     0.0734337854     26.2686004638     78.0151138305     -64.4362640380
 41  12    0    2     -0.6895652294     -9.6275758743     -0.0287318849     0.0294949531     -0.5340384960     0.0433396100     26.2686004638     78.0151138305     -64.4362640380
 41 220    1    1     -0.8643508911     -9.8119382858     -0.1652083396     0.0193747892     -0.5545451641     0.0073863897     26.2686004638     78.0151138305     -64.4362640380
 42 172    1    1     -0.8643508911     -9.8119382858     -0.1652083396     0.0193747892     -0.5545451641     0.0073863897     26.2686004638     78.0151138305     -64.4362640380
 43 124    0    2     -0.9457578659     -9.7089824676     -0.1580253696     0.0428109598     -0.7108750820     0.0452038526     26.2686004638     78.0151138305     -64.4362640380
 44  76    0    2     -1.1492754220     -9.7999668121     -0.2921074867     0.0420120048     -1.1231386661     0.1256325364     27.4944686889     78.8936614990     -63.5928573608
 45  28    1    3     -1.1492754220     -9.7999668121     -0.2921074867     0.0420120048     -1.1231386661     0.1256325364     27.4944686889     78.8936614990     -63.5928573608
 45 236    1    3     -0.5554831027     -9.6850395202     0.0981672668     -0.0448083686     -1.4991827011     0.1983379554     27.4944686889     78.8936614990     -63.5928573608
 46 188    1    4     -0.4309782505     -9.6754617691     0.1771799468     -0.0828921508     -1.4371300697     0.1165776491     27.4944686889     78.8936614990     -63.5928573608
 47 141    1    5     -0.4309782505     -9.6754617691     0.1771799468     -0.0828921508     -1.4371300697     0.1165776491     27.4944686889     78.8936614990     -63.5928573608
 48  93    1    4     -0.4501328468     -9.7041940689     0.1221105098     -0.0874195957     -1.2403194904     0.0185718364     27.4944686889     78.8936614990     -63.5928573608
 49  45    1    3     -0.5219625949     -9.7065887451     0.0909842967     -0.0522653341     -0.9966365814     -0.0954131984     27.4944686889     78.8936614990     -63.5928573608
 49 253    1    4     -0.5219625949     -9.7065887451     0.0909842967     -0.0522653341     -0.9966365814     -0.0954131984     27.4944686889     78.8936614990     -63.5928573608
 50 206    1    3     -0.9194203376     -9.5557460784     -0.0215489125     -0.0397482872     -0.9066204071     -0.1524056911     27.4944686889     78.8936614990     -63.5928573608
 51 158    1    3     -0.7087197780     -9.7281370162     0.0335205316     -0.1087252025     -1.0637493133     -0.1436171436     26.2686004638     78.0151138305     -61.7373657226
 52 111    2    4     -0.7087197780     -9.7281370162     0.0335205316     -0.1087252025     -1.0637493133     -0.1436171436     26.2686004638     78.0151138305     -61.7373657226
 53  63    2    3     -0.6704106330     -9.7161655426     0.0000000000     -0.1689135789     -1.1593582630     -0.1468129730     26.2686004638     78.0151138305     -61.7373657226
 54  15    1    3     -0.7302687168     -9.8358821868     -0.1316878080     -0.1926160621     -1.2637556791     -0.1217788815     26.2686004638     78.0151138305     -61.7373657226
 54 224    1    3     -0.7302687168     -9.8358821868     -0.1316878080     -0.1926160621     -1.2637556791     -0.1217788815     26.2686004638     78.0151138305     -61.7373657226
 55 177    1    4     -0.9266032218     -9.6634902954     -0.1939402198     -0.1430804967     -1.4035737514     -0.0951468658     26.2686004638     78.0151138305     -61.7373657226
 56 130    1    5     -0.3040791034     -9.6610965728     0.0550694465     -0.1465426683     -1.5511151313     -0.0818308639     26.2686004638     78.0151138305     -61.7373657226
 57  82    1    4     -0.3040791034     -9.6610965728     0.0550694465     -0.1465426683     -1.5511151313     -0.0818308639     26.2686004638     78.0151138305     -61.7373657226
 58  34    1    3     -0.1340821266     -9.7927837371     0.0047886476     -0.1601250076     -1.3809366226     -0.1183167343     26.2686004638     78.0151138305     -61.7373657226
 58 243    1    4     -0.5435114860     -9.7688407897     -0.1556310415     -0.1010019183     -1.1883871555     -0.1161861658     26.0934772491     78.1908187866     -57.1829681396
 59 196    1    3     -0.5435114860     -9.7688407897     -0.1556310415     -0.1010019183     -1.1883871555     -0.1161861658     26.0934772491     78.1908187866     -57.1829681396
 60 149    1    3     -0.7829438209     -9.7640523910     -0.2202777862     -0.0397482872     -1.1918492317     -0.0964784717     26.0934772491     78.1908187866     -57.1829681396
 61 102    0    3     -0.9242089271     -9.7544746398     -0.1771799468     -0.0290954799     -1.3822681903     -0.0610578966     26.0934772491     78.1908187866     -57.1829681396
 62  55    1    3     -0.9242089271     -9.7544746398     -0.1771799468     -0.0290954799     -1.3822681903     -0.0610578966     26.0934772491     78.1908187866     -57.1829681396
 63   7    1    4     -0.5123852729     -9.8167276382     -0.1053502440     -0.0698424625     -1.7029176712     0.0217676782     26.0934772491     78.1908187866     -57.1829681396
 63 216    1    4     -0.0646467447     -9.8191213607     0.0430978250     -0.0634507846     -1.7460615634     0.0545250606     26.0934772491     78.1908187866     -57.1829681396
 64 168    2    4     -0.0646467447     -9.8191213607     0.0430978250     -0.0634507846     -1.7460615634     0.0545250606     26.0934772491     78.1908187866     -57.1829681396
 65 120    3    3     -0.1699969768     -9.7640523910     0.0885899734     -0.0301607608     -1.6155647277     0.0361489653     26.0934772491     78.1908187866     -57.1829681396
 66  73    3    3     -0.6273128509     -9.7568693161     -0.0838013267     -0.0187089920     -1.4866657257     -0.0037990567     26.7939720153     78.8936614990     -55.1587944030
 67  25    2    3     -0.6273128509     -9.7568693161     -0.0838013267     -0.0187089920     -1.4866657257     -0.0037990567     26.7939720153     78.8936614990     -55.1587944030
 67 233    2    2     -0.6033696174     -9.7089824676     -0.0598580884     -0.0189753150     -1.5479192733     0.0382795314     26.7939720153     78.8936614990     -55.1587944030
 68 186    2    3     -0.2394323587     -9.6539134979     0.1197161788     -0.0509337329     -1.6342070102     0.0627809810     26.7939720153     78.8936614990     -55.1587944030
 69 138    3    4     -0.2394323587     -9.6539134979     0.1197161788     -0.0509337329     -1.6342070102     0.0627809810     26.7939720153     78.8936614990     -55.1587944030
 70  90    3    3     -0.1915459060     -9.6443357467     0.1532367229     -0.0967407989     -1.5077049732     -0.0259036302     26.7939720153     78.8936614990     -55.1587944030
 71  42    2    3     -0.4118237018     -9.7640523910     0.0239432382     -0.1284328937     -1.3220797777     -0.0978100776     26.7939720153     78.8936614990     -55.1587944030
 71 251    2    4     -0.4118237018     -9.7640523910     0.0239432382     -0.1284328937     -1.3220797777     -0.0978100776     26.7939720153     78.8936614990     -55.1587944030
 72 203    2    3     -0.6081582069     -9.7688407897     -0.0335205316     -0.1302971363     -1.2933173179     -0.1020711898     26.7939720153     78.8936614990     -55.1587944030
 73 156    2    2     -0.5195682525     -9.7784175872     -0.0047886476     -0.1358898758     -1.3931872844     -0.0786350250     27.3193454742     78.3665313720     -51.9538459777
 74 109    2    3     -0.5195682525     -9.7784175872     -0.0047886476     -0.1358898758     -1.3931872844     -0.0786350250     27.3193454742     78.3665313720     -51.9538459777
 75  62    1    3     -0.6416787624     -9.7568693161     -0.1101388931     -0.1140516042     -1.4975848197     -0.0655853366     27.3193454742     78.3665313720     -51.9538459777
 76  15    1    3     -0.4740760803     -9.6323642730     -0.0119716191     -0.0999366378     -1.6190267562     -0.0504050827     27.3193454742     78.3665313720     -51.9538459777
 76 223    2    3     -0.4740760803     -9.6323642730     -0.0119716191     -0.0999366378     -1.6190267562     -0.0504050827     27.3193454742     78.3665313720     -51.9538459777
 77 176    1    2     -0.0670410633     -9.6730680465     0.0000000000     -0.1598586940     -1.6880037784     -0.0733086156     27.3193454742     78.3665313720     -51.9538459777
 78 127    1    2     -0.2849245071     -9.8215160369     -0.0838013267     -0.1793000602     -1.5870684623     -0.1460140228     27.3193454742     78.3665313720     -51.9538459777
 79  80    1    2     -0.2849245071     -9.8215160369     -0.0838013267     -0.1793000602     -1.5870684623     -0.1460140228     27.3193454742     78.3665313720     -51.9538459777
 80  32    0    2     -0.5387228012     -9.8526420593     -0.0742240333     -0.1731746912     -1.6451262474     -0.1819672489     27.3193454742     78.3665313720     -51.9538459777
 80 242    0    2     -0.4908363342     -9.7520809173     -0.0335205316     -0.1425478696     -1.8520569801     -0.1745102643     27.3193454742     78.3665313720     -51.9538459777
 81 194   -1    1     -0.4908363342     -9.7520809173     -0.0335205316     -0.1425478696     -1.8520569801     -0.1745102643     27.3193454742     78.3665313720     -51.9538459777
 82 147   -3    1     -0.2394323587     -9.6826448440     -0.0407035017     -0.1460100269     -2.0794944763     -0.1361601591     28.8954601287     78.8936614990     -46.3873634338
 83 100   -4    1     -0.1316878080     -9.7329254150     -0.1484480619     -0.1763705253     -2.2627227306     -0.1356275200     28.8954601287     78.8936614990     -46.3873634338
 84  53   -5    0     -0.1316878080     -9.7329254150     -0.1484480619     -0.1763705253     -2.2627227306     -0.1356275200     28.8954601287     78.8936614990     -46.3873634338
 85   6   -6    0     0.0957729530     -9.8574304580     -0.2633756160     -0.1734410047     -2.3407545089     -0.1412202596     28.8954601287     78.8936614990     -46.3873634338
 85 214   -7    0     -0.2466153383     -9.8813743591     -0.2130948066     -0.0986050415     -2.2451455593     -0.1675859546     28.8954601287     78.8936614990     -46.3873634338
 86 167   -7    0     -0.2466153383     -9.8813743591     -0.2130948066     -0.0986050415     -2.2451455593     -0.1675859546     28.8954601287     78.8936614990     -46.3873634338
 87 120   -7    1     -0.6991425037     -9.6706733703     -0.0861956501     -0.0328239631     -2.1775002479     -0.1473456144     28.8954601287     78.8936614990     -46.3873634338
 88  73   -8    0     -0.4429498672     -9.6467304229     0.0646467447     -0.0653150177     -2.4957528114     -0.0807655811     28.8954601287     78.8936614990     -46.3873634338
 89  26   -7    0     -0.4429498672     -9.6467304229     0.0646467447     -0.0653150177     -2.4957528114     -0.0807655811     28.8954601287     78.8936614990     -46.3873634338
 89 234   -7   -1     0.0742240333     -9.9364433288     -0.6584390640     -0.0791636705     -2.7572791576     -0.0879562282     28.8954601287     76.7851409912     -43.6884613037
 90 187   -8   -3     -0.4285839557     -9.8717966079     -0.7015368461     0.1650519132     -2.1631188392     -0.1723797225     28.8954601287     76.7851409912     -43.6884613037
 91 140   -6   -2     -0.4285839557     -9.8717966079     -0.7015368461     0.1650519132     -2.1631188392     -0.1723797225     28.8954601287     76.7851409912     -43.6884613037
 92  93   -4   -1     -0.2418267011     -9.5796890258     0.0143659424     0.2417520999     -1.7479257583     -0.0900867843     28.8954601287     76.7851409912     -43.6884613037
 93  45   -1    0     0.1771799468     -9.5892667770     0.2705585718     0.1003361225     -1.5556426048     -0.0967447853     28.8954601287     76.7851409912     -43.6884613037
 93 253    0    0     0.1771799468     -9.5892667770     0.2705585718     0.1003361225     -1.5556426048     -0.0967447853     28.8954601287     76.7851409912     -43.6884613037
 94 205    0    0     0.0574637699     -9.6515188217     0.3112620830     -0.0330902814     -1.3295367956     -0.1393560171     28.8954601287     76.7851409912     -43.6884613037
 95 157    2    0     0.1125332117     -9.8119382858     0.0526751232     -0.1207096099     -1.2381889820     -0.1132566452     28.8954601287     76.7851409912     -43.6884613037
 96 110    2   -1     0.1125332117     -9.8119382858     0.0526751232     -0.1207096099     -1.2381889820     -0.1132566452     28.8954601287     76.7851409912     -43.6884613037
 97  63    2   -2     -0.0311262083     -9.7640523910     -0.0574637699     -0.0810279083     -1.1561623811     -0.0639874076     31.8725681304     76.9608535766     -40.1461563110
 98  15    2   -3     0.2346437215     -9.7257432937     -0.0981672668     -0.0501347732     -1.1031646728     0.0156423149     31.8725681304     76.9608535766     -40.1461563110
 98 224    1   -3     0.2346437215     -9.7257432937     -0.0981672668     -0.0501347732     -1.1031646728     0.0156423149     31.8725681304     76.9608535766     -40.1461563110
 99 177    1   -3     0.3974577426     -9.7161655426     -0.2466153383     -0.0365524435     -0.9417746543     0.0585198593     31.8725681304     76.9608535766     -40.1461563110
100 129    1   -3     0.0646467447     -9.7832069396     -0.0933786296     0.0425446462     -0.6624047756     0.0324204874     31.8725681304     76.9608535766     -40.1461563110
101  81    1   -2     0.0646467447     -9.7832069396     -0.0933786296     0.0425446462     -0.6624047756     0.0324204874     31.8725681304     76.9608535766     -40.1461563110
102  33    1   -2     -0.1628140068     -9.7353200912     0.0574637699     0.0550616931     -0.5473545074     0.0531934547     31.8725681304     76.9608535766     -40.1461563110
102 241    0   -1     -0.3160507440     -9.8239097595     -0.0430978250     0.0255001544     -0.6054122924     0.1101859688     31.8725681304     76.9608535766     -40.1461563110
103 193    1   -1     -0.3160507440     -9.8239097595     -0.0430978250     0.0255001544     -0.6054122924     0.1101859688     31.8725681304     76.9608535766     -40.1461563110
104 145    1   -2     -0.4501328468     -9.7975721359     0.0574637699     0.0523984909     -0.7550842285     0.1706406497     34.4994277954     77.8394012451     -40.6521987915
105  97    0   -2     0.0981672668     -9.7425031661     -0.1173218607     0.0681113815     -0.8331159591     0.2382859706     34.4994277954     77.8394012451     -40.6521987915
106  50    1   -2     0.0981672668     -9.7425031661     -0.1173218607     0.0681113815     -0.8331159591     0.2382859706     34.4994277954     77.8394012451     -40.6521987915
107   2    2   -1     -0.2681642532     -9.7329254150     -0.0143659424     0.0878190708     -0.7417681694     0.2089907646     34.4994277954     77.8394012451     -40.6521987915
107 210    1   -1     -0.2298550844     -9.7951784133     0.0000000000     0.0779652309     -0.7100760936     0.2002022027     34.4994277954     77.8394012451     -40.6521987915
108 161    1   -1     -0.2298550844     -9.7951784133     0.0000000000     0.0779652309     -0.7100760936     0.2002022027     34.4994277954     77.8394012451     -40.6521987915
109 112    1    0     -0.4644988059     -9.7305316925     0.1676026582     0.0665134525     -0.6781177043     0.1493350410     34.4994277954     77.8394012451     -40.6521987915
110  64    1    0     -0.4405555725     -9.6587018966     0.2035175085     -0.0296281223     -0.7430997848     0.1575909709     34.4994277954     77.8394012451     -40.6521987915
111  17    1   -1     -0.4405555725     -9.6587018966     0.2035175085     -0.0296281223     -0.7430997848     0.1575909709     34.4994277954     77.8394012451     -40.6521987915
111 225    1   -1     -0.1364764571     -9.6682786941     -0.0047886476     -0.0922133541     -0.7915700912     0.1527972126     34.4994277954     77.8394012451     -40.6521987915
112 178    1   -1     -0.1005615949     -9.7209539413     -0.0502807998     -0.0804952716     -0.6666659355     0.0824886703     37.8267860412     79.4207916259     -40.1461563110
113 130    0   -1     -0.1005615949     -9.7209539413     -0.0502807998     -0.0804952716     -0.6666659355     0.0824886703     37.8267860412     79.4207916259     -40.1461563110
114  82    0    0     -0.3854861259     -9.8765850067     -0.0263375616     -0.0496021318     -0.5066075325     0.0191044788     37.8267860412     79.4207916259     -40.1461563110
115  35    0    0     -0.4214009761     -9.7592630386     0.1149275422     -0.0053929853     -0.4509466171     0.0031252670     37.8267860412     79.4207916259     -40.1461563110
115 243    0    0     -0.4214009761     -9.7592630386     0.1149275422     -0.0053929853     -0.4509466171     0.0031252670     37.8267860412     79.4207916259     -40.1461563110
116 195    0    0     -0.3352053165     -9.6610965728     0.1532367229     -0.0336229205     -0.4389621734     0.0060547885     37.8267860412     79.4207916259     -40.1461563110
117 147    0    0     -0.5004136562     -9.6922225952     0.0478864765     -0.0679782295     -0.3995468139     -0.0045980172     37.8267860412     79.4207916259     -40.1461563110
118 100    0    0     -0.5004136562     -9.6922225952     0.0478864765     -0.0679782295     -0.3995468139     -0.0045980172     37.8267860412     79.4207916259     -40.1461563110
119  52    0    0     -0.4237952709     -9.7975721359     0.0143659424     -0.0799626350     -0.4131291389     -0.0027337763     37.8267860412     79.4207916259     -40.1461563110
120   5    0    0     -0.2035175085     -9.7401084899     0.0287318849     -0.0551948547     -0.3508102416     -0.0152508234     37.6516609191     77.8394012451     -38.6280212402
120 212    0    0     -0.2035175085     -9.7401084899     0.0287318849     -0.0551948547     -0.3508102416     -0.0152508234     37.6516609191     77.8394012451     -38.6280212402
121 164    0    0     -0.3352053165     -9.8406705856     0.0000000000     -0.0136489105     -0.2309661388     -0.0224414682     37.6516609191     77.8394012451     -38.6280212402
122 116    0    0     -0.5052022933     -9.8310928344     0.0191545906     0.0268317556     -0.2006056547     -0.0203109073     37.6516609191     77.8394012451     -38.6280212402
123  68    0    0     -0.5052022933     -9.8310928344     0.0191545906     0.0268317556     -0.2006056547     -0.0203109073     37.6516609191     77.8394012451     -38.6280212402
124  19    0    0     -0.3543598890     -9.7784175872     -0.0143659424     0.0372182416     -0.2498748779     -0.0019348161     37.6516609191     77.8394012451     -38.6280212402
124 228    0    0     -0.3447826147     -9.7856006622     -0.0023943238     0.1091246843     -0.2275039911     -0.0006032148     37.6516609191     77.8394012451     -38.6280212402
125 180    0    0     -0.3447826147     -9.7856006622     -0.0023943238     0.1091246843     -0.2275039911     -0.0006032148     37.6516609191     77.8394012451     -38.6280212402
126 132    0    0     -0.2849245071     -9.6850395202     -0.1891515731     0.1442789459     -0.2147206306     0.0044568686     37.6516609191     77.8394012451     -38.6280212402
127  85    0    0     -0.2514039993     -9.6108150482     0.1005615949     0.0574585723     -0.1529343605     0.0028589468     38.8775291442     78.0151138305     -40.1461563110
128  37    0    0     -0.2514039993     -9.6108150482     0.1005615949     0.0574585723     -0.1529343605     0.0028589468     38.8775291442     78.0151138305     -40.1461563110
128 245    0    0     -0.3232336997     -9.7257432937     -0.1867572593     -0.0208395552     -0.0488031673     -0.0237730717     38.8775291442     78.0151138305     -40.1461563110
129 198    0    0     -0.3232336997     -9.7879953384     -0.2801358699     -0.0282965183     0.0183095111     -0.0306973934     38.8775291442     78.0151138305     -40.1461563110
130 150    0    0     -0.3232336997     -9.7879953384     -0.2801358699     -0.0282965183     0.0183095111     -0.0306973934     38.8775291442     78.0151138305     -40.1461563110
131 103    0    0     -0.3447826147     -9.8454589843     -0.0981672668     -0.0165784335     0.0763673067     -0.0091254606     38.8775291442     78.0151138305     -40.1461563110
132  56    0    0     -0.4453442096     -9.7999668121     -0.0071829710     0.0345550417     0.0982055568     0.0140443935     38.8775291442     78.0151138305     -40.1461563110
133   8    0    0     -0.4453442096     -9.7999668121     -0.0071829710     0.0345550417     0.0982055568     0.0140443935     38.8775291442     78.0151138305     -40.1461563110
133 215    0    0     -0.4214009761     -9.7161655426     0.0311262083     0.0377508759     0.0137820672     0.0505302524     38.8775291442     78.0151138305     -40.1461563110
134 167    0    0     -0.3735145092     -9.6706733703     -0.1915459060     0.0356203174     -0.0583906936     0.0729011440     38.8775291442     78.3665313720     -38.4593429565
135 119    0    0     -0.3735145092     -9.6706733703     -0.1915459060     0.0356203174     -0.0583906936     0.0729011440     38.8775291442     78.3665313720     -38.4593429565
136  72    0    0     -0.2657699346     -9.7760238647     -0.3878804397     0.0135157465     -0.0317586779     0.0681073904     38.8775291442     78.3665313720     -38.4593429565
137  24    0    0     -0.4740760803     -9.7353200912     -0.2609812974     0.0087219829     0.1014014005     0.0302899217     38.8775291442     78.3665313720     -38.4593429565
137 231    0    0     -0.4740760803     -9.7353200912     -0.2609812974     0.0087219829     0.1014014005     0.0302899217     38.8775291442     78.3665313720     -38.4593429565
138 183    0    0     -0.5937922477     -9.6874332427     0.5530887603     -0.0384166831     0.0510668849     0.0465354490     38.8775291442     78.3665313720     -38.4593429565
139 135    0    0     -0.4740760803     -9.8622188568     0.0478864765     -0.0096541080     -0.1593260288     0.0547913789     38.8775291442     78.3665313720     -38.4593429565
140  88    0    0     -0.4740760803     -9.8622188568     0.0478864765     -0.0096541080     -0.1593260288     0.0547913789     38.8775291442     78.3665313720     -38.4593429565
141  39    0    0     -0.4046407222     -9.7975721359     -0.3639371871     0.0321581602     -0.2514728069     0.0409427261     38.8775291442     78.3665313720     -38.4593429565
141 248    0    0     -0.4237952709     -9.7281370162     -0.2394323587     0.0262991142     -0.2203133583     0.0262951231     38.0019073486     78.5422439575     -41.3269233703
142 201    0    0     -0.4237952709     -9.7281370162     -0.2394323587     0.0262991142     -0.2203133583     0.0262951231     38.0019073486     78.5422439575     -41.3269233703
143 153    0    0     -0.4453442096     -9.6898279190     -0.1508424043     0.0103199052     -0.1763705253     0.0196371173     38.0019073486     78.5422439575     -41.3269233703
144 105    0    0     -0.5842149734     -9.7329254150     0.2681642532     -0.0061919460     -0.1521353816     0.0249635195     38.0019073486     78.5422439575     -41.3269233703
145  58    0    4     -0.5842149734     -9.7329254150     0.2681642532     -0.0061919460     -0.1521353816     0.0249635195     38.0019073486     78.5422439575     -41.3269233703
146  10    0    7     -0.4357668876     -9.7568693161     0.0287318849     0.0145810260     -0.2187154293     0.0380132083     38.0019073486     78.5422439575     -41.3269233703
146 218    0    8     -0.3543598890     -9.7472915649     -0.3399939537     0.0300275945     -0.2203133583     0.0334857678     38.0019073486     78.5422439575     -41.3269233703
147 171    0    8     -0.3543598890     -9.7472915649     -0.3399939537     0.0300275945     -0.2203133583     0.0334857678     38.0019073486     78.5422439575     -41.3269233703
148 123    0    4     -0.3447826147     -9.6874332427     0.0383091812     -0.0096541080     -0.1329603314     -0.0003368947     38.0019073486     78.5422439575     -41.3269233703
149  75    0    1     -0.4405555725     -9.6850395202     0.3423882961     -0.0378840446     -0.0871532630     -0.0165824270     38.0019073486     78.5422439575     -41.3269233703
150  27    0    0     -0.4405555725     -9.6850395202     0.3423882961     -0.0378840446     -0.0871532630     -0.0165824270     38.0019073486     78.5422439575     -41.3269233703
150 236    0    0     -0.5937922477     -9.8406705856     0.1652083396     -0.0232364368     -0.0525316524     -0.0248383498     38.8775291442     78.0151138305     -39.4714279174
151 188    0    9     -0.5052022933     -9.8191213607     0.0981672668     0.0228369522     -0.0836911106     0.0033915877     38.8775291442     78.0151138305     -39.4714279174
152 141    0   15     -0.5052022933     -9.8191213607     0.0981672668     0.0228369522     -0.0836911106     0.0033915877     38.8775291442     78.0151138305     -39.4714279174
153  93    0   19     -0.3950634002     -9.7161655426     0.0670410633     0.0310928773     -0.1113884091     0.0260288000     38.8775291442     78.0151138305     -39.4714279174
154  45    0   19     -0.3639371871     -9.6898279190     -0.0957729530     0.0119178236     -0.0804952716     0.0278930401     38.8775291442     78.0151138305     -39.4714279174
154 253    0   13     -0.3639371871     -9.6898279190     -0.0957729530     0.0119178236     -0.0804952716     0.0278930401     38.8775291442     78.0151138305     -39.4714279174
155 206    0    8     -0.3615428924     -9.6946163177     0.1771799468     -0.0309597229     -0.0413462066     0.0223003172     38.8775291442     78.0151138305     -39.4714279174
156 158    0   11     -0.4190066337     -9.7616577148     0.2777415513     -0.0392156486     -0.0197742710     0.0033915877     38.8775291442     78.0151138305     -39.4714279174
157 111   -1   21     -0.4190066337     -9.7616577148     0.2777415513     -0.0392156486     -0.0197742710     0.0033915877     38.8775291442     78.0151138305     -39.4714279174
158  63   -2   27     -0.4190066337     -9.7329254150     0.1053502440     -0.0288291597     -0.0067245841     0.0057884688     39.0526542663     78.1908187866     -40.6521987915
159  15   -1   35     -0.4884420394     -9.7568693161     0.3112620830     -0.0320250034     0.0129831075     0.0145770335     39.0526542663     78.1908187866     -40.6521987915
159 223    0   38     -0.4884420394     -9.7568693161     0.3112620830     -0.0320250034     0.0129831075     0.0145770335     39.0526542663     78.1908187866     -40.6521987915
160 175    0   37     -0.3830918121     -9.7520809173     -0.1125332117     -0.0157794723     -0.0205732321     0.0180391969     39.0526542663     78.1908187866     -40.6521987915
161 128   -3   39     -0.5459058284     -9.7353200912     -0.0383091812     -0.0296281223     0.0204400730     -0.0037990567     39.0526542663     78.1908187866     -40.6521987915
162  80   -5   39     -0.5459058284     -9.7353200912     -0.0383091812     -0.0296281223     0.0204400730     -0.0037990567     39.0526542663     78.1908187866     -40.6521987915
163  32   -4   31     -0.5866093158     -9.7233486175     0.4573158264     -0.0498684501     0.0502679300     -0.0077938594     39.0526542663     78.1908187866     -40.6521987915
163 240   -4   33     -0.5937922477     -9.7520809173     0.2849245071     -0.0245680356     0.0273643970     -0.0067285780     39.0526542663     78.1908187866     -40.6521987915
164 192   -1   32     -0.5937922477     -9.7520809173     0.2849245071     -0.0245680356     0.0273643970     -0.0067285780     39.0526542663     78.1908187866     -40.6521987915
165 145    0   30     -0.4453442096     -9.7472915649     0.2442210197     -0.0203069162     -0.0133825874     0.0084516706     38.8775291442     78.0151138305     -39.8087921142
166  97    0   31     -0.4716817855     -9.7377147674     0.0909842967     -0.0192416334     0.0039282226     -0.0011358549     38.8775291442     78.0151138305     -39.8087921142
167  49    0   22     -0.4716817855     -9.7377147674     0.0909842967     -0.0192416334     0.0039282226     -0.0011358549     38.8775291442     78.0151138305     -39.8087921142
168   2    0   13     -0.4740760803     -9.7472915649     0.0574637699     -0.0165784335     0.0294949579     -0.0035327367     38.8775291442     78.0151138305     -39.8087921142
168 210    1    9     -0.6153411865     -9.7736291885     0.1604196929     -0.0072572269     0.0377508831     0.0001957454     38.8775291442     78.0151138305     -39.8087921142
169 162    0   12     -0.6153411865     -9.7736291885     0.1604196929     -0.0072572269     0.0377508831     0.0001957454     38.8775291442     78.0151138305     -39.8087921142
170 114    0   19     -0.5626660346     -9.7233486175     0.2992904472     -0.0061919460     -0.0203069114     0.0033915877     38.8775291442     78.0151138305     -39.8087921142
171  66    0   18     -0.5459058284     -9.7903900146     0.1053502440     0.0031292586     -0.0762341499     0.0063211088     38.8775291442     78.0151138305     -39.8087921142
172  18    0   14     -0.5459058284     -9.7903900146     0.1053502440     0.0031292586     -0.0762341499     0.0063211088     38.8775291442     78.0151138305     -39.8087921142
172 225    0   14     -0.4405555725     -9.7113771438     0.0574637699     -0.0045940246     -0.0855553531     -0.0000705747     38.5272827148     78.3665313720     -40.8208808898
173 177    0   10     -0.5171739578     -9.6778564453     0.4190066337     -0.0314923572     -0.0400146007     -0.0152508234     38.5272827148     78.3665313720     -40.8208808898
174 130    0   17     -0.5171739578     -9.6778564453     0.4190066337     -0.0314923572     -0.0400146007     -0.0152508234     38.5272827148     78.3665313720     -40.8208808898
175  82    1   17     -0.5985808849     -9.7903900146     0.3495712518     -0.0357534861     -0.0733046245     -0.0128539419     38.5272827148     78.3665313720     -40.8208808898
176  35    0   12     -0.4453442096     -9.8263044357     -0.0909842967     0.0060587806     -0.1231064915     -0.0040653762     38.5272827148     78.3665313720     -40.8208808898
176 243    0   13     -0.4453442096     -9.8263044357     -0.0909842967     0.0060587806     -0.1231064915     -0.0040653762     38.5272827148     78.3665313720     -40.8208808898
177 195    1   13     -0.4094293594     -9.6730680465     0.0047886476     0.0025966186     -0.0583906936     -0.0056632986     38.5272827148     78.3665313720     -40.8208808898
178 146    1   22     -0.5530887603     -9.6563072204     0.4046407222     -0.0504010915     -0.0061919441     -0.0077938594     38.5272827148     78.3665313720     -40.8208808898
179  98    1   30     -0.5530887603     -9.6563072204     0.4046407222     -0.0504010915     -0.0061919441     -0.0077938594     38.5272827148     78.3665313720     -40.8208808898
180  50    1   32     -0.5411171436     -9.7999668121     0.1747856235     -0.0397482872     -0.0546622180     -0.0160497846     38.5272827148     78.3665313720     -40.8208808898
181   3    2   31     -0.4525271415     -9.8191213607     0.0143659424     -0.0123173105     -0.0594559764     -0.0128539419     38.7024040222     78.1908187866     -40.9895629882
181 211    1   31     -0.4525271415     -9.8191213607     0.0143659424     -0.0123173105     -0.0594559764     -0.0128539419     38.7024040222     78.1908187866     -40.9895629882
182 163    1   30     -0.4501328468     -9.7257432937     0.2490096569     0.0023302993     -0.0360198020     -0.0096581010     38.7024040222     78.1908187866     -40.9895629882
183 115    1   31     -0.4309782505     -9.7305316925     0.1699969768     -0.0096541080     -0.0314923572     0.0025926268     38.7024040222     78.1908187866     -40.9895629882
184  67    0   33     -0.4309782505     -9.7305316925     0.1699969768     -0.0096541080     -0.0314923572     0.0025926268     38.7024040222     78.1908187866     -40.9895629882
185  19    1   33     -0.4046407222     -9.7856006622     0.1891515731     -0.0093877878     -0.0213721942     0.0041905479     38.7024040222     78.1908187866     -40.9895629882
185 227    1   32     -0.4405555725     -9.7640523910     0.2107004880     -0.0131162703     -0.0053929829     0.0009947060     38.7024040222     78.1908187866     -40.9895629882
186 178    0   32     -0.4405555725     -9.7640523910     0.2107004880     -0.0131162703     -0.0053929829     0.0009947060     38.7024040222     78.1908187866     -40.9895629882
187 130    0   31     -0.4429498672     -9.7305316925     0.1915459060     -0.0053929853     -0.0011318604     0.0084516706     38.7024040222     78.1908187866     -40.9895629882
188  81    0   31     -0.4525271415     -9.7640523910     0.1484480619     -0.0011318624     0.0119178283     0.0169739151     39.7531471252     77.1365661621     -39.6401100158
189  34    0   31     -0.4525271415     -9.7640523910     0.1484480619     -0.0011318624     0.0119178283     0.0169739151     39.7531471252     77.1365661621     -39.6401100158
189 242   -1   28     -0.5052022933     -9.7425031661     0.1268991470     -0.0163121104     0.0033955817     0.0246971988     39.7531471252     77.1365661621     -39.6401100158
190 194   -2   31     -0.5099909305     -9.7448978424     0.2585869789     -0.0192416334     -0.0235027527     0.0345510482     39.7531471252     77.1365661621     -39.6401100158
191 147   -2   30     -0.5099909305     -9.7448978424     0.2585869789     -0.0192416334     -0.0235027527     0.0345510482     39.7531471252     77.1365661621     -39.6401100158
192  99   -1   29     -0.5267512321     -9.7975721359     0.0790126848     -0.0008655433     -0.0426778030     0.0297572851     39.7531471252     77.1365661621     -39.6401100158
193  51   -1   29     -0.5243568897     -9.7401084899     0.2681642532     0.0044608597     -0.0445420455     0.0113811922     39.7531471252     77.1365661621     -39.6401100158
194   3   -1   28     -0.5243568897     -9.7401084899     0.2681642532     0.0044608597     -0.0445420455     0.0113811922     39.7531471252     77.1365661621     -39.6401100158
194 211    0   29     -0.6177354812     -9.7544746398     0.3591485500     0.0095209417     -0.0317586779     -0.0027337763     39.7531471252     77.1365661621     -39.6401100158
195 164    0   28     -0.6201298236     -9.8023614883     0.0718297100     0.0390824813     -0.0586570167     0.0065874290     39.4029006958     79.2450790405     -40.6521987915
196 115    0   30     -0.6201298236     -9.8023614883     0.0718297100     0.0390824813     -0.0586570167     0.0065874290     39.4029006958     79.2450790405     -40.6521987915
197  67    0   28     -0.4094293594     -9.7592630386     0.0263375616     0.0369519233     -0.1073936104     0.0278930401     39.4029006958     79.2450790405     -40.6521987915
198  19   -1   28     -0.4884420394     -9.7017993927     0.2801358699     0.0169779071     -0.0725056600     0.0201697564     39.4029006958     79.2450790405     -40.6521987915
198 226   -1   32     -0.4884420394     -9.7017993927     0.2801358699     0.0169779071     -0.0725056600     0.0201697564     39.4029006958     79.2450790405     -40.6521987915
199 178   -1   32     -0.4884420394     -9.6419420242     0.1963345432     -0.0173773932     -0.0618528604     0.0089843101     39.4029006958     79.2450790405     -40.6521987915
200 130   -2   33     -0.6321014881     -9.7353200912     0.3016848087     -0.0370850849     -0.0669129419     -0.0022011361     39.4029006958     79.2450790405     -40.6521987915
201  82   -1   32     -0.6321014881     -9.7353200912     0.3016848087     -0.0370850849     -0.0669129419     -0.0022011361     39.4029006958     79.2450790405     -40.6521987915
202  34   -1   29     -0.5602717399     -9.8358821868     -0.1891515731     -0.0192416334     -0.1281665687     0.0004620659     39.4029006958     79.2450790405     -40.6521987915
202 242   -1   27     -0.4644988059     -9.7113771438     -0.1245048284     -0.0051266665     -0.1500048398     0.0001957454     40.1033973693     79.5964965820     -39.6401100158
203 195   -2   27     -0.4644988059     -9.7113771438     -0.1245048284     -0.0051266665     -0.1500048398     0.0001957454     40.1033973693     79.5964965820     -39.6401100158
204 147   -3   28     -0.4501328468     -9.6850395202     -0.0023943238     -0.0434767675     -0.1095241661     -0.0069948983     40.1033973693     79.5964965820     -39.6401100158
205  99   -2   28     -0.5818206787     -9.7089824676     0.1197161788     -0.0413462066     -0.0823595046     -0.0192456245     40.1033973693     79.5964965820     -39.6401100158
206  52   -2   31     -0.5818206787     -9.7089824676     0.1197161788     -0.0413462066     -0.0823595046     -0.0192456245     40.1033973693     79.5964965820     -39.6401100158
207   4   -2   29     -0.5913979530     -9.7760238647     0.3136564254     -0.0376177263     -0.0914143943     -0.0149845051     40.1033973693     79.5964965820     -39.6401100158
207 212   -1   29     -0.5123852729     -9.8215160369     0.0383091812     -0.0107193887     -0.1188453674     -0.0144518623     40.1033973693     79.5964965820     -39.6401100158
208 165    0   29     -0.5123852729     -9.8215160369     0.0383091812     -0.0107193887     -0.1188453674     -0.0144518623     40.1033973693     79.5964965820     -39.6401100158
209 118    0   27     -0.5435114860     -9.7137708663     0.0095772953     -0.0075235471     -0.1081925630     -0.0384206771     40.1033973693     79.5964965820     -39.6401100158
210  70    0   29     -0.6584390640     -9.6946163177     0.2825301933     -0.0256333160     -0.1020672082     -0.0575957298     41.5043907165     79.2450790405     -39.6401100158
211  22    0   26     -0.6584390640     -9.6946163177     0.2825301933     -0.0256333160     -0.1020672082     -0.0575957298     41.5043907165     79.2450790405     -39.6401100158
211 230    0   26     -0.4860476970     -9.7616577148     0.4357668876     -0.0405472469     -0.1428141832     -0.0512040424     41.5043907165     79.2450790405     -39.6401100158
212 182   -1   25     -0.4309782505     -9.7832069396     0.2657699346     -0.0330902814     -0.0930123233     -0.0488071680     41.5043907165     79.2450790405     -39.6401100158
213 134   -1   22     -0.4309782505     -9.7832069396     0.2657699346     -0.0330902814     -0.0930123233     -0.0488071680     41.5043907165     79.2450790405     -39.6401100158
214  86    0   21     -0.4190066337     -9.8095445632     0.1532367229     -0.0048603448     -0.0298944377     -0.0368227601     41.5043907165     79.2450790405     -39.6401100158
215  38    0   21     -0.4381612300     -9.7425031661     0.2537982940     0.0268317556     0.0132494282     -0.0235067486     41.5043907165     79.2450790405     -39.6401100158
215 246    0   21     -0.4381612300     -9.7425031661     0.2537982940     0.0268317556     0.0132494282     -0.0235067486     41.5043907165     79.2450790405     -39.6401100158
216 197   -1   21     -0.4453442096     -9.6634902954     0.3783031463     0.0007323772     0.0324244785     -0.0040653762     41.5043907165     79.2450790405     -39.6401100158
217 149   -1   20     -0.4836534023     -9.7329254150     0.4285839557     -0.0349545240     0.0033955817     0.0095169506     41.5043907165     79.2450790405     -39.6401100158
218 100    0   19     -0.4836534023     -9.7329254150     0.4285839557     -0.0349545240     0.0033955817     0.0095169506     41.5043907165     79.2450790405     -39.6401100158
219  52    0   19     -0.4309782505     -9.8071498870     0.1316878080     -0.0243017172     -0.0107193851     0.0055221486     39.9282722473     78.0151138305     -39.8087921142
220   4    0   17     -0.5123852729     -9.7903900146     0.0335205316     -0.0027297849     0.0079230251     -0.0093917798     39.9282722473     78.0151138305     -39.8087921142
220 212   -1   15     -0.5123852729     -9.7903900146     0.0335205316     -0.0027297849     0.0079230251     -0.0093917798     39.9282722473     78.0151138305     -39.8087921142
221 164   -1   15     -0.4956250190     -9.6874332427     0.3016848087     -0.0144478702     0.0055261440     -0.0200445866     39.9282722473     78.0151138305     -39.8087921142
222 116   -1   14     -0.5506944656     -9.7041940689     0.5650603771     -0.0333566045     -0.0181763505     -0.0219088268     39.9282722473     78.0151138305     -39.8087921142
223  68   -2   13     -0.5506944656     -9.7041940689     0.5650603771     -0.0333566045     -0.0181763505     -0.0219088268     39.9282722473     78.0151138305     -39.8087921142
224  20   -2   11     -0.5315398693     -9.8263044357     0.1915459060     0.0031292586     -0.0551948547     -0.0069948983     39.9282722473     78.0151138305     -39.8087921142
224 228   -1    8     -0.4549215316     -9.7879953384     0.0838013267     -0.0013981833     -0.0703750991     -0.0069948983     39.9282722473     78.0151138305     -39.8087921142
225 180   -1    7     -0.4549215316     -9.7879953384     0.0838013267     -0.0013981833     -0.0703750991     -0.0069948983     39.9282722473     78.0151138305     -39.8087921142
226 133   -1    6     -0.4094293594     -9.7425031661     0.1388707752     0.0092546234     -0.0583906936     -0.0088591394     39.9282722473     77.6636886596     -41.8329696655
227  85    0    7     -0.4405555725     -9.7448978424     0.1532367229     0.0087219829     -0.0232364320     -0.0048643379     39.9282722473     77.6636886596     -41.8329696655
228  37    0    7     -0.4405555725     -9.7448978424     0.1532367229     0.0087219829     -0.0232364320     -0.0048643379     39.9282722473     77.6636886596     -41.8329696655
228 246    0    7     -0.4956250190     -9.7664461135     0.1101388931     -0.0021971445     0.0012650209     -0.0064622583     39.9282722473     77.6636886596     -41.8329696655
229 198    0    6     -0.5219625949     -9.7736291885     0.1245048284     0.0057924613     -0.0056593031     -0.0059296183     39.9282722473     77.6636886596     -41.8329696655
230 150    0    6     -0.5219625949     -9.7736291885     0.1245048284     0.0057924613     -0.0056593031     -0.0059296183     39.9282722473     77.6636886596     -41.8329696655
231 102   -1    6     -0.4836534023     -9.7496862411     0.1412650966     0.0321581602     -0.0229701137     0.0004620659     39.9282722473     77.6636886596     -41.8329696655
232  54   -1    5     -0.4812590599     -9.8023614883     -0.1173218607     0.0484036874     -0.0333565998     0.0100495922     39.9282722473     77.6636886596     -41.8329696655
233   6    0    5     -0.4812590599     -9.8023614883     -0.1173218607     0.0484036874     -0.0333565998     0.0100495922     39.9282722473     77.6636886596     -41.8329696655
233 215    0    5     -0.3998520660     -9.7161655426     -0.2202777862     0.0332234358     -0.0418788480     -0.0093917798     39.7531471252     77.8394012451     -41.6642875671
234 167    0    5     -0.3567542552     -9.5629291534     0.0933786296     0.0068577413     0.0001997404     -0.0317626738     39.7531471252     77.8394012451     -41.6642875671
235 119    0    6     -0.3567542552     -9.5629291534     0.0933786296     0.0068577413     0.0001997404     -0.0317626738     39.7531471252     77.8394012451     -41.6642875671
236  72   -1    7     -0.5243568897     -9.6802511215     0.5195682525     -0.0466726112     0.0657145023     -0.0416165256     39.7531471252     77.8394012451     -41.6642875671
237  24   -1    5     -0.5099909305     -9.7664461135     0.2633756160     -0.0557274913     0.0625186538     -0.0410838794     39.7531471252     77.8394012451     -41.6642875671
237 233    0    4     -0.5099909305     -9.7664461135     0.2633756160     -0.0557274913     0.0625186538     -0.0410838794     39.7531471252     77.8394012451     -41.6642875671
238 185    0    3     -0.4549215316     -9.7353200912     0.1316878080     -0.0605212593     0.0566596126     -0.0485408449     39.7531471252     77.8394012451     -41.6642875671
239 138    0    2     -0.4549215316     -9.7808122634     0.1197161788     -0.0730383014     0.0625186538     -0.0551988506     39.7531471252     77.8394012451     -41.6642875671
240  90    0    2     -0.4549215316     -9.7808122634     0.1197161788     -0.0730383014     0.0625186538     -0.0551988506     39.7531471252     77.8394012451     -41.6642875671
241  43    0    1     -0.4621044635     -9.7856006622     0.0790126848     -0.0581243753     0.0550616931     -0.0602589321     41.6795120239     79.7722091674     -40.1461563110
241 251    0    0     -0.4597101688     -9.7712354660     0.1077445626     -0.0493358087     0.0500016117     -0.0621231746     41.6795120239     79.7722091674     -40.1461563110
242 203    0    0     -0.4597101688     -9.7712354660     0.1077445626     -0.0493358087     0.0500016117     -0.0621231746     41.6795120239     79.7722091674     -40.1461563110
243 156    0    0     -0.3974577426     -9.6898279190     0.0933786296     -0.0762341499     0.0262991166     -0.0575957298     41.6795120239     79.7722091674     -40.1461563110
244 108    0    0     -0.3136564254     -9.6778564453     0.0359148550     -0.1404173135     0.0164452695     -0.0402849197     41.6795120239     79.7722091674     -40.1461563110
245  61    0    0     -0.3136564254     -9.6778564453     0.0359148550     -0.1404173135     0.0164452695     -0.0402849197     41.6795120239     79.7722091674     -40.1461563110
246  13    0    0     -0.3399939537     -9.8382759094     -0.1364764571     -0.1694462203     0.0465394496     0.0175065541     41.6795120239     79.7722091674     -40.1461563110
246 222    0    0     -0.2945018005     -9.8191213607     -0.1364764571     -0.1113884091     0.1567959880     0.0478670549     41.6795120239     79.7722091674     -40.1461563110
247 174    0    0     -0.2945018005     -9.8191213607     -0.1364764571     -0.1113884091     0.1567959880     0.0478670549     41.6795120239     79.7722091674     -40.1461563110
248 126    0    0     -0.2825301933     -9.8047552108     -0.1125332117     -0.0695761442     0.2745095252     0.0486660146     41.6795120239     79.7722091674     -40.1461563110
249  79    0    0     -0.2418267011     -9.7592630386     -0.1364764571     -0.0173773932     0.3011415243     0.0638462638     38.5272827148     77.6636886596     -40.1461563110
250  32    0    0     -0.2418267011     -9.7592630386     -0.1364764571     -0.0173773932     0.3011415243     0.0638462638     38.5272827148     77.6636886596     -40.1461563110
250 240    0    0     -0.3040791034     -9.7951784133     -0.0790126848     0.0231032729     0.3256430149     0.0787601947     38.5272827148     77.6636886596     -40.1461563110
251 193    0    0     -0.2992904472     -9.8430643081     -0.0694353866     0.0571922540     0.3437527656     0.0899456405     38.5272827148     77.6636886596     -40.1461563110
252 145    0    0     -0.2992904472     -9.8430643081     -0.0694353866     0.0571922540     0.3437527656     0.0899456405     38.5272827148     77.6636886596     -40.1461563110
253  97    0    0     -0.3447826147     -9.8574304580     -0.0814070034     0.1442789459     0.3866302967     0.0912772369     38.5272827148     77.6636886596     -40.1461563110
254  49    0    0     -0.3136564254     -9.7568693161     -0.0526751232     0.2137884855     0.4526776790     0.0859508419     38.5272827148     77.6636886596     -40.1461563110
255   1    0    0     -0.3136564254     -9.7568693161     -0.0526751232     0.2137884855     0.4526776790     0.0859508419     38.5272827148     77.6636886596     -40.1461563110
255 210    0    0     -0.2681642532     -9.6395473480     0.1149275422     0.2169843435     0.5552109718     0.0747653913     38.5272827148     77.6636886596     -40.1461563110
  0 162    0    0     -0.2945018005     -9.5749006271     0.1053502440     0.1634539985     0.6753213405     0.0859508419     39.0526542663     77.8394012451     -41.3269233703
  1 113   -1    0     -0.2945018005     -9.5749006271     0.1053502440     0.1634539985     0.6753213405     0.0859508419     39.0526542663     77.8394012451     -41.3269233703
  2  65   -1    0     -0.3399939537     -9.7448978424     0.0622524166     0.0918138694     0.7959644317     0.1136481285     39.0526542663     77.8394012451     -41.3269233703
  3  17   -1   -1     -0.4094293594     -9.7712354660     0.0646467447     0.0918138694     0.9717357635     0.0646452236     39.0526542663     77.8394012451     -41.3269233703
  3 224   -2   -1     -0.4094293594     -9.7712354660     0.0646467447     0.0918138694     0.9717357635     0.0646452236     39.0526542663     77.8394012451     -41.3269233703
  4 176   -2   -2     -0.4860476970     -9.7137708663     0.1221105098     0.0846232318     1.1227391958     0.0055221486     39.0526542663     77.8394012451     -41.3269233703
  5 128   -2   -2     -0.3926690864     -9.7448978424     0.0143659424     0.0577248954     1.1831939220     -0.0093917798     39.0526542663     77.8394012451     -41.3269233703
  6  80   -2   -2     -0.3926690864     -9.7448978424     0.0143659424     0.0577248954     1.1831939220     -0.0093917798     39.0526542663     77.8394012451     -41.3269233703
  7  32   -2   -3     -0.3998520660     -9.8215160369     -0.0478864765     0.0838242721     1.2601604461     0.0020599868     39.0526542663     77.8394012451     -41.3269233703
  7 239   -3   -2     -0.3160507440     -9.8047552108     -0.0646467447     0.1421483755     1.3861298561     -0.0317626738     36.4257926940     77.3122711181     -41.8329696655
  8 191   -3   -2     -0.3160507440     -9.8047552108     -0.0646467447     0.1421483755     1.3861298561     -0.0317626738     36.4257926940     77.3122711181     -41.8329696655
  9 144   -2   -2     -0.5530887603     -9.6874332427     0.0383091812     0.1597254991     1.4867988586     -0.0650526952     36.4257926940     77.3122711181     -41.8329696655
 10  96   -1   -2     -0.5052022933     -9.7041940689     -0.0191545906     0.1123205184     1.4649605751     -0.0240393900     36.4257926940     77.3122711181     -41.8329696655
 11  48   -1   -2     -0.5052022933     -9.7041940689     -0.0191545906     0.1123205184     1.4649605751     -0.0240393900     36.4257926940     77.3122711181     -41.8329696655
 12   0   -2   -1     -0.4142179965     -9.5940551757     -0.0790126848     0.0742367458     1.5171593666     -0.0373553967     36.4257926940     77.3122711181     -41.8329696655
 12 208   -2    0     -0.5937922477     -9.7832069396     -0.2035175085     -0.0290954799     1.6732230186     -0.0607915782     36.4257926940     77.3122711181     -41.8329696655
 13 161   -1   -1     -0.5937922477     -9.7832069396     -0.2035175085     -0.0290954799     1.6732230186     -0.0607915782     36.4257926940     77.3122711181     -41.8329696655
 14 113    0    0     -0.4788647174     -9.7113771438     -0.2035175085     0.0017976593     1.7802836894     -0.0565304470     36.4257926940     77.3122711181     -41.8329696655
 15  66    0    0     -0.5195682525     -9.7448978424     -0.1556310415     0.0116515028     1.9299555778     -0.0717107009     33.2735595703     78.3665313720     -43.8571434020
 16  18    0    1     -0.5195682525     -9.7448978424     -0.1556310415     0.0116515028     1.9299555778     -0.0717107009     33.2735595703     78.3665313720     -43.8571434020
 16 226    1    4     -0.4309782505     -9.8071498870     -0.2035175085     0.0119178236     2.1059932708     -0.0599926090     33.2735595703     78.3665313720     -43.8571434020
 17 178    3    3     -0.4070350170     -9.6443357467     -0.2083061695     0.0191084680     2.3725798130     -0.0408175563     33.2735595703     78.3665313720     -43.8571434020
 18 129    6    4     -0.4070350170     -9.6443357467     -0.2083061695     0.0191084680     2.3725798130     -0.0408175563     33.2735595703     78.3665313720     -43.8571434020
 19  81    8    5     -0.3735145092     -9.7951784133     -0.1843629074     0.0231032729     2.5576722621     0.0433396100     33.2735595703     78.3665313720     -43.8571434020
 20  33    9    4     -0.6967482089     -9.7377147674     -0.1580253696     0.0734377813     2.7217254638     0.0321541666     33.2735595703     78.3665313720     -43.8571434020
 20 241    9    4     -0.6967482089     -9.7377147674     -0.1580253696     0.0734377813     2.7217254638     0.0321541666     33.2735595703     78.3665313720     -43.8571434020
 21 194    9    3     -0.6871709346     -9.6610965728     -0.0502807998     0.0960750007     2.7084095478     0.0768959522     33.2735595703     78.3665313720     -43.8571434020
 22 145    9    3     -0.3519655704     -9.7377147674     -0.1245048284     0.0947433948     2.4921574592     0.1719722652     31.3471965789     78.5422439575     -46.7247276306
 23  98    8    3     -0.3519655704     -9.7377147674     -0.1245048284     0.0947433948     2.4921574592     0.1719722652     31.3471965789     78.5422439575     -46.7247276306
 24  50    7    1     -0.0861956501     -9.8191213607     -0.2681642532     0.1192448501     2.4604654312     0.2345574855     31.3471965789     78.5422439575     -46.7247276306
 25   3    5    1     -0.2274607658     -9.8286991119     -0.3375996351     0.1826290321     2.6953597068     0.2057949066     31.3471965789     78.5422439575     -46.7247276306
 25 211    6    1     -0.2274607658     -9.8286991119     -0.3375996351     0.1826290321     2.6953597068     0.2057949066     31.3471965789     78.5422439575     -46.7247276306
 26 163    5    1     -0.7685779571     -9.6156044006     -0.2514039993     0.2276371479     2.9273244857     0.1671784973     31.3471965789     78.5422439575     -46.7247276306
 27 116    4    2     -0.8212530136     -9.5772943496     -0.1340821266     0.1725088834     2.8349115371     0.2113876342     31.3471965789     78.5422439575     -46.7247276306
 28  69    6    1     -0.8212530136     -9.5772943496     -0.1340821266     0.1725088834     2.8349115371     0.2113876342     31.3471965789     78.5422439575     -46.7247276306
 29  21    5    1     -0.9888556480     -9.7185602188     -0.1915459060     0.1053961992     2.5930929183     0.2792992830     31.3471965789     78.5422439575     -46.7247276306
 29 229    4    1     -0.8428019523     -9.8837680816     -0.2035175085     0.0915475559     2.3589973449     0.3301664352     31.3471965789     78.5422439575     -46.7247276306
 30 182    4    0     -0.8428019523     -9.8837680816     -0.2035175085     0.0915475559     2.3589973449     0.3301664352     31.3471965789     78.5422439575     -46.7247276306
 31 134    4    0     -0.6751992702     -9.8741912841     -0.2729529142     0.1695793628     2.3621933460     0.3378896951     29.2457084655     78.8936614990     -50.7730789184
 32  86    3    0     -1.0942059707     -9.6203927993     -0.2226721048     0.2489427566     2.4159898757     0.2721086502     29.2457084655     78.8936614990     -50.7730789184
 33  38    3    0     -1.0942059707     -9.6203927993     -0.2226721048     0.2489427566     2.4159898757     0.2721086502     29.2457084655     78.8936614990     -50.7730789184
 33 246    3    0     -1.1349093914     -9.5605344772     -0.1819685935     0.1980755996     2.1850903034     0.2585263013     29.2457084655     78.8936614990     -50.7730789184
 34 198    2    0     -1.1756129264     -9.6970109939     -0.3783031463     0.1599918365     1.9693709373     0.2753044605     29.2457084655     78.8936614990     -50.7730789184
 35 150    3    0     -1.1756129264     -9.6970109939     -0.3783031463     0.1599918365     1.9693709373     0.2753044605     29.2457084655     78.8936614990     -50.7730789184
 36 102    3    0     -0.9673068046     -9.8047552108     -0.2968961238     0.1940808200     1.8165033340     0.2723749637     29.2457084655     78.8936614990     -50.7730789184
 37  54    4    0     -0.8858997344     -9.7305316925     -0.1029559254     0.2193812370     1.8511248588     0.2840930461     29.2457084655     78.8936614990     -50.7730789184
 38   6    4   -1     -0.8858997344     -9.7305316925     -0.1029559254     0.2193812370     1.8511248588     0.2840930461     29.2457084655     78.8936614990     -50.7730789184
 38 214    3   -1     -1.1085718870     -9.6539134979     -0.2202777862     0.2345614671     2.0868182182     0.2561294078     30.4715766906     79.4207916259     -54.3153877258
 39 166    3   -1     -1.4437771797     -9.5796890258     -0.2609812974     0.2313656330     2.0711052417     0.2643853425     30.4715766906     79.4207916259     -54.3153877258
 40 119    3   -1     -1.4437771797     -9.5796890258     -0.2609812974     0.2313656330     2.0711052417     0.2643853425     30.4715766906     79.4207916259     -54.3153877258
 41  71    3   -1     -1.3934963989     -9.6610965728     -0.2442210197     0.2156527280     1.9161069869     0.2896857452     30.4715766906     79.4207916259     -54.3153877258
 42  24    1   -1     -1.3360326290     -9.6850395202     -0.2633756160     0.2497417211     1.9134437561     0.2255026102     30.4715766906     79.4207916259     -54.3153877258
 42 232    0   -1     -1.3360326290     -9.6850395202     -0.2633756160     0.2497417211     1.9134437561     0.2255026102     30.4715766906     79.4207916259     -54.3153877258
 43 185    0   -1     -1.1923731613     -9.6682786941     -0.1987288665     0.2625251054     1.8543207168     0.1511992835     30.4715766906     79.4207916259     -54.3153877258
 44 137    0    0     -1.3911020755     -9.5892667770     -0.1987288665     0.2774390220     1.9129112243     0.0891466808     30.4715766906     79.4207916259     -54.3153877258
 45  90    0    0     -1.3911020755     -9.5892667770     -0.1987288665     0.2774390220     1.9129112243     0.0891466808     30.4715766906     79.4207916259     -54.3153877258
 46  42    0    0     -1.4030736923     -9.6922225952     -0.2537982940     0.2750421524     1.9019919395     0.0950057220     30.6466999053     79.2450790405     -57.5203323364
 46 250    1   -1     -1.1636413335     -9.7305316925     -0.2609812974     0.3093974590     1.8742947578     0.0848855495     30.6466999053     79.2450790405     -57.5203323364
 47 202    2   -1     -1.1636413335     -9.7305316925     -0.2609812974     0.3093974590     1.8742947578     0.0848855495     30.6466999053     79.2450790405     -57.5203323364
 48 154    2   -1     -1.1301207542     -9.5461683273     -0.1245048284     0.3578677177     2.0295593738     -0.0461439657     30.6466999053     79.2450790405     -57.5203323364
 49 107    2   -2     -1.9106702804     -9.3043422698     -0.3735145092     0.2910213470     1.8758926391     -0.0623894929     30.6466999053     79.2450790405     -57.5203323364
 50  59    1   -1     -1.9106702804     -9.3043422698     -0.3735145092     0.2910213470     1.8758926391     -0.0623894929     30.6466999053     79.2450790405     -57.5203323364
 51  11    0    0     -1.3168780803     -9.6658849716     -0.1795742750     0.1647855997     1.4346001148     -0.0131202626     30.6466999053     79.2450790405     -57.5203323364
 51 219    0    0     -1.1708242893     -9.9963016510     -0.1173218607     0.0960750007     1.3190171718     0.0792928314     30.6466999053     79.2450790405     -57.5203323364
 52 171    0    0     -1.1708242893     -9.9963016510     -0.1173218607     0.0960750007     1.3190171718     0.0792928314     30.6466999053     79.2450790405     -57.5203323364
 53 123    0    0     -1.2546256780     -9.6922225952     -0.1532367229     0.1493390178     1.4260778427     0.1434759998     32.2228164672     79.7722091674     -62.0747261047
 54  76    0    0     -1.3815248012     -9.5102539062     0.0047886476     0.1304302930     1.3717485666     0.2073928356     32.2228164672     79.7722091674     -62.0747261047
 55  28    0    0     -1.3815248012     -9.5102539062     0.0047886476     0.1304302930     1.3717485666     0.2073928356     32.2228164672     79.7722091674     -62.0747261047
 55 235    0    0     -1.4868750572     -9.4695501327     -0.1532367229     0.0787641906     1.3885268020     0.2630537509     32.2228164672     79.7722091674     -62.0747261047
 56 188    0    0     -1.5132125854     -9.6994056701     -0.2897131729     0.0241685533     1.2665520906     0.2966100883     32.2228164672     79.7722091674     -62.0747261047
 57 140    0    0     -1.5132125854     -9.6994056701     -0.2897131729     0.0241685533     1.2665520906     0.2966100883     32.2228164672     79.7722091674     -62.0747261047
 58  92    0    0     -1.5850422382     -9.5940551757     -0.3136564254     0.0870201110     1.1973089027     0.2705106973     32.2228164672     79.7722091674     -62.0747261047
 59  44    0    0     -1.5275784492     -9.6347589492     -0.1963345432     0.0907485961     1.0702741146     0.2201761960     32.2228164672     79.7722091674     -62.0747261047
 59 252    0    0     -1.5275784492     -9.6347589492     -0.1963345432     0.0907485961     1.0702741146     0.2201761960     32.2228164672     79.7722091674     -62.0747261047
 60 205    0    0     -1.5922253131     -9.5796890258     -0.2418267011     0.0518658542     1.0694751739     0.2007348299     32.2228164672     79.7722091674     -62.0747261047
 61 157    0    0     -1.8747554779     -9.5413799285     -0.5459058284     0.0393488044     0.9901117324     0.1448075866     32.2228164672     79.7722091674     -62.0747261047
 62 109    0    0     -1.8747554779     -9.5413799285     -0.5459058284     0.0393488044     0.9901117324     0.1448075866     32.2228164672     79.7722091674     -62.0747261047
 63  61    0    0     -1.7502505779     -9.7353200912     -0.4644988059     0.0800957870     0.6372375488     0.0681073904     32.2228164672     79.7722091674     -62.0747261047
 64  12    0    0     -1.6879981994     -9.5964498519     -0.3926690864     0.1453442096     0.4319047451     0.0068537497     32.2228164672     79.7722091674     -62.0747261047
 64 220    0    0     -1.6879981994     -9.5964498519     -0.3926690864     0.1453442096     0.4319047451     0.0068537497     32.2228164672     79.7722091674     -62.0747261047
 65 172    0    0     -1.6233514785     -9.5102539062     -0.2992904472     0.1520022296     0.2617261409     -0.0125876235     32.2228164672     79.7722091674     -62.0747261047
 66 125    0    0     -1.5946196556     -9.5389852523     -0.2514039993     0.0998034763     0.1022003650     -0.0022011361     32.2228164672     79.7722091674     -62.0747261047
 67  77    0    0     -1.5946196556     -9.5389852523     -0.2514039993     0.0998034763     0.1022003650     -0.0022011361     32.2228164672     79.7722091674     -62.0747261047
 68  29    0    0     -1.5778593063     -9.7951784133     -0.3423882961     0.0995371627     0.0745030641     -0.0330942749     32.2228164672     79.7722091674     -62.0747261047
 68 237    0    0     -1.5587047576     -9.7017993927     -0.5075965881     0.2076631307     0.1637203216     -0.1374917745     36.2506675720     80.2993392944     -64.2675857543
 69 190    0    0     -1.5587047576     -9.7017993927     -0.5075965881     0.2076631307     0.1637203216     -0.1374917745     36.2506675720     80.2993392944     -64.2675857543
 70 142    0    0     -1.5874365806     -9.4934930801     -0.6057639122     0.2598619222     0.2260392189     -0.2397587060     36.2506675720     80.2993392944     -64.2675857543
 71  95    0    0     -1.5682820320     -9.5796890258     -0.8978713989     0.1796995258     0.1192448501     -0.2541399955     36.2506675720     80.2993392944     -64.2675857543
 72  47    0    0     -1.5682820320     -9.5796890258     -0.8978713989     0.1796995258     0.1192448501     -0.2541399955     36.2506675720     80.2993392944     -64.2675857543
 72 255    0    0     -1.5060296058     -9.4049034118     -0.5459058284     0.0361529588     -0.0709077405     -0.2189857482     36.2506675720     80.2993392944     -64.2675857543
 73 207    0    0     -1.3073006868     -9.6754617691     -0.1340821266     -0.0642497444     -0.1678482770     -0.1886252403     36.2506675720     80.2993392944     -64.2675857543
 74 160    0    0     -1.3073006868     -9.6754617691     -0.1340821266     -0.0642497444     -0.1678482770     -0.1886252403     36.2506675720     80.2993392944     -64.2675857543
 75 113    0    1     -1.2402596473     -9.6347589492     -0.5123852729     -0.0288291597     -0.1084588890     -0.1880926036     36.2506675720     80.2993392944     -64.2675857543
 76  66    0    5     -1.0439251661     -9.8095445632     0.0071829710     -0.0378840446     -0.0706414222     -0.1907557964     33.7989311218     79.9479141235     -63.5928573608
 77  18    0   10     -1.0439251661     -9.8095445632     0.0071829710     -0.0378840446     -0.0706414222     -0.1907557964     33.7989311218     79.9479141235     -63.5928573608
 77 227    0   10     -1.1229377985     -9.6802511215     -0.2083061695     0.0052598214     0.0657145023     -0.1827661991     33.7989311218     79.9479141235     -63.5928573608
 78 180    0    7     -1.2474426031     -9.5461683273     -0.4285839557     -0.0040613842     0.1562633514     -0.1705154657     33.7989311218     79.9479141235     -63.5928573608
 79 133    0    6     -1.2474426031     -9.5461683273     -0.4285839557     -0.0040613842     0.1562633514     -0.1705154657     33.7989311218     79.9479141235     -63.5928573608
 80  86    0    3     -1.1947674751     -9.7161655426     -0.1436594247     -0.0836911106     0.1639866352     -0.1420192146     33.7989311218     79.9479141235     -63.5928573608
 81  39    0    4     -1.3958907127     -9.6515188217     -0.5195682525     -0.0650486993     0.1338924646     -0.1252410411     33.7989311218     79.9479141235     -63.5928573608
 81 248    0   10     -1.3958907127     -9.6515188217     -0.5195682525     -0.0650486993     0.1338924646     -0.1252410411     33.7989311218     79.9479141235     -63.5928573608
 82 201    0   14     -1.1492754220     -9.5940551757     -0.3088677406     -0.1574618101     0.0342887187     -0.0850267028     33.7989311218     79.9479141235     -63.5928573608
 83 154    0   16     -1.0511081218     -9.6874332427     0.2130948066     -0.1840938186     0.0822263526     -0.0794339847     33.2735595703     80.4750442504     -64.4362640380
 84 106    0   18     -1.0511081218     -9.6874332427     0.2130948066     -0.1840938186     0.0822263526     -0.0794339847     33.2735595703     80.4750442504     -64.4362640380
 85  59    0   13     -1.2163164615     -9.6443357467     -0.5219625949     -0.0424114894     0.2595956087     -0.1113924026     33.2735595703     80.4750442504     -64.4362640380
 86  12    1   13     -1.2713859081     -9.7185602188     -0.6129468917     -0.0139152299     0.2649219989     -0.1401549720     33.2735595703     80.4750442504     -64.4362640380
 86 220    1   12     -1.2713859081     -9.7185602188     -0.6129468917     -0.0139152299     0.2649219989     -0.1401549720     33.2735595703     80.4750442504     -64.4362640380
 87 173    1    8     -1.1468811035     -9.7401084899     -0.1915459060     -0.0658476638     0.0928791522     -0.1012722373     33.2735595703     80.4750442504     -64.4362640380
 88 125    1    8     -1.0630797147     -9.6706733703     -0.6153411865     -0.0381503629     0.0393488044     -0.0642537355     33.2735595703     80.4750442504     -64.4362640380
 89  77    0    5     -1.0630797147     -9.6706733703     -0.6153411865     -0.0381503629     0.0393488044     -0.0642537355     33.2735595703     80.4750442504     -64.4362640380
 90  29    0    6     -1.1492754220     -9.6443357467     -0.4381612300     -0.0562601375     0.0255001544     -0.0578620481     33.2735595703     80.4750442504     -64.4362640380
 90 237    1   13     -0.9050542831     -9.7329254150     0.0766183614     -0.0512000560     -0.0013981805     -0.0501387643     32.9233131408     79.4207916259     -64.4362640380
 91 189    2   19     -0.9050542831     -9.7329254150     0.0766183614     -0.0512000560     -0.0013981805     -0.0501387643     32.9233131408     79.4207916259     -64.4362640380
 92 141    2   21     -0.8835054397     -9.8406705856     -0.3902747631     0.0201737499     0.0926128292     -0.0525356483     32.9233131408     79.4207916259     -64.4362640380
 93  94    3   25     -1.0630797147     -9.6515188217     -0.6321014881     0.0571922540     0.1410831069     -0.0650526952     32.9233131408     79.4207916259     -64.4362640380
 94  46    3   24     -1.0630797147     -9.6515188217     -0.6321014881     0.0571922540     0.1410831069     -0.0650526952     32.9233131408     79.4207916259     -64.4362640380
 94 254    4   26     -0.8787168502     -9.6826448440     -0.1508424043     0.0414793634     0.0705082654     -0.0283005123     32.9233131408     79.4207916259     -64.4362640380
 95 206    4   26     -1.1013889312     -9.6179981231     -0.5674547195     0.0630512952     0.1133858084     -0.0288331527     32.9233131408     79.4207916259     -64.4362640380
 96 159    3   26     -1.1013889312     -9.6179981231     -0.5674547195     0.0630512952     0.1133858084     -0.0288331527     32.9233131408     79.4207916259     -64.4362640380
 97 112    2   23     -0.9816726684     -9.6587018966     -0.4812590599     0.0108525443     0.0832916259     -0.0304310750     32.9233131408     79.4207916259     -64.4362640380
 98  63    1   21     -0.7685779571     -9.8095445632     0.1556310415     0.0020639784     0.0974065971     -0.0341595554     32.9233131408     79.4207916259     -64.4362640380
 99  15    2   24     -0.7685779571     -9.8095445632     0.1556310415     0.0020639784     0.0974065971     -0.0341595554     32.9233131408     79.4207916259     -64.4362640380
 99 223    2   26     -0.9697010993     -9.6658849716     -0.5626660346     0.0928791522     0.1911512851     -0.0498724460     32.9233131408     79.4207916259     -63.7615394592
100 176    4   32     -1.1301207542     -9.6443357467     -0.4812590599     0.0209727120     0.1389525413     -0.0525356483     32.9233131408     79.4207916259     -63.7615394592
101 128    6   35     -1.1301207542     -9.6443357467     -0.4812590599     0.0209727120     0.1389525413     -0.0525356483     32.9233131408     79.4207916259     -63.7615394592
102  81    7   36     -0.9577294349     -9.6515188217     -0.0885899734     -0.0373514032     0.0465394496     -0.0189793090     32.9233131408     79.4207916259     -63.7615394592
103  34    7   36     -0.8595622062     -9.7137708663     -0.3040791034     -0.0123173105     0.1312292575     -0.0101907408     32.9233131408     79.4207916259     -63.7615394592
103 242    5   31     -0.8595622062     -9.7137708663     -0.3040791034     -0.0123173105     0.1312292575     -0.0101907408     32.9233131408     79.4207916259     -63.7615394592
104 195    5   29     -1.0247704982     -9.6658849716     -0.3783031463     -0.0072572269     0.1477411031     -0.0195119457     32.9233131408     79.4207916259     -63.7615394592
105 148    6   30     -0.9649125099     -9.7113771438     -0.7781552314     0.0116515028     0.1011350870     -0.0128539419     32.9233131408     79.4207916259     -63.7615394592
106 101    5   29     -0.9649125099     -9.7113771438     -0.7781552314     0.0116515028     0.1011350870     -0.0128539419     32.9233131408     79.4207916259     -63.7615394592
107  53    4   25     -0.9505464553     -9.7017993927     -0.1604196929     -0.0139152299     0.0867537879     -0.0245720291     32.5730667114     79.0693664550     -65.1109924316
108   6    4   18     -0.8835054397     -9.6060266494     -0.2873188495     -0.0288291597     0.0998034763     -0.0104570603     32.5730667114     79.0693664550     -65.1109924316
108 214    2    8     -0.8835054397     -9.6060266494     -0.2873188495     -0.0288291597     0.0998034763     -0.0104570603     32.5730667114     79.0693664550     -65.1109924316
109 166    1   10     -0.8787168502     -9.6850395202     -0.3136564254     -0.0538632583     0.1370882987     -0.0077938594     32.5730667114     79.0693664550     -65.1109924316
110 119    2   19     -0.7566062927     -9.8071498870     -0.2585869789     -0.0123173105     0.1647855997     -0.0072612180     32.5730667114     79.0693664550     -65.1109924316
111  71    3   27     -0.7566062927     -9.8071498870     -0.2585869789     -0.0123173105     0.1647855997     -0.0072612180     32.5730667114     79.0693664550     -65.1109924316
112  24    4   36     -0.9816726684     -9.6874332427     -0.2202777862     0.0247011923     0.1879554557     -0.0298984336     32.5730667114     79.0693664550     -65.1109924316
112 232    5   35     -0.8595622062     -9.7832069396     -0.3639371871     0.0292286348     0.1264355063     -0.0304310750     32.5730667114     79.0693664550     -65.1109924316
113 185    5   33     -0.8595622062     -9.7832069396     -0.3639371871     0.0292286348     0.1264355063     -0.0304310750     32.5730667114     79.0693664550     -65.1109924316
114 137    4   33     -0.9529408454     -9.6706733703     -0.1077445626     0.0151136684     0.1189785242     -0.0229741072     33.7989311218     79.2450790405     -64.9423065185
115  90    4   34     -0.9792783737     -9.6467304229     -0.3711201906     0.0342887187     0.1160490036     -0.0125876235     33.7989311218     79.2450790405     -64.9423065185
116  42    4   34     -0.9792783737     -9.6467304229     -0.3711201906     0.0342887187     0.1160490036     -0.0125876235     33.7989311218     79.2450790405     -64.9423065185
116 251    4   34     -0.8547736167     -9.6874332427     -0.1556310415     0.0188421478     0.0872864341     -0.0109897005     33.7989311218     79.2450790405     -64.9423065185
117 203    5   32     -0.8643508911     -9.6946163177     -0.2729529142     0.0191084680     0.0904822731     -0.0064622583     33.7989311218     79.2450790405     -64.9423065185
118 156    4   26     -0.8643508911     -9.6946163177     -0.2729529142     0.0191084680     0.0904822731     -0.0064622583     33.7989311218     79.2450790405     -64.9423065185
119 108    4   25     -0.8811111450     -9.7903900146     -0.1436594247     0.0484036874     0.1149837255     0.0009947060     33.7989311218     79.2450790405     -64.9423065185
120  60    4   19     -0.8499849319     -9.6467304229     -0.5123852729     0.0617196941     0.1227070212     0.0151096749     33.7989311218     79.2450790405     -64.9423065185
121  12    2   12     -0.8499849319     -9.6467304229     -0.5123852729     0.0617196941     0.1227070212     0.0151096749     33.7989311218     79.2450790405     -64.9423065185
121 220    1   11     -0.8691394805     -9.7281370162     -0.0526751232     -0.0115183484     0.1160490036     0.0236319184     32.5730667114     79.0693664550     -64.4362640380
122 173    1   10     -0.8954771041     -9.6898279190     0.0191545906     0.0310928773     0.1543991088     0.0361489653     32.5730667114     79.0693664550     -64.4362640380
123 125    1    9     -0.8954771041     -9.6898279190     0.0191545906     0.0310928773     0.1543991088     0.0361489653     32.5730667114     79.0693664550     -64.4362640380
124  76    2   16     -0.8643508911     -9.7017993927     -0.0502807998     0.0310928773     0.1778352832     0.0321541666     32.5730667114     79.0693664550     -64.4362640380
125  28    3   20     -0.9170259475     -9.6682786941     -0.0861956501     -0.0080561866     0.1706446409     0.0499976110     32.5730667114     79.0693664550     -64.4362640380
125 236    2   20     -0.9170259475     -9.6682786941     -0.0861956501     -0.0080561866     0.1706446409     0.0499976110     32.5730667114     79.0693664550     -64.4362640380
126 189    2   24     -0.8020984649     -9.7592630386     -0.1292934894     -0.0288291597     0.1349577426     0.0843529129     32.5730667114     79.0693664550     -64.4362640380
127 141    2   22     -0.8811111450     -9.7089824676     -0.1005615949     -0.0280302000     0.1352240562     0.0960710048     32.5730667114     79.0693664550     -64.4362640380
128  93    1   15     -0.8811111450     -9.7089824676     -0.1005615949     -0.0280302000     0.1352240562     0.0960710048     32.5730667114     79.0693664550     -64.4362640380
129  45    0    9     -1.0774456262     -9.6706733703     -0.1053502440     -0.0077898669     0.1187122106     0.0713032245     34.1491813659     79.2450790405     -66.2917633056
129 253    0    7     -1.0702626705     -9.6994056701     -0.4501328468     -0.0016645026     0.0569259357     0.0444048929     34.1491813659     79.2450790405     -66.2917633056
130 204    0    8     -1.0702626705     -9.6994056701     -0.4501328468     -0.0016645026     0.0569259357     0.0444048929     34.1491813659     79.2450790405     -66.2917633056
131 156    0   15     -1.1037832498     -9.6874332427     -0.6033696174     -0.0027297849     -0.0011318604     0.0111148726     34.1491813659     79.2450790405     -66.2917633056
132 109    0   24     -1.0439251661     -9.6874332427     -0.3112620830     -0.0171110725     -0.0780983877     -0.0139192223     34.1491813659     79.2450790405     -66.2917633056
133  62    0   30     -1.0439251661     -9.6874332427     -0.3112620830     -0.0171110725     -0.0780983877     -0.0139192223     34.1491813659     79.2450790405     -66.2917633056
134  15    0   26     -0.9194203376     -9.6898279190     0.0790126848     -0.0227037954     -0.0994040012     -0.0083264999     34.1491813659     79.2450790405     -66.2917633056
134 223    0   18     -1.0463194847     -9.6539134979     -0.1580253696     -0.0069909067     -0.0458736467     -0.0048643379     34.1491813659     79.2450790405     -66.2917633056
135 176    0    9     -1.0463194847     -9.6539134979     -0.1580253696     -0.0069909067     -0.0458736467     -0.0048643379     34.1491813659     79.2450790405     -66.2917633056
136 128    1    7     -0.9289976119     -9.7592630386     -0.1292934894     0.0172442293     0.0252338361     -0.0045980172     34.1491813659     79.2450790405     -66.2917633056
137  80    1    9     -1.0080102682     -9.7089824676     -0.3615428924     0.0260327935     0.0617196989     -0.0048643379     34.8496780395     79.5964965820     -64.6049499511
138  32    0   15     -1.0080102682     -9.7089824676     -0.3615428924     0.0260327935     0.0617196989     -0.0048643379     34.8496780395     79.5964965820     -64.6049499511
138 240    0   21     -1.0391365289     -9.6634902954     -0.3567542552     0.0084556627     0.0249675154     -0.0093917798     34.8496780395     79.5964965820     -64.6049499511
139 192    0   22     -0.9289976119     -9.6682786941     -0.2107004880     -0.0061919460     -0.0301607584     -0.0006032148     34.8496780395     79.5964965820     -64.6049499511
140 144    1   23     -0.9289976119     -9.6682786941     -0.2107004880     -0.0061919460     -0.0301607584     -0.0006032148     34.8496780395     79.5964965820     -64.6049499511
141  96    1   22     -0.9194203376     -9.7185602188     -0.0023943238     -0.0173773932     -0.0061919441     0.0153759946     34.8496780395     79.5964965820     -64.6049499511
142  49    0   22     -0.8954771041     -9.7448978424     -0.1221105098     0.0108525443     0.0633176231     0.0342847251     34.8496780395     79.5964965820     -64.6049499511
143   1    1   20     -0.8954771041     -9.7448978424     -0.1221105098     0.0108525443     0.0633176231     0.0342847251     34.8496780395     79.5964965820     -64.6049499511
143 209    1   18     -0.9361805915     -9.6994056701     -0.0957729530     0.0204400706     0.1144510865     0.0449375343     34.8496780395     79.5964965820     -64.6049499511
144 160    1   17     -1.0319535732     -9.6563072204     -0.2130948066     0.0180431890     0.1117878913     0.0412090492     34.3243064880     79.0693664550     -64.4362640380
145 112    1   16     -1.0319535732     -9.6563072204     -0.2130948066     0.0180431890     0.1117878913     0.0412090492     34.3243064880     79.0693664550     -64.4362640380
146  64    0   16     -0.9912500381     -9.7353200912     -0.1436594247     0.0020639784     0.0731714677     0.0292246389     34.3243064880     79.0693664550     -64.4362640380
147  16    1   16     -0.9960386276     -9.6826448440     -0.2202777862     0.0132494258     0.0417456865     0.0332194447     34.3243064880     79.0693664550     -64.4362640380
147 224    1   16     -0.9960386276     -9.6826448440     -0.2202777862     0.0132494258     0.0417456865     0.0332194447     34.3243064880     79.0693664550     -64.4362640380
148 176    0   15     -1.0056159496     -9.7065887451     -0.2059118509     -0.0005992222     0.0172442317     0.0342847251     34.3243064880     79.0693664550     -64.4362640380
149 128    0   15     -0.9912500381     -9.6658849716     -0.1340821266     -0.0115183484     0.0121841478     0.0428069686     34.3243064880     79.0693664550     -64.4362640380
150  80    0   16     -0.9912500381     -9.6658849716     -0.1340821266     -0.0115183484     0.0121841478     0.0428069686     34.3243064880     79.0693664550     -64.4362640380
151  32    0   15     -1.0104045867     -9.7233486175     -0.1484480619     -0.0280302000     0.0337560796     0.0318878436     34.3243064880     79.0693664550     -64.4362640380
151 240    0   13     -1.0750513076     -9.6227865219     -0.2011231899     -0.0067245869     0.0492026519     0.0180391969     33.2735595703     79.4207916259     -65.4483566284
152 192    0   13     -1.0750513076     -9.6227865219     -0.2011231899     -0.0067245869     0.0492026519     0.0180391969     33.2735595703     79.4207916259     -65.4483566284
153 144    1   12     -1.0127989053     -9.7377147674     -0.1508424043     -0.0067245869     0.0276307153     -0.0088591394     33.2735595703     79.4207916259     -65.4483566284
154  97    1   12     -1.1013889312     -9.7137708663     -0.0981672668     0.0092546234     0.0286959981     -0.0219088268     33.2735595703     79.4207916259     -65.4483566284
155  49    0   13     -1.1013889312     -9.7137708663     -0.0981672668     0.0092546234     0.0286959981     -0.0219088268     33.2735595703     79.4207916259     -65.4483566284
156   2    0   11     -1.0750513076     -9.6682786941     -0.1795742750     0.0159126281     -0.0061919441     -0.0290994691     33.2735595703     79.4207916259     -65.4483566284
156 210    0   11     -1.0487138032     -9.6610965728     -0.4190066337     0.0143147048     -0.0472052478     -0.0320289969     33.2735595703     79.4207916259     -65.4483566284
157 162    0   10     -1.0487138032     -9.6610965728     -0.4190066337     0.0143147048     -0.0472052478     -0.0320289969     33.2735595703     79.4207916259     -65.4483566284
158 115    0    8     -0.9792783737     -9.6778564453     0.1173218607     -0.0296281223     -0.0703750991     -0.0296321153     33.2735595703     79.4207916259     -65.4483566284
159  68    1    7     -0.9529408454     -9.7329254150     0.0670410633     -0.0197742748     -0.0365524411     -0.0101907408     33.7989311218     80.2993392944     -64.9423065185
160  20    1    6     -0.9529408454     -9.7329254150     0.0670410633     -0.0197742748     -0.0365524411     -0.0101907408     33.7989311218     80.2993392944     -64.9423065185
160 228    0    5     -1.0271648168     -9.7401084899     -0.1556310415     -0.0085888271     0.0007323807     0.0009947060     33.7989311218     80.2993392944     -64.9423065185
161 180    0    3     -1.0056159496     -9.7209539413     -0.3064734458     -0.0016645026     -0.0059256229     0.0001957454     33.7989311218     80.2993392944     -64.9423065185
162 132    0    3     -1.0056159496     -9.7209539413     -0.3064734458     -0.0016645026     -0.0059256229     0.0001957454     33.7989311218     80.2993392944     -64.9423065185
163  85    0    2     -0.9888556480     -9.6227865219     -0.2968961238     -0.0040613842     -0.0104530668     0.0007283860     33.7989311218     80.2993392944     -64.9423065185
164  37    0    1     -0.9984330177     -9.6563072204     -0.2394323587     -0.0213721966     -0.0040613822     -0.0008695349     33.7989311218     80.2993392944     -64.9423065185
164 245    0    2     -0.9984330177     -9.6563072204     -0.2394323587     -0.0213721966     -0.0040613822     -0.0008695349     33.7989311218     80.2993392944     -64.9423065185
165 198    0    1     -1.0008273124     -9.6539134979     -0.3136564254     -0.0165784335     0.0028629419     -0.0035327367     33.7989311218     80.2993392944     -64.9423065185
166 150    0    1     -1.0056159496     -9.7448978424     -0.3280223608     -0.0147141909     0.0081893444     -0.0213761901     33.7989311218     80.2993392944     -64.9423065185
167 103    0    2     -1.0056159496     -9.7448978424     -0.3280223608     -0.0147141909     0.0081893444     -0.0213761901     33.7989311218     80.2993392944     -64.9423065185
168  56    0    1     -0.9888556480     -9.7161655426     -0.3639371871     0.0049935002     0.0047271828     -0.0232404279     33.0984382629     77.8394012451     -64.2675857543
169   8    0    1     -0.9457578659     -9.7089824676     -0.3639371871     0.0145810260     0.0076567049     -0.0141855430     33.0984382629     77.8394012451     -64.2675857543
169 215    0    3     -0.9457578659     -9.7089824676     -0.3639371871     0.0145810260     0.0076567049     -0.0141855430     33.0984382629     77.8394012451     -64.2675857543
170 167    0    3     -0.9361805915     -9.6467304229     -0.1676026582     0.0073903808     0.0212390327     0.0033915877     33.0984382629     77.8394012451     -64.2675857543
171 119    0    2     -0.9505464553     -9.7233486175     -0.2537982940     -0.0005992222     0.0436099243     0.0220339989     33.0984382629     77.8394012451     -64.2675857543
172  71    1    2     -0.9505464553     -9.7233486175     -0.2537982940     -0.0005992222     0.0436099243     0.0220339989     33.0984382629     77.8394012451     -64.2675857543
173  23    1    2     -0.9792783737     -9.7448978424     -0.4477385520     0.0105862236     0.0699756193     0.0361489653     33.0984382629     77.8394012451     -64.2675857543
173 232    0    3     -1.0223761796     -9.6898279190     -0.5291455268     0.0484036874     0.0782315444     0.0225666379     33.0984382629     77.8394012451     -64.2675857543
174 184    0    3     -1.0223761796     -9.6898279190     -0.5291455268     0.0484036874     0.0782315444     0.0225666379     33.0984382629     77.8394012451     -64.2675857543
175 136    0    3     -1.0104045867     -9.6539134979     -0.2753472328     0.0127167868     0.0515995311     0.0065874290     32.2228164672     78.7179489135     -64.7736282348
176  89    0    3     -0.9625181198     -9.6634902954     -0.1149275422     -0.0173773932     0.0313591980     0.0183055171     32.2228164672     78.7179489135     -64.7736282348
177  42    0    3     -0.9625181198     -9.6634902954     -0.1149275422     -0.0173773932     0.0313591980     0.0183055171     32.2228164672     78.7179489135     -64.7736282348
177 250    0    4     -0.9792783737     -9.6994056701     -0.2514039993     -0.0053929853     0.0489363288     0.0302899217     32.2228164672     78.7179489135     -64.7736282348
178 203    0    3     -1.0630797147     -9.7113771438     -0.2514039993     -0.0053929853     0.0500016117     0.0225666379     32.2228164672     78.7179489135     -64.7736282348
179 155    0    2     -1.0630797147     -9.7113771438     -0.2514039993     -0.0053929853     0.0500016117     0.0225666379     32.2228164672     78.7179489135     -64.7736282348
180 108    0    2     -1.0822342681     -9.7089824676     -0.1699969768     0.0068577413     0.0289623165     -0.0008695349     32.2228164672     78.7179489135     -64.7736282348
181  60    0    2     -1.0463194847     -9.6898279190     -0.1005615949     0.0089883022     0.0084556655     -0.0213761901     32.2228164672     78.7179489135     -64.7736282348
182  12    0    1     -1.0463194847     -9.6898279190     -0.1005615949     0.0089883022     0.0084556655     -0.0213761901     32.2228164672     78.7179489135     -64.7736282348
182 220    0    0     -0.9984330177     -9.7113771438     -0.2681642532     -0.0075235471     -0.0083225059     -0.0333605980     33.9740562438     78.3665313720     -64.7736282348
183 173    0    0     -1.0080102682     -9.6682786941     -0.2849245071     -0.0370850849     -0.0192416305     -0.0296321153     33.9740562438     78.3665313720     -64.7736282348
184 125    0    0     -1.0080102682     -9.6682786941     -0.2849245071     -0.0370850849     -0.0192416305     -0.0296321153     33.9740562438     78.3665313720     -64.7736282348
185  78    0    0     -0.9768840789     -9.6706733703     -0.2897131729     -0.0599886178     -0.0235027527     -0.0306973934     33.9740562438     78.3665313720     -64.7736282348
186  30    0    0     -0.9768840789     -9.6826448440     -0.3375996351     -0.0714403867     -0.0173773899     -0.0400186014     33.9740562438     78.3665313720     -64.7736282348
186 239    0    0     -0.9768840789     -9.6826448440     -0.3375996351     -0.0714403867     -0.0173773899     -0.0400186014     33.9740562438     78.3665313720     -64.7736282348
187 191    0    0     -0.9936443328     -9.6874332427     -0.3399939537     -0.0701087856     -0.0104530668     -0.0586610126     33.9740562438     78.3665313720     -64.7736282348
188 144    0    0     -0.9577294349     -9.7209539413     -0.3399939537     -0.0501347732     -0.0133825874     -0.0831624603     33.9740562438     78.3665313720     -64.7736282348
189  97    0    0     -0.9577294349     -9.7209539413     -0.3399939537     -0.0501347732     -0.0133825874     -0.0831624603     33.9740562438     78.3665313720     -64.7736282348
190  50    0    0     -0.9409692764     -9.7233486175     -0.3375996351     -0.0269649171     -0.0232364320     -0.0964784717     33.4486846923     80.2993392944     -63.9302215576
191   3    0    0     -0.8691394805     -9.7736291885     -0.3783031463     -0.0256333160     -0.0301607584     -0.0948805522     33.4486846923     80.2993392944     -63.9302215576
191 211    0    0     -0.8691394805     -9.7736291885     -0.3783031463     -0.0256333160     -0.0301607584     -0.0948805522     33.4486846923     80.2993392944     -63.9302215576
192 164    0    0     -0.8787168502     -9.6682786941     -0.3328109979     -0.0277638792     -0.0139152276     -0.0653190135     33.4486846923     80.2993392944     -63.9302215576
193 117    0    0     -0.8499849319     -9.6778564453     -0.3423882961     -0.0410798835     -0.0019308209     -0.0317626738     33.4486846923     80.2993392944     -63.9302215576
194  69    0    0     -0.8499849319     -9.6778564453     -0.3423882961     -0.0410798835     -0.0019308209     -0.0317626738     33.4486846923     80.2993392944     -63.9302215576
195  22    0    0     -0.8715337753     -9.6778564453     -0.3567542552     -0.0522653341     0.0092546262     0.0039242279     33.4486846923     80.2993392944     -63.9302215576
195 231    0    0     -0.8523792266     -9.6850395202     -0.3567542552     -0.0626518201     0.0175105500     0.0366816067     33.4486846923     80.2993392944     -63.9302215576
196 183    0    0     -0.8523792266     -9.6850395202     -0.3567542552     -0.0626518201     0.0175105500     0.0366816067     33.4486846923     80.2993392944     -63.9302215576
197 135    0    0     -0.8691394805     -9.6778564453     -0.3232336997     -0.0879522323     0.0284296779     0.0768959522     33.2735595703     79.0693664550     -64.4362640380
198  88    0    0     -0.9433635711     -9.6706733703     -0.4285839557     -0.1071272850     0.0374845623     0.1032616496     33.2735595703     79.0693664550     -64.4362640380
199  40    0    0     -0.9433635711     -9.6706733703     -0.4285839557     -0.1071272850     0.0374845623     0.1032616496     33.2735595703     79.0693664550     -64.4362640380
199 248    0    0     -0.9481521606     -9.7760238647     -0.4237952709     -0.1151168823     0.0313591980     0.0926088428     33.2735595703     79.0693664550     -64.4362640380
200 201    0    0     -0.9960386276     -9.7065887451     -0.4980193138     -0.1241717696     0.0260327959     0.0822223567     33.2735595703     79.0693664550     -64.4362640380
201 153    0    0     -0.9960386276     -9.7065887451     -0.4980193138     -0.1241717696     0.0260327959     0.0822223567     33.2735595703     79.0693664550     -64.4362640380
202 106    0    0     -1.0080102682     -9.6251811981     -0.4956250190     -0.0996703243     0.0164452695     0.0619820213     33.2735595703     79.0693664550     -64.4362640380
203  58    0    0     -1.0295591354     -9.6587018966     -0.4932306766     -0.0906154441     0.0111188662     0.0281593608     33.2735595703     79.0693664550     -64.4362640380
204  10    0    0     -1.0295591354     -9.6587018966     -0.4932306766     -0.0906154441     0.0111188662     0.0281593608     33.2735595703     79.0693664550     -64.4362640380
204 218    0    0     -1.0343478918     -9.7975721359     -0.4860476970     -0.1047304034     -0.0107193851     -0.0298984336     33.2735595703     79.0693664550     -64.4362640380
205 170    0    0     -0.9792783737     -9.7257432937     -0.5818206787     -0.1031324744     -0.0354871606     -0.0762381458     32.5730667114     80.1236267089     -63.4241790771
206 124    0    0     -0.9792783737     -9.7257432937     -0.5818206787     -0.1031324744     -0.0354871606     -0.0762381458     32.5730667114     80.1236267089     -63.4241790771
207  77    0    0     -0.9146316528     -9.6563072204     -0.6009752750     -0.0751688718     -0.0504010915     -0.0922173500     32.5730667114     80.1236267089     -63.4241790771
208  29    0    0     -0.9457578659     -9.5413799285     -0.6081582069     -0.0466726112     -0.0583906936     -0.0804992580     32.5730667114     80.1236267089     -63.4241790771
208 238    0    0     -0.9457578659     -9.5413799285     -0.6081582069     -0.0466726112     -0.0583906936     -0.0804992580     32.5730667114     80.1236267089     -63.4241790771
209 190    0    0     -0.9936443328     -9.6994056701     -0.5578774452     -0.0410798835     -0.1228401780     -0.0695801353     32.5730667114     80.1236267089     -63.4241790771
210 143    0    0     -0.9218146324     -9.7401084899     -0.6081582069     -0.0304270792     -0.0722393465     -0.0765044641     32.5730667114     80.1236267089     -63.4241790771
211  96    0    0     -0.9218146324     -9.7401084899     -0.6081582069     -0.0304270792     -0.0722393465     -0.0765044641     32.5730667114     80.1236267089     -63.4241790771
212  49    0    0     -0.8835054397     -9.6898279190     -0.5674547195     -0.0440094089     -0.0951428794     -0.0810319042     32.5730667114     80.1236267089     -63.4241790771
213   1    0    0     -0.8020984649     -9.6419420242     -0.5315398693     -0.0994040012     -0.1257696866     -0.0509377241     33.6238098144     79.0693664550     -63.0868148803
213 209    0    0     -0.8020984649     -9.6419420242     -0.5315398693     -0.0994040012     -0.1257696866     -0.0509377241     33.6238098144     79.0693664550     -63.0868148803
214 161    0    0     -0.8116757392     -9.6994056701     -0.6512560367     -0.1428141832     -0.0677118968     -0.0064622583     33.6238098144     79.0693664550     -63.0868148803
215 114    0    0     -0.8571679115     -9.6706733703     -0.6440730571     -0.1180464153     -0.0248343563     0.0329531240     33.6238098144     79.0693664550     -63.0868148803
216  66    0    0     -0.8571679115     -9.6706733703     -0.6440730571     -0.1180464153     -0.0248343563     0.0329531240     33.6238098144     79.0693664550     -63.0868148803
217  19    0    0     -0.8643508911     -9.6491241455     -0.6105525493     -0.1036651253     0.0009987009     0.0566556215     33.6238098144     79.0693664550     -63.0868148803
217 226    0    0     -0.8835054397     -9.6323642730     -0.6967482089     -0.1284328937     0.0255001544     0.0872824287     33.6238098144     79.0693664550     -63.0868148803
218 178    0    0     -0.8835054397     -9.6323642730     -0.6967482089     -0.1284328937     0.0255001544     0.0872824287     33.6238098144     79.0693664550     -63.0868148803
219 131    0    0     -0.8667451858     -9.7017993927     -0.7374516487     -0.1073936104     0.0526648092     0.1195071811     33.6238098144     79.0693664550     -63.0868148803
220  83    0    0     -0.9768840789     -9.7377147674     -0.8044927597     -0.0445420455     0.1101899623     0.1504003286     32.9233131408     80.1236267089     -60.7252769470
221  35    0    0     -0.9768840789     -9.7377147674     -0.8044927597     -0.0445420455     0.1101899623     0.1504003286     32.9233131408     80.1236267089     -60.7252769470
221 243    0    0     -1.0702626705     -9.7113771438     -0.7805495262     0.0092546234     0.0878190708     0.1474708080     32.9233131408     80.1236267089     -60.7252769470
222 195    0    0     -1.0247704982     -9.6802511215     -0.6871709346     0.0143147048     0.0015313410     0.1115175724     32.9233131408     80.1236267089     -60.7252769470
223 147    0    0     -1.0247704982     -9.6802511215     -0.6871709346     0.0143147048     0.0015313410     0.1115175724     32.9233131408     80.1236267089     -60.7252769470
224 100    0    0     -1.0511081218     -9.5988435745     -0.7470290184     -0.0109857093     -0.0131162667     0.0864834785     32.9233131408     80.1236267089     -60.7252769470
225  52    0    0     -1.0127989053     -9.6515188217     -0.6991425037     -0.0043277053     -0.0117846667     0.0553240203     32.9233131408     80.1236267089     -60.7252769470
226   5    0    0     -1.0127989053     -9.6515188217     -0.6991425037     -0.0043277053     -0.0117846667     0.0553240203     32.9233131408     80.1236267089     -60.7252769470
226 213    0    0     -0.9888556480     -9.7712354660     -0.6991425037     -0.0160457921     -0.0003329000     0.0539924144     32.9233131408     80.1236267089     -60.7252769470
227 165    0    0     -1.0080102682     -9.6946163177     -0.7182971000     -0.0149805116     0.0398814439     0.0832876300     34.6745529174     81.5293045043     -62.4120903015
228 117    0    0     -1.0080102682     -9.6946163177     -0.7182971000     -0.0149805116     0.0398814439     0.0832876300     34.6745529174     81.5293045043     -62.4120903015
229  69    0    0     -1.1349093914     -9.5246200561     -0.7757608890     0.0025966186     0.1014014005     0.0838202762     34.6745529174     81.5293045043     -62.4120903015
230  20    0    0     -1.1444867849     -9.6012382507     -0.7326630592     0.0017976593     0.0526648092     0.0547913789     34.6745529174     81.5293045043     -62.4120903015
230 228    0    0     -1.1444867849     -9.6012382507     -0.7326630592     0.0017976593     0.0526648092     0.0547913789     34.6745529174     81.5293045043     -62.4120903015
231 180    0    0     -1.0966002941     -9.6850395202     -0.7111141681     -0.0157794723     0.0236359143     0.0156423149     34.6745529174     81.5293045043     -62.4120903015
232 132    0    0     -1.1325150728     -9.5940551757     -0.7302687168     -0.0450746917     0.0286959981     -0.0181803436     34.6745529174     81.5293045043     -62.4120903015
233  85    0    0     -1.1325150728     -9.5940551757     -0.7302687168     -0.0450746917     0.0286959981     -0.0181803436     34.6745529174     81.5293045043     -62.4120903015
234  37    0    0     -1.1349093914     -9.6634902954     -0.7949154853     -0.0506674098     0.0180431900     -0.0781023788     34.6745529174     81.5293045043     -62.4120903015
234 245    0    0     -1.0989946174     -9.6563072204     -0.7470290184     -0.0237690782     -0.0120509874     -0.1337632894     34.6745529174     81.5293045043     -62.4120903015
235 198    0    0     -1.0989946174     -9.6563072204     -0.7470290184     -0.0237690782     -0.0120509874     -0.1337632894     34.6745529174     81.5293045043     -62.4120903015
236 150    0    0     -1.0439251661     -9.6826448440     -0.7685779571     -0.0453410100     -0.0464062881     -0.1702491521     34.4994277954     81.3535919189     -62.5807723999
237 103    0    0     -1.0199818611     -9.6922225952     -0.8284359931     -0.0557274913     -0.0812942314     -0.1974138069     34.4994277954     81.3535919189     -62.5807723999
238  57    0    0     -1.0199818611     -9.6922225952     -0.8284359931     -0.0557274913     -0.0812942314     -0.1974138069     34.4994277954     81.3535919189     -62.5807723999
239  10    0    0     -0.9481521606     -9.6874332427     -0.7997041225     -0.0133825898     -0.1113884091     -0.2267090320     34.4994277954     81.3535919189     -62.5807723999
239 219    0    0     -0.8068870544     -9.6587018966     -0.7757608890     0.0284296751     -0.0882185554     -0.2104635000     34.4994277954     81.3535919189     -62.5807723999
240 171    0    0     -0.8068870544     -9.6587018966     -0.7757608890     0.0284296751     -0.0882185554     -0.2104635000     34.4994277954     81.3535919189     -62.5807723999
241 124    0    0     -0.8188587188     -9.6491241455     -0.8164643287     0.0667797803     -0.0530642938     -0.1763745069     34.4994277954     81.3535919189     -62.5807723999
242  77    0    0     -0.7829438209     -9.7065887451     -0.7374516487     0.1083257312     -0.0759678268     -0.1553352117     34.4994277954     81.3535919189     -62.5807723999
243  29    0    0     -0.7829438209     -9.7065887451     -0.7374516487     0.1083257312     -0.0759678268     -0.1553352117     34.4994277954     81.3535919189     -62.5807723999
243 239    0    0     -0.8116757392     -9.6850395202     -0.7206914424     0.1448115825     -0.0413462066     -0.1393560171     32.3979415893     78.8936614990     -63.5928573608
244 191    0    0     -0.7518176555     -9.7544746398     -0.6584390640     0.1546654224     -0.0216385126     -0.1396223306     32.3979415893     78.8936614990     -63.5928573608
245 144    0    0     -0.7518176555     -9.7544746398     -0.6584390640     0.1546654224     -0.0216385126     -0.1396223306     32.3979415893     78.8936614990     -63.5928573608
246  97    0    0     -0.6991425037     -9.6826448440     -0.6225241661     0.1394851799     -0.0128499484     -0.1084628820     32.3979415893     78.8936614990     -63.5928573608
247  50    0    0     -0.6584390640     -9.6802511215     -0.6273128509     0.1341587781     -0.0003329000     -0.0488071680     32.3979415893     78.8936614990     -63.5928573608
248   2    0    0     -0.6584390640     -9.6802511215     -0.6273128509     0.1341587781     -0.0003329000     -0.0488071680     32.3979415893     78.8936614990     -63.5928573608
248 209    0    0     -0.7182971000     -9.6515188217     -0.5626660346     0.1368219733     0.0127167880     0.0252298402     32.3979415893     78.8936614990     -63.5928573608
249 162    0    0     -0.7494233131     -9.6587018966     -0.4836534023     0.1131194949     0.0207063937     0.0635799455     32.3979415893     78.8936614990     -63.5928573608
250 114    0    0     -0.7494233131     -9.6587018966     -0.4836534023     0.1131194949     0.0207063937     0.0635799455     32.3979415893     78.8936614990     -63.5928573608
251  66    0    0     -0.7685779571     -9.7137708663     -0.5195682525     0.0361529588     0.0281633567     0.0694389867     32.0476913452     78.1908187866     -63.2554969787
252  18    0    0     -0.7590005874     -9.6922225952     -0.5506944656     -0.0408135652     0.0364192843     0.0830213165     32.0476913452     78.1908187866     -63.2554969787
252 226    0    0     -0.7590005874     -9.6922225952     -0.5506944656     -0.0408135652     0.0364192843     0.0830213165     32.0476913452     78.1908187866     -63.2554969787
253 178    0    0     -0.7829438209     -9.7113771438     -0.6081582069     -0.0826258277     0.0433436059     0.1112512469     32.0476913452     78.1908187866     -63.2554969787
254 131    0    0     -0.8380132675     -9.6778564453     -0.6321014881     -0.0522653341     0.0438762474     0.1330895185     32.0476913452     78.1908187866     -63.2554969787
255  84    0    0     -0.8380132675     -9.6778564453     -0.6321014881     -0.0522653341     0.0438762474     0.1330895185     32.0476913452     78.1908187866     -63.2554969787
  0  36    0    0     -0.9002656936     -9.7401084899     -0.6799879074     0.0073903808     0.0393488044     0.1245672583     32.0476913452     78.1908187866     -63.2554969787
  0 243    0    0     -0.9122373580     -9.7041940689     -0.5674547195     0.0633176231     0.0260327959     0.0846192264     32.0476913452     78.1908187866     -63.2554969787
  1 195    0    0     -0.9122373580     -9.7041940689     -0.5674547195     0.0633176231     0.0260327959     0.0846192264     32.0476913452     78.1908187866     -63.2554969787
  2 147    0    0     -0.8882941246     -9.7401084899     -0.6201298236     0.0747693824     0.0183095111     0.0486660146     32.0476913452     79.9479141235     -62.2434082031
  3  99    0    0     -0.8882941246     -9.6587018966     -0.5937922477     0.0880853843     0.0148473501     0.0452038526     32.0476913452     79.9479141235     -62.2434082031
  4  51    0    0     -0.8882941246     -9.6587018966     -0.5937922477     0.0880853843     0.0148473501     0.0452038526     32.0476913452     79.9479141235     -62.2434082031
  5   2    0    0     -0.9289976119     -9.6179981231     -0.5171739578     0.0966076374     0.0124504673     0.0412090492     32.0476913452     79.9479141235     -62.2434082031
  5 210    0    0     -0.9433635711     -9.6682786941     -0.5052022933     0.0915475559     0.0108525466     0.0207023978     32.0476913452     79.9479141235     -62.2434082031
  6 162    0    0     -0.9433635711     -9.6682786941     -0.5052022933     0.0915475559     0.0108525466     0.0207023978     32.0476913452     79.9479141235     -62.2434082031
  7 113    0    0     -0.9337862968     -9.7185602188     -0.4788647174     0.0729051494     0.0049935026     -0.0016684950     32.0476913452     79.9479141235     -62.2434082031
  8  65    0    0     -0.9122373580     -9.7425031661     -0.4501328468     0.0401477575     -0.0093877849     -0.0181803436     32.0476913452     79.9479141235     -62.2434082031
  9  17    0    0     -0.9122373580     -9.7425031661     -0.4501328468     0.0401477575     -0.0093877849     -0.0181803436     32.0476913452     79.9479141235     -62.2434082031
  9 225    0    0     -0.9098430633     -9.6179981231     -0.4333725929     0.0057924613     -0.0144478678     -0.0213761901     32.9233131408     79.0693664550     -62.7494506835
 10 177    0    0     -0.8835054397     -9.6060266494     -0.4692874431     -0.0472052526     -0.0152468299     -0.0264362716     32.9233131408     79.0693664550     -62.7494506835
 11 129    0    0     -0.8835054397     -9.6060266494     -0.4692874431     -0.0472052526     -0.0152468299     -0.0264362716     32.9233131408     79.0693664550     -62.7494506835
 12  82    0    0     -0.9050542831     -9.6610965728     -0.4908363342     -0.0900827980     -0.0104530668     -0.0317626738     32.9233131408     79.0693664550     -62.7494506835
 13  34    0    0     -0.8787168502     -9.7161655426     -0.5219625949     -0.0951428794     -0.0101867461     -0.0474755668     32.9233131408     79.0693664550     -62.7494506835
 13 242    0    0     -0.8787168502     -9.7161655426     -0.5219625949     -0.0951428794     -0.0101867461     -0.0474755668     32.9233131408     79.0693664550     -62.7494506835
 14 195    0    0     -0.8595622062     -9.7017993927     -0.5602717399     -0.0940775966     -0.0128499484     -0.0536009263     32.9233131408     79.0693664550     -62.7494506835
 15 147    0    0     -0.8739281654     -9.7233486175     -0.5770320415     -0.0852890300     -0.0133825874     -0.0528019666     32.9233131408     79.0693664550     -62.7494506835
 16  99    0    0     -0.8739281654     -9.7233486175     -0.5770320415     -0.0852890300     -0.0133825874     -0.0528019666     32.9233131408     79.0693664550     -62.7494506835
 17  51    0    0     -0.8212530136     -9.6610965728     -0.6057639122     -0.0650486993     -0.0155131506     -0.0477418851     32.9233131408     79.0693664550     -62.7494506835
 18   4    0    0     -0.8044927597     -9.6563072204     -0.6009752750     -0.0538632583     -0.0069909038     -0.0296321153     33.2735595703     80.1236267089     -64.4362640380
 18 212    0    0     -0.8044927597     -9.6563072204     -0.6009752750     -0.0538632583     -0.0069909038     -0.0296321153     33.2735595703     80.1236267089     -64.4362640380
 19 164    0    0     -0.8140700340     -9.6946163177     -0.6560447216     -0.0322913217     0.0071240653     -0.0107233810     33.2735595703     80.1236267089     -64.4362640380
 20 116    0    0     -0.8451962471     -9.7233486175     -0.6201298236     0.0012650191     0.0124504673     -0.0032664165     33.2735595703     80.1236267089     -64.4362640380
 21  68    0    0     -0.8451962471     -9.7233486175     -0.6201298236     0.0012650191     0.0124504673     -0.0032664165     33.2735595703     80.1236267089     -64.4362640380
 22  19    0    0     -0.8523792266     -9.6970109939     -0.5818206787     0.0148473477     0.0073903846     -0.0067285780     33.2735595703     80.1236267089     -64.4362640380
 22 227    0    0     -0.8188587188     -9.6994056701     -0.5674547195     0.0060587806     0.0004660605     -0.0053969774     33.2735595703     80.1236267089     -64.4362640380
 23 178    0    0     -0.8188587188     -9.6994056701     -0.5674547195     0.0060587806     0.0004660605     -0.0053969774     33.2735595703     80.1236267089     -64.4362640380
 24 129    0    0     -0.8428019523     -9.6539134979     -0.5818206787     -0.0125836300     0.0028629419     0.0033915877     33.2735595703     80.1236267089     -64.4362640380
 25  81    0    0     -0.8667451858     -9.6994056701     -0.6704106330     -0.0192416334     0.0039282226     0.0009947060     33.6238098144     79.4207916259     -61.7373657226
 26  33    0    0     -0.8667451858     -9.6994056701     -0.6704106330     -0.0192416334     0.0039282226     0.0009947060     33.6238098144     79.4207916259     -61.7373657226
 26 240    0    0     -0.8380132675     -9.6922225952     -0.5842149734     -0.0120509898     -0.0011318604     -0.0011358549     33.6238098144     79.4207916259     -61.7373657226
 27 193    0    0     -0.8428019523     -9.6706733703     -0.5746376991     -0.0386830043     0.0001997404     0.0087179908     33.6238098144     79.4207916259     -61.7373657226
 28 144    0    0     -0.8428019523     -9.6706733703     -0.5746376991     -0.0386830043     0.0001997404     0.0087179908     33.6238098144     79.4207916259     -61.7373657226
 29  96    0    0     -0.8523792266     -9.6778564453     -0.6560447216     -0.0626518201     0.0047271828     0.0132454335     33.6238098144     79.4207916259     -61.7373657226
 30  48    0    0     -0.8667451858     -9.6922225952     -0.6464673995     -0.0607875823     0.0025966219     -0.0048643379     33.6238098144     79.4207916259     -61.7373657226
 31   0    0    0     -0.8667451858     -9.6922225952     -0.6464673995     -0.0607875823     0.0025966219     -0.0048643379     33.6238098144     79.4207916259     -61.7373657226
 31 208    0    0     -0.8930827140     -9.6946163177     -0.6464673995     -0.0450746917     -0.0072572236     -0.0344258785     33.6238098144     79.4207916259     -61.7373657226
 32 161    0    0     -0.8404075622     -9.6874332427     -0.6608333587     -0.0189753150     -0.0232364320     -0.0650526952     34.4994277954     79.5964965820     -63.2554969787
 33 114    0    0     -0.8404075622     -9.6874332427     -0.6608333587     -0.0189753150     -0.0232364320     -0.0650526952     34.4994277954     79.5964965820     -63.2554969787
 34  66    0    0     -0.8236474037     -9.6275758743     -0.6129468917     -0.0176437129     -0.0338892412     -0.0932826328     34.4994277954     79.5964965820     -63.2554969787
 35  19    0    0     -0.7613949298     -9.6419420242     -0.6225241661     -0.0461399698     -0.0362861204     -0.1132566452     34.4994277954     79.5964965820     -63.2554969787
 35 228    0    0     -0.7613949298     -9.6419420242     -0.6225241661     -0.0461399698     -0.0362861204     -0.1132566452     34.4994277954     79.5964965820     -63.2554969787
 36 181    0    0     -0.7446346759     -9.6539134979     -0.6416787624     -0.0780983877     -0.0261659574     -0.1153872013     34.4994277954     79.5964965820     -63.2554969787
 37 134    0    0     -0.7206914424     -9.7209539413     -0.6919595718     -0.1079262375     -0.0181763505     -0.1100607991     34.4994277954     79.5964965820     -63.2554969787
 38  87    0    0     -0.7206914424     -9.7209539413     -0.6919595718     -0.1079262375     -0.0181763505     -0.1100607991     34.4994277954     79.5964965820     -63.2554969787
 39  40    0    0     -0.7566062927     -9.7233486175     -0.7637892246     -0.1044640779     -0.0272312378     -0.1108597636     34.4994277954     79.5964965820     -63.2554969787
 39 248    0    0     -0.7230857849     -9.7760238647     -0.7566062927     -0.0754351854     -0.0605212593     -0.1318990468     32.5730667114     78.7179489135     -62.0747261047
 40 201    0    0     -0.7230857849     -9.7760238647     -0.7566062927     -0.0754351854     -0.0605212593     -0.1318990468     32.5730667114     78.7179489135     -62.0747261047
 41 154    0    0     -0.6297071456     -9.7185602188     -0.7422403812     -0.0733046245     -0.2711804866     -0.0935489559     32.5730667114     78.7179489135     -62.0747261047
 42 107    0    0     -0.6943538665     -9.6658849716     -0.7063254833     -0.0727719879     -0.2911544990     -0.0807655811     32.5730667114     78.7179489135     -62.0747261047
 43  60    0    0     -0.6943538665     -9.6658849716     -0.7063254833     -0.0727719879     -0.2911544990     -0.0807655811     32.5730667114     78.7179489135     -62.0747261047
 44  13    0    0     -0.6153411865     -9.6922225952     -0.7709722518     -0.0607875823     -0.2493422508     -0.0671832561     32.5730667114     78.7179489135     -62.0747261047
 44 221    0    0     -0.6153411865     -9.7329254150     -0.7973098278     0.0015313384     -0.1574617862     -0.0820971870     32.5730667114     78.7179489135     -62.0747261047
 45 174   -1    0     -0.6153411865     -9.7329254150     -0.7973098278     0.0015313384     -0.1574617862     -0.0820971870     32.5730667114     78.7179489135     -62.0747261047
 46 127   -1    0     -0.6009752750     -9.7209539413     -0.7278743743     0.0582575321     -0.1188453674     -0.0709117364     32.5730667114     78.7179489135     -62.0747261047
 47  79    0    0     -0.5650603771     -9.7281370162     -0.7637892246     0.0665134525     -0.0906154441     -0.0445460414     32.5730667114     78.7179489135     -62.0747261047
 48  32    0    0     -0.5650603771     -9.7281370162     -0.7637892246     0.0665134525     -0.0906154441     -0.0445460414     32.5730667114     78.7179489135     -62.0747261047
 48 240    0    0     -0.5794263362     -9.6754617691     -0.7015368461     0.0792968273     -0.0506674098     -0.0208435487     31.5223217010     80.4750442504     -63.4241790771
 49 192    0    0     -0.5411171436     -9.6419420242     -0.6656219959     0.0830253028     -0.0200405931     0.0087179908     31.5223217010     80.4750442504     -63.4241790771
 50 144    0    0     -0.5411171436     -9.6419420242     -0.6656219959     0.0830253028     -0.0200405931     0.0087179908     31.5223217010     80.4750442504     -63.4241790771
 51  96    0    0     -0.5770320415     -9.6610965728     -0.6512560367     0.0513332128     0.0183095111     0.0577208995     31.5223217010     80.4750442504     -63.4241790771
 52  48    0    0     -0.6560447216     -9.6922225952     -0.6632276535     0.0063251018     0.0398814439     0.0950057220     31.5223217010     80.4750442504     -63.4241790771
 52 255    0    0     -0.6560447216     -9.6922225952     -0.6632276535     0.0063251018     0.0398814439     0.0950057220     31.5223217010     80.4750442504     -63.4241790771
 53 207    0    0     -0.6512560367     -9.7472915649     -0.6751992702     -0.0053929853     0.0358866429     0.1027290105     31.5223217010     80.4750442504     -63.4241790771
 54 159    0    0     -0.6560447216     -9.6706733703     -0.6775936126     -0.0037950649     0.0340224027     0.1157786965     31.5223217010     80.4750442504     -63.4241790771
 55 111    0    0     -0.6560447216     -9.6706733703     -0.6775936126     -0.0037950649     0.0340224027     0.1157786965     31.5223217010     80.4750442504     -63.4241790771
 56  63    0    0     -0.6728049278     -9.6108150482     -0.6991425037     -0.0040613842     0.0468057680     0.1333558320     31.8725681304     80.1236267089     -61.4000015258
 57  15    0    0     -0.7446346759     -9.6802511215     -0.7182971000     -0.0139152299     0.0649155378     0.1562593698     31.8725681304     80.1236267089     -61.4000015258
 57 223    0    0     -0.7446346759     -9.6802511215     -0.7182971000     -0.0139152299     0.0649155378     0.1562593698     31.8725681304     80.1236267089     -61.4000015258
 58 175    0    0     -0.7781552314     -9.7592630386     -0.6943538665     -0.0072572269     0.0702419376     0.1661132097     31.8725681304     80.1236267089     -61.4000015258
 59 127    0    0     -0.8332246780     -9.6706733703     -0.6823822021     -0.0021971445     0.0766336250     0.1527972126     31.8725681304     80.1236267089     -61.4000015258
 60  79    0    0     -0.8332246780     -9.6706733703     -0.6823822021     -0.0021971445     0.0766336250     0.1527972126     31.8725681304     80.1236267089     -61.4000015258
 61  31    0    0     -0.8092814445     -9.6706733703     -0.6297071456     -0.0168447518     0.1029993176     0.1269641399     31.8725681304     80.1236267089     -61.4000015258
 61 239    0    0     -0.8140700340     -9.7425031661     -0.6584390640     -0.0485368537     0.1850259304     0.1085880517     31.8725681304     80.1236267089     -61.4000015258
 62 191    0    0     -0.8140700340     -9.7425031661     -0.6584390640     -0.0485368537     0.1850259304     0.1085880517     31.8725681304     80.1236267089     -61.4000015258
 63 142    0    0     -0.8978713989     -9.7185602188     -0.7685779571     -0.0671792602     0.2571987152     0.1053922057     32.7481880187     78.8936614990     -62.2434082031
 64  95    0    0     -0.9936443328     -9.6970109939     -0.8044927597     -0.0623855018     0.2124569177     0.0920761966     32.7481880187     78.8936614990     -62.2434082031
 65  47    1    0     -0.9936443328     -9.6970109939     -0.8044927597     -0.0623855018     0.2124569177     0.0920761966     32.7481880187     78.8936614990     -62.2434082031
 65 254    1    0     -0.9888556480     -9.7448978424     -0.7925210952     -0.0418788480     0.0758346652     0.0529271364     32.7481880187     78.8936614990     -62.2434082031
 66 207    0    0     -0.9289976119     -9.7137708663     -0.7973098278     -0.0045940246     -0.0336229205     0.0068537497     32.7481880187     78.8936614990     -62.2434082031
 67 159    0    0     -0.9289976119     -9.7137708663     -0.7973098278     -0.0045940246     -0.0336229205     0.0068537497     32.7481880187     78.8936614990     -62.2434082031
 68 111    0    0     -0.9122373580     -9.6419420242     -0.7853381633     0.0393488044     -0.0661139774     -0.0328279542     32.7481880187     78.8936614990     -62.2434082031
 69  63    0    0     -0.8835054397     -9.5868721008     -0.7590005874     0.0702419376     -0.0815605545     -0.0573294115     32.7481880187     78.8936614990     -62.2434082031
 70  15    0    0     -0.8835054397     -9.5868721008     -0.7590005874     0.0702419376     -0.0815605545     -0.0573294115     32.7481880187     78.8936614990     -62.2434082031
 70 223    0    0     -0.8356189727     -9.6395473480     -0.7159028053     0.1136521339     -0.0799626255     -0.0730422973     33.0984382629     79.9479141235     -63.5928573608
 71 176    0    0     -0.8595622062     -9.7161655426     -0.7111141681     0.1618560695     -0.0394819641     -0.0908857536     33.0984382629     79.9479141235     -63.5928573608
 72 129    0    0     -0.8595622062     -9.7161655426     -0.7111141681     0.1618560695     -0.0394819641     -0.0908857536     33.0984382629     79.9479141235     -63.5928573608
 73  81    0    0     -0.8308303833     -9.7568693161     -0.6536503314     0.2145874738     -0.0338892412     -0.1127240061     33.0984382629     79.9479141235     -63.5928573608
 74  34    0    0     -0.7566062927     -9.7305316925     -0.5123852729     0.2436163663     -0.0426778030     -0.1057996869     33.0984382629     79.9479141235     -63.5928573608
 74 242    0    0     -0.7566062927     -9.7305316925     -0.5123852729     0.2436163663     -0.0426778030     -0.1057996869     33.0984382629     79.9479141235     -63.5928573608
 75 195    0    0     -0.7518176555     -9.6563072204     -0.4285839557     0.1823627281     -0.0322913193     -0.0634547758     33.0984382629     79.9479141235     -63.5928573608
 76 148    0    0     -0.7613949298     -9.6419420242     -0.4357668876     0.0795631456     -0.0203069114     -0.0197782659     33.0984382629     79.9479141235     -63.5928573608
 77 100    0    0     -0.7613949298     -9.6419420242     -0.4357668876     0.0795631456     -0.0203069114     -0.0197782659     33.0984382629     79.9479141235     -63.5928573608
 78  53    0    0     -0.7590005874     -9.6563072204     -0.4908363342     0.0023302993     -0.0131162667     0.0209687185     32.9233131408     79.7722091674     -63.0868148803
 79   4    0    0     -0.7853381633     -9.6634902954     -0.4860476970     -0.0501347732     -0.0304270792     0.0542587375     32.9233131408     79.7722091674     -63.0868148803
