# Supplementary material for: A localization method for wireless capsule endoscopy using side wall cameras and IMU sensor
Source: Sci Rep. 2021 May 27;11:11204. doi: 10.1038/s41598-021-90523-w (PMC8160358; doi:10.1038/s41598-021-90523-w)
Supplement: Supplementary file 1 — Supplementary Information. [file 41598_2021_90523_MOESM1_ESM.zip › data/sup2]

 64 114    0    0     0.3567542552     -9.7712354660     -0.1819685935     -0.0187089920     -0.0453410100     0.0145770335     22.4158725738     74.8523330688     -50.6043968200
 65  66    0    0     0.3687258243     -9.7856006622     -0.2130948066     -0.0360198020     -0.0386830043     -0.0032664165     22.4158725738     74.8523330688     -50.6043968200
 66  18    0    0     0.3783031463     -9.8143329620     -0.2202777862     -0.0381503629     -0.0149805078     -0.0195119457     22.4158725738     74.8523330688     -50.6043968200
 66 226    0    0     0.3783031463     -9.8143329620     -0.2202777862     -0.0381503629     -0.0149805078     -0.0195119457     22.4158725738     74.8523330688     -50.6043968200
 67 178    0    0     0.3591485500     -9.7233486175     -0.2298550844     -0.0290954799     -0.0021971411     -0.0179140272     22.4158725738     74.8523330688     -50.6043968200
 68 130    0    0     0.4070350170     -9.6898279190     -0.2083061695     -0.0480042076     -0.0024634613     -0.0141855430     22.4158725738     74.8523330688     -50.6043968200
 69  81    0    0     0.4070350170     -9.6898279190     -0.2083061695     -0.0480042076     -0.0024634613     -0.0141855430     22.4158725738     74.8523330688     -50.6043968200
 70  33    0    0     0.4190066337     -9.7879953384     -0.2921074867     -0.0804952716     0.0137820672     -0.0035327367     22.4158725738     74.8523330688     -50.6043968200
 70 240    0    0     0.3591485500     -9.7520809173     -0.3328109979     -0.0695761442     0.0225706338     0.0137780737     22.2407493591     76.4337234497     -50.4357147216
 71 192    0    0     0.3591485500     -9.7520809173     -0.3328109979     -0.0695761442     0.0225706338     0.0137780737     22.2407493591     76.4337234497     -50.4357147216
 72 144    0    0     0.3639371871     -9.7353200912     -0.2705585718     -0.0317586803     -0.0019308209     0.0201697564     22.2407493591     76.4337234497     -50.4357147216
 73  96    0    0     0.3806974601     -9.8239097595     -0.2945018005     -0.0131162703     -0.0173773899     0.0223003172     22.2407493591     76.4337234497     -50.4357147216
 74  48    0    0     0.3806974601     -9.8239097595     -0.2945018005     -0.0131162703     -0.0173773899     0.0223003172     22.2407493591     76.4337234497     -50.4357147216
 75   0    0    0     0.3711201906     -9.8023614883     -0.3160507440     0.0177768683     0.0033955817     0.0183055171     22.2407493591     76.4337234497     -50.4357147216
 75 207    0    0     0.3232336997     -9.6778564453     -0.2561926364     0.0571922540     0.0023303015     -0.0059296183     22.2407493591     76.4337234497     -50.4357147216
 76 159    0    0     0.3232336997     -9.6778564453     -0.2561926364     0.0571922540     0.0023303015     -0.0059296183     22.2407493591     76.4337234497     -50.4357147216
 77 111    0    0     0.4429498672     -9.6634902954     -0.1963345432     0.0515995311     -0.0306933975     -0.0120549821     22.2407493591     76.4337234497     -50.4357147216
 78  63    0    0     0.3328109979     -9.7281370162     -0.1795742750     0.0047271814     -0.0229701137     0.0305562448     21.8905010223     76.0823059082     -52.1225280761
 79  15    0    0     0.3328109979     -9.7281370162     -0.1795742750     0.0047271814     -0.0229701137     0.0305562448     21.8905010223     76.0823059082     -52.1225280761
 79 222    0    0     0.3687258243     -9.7353200912     -0.2202777862     -0.0365524435     0.0001997404     0.0262951231     21.8905010223     76.0823059082     -52.1225280761
 80 174    0    0     0.3591485500     -9.7568693161     -0.2753472328     -0.0469389295     0.0161789512     0.0276267242     21.8905010223     76.0823059082     -52.1225280761
 81 126    0    0     0.3591485500     -9.7568693161     -0.2753472328     -0.0469389295     0.0161789512     0.0276267242     21.8905010223     76.0823059082     -52.1225280761
 82  78    0    0     0.3256280183     -9.8406705856     -0.3304166793     -0.0141815519     0.0167115917     0.0454701709     21.8905010223     76.0823059082     -52.1225280761
 83  29    0    0     0.3759088277     -9.6898279190     -0.2801358699     0.0404140806     0.0071240653     0.0667757892     21.8905010223     76.0823059082     -52.1225280761
 83 236    0    0     0.3759088277     -9.6898279190     -0.2801358699     0.0404140806     0.0071240653     0.0667757892     21.8905010223     76.0823059082     -52.1225280761
 84 187    0    0     0.3471769332     -9.6730680465     -0.2322494029     0.0649155378     -0.0120509874     0.1245672583     21.8905010223     76.0823059082     -52.1225280761
 85 139    0    0     0.2537982940     -9.7041940689     -0.2250664234     0.0585238552     -0.0056593031     0.1530635261     22.2407493591     75.0280456542     -51.7851676940
 86  91    0    0     0.2537982940     -9.7041940689     -0.2250664234     0.0585238552     -0.0056593031     0.1530635261     22.2407493591     75.0280456542     -51.7851676940
 87  42    0    0     0.1843629074     -9.7975721359     -0.2274607658     0.0369519233     0.0159126291     0.1235019803     22.2407493591     75.0280456542     -51.7851676940
 87 250    0    0     0.1604196929     -9.7999668121     -0.2011231899     0.0247011923     0.0159126291     0.0622483444     22.2407493591     75.0280456542     -51.7851676940
 88 202    0    0     0.1604196929     -9.7999668121     -0.2011231899     0.0247011923     0.0159126291     0.0622483444     22.2407493591     75.0280456542     -51.7851676940
 89 154    0    0     0.2202777862     -9.8382759094     -0.2250664234     0.0097872629     0.0079230251     0.0073863897     22.2407493591     75.0280456542     -51.7851676940
 90 105    0    0     0.3040791034     -9.7209539413     -0.2226721048     0.0188421478     0.0052598233     0.0057884688     22.2407493591     75.0280456542     -51.7851676940
 91  57    0    0     0.3040791034     -9.7209539413     -0.2226721048     0.0188421478     0.0052598233     0.0057884688     22.2407493591     75.0280456542     -51.7851676940
 92   8    0    0     0.2633756160     -9.7233486175     -0.2059118509     0.0313591957     0.0095209465     0.0713032245     22.2407493591     75.0280456542     -51.7851676940
 92 215    0    0     0.1891515731     -9.7161655426     -0.1771799468     0.0398814392     0.0231032752     0.1136481285     21.7153759002     75.5551757812     -51.7851676940
 93 168    0    0     0.1891515731     -9.7161655426     -0.1771799468     0.0398814392     0.0231032752     0.1136481285     21.7153759002     75.5551757812     -50.9417610168
 94 120    0    0     0.1364764571     -9.7856006622     -0.1987288665     0.0278970360     0.0302939176     0.1037942886     21.7153759002     75.5551757812     -50.9417610168
 95  72    0    0     0.1053502440     -9.7568693161     -0.1795742750     0.0220379924     0.0364192843     0.0723685073     21.7153759002     75.5551757812     -50.9417610168
 96  24    0    0     0.1053502440     -9.7568693161     -0.1795742750     0.0220379924     0.0364192843     0.0723685073     21.7153759002     75.5551757812     -50.9417610168
 96 231    0    0     0.1268991470     -9.7281370162     -0.1987288665     0.0220379924     0.0161789512     0.0380132083     21.7153759002     75.5551757812     -50.9417610168
 97 183    0    0     0.1747856235     -9.7688407897     -0.1963345432     0.0372182416     -0.0064582638     0.0129791128     21.7153759002     75.5551757812     -50.9417610168
 98 136    0    0     0.1747856235     -9.7688407897     -0.1963345432     0.0372182416     -0.0064582638     0.0129791128     21.7153759002     75.5551757812     -50.9417610168
 99  88    0    0     0.1747856235     -9.7927837371     -0.1891515731     0.0633176231     0.0020639815     0.0212350368     21.7153759002     75.5551757812     -50.9417610168
100  40    0    0     0.1053502440     -9.7233486175     -0.1005615949     0.0643828964     0.0175105500     0.0507965755     21.7153759002     75.5551757812     -50.9417610168
100 247    0    0     0.1053502440     -9.7233486175     -0.1005615949     0.0643828964     0.0175105500     0.0507965755     21.7153759002     75.5551757812     -50.9417610168
101 199    0    0     0.0885899734     -9.7305316925     -0.1412650966     0.0308265566     0.0100535857     0.0372142505     23.8168640136     77.3122711181     -52.6285743713
102 152    0    0     0.1221105098     -9.7353200912     -0.1364764571     0.0057924613     -0.0003329000     0.0084516706     23.8168640136     77.3122711181     -52.6285743713
103 103    0    0     0.1221105098     -9.7353200912     -0.1364764571     0.0057924613     -0.0003329000     0.0084516706     23.8168640136     77.3122711181     -52.6285743713
104  56    0    0     0.1412650966     -9.7353200912     -0.1340821266     -0.0088551473     -0.0027297811     0.0108485519     23.8168640136     77.3122711181     -52.6285743713
105   8    0    0     0.1412650966     -9.7353200912     -0.1340821266     -0.0088551473     -0.0027297811     0.0108485519     23.8168640136     77.3122711181     -52.6285743713
105 216    0    0     0.1699969768     -9.8119382858     -0.1604196929     -0.0176437129     0.0103199064     0.0364152860     23.8168640136     77.3122711181     -52.6285743713
106 169    0    0     0.0957729530     -9.7760238647     -0.1436594247     -0.0005992222     0.0409467267     0.0683737087     23.8168640136     77.3122711181     -52.6285743713
107 121    0    0     0.0957729530     -9.7760238647     -0.1436594247     -0.0005992222     0.0409467267     0.0683737087     23.8168640136     77.3122711181     -52.6285743713
108  73    0    0     0.0359148550     -9.6658849716     -0.1412650966     0.0151136684     0.0494689655     0.0705042743     23.8168640136     77.3122711181     -52.6285743713
109  25    0    0     -0.0047886476     -9.7520809173     -0.1556310415     0.0137820672     0.0247011947     0.0281593608     22.2407493591     76.7851409912     -52.4598922729
109 233    0    0     -0.0047886476     -9.7520809173     -0.1556310415     0.0137820672     0.0247011947     0.0281593608     22.2407493591     76.7851409912     -52.4598922729
110 185    0    0     0.0287318849     -9.8119382858     -0.1221105098     0.0255001544     -0.0091214656     -0.0264362716     22.2407493591     76.7851409912     -52.4598922729
111 137    0    0     0.1364764571     -9.7472915649     -0.0981672668     0.0247011923     -0.0333565998     -0.0482745218     22.2407493591     76.7851409912     -52.4598922729
112  90   -1   -1     0.1364764571     -9.7472915649     -0.0981672668     0.0247011923     -0.0333565998     -0.0482745218     22.2407493591     76.7851409912     -52.4598922729
113  42    0    0     0.1436594247     -9.7329254150     -0.1101388931     0.0065914225     -0.0091214656     -0.0179140272     22.2407493591     76.7851409912     -52.4598922729
113 251    0    0     0.0766183614     -9.7113771438     -0.1197161788     -0.0005992222     0.0215053534     0.0241645598     22.2407493591     76.7851409912     -52.4598922729
114 203    0    0     0.0430978250     -9.7017993927     -0.0909842967     -0.0024634637     0.0145810270     0.0308225631     22.2407493591     76.7851409912     -52.4598922729
115 155    0   31     0.0430978250     -9.7017993927     -0.0909842967     -0.0024634637     0.0145810270     0.0308225631     22.2407493591     76.7851409912     -52.4598922729
116 107    0    0     0.0359148550     -9.8334875106     -0.1771799468     -0.0091214685     -0.0024634613     0.0060547885     22.2407493591     77.1365661621     -52.1225280761
117  59    0    0     0.0359148550     -9.8334875106     -0.1771799468     -0.0091214685     -0.0024634613     0.0060547885     22.2407493591     77.1365661621     -52.1225280761
118  11    0    0     0.0526751232     -9.7999668121     -0.1604196929     0.0111188650     -0.0080561847     -0.0240393900     22.2407493591     77.1365661621     -52.1225280761
118 220    0    0     0.1460537433     -9.7425031661     -0.1197161788     0.0220379924     -0.0091214656     -0.0280341911     22.2407493591     77.1365661621     -52.1225280761
119 172    0    0     0.1460537433     -9.7425031661     -0.1197161788     0.0220379924     -0.0091214656     -0.0280341911     22.2407493591     77.1365661621     -52.1225280761
120 125    0    0     0.1388707752     -9.6922225952     -0.0742240333     0.0204400706     0.0119178283     0.0076527109     22.2407493591     77.1365661621     -52.1225280761
121  77    0    0     0.0694353866     -9.7329254150     -0.1053502440     0.0065914225     0.0281633567     0.0414753723     22.2407493591     77.1365661621     -52.1225280761
122  29    0    0     0.0694353866     -9.7329254150     -0.1053502440     0.0065914225     0.0281633567     0.0414753723     22.2407493591     77.1365661621     -52.1225280761
122 237    0    0     0.0119716191     -9.7736291885     -0.1268991470     0.0020639784     0.0172442317     0.0374805665     22.2407493591     77.1365661621     -52.1225280761
123 189    0    0     0.0191545906     -9.7401084899     -0.1149275422     0.0036618990     -0.0069909038     0.0033915877     24.1671123504     77.6636886596     -51.2791213989
124 141    0    0     0.0191545906     -9.7401084899     -0.1149275422     0.0036618990     -0.0069909038     0.0033915877     24.1671123504     77.6636886596     -51.2791213989
125  92    0    0     0.0407035017     -9.7903900146     -0.1245048284     -0.0056593065     -0.0237690734     -0.0349585151     24.1671123504     77.6636886596     -51.2791213989
126  44    0    0     0.1364764571     -9.7999668121     -0.1436594247     0.0039282199     -0.0168447494     -0.0418828392     24.1671123504     77.6636886596     -51.2791213989
126 253    0    0     0.1364764571     -9.7999668121     -0.1436594247     0.0039282199     -0.0168447494     -0.0418828392     24.1671123504     77.6636886596     -51.2791213989
127 206    0    0     0.1101388931     -9.7664461135     -0.1316878080     0.0177768683     0.0060587835     0.0025926268     24.1671123504     77.6636886596     -51.2791213989
128 158    0    0     0.0550694465     -9.6778564453     -0.0646467447     0.0233695888     0.0081893444     0.0337520837     24.1671123504     77.6636886596     -51.2791213989
129 110    0    0     0.0550694465     -9.6778564453     -0.0646467447     0.0233695888     0.0081893444     0.0337520837     24.1671123504     77.6636886596     -51.2791213989
130  62    0    0     0.0742240333     -9.7281370162     -0.1005615949     0.0055261402     -0.0003329000     0.0438722515     24.1671123504     77.6636886596     -51.2791213989
131  13    0    0     0.0526751232     -9.7712354660     -0.1029559254     -0.0147141909     0.0044608631     0.0393448114     24.1671123504     77.6636886596     -51.2791213989
131 221    0    0     0.0526751232     -9.7712354660     -0.1029559254     -0.0147141909     0.0044608631     0.0393448114     24.1671123504     77.6636886596     -51.2791213989
132 174    0    0     0.0359148550     -9.8167276382     -0.1364764571     -0.0317586803     0.0108525466     0.0148433542     23.6417407989     76.7851409912     -53.1346168518
133 126    0    0     0.0742240333     -9.7975721359     -0.1460537433     -0.0320250034     0.0145810270     -0.0008695349     23.6417407989     76.7851409912     -53.1346168518
134  78    0    0     0.0742240333     -9.7975721359     -0.1460537433     -0.0320250034     0.0145810270     -0.0008695349     23.6417407989     76.7851409912     -53.1346168518
135  30    0    0     0.0766183614     -9.7329254150     -0.1268991470     0.0028629396     0.0225706338     0.0260288000     23.6417407989     76.7851409912     -53.1346168518
135 237    0    0     0.0359148550     -9.7544746398     -0.1221105098     0.0193747892     0.0220379948     0.0558566570     23.6417407989     76.7851409912     -53.1346168518
136 189    0    0     0.0359148550     -9.7544746398     -0.1221105098     0.0193747892     0.0220379948     0.0558566570     23.6417407989     76.7851409912     -53.1346168518
137 141    0    0     0.0095772953     -9.7233486175     -0.1268991470     0.0151136684     0.0294949579     0.0598514604     23.6417407989     76.7851409912     -53.1346168518
138  93    0    0     -0.0311262083     -9.7784175872     -0.1005615949     -0.0045940246     0.0313591980     0.0465354490     23.6417407989     76.7851409912     -53.1346168518
139  45    0    0     -0.0311262083     -9.7784175872     -0.1005615949     -0.0045940246     0.0313591980     0.0465354490     23.6417407989     76.7851409912     -53.1346168518
139 253    0    0     -0.0095772953     -9.7233486175     -0.1029559254     -0.0136489105     0.0265654349     0.0217676782     22.5909957885     77.4879837036     -52.7972526550
140 205    0    0     -0.0239432382     -9.7161655426     -0.0957729530     -0.0237690782     0.0116515064     0.0087179908     22.5909957885     77.4879837036     -52.7972526550
141 157    0    0     -0.0239432382     -9.7161655426     -0.0957729530     -0.0237690782     0.0116515064     0.0087179908     22.5909957885     77.4879837036     -52.7972526550
142 110    0    0     0.0263375616     -9.7065887451     -0.1388707752     -0.0336229205     -0.0011318604     0.0039242279     22.5909957885     77.4879837036     -52.7972526550
143  62    0    0     -0.0287318849     -9.8430643081     -0.2011231899     -0.0400146055     0.0036619021     -0.0011358549     22.5909957885     77.4879837036     -52.7972526550
144  13    0    0     -0.0287318849     -9.8430643081     -0.2011231899     -0.0400146055     0.0036619021     -0.0011358549     22.5909957885     77.4879837036     -52.7972526550
144 221    0    0     0.0000000000     -9.7975721359     -0.1795742750     -0.0109857093     -0.0080561847     -0.0093917798     22.5909957885     77.4879837036     -52.7972526550
145 172    0    0     0.0119716191     -9.7353200912     -0.1197161788     0.0071240625     -0.0096541051     0.0081853504     22.5909957885     77.4879837036     -52.7972526550
146 124    0    0     0.0119716191     -9.7353200912     -0.1197161788     0.0071240625     -0.0096541051     0.0081853504     22.5909957885     77.4879837036     -52.7972526550
147  76    0    0     0.0215489125     -9.7448978424     -0.1532367229     -0.0093877878     -0.0000665798     0.0289583225     25.0427322387     76.0823059082     -53.1346168518
148  28    0    0     -0.0047886476     -9.7353200912     -0.1532367229     -0.0213721966     0.0167115917     0.0502639341     25.0427322387     76.0823059082     -53.1346168518
148 236    0    0     -0.0047886476     -9.7353200912     -0.1532367229     -0.0213721966     0.0167115917     0.0502639341     25.0427322387     76.0823059082     -53.1346168518
149 188    0    0     -0.0574637699     -9.7281370162     -0.1388707752     -0.0141815519     0.0313591980     0.0515955352     25.0427322387     76.0823059082     -53.1346168518
150 141    0    0     -0.0838013267     -9.7856006622     -0.1699969768     -0.0019308235     0.0159126291     0.0252298402     25.0427322387     76.0823059082     -53.1346168518
151  93    0    0     -0.0838013267     -9.7856006622     -0.1699969768     -0.0019308235     0.0159126291     0.0252298402     25.0427322387     76.0823059082     -53.1346168518
152  45    0    0     -0.0335205316     -9.7784175872     -0.1340821266     0.0161789488     -0.0040613822     0.0020599868     25.0427322387     76.0823059082     -53.1346168518
152 253    0    0     -0.0167602658     -9.7688407897     -0.1221105098     0.0217716717     0.0004660605     -0.0003368947     25.0427322387     76.0823059082     -53.1346168518
153 205    0    0     -0.0167602658     -9.7688407897     -0.1221105098     0.0217716717     0.0004660605     -0.0003368947     25.0427322387     76.0823059082     -53.1346168518
154 156    0    0     -0.0550694465     -9.7472915649     -0.1268991470     0.0305602335     0.0052598233     0.0108485519     24.1671123504     76.9608535766     -51.9538459777
155 108    0    0     -0.0215489125     -9.7305316925     -0.1364764571     0.0302939176     -0.0000665798     0.0156423149     24.1671123504     76.9608535766     -51.9538459777
156  61    0    0     -0.0215489125     -9.7305316925     -0.1364764571     0.0302939176     -0.0000665798     0.0156423149     24.1671123504     76.9608535766     -51.9538459777
157  13    0    0     -0.0191545906     -9.7520809173     -0.1077445626     0.0164452657     0.0068577442     0.0332194447     24.1671123504     76.9608535766     -51.9538459777
157 221    0    0     -0.0933786296     -9.8310928344     -0.1604196929     -0.0016645026     0.0239022350     0.0473344135     24.1671123504     76.9608535766     -51.9538459777
158 173    0    0     -0.0933786296     -9.8310928344     -0.1604196929     -0.0016645026     0.0239022350     0.0473344135     24.1671123504     76.9608535766     -51.9538459777
159 125    0    0     -0.0766183614     -9.7760238647     -0.1364764571     0.0097872629     0.0334897613     0.0289583225     24.1671123504     76.9608535766     -51.9538459777
160  77    0    0     -0.0933786296     -9.7041940689     -0.1316878080     0.0356203174     0.0249675154     0.0097832717     24.1671123504     76.9608535766     -51.9538459777
161  29    0    0     -0.0933786296     -9.7041940689     -0.1316878080     0.0356203174     0.0249675154     0.0097832717     24.1671123504     76.9608535766     -51.9538459777
161 237    0    0     -0.0454921483     -9.7472915649     -0.1268991470     0.0531974506     -0.0040613822     0.0044568686     23.2914924621     77.4879837036     -52.4598922729
162 189    0    0     -0.0742240333     -9.8239097595     -0.1245048284     0.0742367458     -0.0157794690     0.0289583225     23.2914924621     77.4879837036     -52.4598922729
163 142    0    0     -0.0742240333     -9.8239097595     -0.1245048284     0.0742367458     -0.0157794690     0.0289583225     23.2914924621     77.4879837036     -52.4598922729
164  95    0    0     -0.0239432382     -9.6730680465     -0.9170259475     0.0814273929     -0.0019308209     0.0473344135     23.2914924621     77.4879837036     -52.4598922729
165  46    0    0     -0.0742240333     -9.6491241455     -0.2083061695     -0.0131162703     0.0816937065     0.0476007318     23.2914924621     77.4879837036     -52.4598922729
165 255    0    0     -0.0742240333     -9.6491241455     -0.2083061695     -0.0131162703     0.0816937065     0.0476007318     23.2914924621     77.4879837036     -52.4598922729
166 207    0    0     -0.1125332117     -9.7137708663     -0.2657699346     -0.0203069162     0.1293650150     0.0199034357     23.2914924621     77.4879837036     -52.4598922729
167 160    0    1     -0.1508424043     -9.7879953384     -0.1460537433     -0.0208395552     0.1330935001     0.0071200699     23.2914924621     77.4879837036     -52.4598922729
168 112    0    2     -0.1508424043     -9.7879953384     -0.1460537433     -0.0208395552     0.1330935001     0.0071200699     23.2914924621     77.4879837036     -52.4598922729
169  64    0    4     -0.0383091812     -9.8310928344     -0.1843629074     -0.0067245869     0.1216417312     0.0140443935     23.2914924621     77.4879837036     -52.4598922729
170  17    0    6     -0.1077445626     -9.7640523910     -0.3591485500     0.0124504661     0.1376209378     0.0060547885     24.5173606872     77.6636886596     -52.6285743713
170 225    0    6     -0.1077445626     -9.7640523910     -0.3591485500     0.0124504661     0.1376209378     0.0060547885     24.5173606872     77.6636886596     -52.6285743713
171 176    0    6     -0.1604196929     -9.7233486175     -0.1364764571     0.0199074277     0.1029993176     0.0095169506     24.5173606872     77.6636886596     -52.6285743713
172 129    0    7     -0.1915459060     -9.7209539413     -0.2394323587     0.0119178236     0.0361529612     0.0236319184     24.5173606872     77.6636886596     -52.6285743713
173  81    0    9     -0.1915459060     -9.7209539413     -0.2394323587     0.0119178236     0.0361529612     0.0236319184     24.5173606872     77.6636886596     -52.6285743713
174  34    0   10     -0.1125332117     -9.7568693161     -0.1388707752     -0.0091214685     -0.0373514032     0.0300236034     24.5173606872     77.6636886596     -52.6285743713
174 242    0   10     -0.0526751232     -9.7544746398     -0.2322494029     -0.0117846691     -0.0591896533     0.0217676782     24.5173606872     77.6636886596     -52.6285743713
175 196    0   10     -0.0526751232     -9.7544746398     -0.2322494029     -0.0117846691     -0.0591896533     0.0217676782     24.5173606872     77.6636886596     -52.6285743713
176 149    0   11     0.0191545906     -9.7329254150     -0.2849245071     -0.0067245869     0.0111188662     -0.0006032148     24.5173606872     77.6636886596     -52.6285743713
177 101    0   12     -0.2250664234     -9.7472915649     -0.0814070034     -0.0261659598     0.0611870527     -0.0117886614     24.3422374725     76.7851409912     -51.7851676940
178  54   -1   12     -0.2250664234     -9.7472915649     -0.0814070034     -0.0261659598     0.0611870527     -0.0117886614     24.3422374725     76.7851409912     -51.7851676940
179   7   -1   12     -0.2585869789     -9.7832069396     -0.1388707752     -0.0131162703     -0.0261659574     0.0073863897     24.3422374725     76.7851409912     -51.7851676940
179 215    0   12     -0.1556310415     -9.7712354660     -0.1316878080     0.0100535845     -0.0788973522     0.0161749553     24.3422374725     76.7851409912     -51.7851676940
180 168   -1   13     -0.1556310415     -9.7712354660     -0.1316878080     0.0100535845     -0.0788973522     0.0161749553     24.3422374725     76.7851409912     -51.7851676940
181 121   -1   13     -0.1101388931     -9.6946163177     -0.1939402198     0.0132494258     -0.0607875728     0.0103159117     24.3422374725     76.7851409912     -51.7851676940
182  74    0   13     -0.1197161788     -9.7329254150     -0.2346437215     0.0025966186     -0.0253669953     0.0052558288     24.3422374725     76.7851409912     -51.7851676940
183  26   -1   14     -0.1197161788     -9.7329254150     -0.2346437215     0.0025966186     -0.0253669953     0.0052558288     24.3422374725     76.7851409912     -51.7851676940
183 235   -1   14     -0.1819685935     -9.7592630386     -0.0861956501     0.0036618990     0.0047271828     0.0060547885     24.3422374725     76.7851409912     -51.7851676940
184 187    0   14     -0.1316878080     -9.7401084899     -0.1484480619     -0.0027297849     -0.0189753112     0.0361489653     24.8676090240     77.6636886596     -53.6406593322
185 139   -1   14     -0.1316878080     -9.7401084899     -0.1484480619     -0.0027297849     -0.0189753112     0.0361489653     24.8676090240     77.6636886596     -53.6406593322
186  91   -1   14     -0.1149275422     -9.7257432937     -0.1843629074     -0.0037950649     -0.0264322757     0.0433396100     24.8676090240     77.6636886596     -53.6406593322
187  44    0   15     -0.2178834438     -9.6946163177     -0.0359148550     -0.0266985988     -0.0269649147     0.0254961609     24.8676090240     77.6636886596     -53.6406593322
187 252    0   16     -0.2178834438     -9.6946163177     -0.0359148550     -0.0266985988     -0.0269649147     0.0254961609     24.8676090240     77.6636886596     -53.6406593322
188 205   -1   17     -0.2370380401     -9.7808122634     -0.1197161788     -0.0243017172     -0.0378840422     0.0052558288     24.8676090240     77.6636886596     -53.6406593322
189 157   -1   17     -0.2561926364     -9.7951784133     -0.1340821266     -0.0141815519     -0.0565264511     -0.0083264999     24.8676090240     77.6636886596     -53.6406593322
190 110   -1   16     -0.2561926364     -9.7951784133     -0.1340821266     -0.0141815519     -0.0565264511     -0.0083264999     24.8676090240     77.6636886596     -53.6406593322
191  63   -2   15     -0.0861956501     -9.7664461135     -0.1676026582     -0.0077898669     -0.0623855018     -0.0075275382     24.8676090240     77.6636886596     -53.6406593322
192  16   -1   15     -0.1221105098     -9.6778564453     -0.1604196929     -0.0003329031     0.0167115917     -0.0152508234     23.4666156768     77.6636886596     -51.9538459777
192 224    0   16     -0.1221105098     -9.6778564453     -0.1604196929     -0.0003329031     0.0167115917     -0.0152508234     23.4666156768     77.6636886596     -51.9538459777
193 177    0   18     -0.2298550844     -9.7329254150     -0.1556310415     -0.0179100332     0.0302939176     -0.0141855430     23.4666156768     77.6636886596     -51.9538459777
194 130    0   19     -0.2394323587     -9.7353200912     -0.0981672668     -0.0365524435     -0.0290954780     -0.0221751475     23.4666156768     77.6636886596     -51.9538459777
195  83    0   19     -0.2394323587     -9.7353200912     -0.0981672668     -0.0365524435     -0.0290954780     -0.0221751475     23.4666156768     77.6636886596     -51.9538459777
196  36    0   20     -0.2226721048     -9.8454589843     -0.2107004880     -0.0248343563     -0.0642497444     -0.0386869955     23.4666156768     77.6636886596     -51.9538459777
196 245    0   20     -0.1436594247     -9.7856006622     -0.1556310415     -0.0104530680     -0.0698424625     -0.0320289969     23.4666156768     77.6636886596     -51.9538459777
197 197    0   20     -0.1484480619     -9.7209539413     -0.2394323587     -0.0147141909     -0.0506674098     -0.0213761901     23.4666156768     77.6636886596     -51.9538459777
198 151    0   20     -0.1484480619     -9.7209539413     -0.2394323587     -0.0147141909     -0.0506674098     -0.0213761901     23.4666156768     77.6636886596     -51.9538459777
199 104    0   21     -0.2011231899     -9.7736291885     -0.3974577426     -0.0181763534     -0.0607875728     -0.0077938594     23.4666156768     77.6636886596     -51.9538459777
200  57    0   23     -0.2849245071     -9.6970109939     -0.2945018005     -0.0147141909     -0.1049967288     -0.0008695349     23.6417407989     77.4879837036     -52.4598922729
201   9    0   23     -0.2849245071     -9.6970109939     -0.2945018005     -0.0147141909     -0.1049967288     -0.0008695349     23.6417407989     77.4879837036     -52.4598922729
201 217    0   23     -0.1939402198     -9.8191213607     -0.0526751232     -0.0139152299     -0.1460100269     -0.0077938594     23.6417407989     77.4879837036     -52.4598922729
202 170    0   24     -0.1340821266     -9.7808122634     -0.0191545906     0.0111188650     -0.1329603314     -0.0019348161     23.6417407989     77.4879837036     -52.4598922729
203 123    0   25     -0.1340821266     -9.7808122634     -0.0191545906     0.0111188650     -0.1329603314     -0.0019348161     23.6417407989     77.4879837036     -52.4598922729
204  76    0   25     0.0000000000     -9.7760238647     -0.0407035017     0.0326907992     -0.1103231191     0.0009947060     23.6417407989     77.4879837036     -52.4598922729
205  26    0   24     -0.0383091812     -9.6778564453     -0.1029559254     0.0284296751     -0.0738372707     -0.0000705747     23.6417407989     77.4879837036     -52.4598922729
205 235    1   24     -0.0383091812     -9.6778564453     -0.1029559254     0.0284296751     -0.0738372707     -0.0000705747     23.6417407989     77.4879837036     -52.4598922729
206 187    1   24     -0.1699969768     -9.7113771438     -0.2514039993     0.0065914225     -0.0629181337     -0.0030000963     23.6417407989     77.4879837036     -52.4598922729
207 140    1   26     -0.1364764571     -9.7688407897     -0.2490096569     -0.0053929853     -0.0788973522     0.0068537497     25.0427322387     77.4879837036     -52.1225280761
208  93    1   27     -0.1364764571     -9.7688407897     -0.2490096569     -0.0053929853     -0.0788973522     0.0068537497     25.0427322387     77.4879837036     -52.1225280761
209  45    1   26     -0.2442210197     -9.6802511215     -0.3615428924     -0.0069909067     -0.0847563838     0.0164412736     25.0427322387     77.4879837036     -52.1225280761
209 253    1   28     -0.2011231899     -9.7209539413     -0.5219625949     -0.0195079536     -0.1369551420     0.0324204874     25.0427322387     77.4879837036     -52.1225280761
210 206    0   30     -0.2011231899     -9.7209539413     -0.5219625949     -0.0195079536     -0.1369551420     0.0324204874     25.0427322387     77.4879837036     -52.1225280761
211 159    0   31     -0.2107004880     -9.7616577148     -0.3184450626     -0.0344218850     -0.1076599240     0.0100495922     25.0427322387     77.4879837036     -52.1225280761
212 112    1   33     -0.1819685935     -9.8095445632     -0.0646467447     -0.0205732345     -0.0882185554     -0.0061959381     25.0427322387     77.4879837036     -52.1225280761
213  65    2   34     -0.1819685935     -9.8095445632     -0.0646467447     -0.0205732345     -0.0882185554     -0.0061959381     25.0427322387     77.4879837036     -52.1225280761
214  17    2   33     -0.1364764571     -9.7520809173     -0.0694353866     0.0105862236     -0.0639834165     0.0111148726     25.0427322387     77.4879837036     -52.1225280761
214 226    2   34     -0.0885899734     -9.7353200912     -0.1292934894     0.0073903808     -0.0852890300     0.0380132083     24.6924839019     78.5422439575     -52.1225280761
215 178    2   34     -0.0885899734     -9.7353200912     -0.1292934894     0.0073903808     -0.0852890300     0.0380132083     24.6924839019     78.5422439575     -52.1225280761
216 130    2   34     -0.1747856235     -9.7089824676     0.0263375616     -0.0024634637     -0.0527979755     0.0300236034     24.6924839019     78.5422439575     -52.1225280761
217  82    3   33     -0.2130948066     -9.7784175872     -0.1053502440     0.0092546234     -0.0392156410     0.0081853504     24.6924839019     78.5422439575     -52.1225280761
218  34    3   31     -0.2130948066     -9.7784175872     -0.1053502440     0.0092546234     -0.0392156410     0.0081853504     24.6924839019     78.5422439575     -52.1225280761
218 242    2   31     -0.2418267011     -9.8047552108     0.0023943238     0.0103199052     -0.0219048333     -0.0014021751     24.6924839019     78.5422439575     -52.1225280761
219 195    2   31     -0.2154891252     -9.6946163177     -0.1268991470     0.0127167868     -0.0064582638     0.0049895086     24.6924839019     78.5422439575     -52.1225280761
220 147    3   31     -0.2154891252     -9.6946163177     -0.1268991470     0.0127167868     -0.0064582638     0.0049895086     24.6924839019     78.5422439575     -52.1225280761
221 100    4   31     -0.1316878080     -9.6563072204     -0.1460537433     -0.0112520289     0.0076567049     0.0148433542     24.6924839019     78.5422439575     -52.1225280761
222  52    3   31     -0.1580253696     -9.7257432937     -0.2418267011     -0.0256333160     -0.0064582638     0.0113811922     24.5173606872     78.0151138305     -51.6164855957
223   5    2   31     -0.1580253696     -9.7257432937     -0.2418267011     -0.0256333160     -0.0064582638     0.0113811922     24.5173606872     78.0151138305     -51.6164855957
223 214    3   32     -0.2490096569     -9.8478536605     -0.0790126848     -0.0365524435     0.0302939176     -0.0096581010     24.5173606872     78.0151138305     -51.6164855957
224 166    3   32     -0.3064734458     -9.7784175872     -0.0981672668     -0.0157794723     0.0228369522     -0.0093917798     24.5173606872     78.0151138305     -51.6164855957
225 119    2   32     -0.3064734458     -9.7784175872     -0.0981672668     -0.0157794723     0.0228369522     -0.0093917798     24.5173606872     78.0151138305     -51.6164855957
226  72    2   31     -0.2849245071     -9.7065887451     0.0383091812     -0.0104530680     -0.0115183472     0.0012610261     24.5173606872     78.0151138305     -51.6164855957
227  24    1   31     -0.2490096569     -9.6778564453     -0.0311262083     -0.0125836300     -0.0144478678     -0.0061959381     24.5173606872     78.0151138305     -51.6164855957
227 232    1   31     -0.2490096569     -9.6778564453     -0.0311262083     -0.0125836300     -0.0144478678     -0.0061959381     24.5173606872     78.0151138305     -51.6164855957
228 185    3   30     -0.2418267011     -9.7425031661     -0.1652083396     -0.0264322781     -0.0179100298     -0.0080601787     24.5173606872     78.0151138305     -51.6164855957
229 138    3   30     -0.2825301933     -9.7784175872     0.1316878080     -0.0434767675     -0.0717067050     0.0113811922     25.3929805755     77.4879837036     -51.1104393005
230  91    3   29     -0.2825301933     -9.7784175872     0.1316878080     -0.0434767675     -0.0717067050     0.0113811922     25.3929805755     77.4879837036     -51.1104393005
231  43    4   28     -0.3256280183     -9.8310928344     -0.0239432382     -0.0003329031     -0.1204432964     0.0009947060     25.3929805755     77.4879837036     -51.1104393005
231 251    3   26     -0.2178834438     -9.7233486175     0.1963345432     0.0204400706     -0.1247044205     -0.0141855430     25.3929805755     77.4879837036     -51.1104393005
232 203    3   25     -0.2178834438     -9.7233486175     0.1963345432     0.0204400706     -0.1247044205     -0.0141855430     25.3929805755     77.4879837036     -51.1104393005
233 155    3   23     -0.1101388931     -9.7209539413     -0.1699969768     0.0286959934     -0.0791636705     -0.0152508234     25.3929805755     77.4879837036     -51.1104393005
234 108    4   22     -0.1604196929     -9.6970109939     0.0981672668     0.0079230217     0.0017976613     -0.0157834625     25.3929805755     77.4879837036     -51.1104393005
235  60    4   24     -0.1604196929     -9.6970109939     0.0981672668     0.0079230217     0.0017976613     -0.0157834625     25.3929805755     77.4879837036     -51.1104393005
236  11    3   23     -0.2035175085     -9.8717966079     0.2561926364     -0.0021971445     0.0103199064     -0.0117886614     25.3929805755     77.4879837036     -51.1104393005
236 219    4   21     -0.1316878080     -9.8167276382     0.1125332117     0.0409467220     -0.0200405931     0.0007283860     25.3929805755     77.4879837036     -51.1104393005
237 171    3   21     -0.1316878080     -9.8167276382     0.1125332117     0.0409467220     -0.0200405931     0.0007283860     25.3929805755     77.4879837036     -51.1104393005
238 123    3   19     -0.1676026582     -9.7329254150     0.0550694465     0.0569259262     -0.0061919441     0.0265614414     25.5681037902     78.0151138305     -50.2670326232
239  75    3   18     -0.1771799468     -9.6491241455     0.2873188495     0.0348213624     -0.0061919441     0.0412090492     25.5681037902     78.0151138305     -50.2670326232
240  28    3   17     -0.1771799468     -9.6491241455     0.2873188495     0.0348213624     -0.0061919441     0.0412090492     25.5681037902     78.0151138305     -50.2670326232
240 236    3   15     -0.1005615949     -9.7760238647     0.3208393812     0.0111188650     -0.0282965183     0.0356163263     25.5681037902     78.0151138305     -50.2670326232
241 188    2   14     -0.1340821266     -9.7233486175     0.3352053165     -0.0005992222     -0.0080561847     0.0252298402     25.5681037902     78.0151138305     -50.2670326232
242 140    2   11     -0.1340821266     -9.7233486175     0.3352053165     -0.0005992222     -0.0080561847     0.0252298402     25.5681037902     78.0151138305     -50.2670326232
243  92    1   10     -0.2035175085     -9.7568693161     0.2442210197     -0.0024634637     0.0156463098     0.0111148726     25.5681037902     78.0151138305     -50.2670326232
244  45    1    9     -0.1939402198     -9.7209539413     0.1867572593     -0.0165784335     0.0145810270     0.0063211088     25.5681037902     78.0151138305     -50.2670326232
244 252    1    6     -0.1939402198     -9.7209539413     0.1867572593     -0.0165784335     0.0145810270     0.0063211088     25.5681037902     78.0151138305     -50.2670326232
245 204    0    5     -0.2107004880     -9.7640523910     0.1556310415     -0.0304270792     0.0345550417     -0.0003368947     25.5681037902     76.9608535766     -51.2791213989
246 156    0    4     -0.2298550844     -9.7975721359     0.0454921483     -0.0258996367     0.0470720863     -0.0184466657     25.5681037902     76.9608535766     -51.2791213989
247 108    1    2     -0.2298550844     -9.7975721359     0.0454921483     -0.0258996367     0.0470720863     -0.0184466657     25.5681037902     76.9608535766     -51.2791213989
248  61    1    2     -0.2274607658     -9.7688407897     -0.0023943238     -0.0237690782     0.0332234382     -0.0360237956     25.5681037902     76.9608535766     -51.2791213989
249  13    0    1     -0.2083061695     -9.7065887451     -0.0933786296     -0.0258996367     0.0068577442     -0.0402849197     25.5681037902     76.9608535766     -51.2791213989
249 221    0    0     -0.2083061695     -9.7065887451     -0.0933786296     -0.0258996367     0.0068577442     -0.0402849197     25.5681037902     76.9608535766     -51.2791213989
250 173    0    0     -0.1795742750     -9.7592630386     -0.1484480619     -0.0274975585     -0.0059256229     -0.0261699533     25.5681037902     76.9608535766     -51.2791213989
251 126    0    0     -0.1699969768     -9.8071498870     -0.1484480619     -0.0096541080     -0.0085888252     -0.0152508234     25.5681037902     76.9608535766     -51.2791213989
252  78    0    0     -0.1699969768     -9.8071498870     -0.1484480619     -0.0096541080     -0.0085888252     -0.0152508234     25.5681037902     76.9608535766     -51.2791213989
253  30    0    0     -0.1963345432     -9.7760238647     -0.1077445626     0.0097872629     -0.0000665798     -0.0024674563     24.3422374725     76.4337234497     -51.1104393005
253 238    0    0     -0.2178834438     -9.7305316925     -0.1125332117     0.0111188650     0.0076567049     -0.0037990567     24.3422374725     76.4337234497     -51.1104393005
254 191    0    0     -0.2178834438     -9.7305316925     -0.1125332117     0.0111188650     0.0076567049     -0.0037990567     24.3422374725     76.4337234497     -51.1104393005
255 143    0    0     -0.2059118509     -9.7137708663     -0.1029559254     0.0108525443     0.0044608631     -0.0232404279     24.3422374725     76.4337234497     -51.1104393005
  0  95    0    0     -0.1915459060     -9.7760238647     -0.1005615949     0.0127167868     0.0055261440     -0.0341595554     24.3422374725     76.4337234497     -51.1104393005
  1  47    0    0     -0.1915459060     -9.7760238647     -0.1005615949     0.0127167868     0.0055261440     -0.0341595554     24.3422374725     76.4337234497     -51.1104393005
  1 255    0    0     -0.1580253696     -9.8023614883     -0.1268991470     0.0220379924     -0.0003329000     -0.0320289969     24.3422374725     76.4337234497     -51.1104393005
  2 206    0    0     -0.1652083396     -9.7520809173     -0.0838013267     0.0337560772     -0.0037950620     -0.0093917798     24.3422374725     76.4337234497     -51.1104393005
  3 158    0    0     -0.1652083396     -9.7520809173     -0.0838013267     0.0337560772     -0.0037950620     -0.0093917798     24.3422374725     76.4337234497     -51.1104393005
  4 110    0    0     -0.1747856235     -9.7065887451     -0.0766183614     0.0260327935     0.0031292619     0.0033915877     26.0934772491     77.4879837036     -50.7730789184
  5  62    0    0     -0.1987288665     -9.7616577148     -0.0933786296     0.0121841442     0.0036619021     0.0028589468     26.0934772491     77.4879837036     -50.7730789184
  6  13    0    0     -0.1987288665     -9.7616577148     -0.0933786296     0.0121841442     0.0036619021     0.0028589468     26.0934772491     77.4879837036     -50.7730789184
  6 221    0    0     -0.1939402198     -9.7616577148     -0.0838013267     0.0127167868     -0.0005992200     -0.0091254606     26.0934772491     77.4879837036     -50.7730789184
  7 173    0    0     -0.1915459060     -9.7472915649     -0.0670410633     0.0025966186     -0.0125836265     -0.0165824270     26.0934772491     77.4879837036     -50.7730789184
  8 125    0    0     -0.1915459060     -9.7472915649     -0.0670410633     0.0025966186     -0.0125836265     -0.0165824270     26.0934772491     77.4879837036     -50.7730789184
  9  77    0    0     -0.1699969768     -9.7329254150     -0.0718297100     -0.0104530680     -0.0195079517     -0.0133865821     26.0934772491     77.4879837036     -50.7730789184
 10  29    0    0     -0.1819685935     -9.7808122634     -0.1125332117     -0.0155131521     -0.0261659574     -0.0067285780     26.0934772491     77.4879837036     -50.7730789184
 10 237    0    0     -0.1819685935     -9.7808122634     -0.1125332117     -0.0155131521     -0.0261659574     -0.0067285780     26.0934772491     77.4879837036     -50.7730789184
 11 190    0    0     -0.1747856235     -9.7688407897     -0.1149275422     -0.0003329031     -0.0424114799     -0.0115223407     26.0934772491     77.4879837036     -50.7730789184
 12 143    0    0     -0.1723913097     -9.7520809173     -0.1077445626     0.0191084680     -0.0469389295     -0.0085928192     26.0934772491     77.4879837036     -50.7730789184
 13  95    0    0     -0.1723913097     -9.7520809173     -0.1077445626     0.0191084680     -0.0469389295     -0.0085928192     26.0934772491     77.4879837036     -50.7730789184
 14  47    0    0     -0.1676026582     -9.7568693161     -0.0646467447     0.0260327935     -0.0485368490     0.0084516706     26.0934772491     77.4879837036     -50.7730789184
 14 255    0    0     -0.2250664234     -9.7712354660     -0.0933786296     0.0108525443     -0.0578580570     0.0191044788     26.0934772491     77.4879837036     -50.7730789184
 15 207    0    0     -0.2250664234     -9.7712354660     -0.0933786296     0.0108525443     -0.0578580570     0.0191044788     26.0934772491     77.4879837036     -50.7730789184
 16 159    0    0     -0.2083061695     -9.7664461135     -0.0574637699     -0.0389493255     -0.2109921455     0.0633136272     26.0934772491     77.4879837036     -50.7730789184
 17 111    0    1     -0.2202777862     -9.7568693161     -0.0718297100     -0.0349545240     -0.3348309993     0.0723685073     26.0934772491     77.4879837036     -50.7730789184
 18  64    0    1     -0.2202777862     -9.7568693161     -0.0718297100     -0.0349545240     -0.3348309993     0.0723685073     26.0934772491     77.4879837036     -50.7730789184
 19  16    0    0     -0.3232336997     -9.7592630386     -0.0598580884     -0.0144478702     -0.3729147911     0.0523944950     26.0934772491     77.4879837036     -50.7730789184
 19 224    0    1     -0.4477385520     -9.7592630386     -0.0933786296     -0.0293617992     -0.4448212623     0.0260288000     24.8676090240     77.3122711181     -51.9538459777
 20 176   -1    1     -0.4477385520     -9.7592630386     -0.0933786296     -0.0293617992     -0.4448212623     0.0260288000     24.8676090240     77.3122711181     -51.9538459777
 21 128   -2    1     -0.5459058284     -9.7305316925     -0.2178834438     -0.0567927742     -0.6605405807     0.0217676782     24.8676090240     77.3122711181     -51.9538459777
 22  81   -2    2     -0.2777415513     -9.7401084899     -0.1987288665     -0.0224374747     -0.9140773773     0.0164412736     24.8676090240     77.3122711181     -51.9538459777
 23  33   -2    1     -0.2777415513     -9.7401084899     -0.1987288665     -0.0224374747     -0.9140773773     0.0164412736     24.8676090240     77.3122711181     -51.9538459777
 23 241   -3    1     -0.1245048284     -9.7712354660     -0.1963345432     0.0278970360     -0.9907775878     0.0382795314     24.8676090240     77.3122711181     -51.9538459777
 24 194   -4    2     -0.3352053165     -9.7137708663     -0.1580253696     0.0633176231     -0.9191373825     0.0428069686     24.8676090240     77.3122711181     -51.9538459777
 25 146   -4    2     -0.3352053165     -9.7137708663     -0.1580253696     0.0633176231     -0.9191373825     0.0428069686     24.8676090240     77.3122711181     -51.9538459777
 26  98   -3    2     -0.3088677406     -9.4695501327     0.2801358699     -0.0131162703     -0.9734667778     -0.0139192223     24.8676090240     77.3122711181     -51.9538459777
 27  51   -3    3     -0.2561926364     -9.7784175872     -0.0359148550     -0.1529343605     -1.0746684074     -0.0693138170     26.6188488006     78.7179489135     -48.2428588867
 28   4   -4    3     -0.2561926364     -9.7784175872     -0.0359148550     -0.1529343605     -1.0746684074     -0.0693138170     26.6188488006     78.7179489135     -48.2428588867
 28 212   -4    2     -0.4525271415     -9.6730680465     -0.0790126848     -0.2235092163     -1.2118233442     -0.1614605808     26.6188488006     78.7179489135     -48.2428588867
 29 165   -5    2     -0.3806974601     -10.0681314468     0.0263375616     -0.2362925767     -1.6009171009     -0.1404212856     26.6188488006     78.7179489135     -48.2428588867
 30 118   -7    2     -0.3806974601     -10.0681314468     0.0263375616     -0.2362925767     -1.6009171009     -0.1404212856     26.6188488006     78.7179489135     -48.2428588867
 31  71   -8    1     -0.2226721048     -9.7856006622     -0.1628140068     -0.1524017095     -1.8059835433     -0.0735749340     26.6188488006     78.7179489135     -48.2428588867
 32  24   -9    1     -0.2298550844     -9.6132097244     -0.1292934894     -0.1492058753     -2.0158438682     -0.0839614295     26.6188488006     78.7179489135     -48.2428588867
 32 232  -11    1     -0.2298550844     -9.6132097244     -0.1292934894     -0.1492058753     -2.0158438682     -0.0839614295     26.6188488006     78.7179489135     -48.2428588867
 33 186  -12    1     0.1364764571     -9.8813743591     -0.4309782505     -0.1532006835     -2.3290364742     -0.0317626738     26.6188488006     78.7179489135     -48.2428588867
 34 138  -11    1     0.1316878080     -9.7161655426     -0.3711201906     -0.0623855018     -1.6749540328     -0.1135229587     27.4944686889     76.0823059082     -44.0258255004
 35  91  -11    0     0.1316878080     -9.7161655426     -0.3711201906     -0.0623855018     -1.6749540328     -0.1135229587     27.4944686889     76.0823059082     -44.0258255004
 36  43   -9    1     -0.0526751232     -9.7520809173     -0.1149275422     -0.0477378892     -0.9992998123     -0.1505414485     27.4944686889     76.0823059082     -44.0258255004
 36 252   -5    1     -0.7063254833     -9.9986953735     -0.2250664234     -0.0637170982     -0.7785203933     -0.2205836534     27.4944686889     76.0823059082     -44.0258255004
 37 204   -4    1     -0.7063254833     -9.9986953735     -0.2250664234     -0.0637170982     -0.7785203933     -0.2205836534     27.4944686889     76.0823059082     -44.0258255004
 38 157   -4    1     -0.2992904472     -9.6251811981     -0.1340821266     0.0244348740     -1.2869255542     -0.1300348043     27.4944686889     76.0823059082     -44.0258255004
 39 109   -5    0     -0.2059118509     -9.5892667770     -0.1556310415     -0.0035287439     -1.6147656440     -0.0703791046     27.4944686889     76.0823059082     -44.0258255004
 40  61   -7    0     -0.2059118509     -9.5892667770     -0.1556310415     -0.0035287439     -1.6147656440     -0.0703791046     27.4944686889     76.0823059082     -44.0258255004
 41  13   -9    0     -0.0167602658     -9.8454589843     -0.3471769332     -0.0701087856     -1.9362140655     -0.0605252504     27.4944686889     76.0823059082     -44.0258255004
 41 221  -10   -1     -0.0023943238     -9.7401084899     -0.3352053165     -0.0000665821     -1.9489974975     -0.1305674433     31.3471965789     77.1365661621     -42.0016479492
 42 173  -11   -2     -0.0023943238     -9.7401084899     -0.3352053165     -0.0000665821     -1.9489974975     -0.1305674433     31.3471965789     77.1365661621     -42.0016479492
 43 126  -10   -2     -0.1915459060     -9.7568693161     -0.1915459060     0.0015313384     -1.5553762912     -0.2464167118     31.3471965789     77.1365661621     -42.0016479492
 44  79   -9   -2     -0.7087197780     -9.6970109939     0.2226721048     -0.0120509898     -1.8118425369     -0.2285732746     31.3471965789     77.1365661621     -42.0016479492
 45  31  -10   -2     -0.7087197780     -9.6970109939     0.2226721048     -0.0120509898     -1.8118425369     -0.2285732746     31.3471965789     77.1365661621     -42.0016479492
 45 240  -11   -4     0.2059118509     -9.7592630386     -0.1173218607     0.0127167868     -2.7937650680     -0.0759718179     31.3471965789     77.1365661621     -42.0016479492
 46 192  -14   -6     -0.0407035017     -9.9172887802     -0.3112620830     0.0278970360     -3.1048269271     -0.0842277431     31.3471965789     77.1365661621     -42.0016479492
 47 145  -18   -6     -0.0407035017     -9.9172887802     -0.3112620830     0.0278970360     -3.1048269271     -0.0842277431     31.3471965789     77.1365661621     -42.0016479492
 48  97  -19   -7     0.1556310415     -9.7113771438     -0.4022463798     0.0960750007     -3.0891141891     -0.1593300247     31.3471965789     77.1365661621     -42.0016479492
 49  50  -19   -7     0.1029559254     -9.4743385314     -0.3543598890     0.0484036874     -2.7058794498     -0.2296385526     31.3471965789     77.1365661621     -42.0016479492
 50   2  -18   -6     0.1029559254     -9.4743385314     -0.3543598890     0.0484036874     -2.7058794498     -0.2296385526     31.3471965789     77.1365661621     -42.0016479492
 50 210  -15   -6     -0.0143659424     -9.8263044357     -0.3519655704     -0.0032624247     -2.3141224384     -0.2376281499     35.1999244689     76.7851409912     -39.6401100158
 51 163  -14   -6     0.0143659424     -9.8310928344     -0.3543598890     0.0649155378     -2.2832293510     -0.1625258684     35.1999244689     76.7851409912     -39.6401100158
 52 116  -13   -6     0.0143659424     -9.8310928344     -0.3543598890     0.0649155378     -2.2832293510     -0.1625258684     35.1999244689     76.7851409912     -39.6401100158
 53  68  -13   -5     0.1388707752     -9.7736291885     -0.4190066337     0.1749057674     -2.3519399166     -0.0727759838     35.1999244689     76.7851409912     -39.6401100158
 54  20  -12   -5     0.1747856235     -9.7065887451     -0.2561926364     0.2164516925     -1.9724336624     -0.0506714057     35.1999244689     76.7851409912     -39.6401100158
 54 229  -10   -6     0.1747856235     -9.7065887451     -0.2561926364     0.2164516925     -1.9724336624     -0.0506714057     35.1999244689     76.7851409912     -39.6401100158
 55 182   -8   -5     -0.0047886476     -9.8694019317     -0.3184450626     0.1951460838     -1.6043791770     0.0100495922     35.1999244689     76.7851409912     -39.6401100158
 56 133   -5   -4     0.2537982940     -9.8095445632     -0.2633756160     0.2481438159     -1.4022421836     0.1096533298     35.1999244689     76.7851409912     -39.6401100158
 57  86   -3   -3     0.2537982940     -9.8095445632     -0.2633756160     0.2481438159     -1.4022421836     0.1096533298     35.1999244689     76.7851409912     -39.6401100158
 58  38   -1   -3     0.1460537433     -9.7640523910     -0.0143659424     0.2662535905     -1.0911802101     0.1016637206     38.3521575927     77.8394012451     -38.2906608581
 58 245    0   -3     -0.1795742750     -9.8071498870     0.1292934894     0.2353604316     -1.0123494863     0.1607868099     38.3521575927     77.8394012451     -38.2906608581
 59 198    0   -2     -0.1795742750     -9.8071498870     0.1292934894     0.2353604316     -1.0123494863     0.1607868099     38.3521575927     77.8394012451     -38.2906608581
 60 150    0   -2     0.0311262083     -9.6754617691     0.1101388931     0.2574650287     -1.1915829181     0.2982079982     38.3521575927     77.8394012451     -38.2906608581
 61 102    1   -2     0.0047886476     -9.6874332427     -0.0718297100     0.2273708343     -1.1508359909     0.3296338081     38.3521575927     77.8394012451     -38.2906608581
 62  54    1   -2     0.0047886476     -9.6874332427     -0.0718297100     0.2273708343     -1.1508359909     0.3296338081     38.3521575927     77.8394012451     -38.2906608581
 63   5    1   -1     -0.3304166793     -9.7688407897     0.2274607658     0.1634539985     -1.0815926742     0.3109913825     38.3521575927     77.8394012451     -38.2906608581
 63 213    1   -1     -0.6656219959     -9.8909511566     0.5842149734     0.1152500391     -1.1684131622     0.3306990623     38.3521575927     77.8394012451     -38.2906608581
 64 166    1   -1     -0.6656219959     -9.8909511566     0.5842149734     0.1152500391     -1.1684131622     0.3306990623     38.3521575927     77.8394012451     -38.2906608581
 65 118    2    0     -0.0909842967     -9.6036319732     0.1939402198     0.1181795711     -1.3990464210     0.4132583141     42.5551338195     78.5422439575     -41.3269233703
 66  71    2   -1     -0.0430978250     -9.5988435745     0.0287318849     0.0819600296     -1.3543045520     0.3884905624     42.5551338195     78.5422439575     -41.3269233703
 67  22    1   -2     -0.0430978250     -9.5988435745     0.0287318849     0.0819600296     -1.3543045520     0.3884905624     42.5551338195     78.5422439575     -41.3269233703
 67 230    0   -2     -0.6225241661     -9.7281370162     -0.0095772953     -0.0141815519     -1.2938499450     0.2633200645     42.5551338195     78.5422439575     -41.3269233703
 68 183    1   -1     -0.3687258243     -9.6874332427     0.2059118509     -0.1161821722     -1.4959869384     0.2750381469     42.5551338195     78.5422439575     -41.3269233703
 69 136    1    0     -0.3687258243     -9.6874332427     0.2059118509     -0.1161821722     -1.4959869384     0.2750381469     42.5551338195     78.5422439575     -41.3269233703
 70  89    0    0     -0.1915459060     -9.6084213256     0.4142179965     -0.1718430995     -1.5021122932     0.1996695518     42.5551338195     78.5422439575     -41.3269233703
 71  41    0    0     -0.5171739578     -9.8191213607     0.4118237018     -0.2528043985     -1.4882636070     0.1314915895     42.5551338195     78.5422439575     -41.3269233703
 71 250    0    1     -0.5171739578     -9.8191213607     0.4118237018     -0.2528043985     -1.4882636070     0.1314915895     42.5551338195     78.5422439575     -41.3269233703
 72 203   -3    2     -0.2801358699     -9.7808122634     0.2585869789     -0.3356299638     -1.9612483024     0.1538624858     46.7581100463     77.8394012451     -41.3269233703
 73 155   -7    1     -0.5028079986     -9.8263044357     0.0957729530     -0.3771759271     -2.2954800128     0.1213714122     46.7581100463     77.8394012451     -41.3269233703
 74 107   -9    0     -0.5028079986     -9.8263044357     0.0957729530     -0.3771759271     -2.2954800128     0.1213714122     46.7581100463     77.8394012451     -41.3269233703
 75  60  -11    0     -0.6919595718     -9.8861627578     0.1221105098     -0.3185854911     -2.3181171417     0.0667757892     46.7581100463     77.8394012451     -41.3269233703
 76  12  -12    0     -0.3926690864     -9.7233486175     -0.3471769332     -0.1755715751     -2.2190461158     0.0686400318     46.7581100463     77.8394012451     -41.3269233703
 76 221  -12    0     -0.3926690864     -9.7233486175     -0.3471769332     -0.1755715751     -2.2190461158     0.0686400318     46.7581100463     77.8394012451     -41.3269233703
 77 174  -11    0     -0.0909842967     -9.7401084899     -0.0143659424     -0.0464062929     -1.5894652366     0.0609167385     46.7581100463     77.8394012451     -41.3269233703
 78 126   -9    0     -0.3160507440     -9.7903900146     0.0263375616     -0.0019308235     -0.8150062561     -0.0208435487     46.7581100463     77.8394012451     -41.3269233703
 79  78   -6    0     -0.3160507440     -9.7903900146     0.0263375616     -0.0019308235     -0.8150062561     -0.0208435487     46.7581100463     77.8394012451     -41.3269233703
 80  30   -3    0     -0.4357668876     -9.7401084899     0.2011231899     0.0185758304     -0.4626646995     -0.0429481220     50.4357147216     78.3665313720     -41.8329696655
 80 238   -1    1     -0.1676026582     -9.8071498870     0.2226721048     0.0569259262     -0.4224503517     0.0675747442     50.4357147216     78.3665313720     -41.8329696655
 81 190   -1    1     -0.1676026582     -9.8071498870     0.2226721048     0.0569259262     -0.4224503517     0.0675747442     50.4357147216     78.3665313720     -41.8329696655
 82 142   -1    0     -0.2873188495     -9.7017993927     0.2370380401     0.0079230217     -0.2325640678     0.0236319184     50.4357147216     78.3665313720     -41.8329696655
 83  94    0    0     -0.4621044635     -9.7999668121     0.1628140068     -0.0200405931     -0.0557274913     0.0065874290     50.4357147216     78.3665313720     -41.8329696655
 84  46    0    0     -0.4621044635     -9.7999668121     0.1628140068     -0.0200405931     -0.0557274913     0.0065874290     50.4357147216     78.3665313720     -41.8329696655
 84 254    0    0     -0.5243568897     -9.7903900146     0.1364764571     -0.0117846691     -0.0312260389     0.0396111278     50.4357147216     78.3665313720     -41.8329696655
 85 206    0    0     -0.5698490142     -9.8215160369     0.1388707752     0.0140483846     -0.0061919441     0.0593188190     50.4357147216     78.3665313720     -41.8329696655
 86 158    0    0     -0.5698490142     -9.8215160369     0.1388707752     0.0140483846     -0.0061919441     0.0593188190     50.4357147216     78.3665313720     -41.8329696655
 87 110    0    0     -0.4501328468     -9.7233486175     0.1628140068     0.0364192771     0.0108525466     0.0662431478     50.4357147216     78.3665313720     -41.8329696655
 88  62    0    0     -0.5602717399     -9.7808122634     0.1843629074     0.0081893434     0.0566596126     0.1243009448     50.4357147216     77.3122711181     -41.8329696655
 89  14    0    0     -0.5602717399     -9.7808122634     0.1843629074     0.0081893434     0.0566596126     0.1243009448     50.4357147216     77.3122711181     -41.8329696655
 89 222    0    0     -0.6632276535     -9.8191213607     0.1221105098     0.0129831051     0.0790305089     0.1482697582     50.4357147216     77.3122711181     -41.8329696655
 90 174    0    0     -0.5722434043     -9.7616577148     0.1963345432     0.0518658542     0.0726388216     0.1144470930     50.4357147216     77.3122711181     -41.8329696655
 91 127    0    0     -0.5722434043     -9.7616577148     0.1963345432     0.0518658542     0.0726388216     0.1144470930     50.4357147216     77.3122711181     -41.8329696655
 92  79    0    0     -0.5746376991     -9.7089824676     0.1556310415     0.0774325847     0.0441425704     0.0707705879     50.4357147216     77.3122711181     -41.8329696655
 93  31    0    0     -0.6153411865     -9.7927837371     0.1628140068     0.1314955711     0.0824926757     0.0627809810     50.4357147216     77.3122711181     -41.8329696655
 93 240    0    0     -0.6153411865     -9.7927837371     0.1628140068     0.1314955711     0.0824926757     0.0627809810     50.4357147216     77.3122711181     -41.8329696655
 94 192    0    1     -0.6105525493     -9.6946163177     -0.3112620830     0.1336261272     0.1349577426     0.0175065541     50.4357147216     77.3122711181     -41.8329696655
 95 145    0    2     -0.7230857849     -9.6922225952     -0.1268991470     0.0606544113     0.1269681334     -0.0325616335     51.6615829467     76.7851409912     -41.6642875671
 96  97   -1    3     -0.7230857849     -9.6922225952     -0.1268991470     0.0606544113     0.1269681334     -0.0325616335     51.6615829467     76.7851409912     -41.6642875671
 97  50   -1    6     -0.7685779571     -9.7377147674     -0.1508424043     0.0553280115     0.0561269760     -0.0416165256     51.6615829467     76.7851409912     -41.6642875671
 98   2   -1    8     -0.4716817855     -9.6347589492     -0.3711201906     0.0641165733     -0.0125836265     -0.0445460414     51.6615829467     76.7851409912     -41.6642875671
 98 211   -2    9     -0.4716817855     -9.6347589492     -0.3711201906     0.0641165733     -0.0125836265     -0.0445460414     51.6615829467     76.7851409912     -41.6642875671
 99 163   -2   12     -0.5578774452     -9.7377147674     0.0000000000     0.0129831051     0.0153799891     -0.0290994691     51.6615829467     76.7851409912     -41.6642875671
100 114   -2   14     -0.5866093158     -9.8119382858     0.1532367229     0.0009986981     0.1125868439     -0.0232404279     51.6615829467     76.7851409912     -41.6642875671
101  67   -1   16     -0.5866093158     -9.8119382858     0.1532367229     0.0009986981     0.1125868439     -0.0232404279     51.6615829467     76.7851409912     -41.6642875671
102  19    0   18     -0.7087197780     -9.7448978424     0.1053502440     0.0420120048     0.1267018198     -0.0426817989     51.6615829467     76.7851409912     -41.6642875671
102 227   -1   17     -0.5770320415     -9.7065887451     -0.0239432382     0.0574585723     0.0662471389     -0.0360237956     50.6108360290     77.4879837036     -41.3269233703
103 179   -1   18     -0.5770320415     -9.7065887451     -0.0239432382     0.0574585723     0.0662471389     -0.0360237956     50.6108360290     77.4879837036     -41.3269233703
104 132   -1   20     -0.4908363342     -9.6898279190     -0.0239432382     0.0326907992     0.0753020286     -0.0320289969     50.6108360290     77.4879837036     -41.3269233703
105  84   -2   20     -0.7063254833     -9.7616577148     0.0191545906     0.0103199052     0.1176469326     -0.0277678704     50.6108360290     77.4879837036     -41.3269233703
106  36   -2   21     -0.7063254833     -9.7616577148     0.0191545906     0.0103199052     0.1176469326     -0.0277678704     50.6108360290     77.4879837036     -41.3269233703
106 244   -2   24     -0.8643508911     -9.7496862411     -0.2609812974     -0.0168447518     0.0364192843     0.0063211088     50.6108360290     77.4879837036     -41.3269233703
107 196   -1   25     -0.5004136562     -9.6036319732     -0.1125332117     -0.0498684501     0.0060587835     0.0223003172     50.6108360290     77.4879837036     -41.3269233703
108 148   -1   27     -0.5004136562     -9.6036319732     -0.1125332117     -0.0498684501     0.0060587835     0.0223003172     50.6108360290     77.4879837036     -41.3269233703
109 101   -1   30     -0.6991425037     -9.7089824676     0.1268991470     -0.0514663743     0.1424147033     0.0001957454     50.6108360290     77.4879837036     -41.3269233703
110  53    0   32     -0.8164643287     -9.7856006622     -0.1436594247     -0.0426778078     0.0822263526     0.0159086346     51.4864578247     78.3665313720     -42.5076942443
111   5    0   34     -0.8164643287     -9.7856006622     -0.1436594247     -0.0426778078     0.0822263526     0.0159086346     51.4864578247     78.3665313720     -42.5076942443
111 214   -1   37     -0.6751992702     -9.7281370162     -0.4405555725     -0.0485368537     -0.0698424625     0.0089843101     51.4864578247     78.3665313720     -42.5076942443
112 167   -2   41     -0.5722434043     -9.7161655426     -0.2178834438     -0.0717067050     -0.0986050415     -0.0259036302     51.4864578247     78.3665313720     -42.5076942443
113 119   -3   42     -0.5722434043     -9.7161655426     -0.2178834438     -0.0717067050     -0.0986050415     -0.0259036302     51.4864578247     78.3665313720     -42.5076942443
114  72   -2   46     -0.5746376991     -9.7664461135     0.1771799468     -0.1031324744     -0.0243017148     -0.0610578966     51.4864578247     78.3665313720     -42.5076942443
115  25   -1   50     -0.9218146324     -9.8119382858     0.4788647174     -0.0746362257     0.0121841478     -0.0586610126     51.4864578247     78.3665313720     -42.5076942443
115 234   -2   49     -0.9218146324     -9.8119382858     0.4788647174     -0.0746362257     0.0121841478     -0.0586610126     51.4864578247     78.3665313720     -42.5076942443
116 187   -1   48     -0.7206914424     -9.7616577148     0.0838013267     -0.0053929853     -0.1113884091     -0.0141855430     51.4864578247     78.3665313720     -42.5076942443
117 140   -1   49     -0.6704106330     -9.6970109939     -0.1915459060     0.0087219829     -0.1071272850     -0.0032664165     51.4864578247     78.3665313720     -42.5076942443
118  92   -1   49     -0.6704106330     -9.6970109939     -0.1915459060     0.0087219829     -0.1071272850     -0.0032664165     51.4864578247     78.3665313720     -42.5076942443
119  44    0   50     -0.4956250190     -9.6132097244     -0.2609812974     -0.0522653341     -0.0424114799     -0.0096581010     49.9103431701     78.1908187866     -40.9895629882
119 253    1   52     -0.5459058284     -9.6850395202     0.2035175085     -0.1279002547     0.0542627334     -0.0309637165     49.9103431701     78.1908187866     -40.9895629882
120 205    2   52     -0.5459058284     -9.6850395202     0.2035175085     -0.1279002547     0.0542627334     -0.0309637165     49.9103431701     78.1908187866     -40.9895629882
121 157    2   52     -0.6416787624     -9.8239097595     0.6584390640     -0.1201769709     0.0713072204     -0.0410838794     49.9103431701     78.1908187866     -40.9895629882
122 110    1   49     -0.5674547195     -9.8215160369     0.4309782505     -0.0583907032     0.0217716717     -0.0232404279     49.9103431701     78.1908187866     -40.9895629882
123  62    1   46     -0.5674547195     -9.8215160369     0.4309782505     -0.0583907032     0.0217716717     -0.0232404279     49.9103431701     78.1908187866     -40.9895629882
124  14    1   43     -0.4357668876     -9.7017993927     0.0095772953     -0.0181763534     0.0175105500     -0.0131202626     49.9103431701     78.1908187866     -40.9895629882
124 222    0   42     -0.3950634002     -9.6563072204     -0.2370380401     -0.0221711564     0.0950097179     -0.0432144403     49.9103431701     78.1908187866     -40.9895629882
125 175    0   41     -0.3950634002     -9.6563072204     -0.2370380401     -0.0221711564     0.0950097179     -0.0432144403     49.9103431701     78.1908187866     -40.9895629882
126 127    0   41     -0.5842149734     -9.7329254150     -0.0359148550     -0.0788973522     0.1850259304     -0.0437470817     49.3849678039     77.6636886596     -40.8208808898
127  79    0   43     -0.7015368461     -9.8478536605     0.4405555725     -0.0762341499     0.1996735382     -0.0418828392     49.3849678039     77.6636886596     -40.8208808898
128  32    0   42     -0.7015368461     -9.8478536605     0.4405555725     -0.0762341499     0.1996735382     -0.0418828392     49.3849678039     77.6636886596     -40.8208808898
128 240    0   42     -0.6105525493     -9.7425031661     0.1652083396     -0.0384166831     0.1075267672     -0.0224414682     49.3849678039     77.6636886596     -40.8208808898
129 192   -1   40     -0.4980193138     -9.5533514022     -0.1221105098     -0.0448083686     0.0835579490     -0.0157834625     49.3849678039     77.6636886596     -40.8208808898
130 145   -1   40     -0.4980193138     -9.5533514022     -0.1221105098     -0.0448083686     0.0835579490     -0.0157834625     49.3849678039     77.6636886596     -40.8208808898
131  97    0   41     -0.5842149734     -9.6060266494     0.1556310415     -0.1092578411     0.1661172008     -0.0117886614     49.3849678039     77.6636886596     -40.8208808898
132  50   -1   42     -0.6440730571     -9.7975721359     0.2346437215     -0.1326940178     0.0998034763     0.0127127933     49.3849678039     77.6636886596     -40.8208808898
133   2   -1   43     -0.6440730571     -9.7975721359     0.2346437215     -0.1326940178     0.0998034763     0.0127127933     49.3849678039     77.6636886596     -40.8208808898
133 209   -1   41     -0.5650603771     -9.7544746398     -0.0311262083     -0.0892838287     0.0031292619     -0.0016684950     48.6844749450     78.3665313720     -39.8087921142
134 162   -2   40     -0.5147795677     -9.7712354660     0.1101388931     -0.0860879993     0.0832916259     -0.0117886614     48.6844749450     78.3665313720     -39.8087921142
135 115   -2   39     -0.5147795677     -9.7712354660     0.1101388931     -0.0860879993     0.0832916259     -0.0117886614     48.6844749450     78.3665313720     -39.8087921142
136  67   -1   38     -0.6201298236     -9.8310928344     0.0646467447     -0.0767667865     0.1882217597     -0.0173813843     48.6844749450     78.3665313720     -39.8087921142
137  20   -1   38     -0.6943538665     -9.8550367355     -0.0095772953     -0.0623855018     0.1338924646     -0.0346921968     48.6844749450     78.3665313720     -39.8087921142
137 229   -2   38     -0.6943538665     -9.8550367355     -0.0095772953     -0.0623855018     0.1338924646     -0.0346921968     48.6844749450     78.3665313720     -39.8087921142
138 181   -2   38     -0.5794263362     -9.6802511215     0.2011231899     -0.0586570215     0.0539964151     -0.0437470817     48.6844749450     78.3665313720     -39.8087921142
139 134   -3   38     -0.6368901252     -9.6922225952     0.4740760803     -0.0682445478     0.0358866429     -0.0296321153     48.6844749450     78.3665313720     -39.8087921142
140  87   -4   37     -0.6368901252     -9.6922225952     0.4740760803     -0.0682445478     0.0358866429     -0.0296321153     48.6844749450     78.3665313720     -39.8087921142
141  39   -3   35     -0.7063254833     -9.7736291885     0.6249184608     -0.0434767675     0.0137820672     -0.0309637165     47.6337280273     77.3122711181     -39.4714279174
141 248   -2   33     -0.6919595718     -9.7616577148     0.5267512321     -0.0099204292     -0.0296281147     -0.0322953176     47.6337280273     77.3122711181     -39.4714279174
142 201   -2   30     -0.6919595718     -9.7616577148     0.5267512321     -0.0099204292     -0.0296281147     -0.0322953176     47.6337280273     77.3122711181     -39.4714279174
143 155   -1   27     -0.6967482089     -9.7592630386     0.5961865901     -0.0168447518     0.0129831075     -0.0360237956     47.6337280273     77.3122711181     -39.4714279174
144 107    0   23     -0.7087197780     -9.7041940689     0.7446346759     -0.0240353965     0.0577248954     -0.0410838794     47.6337280273     77.3122711181     -39.4714279174
145  60    0   20     -0.7087197780     -9.7041940689     0.7446346759     -0.0240353965     0.0577248954     -0.0410838794     47.6337280273     77.3122711181     -39.4714279174
146  12    0   17     -0.6847765922     -9.7425031661     0.5985808849     -0.0266985988     0.0001997404     -0.0365564370     47.6337280273     77.3122711181     -39.4714279174
146 220    0   12     -0.5913979530     -9.8143329620     0.4022463798     -0.0245680356     -0.0512000513     -0.0200445866     47.6337280273     77.3122711181     -39.4714279174
147 173    0    9     -0.5913979530     -9.8143329620     0.4022463798     -0.0245680356     -0.0512000513     -0.0200445866     47.6337280273     77.3122711181     -39.4714279174
148 125    0    6     -0.4860476970     -9.7640523910     0.2154891252     -0.0083225069     -0.0290954780     -0.0237730717     49.2098464965     78.8936614990     -39.9774742126
149  77    0    4     -0.4860476970     -9.7281370162     0.1029559254     -0.0040613842     0.0124504673     -0.0104570603     49.2098464965     78.8936614990     -39.9774742126
150  29    1    2     -0.4860476970     -9.7281370162     0.1029559254     -0.0040613842     0.0124504673     -0.0104570603     49.2098464965     78.8936614990     -39.9774742126
150 237    1    1     -0.4573158264     -9.6994056701     -0.0574637699     -0.0314923572     0.0161789512     0.0044568686     49.2098464965     78.8936614990     -39.9774742126
151 189    0    1     -0.5147795677     -9.7975721359     -0.1149275422     -0.0488031768     0.0209727120     0.0292246389     49.2098464965     78.8936614990     -39.9774742126
152 141    0    0     -0.5147795677     -9.7975721359     -0.1149275422     -0.0488031768     0.0209727120     0.0292246389     49.2098464965     78.8936614990     -39.9774742126
153  94    0    0     -0.5099909305     -9.8358821868     -0.1316878080     -0.0362861204     0.0292286376     0.0465354490     49.2098464965     78.8936614990     -39.9774742126
154  46    0    0     -0.5459058284     -9.7736291885     -0.1292934894     -0.0024634637     0.0342887187     0.0499976110     49.2098464965     78.8936614990     -39.9774742126
154 254    0    0     -0.5459058284     -9.7736291885     -0.1292934894     -0.0024634637     0.0342887187     0.0499976110     49.2098464965     78.8936614990     -39.9774742126
155 206    0    0     -0.4549215316     -9.6970109939     -0.1149275422     0.0164452657     0.0265654349     0.0462691354     49.2098464965     78.8936614990     -39.9774742126
156 159    0    0     -0.7087197780     -9.7592630386     -0.0335205316     -0.0045940246     0.1687803983     0.0031252670     50.2605895996     76.4337234497     -38.2906608581
157 110    0    0     -0.7087197780     -9.7592630386     -0.0335205316     -0.0045940246     0.1687803983     0.0031252670     50.2605895996     76.4337234497     -38.2906608581
158  62    0    0     -0.6919595718     -9.7592630386     -0.1340821266     -0.0192416334     0.1251039028     -0.0003368947     50.2605895996     76.4337234497     -38.2906608581
159  15    0    0     -0.5961865901     -9.7185602188     -0.1628140068     -0.0000665821     0.0257664728     -0.0035327367     50.2605895996     76.4337234497     -38.2906608581
159 223    0    0     -0.5961865901     -9.7185602188     -0.1628140068     -0.0000665821     0.0257664728     -0.0035327367     50.2605895996     76.4337234497     -38.2906608581
160 175    0    0     -0.5243568897     -9.7113771438     -0.1484480619     0.0273643946     0.0087219858     -0.0155171442     50.2605895996     76.4337234497     -38.2906608581
161 127    0    0     -0.5602717399     -9.7808122634     -0.0335205316     0.0180431890     0.0334897613     -0.0293657922     50.2605895996     76.4337234497     -38.2906608581
162  79    0    0     -0.5602717399     -9.7808122634     -0.0335205316     0.0180431890     0.0334897613     -0.0293657922     50.2605895996     76.4337234497     -38.2906608581
163  31    0    0     -0.5674547195     -9.7736291885     -0.1963345432     0.0334897565     0.0558606529     -0.0429481220     50.2605895996     76.4337234497     -38.2906608581
163 239    0    0     -0.4980193138     -9.7113771438     -0.1652083396     0.0622523355     0.0462731266     -0.0477418851     49.2098464965     76.7851409912     -38.6280212402
164 192    0    1     -0.4980193138     -9.7113771438     -0.1652083396     0.0622523355     0.0462731266     -0.0477418851     49.2098464965     76.7851409912     -38.6280212402
165 144    0    1     -0.4980193138     -9.7281370162     -0.0550694465     0.0454741668     0.0473384094     -0.0317626738     49.2098464965     76.7851409912     -38.6280212402
166  97    0    0     -0.4549215316     -9.7281370162     -0.1484480619     0.0188421478     0.0579912137     -0.0203109073     49.2098464965     76.7851409912     -38.6280212402
167  49    0    1     -0.4549215316     -9.7281370162     -0.1484480619     0.0188421478     0.0579912137     -0.0203109073     49.2098464965     76.7851409912     -38.6280212402
168   1    0    2     -0.4190066337     -9.7017993927     0.0071829710     -0.0125836300     0.1051298856     -0.0357574796     49.2098464965     76.7851409912     -38.6280212402
168 208    0    1     -0.5291455268     -9.7903900146     -0.0071829710     -0.0434767675     0.1477411031     -0.0496061277     49.2098464965     76.7851409912     -38.6280212402
169 161    0    1     -0.5291455268     -9.7903900146     -0.0071829710     -0.0434767675     0.1477411031     -0.0496061277     49.2098464965     76.7851409912     -38.6280212402
170 113    0    1     -0.5267512321     -9.7784175872     -0.0478864765     -0.0373514032     0.1354903936     -0.0384206771     49.2098464965     76.7851409912     -38.6280212402
171  66    0    1     -0.5435114860     -9.7281370162     -0.0095772953     -0.0464062929     0.1237722873     -0.0288331527     47.1083564758     76.0823059082     -36.6038475036
172  18    0    1     -0.5435114860     -9.7281370162     -0.0095772953     -0.0464062929     0.1237722873     -0.0288331527     47.1083564758     76.0823059082     -36.6038475036
172 226    0    0     -0.5028079986     -9.7233486175     -0.1268991470     -0.0834247970     0.0723725032     -0.0253709888     47.1083564758     76.0823059082     -36.6038475036
173 178    0    0     -0.5291455268     -9.8023614883     -0.1795742750     -0.0589233398     0.0454741668     -0.0197782659     47.1083564758     76.0823059082     -36.6038475036
174 131    0    0     -0.5291455268     -9.8023614883     -0.1795742750     -0.0589233398     0.0454741668     -0.0197782659     47.1083564758     76.0823059082     -36.6038475036
175  83    0    0     -0.4860476970     -9.7640523910     -0.1628140068     0.0036618990     0.0239022350     -0.0322953176     47.1083564758     76.0823059082     -36.6038475036
176  34    0    0     -0.5554831027     -9.7161655426     -0.1197161788     0.0393488044     0.0446752071     -0.0671832561     47.1083564758     76.0823059082     -36.6038475036
176 243    0    0     -0.5554831027     -9.7161655426     -0.1197161788     0.0393488044     0.0446752071     -0.0671832561     47.1083564758     76.0823059082     -36.6038475036
177 195    0    0     -0.5171739578     -9.6754617691     -0.1077445626     0.0473384094     -0.0216385126     -0.0682485342     47.1083564758     76.0823059082     -36.6038475036
178 148    0    0     -0.4573158264     -9.7185602188     -0.1292934894     0.0401477575     -0.1015345573     -0.0866246318     47.6337280273     77.6636886596     -39.1340675354
179 101    0    0     -0.4573158264     -9.7185602188     -0.1292934894     0.0401477575     -0.1015345573     -0.0866246318     47.6337280273     77.6636886596     -39.1340675354
180  54    0    0     -0.5530887603     -9.7808122634     -0.2346437215     0.0377508759     -0.1755715608     -0.0930163192     47.6337280273     77.6636886596     -39.1340675354
181   6    0    0     -0.6321014881     -9.8550367355     -0.2346437215     0.0366856002     -0.3627946138     -0.0288331527     47.6337280273     77.6636886596     -39.1340675354
181 215    0    0     -0.6321014881     -9.8550367355     -0.2346437215     0.0366856002     -0.3627946138     -0.0288331527     47.6337280273     77.6636886596     -39.1340675354
182 168    0    0     -0.5387228012     -9.6826448440     -0.1460537433     0.0547953701     -0.6118039608     0.0001957454     47.6337280273     77.6636886596     -39.1340675354
183 120    0    1     -0.3567542552     -9.6203927993     0.0622524166     -0.0072572269     -0.8642754554     0.0324204874     47.6337280273     77.6636886596     -39.1340675354
184  73   -2    2     -0.3567542552     -9.6203927993     0.0622524166     -0.0072572269     -0.8642754554     0.0324204874     47.6337280273     77.6636886596     -39.1340675354
185  25   -4    3     -0.5626660346     -9.7951784133     -0.1340821266     -0.0759678268     -1.0837233066     -0.0115223407     47.6337280273     77.6636886596     -39.1340675354
185 234   -5    3     -0.5866093158     -9.7927837371     -0.1388707752     -0.0871532630     -1.4411249160     -0.0405512428     47.6337280273     77.6636886596     -39.1340675354
186 187   -6    2     -0.5866093158     -9.7927837371     -0.1388707752     -0.0871532630     -1.4411249160     -0.0405512428     47.6337280273     77.6636886596     -39.1340675354
187 140   -7    2     -0.5315398693     -9.7951784133     -0.0430978250     -0.0639834165     -1.7047819137     -0.0820971870     49.2098464965     77.8394012451     -38.9653854370
188  93   -9    2     -0.4381612300     -9.6658849716     -0.0598580884     -0.0525316524     -1.8025213241     -0.1145882487     49.2098464965     77.8394012451     -38.9653854370
189  46   -9    1     -0.4381612300     -9.6658849716     -0.0598580884     -0.0525316524     -1.8025213241     -0.1145882487     49.2098464965     77.8394012451     -38.9653854370
189 255  -10    1     -0.3663315296     -9.7401084899     -0.2442210197     -0.0623855018     -1.8730962753     -0.0855593490     49.2098464965     77.8394012451     -38.9653854370
190 208  -10    2     -0.4022463798     -9.5701122283     -0.1747856235     -0.1153832077     -1.9322193145     -0.0786350250     49.2098464965     77.8394012451     -38.9653854370
191 161   -9    2     -0.4022463798     -9.5701122283     -0.1747856235     -0.1153832077     -1.9322193145     -0.0786350250     49.2098464965     77.8394012451     -38.9653854370
192 114  -12    3     -0.2346437215     -9.6610965728     -0.0502807998     -0.2075299978     -2.3375585079     0.0020599868     49.2098464965     77.8394012451     -38.9653854370
193  67  -14    4     -0.3064734458     -9.6826448440     -0.0550694465     -0.2991441249     -3.0478343963     0.1173766136     49.2098464965     77.8394012451     -38.9653854370
194  19  -17    5     -0.3064734458     -9.6826448440     -0.0550694465     -0.2991441249     -3.0478343963     0.1173766136     49.2098464965     77.8394012451     -38.9653854370
194 228  -22    6     -0.2178834438     -9.7903900146     -0.0167602658     -0.3143243551     -3.5184221267     0.1128491640     54.2884407043     76.9608535766     -42.5076942443
195 181  -24    5     -0.6512560367     -9.7041940689     -0.3423882961     -0.2184491157     -3.4222805500     -0.0602589321     54.2884407043     76.9608535766     -42.5076942443
196 134  -25    4     -0.6512560367     -9.7041940689     -0.3423882961     -0.2184491157     -3.4222805500     -0.0602589321     54.2884407043     76.9608535766     -42.5076942443
197  87  -25    4     -0.5411171436     -10.1782703399     -0.3615428924     -0.1508038043     -3.1189420223     -0.1595963382     54.2884407043     76.9608535766     -42.5076942443
198  40  -22    4     -0.3064734458     -9.6778564453     0.0981672668     -0.1361561894     -3.1000332832     -0.2064686775     54.2884407043     76.9608535766     -42.5076942443
198 249  -21    3     -0.3064734458     -9.6778564453     0.0981672668     -0.1361561894     -3.1000332832     -0.2064686775     54.2884407043     76.9608535766     -42.5076942443
199 202  -19    1     -0.1436594247     -9.7688407897     -0.1245048284     -0.1406836271     -2.7719268798     -0.1369591355     54.2884407043     76.9608535766     -42.5076942443
200 155  -16    0     -0.3328109979     -9.8047552108     -0.2514039993     -0.0839574337     -2.2400853633     -0.1534709835     54.2884407043     76.9608535766     -42.5076942443
201 108  -15    0     -0.3328109979     -9.8047552108     -0.2514039993     -0.0839574337     -2.2400853633     -0.1534709835     54.2884407043     76.9608535766     -42.5076942443
202  61  -13    0     -0.4597101688     -9.7664461135     -0.4716817855     -0.0120509898     -1.9825538635     -0.1726460361     57.2655487060     76.0823059082     -46.3873634338
203  14  -12    0     -0.5746376991     -9.7616577148     -0.3902747631     0.0492026519     -1.9098484039     -0.1548025703     57.2655487060     76.0823059082     -46.3873634338
203 222  -10    0     -0.5746376991     -9.7616577148     -0.3902747631     0.0492026519     -1.9098484039     -0.1548025703     57.2655487060     76.0823059082     -46.3873634338
204 175   -9    0     -0.1077445626     -9.7760238647     0.0885899734     0.0100535845     -2.0608520507     -0.0384206771     57.2655487060     76.0823059082     -46.3873634338
205 126   -9    0     -0.0287318849     -9.7209539413     -0.1771799468     -0.0048603448     -1.9239634513     0.0033915877     57.2655487060     76.0823059082     -46.3873634338
206  79   -8   -1     -0.0287318849     -9.7209539413     -0.1771799468     -0.0048603448     -1.9239634513     0.0033915877     57.2655487060     76.0823059082     -46.3873634338
207  31   -8   -1     -0.1532367229     -9.7760238647     -0.1819685935     0.0326907992     -1.4989163875     -0.0562641334     57.2655487060     76.0823059082     -46.3873634338
207 240   -7   -1     -0.4142179965     -9.8047552108     -0.2202777862     0.0502679300     -1.3332653045     -0.0650526952     57.2655487060     76.0823059082     -46.3873634338
208 192   -6   -2     -0.4142179965     -9.8047552108     -0.2202777862     0.0502679300     -1.3332653045     -0.0650526952     57.2655487060     76.0823059082     -46.3873634338
209 144   -6   -1     -0.6201298236     -9.7592630386     -0.3663315296     0.0899496269     -1.5828073024     -0.0671832561     58.8416671752     76.9608535766     -50.6043968200
210  97   -7    0     -0.0430978250     -9.7401084899     0.2298550844     0.0601217746     -1.7918685913     -0.0253709888     58.8416671752     76.9608535766     -50.6043968200
211  49   -8    0     -0.0430978250     -9.7401084899     0.2298550844     0.0601217746     -1.7918685913     -0.0253709888     58.8416671752     76.9608535766     -50.6043968200
212   1   -7    0     -0.3256280183     -9.7113771438     0.3016848087     -0.0051266665     -1.7292833328     -0.0775697469     58.8416671752     76.9608535766     -50.6043968200
212 209   -8    0     -0.3711201906     -9.6706733703     -0.1963345432     0.0217716717     -1.8818847656     -0.0661179733     58.8416671752     76.9608535766     -50.6043968200
213 162   -9    0     -0.3711201906     -9.6706733703     -0.1963345432     0.0217716717     -1.8818847656     -0.0661179733     58.8416671752     76.9608535766     -50.6043968200
214 115   -9    0     -0.4956250190     -9.7185602188     -0.2585869789     0.0236359095     -1.8320829391     -0.0647863769     58.8416671752     76.9608535766     -50.6043968200
215  67   -9   -1     -0.3759088277     -9.6898279190     -0.1029559254     -0.0128499507     -1.9652429580     -0.0344258785     58.8416671752     76.9608535766     -50.6043968200
216  20   -9   -1     -0.3759088277     -9.6898279190     -0.1029559254     -0.0128499507     -1.9652429580     -0.0344258785     58.8416671752     76.9608535766     -50.6043968200
216 228   -9    0     0.1987288665     -9.6634902954     0.0454921483     -0.0754351854     -2.1021316051     -0.0288331527     58.6665420532     78.8936614990     -54.4840660095
217 181  -10    0     -0.2801358699     -9.8119382858     0.1771799468     -0.1233728170     -2.0672435760     -0.0349585151     58.6665420532     78.8936614990     -54.4840660095
218 133  -11    0     -0.2801358699     -9.8119382858     0.1771799468     -0.1233728170     -2.0672435760     -0.0349585151     58.6665420532     78.8936614990     -54.4840660095
219  86  -11    0     -0.4597101688     -9.8454589843     -0.2035175085     -0.0903491115     -2.3655221462     0.0132454335     58.6665420532     78.8936614990     -54.4840660095
220  39  -12    0     -0.2418267011     -9.7951784133     0.0071829710     -0.0565264606     -2.6110694408     0.0148433542     58.6665420532     78.8936614990     -54.4840660095
220 247  -13    0     -0.2418267011     -9.7951784133     0.0071829710     -0.0565264606     -2.6110694408     0.0148433542     58.6665420532     78.8936614990     -54.4840660095
221 200  -14    0     -0.0263375616     -9.7472915649     0.0191545906     -0.0381503629     -2.4816377162     0.0049895086     58.6665420532     78.8936614990     -54.4840660095
222 152  -13   -1     0.0502807998     -9.6778564453     0.1005615949     -0.0011318624     -2.0169091224     -0.0275015544     58.6665420532     78.8936614990     -54.4840660095
223 105  -11   -2     0.0502807998     -9.6778564453     0.1005615949     -0.0011318624     -2.0169091224     -0.0275015544     58.6665420532     78.8936614990     -54.4840660095
224  57   -9   -2     -0.0814070034     -9.7808122634     0.0550694465     -0.0080561866     -1.3937199115     -0.0336269140     58.6665420532     78.8936614990     -54.4840660095
225   9   -7   -2     -0.3926690864     -9.8406705856     -0.0598580884     0.0159126281     -1.1162143945     -0.0075275382     60.0675354003     77.1365661621     -61.2313194274
225 217   -5   -3     -0.3926690864     -9.8406705856     -0.0598580884     0.0159126281     -1.1162143945     -0.0075275382     60.0675354003     77.1365661621     -61.2313194274
226 170   -3   -3     0.1747856235     -9.6754617691     -0.0933786296     0.0739704227     -0.9766625404     0.0425406503     60.0675354003     77.1365661621     -61.2313194274
227 123   -2   -3     0.3783031463     -9.6970109939     0.0143659424     0.0358866405     -0.6703944206     0.0886140441     60.0675354003     77.1365661621     -61.2313194274
228  74   -1   -3     0.3783031463     -9.6970109939     0.0143659424     0.0358866405     -0.6703944206     0.0886140441     60.0675354003     77.1365661621     -61.2313194274
229  26   -1   -1     -0.0574637699     -9.7664461135     -0.0191545906     -0.0003329031     -0.3580008506     0.0811570739     60.0675354003     77.1365661621     -61.2313194274
229 234   -1   -1     -0.4190066337     -9.8502473831     0.0502807998     0.0031292586     -0.2139216661     0.0707705879     60.0675354003     77.1365661621     -61.2313194274
230 187   -1   -1     -0.4190066337     -9.8502473831     0.0502807998     0.0031292586     -0.2139216661     0.0707705879     60.0675354003     77.1365661621     -61.2313194274
231 139   -1    0     -0.4261896133     -9.8215160369     -0.0454921483     0.0561269760     -0.2717131376     0.0297572851     60.0675354003     77.1365661621     -61.2313194274
232  91   -1    0     -0.3447826147     -9.7233486175     0.0000000000     0.1125868439     -0.3135253906     -0.0298984336     57.4406738281     77.6636886596     -62.4120903015
233  43   -1   -1     -0.3447826147     -9.7233486175     0.0000000000     0.1125868439     -0.3135253906     -0.0298984336     57.4406738281     77.6636886596     -62.4120903015
233 250   -1   -1     -0.3878804397     -9.7472915649     0.1316878080     0.1139184474     -0.3689199924     -0.0189793090     57.4406738281     77.6636886596     -62.4120903015
234 203   -1    0     -0.2059118509     -9.6634902954     0.1412650966     0.0814273929     -0.4139280796     -0.0107233810     57.4406738281     77.6636886596     -62.4120903015
235 155    0    0     -0.2059118509     -9.6634902954     0.1412650966     0.0814273929     -0.4139280796     -0.0107233810     57.4406738281     77.6636886596     -62.4120903015
236 107   -1    0     -0.1939402198     -9.7089824676     0.1340821266     0.0745030641     -0.3393584489     -0.0296321153     57.4406738281     77.6636886596     -62.4120903015
237  60   -1    0     -0.2083061695     -9.8310928344     0.2418267011     0.0763673067     -0.2288356065     -0.0341595554     57.4406738281     77.6636886596     -62.4120903015
238  12    0    0     -0.2083061695     -9.8310928344     0.2418267011     0.0763673067     -0.2288356065     -0.0341595554     57.4406738281     77.6636886596     -62.4120903015
238 220    0    0     -0.4237952709     -9.7879953384     0.1556310415     0.0470720863     -0.2006056547     -0.0109897005     57.4406738281     77.6636886596     -62.4120903015
239 172    0    0     -0.3136564254     -9.7879953384     0.1029559254     0.0702419376     -0.2594623804     0.0031252670     58.8416671752     78.0151138305     -63.4241790771
240 125    0    0     -0.3136564254     -9.7879953384     0.1029559254     0.0702419376     -0.2594623804     0.0031252670     58.8416671752     78.0151138305     -63.4241790771
241  77    0    0     -0.1364764571     -9.8694019317     0.0646467447     0.1416157341     -0.2797027111     0.0100495922     58.8416671752     78.0151138305     -63.4241790771
242  29    0    1     -0.4166123390     -9.9005289077     -0.0383091812     0.1954124069     -0.2892902374     0.0244308781     58.8416671752     78.0151138305     -63.4241790771
242 237    0    2     -0.4166123390     -9.9005289077     -0.0383091812     0.1954124069     -0.2892902374     0.0244308781     58.8416671752     78.0151138305     -63.4241790771
243 190    0    2     -0.2514039993     -9.7520809173     -0.3112620830     0.2340288400     -0.3795727729     0.0329531240     58.8416671752     78.0151138305     -63.4241790771
244 142    0    5     -0.0957729530     -9.5629291534     -0.6344957828     0.2084620952     -0.3798391342     0.0153759946     58.8416671752     78.0151138305     -63.4241790771
245  94    0    8     -0.0957729530     -9.5629291534     -0.6344957828     0.2084620952     -0.3798391342     0.0153759946     58.8416671752     78.0151138305     -63.4241790771
246  47    0   11     -0.1268991470     -9.5725059509     -0.3902747631     0.1024666786     -0.2860944271     0.0177728757     58.8416671752     78.0151138305     -63.4241790771
246 255    1   15     -0.2968961238     -9.7760238647     0.1436594247     0.0063251018     -0.2602613449     0.0390784883     58.4914169311     76.9608535766     -63.0868148803
247 207    1   18     -0.2968961238     -9.7760238647     0.1436594247     0.0063251018     -0.2602613449     0.0390784883     58.4914169311     76.9608535766     -63.0868148803
248 159    1   21     -0.2322494029     -9.7856006622     0.3567542552     0.0084556627     -0.2485432863     0.0289583225     58.4914169311     76.9608535766     -63.0868148803
249 112    2   23     -0.1484480619     -9.7832069396     0.1053502440     0.0342887187     -0.1779684448     0.0220339989     58.4914169311     76.9608535766     -63.0868148803
250  64    3   25     -0.1484480619     -9.7832069396     0.1053502440     0.0342887187     -0.1779684448     0.0220339989     58.4914169311     76.9608535766     -63.0868148803
251  16    3   26     -0.4261896133     -9.8310928344     0.3687258243     0.0382835197     -0.1201769709     0.0092506303     58.4914169311     76.9608535766     -63.0868148803
251 224    3   26     -0.1436594247     -9.8023614883     0.5004136562     0.0718398618     -0.1310961008     0.0257624816     58.4914169311     76.9608535766     -63.0868148803
252 176    3   26     -0.1436594247     -9.8023614883     0.5004136562     0.0718398618     -0.1310961008     0.0257624816     58.4914169311     76.9608535766     -63.0868148803
253 129    2   27     -0.3256280183     -9.8119382858     0.5195682525     0.0950097179     -0.0530642938     0.0031252670     58.4914169311     76.9608535766     -63.0868148803
254  81    2   27     -0.2873188495     -9.7305316925     0.4094293594     0.1256365299     -0.1041977643     0.0087179908     58.4914169311     76.9608535766     -63.0868148803
255  33    3   27     -0.2873188495     -9.7305316925     0.4094293594     0.1256365299     -0.1041977643     0.0087179908     58.4914169311     76.9608535766     -63.0868148803
255 241    3   27     -0.2202777862     -9.6682786941     0.2729529142     0.1165816545     -0.1127200007     0.0119138324     58.3162918090     77.1365661621     -62.5807723999
  0 194    2   27     -0.2178834438     -9.6994056701     0.3639371871     0.0747693824     -0.0501347732     -0.0115223407     58.3162918090     77.1365661621     -62.5807723999
  1 146    2   29     -0.2178834438     -9.6994056701     0.3639371871     0.0747693824     -0.0501347732     -0.0115223407     58.3162918090     77.1365661621     -62.5807723999
  2  98    3   30     -0.1268991470     -9.7592630386     0.5506944656     0.0505342483     -0.0235027527     -0.0104570603     58.3162918090     77.1365661621     -62.5807723999
  3  50    3   31     -0.3160507440     -9.7281370162     0.5147795677     0.0270980715     -0.0820931816     -0.0179140272     58.3162918090     77.1365661621     -62.5807723999
  4   2    2   32     -0.3160507440     -9.7281370162     0.5147795677     0.0270980715     -0.0820931816     -0.0179140272     58.3162918090     77.1365661621     -62.5807723999
  4 210    1   33     -0.3184450626     -9.6994056701     0.1221105098     0.0164452657     -0.1438794708     -0.0384206771     58.3162918090     77.1365661621     -62.5807723999
  5 162    1   33     -0.1795742750     -9.7712354660     0.6823822021     -0.0304270792     -0.1239054441     -0.0602589321     58.3162918090     77.1365661621     -62.5807723999
  6 115    2   33     -0.1795742750     -9.7712354660     0.6823822021     -0.0304270792     -0.1239054441     -0.0602589321     58.3162918090     77.1365661621     -62.5807723999
  7  68    1   34     -0.5171739578     -9.7688407897     0.5842149734     -0.0083225069     -0.1204432964     -0.0876899051     57.6157989501     77.8394012451     -64.6049499511
  8  20    1   34     -0.2083061695     -9.6491241455     0.4573158264     -0.0043277053     -0.1380204200     -0.0623894929     57.6157989501     77.8394012451     -64.6049499511
  8 228    3   34     -0.2083061695     -9.6491241455     0.4573158264     -0.0043277053     -0.1380204200     -0.0623894929     57.6157989501     77.8394012451     -64.6049499511
  9 180    3   35     -0.1292934894     -9.6515188217     0.3160507440     -0.0317586803     -0.0618528604     -0.0631884574     57.6157989501     77.8394012451     -64.6049499511
 10 133    3   36     -0.4453442096     -9.7688407897     0.4190066337     -0.0757015037     -0.0016645008     -0.0754391765     57.6157989501     77.8394012451     -64.6049499511
 11  85    4   38     -0.4453442096     -9.7688407897     0.4190066337     -0.0757015037     -0.0016645008     -0.0754391765     57.6157989501     77.8394012451     -64.6049499511
 12  37    4   40     -0.4597101688     -9.7975721359     0.6943538665     -0.0914143943     -0.0384166831     -0.0448123645     57.6157989501     77.8394012451     -64.6049499511
 12 245    4   39     -0.2753472328     -9.7329254150     0.8691394805     -0.0589233398     -0.0594559764     -0.0253709888     57.6157989501     77.8394012451     -64.6049499511
 13 198    6   37     -0.2753472328     -9.7329254150     0.8691394805     -0.0589233398     -0.0594559764     -0.0253709888     57.6157989501     77.8394012451     -64.6049499511
 14 151    7   36     -0.1747856235     -9.7808122634     0.8811111450     -0.0330902814     -0.0775657415     -0.0168487429     60.0675354003     76.4337234497     -63.9302215576
 15 103    6   33     -0.1460537433     -9.8263044357     0.8404075622     -0.0077898669     -0.0935449504     -0.0011358549     60.0675354003     76.4337234497     -63.9302215576
 16  56    6   31     -0.1460537433     -9.8263044357     0.8404075622     -0.0077898669     -0.0935449504     -0.0011358549     60.0675354003     76.4337234497     -63.9302215576
 17   8    6   29     -0.1580253696     -9.8215160369     0.9601238250     0.0329571127     -0.0850227165     -0.0192456245     60.0675354003     76.4337234497     -63.9302215576
 17 216    5   26     -0.1340821266     -9.7161655426     0.8595622062     0.0566596126     -0.0722393465     -0.0219088268     60.0675354003     76.4337234497     -63.9302215576
 18 169    4   25     -0.1340821266     -9.7161655426     0.8595622062     0.0566596126     -0.0722393465     -0.0219088268     60.0675354003     76.4337234497     -63.9302215576
 19 122    4   22     -0.2346437215     -9.7209539413     0.7302687168     0.0699756193     -0.0362861204     -0.0312300324     60.0675354003     76.4337234497     -63.9302215576
 20  74    4   20     -0.2825301933     -9.7903900146     0.7470290184     0.0835579490     -0.1092578411     -0.0330942749     60.0675354003     76.4337234497     -63.9302215576
 21  26    4   20     -0.2825301933     -9.7903900146     0.7470290184     0.0835579490     -0.1092578411     -0.0330942749     60.0675354003     76.4337234497     -63.9302215576
 21 234    4   20     -0.1340821266     -9.7401084899     0.9481521606     0.0974065971     -0.1838274955     -0.0448123645     58.6665420532     76.0823059082     -64.2675857543
 22 187    3   19     -0.2801358699     -9.6898279190     0.6847765922     0.1037982821     -0.2152532577     -0.0618568515     58.6665420532     76.0823059082     -64.2675857543
 23 140    3   18     -0.2801358699     -9.6898279190     0.6847765922     0.1037982821     -0.2152532577     -0.0618568515     58.6665420532     76.0823059082     -64.2675857543
 24  92    4   16     -0.0430978250     -9.5389852523     0.2897131729     0.0667797803     -0.2109921455     -0.0559978103     58.6665420532     76.0823059082     -64.2675857543
 25  44    5   16     0.0000000000     -9.6108150482     0.5219625949     -0.0165784335     -0.2147206306     -0.0482745218     58.6665420532     76.0823059082     -64.2675857543
 25 251    5   18     0.0000000000     -9.6108150482     0.5219625949     -0.0165784335     -0.2147206306     -0.0482745218     58.6665420532     76.0823059082     -64.2675857543
 26 203    4   17     -0.0191545906     -9.7592630386     1.2450482845     -0.0810279083     -0.2365588903     -0.0575957298     58.6665420532     76.0823059082     -64.2675857543
 27 155    4   17     -0.0742240333     -9.7137708663     1.0415308475     -0.0562601375     -0.2488096237     -0.0482745218     58.6665420532     76.0823059082     -64.2675857543
 28 108    3   17     -0.0742240333     -9.7137708663     1.0415308475     -0.0562601375     -0.2488096237     -0.0482745218     58.6665420532     76.0823059082     -64.2675857543
 29  60    3   14     0.1891515731     -9.7520809173     1.1612470149     -0.0448083686     -0.2043341398     -0.0061959381     57.4406738281     77.6636886596     -65.1109924316
 30  13    3   11     0.3088677406     -9.7544746398     0.9697010993     -0.0346882057     -0.1167148113     0.0270940804     57.4406738281     77.6636886596     -65.1109924316
 30 221    3    9     0.3088677406     -9.7544746398     0.9697010993     -0.0346882057     -0.1167148113     0.0270940804     57.4406738281     77.6636886596     -65.1109924316
 31 172    3    7     0.2490096569     -9.8143329620     1.0319535732     -0.0368187665     0.0076567049     0.0545250606     57.4406738281     77.6636886596     -65.1109924316
 32 124    1    5     -0.1292934894     -9.8382759094     0.8116757392     -0.0306933999     0.0571922540     0.0760969877     57.4406738281     77.6636886596     -65.1109924316
 33  76    0    3     -0.1292934894     -9.8382759094     0.8116757392     -0.0306933999     0.0571922540     0.0760969877     57.4406738281     77.6636886596     -65.1109924316
 34  28    0    1     -0.0550694465     -9.6610965728     0.5842149734     -0.0701087856     0.0566596126     0.1051258921     57.4406738281     77.6636886596     -65.1109924316
 34 236    0    0     -0.3304166793     -9.6443357467     0.4285839557     -0.1060620069     0.0790305089     0.0721021890     57.4406738281     77.6636886596     -65.1109924316
 35 188    0    0     -0.3304166793     -9.6443357467     0.4285839557     -0.1060620069     0.0790305089     0.0721021890     57.4406738281     77.6636886596     -65.1109924316
 36 139    0    0     -0.3591485500     -9.7688407897     0.5004136562     -0.0551948547     0.0350876808     0.0257624816     57.4406738281     77.6636886596     -65.1109924316
 37  91    0    0     -0.2777415513     -9.8143329620     0.4740760803     -0.0179100332     -0.0221711540     -0.0520030069     58.8416671752     78.0151138305     -64.7736282348
 38  43    0    0     -0.2777415513     -9.8143329620     0.4740760803     -0.0179100332     -0.0221711540     -0.0520030069     58.8416671752     78.0151138305     -64.7736282348
 38 251    0    0     -0.2633756160     -9.7712354660     0.4764704227     0.0004660580     -0.0727719783     -0.1129903197     58.8416671752     78.0151138305     -64.7736282348
 39 203    1    0     0.0430978250     -9.6778564453     0.5195682525     0.0081893434     -0.1228401780     -0.1185830478     58.8416671752     78.0151138305     -64.7736282348
 40 156    1    0     0.0430978250     -9.6778564453     0.5195682525     0.0081893434     -0.1228401780     -0.1185830478     58.8416671752     78.0151138305     -64.7736282348
 41 108    0    0     -0.0191545906     -9.6539134979     0.4956250190     -0.0064582672     -0.0946102333     -0.1020711898     58.8416671752     78.0151138305     -64.7736282348
 42  60    0    0     0.0430978250     -9.6874332427     0.5506944656     -0.0181763534     -0.0551948547     -0.0812982273     58.8416671752     78.0151138305     -64.7736282348
 43  13    0    0     0.0430978250     -9.6874332427     0.5506944656     -0.0181763534     -0.0551948547     -0.0812982273     58.8416671752     78.0151138305     -64.7736282348
 43 221    0    0     0.0047886476     -9.7544746398     0.5052022933     -0.0546622180     -0.0147141885     -0.0485408449     58.8416671752     78.0151138305     -64.7736282348
 44 173    0    0     -0.1125332117     -9.8310928344     0.4884420394     -0.0772994279     0.0095209465     -0.0325616335     58.6665420532     77.4879837036     -64.9423065185
 45 125    0    0     -0.1125332117     -9.8310928344     0.4884420394     -0.0772994279     0.0095209465     -0.0325616335     58.6665420532     77.4879837036     -64.9423065185
 46  78    0    0     -0.1460537433     -9.7736291885     0.5028079986     -0.0930123233     -0.0027297811     -0.0288331527     58.6665420532     77.4879837036     -64.9423065185
 47  30    0    0     -0.1197161788     -9.7065887451     0.4070350170     -0.1076599240     -0.0192416305     -0.0211098670     58.6665420532     77.4879837036     -64.9423065185
 47 238    0    0     -0.1197161788     -9.7065887451     0.4070350170     -0.1076599240     -0.0192416305     -0.0211098670     58.6665420532     77.4879837036     -64.9423065185
 48 190    0    0     -0.0430978250     -9.7856006622     0.3591485500     -0.0743699073     -0.0567927742     -0.0096581010     58.6665420532     77.4879837036     -64.9423065185
 49 142    0    0     0.1364764571     -9.8167276382     0.3687258243     -0.0370850849     -0.0642497444     -0.0104570603     58.6665420532     77.4879837036     -64.9423065185
 50  94    0    0     0.1364764571     -9.8167276382     0.3687258243     -0.0370850849     -0.0642497444     -0.0104570603     58.6665420532     77.4879837036     -64.9423065185
 51  46    0    0     -0.0095772953     -9.8286991119     0.4166123390     -0.0312260413     -0.0386830043     -0.0024674563     58.6665420532     77.4879837036     -64.9423065185
 51 254    0    0     -0.0071829710     -9.7520809173     0.3495712518     -0.0405472469     -0.0053929829     0.0039242279     56.7401771545     78.3665313720     -64.0988998413
 52 206    0    0     -0.0071829710     -9.7520809173     0.3495712518     -0.0405472469     -0.0053929829     0.0039242279     56.7401771545     78.3665313720     -64.0988998413
 53 158    0    0     -0.0047886476     -9.7592630386     0.4070350170     -0.0189753150     0.0119178283     0.0132454335     56.7401771545     78.3665313720     -64.0988998413
 54 109    0    0     -0.0814070034     -9.7592630386     0.3423882961     -0.0104530680     0.0081893444     0.0294909620     56.7401771545     78.3665313720     -64.0988998413
 55  61    0    0     -0.0814070034     -9.7592630386     0.3423882961     -0.0104530680     0.0081893444     0.0294909620     56.7401771545     78.3665313720     -64.0988998413
 56  12    0    0     -0.0766183614     -9.7664461135     0.3519655704     0.0159126281     -0.0125836265     0.0153759946     56.7401771545     78.3665313720     -64.0988998413
 56 220    0    0     -0.0646467447     -9.7472915649     0.4549215316     0.0342887187     0.0044608631     0.0017936668     56.7401771545     78.3665313720     -64.0988998413
 57 172    0    0     -0.0646467447     -9.7472915649     0.4549215316     0.0342887187     0.0044608631     0.0017936668     56.7401771545     78.3665313720     -64.0988998413
 58 124    0    0     0.0598580884     -9.6778564453     0.3854861259     0.0007323772     0.0289623165     0.0254961609     56.7401771545     78.3665313720     -64.0988998413
 59  75    0    0     -0.0838013267     -9.7377147674     0.3711201906     -0.0296281223     0.0518658542     0.0473344135     56.5650520324     77.8394012451     -63.5928573608
 60  27    0    0     -0.0838013267     -9.7377147674     0.3711201906     -0.0296281223     0.0518658542     0.0473344135     56.5650520324     77.8394012451     -63.5928573608
 60 235    0    0     -0.1005615949     -9.7496862411     0.3950634002     -0.0176437129     0.0521321725     0.0481333732     56.5650520324     77.8394012451     -63.5928573608
 61 187    0    0     -0.1508424043     -9.7041940689     0.4214009761     -0.0266985988     0.0534637689     0.0369479298     56.5650520324     77.8394012451     -63.5928573608
 62 139    0    0     -0.1508424043     -9.7041940689     0.4214009761     -0.0266985988     0.0534637689     0.0369479298     56.5650520324     77.8394012451     -63.5928573608
 63  91    0    0     -0.0047886476     -9.6898279190     0.3950634002     -0.0533306121     0.0430772876     0.0183055171     56.5650520324     77.8394012451     -63.5928573608
 64  42    0    0     -0.1795742750     -9.8143329620     0.3854861259     -0.0658476638     0.0385498428     -0.0008695349     56.5650520324     77.8394012451     -63.5928573608
 64 250    0    0     -0.1795742750     -9.8143329620     0.3854861259     -0.0658476638     0.0385498428     -0.0008695349     56.5650520324     77.8394012451     -63.5928573608
 65 202    0    0     -0.1771799468     -9.7616577148     0.3375996351     -0.0847563838     0.0196411132     -0.0112560212     56.5650520324     77.8394012451     -63.5928573608
 66 155    0    0     -0.1340821266     -9.6802511215     0.3112620830     -0.0871532630     0.0065914239     -0.0458776426     56.5650520324     77.8394012451     -63.5928573608
 67 107    0    0     -0.1340821266     -9.6802511215     0.3112620830     -0.0871532630     0.0065914239     -0.0458776426     56.5650520324     77.8394012451     -63.5928573608
 68  59    0    0     -0.0526751232     -9.7664461135     0.2777415513     -0.0671792602     -0.0125836265     -0.0634547758     57.9660453796     77.4879837036     -64.6049499511
 69  12    0    0     0.0263375616     -9.8191213607     0.2992904472     -0.0474715662     -0.0131162667     -0.0629221343     57.9660453796     77.4879837036     -64.6049499511
 69 220    0    0     0.0263375616     -9.8191213607     0.2992904472     -0.0474715662     -0.0131162667     -0.0629221343     57.9660453796     77.4879837036     -64.6049499511
 70 172    0    0     0.0000000000     -9.8765850067     0.3112620830     -0.0328239631     0.0199074316     -0.0237730717     57.9660453796     77.4879837036     -64.6049499511
 71 123    0    0     0.0215489125     -9.7664461135     0.2657699346     -0.0256333160     0.0441425704     0.0246971988     57.9660453796     77.4879837036     -64.6049499511
 72  75    0    0     0.0215489125     -9.7664461135     0.2657699346     -0.0256333160     0.0441425704     0.0246971988     57.9660453796     77.4879837036     -64.6049499511
 73  27    0    0     0.4573158264     -9.7065887451     0.0861956501     -0.0069909067     0.0934117984     0.0718358707     57.9660453796     77.4879837036     -64.6049499511
 73 234    0    0     0.0454921483     -9.8310928344     0.2226721048     0.0268317556     0.2484101295     0.0430732917     57.9660453796     77.4879837036     -64.6049499511
 74 186    0    0     0.0454921483     -9.8310928344     0.2226721048     0.0268317556     0.2484101295     0.0430732917     57.9660453796     77.4879837036     -64.6049499511
 75 138    0    0     0.2059118509     -9.8646135330     0.2322494029     0.0878190708     0.3400242805     0.0254961609     58.1411705017     77.3122711181     -65.1109924316
 76  89    0    0     0.2107004880     -9.7808122634     0.2202777862     0.1165816545     0.5008816242     0.0262951231     58.1411705017     77.3122711181     -65.1109924316
 77  41    0    0     0.2107004880     -9.7808122634     0.2202777862     0.1165816545     0.5008816242     0.0262951231     58.1411705017     77.3122711181     -65.1109924316
 77 249    0    1     0.0454921483     -9.7736291885     0.3064734458     0.1384198904     0.6055454730     0.0561229753     58.1411705017     77.3122711181     -65.1109924316
 78 201    0    2     -0.0766183614     -9.6898279190     0.2801358699     0.1663835048     0.6795825004     0.0577208995     58.1411705017     77.3122711181     -65.1109924316
 79 152   -1    2     -0.0766183614     -9.6898279190     0.2801358699     0.1663835048     0.6795825004     0.0577208995     58.1411705017     77.3122711181     -65.1109924316
 80 104   -1    2     -0.2873188495     -9.6898279190     0.4333725929     0.1330934882     0.7397708415     0.0523944950     58.1411705017     77.3122711181     -65.1109924316
 81  56    0    2     -0.3256280183     -9.7329254150     0.5052022933     0.0974065971     0.6913005828     0.0742327499     58.1411705017     77.3122711181     -65.1109924316
 82   8   -1    2     -0.3256280183     -9.7329254150     0.5052022933     0.0974065971     0.6913005828     0.0742327499     58.1411705017     77.3122711181     -65.1109924316
 82 216   -1    2     -0.3184450626     -9.6634902954     0.3208393812     0.0856885051     0.5930284500     0.0856845092     59.0167884826     77.1365661621     -64.2675857543
 83 168   -1    2     -0.4860476970     -9.6850395202     0.2394323587     0.0521321773     0.4827718734     0.0806244277     59.0167884826     77.1365661621     -64.2675857543
 84 120   -1    3     -0.4860476970     -9.6850395202     0.2394323587     0.0521321773     0.4827718734     0.0806244277     59.0167884826     77.1365661621     -64.2675857543
 85  72   -1    4     -0.6560447216     -9.7137708663     0.5530887603     0.0095209417     0.3373610734     0.0619820213     59.0167884826     77.1365661621     -64.2675857543
 86  23   -1    3     -0.5698490142     -9.6587018966     0.4477385520     -0.0011318624     0.1765036821     0.0374805665     59.0167884826     77.1365661621     -64.2675857543
 86 231    0    3     -0.5698490142     -9.6587018966     0.4477385520     -0.0011318624     0.1765036821     0.0374805665     59.0167884826     77.1365661621     -64.2675857543
 87 184    0    4     -0.4333725929     -9.6754617691     0.6871709346     -0.0266985988     0.0478710508     0.0161749553     59.0167884826     77.1365661621     -64.2675857543
 88 136    0    3     -0.3759088277     -9.6802511215     0.5842149734     -0.0394819688     -0.0195079517     -0.0131202626     59.0167884826     77.1365661621     -64.2675857543
 89  88    0    2     -0.3759088277     -9.6802511215     0.5842149734     -0.0394819688     -0.0195079517     -0.0131202626     59.0167884826     77.1365661621     -64.2675857543
 90  41    0    2     -0.2202777862     -9.7329254150     0.5147795677     -0.0650486993     -0.0482705259     -0.0530682849     59.0167884826     76.0823059082     -63.2554969787
 90 249    0    1     -0.2514039993     -9.7496862411     0.4621044635     -0.1175137639     -0.0458736467     -0.0735749340     59.0167884826     76.0823059082     -63.2554969787
 91 202    0    0     -0.2514039993     -9.7496862411     0.4621044635     -0.1175137639     -0.0458736467     -0.0735749340     59.0167884826     76.0823059082     -63.2554969787
 92 154    0    0     -0.2250664234     -9.7089824676     0.4309782505     -0.1492058753     -0.0488031673     -0.0789013433     59.0167884826     76.0823059082     -63.2554969787
 93 107    0    0     -0.2849245071     -9.7664461135     0.3639371871     -0.1622555732     -0.0812942314     -0.0972774314     59.0167884826     76.0823059082     -63.2554969787
 94  60    0    0     -0.2849245071     -9.7664461135     0.3639371871     -0.1622555732     -0.0812942314     -0.0972774314     59.0167884826     76.0823059082     -63.2554969787
 95  12    0    0     -0.2298550844     -9.7832069396     0.3591485500     -0.1627882099     -0.0983387184     -0.0876899051     59.0167884826     76.0823059082     -63.2554969787
 95 220    0    0     -0.0407035017     -9.8310928344     0.3064734458     -0.1555975675     -0.1153832077     -0.0298984336     59.0167884826     76.0823059082     -63.2554969787
 96 173    0    0     -0.0407035017     -9.8310928344     0.3064734458     -0.1555975675     -0.1153832077     -0.0298984336     59.0167884826     76.0823059082     -63.2554969787
 97 125    0    0     -0.0574637699     -9.7425031661     0.1699969768     -0.1460100269     -0.0586570167     -0.0251046705     60.5929069519     76.2580108642     -62.4120903015
 98  77    0    0     -0.0359148550     -9.7568693161     0.2394323587     -0.1113884091     0.0143147087     -0.0141855430     60.5929069519     76.2580108642     -62.4120903015
 99  29    0    0     -0.0359148550     -9.7568693161     0.2394323587     -0.1113884091     0.0143147087     -0.0141855430     60.5929069519     76.2580108642     -62.4120903015
 99 237    0    0     -0.1843629074     -9.7760238647     0.2035175085     -0.0978060817     0.0188421516     0.0217676782     60.5929069519     76.2580108642     -62.4120903015
100 189    0    0     -0.2490096569     -9.7568693161     0.1532367229     -0.0922133541     -0.0096541051     0.0105822312     60.5929069519     76.2580108642     -62.4120903015
101 141    0    0     -0.2490096569     -9.7568693161     0.1532367229     -0.0922133541     -0.0096541051     0.0105822312     60.5929069519     76.2580108642     -62.4120903015
102  93    0    0     -0.2322494029     -9.7544746398     0.1268991470     -0.0583907032     -0.0384166831     -0.0397522783     60.5929069519     76.2580108642     -62.4120903015
103  46    0    0     -0.2585869789     -9.8670082092     0.1652083396     -0.0112520289     -0.0884848785     -0.0866246318     60.5929069519     76.2580108642     -62.4120903015
103 254    0    0     -0.2585869789     -9.8670082092     0.1652083396     -0.0112520289     -0.0884848785     -0.0866246318     60.5929069519     76.2580108642     -62.4120903015
104 206    0    0     -0.4070350170     -9.8406705856     0.1604196929     0.0164452657     -0.2456137657     -0.0501387643     60.5929069519     76.2580108642     -62.4120903015
105 158    0    0     0.1795742750     -9.6970109939     0.2011231899     0.0305602335     -0.3076663494     0.0092506303     57.7909202575     78.7179489135     -62.0747261047
106 109    0    0     0.1795742750     -9.6970109939     0.2011231899     0.0305602335     -0.3076663494     0.0092506303     57.7909202575     78.7179489135     -62.0747261047
107  61    0    0     -0.1580253696     -9.7137708663     0.1891515731     0.0140483846     -0.2136553525     0.0089843101     57.7909202575     78.7179489135     -62.0747261047
108  13    0    0     0.1795742750     -9.7089824676     0.1723913097     -0.0045940246     -0.1859580516     0.0196371173     57.7909202575     78.7179489135     -62.0747261047
108 221    0    0     0.1795742750     -9.7089824676     0.1723913097     -0.0045940246     -0.1859580516     0.0196371173     57.7909202575     78.7179489135     -62.0747261047
109 173    0    0     -0.0526751232     -9.8358821868     0.2107004880     -0.0219048357     -0.0842237472     0.0023263068     57.7909202575     78.7179489135     -62.0747261047
110 125    0    0     -0.0622524166     -9.7951784133     0.1556310415     -0.0176437129     -0.0328239631     0.0302899217     57.7909202575     78.7179489135     -62.0747261047
111  77    0    0     -0.0622524166     -9.7951784133     0.1556310415     -0.0176437129     -0.0328239631     0.0302899217     57.7909202575     78.7179489135     -62.0747261047
112  30    0    0     -0.1292934894     -9.7736291885     0.1747856235     -0.0045940246     -0.0173773899     0.0561229753     57.7909202575     78.7179489135     -62.0747261047
112 238    0    0     -0.2466153383     -9.7879953384     0.1723913097     0.0108525443     0.0127167880     0.0646452236     58.1411705017     76.9608535766     -61.4000015258
113 190    0    0     -0.2466153383     -9.7879953384     0.1723913097     0.0108525443     0.0127167880     0.0646452236     58.1411705017     76.9608535766     -61.4000015258
114 142    0    0     -0.2083061695     -9.7736291885     0.0790126848     0.0334897565     0.0039282226     0.0641125774     58.1411705017     76.9608535766     -61.4000015258
115  93    0    0     -0.2945018005     -9.8023614883     0.2202777862     0.0667797803     0.0262991166     0.0659768295     58.1411705017     76.9608535766     -61.4000015258
116  45    0    0     -0.2945018005     -9.8023614883     0.2202777862     0.0667797803     0.0262991166     0.0659768295     58.1411705017     76.9608535766     -61.4000015258
116 252    0    0     -0.1987288665     -9.6994056701     0.2849245071     0.0649155378     0.0345550417     0.0483996915     58.1411705017     76.9608535766     -61.4000015258
117 204    0    0     -0.3399939537     -9.6539134979     0.2561926364     0.0212390279     0.0020639815     0.0145770335     58.1411705017     76.9608535766     -61.4000015258
118 155    0    0     -0.3399939537     -9.6539134979     0.2561926364     0.0212390279     0.0020639815     0.0145770335     58.1411705017     76.9608535766     -61.4000015258
119 107    0    0     -0.1532367229     -9.6682786941     0.1987288665     -0.0064582672     -0.0139152276     -0.0160497846     58.1411705017     76.9608535766     -61.4000015258
120  60    0    0     -0.1245048284     -9.8358821868     0.2154891252     0.0007323772     0.0191084728     -0.0117886614     58.1411705017     77.3122711181     -63.7615394592
121  12    0    0     -0.1245048284     -9.8358821868     0.2154891252     0.0007323772     0.0191084728     -0.0117886614     58.1411705017     77.3122711181     -63.7615394592
121 220    0    0     -0.1867572593     -9.8239097595     0.1987288665     0.0183095092     0.0641165828     0.0268277597     58.1411705017     77.3122711181     -63.7615394592
122 172    0    0     -0.1676026582     -9.7999668121     0.2370380401     0.0382835197     0.0835579490     0.0622483444     58.1411705017     77.3122711181     -63.7615394592
123 125    0    0     -0.1676026582     -9.7999668121     0.2370380401     0.0382835197     0.0835579490     0.0622483444     58.1411705017     77.3122711181     -63.7615394592
124  77    0    0     -0.1604196929     -9.8143329620     0.2250664234     0.0699756193     0.1083257312     0.0982015705     58.1411705017     77.3122711181     -63.7615394592
125  29    0    0     0.4884420394     -9.7425031661     0.1292934894     0.0995371627     0.2207128286     0.0835539627     58.1411705017     77.3122711181     -63.7615394592
125 237    0    0     0.4884420394     -9.7425031661     0.1292934894     0.0995371627     0.2207128286     0.0835539627     58.1411705017     77.3122711181     -63.7615394592
126 190    0    0     -0.6105525493     -9.7832069396     0.3567542552     0.0782315444     0.5549446105     -0.0317626738     58.1411705017     77.3122711181     -63.7615394592
127 142    0    0     -0.3878804397     -9.6874332427     0.2801358699     0.0822263526     0.3964841651     0.0598514604     59.5421600341     76.6094360351     -62.4120903015
128  94    0    1     -0.3878804397     -9.6874332427     0.2801358699     0.0822263526     0.3964841651     0.0598514604     59.5421600341     76.6094360351     -62.4120903015
129  45    0    1     -0.4285839557     -9.6227865219     0.2226721048     0.0787641906     0.3125933170     0.0760969877     59.5421600341     76.6094360351     -62.4120903015
129 253    0    1     -0.7518176555     -9.7065887451     0.4309782505     0.0231032729     0.2172506809     0.0649115467     59.5421600341     76.6094360351     -62.4120903015
130 205   -1    1     -0.7518176555     -9.7065887451     0.4309782505     0.0231032729     0.2172506809     0.0649115467     59.5421600341     76.6094360351     -62.4120903015
131 157   -1    1     -0.5890036106     -9.7113771438     0.4501328468     -0.0232364368     0.0052598233     0.0430732917     59.5421600341     76.6094360351     -62.4120903015
132 108    0    1     -0.4860476970     -9.6682786941     0.3184450626     -0.0701087856     -0.1321613788     -0.0059296183     59.5421600341     76.6094360351     -62.4120903015
133  61    0    0     -0.4860476970     -9.6682786941     0.3184450626     -0.0701087856     -0.1321613788     -0.0059296183     59.5421600341     76.6094360351     -62.4120903015
134  13    0    1     -0.4166123390     -9.5749006271     0.2729529142     -0.1271013021     -0.2187154293     -0.0141855430     59.5421600341     76.6094360351     -62.4120903015
134 221    0    1     -0.1676026582     -9.8119382858     0.3088677406     -0.1753052473     -0.2504075050     0.0324204874     59.5421600341     76.6094360351     -62.4120903015
135 173    0    0     -0.1676026582     -9.8119382858     0.3088677406     -0.1753052473     -0.2504075050     0.0324204874     59.5421600341     76.6094360351     -62.4120903015
136 125    0    1     -0.5075965881     -9.8239097595     0.1676026582     -0.1702451705     -0.1835611820     -0.0357574796     62.1690216064     77.1365661621     -61.5686836242
137  78    0    1     -0.3902747631     -9.7999668121     0.1795742750     -0.1566628360     -0.2852954673     -0.0147181844     62.1690216064     77.1365661621     -61.5686836242
138  30    0    0     -0.3902747631     -9.7999668121     0.1795742750     -0.1566628360     -0.2852954673     -0.0147181844     62.1690216064     77.1365661621     -61.5686836242
138 239    0    0     -0.1843629074     -9.7401084899     0.1412650966     -0.1191116924     -0.3161885976     -0.0109897005     62.1690216064     77.1365661621     -61.5686836242
139 192    0    0     -0.2202777862     -9.8119382858     0.1723913097     -0.0988713550     -0.1960782051     -0.0773034191     62.1690216064     77.1365661621     -61.5686836242
140 145    0    0     -0.2202777862     -9.8119382858     0.1723913097     -0.0988713550     -0.1960782051     -0.0773034191     62.1690216064     77.1365661621     -61.5686836242
141  98    0    0     -0.3040791034     -9.8023614883     0.1149275422     -0.0978060817     -0.0996703243     -0.0943479061     62.1690216064     77.1365661621     -61.5686836242
142  50    0    0     -0.5506944656     -9.8215160369     0.1340821266     -0.0309597229     -0.2030025482     -0.0344258785     62.1690216064     77.1365661621     -61.5686836242
143   3    0    0     -0.5506944656     -9.8215160369     0.1340821266     -0.0309597229     -0.2030025482     -0.0344258785     62.1690216064     77.1365661621     -61.5686836242
143 211    0    0     -0.0670410633     -9.7353200912     0.0718297100     0.0223043107     -0.3473480701     0.0079190301     58.4914169311     78.3665313720     -60.3879127502
144 163    0    0     -0.2609812974     -9.7640523910     0.1436594247     0.0252338314     -0.2088615894     -0.0405512428     58.4914169311     78.3665313720     -60.3879127502
145 116    0    0     -0.2609812974     -9.7640523910     0.1436594247     0.0252338314     -0.2088615894     -0.0405512428     58.4914169311     78.3665313720     -60.3879127502
146  68    0    0     -0.2370380401     -9.7568693161     0.1436594247     0.0153799867     -0.2008719682     -0.0176477060     58.4914169311     78.3665313720     -60.3879127502
147  21    0    0     -0.2681642532     -9.6922225952     0.1412650966     -0.0040613842     -0.2621256113     0.0324204874     58.4914169311     78.3665313720     -60.3879127502
147 229    0    0     -0.2681642532     -9.6922225952     0.1412650966     -0.0040613842     -0.2621256113     0.0324204874     58.4914169311     78.3665313720     -60.3879127502
148 182    0    0     -0.4261896133     -9.6874332427     0.1460537433     -0.0490694952     -0.3012746572     0.0510628938     58.4914169311     78.3665313720     -60.3879127502
149 135    0    0     -0.4333725929     -9.6922225952     0.1077445626     -0.0850227165     -0.3087316036     0.0105822312     58.4914169311     78.3665313720     -60.3879127502
150  88    0    0     -0.4333725929     -9.6922225952     0.1077445626     -0.0850227165     -0.3087316036     0.0105822312     58.4914169311     78.3665313720     -60.3879127502
151  40    0    0     -0.2514039993     -9.8143329620     0.1843629074     -0.1103231191     -0.3870297622     -0.0085928192     59.3670387268     76.0823059082     -61.2313194274
151 249    0    0     -0.3926690864     -9.7784175872     0.1795742750     -0.1169811367     -0.3678547143     -0.0448123645     59.3670387268     76.0823059082     -61.2313194274
152 202   -1    0     -0.3926690864     -9.7784175872     0.1795742750     -0.1169811367     -0.3678547143     -0.0448123645     59.3670387268     76.0823059082     -61.2313194274
153 155   -1    0     -0.2059118509     -9.7377147674     0.0885899734     -0.1175137639     -0.3966172981     -0.0831624603     59.3670387268     76.0823059082     -61.2313194274
154 108    0    0     -0.2561926364     -9.7808122634     0.1101388931     -0.1217748999     -0.4067374229     -0.1108597636     59.3670387268     76.0823059082     -61.2313194274
155  61   -1    0     -0.2561926364     -9.7808122634     0.1101388931     -0.1217748999     -0.4067374229     -0.1108597636     59.3670387268     76.0823059082     -61.2313194274
156  14   -1   -1     -0.1532367229     -9.7401084899     0.0646467447     -0.1252370595     -0.4243145942     -0.0916847133     59.3670387268     76.0823059082     -61.2313194274
156 222    0   -2     0.0670410633     -9.7209539413     -0.0502807998     -0.1273676156     -0.3582671880     -0.0733086156     59.3670387268     76.0823059082     -61.2313194274
157 175   -1   -2     0.0670410633     -9.7209539413     -0.0502807998     -0.1273676156     -0.3582671880     -0.0733086156     59.3670387268     76.0823059082     -61.2313194274
158 127   -1   -2     -0.1197161788     -9.7832069396     0.0766183614     -0.1148505687     -0.3177865028     -0.0480082035     57.7909202575     78.3665313720     -61.7373657226
159  80   -1   -2     -0.0694353866     -9.8933458328     0.1628140068     -0.0751688718     -0.5958247661     0.0468017721     57.7909202575     78.3665313720     -61.7373657226
160  32   -3   -2     -0.0694353866     -9.8933458328     0.1628140068     -0.0751688718     -0.5958247661     0.0468017721     57.7909202575     78.3665313720     -61.7373657226
160 241   -4   -2     -0.0239432382     -9.7664461135     -0.1005615949     -0.0021971445     -0.6703944206     0.0531934547     57.7909202575     78.3665313720     -61.7373657226
161 194   -5   -3     -0.3495712518     -9.6970109939     -0.6321014881     0.0036618990     -0.5470881462     0.0385458469     57.7909202575     78.3665313720     -61.7373657226
162 146   -5   -3     -0.3495712518     -9.6970109939     -0.6321014881     0.0036618990     -0.5470881462     0.0385458469     57.7909202575     78.3665313720     -61.7373657226
163  98   -3   -2     0.0407035017     -9.7544746398     0.1292934894     0.0531974506     -0.1697125339     -0.0296321153     57.7909202575     78.3665313720     -61.7373657226
164  50   -2   -2     -0.3830918121     -9.8933458328     -0.0167602658     -0.0091214685     -0.0128499484     0.0199034357     57.7909202575     78.3665313720     -61.7373657226
165   2   -1   -1     -0.3830918121     -9.8933458328     -0.0167602658     -0.0091214685     -0.0128499484     0.0199034357     57.7909202575     78.3665313720     -61.7373657226
165 210    0    0     -0.2681642532     -9.7999668121     0.0000000000     -0.0219048357     -0.0354871606     -0.0501387643     56.9153022766     77.4879837036     -60.2192306518
166 162    0    0     -0.5578774452     -9.8286991119     0.0574637699     -0.0298944425     -0.0836911106     -0.0741075801     56.9153022766     77.4879837036     -60.2192306518
167 115    0    0     -0.5578774452     -9.8286991119     0.0574637699     -0.0298944425     -0.0836911106     -0.0741075801     56.9153022766     77.4879837036     -60.2192306518
168  68    0    0     -0.3783031463     -9.7832069396     0.0718297100     -0.0325576424     -0.4906282901     0.1123165369     56.9153022766     77.4879837036     -60.2192306518
169  20   -1    0     -0.3088677406     -9.8286991119     -0.0957729530     -0.0365524435     -0.7763898372     0.2060612201     56.9153022766     77.4879837036     -60.2192306518
169 228   -1   -2     -0.3088677406     -9.8286991119     -0.0957729530     -0.0365524435     -0.7763898372     0.2060612201     56.9153022766     77.4879837036     -60.2192306518
170 181   -1   -2     -0.4692874431     -10.0417938232     -0.1795742750     0.0617196941     -0.8341813087     0.1413454437     56.9153022766     77.4879837036     -60.2192306518
171 135   -2   -1     -0.4142179965     -9.9603862762     -0.0814070034     0.2076631307     -0.8706671714     0.1045932531     56.9153022766     77.4879837036     -60.2192306518
172  87   -2   -2     -0.4142179965     -9.9603862762     -0.0814070034     0.2076631307     -0.8706671714     0.1045932531     56.9153022766     77.4879837036     -60.2192306518
173  40   -2   -2     -0.1556310415     -9.8574304580     0.0119716191     0.3498780965     -0.9260617256     0.0643789052     56.9153022766     77.4879837036     -60.2192306518
173 248   -2   -1     -1.7334903717     -2.7343177795     1.4916636943     0.2809011936     -1.0070230960     -0.2264427185     57.9660453796     76.7851409912     -65.2796707153
174 201   -4    0     -1.7334903717     -2.7343177795     1.4916636943     0.2809011936     -1.0070230960     -0.2264427185     57.9660453796     76.7851409912     -65.2796707153
175 153   -6    0     0.3783031463     -9.3019475936     0.5315398693     -0.4472181320     -1.4523104667     -0.5161990642     57.9660453796     76.7851409912     -65.2796707153
176 106   -8    0     -0.2777415513     -9.9579925537     -0.0478864765     -0.3247108459     -1.4400596618     -0.0581283664     57.9660453796     76.7851409912     -65.2796707153
177  59   -9    0     -0.2777415513     -9.9579925537     -0.0478864765     -0.3247108459     -1.4400596618     -0.0581283664     57.9660453796     76.7851409912     -65.2796707153
178  12   -9   -2     0.0502807998     -9.8646135330     -0.3112620830     -0.2440158605     -1.3250093460     -0.1601289749     57.9660453796     76.7851409912     -65.2796707153
178 220   -9   -3     -0.0143659424     -9.9484148025     -0.3519655704     -0.1057956814     -1.0062241554     -0.2112624406     57.9660453796     76.7851409912     -65.2796707153
179 173   -7   -2     -0.0143659424     -9.9484148025     -0.3519655704     -0.1057956814     -1.0062241554     -0.2112624406     57.9660453796     76.7851409912     -65.2796707153
180 126   -6   -2     -0.3160507440     -9.8478536605     -0.0478864765     0.0811610698     -0.8211316108     -0.2336333513     57.9660453796     76.7851409912     -65.2796707153
181  79   -5   -2     -0.0957729530     -9.5605344772     0.1771799468     0.1131194949     -0.9729341506     -0.2109961271     53.4128227233     78.1908187866     -63.9302215576
182  31   -5   -2     -0.0957729530     -9.5605344772     0.1771799468     0.1131194949     -0.9729341506     -0.2109961271     53.4128227233     78.1908187866     -63.9302215576
182 240   -5   -2     -0.2226721048     -9.7185602188     0.2992904472     -0.0112520289     -1.3361947536     0.0372142505     53.4128227233     78.1908187866     -63.9302215576
183 193   -6   -3     0.1699969768     -9.7496862411     0.1101388931     -0.1033987998     -1.7399361133     0.1400138282     53.4128227233     78.1908187866     -63.9302215576
184 145   -8   -4     0.1699969768     -9.7496862411     0.1101388931     -0.1033987998     -1.7399361133     0.1400138282     53.4128227233     78.1908187866     -63.9302215576
185  98   -9   -4     0.2729529142     -9.7137708663     -0.2657699346     -0.1191116924     -1.8424694061     0.2417481422     53.4128227233     78.1908187866     -63.9302215576
186  51  -10   -4     -0.2801358699     -9.9101057052     -0.4237952709     0.0031292586     -1.7212938308     0.4172531127     53.4128227233     78.1908187866     -63.9302215576
187   3  -10   -4     -0.2801358699     -9.9101057052     -0.4237952709     0.0031292586     -1.7212938308     0.4172531127     53.4128227233     78.1908187866     -63.9302215576
187 212  -10   -3     -0.7063254833     -9.7137708663     -0.7278743743     0.1264354944     -1.7327455520     0.4358955383     53.4128227233     78.1908187866     -63.9302215576
188 165   -9   -2     -0.4836534023     -9.7879953384     -0.4860476970     0.0268317556     -1.8384746551     0.3232420921     55.3391838073     76.6094360351     -66.7978057861
189 118   -8    0     -0.4836534023     -9.7879953384     -0.4860476970     0.0268317556     -1.8384746551     0.3232420921     55.3391838073     76.6094360351     -66.7978057861
190  70   -7    2     -0.7494233131     -9.5772943496     -0.4908363342     -0.0517326927     -1.8613781929     0.3056649923     55.3391838073     76.6094360351     -66.7978057861
191  23   -6    4     -0.7709722518     -9.7233486175     -0.2466153383     -0.1193780183     -1.9569871902     0.3014038562     55.3391838073     76.6094360351     -66.7978057861
191 232   -5    8     -0.7709722518     -9.7233486175     -0.2466153383     -0.1193780183     -1.9569871902     0.3014038562     55.3391838073     76.6094360351     -66.7978057861
192 185   -4   10     -0.7182971000     -9.8454589843     -0.3040791034     -0.1886212730     -2.1407480239     0.3275032281     55.3391838073     76.6094360351     -66.7978057861
193 137   -3   11     -1.2330766916     -9.6754617691     -1.1612470149     -0.1793000602     -2.1031968593     0.2614558219     55.3391838073     76.6094360351     -66.7978057861
194  90    0   14     -1.2330766916     -9.6754617691     -1.1612470149     -0.1793000602     -2.1031968593     0.2614558219     55.3391838073     76.6094360351     -66.7978057861
195  43    4   16     -1.2067391872     -9.6156044006     0.2945018005     -0.2160522460     -1.9434047698     0.4257753849     55.3391838073     76.6094360351     -66.7978057861
195 251    8   16     -0.2968961238     -9.7257432937     0.6129468917     -0.1010019183     -1.9766948699     0.5389614105     53.0625724792     76.7851409912     -68.9906616210
196 204   12   16     -0.2968961238     -9.7257432937     0.6129468917     -0.1010019183     -1.9766948699     0.5389614105     53.0625724792     76.7851409912     -68.9906616210
197 157   12   16     -0.0287318849     -9.5964498519     0.4621044635     -0.2836975574     -2.1165127754     0.4497441768     53.0625724792     76.7851409912     -68.9906616210
198 110    9   13     -0.2825301933     -9.8813743591     0.3040791034     -0.3263087511     -1.9362140655     0.2353564500     53.0625724792     76.7851409912     -68.9906616210
199  62    7    9     -0.2825301933     -9.8813743591     0.3040791034     -0.3263087511     -1.9362140655     0.2353564500     53.0625724792     76.7851409912     -68.9906616210
200  15    3    7     -0.0885899734     -10.0657367706     -0.1101388931     -0.3566692829     -1.8584486007     0.2995396137     53.0625724792     76.7851409912     -68.9906616210
200 224    1    6     -0.2849245071     -9.5318031311     0.1771799468     -0.3822360038     -1.6581758499     0.6974219322     53.0625724792     76.7851409912     -68.9906616210
201 176    1    6     -0.2849245071     -9.5318031311     0.1771799468     -0.3822360038     -1.6581758499     0.6974219322     53.0625724792     76.7851409912     -68.9906616210
202 129    0    5     -0.8619565010     -8.9739255905     0.4836534023     -0.4448212623     -1.4123623371     0.6159279346     53.0625724792     76.7851409912     -68.9906616210
203  82   -2    4     -1.0702626705     -9.8694019317     -0.3352053165     -0.5204562187     -1.3830671310     0.1506666421     53.0625724792     76.7851409912     -68.9906616210
204  34   -4    4     -1.0702626705     -9.8694019317     -0.3352053165     -0.5204562187     -1.3830671310     0.1506666421     53.0625724792     76.7851409912     -68.9906616210
204 243   -5    3     -1.5132125854     -9.4767332077     -0.3830918121     -0.3100632429     -1.2890561866     0.1013974070     50.9610862731     78.5422439575     -68.3159332275
205 196   -6    2     -1.5323672294     -9.7233486175     -0.2945018005     -0.0951428794     -1.1391178369     0.0113811922     50.9610862731     78.5422439575     -68.3159332275
206 149   -4    2     -1.5323672294     -9.7233486175     -0.2945018005     -0.0951428794     -1.1391178369     0.0113811922     50.9610862731     78.5422439575     -68.3159332275
207 102   -2    2     -1.4006793498     -9.6826448440     -0.4094293594     -0.1547986030     -1.2728105783     0.1511992835     50.9610862731     78.5422439575     -68.3159332275
208  55   -2    2     -1.6209571361     -9.8430643081     -0.4190066337     -0.2738437175     -1.4001116752     0.6385651111     50.9610862731     78.5422439575     -68.3159332275
209   8   -1    3     -1.6209571361     -9.8430643081     -0.4190066337     -0.2738437175     -1.4001116752     0.6385651111     50.9610862731     78.5422439575     -68.3159332275
209 217    0    3     -0.8691394805     -9.4360294342     0.1197161788     -0.3918235301     -1.3644247055     0.7477564334     50.9610862731     78.5422439575     -68.3159332275
210 170    0    2     -1.5587047576     -9.1822309494     0.0742240333     -0.2900892257     -1.0461721420     -0.0831624603     50.9610862731     78.5422439575     -68.3159332275
211 123    0    3     -1.5587047576     -9.1822309494     0.0742240333     -0.2900892257     -1.0461721420     -0.0831624603     50.9610862731     78.5422439575     -68.3159332275
212  76   -2    2     -1.4916636943     -9.5605344772     -0.4573158264     0.0284296751     -1.0003651380     -0.6661373138     50.7859611511     78.3665313720     -68.4846191406
213  29   -6    0     -2.1405253410     -9.6826448440     -0.7566062927     0.0737040996     -1.3665553331     -0.7364458560     50.7859611511     78.3665313720     -68.4846191406
213 238   -8    0     -2.1405253410     -9.6826448440     -0.7566062927     0.0737040996     -1.3665553331     -0.7364458560     50.7859611511     78.3665313720     -68.4846191406
214 191  -11    2     -1.8005313873     -9.8239097595     -0.8451962471     -0.2368252038     -2.5173246860     -0.6389726638     50.7859611511     78.3665313720     -68.4846191406
215 144  -13    5     -0.8092814445     -9.8981342315     -0.5075965881     -0.3625283241     -3.2992405891     -0.3705219030     50.7859611511     78.3665313720     -68.4846191406
216  97  -12    6     -0.8092814445     -9.8981342315     -0.5075965881     -0.3625283241     -3.2992405891     -0.3705219030     50.7859611511     78.3665313720     -68.4846191406
217  50  -12    7     -0.4549215316     -9.7520809173     -0.3830918121     -0.2882249832     -2.7911019325     -0.0080601787     50.7859611511     78.3665313720     -68.4846191406
218   3  -10    8     -0.0215489125     -9.8478536605     0.5291455268     -0.1185790538     -1.7343434333     0.0729011440     50.7859611511     78.3665313720     -68.4846191406
218 212   -6    6     -0.0215489125     -9.8478536605     0.5291455268     -0.1185790538     -1.7343434333     0.0729011440     50.7859611511     78.3665313720     -68.4846191406
219 165   -3    4     -1.1229377985     -9.5318031311     -0.1364764571     0.0518658542     -0.5390985488     -0.1209799289     44.6566200256     76.4337234497     -69.3280258178
220 118   -2    3     -0.8523792266     -9.9196834564     -0.2202777862     0.1253702044     -0.0314923572     -0.3361666202     44.6566200256     76.4337234497     -69.3280258178
221  71   -1    1     -0.8523792266     -9.9196834564     -0.2202777862     0.1253702044     -0.0314923572     -0.3361666202     44.6566200256     76.4337234497     -69.3280258178
222  24    0    0     -1.2618086338     -9.5725059509     0.0215489125     0.1927492046     0.0001997404     -0.2927564144     44.6566200256     76.4337234497     -69.3280258178
222 231   -1    1     -0.9433635711     -9.7017993927     0.0430978250     0.0412130403     -0.0906154441     -0.4394988536     44.6566200256     76.4337234497     -69.3280258178
223 184   -1    1     -0.9433635711     -9.7017993927     0.0430978250     0.0412130403     -0.0906154441     -0.4394988536     44.6566200256     76.4337234497     -69.3280258178
224 136   -1    0     -0.7374516487     -9.8286991119     -0.1268991470     -0.0378840446     -0.0320249986     -0.4171279430     44.6566200256     76.4337234497     -69.3280258178
225  89   -1    0     -0.5985808849     -9.8550367355     -0.1412650966     0.0145810260     -0.0019308209     -0.2786414623     44.6566200256     76.4337234497     -69.3280258178
226  41    0    0     -0.5985808849     -9.8550367355     -0.1412650966     0.0145810260     -0.0019308209     -0.2786414623     44.6566200256     76.4337234497     -69.3280258178
226 249    0    0     -0.7590005874     -9.6132097244     -0.0287318849     0.0721061801     0.0326907992     -0.0964784717     42.5551338195     77.8394012451     -70.3401107788
227 202    0    0     -0.7637892246     -9.6251811981     -0.0167602658     0.0068577413     0.0393488044     -0.0120549821     42.5551338195     77.8394012451     -70.3401107788
228 154    0    0     -0.7637892246     -9.6251811981     -0.0167602658     0.0068577413     0.0393488044     -0.0120549821     42.5551338195     77.8394012451     -70.3401107788
229 106    0    0     -0.7637892246     -9.7903900146     -0.1245048284     -0.0384166831     0.0071240653     0.0457364940     42.5551338195     77.8394012451     -70.3401107788
230  58    0    0     -1.3623701333     -9.3354682922     -0.4836534023     -0.0040613842     0.0047271828     0.0872824287     42.5551338195     77.8394012451     -70.3401107788
231  11    0    0     -1.3623701333     -9.3354682922     -0.4836534023     -0.0040613842     0.0047271828     0.0872824287     42.5551338195     77.8394012451     -70.3401107788
231 219    0    0     -0.7135085105     -9.9125003814     0.0167602658     -0.0485368537     -0.0187089910     0.1274967789     42.5551338195     77.8394012451     -70.3401107788
232 171    0    0     -0.9505464553     -9.8215160369     -0.2226721048     0.0111188650     -0.0304270792     0.0406764078     42.5551338195     77.8394012451     -70.3401107788
233 124    0    0     -0.9505464553     -9.8215160369     -0.2226721048     0.0111188650     -0.0304270792     0.0406764078     42.5551338195     77.8394012451     -70.3401107788
234  76    0    0     -0.8499849319     -9.7017993927     -0.0718297100     0.1144510865     -0.0189753112     -0.0117886614     42.9053802490     78.1908187866     -70.6774749755
235  28    0    0     -0.6392844200     -9.4096918106     -0.6943538665     0.1179132580     -0.0264322757     -0.0599926090     42.9053802490     78.1908187866     -70.6774749755
235 237    0    0     -0.6392844200     -9.4096918106     -0.6943538665     0.1179132580     -0.0264322757     -0.0599926090     42.9053802490     78.1908187866     -70.6774749755
236 189   -1    1     -0.9170259475     -9.4815216064     -0.5746376991     -0.0056593065     -0.2173838376     0.0020599868     42.9053802490     78.1908187866     -70.6774749755
237 141   -2    4     -0.7637892246     -9.7448978424     -0.4309782505     -0.0956755256     -0.4006120681     -0.0437470817     42.9053802490     78.1908187866     -70.6774749755
238  93   -2    7     -0.7637892246     -9.7448978424     -0.4309782505     -0.0956755256     -0.4006120681     -0.0437470817     42.9053802490     78.1908187866     -70.6774749755
239  46   -3    9     -0.4094293594     -9.6491241455     -0.5267512321     -0.0938112735     -0.4618657112     -0.0429481220     42.9053802490     78.1908187866     -70.6774749755
239 254   -3   11     -0.6057639122     -9.7903900146     -0.7997041225     -0.0690435028     -0.3947530269     0.0643789052     42.9053802490     78.1908187866     -70.6774749755
240 207   -3   13     -0.6057639122     -9.7903900146     -0.7997041225     -0.0690435028     -0.3947530269     0.0643789052     42.9053802490     78.1908187866     -70.6774749755
241 159   -4   16     -0.6775936126     -9.7257432937     -0.6249184608     -0.0527979755     -0.4027426719     -0.0043316965     42.9053802490     78.1908187866     -70.6774749755
242 112   -5   19     -0.5171739578     -9.6730680465     -0.6416787624     -0.0112520289     -0.3593324661     -0.0631884574     42.9053802490     77.4879837036     -70.6774749755
243  65   -5   21     -0.5171739578     -9.6730680465     -0.6416787624     -0.0112520289     -0.3593324661     -0.0631884574     42.9053802490     77.4879837036     -70.6774749755
244  17   -5   24     -0.7494233131     -9.8526420593     -0.1867572593     0.0188421478     -0.2530707120     -0.0876899051     42.9053802490     77.4879837036     -70.6774749755
244 226   -6   28     -0.4932306766     -9.7903900146     -0.4980193138     0.0518658542     -0.0988713550     -0.0834287834     42.9053802490     77.4879837036     -70.6774749755
245 178   -6   30     -0.4932306766     -9.7903900146     -0.4980193138     0.0518658542     -0.0988713550     -0.0834287834     42.9053802490     77.4879837036     -70.6774749755
246 130   -5   32     -0.6608333587     -9.8358821868     -0.3687258243     0.0382835197     0.1232396483     -0.0741075801     42.9053802490     77.4879837036     -70.6774749755
247  83   -5   34     -0.9720953941     -9.6563072204     -0.3735145092     0.0049935002     0.2028693914     -0.0735749340     42.9053802490     77.4879837036     -70.6774749755
248  35   -5   36     -0.9720953941     -9.6563072204     -0.3735145092     0.0049935002     0.2028693914     -0.0735749340     42.9053802490     77.4879837036     -70.6774749755
248 243   -4   38     -0.8212530136     -9.7065887451     -0.1149275422     -0.0365524435     0.1352240562     -0.0876899051     42.9053802490     77.4879837036     -70.6774749755
249 196   -4   40     -1.1804015636     -9.7281370162     -0.0095772953     0.0092546234     0.1269681334     -0.0831624603     42.0297622680     78.7179489135     -72.8703308105
250 148   -4   41     -1.1804015636     -9.7281370162     -0.0095772953     0.0092546234     0.1269681334     -0.0831624603     42.0297622680     78.7179489135     -72.8703308105
251 101   -3   40     -1.0415308475     -9.6491241455     -0.0838013267     0.0273643946     -0.0663803005     -0.0797003030     42.0297622680     78.7179489135     -72.8703308105
252  53   -1   40     -0.7805495262     -9.7856006622     0.1101388931     0.0079230217     -0.1518690681     -0.1492098569     42.0297622680     78.7179489135     -72.8703308105
253   5    0   39     -0.7805495262     -9.7856006622     0.1101388931     0.0079230217     -0.1518690681     -0.1492098569     42.0297622680     78.7179489135     -72.8703308105
253 213    0   38     -0.3591485500     -9.6970109939     0.0047886476     0.0270980715     -0.0847563838     -0.1175177574     42.0297622680     78.7179489135     -72.8703308105
254 165    0   37     -0.6464673995     -9.8646135330     0.3352053165     0.0356203174     0.0430772876     -0.0725096607     42.0297622680     78.7179489135     -72.8703308105
255 117    1   36     -0.6464673995     -9.8646135330     0.3352053165     0.0356203174     0.0430772876     -0.0725096607     42.0297622680     78.7179489135     -72.8703308105
  0  69    1   36     -0.4214009761     -9.8167276382     -0.0670410633     0.0939444351     0.1669161558     -0.1113924026     42.0297622680     78.7179489135     -72.8703308105
  1  21    1   37     -1.0678683519     -9.6371526718     -0.4812590599     0.0619860172     0.2223107576     -0.0786350250     39.0526542663     77.4879837036     -71.3522033691
  1 229    2   37     -1.0678683519     -9.6371526718     -0.4812590599     0.0619860172     0.2223107576     -0.0786350250     39.0526542663     77.4879837036     -71.3522033691
  2 182    1   39     -0.9697010993     -9.7065887451     -0.1245048284     0.0081893434     -0.0954092025     -0.0397522783     39.0526542663     77.4879837036     -71.3522033691
  3 134    0   41     -0.3256280183     -9.6898279190     0.0383091812     -0.0235027551     -0.2671856880     -0.0570630931     39.0526542663     77.4879837036     -71.3522033691
  4  86    1   41     -0.3256280183     -9.6898279190     0.0383091812     -0.0235027551     -0.2671856880     -0.0570630931     39.0526542663     77.4879837036     -71.3522033691
  5  38    1   42     -0.4094293594     -9.6754617691     -0.2825301933     -0.0280302000     -0.0778320693     -0.0546662092     39.0526542663     77.4879837036     -71.3522033691
  5 246    1   41     -0.7877325057     -9.7353200912     0.0838013267     -0.0400146055     0.0609207391     -0.0357574796     39.0526542663     77.4879837036     -71.3522033691
  6 198    3   41     -0.7877325057     -9.7353200912     0.0838013267     -0.0400146055     0.0609207391     -0.0357574796     39.0526542663     77.4879837036     -71.3522033691
  7 150    3   41     -0.6153411865     -9.8023614883     0.4046407222     -0.0743699073     0.0294949579     -0.0253709888     39.0526542663     77.4879837036     -71.3522033691
  8 102    2   40     -0.9385748863     -9.7760238647     0.0359148550     -0.0464062929     0.0649155378     -0.0221751475     39.4029006958     77.8394012451     -71.6895599365
  9  54    3   40     -0.9385748863     -9.7760238647     0.0359148550     -0.0464062929     0.0649155378     -0.0221751475     39.4029006958     77.8394012451     -71.6895599365
 10   6    4   39     -0.7637892246     -9.7137708663     -0.0407035017     -0.0352208423     -0.0650486993     0.0185718364     39.4029006958     77.8394012451     -71.6895599365
 10 214    5   37     -0.6201298236     -9.7472915649     -0.1843629074     -0.0317586803     -0.2189817667     0.0068537497     39.4029006958     77.8394012451     -71.6895599365
 11 167    4   37     -0.6201298236     -9.7472915649     -0.1843629074     -0.0317586803     -0.2189817667     0.0068537497     39.4029006958     77.8394012451     -71.6895599365
 12 119    3   37     -0.6105525493     -9.9484148025     0.8284359931     -0.0091214685     -0.2586634397     -0.0008695349     39.4029006958     77.8394012451     -71.6895599365
 13  71    3   34     -0.5339341640     -9.4671554565     -0.1316878080     0.0681113815     -0.2224439144     -0.0283005123     39.4029006958     77.8394012451     -71.6895599365
 14  24    3   33     -0.5339341640     -9.4671554565     -0.1316878080     0.0681113815     -0.2224439144     -0.0283005123     39.4029006958     77.8394012451     -71.6895599365
 14 233    3   31     -0.5985808849     -9.8095445632     0.4621044635     -0.0128499507     -0.3095305919     -0.0365564370     39.4029006958     77.8394012451     -71.6895599365
 15 185    3   28     -0.2202777862     -9.8119382858     0.4405555725     0.0420120048     -0.3348309993     -0.0746402215     39.4029006958     77.8394012451     -71.6895599365
 16 137    4   26     -0.2202777862     -9.8119382858     0.4405555725     0.0420120048     -0.3348309993     -0.0746402215     39.4029006958     77.8394012451     -71.6895599365
 17  89    4   24     -0.2490096569     -9.7736291885     0.1915459060     0.0894169902     -0.0860879993     -0.1201809763     39.4029006958     76.7851409912     -70.6774749755
 18  41    3   23     -0.5937922477     -9.8095445632     0.1915459060     0.0856885051     0.0960750007     -0.1332306385     39.4029006958     76.7851409912     -70.6774749755
 18 249    3   22     -0.5937922477     -9.8095445632     0.1915459060     0.0856885051     0.0960750007     -0.1332306385     39.4029006958     76.7851409912     -70.6774749755
 19 200    3   22     -0.2753472328     -9.7257432937     0.1245048284     0.0657145023     0.0207063937     -0.0823635005     39.4029006958     76.7851409912     -70.6774749755
 20 152    2   22     -0.4214009761     -9.8215160369     0.3304166793     0.0191084680     0.0063251042     -0.0709117364     39.4029006958     76.7851409912     -70.6774749755
 21 104    2   21     -0.4214009761     -9.8215160369     0.3304166793     0.0191084680     0.0063251042     -0.0709117364     39.4029006958     76.7851409912     -70.6774749755
 22  56    2   22     -0.7613949298     -9.7257432937     0.1149275422     -0.0266985988     0.0057924633     -0.0522693252     39.4029006958     76.7851409912     -70.6774749755
 23   8    2   22     -0.4860476970     -9.7832069396     0.2657699346     -0.0504010915     -0.1297644977     0.0023263068     39.4029006958     76.7851409912     -70.6774749755
 23 216    2   20     -0.4860476970     -9.7832069396     0.2657699346     -0.0504010915     -0.1297644977     0.0023263068     39.4029006958     76.7851409912     -70.6774749755
 24 167    2   20     -0.1556310415     -9.7903900146     0.1843629074     -0.0195079536     -0.1271013021     0.0316215229     39.2277755737     76.9608535766     -71.5208816528
 25 120    2   19     -0.3016848087     -9.7161655426     0.3112620830     0.0167115869     0.0361529612     0.0238982415     39.2277755737     76.9608535766     -71.5208816528
 26  72    2   17     -0.3016848087     -9.7161655426     0.3112620830     0.0167115869     0.0361529612     0.0238982415     39.2277755737     76.9608535766     -71.5208816528
 27  24    2   16     -0.6488616943     -9.7137708663     0.6704106330     0.0337560772     0.0808947467     -0.0144518623     39.2277755737     76.9608535766     -71.5208816528
 27 232    2   14     -0.3902747631     -9.7209539413     0.7781552314     0.0095209417     -0.0171110701     -0.0373553967     39.2277755737     76.9608535766     -71.5208816528
 28 184    1   11     -0.3902747631     -9.7209539413     0.7781552314     0.0095209417     -0.0171110701     -0.0373553967     39.2277755737     76.9608535766     -71.5208816528
 29 137    0    9     -0.4884420394     -9.7496862411     0.6680163383     -0.0120509898     -0.0341555595     -0.0416165256     39.2277755737     76.9608535766     -71.5208816528
 30  89    1    6     -0.3160507440     -9.7544746398     0.2681642532     -0.0290954799     -0.0525316524     -0.0384206771     39.2277755737     76.9608535766     -71.5208816528
 31  41    1    3     -0.3160507440     -9.7544746398     0.2681642532     -0.0290954799     -0.0525316524     -0.0384206771     39.2277755737     76.9608535766     -71.5208816528
 31 249    0    2     -0.3615428924     -9.7257432937     0.0766183614     -0.0429441261     -0.0197742710     -0.0197782659     39.0526542663     76.7851409912     -72.7016525268
 32 202    0    1     -0.4381612300     -9.7736291885     0.0023943238     -0.0757015037     -0.0043277025     0.0044568686     39.0526542663     76.7851409912     -72.7016525268
 33 154    0    0     -0.4381612300     -9.7736291885     0.0023943238     -0.0757015037     -0.0043277025     0.0044568686     39.0526542663     76.7851409912     -72.7016525268
 34 106    0    0     -0.3950634002     -9.7903900146     -0.0311262083     -0.0759678268     -0.0037950620     0.0057884688     39.0526542663     76.7851409912     -72.7016525268
 35  58    0    0     -0.4142179965     -9.7568693161     -0.0311262083     -0.0477378892     0.0076567049     0.0180391969     39.0526542663     76.7851409912     -72.7016525268
 36  10    0    0     -0.4142179965     -9.7568693161     -0.0311262083     -0.0477378892     0.0076567049     0.0180391969     39.0526542663     76.7851409912     -72.7016525268
 36 218    0    0     -0.4405555725     -9.7760238647     -0.0287318849     -0.0256333160     0.0105862259     0.0121801531     39.0526542663     76.7851409912     -72.7016525268
 37 170    0    0     -0.4525271415     -9.8286991119     -0.0239432382     -0.0064582672     0.0039282226     -0.0200445866     39.0526542663     76.7851409912     -72.7016525268
 38 123    0    0     -0.4525271415     -9.8286991119     -0.0239432382     -0.0064582672     0.0039282226     -0.0200445866     39.0526542663     76.7851409912     -72.7016525268
 39  75    0    0     -0.4549215316     -9.8071498870     -0.0622524166     -0.0056593065     -0.0016645008     -0.0783687019     38.7024040222     78.1908187866     -70.6774749755
 40  27    0    0     -0.3711201906     -9.7760238647     -0.0550694465     -0.0019308235     0.0001997404     -0.1289695262     38.7024040222     78.1908187866     -70.6774749755
 40 235    0    0     -0.3711201906     -9.7760238647     -0.0550694465     -0.0019308235     0.0001997404     -0.1289695262     38.7024040222     78.1908187866     -70.6774749755
 41 187    0    0     -0.2322494029     -9.7113771438     -0.1388707752     0.0116515028     0.0422783279     -0.1191156864     38.7024040222     78.1908187866     -70.6774749755
 42 139    0    0     -0.2825301933     -9.7784175872     0.0239432382     0.0262991142     0.1229733347     -0.0200445866     38.7024040222     78.1908187866     -70.6774749755
 43  91    0    0     -0.2825301933     -9.7784175872     0.0239432382     0.0262991142     0.1229733347     -0.0200445866     38.7024040222     78.1908187866     -70.6774749755
 44  43    0    0     -0.2897131729     -9.6610965728     0.0718297100     0.0324244785     0.0651818561     0.0747653913     38.7024040222     78.1908187866     -70.6774749755
 44 251    0    0     -0.3783031463     -9.6682786941     0.0071829710     -0.0160457921     0.0342887187     0.1573246479     38.7024040222     78.1908187866     -70.6774749755
 45 203    0    0     -0.3783031463     -9.6682786941     0.0071829710     -0.0160457921     0.0342887187     0.1573246479     38.7024040222     78.1908187866     -70.6774749755
 46 155    0    0     -0.5004136562     -9.8047552108     -0.0790126848     -0.0485368537     0.0199074316     0.1642489671     37.4765357971     78.0151138305     -72.1956100463
 47 107    0    0     -0.5075965881     -9.7856006622     -0.0526751232     -0.0152468309     0.0084556655     0.1029953241     37.4765357971     78.0151138305     -72.1956100463
 48  60    0    0     -0.5075965881     -9.7856006622     -0.0526751232     -0.0152468309     0.0084556655     0.1029953241     37.4765357971     78.0151138305     -72.1956100463
 49  11    0    0     -0.4764704227     -9.7951784133     -0.0335205316     0.0185758304     0.0087219858     0.0358826494     37.4765357971     78.0151138305     -72.1956100463
 49 219    0    0     -0.4525271415     -9.8023614883     -0.0359148550     0.0569259262     0.0124504673     0.0172402358     37.4765357971     78.0151138305     -72.1956100463
 50 171    0    0     -0.4525271415     -9.8023614883     -0.0359148550     0.0569259262     0.0124504673     0.0172402358     37.4765357971     78.0151138305     -72.1956100463
 51 123    0    0     -0.4884420394     -9.7113771438     0.0359148550     0.0774325847     0.0159126291     0.0169739151     37.4765357971     78.0151138305     -72.1956100463
 52  75    0    0     -0.4237952709     -9.6730680465     0.0790126848     0.0390824813     -0.0003329000     -0.0056632986     37.4765357971     78.0151138305     -72.1956100463
 53  27    0    0     -0.4237952709     -9.6730680465     0.0790126848     0.0390824813     -0.0003329000     -0.0056632986     37.4765357971     78.0151138305     -72.1956100463
 53 234    0    0     -0.4405555725     -9.6922225952     0.0502807998     -0.0211058735     -0.0069909038     0.0089843101     37.4765357971     78.0151138305     -72.1956100463
 54 186    0    0     -0.4429498672     -9.7736291885     -0.0430978250     -0.0583907032     -0.0069909038     0.0289583225     38.1770324707     77.6636886596     -71.1835174560
 55 138    0    0     -0.4429498672     -9.7736291885     -0.0430978250     -0.0583907032     -0.0069909038     0.0289583225     38.1770324707     77.6636886596     -71.1835174560
 56  90    0    0     -0.4525271415     -9.7999668121     -0.0622524166     -0.0509337329     -0.0040613822     0.0326868033     38.1770324707     77.6636886596     -71.1835174560
 57  42    0    0     -0.4836534023     -9.7688407897     -0.0119716191     -0.0266985988     0.0007323807     0.0273604035     38.1770324707     77.6636886596     -71.1835174560
 57 250    0    0     -0.4836534023     -9.7688407897     -0.0119716191     -0.0266985988     0.0007323807     0.0273604035     38.1770324707     77.6636886596     -71.1835174560
 58 202    0    0     -0.4621044635     -9.7664461135     -0.0215489125     -0.0120509898     -0.0037950620     0.0137780737     38.1770324707     77.6636886596     -71.1835174560
 59 154    0    0     -0.5004136562     -9.7712354660     -0.0143659424     0.0009986981     -0.0053929829     0.0121801531     38.1770324707     77.6636886596     -71.1835174560
 60 106    0    0     -0.5004136562     -9.7712354660     -0.0143659424     0.0009986981     -0.0053929829     0.0121801531     38.1770324707     77.6636886596     -71.1835174560
 61  58    0    0     -0.4860476970     -9.7568693161     -0.0071829710     0.0049935002     -0.0059256229     0.0023263068     38.1770324707     77.6636886596     -71.1835174560
 62   9    0    0     -0.4549215316     -9.7520809173     -0.0311262083     0.0007323772     -0.0037950620     -0.0141855430     37.6516609191     77.4879837036     -71.3522033691
 62 217    0    0     -0.4549215316     -9.7520809173     -0.0311262083     0.0007323772     -0.0037950620     -0.0141855430     37.6516609191     77.4879837036     -71.3522033691
 63 169    0    0     -0.4501328468     -9.7185602188     0.0023943238     -0.0003329031     -0.0016645008     -0.0131202626     37.6516609191     77.4879837036     -71.3522033691
 64 121    0    0     -0.4453442096     -9.7281370162     -0.0023943238     -0.0152468309     -0.0016645008     0.0028589468     37.6516609191     77.4879837036     -71.3522033691
 65  73    0    0     -0.4453442096     -9.7281370162     -0.0023943238     -0.0152468309     -0.0016645008     0.0028589468     37.6516609191     77.4879837036     -71.3522033691
 66  25    0    0     -0.4477385520     -9.7808122634     -0.0311262083     -0.0213721966     -0.0005992200     0.0225666379     37.6516609191     77.4879837036     -71.3522033691
 66 233    0    0     -0.4333725929     -9.7688407897     -0.0119716191     -0.0112520289     0.0009987009     0.0348173666     37.6516609191     77.4879837036     -71.3522033691
 67 185    0    0     -0.4333725929     -9.7688407897     -0.0119716191     -0.0112520289     0.0009987009     0.0348173666     37.6516609191     77.4879837036     -71.3522033691
 68 137    0    0     -0.5099909305     -9.7664461135     -0.0359148550     0.0017976593     0.0049935026     0.0470680904     37.6516609191     77.4879837036     -71.3522033691
 69  88    0    0     -0.5195682525     -9.7592630386     -0.0287318849     0.0175105466     0.0055261440     0.0361489653     38.0019073486     78.8936614990     -69.6653900146
 70  40    0    0     -0.5195682525     -9.7592630386     -0.0287318849     0.0175105466     0.0055261440     0.0361489653     38.0019073486     78.8936614990     -69.6653900146
 70 247    0    0     -0.4836534023     -9.7209539413     -0.0239432382     0.0113851857     0.0049935026     0.0140443935     38.0019073486     78.8936614990     -69.6653900146
 71 199    0    0     -0.4405555725     -9.6946163177     -0.0167602658     -0.0037950649     0.0060587835     0.0161749553     38.0019073486     78.8936614990     -69.6653900146
 72 150    0    0     -0.4405555725     -9.6946163177     -0.0167602658     -0.0037950649     0.0060587835     0.0161749553     38.0019073486     78.8936614990     -69.6653900146
 73 102    0    0     -0.4405555725     -9.7448978424     -0.0215489125     -0.0112520289     0.0084556655     0.0579872179     38.0019073486     78.8936614990     -69.6653900146
 74  54    0    0     -0.6081582069     -9.8071498870     -0.0311262083     -0.0173773932     0.0097872657     0.0902119541     38.0019073486     78.8936614990     -69.6653900146
 75   5    0    0     -0.6081582069     -9.8071498870     -0.0311262083     -0.0173773932     0.0097872657     0.0902119541     38.0019073486     78.8936614990     -69.6653900146
 75 212    0    0     -0.5267512321     -9.7377147674     0.0407035017     -0.0104530680     -0.0365524411     0.0268277597     38.0019073486     78.8936614990     -69.6653900146
 76 164    0    0     -0.5554831027     -9.6730680465     -0.0287318849     -0.0155131521     -0.0128499484     -0.0376217174     38.3521575927     77.8394012451     -71.0148391723
 77 117    0    0     -0.5554831027     -9.6730680465     -0.0287318849     -0.0155131521     -0.0128499484     -0.0376217174     38.3521575927     77.8394012451     -71.0148391723
 78  70    0    0     -0.4692874431     -9.7017993927     -0.0861956501     -0.0080561866     -0.0056593031     -0.0605252504     38.3521575927     77.8394012451     -71.0148391723
 79  22    0    0     -0.4692874431     -9.7760238647     -0.0407035017     0.0324244785     -0.0040613822     -0.0261699533     38.3521575927     77.8394012451     -71.0148391723
 79 230    0    0     -0.4692874431     -9.7760238647     -0.0407035017     0.0324244785     -0.0040613822     -0.0261699533     38.3521575927     77.8394012451     -71.0148391723
 80 183    0    0     -0.4908363342     -9.8263044357     0.0047886476     0.0633176231     0.0015313410     0.0068537497     38.3521575927     77.8394012451     -71.0148391723
 81 135    0    0     -0.5267512321     -9.7353200912     0.0694353866     0.0641165733     0.0049935026     0.0188381557     38.3521575927     77.8394012451     -71.0148391723
 82  87    0    0     -0.5267512321     -9.7353200912     0.0694353866     0.0641165733     0.0049935026     0.0188381557     38.3521575927     77.8394012451     -71.0148391723
 83  38    0    0     -0.5530887603     -9.7041940689     0.0526751232     0.0119178236     -0.0003329000     0.0095169506     38.3521575927     77.8394012451     -71.0148391723
 83 246    0    0     -0.4884420394     -9.8215160369     -0.0407035017     -0.0392156486     -0.0541295719     -0.0157834625     38.3521575927     77.8394012451     -71.0148391723
 84 199    0    0     -0.4884420394     -9.8215160369     -0.0407035017     -0.0392156486     -0.0541295719     -0.0157834625     38.3521575927     77.8394012451     -71.0148391723
 85 152    0    0     -0.5123852729     -9.7496862411     -0.0167602658     -0.0416125297     -0.1148505687     -0.0120549821     38.8775291442     77.6636886596     -71.1835174560
 86 104    0    0     -0.4190066337     -9.7808122634     -0.0311262083     -0.0296281223     -0.1039314389     -0.0205772256     38.8775291442     77.6636886596     -71.1835174560
 87  57    0    0     -0.4190066337     -9.7808122634     -0.0311262083     -0.0296281223     -0.1039314389     -0.0205772256     38.8775291442     77.6636886596     -71.1835174560
 88  10    0    0     -0.4980193138     -9.8310928344     -0.0143659424     -0.0000665821     -0.0410798835     -0.0322953176     38.8775291442     77.6636886596     -71.1835174560
 88 218    0    0     -0.4788647174     -9.7951784133     -0.0287318849     0.0313591957     -0.0048603429     -0.0501387643     38.8775291442     77.6636886596     -71.1835174560
 89 171    0    0     -0.4788647174     -9.7951784133     -0.0287318849     0.0313591957     -0.0048603429     -0.0501387643     38.8775291442     77.6636886596     -71.1835174560
 90 123    0    0     -0.4477385520     -9.7496862411     0.0143659424     0.0502679300     -0.0056593031     -0.0432144403     38.8775291442     77.6636886596     -71.1835174560
 91  75    0    0     -0.4525271415     -9.7281370162     0.0263375616     0.0342887187     -0.0013981805     -0.0224414682     38.8775291442     77.6636886596     -71.1835174560
 92  28    0    0     -0.4525271415     -9.7281370162     0.0263375616     0.0342887187     -0.0013981805     -0.0224414682     38.8775291442     77.6636886596     -71.1835174560
 92 236    0    0     -0.4740760803     -9.7185602188     -0.0023943238     0.0199074277     0.0031292619     -0.0136529028     37.8267860412     76.2580108642     -71.5208816528
 93 188    0    0     -0.4812590599     -9.7113771438     0.0215489125     0.0041945409     -0.0011318604     -0.0264362716     37.8267860412     76.2580108642     -71.5208816528
 94 139    0    0     -0.4812590599     -9.7113771438     0.0215489125     0.0041945409     -0.0011318604     -0.0264362716     37.8267860412     76.2580108642     -71.5208816528
 95  92    0    0     -0.4453442096     -9.7760238647     0.0167602658     -0.0109857093     -0.0037950620     -0.0317626738     37.8267860412     76.2580108642     -71.5208816528
 96  43    0    0     -0.4214009761     -9.7520809173     0.0311262083     -0.0053929853     -0.0003329000     -0.0205772256     37.8267860412     76.2580108642     -71.5208816528
 96 251    0    0     -0.4214009761     -9.7520809173     0.0311262083     -0.0053929853     -0.0003329000     -0.0205772256     37.8267860412     76.2580108642     -71.5208816528
 97 202    0    0     -0.4214009761     -9.6778564453     0.0454921483     -0.0085888271     0.0033955817     0.0081853504     37.8267860412     76.2580108642     -71.5208816528
 98 154    0    0     -0.4333725929     -9.7161655426     -0.0095772953     -0.0189753150     0.0023303015     0.0348173666     37.8267860412     76.2580108642     -71.5208816528
 99 106    0    0     -0.4333725929     -9.7161655426     -0.0095772953     -0.0189753150     0.0023303015     0.0348173666     37.8267860412     76.2580108642     -71.5208816528
100  58    0    0     -0.4860476970     -9.7736291885     -0.0215489125     -0.0181763534     0.0020639815     0.0420080089     38.5272827148     77.3122711181     -71.5208816528
101  11    0    0     -0.5075965881     -9.7712354660     0.0119716191     -0.0160457921     0.0020639815     0.0127127933     38.5272827148     77.3122711181     -71.5208816528
101 219    0    0     -0.5075965881     -9.7712354660     0.0119716191     -0.0160457921     0.0020639815     0.0127127933     38.5272827148     77.3122711181     -71.5208816528
102 171    0    0     -0.4836534023     -9.7712354660     -0.0095772953     -0.0179100332     0.0004660605     -0.0314963531     38.5272827148     77.3122711181     -71.5208816528
103 124    0    0     -0.4261896133     -9.7903900146     -0.0359148550     -0.0192416334     0.0012650209     -0.0562641334     38.5272827148     77.3122711181     -71.5208816528
104  76    0    0     -0.4261896133     -9.7903900146     -0.0359148550     -0.0192416334     0.0012650209     -0.0562641334     38.5272827148     77.3122711181     -71.5208816528
105  29    0    0     -0.4046407222     -9.7305316925     -0.0071829710     -0.0053929853     0.0012650209     -0.0506714057     38.5272827148     77.3122711181     -71.5208816528
105 237    0    0     -0.3519655704     -9.7329254150     -0.0119716191     0.0007323772     0.0007323807     -0.0152508234     38.5272827148     77.3122711181     -71.5208816528
106 189    0    0     -0.3519655704     -9.7329254150     -0.0119716191     0.0007323772     0.0007323807     -0.0152508234     38.5272827148     77.3122711181     -71.5208816528
107 141    0    0     -0.4094293594     -9.7401084899     -0.0407035017     -0.0000665821     0.0009987009     0.0366816067     39.7531471252     77.1365661621     -72.3642883300
108  93    0    0     -0.4429498672     -9.7903900146     -0.0335205316     -0.0013981833     0.0007323807     0.0611830615     39.7531471252     77.1365661621     -72.3642883300
109  45    0    0     -0.4429498672     -9.7903900146     -0.0335205316     -0.0013981833     0.0007323807     0.0611830615     39.7531471252     77.1365661621     -72.3642883300
109 253    0    0     -0.4884420394     -9.7856006622     -0.0023943238     0.0092546234     0.0047271828     0.0595851421     39.7531471252     77.1365661621     -72.3642883300
110 204    0    0     -0.5171739578     -9.7353200912     -0.0311262083     0.0097872629     0.0028629419     0.0396111278     39.7531471252     77.1365661621     -72.3642883300
111 157    0    0     -0.5171739578     -9.7353200912     -0.0311262083     0.0097872629     0.0028629419     0.0396111278     39.7531471252     77.1365661621     -72.3642883300
112 109    0    0     -0.4740760803     -9.7305316925     -0.0430978250     0.0063251018     -0.0032624220     0.0076527109     39.7531471252     77.1365661621     -72.3642883300
113  61    0    0     -0.4477385520     -9.7329254150     0.0095772953     0.0031292586     -0.0048603429     0.0063211088     39.7531471252     77.1365661621     -72.3642883300
114  13    0    0     -0.4477385520     -9.7329254150     0.0095772953     0.0031292586     -0.0048603429     0.0063211088     39.7531471252     77.1365661621     -72.3642883300
114 220    0    0     -0.4501328468     -9.7401084899     0.0143659424     -0.0112520289     0.0001997404     0.0249635195     36.4257926940     78.0151138305     -71.1835174560
115 172    0    0     -0.4621044635     -9.7616577148     -0.0478864765     -0.0216385149     0.0012650209     0.0350836849     36.4257926940     78.0151138305     -71.1835174560
116 124    0    0     -0.4621044635     -9.7616577148     -0.0478864765     -0.0216385149     0.0012650209     0.0350836849     36.4257926940     78.0151138305     -71.1835174560
117  76    0    0     -0.4501328468     -9.7927837371     -0.0383091812     -0.0045940246     0.0047271828     0.0412090492     36.4257926940     78.0151138305     -71.1835174560
118  28    0    0     -0.4884420394     -9.7401084899     -0.0215489125     0.0236359095     0.0119178283     0.0521281766     36.4257926940     78.0151138305     -71.1835174560
118 236    0    0     -0.4884420394     -9.7401084899     -0.0215489125     0.0236359095     0.0119178283     0.0521281766     36.4257926940     78.0151138305     -71.1835174560
119 188    0    0     -0.5315398693     -9.7017993927     0.0191545906     0.0284296751     0.0113851869     0.0441385698     36.4257926940     78.0151138305     -71.1835174560
120 140    0    0     -0.5291455268     -9.7089824676     0.0215489125     0.0023302993     0.0052598233     0.0199034357     36.4257926940     78.0151138305     -71.1835174560
121  91    0    0     -0.5291455268     -9.7089824676     0.0215489125     0.0023302993     0.0052598233     0.0199034357     36.4257926940     78.0151138305     -71.1835174560
122  43    0    0     -0.5387228012     -9.7712354660     0.0047886476     -0.0205732345     0.0007323807     -0.0045980172     36.4257926940     78.0151138305     -71.1835174560
122 251    0    0     -0.5075965881     -9.7879953384     -0.0359148550     -0.0184426736     0.0001997404     -0.0203109073     39.0526542663     76.4337234497     -71.3522033691
123 203    0    0     -0.5075965881     -9.7879953384     -0.0359148550     -0.0184426736     0.0001997404     -0.0203109073     39.0526542663     76.4337234497     -71.3522033691
124 155    0    0     -0.5123852729     -9.7736291885     0.0095772953     -0.0000665821     0.0033955817     -0.0165824270     39.0526542663     76.4337234497     -71.3522033691
125 108    0    0     -0.4836534023     -9.7425031661     -0.0119716191     0.0055261402     0.0033955817     -0.0224414682     39.0526542663     76.4337234497     -71.3522033691
126  60    0    0     -0.4836534023     -9.7425031661     -0.0119716191     0.0055261402     0.0033955817     -0.0224414682     39.0526542663     76.4337234497     -71.3522033691
127  12    0    0     -0.5099909305     -9.7257432937     0.0359148550     0.0063251018     0.0028629419     -0.0261699533     39.0526542663     76.4337234497     -71.3522033691
127 220    0    0     -0.4884420394     -9.7137708663     0.0119716191     -0.0163121104     -0.0019308209     -0.0312300324     39.0526542663     76.4337234497     -71.3522033691
128 172    0    0     -0.4884420394     -9.7137708663     0.0119716191     -0.0163121104     -0.0019308209     -0.0312300324     39.0526542663     76.4337234497     -71.3522033691
129 125    0    0     -0.4429498672     -9.7664461135     -0.0478864765     -0.0261659598     -0.0045940222     -0.0267025899     39.0526542663     76.4337234497     -71.3522033691
130  78    0    0     -0.4573158264     -9.7903900146     -0.0454921483     -0.0027297849     0.0020639815     -0.0027337763     39.0526542663     77.4879837036     -71.0148391723
131  30    0    0     -0.4573158264     -9.7903900146     -0.0454921483     -0.0027297849     0.0020639815     -0.0027337763     39.0526542663     77.4879837036     -71.0148391723
131 237    0    0     -0.4836534023     -9.7927837371     -0.0143659424     0.0247011923     0.0073903846     0.0175065541     39.0526542663     77.4879837036     -71.0148391723
132 189    0    0     -0.5147795677     -9.7520809173     0.0215489125     0.0308265566     0.0065914239     0.0095169506     39.0526542663     77.4879837036     -71.0148391723
133 141    0    0     -0.5147795677     -9.7520809173     0.0215489125     0.0308265566     0.0065914239     0.0095169506     39.0526542663     77.4879837036     -71.0148391723
134  93    0    0     -0.4884420394     -9.6994056701     0.0119716191     0.0097872629     0.0007323807     -0.0157834625     39.0526542663     77.4879837036     -71.0148391723
135  44    0    0     -0.4597101688     -9.7041940689     0.0095772953     -0.0195079536     -0.0056593031     -0.0253709888     39.0526542663     77.4879837036     -71.0148391723
135 252    0    0     -0.4597101688     -9.7041940689     0.0095772953     -0.0195079536     -0.0056593031     -0.0253709888     39.0526542663     77.4879837036     -71.0148391723
136 204    0    0     -0.4429498672     -9.7760238647     -0.0359148550     -0.0261659598     -0.0067245841     -0.0131202626     39.0526542663     77.4879837036     -71.0148391723
137 157    0    0     -0.4429498672     -9.7975721359     -0.0335205316     -0.0032624247     -0.0003329000     0.0111148726     38.8775291442     77.6636886596     -71.8582458496
138 109    0    0     -0.4429498672     -9.7975721359     -0.0335205316     -0.0032624247     -0.0003329000     0.0111148726     38.8775291442     77.6636886596     -71.8582458496
139  61    0    0     -0.4716817855     -9.7688407897     -0.0023943238     0.0207063913     0.0071240653     0.0302899217     38.8775291442     77.6636886596     -71.8582458496
140  13    0    0     -0.4860476970     -9.6922225952     0.0239432382     0.0207063913     0.0076567049     0.0268277597     38.8775291442     77.6636886596     -71.8582458496
140 221    0    0     -0.4860476970     -9.6922225952     0.0239432382     0.0207063913     0.0076567049     0.0268277597     38.8775291442     77.6636886596     -71.8582458496
141 172    0    0     -0.4956250190     -9.7305316925     0.0239432382     -0.0053929853     0.0025966219     0.0103159117     38.8775291442     77.6636886596     -71.8582458496
142 124    0    0     -0.4908363342     -9.7784175872     0.0263375616     -0.0179100332     0.0007323807     -0.0075275382     38.8775291442     77.6636886596     -71.8582458496
143  76    0    0     -0.4908363342     -9.7784175872     0.0263375616     -0.0179100332     0.0007323807     -0.0075275382     38.8775291442     77.6636886596     -71.8582458496
144  28    0    0     -0.4692874431     -9.8023614883     -0.0119716191     -0.0019308235     -0.0019308209     -0.0200445866     38.8775291442     77.6636886596     -71.8582458496
144 237    0    0     -0.4357668876     -9.7472915649     0.0119716191     0.0185758304     0.0025966219     -0.0069948983     39.0526542663     77.1365661621     -72.0269241333
145 189    0    0     -0.4357668876     -9.7472915649     0.0119716191     0.0185758304     0.0025966219     -0.0069948983     39.0526542663     77.1365661621     -72.0269241333
146 141    0    0     -0.4573158264     -9.7137708663     0.0119716191     0.0188421478     0.0031292619     0.0191044788     39.0526542663     77.1365661621     -72.0269241333
147  93    0    0     -0.4644988059     -9.7496862411     -0.0047886476     0.0025966186     0.0007323807     0.0438722515     39.0526542663     77.1365661621     -72.0269241333
148  45    0    0     -0.4644988059     -9.7496862411     -0.0047886476     0.0025966186     0.0007323807     0.0438722515     39.0526542663     77.1365661621     -72.0269241333
148 252    0    0     -0.5075965881     -9.7640523910     0.0095772953     -0.0024634637     -0.0005992200     0.0499976110     39.0526542663     77.1365661621     -72.0269241333
149 204    0    0     -0.5243568897     -9.7640523910     0.0143659424     0.0004660580     -0.0013981805     0.0324204874     39.0526542663     77.1365661621     -72.0269241333
150 156    0    0     -0.5243568897     -9.7640523910     0.0143659424     0.0004660580     -0.0013981805     0.0324204874     39.0526542663     77.1365661621     -72.0269241333
151 108    0    0     -0.5147795677     -9.7520809173     0.0167602658     -0.0024634637     -0.0019308209     -0.0016684950     39.0526542663     77.1365661621     -72.0269241333
152  60    0    0     -0.5099909305     -9.7640523910     0.0143659424     -0.0008655433     -0.0011318604     -0.0317626738     39.0526542663     77.1365661621     -72.0269241333
153  12    0    0     -0.5099909305     -9.7640523910     0.0143659424     -0.0008655433     -0.0011318604     -0.0317626738     39.0526542663     77.1365661621     -72.0269241333
153 220    0    0     -0.4788647174     -9.7520809173     -0.0407035017     0.0052598214     0.0012650209     -0.0461439657     38.3521575927     77.4879837036     -71.6895599365
154 172    0    0     -0.4501328468     -9.7448978424     0.0359148550     0.0247011923     0.0039282226     -0.0413502025     38.3521575927     77.4879837036     -71.6895599365
155 124    0    0     -0.4501328468     -9.7448978424     0.0359148550     0.0247011923     0.0039282226     -0.0413502025     38.3521575927     77.4879837036     -71.6895599365
156  76    0    0     -0.4333725929     -9.6874332427     0.0383091812     0.0262991142     0.0039282226     -0.0109897005     38.3521575927     77.4879837036     -71.6895599365
157  28    0    0     -0.4716817855     -9.7185602188     0.0335205316     0.0052598214     0.0020639815     0.0215013599     38.3521575927     77.4879837036     -71.6895599365
157 235    0    0     -0.4716817855     -9.7185602188     0.0335205316     0.0052598214     0.0020639815     0.0215013599     38.3521575927     77.4879837036     -71.6895599365
158 187    0    0     -0.5004136562     -9.7760238647     0.0023943238     -0.0075235471     0.0001997404     0.0284256820     38.3521575927     77.4879837036     -71.6895599365
159 139    0    0     -0.5291455268     -9.8023614883     0.0000000000     0.0001997370     0.0007323807     0.0172402358     38.3521575927     77.4879837036     -71.6895599365
160  89    0    0     -0.5291455268     -9.8023614883     0.0000000000     0.0001997370     0.0007323807     0.0172402358     38.3521575927     77.4879837036     -71.6895599365
161  40    0    0     -0.5171739578     -9.7640523910     0.0239432382     0.0079230217     0.0007323807     -0.0165824270     38.7024040222     76.7851409912     -70.6774749755
161 247    0    0     -0.4740760803     -9.7401084899     0.0359148550     0.0159126281     0.0020639815     -0.0538672447     38.7024040222     76.7851409912     -70.6774749755
162 199    0    0     -0.4740760803     -9.7401084899     0.0359148550     0.0159126281     0.0020639815     -0.0538672447     38.7024040222     76.7851409912     -70.6774749755
163 150    0    0     -0.4190066337     -9.7041940689     0.0454921483     0.0105862236     0.0023303015     -0.0677158927     38.7024040222     76.7851409912     -70.6774749755
164 102    0    0     -0.3902747631     -9.7185602188     0.0287318849     0.0015313384     0.0004660605     -0.0442797231     38.7024040222     76.7851409912     -70.6774749755
165  54    0    0     -0.3902747631     -9.7185602188     0.0287318849     0.0015313384     0.0004660605     -0.0442797231     38.7024040222     76.7851409912     -70.6774749755
166   5    0    0     -0.4166123390     -9.7760238647     0.0239432382     -0.0019308235     -0.0005992200     -0.0024674563     38.7024040222     76.7851409912     -70.6774749755
166 213    0    0     -0.4477385520     -9.7472915649     0.0407035017     0.0004660580     0.0004660605     0.0241645598     38.7024040222     76.7851409912     -70.6774749755
167 164    0    0     -0.4477385520     -9.7472915649     0.0407035017     0.0004660580     0.0004660605     0.0241645598     38.7024040222     76.7851409912     -70.6774749755
168 115    0    0     -0.4692874431     -9.7281370162     -0.0143659424     -0.0035287439     0.0031292619     0.0313552045     39.0526542663     76.7851409912     -70.6774749755
169  67    0    0     -0.4740760803     -9.7401084899     0.0335205316     -0.0045940246     0.0015313410     0.0188381557     39.0526542663     76.7851409912     -70.6774749755
170  18    0    0     -0.4740760803     -9.7401084899     0.0335205316     -0.0045940246     0.0015313410     0.0188381557     39.0526542663     76.7851409912     -70.6774749755
170 226    0    0     -0.4788647174     -9.7257432937     0.0119716191     -0.0115183484     -0.0011318604     -0.0069948983     39.0526542663     76.7851409912     -70.6774749755
171 178    0    0     -0.4333725929     -9.7496862411     0.0359148550     -0.0128499507     -0.0043277025     -0.0277678704     39.0526542663     76.7851409912     -70.6774749755
172 131    0    0     -0.4333725929     -9.7496862411     0.0359148550     -0.0128499507     -0.0043277025     -0.0277678704     39.0526542663     76.7851409912     -70.6774749755
173  83    0    0     -0.4357668876     -9.7664461135     -0.0047886476     -0.0032624247     -0.0027297811     -0.0259036302     39.0526542663     76.7851409912     -70.6774749755
174  35    0    0     -0.4285839557     -9.7496862411     0.0670410633     0.0129831051     0.0001997404     -0.0077938594     39.0526542663     76.7851409912     -70.6774749755
174 243    0    0     -0.4285839557     -9.7496862411     0.0670410633     0.0129831051     0.0001997404     -0.0077938594     39.0526542663     76.7851409912     -70.6774749755
175 195    0  -83     -0.4381612300     -9.7305316925     0.0263375616     0.0081893434     -0.0013981805     0.0036579074     39.5780258178     76.9608535766     -70.8461532592
176 146    0    0     -0.4261896133     -9.7496862411     0.0263375616     -0.0104530680     -0.0083225059     -0.0019348161     39.5780258178     76.9608535766     -70.8461532592
177  99    0   15     -0.4261896133     -9.7496862411     0.0263375616     -0.0104530680     -0.0083225059     -0.0019348161     39.5780258178     76.9608535766     -70.8461532592
178  51    0    0     -0.4429498672     -9.7281370162     -0.0023943238     -0.0272312402     -0.0088551454     0.0044568686     39.5780258178     76.9608535766     -70.8461532592
179   3    0    0     -0.9792783737     -9.8406705856     -0.0407035017     -0.0349545240     -0.0274975562     0.0167075967     39.5780258178     76.9608535766     -70.8461532592
179 211    0    0     -0.9792783737     -9.8406705856     -0.0407035017     -0.0349545240     -0.0274975562     0.0167075967     39.5780258178     76.9608535766     -70.8461532592
180 164    0    0     -0.2753472328     -9.6515188217     -0.0119716191     -0.0301607608     -0.2789037704     0.0188381557     39.5780258178     76.9608535766     -70.8461532592
181 116    0    0     -0.4357668876     -9.7832069396     -0.0143659424     -0.0346882057     -0.1995403766     0.0436059284     39.5780258178     76.9608535766     -70.8461532592
182  69    0    0     -0.4357668876     -9.7832069396     -0.0143659424     -0.0346882057     -0.1995403766     0.0436059284     39.5780258178     76.9608535766     -70.8461532592
183  21    0    0     -0.4884420394     -9.8143329620     -0.0263375616     -0.0381503629     -0.1854254150     0.0558566570     38.0019073486     76.7851409912     -70.3401107788
183 229    0    0     -0.4429498672     -9.7688407897     -0.0311262083     -0.0171110725     -0.1777021312     0.0412090492     38.0019073486     76.7851409912     -70.3401107788
184 182   -1    0     -0.4429498672     -9.7688407897     -0.0311262083     -0.0171110725     -0.1777021312     0.0412090492     38.0019073486     76.7851409912     -70.3401107788
185 134   -1    0     -0.5147795677     -9.7329254150     0.0000000000     -0.0027297849     -0.1313624262     0.0294909620     38.0019073486     76.7851409912     -70.3401107788
186  85   -1    0     -0.4573158264     -9.7616577148     -0.0047886476     -0.0157794723     -0.0847563838     -0.0056632986     38.0019073486     76.7851409912     -70.3401107788
187  37   -1    0     -0.4573158264     -9.7616577148     -0.0047886476     -0.0157794723     -0.0847563838     -0.0056632986     38.0019073486     76.7851409912     -70.3401107788
187 246    0    0     -0.4477385520     -9.8023614883     -0.0311262083     -0.0117846691     -0.0211058712     -0.0240393900     38.0019073486     76.7851409912     -70.3401107788
188 198    0    0     -0.4501328468     -9.7568693161     -0.0239432382     0.0135157465     -0.0000665798     -0.0200445866     38.0019073486     76.7851409912     -70.3401107788
189 150    0    0     -0.4501328468     -9.7568693161     -0.0239432382     0.0135157465     -0.0000665798     -0.0200445866     38.0019073486     76.7851409912     -70.3401107788
190 102    0    0     -0.4285839557     -9.7233486175     0.0167602658     0.0318918371     0.0020639815     -0.0088591394     38.0019073486     76.7851409912     -70.3401107788
191  54    0    0     -0.4621044635     -9.7209539413     0.0023943238     0.0276307129     0.0031292619     0.0140443935     37.6516609191     76.4337234497     -70.3401107788
192   5    0    0     -0.4621044635     -9.7209539413     0.0023943238     0.0276307129     0.0031292619     0.0140443935     37.6516609191     76.4337234497     -70.3401107788
192 213    0    0     -0.4573158264     -9.7377147674     0.0239432382     0.0185758304     0.0033955817     0.0284256820     37.6516609191     76.4337234497     -70.3401107788
193 165    0    0     -0.4788647174     -9.7329254150     0.0526751232     0.0068577413     0.0033955817     0.0313552045     37.6516609191     76.4337234497     -70.3401107788
194 117    0    0     -0.4788647174     -9.7329254150     0.0526751232     0.0068577413     0.0033955817     0.0313552045     37.6516609191     76.4337234497     -70.3401107788
195  69    0    0     -0.5123852729     -9.7377147674     0.0718297100     -0.0160457921     0.0009987009     0.0241645598     37.6516609191     76.4337234497     -70.3401107788
196  20    0    0     -0.5004136562     -9.7329254150     0.0239432382     -0.0402809238     -0.0011318604     0.0081853504     37.6516609191     76.4337234497     -70.3401107788
196 228    0    0     -0.5004136562     -9.7329254150     0.0239432382     -0.0402809238     -0.0011318604     0.0081853504     37.6516609191     76.4337234497     -70.3401107788
197 180    0    0     -0.4932306766     -9.7903900146     -0.0215489125     -0.0424114894     -0.0027297811     -0.0072612180     37.6516609191     76.4337234497     -70.3401107788
198 132    0    0     -0.5004136562     -9.8334875106     -0.0550694465     -0.0141815519     0.0023303015     -0.0192456245     37.3014144897     78.8936614990     -70.3401107788
199  84    0    0     -0.5004136562     -9.8334875106     -0.0550694465     -0.0141815519     0.0023303015     -0.0192456245     37.3014144897     78.8936614990     -70.3401107788
200  36    0    0     -0.4956250190     -9.7712354660     0.0023943238     0.0257664704     0.0100535857     -0.0336269140     37.3014144897     78.8936614990     -70.3401107788
200 244    0    0     -0.4333725929     -9.7161655426     0.0191545906     0.0286959934     0.0097872657     -0.0413502025     37.3014144897     78.8936614990     -70.3401107788
201 196    0    0     -0.4333725929     -9.7161655426     0.0191545906     0.0286959934     0.0097872657     -0.0413502025     37.3014144897     78.8936614990     -70.3401107788
202 148    0    0     -0.4142179965     -9.6946163177     0.0095772953     0.0057924613     0.0081893444     -0.0192456245     37.3014144897     78.8936614990     -70.3401107788
203 100    0    0     -0.4166123390     -9.7544746398     -0.0167602658     -0.0112520289     0.0052598233     0.0196371173     37.3014144897     78.8936614990     -70.3401107788
204  52    0    0     -0.4166123390     -9.7544746398     -0.0167602658     -0.0112520289     0.0052598233     0.0196371173     37.3014144897     78.8936614990     -70.3401107788
205   4    0    0     -0.4573158264     -9.7856006622     -0.0263375616     -0.0104530680     0.0068577442     0.0539924144     37.3014144897     78.8936614990     -70.3401107788
205 212    0    0     -0.5099909305     -9.7999668121     -0.0311262083     0.0121841442     0.0103199064     0.0563892936     38.7024040222     77.1365661621     -72.3642883300
206 163    0    0     -0.5099909305     -9.7999668121     -0.0311262083     0.0121841442     0.0103199064     0.0563892936     38.7024040222     77.1365661621     -72.36428
