# Supplementary material for: A localization method for wireless capsule endoscopy using side wall cameras and IMU sensor
Source: Sci Rep. 2021 May 27;11:11204. doi: 10.1038/s41598-021-90523-w (PMC8160358; doi:10.1038/s41598-021-90523-w)
Supplement: Supplementary file 1 — Supplementary Information. [file 41598_2021_90523_MOESM1_ESM.zip › data/sup3]

231 140    0    0     -0.4453442096     -9.7377147674     0.3208393812     -0.0045940246     -0.0032624220     -0.0109897005     58.1411705017     77.6636886596     -62.0747261047
232  92    0    0     -0.4453442096     -9.7377147674     0.3208393812     -0.0045940246     -0.0032624220     -0.0109897005     58.1411705017     77.6636886596     -62.0747261047
233  43    0    0     -0.4118237018     -9.7520809173     0.3447826147     0.0017976593     -0.0064582638     -0.0235067486     58.1411705017     77.6636886596     -62.0747261047
233 251    0    0     -0.4022463798     -9.7760238647     0.3423882961     0.0127167868     -0.0115183472     -0.0267025899     58.1411705017     77.6636886596     -62.0747261047
234 204    0    0     -0.4022463798     -9.7760238647     0.3423882961     0.0127167868     -0.0115183472     -0.0267025899     58.1411705017     77.6636886596     -62.0747261047
235 156    0    0     -0.4046407222     -9.7640523910     0.3352053165     0.0228369522     -0.0120509874     -0.0205772256     58.1411705017     77.6636886596     -62.0747261047
236 108    0    0     -0.4142179965     -9.7377147674     0.3830918121     0.0273643946     -0.0107193851     -0.0152508234     58.1411705017     77.6636886596     -62.0747261047
237  60    0    0     -0.4142179965     -9.7377147674     0.3830918121     0.0273643946     -0.0107193851     -0.0152508234     58.1411705017     77.6636886596     -62.0747261047
238  13    0    0     -0.3950634002     -9.7329254150     0.3759088277     0.0284296751     -0.0069909038     -0.0104570603     58.1411705017     77.6636886596     -62.0747261047
238 220    0    0     -0.4094293594     -9.7425031661     0.3830918121     0.0305602335     -0.0000665798     -0.0022011361     60.7680282592     75.7308883666     -62.5807723999
239 172    0    0     -0.4094293594     -9.7425031661     0.3830918121     0.0305602335     -0.0000665798     -0.0022011361     60.7680282592     75.7308883666     -62.5807723999
240 124    0    0     -0.3783031463     -9.7496862411     0.4118237018     0.0289623165     0.0041945428     0.0015273462     60.7680282592     75.7308883666     -62.5807723999
241  75    0    0     -0.4429498672     -9.7137708663     0.4142179965     0.0175105466     0.0063251042     0.0081853504     60.7680282592     75.7308883666     -62.5807723999
242  27    0    0     -0.4429498672     -9.7137708663     0.4142179965     0.0175105466     0.0063251042     0.0081853504     60.7680282592     75.7308883666     -62.5807723999
242 234    0    0     -0.4070350170     -9.7568693161     0.3950634002     0.0073903808     0.0025966219     -0.0056632986     60.7680282592     75.7308883666     -62.5807723999
243 186    0    0     -0.4118237018     -9.7640523910     0.3806974601     0.0001997370     -0.0016645008     -0.0128539419     60.7680282592     75.7308883666     -62.5807723999
244 137    0    0     -0.4118237018     -9.7640523910     0.3806974601     0.0001997370     -0.0016645008     -0.0128539419     60.7680282592     75.7308883666     -62.5807723999
245  89    0    0     -0.4190066337     -9.7472915649     0.4046407222     -0.0013981833     -0.0045940222     -0.0155171442     60.7680282592     75.7308883666     -62.5807723999
246  41    0    0     -0.4022463798     -9.7233486175     0.3902747631     -0.0016645026     -0.0045940222     -0.0136529028     59.5421600341     76.2580108642     -62.0747261047
246 249    0    0     -0.4022463798     -9.7233486175     0.3902747631     -0.0016645026     -0.0045940222     -0.0136529028     59.5421600341     76.2580108642     -62.0747261047
247 201    0    0     -0.4046407222     -9.7544746398     0.3974577426     0.0020639784     -0.0019308209     -0.0067285780     59.5421600341     76.2580108642     -62.0747261047
248 153    0    0     -0.3998520660     -9.7568693161     0.3878804397     0.0100535845     -0.0013981805     -0.0037990567     59.5421600341     76.2580108642     -62.0747261047
249 104    0    0     -0.3998520660     -9.7568693161     0.3878804397     0.0100535845     -0.0013981805     -0.0037990567     59.5421600341     76.2580108642     -62.0747261047
250  56    0    0     -0.4094293594     -9.7305316925     0.3830918121     0.0185758304     0.0007323807     -0.0006032148     59.5421600341     76.2580108642     -62.0747261047
251   7    0    0     -0.4022463798     -9.7257432937     0.4357668876     0.0177768683     0.0001997404     0.0039242279     59.5421600341     76.2580108642     -62.0747261047
251 214    0    0     -0.4022463798     -9.7257432937     0.4357668876     0.0177768683     0.0001997404     0.0039242279     59.5421600341     76.2580108642     -62.0747261047
252 166    0    0     -0.4214009761     -9.7329254150     0.4285839557     0.0116515028     0.0025966219     0.0039242279     59.5421600341     76.2580108642     -62.0747261047
253 117    0    0     -0.4381612300     -9.7353200912     0.3926690864     0.0081893434     -0.0008655404     -0.0080601787     59.8924102783     75.9065933227     -62.0747261047
254  69    0    0     -0.4381612300     -9.7353200912     0.3926690864     0.0081893434     -0.0008655404     -0.0080601787     59.8924102783     75.9065933227     -62.0747261047
255  20    0    0     -0.4166123390     -9.7377147674     0.4142179965     0.0057924613     -0.0101867461     -0.0243057084     59.8924102783     75.9065933227     -62.0747261047
255 228    0    0     -0.3902747631     -9.7329254150     0.4142179965     0.0044608597     -0.0157794690     -0.0376217174     59.8924102783     75.9065933227     -62.0747261047
  0 180    0    0     -0.3902747631     -9.7329254150     0.4142179965     0.0044608597     -0.0157794690     -0.0376217174     59.8924102783     75.9065933227     -62.0747261047
  1 132    0    0     -0.3519655704     -9.7616577148     0.4285839557     0.0001997370     -0.0101867461     -0.0328279542     59.8924102783     75.9065933227     -62.0747261047
  2  84    0    0     -0.3902747631     -9.7544746398     0.4094293594     -0.0096541080     -0.0013981805     -0.0200445866     59.8924102783     75.9065933227     -62.0747261047
  3  35    0    0     -0.3902747631     -9.7544746398     0.4094293594     -0.0096541080     -0.0013981805     -0.0200445866     59.8924102783     75.9065933227     -62.0747261047
  3 242    0    0     -0.3639371871     -9.7353200912     0.3974577426     -0.0088551473     -0.0048603429     -0.0264362716     59.8924102783     75.9065933227     -62.0747261047
  4 195    0    0     -0.3974577426     -9.7472915649     0.3663315296     -0.0040613842     -0.0067245841     -0.0264362716     60.7680282592     75.7308883666     -63.2554969787
  5 147    0    0     -0.3974577426     -9.7472915649     0.3663315296     -0.0040613842     -0.0067245841     -0.0264362716     60.7680282592     75.7308883666     -63.2554969787
  6  99    0    0     -0.3806974601     -9.7592630386     0.3974577426     0.0017976593     -0.0093877849     -0.0354911565     60.7680282592     75.7308883666     -63.2554969787
  7  51    0    0     -0.3471769332     -9.7377147674     0.4022463798     0.0041945409     -0.0101867461     -0.0464102840     60.7680282592     75.7308883666     -63.2554969787
  8   2    0    0     -0.3471769332     -9.7377147674     0.4022463798     0.0041945409     -0.0101867461     -0.0464102840     60.7680282592     75.7308883666     -63.2554969787
  8 210    0    0     -0.3280223608     -9.7520809173     0.4644988059     -0.0000665821     -0.0064582638     -0.0429481220     60.7680282592     75.7308883666     -63.2554969787
  9 162    0    0     -0.3232336997     -9.7305316925     0.4142179965     -0.0088551473     0.0023303015     -0.0277678704     60.7680282592     75.7308883666     -63.2554969787
 10 113    0    0     -0.3232336997     -9.7305316925     0.4142179965     -0.0088551473     0.0023303015     -0.0277678704     60.7680282592     75.7308883666     -63.2554969787
 11  65    0    0     -0.3160507440     -9.7353200912     0.4237952709     -0.0181763534     0.0116515064     -0.0107233810     60.7680282592     75.7308883666     -63.2554969787
 12  17    0    0     -0.3519655704     -9.7353200912     0.4070350170     -0.0213721966     0.0228369522     0.0015273462     60.0675354003     76.4337234497     -62.9181327819
 12 225    0    0     -0.3519655704     -9.7353200912     0.4070350170     -0.0213721966     0.0228369522     0.0015273462     60.0675354003     76.4337234497     -62.9181327819
 13 177    0    0     -0.3304166793     -9.7664461135     0.3663315296     -0.0181763534     0.0262991166     0.0041905479     60.0675354003     76.4337234497     -62.9181327819
 14 129    0    0     0.0095772953     -9.6275758743     0.1388707752     -0.0232364368     0.1211090922     -0.0397522783     60.0675354003     76.4337234497     -62.9181327819
 15  81    0    0     0.0095772953     -9.6275758743     0.1388707752     -0.0232364368     0.1211090922     -0.0397522783     60.0675354003     76.4337234497     -62.9181327819
 16  33    0    0     -0.6249184608     -9.8071498870     0.4573158264     -0.0472052526     0.3325673103     -0.0927499866     60.0675354003     76.4337234497     -62.9181327819
 16 241    0    0     -0.2035175085     -9.7472915649     0.3495712518     -0.0216385149     0.2659872770     -0.0741075801     60.0675354003     76.4337234497     -62.9181327819
 17 194    0    0     -0.2035175085     -9.7472915649     0.3495712518     -0.0216385149     0.2659872770     -0.0741075801     60.0675354003     76.4337234497     -62.9181327819
 18 146    0    0     -0.3591485500     -9.7257432937     0.3639371871     -0.0285628414     0.3011415243     -0.0847603797     60.0675354003     76.4337234497     -62.9181327819
 19  98    0    0     -0.2921074867     -9.7568693161     0.3519655704     -0.0248343563     0.2832980632     -0.0836951065     60.0675354003     76.4337234497     -62.9181327819
 20  51    0    1     -0.2921074867     -9.7568693161     0.3519655704     -0.0248343563     0.2832980632     -0.0836951065     60.0675354003     76.4337234497     -62.9181327819
 21   3    0    2     -0.0430978250     -9.7736291885     0.1699969768     -0.0171110725     0.2795696020     -0.0773034191     60.9431533813     77.6636886596     -61.7373657226
 21 211    0    1     0.0478864765     -9.7903900146     0.1316878080     -0.0258996367     0.4121970653     -0.0778360605     60.9431533813     77.6636886596     -61.7373657226
 22 163    0    2     0.0478864765     -9.7903900146     0.1316878080     -0.0258996367     0.4121970653     -0.0778360605     60.9431533813     77.6636886596     -61.7373657226
 23 115    0    3     -0.3447826147     -9.7329254150     0.3016848087     -0.0490694952     0.5666627407     -0.0847603797     60.9431533813     77.6636886596     -61.7373657226
 24  67    0    3     -0.0454921483     -9.7329254150     0.1795742750     -0.0306933999     0.6396344184     -0.0749065399     60.9431533813     77.6636886596     -61.7373657226
 25  20    0    4     -0.0454921483     -9.7329254150     0.1795742750     -0.0306933999     0.6396344184     -0.0749065399     60.9431533813     77.6636886596     -61.7373657226
 25 228    1    4     -0.1077445626     -9.7257432937     0.2873188495     -0.0663803005     0.9016935348     -0.0983427143     60.9431533813     77.6636886596     -61.7373657226
 26 180    1    4     -0.5291455268     -9.7856006622     0.5483001708     -0.0804952716     0.9704040527     -0.0376217174     60.9431533813     77.6636886596     -61.7373657226
 27 132    1    4     -0.5291455268     -9.7856006622     0.5483001708     -0.0804952716     0.9704040527     -0.0376217174     60.9431533813     77.6636886596     -61.7373657226
 28  84    2    5     0.2154891252     -9.6826448440     0.0670410633     -0.0400146055     0.8457662582     0.0148433542     60.7680282592     77.1365661621     -60.8939590454
 29  36    1    5     -0.2968961238     -9.7592630386     0.2705585718     -0.0525316524     1.0463052988     0.0007283860     60.7680282592     77.1365661621     -60.8939590454
 29 244    2    5     -0.2968961238     -9.7592630386     0.2705585718     -0.0525316524     1.0463052988     0.0007283860     60.7680282592     77.1365661621     -60.8939590454
 30 196    3    5     -0.1652083396     -9.8239097595     0.1556310415     -0.0181763534     1.0577571392     0.0097832717     60.7680282592     77.1365661621     -60.8939590454
 31 148    2    5     0.0766183614     -9.7640523910     0.0550694465     0.0220379924     1.0313913822     0.0025926268     60.7680282592     77.1365661621     -60.8939590454
 32  99    3    5     0.0766183614     -9.7640523910     0.0550694465     0.0220379924     1.0313913822     0.0025926268     60.7680282592     77.1365661621     -60.8939590454
 33  51    3    5     0.0239432382     -9.7688407897     0.1292934894     0.0119178236     1.2423169612     -0.0426817989     60.7680282592     77.1365661621     -60.8939590454
 34   3    3    6     -0.3567542552     -9.7089824676     0.3926690864     -0.0061919460     1.4263441562     -0.0325616335     60.7680282592     77.1365661621     -60.8939590454
 34 211    3    6     -0.3567542552     -9.7089824676     0.3926690864     -0.0061919460     1.4263441562     -0.0325616335     60.7680282592     77.1365661621     -60.8939590454
 35 163    3    6     -0.2609812974     -9.7233486175     0.2514039993     -0.0000665821     1.2878577709     0.0372142505     58.8416671752     78.0151138305     -57.0142860412
 36 115    3    6     -0.4214009761     -9.7808122634     0.2490096569     -0.0152468309     1.2748080492     0.0425406503     58.8416671752     78.0151138305     -57.0142860412
 37  67    3    5     -0.4214009761     -9.7808122634     0.2490096569     -0.0152468309     1.2748080492     0.0425406503     58.8416671752     78.0151138305     -57.0142860412
 38  18    3    5     -0.4381612300     -9.8215160369     0.2107004880     -0.0125836300     1.2074290513     0.0481333732     58.8416671752     78.0151138305     -57.0142860412
 38 226    2    5     -0.2681642532     -9.7856006622     0.2442210197     -0.0059256258     1.2130217552     0.0033915877     58.8416671752     78.0151138305     -57.0142860412
 39 178    2    5     -0.2681642532     -9.7856006622     0.2442210197     -0.0059256258     1.2130217552     0.0033915877     58.8416671752     78.0151138305     -57.0142860412
 40 130    3    5     -0.4333725929     -9.7161655426     0.2083061695     0.0108525443     1.3067665100     -0.0525356483     58.8416671752     78.0151138305     -57.0142860412
 41  82    4    4     -0.1915459060     -9.7760238647     -0.0383091812     0.0294949531     1.3672211170     -0.0956795120     58.8416671752     78.0151138305     -57.0142860412
 42  35    4    4     -0.1915459060     -9.7760238647     -0.0383091812     0.0294949531     1.3672211170     -0.0956795120     58.8416671752     78.0151138305     -57.0142860412
 42 243    4    5     -0.2298550844     -9.7065887451     -0.0263375616     0.0175105466     1.3698843717     -0.1068649530     60.4177818298     76.4337234497     -54.8214302062
 43 195    5    5     -0.0430978250     -9.7999668121     0.0957729530     -0.0293617992     1.5070391654     -0.1036691188     60.4177818298     76.4337234497     -54.8214302062
 44 148    6    5     -0.0430978250     -9.7999668121     0.0957729530     -0.0293617992     1.5070391654     -0.1036691188     60.4177818298     76.4337234497     -54.8214302062
 45 100    7    5     -0.2801358699     -9.7736291885     0.2394323587     -0.0879522323     1.6894684791     -0.0570630931     60.4177818298     76.4337234497     -54.8214302062
 46  53    7    5     -0.3735145092     -9.7903900146     0.1005615949     -0.0671792602     1.6188937187     -0.0820971870     60.4177818298     76.4337234497     -54.8214302062
 47   5    8    6     -0.3735145092     -9.7903900146     0.1005615949     -0.0671792602     1.6188937187     -0.0820971870     60.4177818298     76.4337234497     -54.8214302062
 47 213    9    6     -0.3783031463     -9.7736291885     0.1604196929     -0.0466726112     1.4367307662     -0.1042017579     60.4177818298     76.4337234497     -54.8214302062
 48 165    8    7     -0.2274607658     -9.7808122634     0.2609812974     -0.0067245869     1.2236745357     -0.1129903197     60.4177818298     76.4337234497     -54.8214302062
 49 118    7    7     -0.2274607658     -9.7808122634     0.2609812974     -0.0067245869     1.2236745357     -0.1129903197     60.4177818298     76.4337234497     -54.8214302062
 50  70    7    6     0.1388707752     -9.7544746398     -0.2154891252     0.0324244785     1.1405826807     -0.0890215110     60.4177818298     76.4337234497     -54.8214302062
 51  22    7    6     -0.3328109979     -9.8406705856     0.1029559254     0.0345550417     1.3400564193     -0.1271052837     58.6665420532     77.4879837036     -51.4478034973
 51 230    6    7     -0.3328109979     -9.8406705856     0.1029559254     0.0345550417     1.3400564193     -0.1271052837     58.6665420532     77.4879837036     -51.4478034973
 52 182    6    7     -0.2226721048     -9.8478536605     0.0215489125     0.0811610698     1.0074225664     -0.0413502025     58.6665420532     77.4879837036     -51.4478034973
 53 134    6    6     -0.0694353866     -9.7999668121     -0.0718297100     0.1251038908     0.7379065513     -0.0229741072     58.6665420532     77.4879837036     -51.4478034973
 54  86    5    6     -0.0694353866     -9.7999668121     -0.0718297100     0.1251038908     0.7379065513     -0.0229741072     58.6665420532     77.4879837036     -51.4478034973
 55  38    4    7     -0.2897131729     -9.6898279190     -0.0359148550     0.1051298737     0.6774518966     -0.0389533185     58.6665420532     77.4879837036     -51.4478034973
 55 247    3    7     -0.1867572593     -9.7544746398     0.0215489125     0.0976729202     0.5293779373     -0.0229741072     58.6665420532     77.4879837036     -51.4478034973
 56 199    2    8     -0.1867572593     -9.7544746398     0.0215489125     0.0976729202     0.5293779373     -0.0229741072     58.6665420532     77.4879837036     -51.4478034973
 57 151    2    9     -0.1652083396     -9.8095445632     0.1843629074     0.0971402740     0.4417585849     -0.0080601787     58.6665420532     77.4879837036     -51.4478034973
 58 103    2    9     -0.2035175085     -9.7544746398     -0.0023943238     0.1147174000     0.3647920608     -0.0011358549     57.9660453796     79.2450790405     -49.7609901428
 59  55    1    9     -0.2035175085     -9.7544746398     -0.0023943238     0.1147174000     0.3647920608     -0.0011358549     57.9660453796     79.2450790405     -49.7609901428
 60   6    1    9     -0.1676026582     -9.7089824676     -0.1053502440     0.1088583707     0.2433500528     0.0095169506     57.9660453796     79.2450790405     -49.7609901428
 60 213    1   11     -0.0359148550     -9.7233486175     0.2801358699     0.0508005666     0.1903523349     0.0129791128     57.9660453796     79.2450790405     -49.7609901428
 61 165    0   12     -0.0359148550     -9.7233486175     0.2801358699     0.0508005666     0.1903523349     0.0129791128     57.9660453796     79.2450790405     -49.7609901428
 62 116    0   12     -0.1867572593     -9.8047552108     0.2585869789     0.0406804037     0.1493390321     0.0204360771     57.9660453796     79.2450790405     -49.7609901428
 63  68    0   12     0.0359148550     -9.7856006622     0.1077445626     0.0550616931     0.0699756193     0.0441385698     57.9660453796     79.2450790405     -49.7609901428
 64  19    0   13     0.0359148550     -9.7856006622     0.1077445626     0.0550616931     0.0699756193     0.0441385698     57.9660453796     79.2450790405     -49.7609901428
 64 226    0   14     -0.1436594247     -9.6898279190     0.1053502440     0.0497352933     0.0934117984     0.0161749553     57.9660453796     79.2450790405     -49.7609901428
 65 178    0   14     -0.0430978250     -9.8095445632     0.2873188495     0.0404140806     0.0926128292     0.0081853504     57.9660453796     79.2450790405     -49.7609901428
 66 129    0   15     -0.0430978250     -9.8095445632     0.2873188495     0.0404140806     0.0926128292     0.0081853504     57.4406738281     76.6094360351     -49.9296722412
 67  81    0   15     -0.0239432382     -9.8310928344     0.3423882961     0.0409467220     0.1666498279     -0.0112560212     57.4406738281     76.6094360351     -49.9296722412
 68  33    0   15     -0.0239432382     -9.8310928344     0.3423882961     0.0409467220     0.1666498279     -0.0112560212     57.4406738281     76.6094360351     -49.9296722412
 68 241    0   15     -0.0478864765     -9.6323642730     0.0215489125     0.0510668849     0.2241750001     -0.0290994691     57.4406738281     76.6094360351     -49.9296722412
 69 193    0   15     -0.3304166793     -9.6539134979     0.3088677406     0.0020639784     0.2971467494     -0.0685148525     57.4406738281     76.6094360351     -49.9296722412
 70 145    0   16     -0.3304166793     -9.6539134979     0.3088677406     0.0020639784     0.2971467494     -0.0685148525     57.4406738281     76.6094360351     -49.9296722412
 71  97    0   16     -0.0263375616     -9.8837680816     0.2298550844     -0.0035287439     0.2928855895     -0.0365564370     57.4406738281     76.6094360351     -49.9296722412
 72  49    0   16     -0.2154891252     -9.7903900146     0.4381612300     0.0081893434     0.3538729190     -0.0362901163     57.4406738281     76.6094360351     -49.9296722412
 73   1    0   15     -0.2154891252     -9.7903900146     0.4381612300     0.0081893434     0.3538729190     -0.0362901163     57.4406738281     76.6094360351     -49.9296722412
 73 209    0   14     -0.1149275422     -9.8023614883     0.3783031463     0.0388161611     0.3008752107     0.0031252670     57.6157989501     77.1365661621     -50.0983543395
 74 161    1   15     -0.1939402198     -9.7425031661     0.3806974601     0.0012650191     0.3623951673     0.0193707962     57.6157989501     77.1365661621     -50.0983543395
 75 113    1   14     -0.1939402198     -9.7425031661     0.3806974601     0.0012650191     0.3623951673     0.0193707962     57.6157989501     77.1365661621     -50.0983543395
 76  65    1   14     -0.1556310415     -9.7664461135     0.4094293594     0.0292286348     0.3597319602     0.0052558288     57.6157989501     77.1365661621     -50.0983543395
 77  17    1   15     -0.1915459060     -9.6946163177     0.3088677406     0.0329571127     0.3453506946     -0.0163161039     57.6157989501     77.1365661621     -50.0983543395
 77 225    1   14     -0.1915459060     -9.6946163177     0.3088677406     0.0329571127     0.3453506946     -0.0163161039     57.6157989501     77.1365661621     -50.0983543395
 78 177    1   14     -0.1149275422     -9.7640523910     0.3375996351     0.0137820672     0.2790369749     -0.0048643379     57.6157989501     77.1365661621     -50.0983543395
 79 129    1   14     -0.2442210197     -9.7520809173     0.3280223608     0.0137820672     0.2883581924     -0.0112560212     57.6157989501     77.1365661621     -50.0983543395
 80  81    1   14     -0.2442210197     -9.7520809173     0.3280223608     0.0137820672     0.2883581924     -0.0112560212     57.6157989501     77.1365661621     -50.0983543395
 81  33    1   14     -0.2130948066     -9.8286991119     0.4285839557     0.0270980715     0.2340288400     -0.0128539419     56.7401771545     77.6636886596     -49.2549476623
 81 241    1   13     -0.0215489125     -9.7017993927     0.2609812974     0.0476047229     0.1703783273     -0.0203109073     56.7401771545     77.6636886596     -49.2549476623
 82 193    0   12     -0.0215489125     -9.7017993927     0.2609812974     0.0476047229     0.1703783273     -0.0203109073     56.7401771545     77.6636886596     -49.2549476623
 83 146    1   13     -0.1795742750     -9.7377147674     0.2274607658     0.0199074277     0.2215117931     -0.0485408449     56.7401771545     77.6636886596     -49.2549476623
 84  98    1   13     -0.1436594247     -9.7712354660     0.2274607658     0.0084556627     0.2010051488     -0.0453450012     56.7401771545     77.6636886596     -49.2549476623
 85  50    0   13     -0.1436594247     -9.7712354660     0.2274607658     0.0084556627     0.2010051488     -0.0453450012     56.7401771545     77.6636886596     -49.2549476623
 86   2    1   14     -0.1292934894     -9.7712354660     0.1652083396     0.0044608597     0.1796995258     -0.0528019666     56.7401771545     77.6636886596     -49.2549476623
 86 210    1   15     -0.0861956501     -9.7329254150     0.2442210197     -0.0136489105     0.1914176177     -0.0655853366     56.7401771545     77.6636886596     -49.2549476623
 87 163    0   15     -0.0861956501     -9.7329254150     0.2442210197     -0.0136489105     0.1914176177     -0.0655853366     56.7401771545     77.6636886596     -49.2549476623
 88 116    1   15     0.0478864765     -9.8837680816     0.2490096569     -0.0085888271     0.2241750001     -0.0725096607     56.7401771545     77.6636886596     -49.2549476623
 89  68    1   15     -0.1340821266     -9.7927837371     0.1843629074     0.0055261402     0.2481438159     -0.0852930259     55.3391838073     78.3665313720     -49.2549476623
 90  20    1   15     -0.1340821266     -9.7927837371     0.1843629074     0.0055261402     0.2481438159     -0.0852930259     55.3391838073     78.3665313720     -49.2549476623
 90 228    2   16     -0.0215489125     -9.7329254150     0.3184450626     0.0084556627     0.1823627376     -0.0408175563     55.3391838073     78.3665313720     -49.2549476623
 91 181    2   16     0.0359148550     -9.6850395202     0.2083061695     0.0041945409     0.1882217597     -0.0293657922     55.3391838073     78.3665313720     -49.2549476623
 92 132    2   16     0.0359148550     -9.6850395202     0.2083061695     0.0041945409     0.1882217597     -0.0293657922     55.3391838073     78.3665313720     -49.2549476623
 93  84    2   16     -0.0598580884     -9.9005289077     0.4022463798     -0.0067245869     0.1898196983     0.0252298402     55.3391838073     78.3665313720     -49.2549476623
 94  36    2   17     -0.1915459060     -9.7784175872     0.0143659424     0.0278970360     0.2659872770     -0.0349585151     55.3391838073     78.3665313720     -49.2549476623
 94 244    2   18     -0.1915459060     -9.7784175872     0.0143659424     0.0278970360     0.2659872770     -0.0349585151     55.3391838073     78.3665313720     -49.2549476623
 95 196    3   19     0.0981672668     -9.7448978424     0.3711201906     0.0361529588     0.2524049520     -0.0229741072     55.3391838073     78.3665313720     -49.2549476623
 96 148    3   19     -0.0742240333     -9.6946163177     0.2059118509     0.0268317556     0.3277735471     -0.0410838794     56.0396804809     77.3122711181     -49.9296722412
 97 100    2   19     -0.0742240333     -9.6946163177     0.2059118509     0.0268317556     0.3277735471     -0.0410838794     56.0396804809     77.3122711181     -49.9296722412
 98  52    2   19     0.1364764571     -9.8717966079     0.4118237018     0.0004660580     0.3168544292     -0.0346921968     56.0396804809     77.3122711181     -49.9296722412
 99   4    2   19     0.0814070034     -9.7879953384     0.5578774452     -0.0016645026     0.3498781204     -0.0549325275     56.0396804809     77.3122711181     -49.9296722412
 99 212    2   20     0.0814070034     -9.7879953384     0.5578774452     -0.0016645026     0.3498781204     -0.0549325275     56.0396804809     77.3122711181     -49.9296722412
100 164    2   19     0.0550694465     -9.7377147674     0.5650603771     0.0159126281     0.3232461214     -0.0101907408     56.0396804809     77.3122711181     -49.9296722412
101 116    1   18     0.0287318849     -9.7377147674     0.4357668876     0.0342887187     0.3461496591     -0.0165824270     56.0396804809     77.3122711181     -49.9296722412
102  68    1   17     0.0287318849     -9.7377147674     0.4357668876     0.0342887187     0.3461496591     -0.0165824270     56.0396804809     77.3122711181     -49.9296722412
103  20    1   17     -0.1508424043     -9.6323642730     0.2298550844     0.0340223979     0.4140612602     -0.0309637165     56.0396804809     77.3122711181     -49.9296722412
103 228    1   17     -0.2681642532     -9.7305316925     0.1604196929     -0.0075235471     0.4649284362     -0.0261699533     55.3391838073     78.3665313720     -48.9175834655
104 181    1   17     -0.2681642532     -9.7305316925     0.1604196929     -0.0075235471     0.4649284362     -0.0261699533     55.3391838073     78.3665313720     -48.9175834655
105 134    1   19     -0.0670410633     -9.7784175872     0.3806974601     -0.0266985988     0.4460196971     -0.0312300324     55.3391838073     78.3665313720     -48.9175834655
106  86    2   20     0.0526751232     -9.8023614883     0.6321014881     -0.0256333160     0.3775754213     0.0236319184     55.3391838073     78.3665313720     -48.9175834655
107  39    2   19     0.0526751232     -9.8023614883     0.6321014881     -0.0256333160     0.3775754213     0.0236319184     55.3391838073     78.3665313720     -48.9175834655
107 247    2   17     0.5459058284     -9.8191213607     0.6273128509     -0.0181763534     0.4683905601     -0.0072612180     55.3391838073     78.3665313720     -48.9175834655
108 200    2   15     -0.1532367229     -9.7305316925     0.3926690864     0.0015313384     0.6122035026     -0.0402849197     55.3391838073     78.3665313720     -48.9175834655
109 152    2   14     -0.1532367229     -9.7305316925     0.3926690864     0.0015313384     0.6122035026     -0.0402849197     55.3391838073     78.3665313720     -48.9175834655
110 104    2   14     -0.0885899734     -9.7281370162     0.1460537433     0.0401477575     0.4801086902     -0.0330942749     55.3391838073     78.3665313720     -48.9175834655
111  57    2   14     0.0000000000     -9.6970109939     0.1963345432     0.0209727120     0.4196539878     -0.0000705747     55.3391838073     78.3665313720     -47.9054946899
112   7    1   15     0.0000000000     -9.6970109939     0.1963345432     0.0209727120     0.4196539878     -0.0000705747     55.3391838073     78.3665313720     -47.9054946899
112 213    1   16     0.4956250190     -9.8406705856     0.4166123390     -0.0149805116     0.4430901527     -0.0187129859     55.3391838073     78.3665313720     -47.9054946899
113 165    2   16     -0.2059118509     -9.7472915649     0.6943538665     -0.0085888271     0.4944899559     -0.0224414682     55.3391838073     78.3665313720     -47.9054946899
114 118    2   17     -0.2059118509     -9.7472915649     0.6943538665     -0.0085888271     0.4944899559     -0.0224414682     55.3391838073     78.3665313720     -47.9054946899
115  70    2   17     -0.0933786296     -9.7712354660     0.3495712518     0.0465394496     0.3368284463     0.0108485519     55.3391838073     78.3665313720     -47.9054946899
116  22    2   16     0.0000000000     -9.6682786941     0.2681642532     0.0428109598     0.2793032884     0.0129791128     55.3391838073     78.3665313720     -47.9054946899
116 228    2   16     0.0000000000     -9.6682786941     0.2681642532     0.0428109598     0.2793032884     0.0129791128     55.3391838073     78.3665313720     -47.9054946899
117 179    1   16     -0.3088677406     -9.7832069396     0.3064734458     -0.0016645026     0.3410895347     0.0308225631     55.3391838073     78.3665313720     -47.9054946899
118 131    1   16     -0.2250664234     -9.7281370162     0.1221105098     -0.0032624247     0.3373610734     0.0137780737     55.3391838073     78.3665313720     -47.9054946899
119  83    2   17     -0.2250664234     -9.7281370162     0.1221105098     -0.0032624247     0.3373610734     0.0137780737     55.3391838073     78.3665313720     -47.9054946899
120  36    3   18     -0.3375996351     -9.7640523910     0.1532367229     -0.0005992222     0.1991409111     0.0574545812     56.0396804809     78.7179489135     -46.8934097290
120 244    4   18     -0.1508424043     -9.7137708663     0.2226721048     0.0009986981     0.0329571223     0.0782275485     56.0396804809     78.7179489135     -46.8934097290
121 195    3   19     -0.1508424043     -9.7137708663     0.2226721048     0.0009986981     0.0329571223     0.0782275485     56.0396804809     78.7179489135     -46.8934097290
122 147    3   20     -0.5459058284     -9.7209539413     0.5099909305     -0.0139152299     0.0915475559     0.0452038526     56.0396804809     78.7179489135     -46.8934097290
123  99    4   18     -0.3184450626     -9.8694019317     0.4333725929     0.0265654349     -0.0298944377     0.1101859688     56.0396804809     78.7179489135     -46.8934097290
124  51    3   17     -0.3184450626     -9.8694019317     0.4333725929     0.0265654349     -0.0298944377     0.1101859688     56.0396804809     78.7179489135     -46.8934097290
125   3    3   18     -0.3375996351     -9.8095445632     0.1819685935     0.0609207391     -0.1654513931     0.1551940917     56.0396804809     78.7179489135     -46.8934097290
125 211    4   18     -0.4118237018     -9.7879953384     0.1364764571     0.0694429826     -0.2789037704     0.1962073898     56.0396804809     78.7179489135     -46.8934097290
126 163    5   19     -0.4118237018     -9.7879953384     0.1364764571     0.0694429826     -0.2789037704     0.1962073898     56.0396804809     78.7179489135     -46.8934097290
127 115    5   19     -0.6416787624     -9.7592630386     0.3854861259     0.0830253028     -0.3590661287     0.2300300359     55.1640625000     78.8936614990     -47.7368164062
128  67    5   18     -0.1292934894     -9.6515188217     0.3447826147     0.0998034763     -0.5734538555     0.3003385543     55.1640625000     78.8936614990     -47.7368164062
129  18    5   20     -0.1292934894     -9.6515188217     0.3447826147     0.0998034763     -0.5734538555     0.3003385543     55.1640625000     78.8936614990     -47.7368164062
129 226    5   20     -0.2130948066     -9.6874332427     0.4716817855     0.0531974506     -0.6224567890     0.2758371353     55.1640625000     78.8936614990     -47.7368164062
130 178    5   19     -0.4453442096     -9.7592630386     0.6943538665     0.0020639784     -0.6781177043     0.2537325382     55.1640625000     78.8936614990     -47.7368164062
131 130    4   20     -0.4453442096     -9.7592630386     0.6943538665     0.0020639784     -0.6781177043     0.2537325382     55.1640625000     78.8936614990     -47.7368164062
132  82    3   19     -0.0383091812     -9.7041940689     0.7254800796     -0.0251006793     -0.7588127136     0.2611895084     55.1640625000     78.8936614990     -47.7368164062
133  33    3   18     -0.2849245071     -9.7353200912     0.7039311408     -0.0525316524     -0.6387023448     0.2018001079     55.1640625000     78.8936614990     -47.7368164062
133 241    3   17     -0.2849245071     -9.7353200912     0.7039311408     -0.0525316524     -0.6387023448     0.2018001079     55.1640625000     78.8936614990     -47.7368164062
134 192    2   16     -0.5842149734     -9.9460210800     0.5506944656     -0.0314923572     -0.6251199722     0.1613194465     58.6665420532     78.1908187866     -47.3994522094
135 145    1   14     -0.5004136562     -9.7784175872     0.7398460388     0.0215053510     -0.7039507865     0.1301599860     58.6665420532     78.1908187866     -47.3994522094
136  97    1   11     -0.5004136562     -9.7784175872     0.7398460388     0.0215053510     -0.7039507865     0.1301599860     58.6665420532     78.1908187866     -47.3994522094
137  49    2   10     -0.3567542552     -9.7137708663     0.3328109979     0.0771662664     -0.7092771530     0.0784938716     58.6665420532     78.1908187866     -47.3994522094
138   1    2   10     -0.5291455268     -9.7401084899     0.4908363342     0.0726388216     -0.6482898712     -0.0064622583     58.6665420532     78.1908187866     -47.3994522094
138 209    2   10     -0.5291455268     -9.7401084899     0.4908363342     0.0726388216     -0.6482898712     -0.0064622583     58.6665420532     78.1908187866     -47.3994522094
139 161    1   11     -0.5842149734     -9.7353200912     0.3471769332     0.0670460987     -0.6448276519     -0.0565304470     58.6665420532     78.1908187866     -47.3994522094
140 114    1   12     -0.5387228012     -9.6922225952     0.5291455268     0.0468057680     -0.6831777572     -0.0781023788     58.6665420532     78.1908187866     -47.3994522094
141  66    2   11     -0.5387228012     -9.6922225952     0.5291455268     0.0468057680     -0.6831777572     -0.0781023788     58.6665420532     78.1908187866     -47.3994522094
142  18    2   12     -0.5698490142     -9.7688407897     0.6775936126     0.0332234358     -0.6922326564     -0.0818308639     57.6157989501     78.1908187866     -50.4357147216
142 227    2   12     -0.2298550844     -9.7664461135     0.6368901252     0.0382835197     -0.7010212421     -0.0695801353     57.6157989501     78.1908187866     -50.4357147216
143 180    2   11     -0.2298550844     -9.7664461135     0.6368901252     0.0382835197     -0.7010212421     -0.0695801353     57.6157989501     78.1908187866     -50.4357147216
144 133    2   10     -0.5147795677     -9.8574304580     0.7206914424     0.0619860172     -0.6858409881     -0.0669169378     57.6157989501     78.1908187866     -50.4357147216
145  85    3    9     -0.4908363342     -9.8119382858     0.4860476970     0.1123205184     -0.7548179149     -0.0333605980     57.6157989501     78.1908187866     -50.4357147216
146  37    3    9     -0.4908363342     -9.8119382858     0.4860476970     0.1123205184     -0.7548179149     -0.0333605980     57.6157989501     78.1908187866     -50.4357147216
146 246    3    9     -0.1891515731     -9.8071498870     0.6344957828     0.1109889268     -0.7691991806     0.0007283860     57.6157989501     78.1908187866     -50.4357147216
147 198    4    9     -0.3830918121     -9.7640523910     0.7039311408     0.1205764532     -0.6924989700     -0.0280341911     57.6157989501     78.1908187866     -50.4357147216
148 150    4    9     -0.3830918121     -9.7640523910     0.7039311408     0.1205764532     -0.6924989700     -0.0280341911     57.6157989501     78.1908187866     -50.4357147216
149 102    4   10     -0.3639371871     -9.6874332427     0.4597101688     0.1243049263     -0.7260553359     0.0036579074     58.1411705017     78.0151138305     -52.2912101745
150  55    4   10     -0.2514039993     -9.6898279190     0.5602717399     0.0963413143     -0.7774550914     0.0497312974     58.1411705017     78.0151138305     -52.2912101745
151   7    5   10     -0.2514039993     -9.6898279190     0.5602717399     0.0963413143     -0.7774550914     0.0497312974     58.1411705017     78.0151138305     -52.2912101745
151 215    6   11     -0.1676026582     -9.6994056701     0.9864613533     0.0542627334     -0.7518883705     0.0606504201     58.1411705017     78.0151138305     -52.2912101745
152 168    5   11     -0.3280223608     -9.8550367355     0.8116757392     0.0603880929     -0.7140708923     0.0689063453     58.1411705017     78.0151138305     -52.2912101745
153 120    5   10     -0.3280223608     -9.8550367355     0.8116757392     0.0603880929     -0.7140708923     0.0689063453     58.1411705017     78.0151138305     -52.2912101745
154  72    5   10     -0.2705585718     -9.7041940689     0.7590005874     0.1112552523     -0.7489588260     0.0811570739     58.1411705017     78.0151138305     -52.2912101745
155  24    4   10     -0.2442210197     -9.7185602188     0.7398460388     0.1261691808     -0.7468283176     0.0776949024     58.1411705017     78.0151138305     -52.2912101745
155 232    5   10     -0.2442210197     -9.7185602188     0.7398460388     0.1261691808     -0.7468283176     0.0776949024     58.1411705017     78.0151138305     -52.2912101745
156 185    5   10     -0.4644988059     -9.8047552108     0.6153411865     0.1269681334     -0.7846457481     0.1091206912     58.1411705017     78.0151138305     -52.2912101745
157 138    4   11     -0.4333725929     -9.6610965728     0.9888556480     0.0875527477     -0.8498941421     0.1346874356     61.1182785034     77.8394012451     -54.1467056274
158  90    5   12     -0.4333725929     -9.6610965728     0.9888556480     0.0875527477     -0.8498941421     0.1346874356     61.1182785034     77.8394012451     -54.1467056274
159  43    5   13     -0.4788647174     -9.6682786941     0.7039311408     0.0894169902     -0.8980981826     0.1416117572     61.1182785034     77.8394012451     -54.1467056274
159 251    4   13     -0.3112620830     -9.5102539062     0.6847765922     0.0465394496     -0.9590854644     0.1711732864     61.1182785034     77.8394012451     -54.1467056274
160 204    5   13     -0.3112620830     -9.5102539062     0.6847765922     0.0465394496     -0.9590854644     0.1711732864     61.1182785034     77.8394012451     -54.1467056274
161 156    5   15     -0.4357668876     -9.7592630386     0.8715337753     -0.0389493255     -0.9537590980     0.1701080226     61.1182785034     77.8394012451     -54.1467056274
162 109    4   16     -0.5818206787     -9.8382759094     1.1301207542     -0.0586570215     -1.0099526643     0.1964737033     61.1182785034     77.8394012451     -54.1467056274
163  62    4   17     -0.5818206787     -9.8382759094     1.1301207542     -0.0586570215     -1.0099526643     0.1964737033     61.1182785034     77.8394012451     -54.1467056274
164  14    4   17     -0.6153411865     -9.7209539413     1.1444867849     -0.0107193887     -1.1087573766     0.2321606159     61.1182785034     77.8394012451     -54.1467056274
164 223    5   16     -0.7494233131     -9.7113771438     0.9242089271     0.0113851857     -1.2752075195     0.2918163299     60.2426567077     76.9608535766     -56.6769256591
165 176    5   15     -0.7494233131     -9.7113771438     0.9242089271     0.0113851857     -1.2752075195     0.2918163299     60.2426567077     76.9608535766     -56.6769256591
166 128    4   15     0.0430978250     -8.8542089462     -0.6704106330     0.0100535845     -1.5737524032     0.3775713920     60.2426567077     76.9608535766     -56.6769256591
167  80    3   17     -0.1699969768     -9.6251811981     0.4046407222     -0.3199170827     -1.8872112274     0.5818389892     60.2426567077     76.9608535766     -56.6769256591
168  33    2   18     -0.1699969768     -9.6251811981     0.4046407222     -0.3199170827     -1.8872112274     0.5818389892     60.2426567077     76.9608535766     -56.6769256591
168 242    0   23     3.3616304397     -9.9627809524     -0.8763224601     -0.5742528438     -1.8624434471     0.4068666458     60.2426567077     76.9608535766     -56.6769256591
169 195   -3   27     -4.1685175895     -9.9436264038     2.1716516017     -0.9082182884     -0.0051266627     -0.8954389572     60.2426567077     76.9608535766     -56.6769256591
170 148   -9   34     -4.1685175895     -9.9436264038     2.1716516017     -0.9082182884     -0.0051266627     -0.8954389572     60.2426567077     76.9608535766     -56.6769256591
171 101  -12   36     -1.9010930061     -10.9037504196     0.9912500381     -0.6711933612     -0.8805210113     -0.5822464942     60.2426567077     76.9608535766     -56.6769256591
172  54  -12   33     -0.5004136562     -9.8454589843     0.3088677406     -0.3718495130     -1.8467306137     -0.1015385508     58.4914169311     79.0693664550     -59.3758239746
173   7  -10   31     -0.5004136562     -9.8454589843     0.3088677406     -0.3718495130     -1.8467306137     -0.1015385508     58.4914169311     79.0693664550     -59.3758239746
173 216   -4   25     0.6632276535     -9.7903900146     0.2178834438     -0.3577345609     -1.5873347282     -0.1318990468     58.4914169311     79.0693664550     -59.3758239746
174 169   -2   26     0.3447826147     -10.1926355361     1.8891214370     -0.3835676002     -0.8421709060     -0.2962185859     58.4914169311     79.0693664550     -59.3758239746
175 122   -1   25     0.3447826147     -10.1926355361     1.8891214370     -0.3835676002     -0.8421709060     -0.2962185859     58.4914169311     79.0693664550     -59.3758239746
176  76    0   21     -0.2801358699     -10.1040458679     1.1851902008     -0.0804952716     -0.6405665397     -0.2855658054     58.4914169311     79.0693664550     -59.3758239746
177  29   -1   16     0.4046407222     -8.6602687835     0.3806974601     0.0987382030     -0.8363119125     -0.1707817935     58.4914169311     79.0693664550     -59.3758239746
177 237   -3   10     0.4046407222     -8.6602687835     0.3806974601     0.0987382030     -0.8363119125     -0.1707817935     58.4914169311     79.0693664550     -59.3758239746
178 189   -3    7     -0.3926690864     -9.8047552108     0.2633756160     0.0617196941     -0.9905112266     0.0507965755     58.4914169311     79.0693664550     -59.3758239746
179 141   -3    7     -0.4932306766     -9.6323642730     0.2849245071     0.0569259262     -1.1795985698     -0.1153872013     58.8416671752     79.0693664550     -60.3879127502
180  94   -4    8     -0.4932306766     -9.6323642730     0.2849245071     0.0569259262     -1.1795985698     -0.1153872013     58.8416671752     79.0693664550     -60.3879127502
181  47   -4    8     -0.5267512321     -9.5102539062     0.5866093158     0.0201737499     -1.5497836112     -0.0211098670     58.8416671752     79.0693664550     -60.3879127502
181 255   -4    8     0.2035175085     -9.8382759094     0.3878804397     0.0071240625     -1.8131742477     0.3669186115     58.8416671752     79.0693664550     -60.3879127502
182 207   -4    9     0.2035175085     -9.8382759094     0.3878804397     0.0071240625     -1.8131742477     0.3669186115     58.8416671752     79.0693664550     -60.3879127502
183 159   -3    8     -0.4573158264     -9.7305316925     0.1508424043     0.0033955798     -1.6134340763     0.2960774612     58.8416671752     79.0693664550     -60.3879127502
184 111   -2    8     -0.9601238250     -9.8909511566     0.4764704227     -0.0525316524     -1.7125052452     0.4811699867     58.8416671752     79.0693664550     -60.3879127502
185  64   -2    8     -0.9601238250     -9.8909511566     0.4764704227     -0.0525316524     -1.7125052452     0.4811699867     58.8416671752     79.0693664550     -60.3879127502
186  16   -3    8     -0.5794263362     -9.8981342315     0.2418267011     -0.0642497444     -1.9367466926     0.5336350440     58.8416671752     79.0693664550     -60.3879127502
186 225   -2   10     -0.6728049278     -9.5581398010     0.3040791034     -0.0882185554     -2.1910824775     0.3655869960     58.8416671752     79.0693664550     -60.3879127502
187 177   -2    9     -0.6728049278     -9.5581398010     0.3040791034     -0.0882185554     -2.1910824775     0.3655869960     58.8416671752     79.0693664550     -60.3879127502
188 129   -3    9     -0.3878804397     -9.7209539413     0.2298550844     -0.1084588890     -2.2954800128     0.3203125953     59.3670387268     78.5422439575     -63.5928573608
189  81   -2    9     -0.6392844200     -9.6946163177     0.3854861259     -0.1633208370     -2.3087959289     0.2079254865     59.3670387268     78.5422439575     -63.5928573608
190  34   -3    9     -0.6392844200     -9.6946163177     0.3854861259     -0.1633208370     -2.3087959289     0.2079254865     59.3670387268     78.5422439575     -63.5928573608
190 242   -4    9     -0.2059118509     -9.7377147674     0.6704106330     -0.1769031763     -2.3753759860     0.2478734970     59.3670387268     78.5422439575     -63.5928573608
191 195   -3    8     -0.4740760803     -9.6850395202     0.1316878080     -0.1428141832     -2.1820275783     0.2694454193     59.3670387268     78.5422439575     -63.5928573608
192 147   -3    7     -0.4740760803     -9.6850395202     0.1316878080     -0.1428141832     -2.1820275783     0.2694454193     59.3670387268     78.5422439575     -63.5928573608
193  99   -3    7     -0.4668931484     -9.6970109939     0.1364764571     -0.1667829990     -2.2422158718     0.1440086364     59.3670387268     78.5422439575     -63.5928573608
194  52   -3    8     -0.2849245071     -9.7233486175     0.3184450626     -0.2077963113     -2.3351616859     0.0526608180     59.3670387268     78.5422439575     -63.5928573608
195   5   -4    7     -0.2849245071     -9.7233486175     0.3184450626     -0.2077963113     -2.3351616859     0.0526608180     59.3670387268     78.5422439575     -63.5928573608
195 213   -5    7     0.2394323587     -9.8837680816     0.5602717399     -0.1944803047     -2.1958763599     -0.0373553967     58.3162918090     78.1908187866     -67.9785766601
196 165   -5    7     0.1771799468     -9.7736291885     0.2945018005     -0.0951428794     -1.6334080696     -0.1271052837     58.3162918090     78.1908187866     -67.9785766601
197 118   -4    7     0.1771799468     -9.7736291885     0.2945018005     -0.0951428794     -1.6334080696     -0.1271052837     58.3162918090     78.1908187866     -67.9785766601
198  70   -3    6     -0.3759088277     -9.7353200912     0.0263375616     -0.0621191787     -1.6320765018     0.0334857678     58.3162918090     78.1908187866     -67.9785766601
199  22   -5    7     -0.6153411865     -9.6922225952     0.0143659424     -0.1111220836     -1.9029240608     0.0111148726     58.3162918090     78.1908187866     -67.9785766601
199 231   -7    9     -0.6153411865     -9.6922225952     0.0143659424     -0.1111220836     -1.9029240608     0.0111148726     58.3162918090     78.1908187866     -67.9785766601
200 184  -10   10     -0.0335205316     -9.7401084899     0.2873188495     -0.2141880035     -2.5199878215     0.0649115467     58.3162918090     78.1908187866     -67.9785766601
201 136  -14   12     -0.4956250190     -9.7712354660     0.2083061695     -0.1268349766     -2.1950774192     -0.1430845022     58.3162918090     78.1908187866     -67.9785766601
202  89  -14   12     -0.4956250190     -9.7712354660     0.2083061695     -0.1268349766     -2.1950774192     -0.1430845022     58.3162918090     78.1908187866     -67.9785766601
203  42  -14   12     -0.2849245071     -9.7903900146     0.0335205316     -0.1018008828     -2.0344862937     -0.1436171436     54.4635658264     76.0823059082     -72.7016525268
203 251  -13   13     -0.0071829710     -9.8741912841     0.4860476970     -0.0954092025     -2.0818912982     -0.1201809763     54.4635658264     76.0823059082     -72.7016525268
204 204  -12   13     -0.0071829710     -9.8741912841     0.4860476970     -0.0954092025     -2.0818912982     -0.1201809763     54.4635658264     76.0823059082     -72.7016525268
205 156  -12   14     -0.4740760803     -9.6754617691     0.2968961238     -0.0104530680     -1.7242232322     -0.1883589172     54.4635658264     76.0823059082     -72.7016525268
206 109  -11   14     0.2873188495     -9.8550367355     0.3926690864     0.0020639784     -1.7133041381     -0.0085928192     54.4635658264     76.0823059082     -72.7016525268
207  61   -9   14     0.0598580884     -9.8215160369     0.2514039993     0.0675787401     -1.1678804159     -0.1311000823     54.4635658264     76.0823059082     -72.7016525268
208  14   -8   15     0.0598580884     -9.8215160369     0.2514039993     0.0675787401     -1.1678804159     -0.1311000823     54.4635658264     76.0823059082     -72.7016525268
208 221   -6   14     0.1412650966     -9.7281370162     -0.1149275422     0.0920802021     -0.8669386863     -0.1385570526     54.4635658264     76.0823059082     -72.7016525268
209 174   -5   14     0.0335205316     -9.7975721359     0.4118237018     0.0457404851     -0.6911673545     -0.1729123497     54.4635658264     76.0823059082     -72.7016525268
210 127   -5   15     0.0335205316     -9.7975721359     0.4118237018     0.0457404851     -0.6911673545     -0.1729123497     50.0854644775     78.7179489135     -73.8824234008
211  79   -4   16     0.2226721048     -9.8933458328     0.8667451858     0.0625186538     -0.3966172981     -0.1614605808     50.0854644775     78.7179489135     -73.8824234008
212  31   -3   15     0.3495712518     -9.6419420242     0.1173218607     0.1586602306     0.0486700105     -0.1513404273     50.0854644775     78.7179489135     -73.8824234008
212 239   -2   14     0.3495712518     -9.6419420242     0.1173218607     0.1586602306     0.0486700105     -0.1513404273     50.0854644775     78.7179489135     -73.8824234008
213 191   -3   15     -0.2561926364     -9.4336357116     -0.4597101688     0.1120542049     0.1812974452     -0.1460140228     50.0854644775     78.7179489135     -73.8824234008
214 144   -3   16     0.0383091812     -9.6682786941     0.1508424043     -0.0677119016     -0.0671792602     -0.0996743106     50.0854644775     78.7179489135     -73.8824234008
215  97   -3   19     0.0383091812     -9.6682786941     0.1508424043     -0.0677119016     -0.0671792602     -0.0996743106     50.0854644775     78.7179489135     -73.8824234008
216  49   -4   22     -0.1268991470     -9.8598251342     0.9864613533     -0.1489395523     -0.0690435028     -0.0863583087     50.0854644775     78.7179489135     -73.8824234008
217   2   -4   23     -0.0718297100     -9.8909511566     0.8930827140     -0.0714403867     0.0894169902     -0.0703791046     48.8595962524     78.7179489135     -73.8824234008
217 210   -3   23     -0.0718297100     -9.8909511566     0.8930827140     -0.0714403867     0.0894169902     -0.0703791046     48.8595962524     77.1365661621     -74.3884658813
218 162   -2   21     0.1676026582     -9.8071498870     0.4285839557     0.0193747892     0.1858248805     -0.0634547758     48.8595962524     77.1365661621     -74.3884658813
219 114   -2   19     -0.1556310415     -9.7425031661     0.5219625949     0.0281633520     0.2393552303     -0.0855593490     48.8595962524     77.1365661621     -74.3884658813
220  67   -1   18     -0.1556310415     -9.7425031661     0.5219625949     0.0281633520     0.2393552303     -0.0855593490     48.8595962524     77.1365661621     -74.3884658813
221  20   -1   19     0.0814070034     -9.7520809173     0.5602717399     0.0164452657     0.1911512851     -0.0653190135     48.8595962524     77.1365661621     -74.3884658813
221 228   -2   19     -0.1412650966     -9.7592630386     0.6799879074     0.0175105466     0.2260392189     -0.0618568515     48.8595962524     77.1365661621     -74.3884658813
222 181   -1   18     -0.1412650966     -9.7592630386     0.6799879074     0.0175105466     0.2260392189     -0.0618568515     48.8595962524     77.1365661621     -74.3884658813
223 134   -1   18     -0.0742240333     -9.8095445632     0.8140700340     0.0361529588     0.1615897560     -0.0445460414     48.8595962524     77.1365661621     -74.3884658813
224  86   -2   16     -0.0287318849     -9.7808122634     0.7206914424     0.0816937065     0.1232396483     -0.0290994691     48.8595962524     77.1365661621     -74.3884658813
225  39   -1   15     -0.0287318849     -9.7808122634     0.7206914424     0.0816937065     0.1232396483     -0.0290994691     48.8595962524     77.1365661621     -74.3884658813
225 247    0   14     0.0957729530     -9.6203927993     0.1268991470     0.1077930808     0.1322945356     -0.0309637165     48.8595962524     78.1908187866     -74.0511016845
226 199   -1   13     0.2897131729     -9.7089824676     0.3663315296     0.0369519233     0.1440126323     -0.0456113243     48.8595962524     78.1908187866     -74.0511016845
227 152   -1   14     0.2897131729     -9.7089824676     0.3663315296     0.0369519233     0.1440126323     -0.0456113243     48.8595962524     78.1908187866     -74.0511016845
228 104   -1   15     -0.0287318849     -9.7975721359     0.7470290184     -0.0189753150     0.1610571146     -0.0773034191     48.8595962524     78.1908187866     -74.0511016845
229  57   -2   17     0.1628140068     -9.8167276382     0.5483001708     0.0076567025     0.1245712518     -0.0482745218     48.8595962524     78.1908187866     -74.0511016845
230   9   -2   17     0.1628140068     -9.8167276382     0.5483001708     0.0076567025     0.1245712518     -0.0482745218     48.8595962524     78.1908187866     -74.0511016845
230 217   -2   16     0.0167602658     -9.7616577148     0.5075965881     0.0236359095     0.1599918365     -0.0426817989     48.8595962524     78.1908187866     -74.0511016845
231 169   -1   16     0.1987288665     -9.8358821868     0.5435114860     0.0233695888     0.1661172008     -0.0253709888     48.8595962524     78.1908187866     -74.0511016845
232 121   -1   16     0.1987288665     -9.8358821868     0.5435114860     0.0233695888     0.1661172008     -0.0253709888     48.8595962524     78.1908187866     -74.0511016845
233  73   -2   16     0.1484480619     -9.8310928344     0.6632276535     0.0670460987     0.2151201009     -0.0261699533     49.5600929260     77.4879837036     -73.0390167236
234  25   -2   15     0.2585869789     -9.6994056701     0.2873188495     0.0966076374     0.2526712656     -0.0352248382     49.5600929260     77.4879837036     -73.0390167236
234 233   -2   15     0.2585869789     -9.6994056701     0.2873188495     0.0966076374     0.2526712656     -0.0352248382     49.5600929260     77.4879837036     -73.0390167236
235 185   -2   16     0.2466153383     -9.6275758743     0.2418267011     0.0537300968     0.2404205322     -0.0522693252     49.5600929260     77.4879837036     -73.0390167236
236 137   -3   16     0.1771799468     -9.6539134979     0.4405555725     -0.0240353965     0.2308330059     -0.0599926090     49.5600929260     77.4879837036     -73.0390167236
237  89   -4   18     0.1771799468     -9.6539134979     0.4405555725     -0.0240353965     0.2308330059     -0.0599926090     49.5600929260     77.4879837036     -73.0390167236
238  41   -5   19     0.1268991470     -9.7520809173     0.6704106330     -0.0512000560     0.2779716968     -0.0583946943     49.5600929260     77.4879837036     -73.0390167236
238 248   -5   20     0.3232336997     -9.7736291885     0.4932306766     -0.0583907032     0.3123269557     -0.0349585151     49.5600929260     77.4879837036     -73.0390167236
239 201   -4   21     0.3232336997     -9.7736291885     0.4932306766     -0.0583907032     0.3123269557     -0.0349585151     49.5600929260     77.4879837036     -73.0390167236
240 153   -5   22     0.2394323587     -9.8047552108     0.7446346759     -0.0453410100     0.3400242805     -0.0410838794     50.6108360290     77.8394012451     -73.3763732910
241 105   -5   22     0.3160507440     -9.7448978424     0.4237952709     0.0007323772     0.4404269695     -0.0424154806     50.6108360290     77.8394012451     -73.3763732910
242  56   -5   21     0.3160507440     -9.7448978424     0.4237952709     0.0007323772     0.4404269695     -0.0424154806     50.6108360290     77.8394012451     -73.3763732910
243   8   -5   21     0.3256280183     -9.7472915649     0.4094293594     -0.0013981833     0.5637331962     -0.0594599723     50.6108360290     77.8394012451     -73.3763732910
243 216   -5   21     0.3256280183     -9.7472915649     0.4094293594     -0.0013981833     0.5637331962     -0.0594599723     50.6108360290     77.8394012451     -73.3763732910
244 168   -6   22     0.3280223608     -9.7664461135     0.4597101688     0.0015313384     0.6417650222     -0.0693138170     50.6108360290     77.8394012451     -73.3763732910
245 120   -6   22     0.0478864765     -9.7305316925     0.2466153383     0.0207063913     0.6473577499     -0.0703791046     50.6108360290     77.8394012451     -73.3763732910
246  72   -8   23     0.0478864765     -9.7305316925     0.2466153383     0.0207063913     0.6473577499     -0.0703791046     50.6108360290     77.8394012451     -73.3763732910
247  24   -9   24     0.2154891252     -9.7616577148     0.2561926364     0.0028629396     0.6422976970     -0.0533346080     50.6108360290     77.8394012451     -73.3763732910
247 232   -8   25     0.0526751232     -9.7688407897     0.4788647174     -0.0091214685     0.6974259376     -0.0626558113     51.8367042541     77.6636886596     -70.8461532592
248 185   -8   27     0.0526751232     -9.7688407897     0.4788647174     -0.0091214685     0.6974259376     -0.0626558113     51.8367042541     77.6636886596     -70.8461532592
249 137   -8   27     0.1532367229     -9.7712354660     0.7757608890     -0.0005992222     0.6497546195     -0.0687811756     51.8367042541     77.6636886596     -70.8461532592
250  90   -8   26     -0.1628140068     -9.7305316925     0.6991425037     0.0382835197     0.6537494182     -0.0850267028     51.8367042541     77.6636886596     -70.8461532592
251  42   -8   25     -0.1628140068     -9.7305316925     0.6991425037     0.0382835197     0.6537494182     -0.0850267028     51.8367042541     77.6636886596     -70.8461532592
251 251   -8   24     -0.2657699346     -9.6419420242     0.3711201906     0.0497352933     0.5877020359     -0.0618568515     51.8367042541     77.6636886596     -70.8461532592
252 203   -7   24     -0.0790126848     -9.7017993927     0.5075965881     -0.0232364368     0.4401606559     -0.0256373119     51.8367042541     77.6636886596     -70.8461532592
253 156   -7   25     0.1460537433     -9.8789796829     1.1061775684     -0.0466726112     0.3959515094     -0.0173813843     51.8367042541     77.6636886596     -70.8461532592
254 108   -7   26     0.1460537433     -9.8789796829     1.1061775684     -0.0466726112     0.3959515094     -0.0173813843     51.8367042541     77.6636886596     -70.8461532592
255  61   -6   25     0.0838013267     -9.8239097595     0.8092814445     0.0305602335     0.4489492416     -0.0235067486     51.8367042541     77.6636886596     -70.8461532592
  0  13   -5   23     0.0143659424     -9.7113771438     0.6033696174     0.0585238552     0.4023431777     -0.0157834625     51.8367042541     77.6636886596     -70.8461532592
  0 221   -5   22     0.0143659424     -9.7113771438     0.6033696174     0.0585238552     0.4023431777     -0.0157834625     52.5372009277     76.9608535766     -72.1956100463
  1 173   -5   20     -0.0119716191     -9.6682786941     0.4022463798     0.0523984909     0.3227134704     0.0276267242     52.5372009277     76.9608535766     -72.1956100463
  2 125   -4   19     -0.0119716191     -9.6682786941     0.4022463798     0.0523984909     0.3227134704     0.0276267242     52.5372009277     76.9608535766     -72.1956100463
  3  76   -5   21     0.2083061695     -9.6179981231     0.3567542552     0.0076567025     0.2883581924     0.0633136272     52.5372009277     76.9608535766     -72.1956100463
  4  28   -4   22     0.3759088277     -9.7664461135     0.6895652294     -0.0346882057     0.3568024396     0.0462691354     52.5372009277     76.9608535766     -72.1956100463
  4 235   -3   23     0.3759088277     -9.7664461135     0.6895652294     -0.0346882057     0.3568024396     0.0462691354     52.5372009277     76.9608535766     -72.1956100463
  5 187   -4   23     0.1436594247     -9.8023614883     0.7398460388     -0.0434767675     0.4694558620     0.0020599868     52.5372009277     76.9608535766     -72.1956100463
  6 139   -4   22     -0.0670410633     -9.7448978424     0.8164643287     -0.0240353965     0.4635968208     -0.0211098670     52.5372009277     76.9608535766     -72.1956100463
  7  91   -4   21     -0.0670410633     -9.7448978424     0.8164643287     -0.0240353965     0.4635968208     -0.0211098670     52.5372009277     76.9608535766     -72.1956100463
  8  42   -4   20     -0.2801358699     -9.7353200912     0.4070350170     0.0041945409     0.3677215814     -0.0149845051     54.6386909484     77.3122711181     -70.1714324951
  8 250   -4   20     -0.0885899734     -9.7353200912     0.6057639122     -0.0304270792     0.1994072151     -0.0083264999     54.6386909484     77.3122711181     -70.1714324951
  9 202   -4   19     -0.0885899734     -9.7353200912     0.6057639122     -0.0304270792     0.1994072151     -0.0083264999     54.6386909484     77.3122711181     -70.1714324951
 10 155   -4   19     0.0359148550     -9.7736291885     0.6943538665     -0.0413462066     0.1570623016     -0.0133865821     54.6386909484     77.3122711181     -70.1714324951
 11 107   -4   19     0.0646467447     -9.7089824676     0.4764704227     -0.0376177263     0.1876891231     -0.0014021751     54.6386909484     77.3122711181     -70.1714324951
 12  60   -3   19     0.0646467447     -9.7089824676     0.4764704227     -0.0376177263     0.1876891231     -0.0014021751     54.6386909484     77.3122711181     -70.1714324951
 13  12   -1   19     0.0885899734     -9.8215160369     0.4549215316     -0.0360198020     0.2305666923     0.0169739151     54.6386909484     77.3122711181     -70.1714324951
 13 220   -1   19     0.4644988059     -9.8191213607     0.4908363342     -0.0096541080     0.3328336477     0.0292246389     54.6386909484     77.3122711181     -70.1714324951
 14 172   -2   20     0.4644988059     -9.8191213607     0.4908363342     -0.0096541080     0.3328336477     0.0292246389     54.6386909484     77.3122711181     -70.1714324951
 15 124   -2   19     0.2657699346     -9.7903900146     0.5123852729     0.0260327935     0.5365685939     0.0060547885     52.1869544982     77.3122711181     -69.8340682983
 16  76   -2   19     0.3471769332     -9.6994056701     0.1316878080     0.0313591957     0.6082086563     -0.0149845051     52.1869544982     77.3122711181     -69.8340682983
 17  27   -2   19     0.3471769332     -9.6994056701     0.1316878080     0.0313591957     0.6082086563     -0.0149845051     52.1869544982     77.3122711181     -69.8340682983
 17 235   -2   20     0.2394323587     -9.6850395202     0.2298550844     -0.0266985988     0.7293843746     -0.0378880381     52.1869544982     77.3122711181     -69.8340682983
 18 188   -4   23     0.0957729530     -9.7281370162     0.4022463798     -0.0940775966     0.8502937316     -0.0461439657     52.1869544982     77.3122711181     -69.8340682983
 19 140   -5   25     0.0957729530     -9.7281370162     0.4022463798     -0.0940775966     0.8502937316     -0.0461439657     52.1869544982     77.3122711181     -69.8340682983
 20  92   -4   26     0.3208393812     -9.7760238647     0.6368901252     -0.1239054560     1.0252660512     -0.0187129859     52.1869544982     77.3122711181     -69.8340682983
 21  45   -3   26     0.4716817855     -10.0250329971     0.1604196929     -0.1015345573     1.3166203498     0.0201697564     52.1869544982     77.3122711181     -69.8340682983
 21 253   -2   27     0.4716817855     -10.0250329971     0.1604196929     -0.1015345573     1.3166203498     0.0201697564     52.1869544982     77.3122711181     -69.8340682983
 22 206   -1   27     -0.2466153383     -9.6371526718     0.3926690864     -0.0908817577     1.6292801856     -0.0115223407     54.6386909484     76.9608535766     -68.4846191406
 23 159   -1   28     0.1747856235     -9.3977203369     0.4142179965     -0.0759678268     1.5467208862     0.0260288000     54.6386909484     76.9608535766     -68.4846191406
 24 110   -1   29     0.1747856235     -9.3977203369     0.4142179965     -0.0759678268     1.5467208862     0.0260288000     54.6386909484     76.9608535766     -68.4846191406
 25  62    0   27     -0.2561926364     -9.7856006622     0.9289976119     -0.0962081527     1.4010437965     0.0412090492     54.6386909484     76.9608535766     -68.4846191406
 26  14   -1   25     -0.1388707752     -9.7568693161     0.4860476970     -0.0003329031     1.3400564193     0.0249635195     54.6386909484     76.9608535766     -68.4846191406
 26 221   -2   23     -0.1388707752     -9.7568693161     0.4860476970     -0.0003329031     1.3400564193     0.0249635195     54.6386909484     76.9608535766     -68.4846191406
 27 173   -2   21     -0.1077445626     -9.6970109939     0.2442210197     0.0039282199     1.3507093191     -0.0213761901     54.6386909484     76.9608535766     -68.4846191406
 28 125   -1   21     -0.5243568897     -9.7041940689     0.5363285064     -0.0749025440     1.4993159770     -0.0847603797     54.6386909484     76.9608535766     -68.4846191406
 29  77   -1   23     -0.5243568897     -9.7041940689     0.5363285064     -0.0749025440     1.4993159770     -0.0847603797     54.6386909484     76.9608535766     -68.4846191406
 30  29   -1   24     -0.3663315296     -9.8047552108     0.4525271415     -0.0653150177     1.3408554792     -0.0541335678     57.4406738281     77.6636886596     -64.0988998413
 30 238    0   22     -0.0478864765     -9.6706733703     0.3711201906     -0.0812942314     1.2268704175     -0.0187129859     57.4406738281     77.6636886596     -64.0988998413
 31 190    0   22     -0.0478864765     -9.6706733703     0.3711201906     -0.0812942314     1.2268704175     -0.0187129859     57.4406738281     77.6636886596     -64.0988998413
 32 143    0   22     -0.3016848087     -9.7065887451     0.3208393812     -0.1159158468     1.4439213275     -0.0650526952     57.4406738281     77.6636886596     -64.0988998413
 33  95    2   21     -0.2178834438     -9.6850395202     0.4405555725     -0.0970071220     1.3946521282     -0.0333605980     57.4406738281     77.6636886596     -64.0988998413
 34  47    3   22     -0.2178834438     -9.6850395202     0.4405555725     -0.0970071220     1.3946521282     -0.0333605980     57.4406738281     77.6636886596     -64.0988998413
 34 255    3   22     -0.0742240333     -9.9484148025     0.2992904472     -0.0818268680     1.2455128431     0.0249635195     57.4406738281     77.6636886596     -64.0988998413
 35 207    3   20     -0.2633756160     -9.6970109939     0.3495712518     -0.0807615852     1.2899882793     0.0036579074     57.4406738281     77.6636886596     -64.0988998413
 36 159    3   19     -0.2633756160     -9.6970109939     0.3495712518     -0.0807615852     1.2899882793     0.0036579074     57.4406738281     77.6636886596     -64.0988998413
 37 111    4   20     -0.4764704227     -9.7760238647     0.0574637699     -0.0884848785     1.2955809783     -0.0176477060     57.4406738281     77.6636886596     -64.0988998413
 38  64    4   20     -0.2657699346     -9.8239097595     0.3735145092     -0.0860879993     1.2923852157     -0.0032664165     57.0904235839     76.9608535766     -62.4120903015
 39  15    4   21     -0.2657699346     -9.8239097595     0.3735145092     -0.0860879993     1.2923852157     -0.0032664165     57.0904235839     76.9608535766     -62.4120903015
 39 223    4   20     0.0909842967     -9.8406705856     0.2011231899     -0.0543958902     1.1224728822     0.0489323329     57.0904235839     76.9608535766     -62.4120903015
 40 175    5   19     -0.0598580884     -9.7161655426     0.0407035017     -0.0504010915     1.2143533229     -0.0016684950     57.0904235839     76.9608535766     -62.4120903015
 41 127    5   19     -0.0598580884     -9.7161655426     0.0407035017     -0.0504010915     1.2143533229     -0.0016684950     57.0904235839     76.9608535766     -62.4120903015
 42  79    5   19     -0.3687258243     -9.7496862411     0.4573158264     -0.0946102333     1.4085007667     -0.0480082035     57.0904235839     76.9608535766     -62.4120903015
 43  31    5   20     -0.0981672668     -9.7448978424     0.2633756160     -0.0623855018     1.2180818319     -0.0000705747     57.0904235839     76.9608535766     -62.4120903015
 43 238    5   20     -0.0981672668     -9.7448978424     0.2633756160     -0.0623855018     1.2180818319     -0.0000705747     57.0904235839     76.9608535766     -62.4120903015
 44 190    5   20     0.0311262083     -9.4144811630     -0.1268991470     -0.0679782295     1.3112938404     -0.0277678704     57.0904235839     76.9608535766     -62.4120903015
 45 142    6   20     -0.2897131729     -9.7496862411     0.2442210197     -0.0983387184     1.8500596046     -0.1444160938     59.8924102783     76.6094360351     -57.0142860412
 46  95    8   20     -0.2897131729     -9.7496862411     0.2442210197     -0.0983387184     1.8500596046     -0.1444160938     59.8924102783     76.6094360351     -57.0142860412
 47  47    9   19     -0.2777415513     -9.7281370162     0.3806974601     -0.0573254156     1.8934698104     -0.0804992580     59.8924102783     76.6094360351     -57.0142860412
 48   0   10   18     -0.1532367229     -9.6922225952     -0.1029559254     -0.0008655433     1.5611021518     0.0084516706     59.8924102783     76.6094360351     -57.0142860412
 48 208   10   18     -0.1532367229     -9.6922225952     -0.1029559254     -0.0008655433     1.5611021518     0.0084516706     59.8924102783     76.6094360351     -57.0142860412
 49 160   10   19     -0.1268991470     -9.7688407897     -0.1628140068     -0.0607875823     1.7243564128     -0.0557314872     59.8924102783     76.6094360351     -57.0142860412
 50 113   10   20     -0.2202777862     -9.9316549301     0.3543598890     -0.1018008828     1.9091826438     -0.0677158927     59.8924102783     76.6094360351     -57.0142860412
 51  66   11   21     -0.2202777862     -9.9316549301     0.3543598890     -0.1018008828     1.9091826438     -0.0677158927     59.8924102783     76.6094360351     -57.0142860412
 52  18   12   21     -0.2322494029     -9.7975721359     0.0526751232     -0.0770331096     1.8561849594     -0.0440134048     59.8924102783     76.6094360351     -57.0142860412
 52 226   11   20     -0.0957729530     -9.7041940689     0.0143659424     -0.0711740589     1.8878769874     -0.0354911565     58.4914169311     79.0693664550     -52.2912101745
 53 179   11   20     -0.0957729530     -9.7041940689     0.0143659424     -0.0711740589     1.8878769874     -0.0354911565     58.4914169311     79.0693664550     -52.2912101745
 54 131   12   20     -0.1891515731     -9.7425031661     0.0981672668     -0.0927459907     1.9810891151     -0.0136529028     58.4914169311     79.0693664550     -52.2912101745
 55  84   12   20     -0.2154891252     -9.8789796829     0.2657699346     -0.0647823810     1.7975945472     0.0460028123     58.4914169311     79.0693664550     -52.2912101745
 56  37   12   20     -0.2154891252     -9.8789796829     0.2657699346     -0.0647823810     1.7975945472     0.0460028123     58.4914169311     79.0693664550     -52.2912101745
 56 245   11   18     -0.0885899734     -9.8694019317     0.0430978250     -0.0224374747     1.4388612747     0.0984678840     58.4914169311     79.0693664550     -52.2912101745
 57 197    9   17     -0.1316878080     -9.7257432937     -0.1699969768     -0.0125836300     1.3043695688     0.0723685073     58.4914169311     79.0693664550     -52.2912101745
 58 150    8   17     -0.1316878080     -9.7257432937     -0.1699969768     -0.0125836300     1.3043695688     0.0723685073     58.4914169311     79.0693664550     -52.2912101745
 59 102    8   17     -0.3495712518     -9.7760238647     0.1412650966     -0.0171110725     1.2122228145     0.0614493846     58.4914169311     79.0693664550     -52.2912101745
 60  55    7   17     -0.3040791034     -9.7808122634     -0.0047886476     0.0156463074     0.7996928691     0.1008647680     60.0675354003     76.0823059082     -50.4357147216
 61   6    5   17     -0.3040791034     -9.7808122634     -0.0047886476     0.0156463074     0.7996928691     0.1008647680     60.0675354003     76.0823059082     -50.4357147216
 61 213    3   16     -0.1580253696     -9.7113771438     -0.0287318849     0.0159126281     0.4366984844     0.1141807794     60.0675354003     76.0823059082     -50.4357147216
 62 166    3   15     -0.2609812974     -9.8119382858     0.0550694465     0.0105862236     0.3504107475     0.0923425197     60.0675354003     76.0823059082     -50.4357147216
 63 117    2   15     -0.2609812974     -9.8119382858     0.0550694465     0.0105862236     0.3504107475     0.0923425197     60.0675354003     76.0823059082     -50.4357147216
 64  69    2   16     -0.1436594247     -9.7520809173     -0.1029559254     0.0068577413     0.2875592231     0.0598514604     60.0675354003     76.0823059082     -50.4357147216
 65  21    3   17     -0.2945018005     -9.7736291885     0.0838013267     -0.0072572269     0.3504107475     0.0201697564     60.0675354003     76.0823059082     -50.4357147216
 65 228    2   18     -0.2945018005     -9.7736291885     0.0838013267     -0.0072572269     0.3504107475     0.0201697564     60.0675354003     76.0823059082     -50.4357147216
 66 180    2   19     -0.2370380401     -9.6994056701     -0.0454921483     -0.0149805116     0.3629278182     0.0220339989     60.0675354003     76.0823059082     -50.4357147216
 67 132    3   18     -0.3112620830     -9.7185602188     -0.2633756160     -0.0397482872     0.4470849990     -0.0083264999     60.0675354003     76.0823059082     -50.4357147216
 68  84    4   19     -0.3112620830     -9.7185602188     -0.2633756160     -0.0397482872     0.4470849990     -0.0083264999     60.0675354003     76.0823059082     -50.4357147216
 69  36    5   18     -0.2466153383     -9.8119382858     -0.0526751232     -0.0517326927     0.4761138916     0.0007283860     59.0167884826     75.7308883666     -49.0862655639
 69 244    5   19     -0.2609812974     -9.7592630386     -0.0550694465     -0.0448083686     0.4638631820     0.0041905479     59.0167884826     75.7308883666     -49.0862655639
 70 196    5   21     -0.2609812974     -9.7592630386     -0.0550694465     -0.0448083686     0.4638631820     0.0041905479     59.0167884826     75.7308883666     -49.0862655639
 71 148    7   21     -0.0526751232     -9.7305316925     -0.1676026582     -0.0687771797     0.7142040729     -0.0136529028     59.0167884826     75.7308883666     -49.0862655639
 72 100    9   21     -0.5004136562     -9.8167276382     0.1532367229     -0.0639834165     1.1120864152     -0.0400186014     59.0167884826     75.7308883666     -49.0862655639
 73  53    9   21     -0.5004136562     -9.8167276382     0.1532367229     -0.0639834165     1.1120864152     -0.0400186014     59.0167884826     75.7308883666     -49.0862655639
 74   5    9   21     -0.0095772953     -9.7041940689     -0.1197161788     -0.0261659598     0.5597383975     0.0683737087     59.0167884826     75.7308883666     -49.0862655639
 74 213    8   21     -0.1580253696     -9.7879953384     -0.1939402198     -0.0442757320     0.4159255504     0.0630473041     59.0167884826     75.7308883666     -49.0862655639
 75 165    7   21     -0.1580253696     -9.7879953384     -0.1939402198     -0.0442757320     0.4159255504     0.0630473041     59.0167884826     75.7308883666     -49.0862655639
 76 117    6   21     -0.1915459060     -9.7879953384     0.1628140068     -0.0567927742     0.4409596443     0.0340184020     58.3162918090     76.7851409912     -45.7126388549
 77  69    5   20     -0.1245048284     -9.7568693161     -0.2035175085     -0.0306933999     0.4425575256     0.0302899217     58.3162918090     76.7851409912     -45.7126388549
 78  22    6   19     -0.1245048284     -9.7568693161     -0.2035175085     -0.0306933999     0.4425575256     0.0302899217     58.3162918090     76.7851409912     -45.7126388549
 78 230    5   20     -0.1699969768     -9.8598251342     -0.0861956501     -0.0381503629     0.5581405162     0.0127127933     58.3162918090     76.7851409912     -45.7126388549
 79 183    6   19     -0.4740760803     -9.8023614883     0.3088677406     -0.0248343563     0.6710602760     0.0025926268     58.3162918090     76.7851409912     -45.7126388549
 80 134    7   19     -0.4740760803     -9.8023614883     0.3088677406     -0.0248343563     0.6710602760     0.0025926268     58.3162918090     76.7851409912     -45.7126388549
 81  86    7   19     -0.1364764571     -9.6850395202     -0.1197161788     0.0196411113     0.2856949615     0.0609167385     58.3162918090     76.7851409912     -45.7126388549
 82  38    7   18     -0.1532367229     -9.7616577148     0.0838013267     -0.0051266665     0.2500080585     0.0388121652     58.3162918090     76.7851409912     -45.7126388549
 82 246    6   19     -0.1532367229     -9.7616577148     0.0838013267     -0.0051266665     0.2500080585     0.0388121652     58.3162918090     76.7851409912     -45.7126388549
 83 198    5   20     -0.2274607658     -9.7472915649     0.0694353866     -0.0091214685     0.2329635620     0.0372142505     58.1411705017     76.2580108642     -46.2186813354
 84 151    4   20     -0.1963345432     -9.7879953384     -0.0335205316     0.0159126281     0.1621223926     0.0396111278     58.1411705017     76.2580108642     -46.2186813354
 85 103    5   20     -0.1963345432     -9.7879953384     -0.0335205316     0.0159126281     0.1621223926     0.0396111278     58.1411705017     76.2580108642     -46.2186813354
 86  56    4   19     -0.3663315296     -9.7568693161     -0.2394323587     0.0289623165     0.1573286294     0.0180391969     58.1411705017     76.2580108642     -46.2186813354
 87   9    4   17     -0.3639371871     -9.7305316925     -0.0550694465     0.0116515028     0.2233760356     0.0105822312     58.1411705017     76.2580108642     -46.2186813354
 87 217    5   17     -0.3639371871     -9.7305316925     -0.0550694465     0.0116515028     0.2233760356     0.0105822312     58.1411705017     76.2580108642     -46.2186813354
 88 169    5   18     -0.3328109979     -9.6539134979     -0.1987288665     -0.0043277053     0.3107290506     0.0127127933     58.1411705017     76.2580108642     -46.2186813354
 89 121    6   19     -0.0478864765     -9.7856006622     -0.1125332117     -0.0397482872     0.4012779235     0.0294909620     58.1411705017     76.2580108642     -46.2186813354
 90  74    9   21     -0.0478864765     -9.7856006622     -0.1125332117     -0.0397482872     0.4012779235     0.0294909620     58.1411705017     76.2580108642     -46.2186813354
 91  26   11   23     -0.3759088277     -9.8119382858     0.0861956501     -0.0714403867     0.7672018527     -0.0144518623     58.4914169311     76.9608535766     -45.5439567565
 91 235   11   22     -0.2202777862     -9.8215160369     -0.0430978250     -0.0282965183     0.5900989055     0.0483996915     58.4914169311     76.9608535766     -45.5439567565
 92 187   12   22     -0.2202777862     -9.8215160369     -0.0430978250     -0.0282965183     0.5900989055     0.0483996915     58.4914169311     76.9608535766     -45.5439567565
 93 140   10   21     -0.3304166793     -9.7951784133     0.0359148550     0.0020639784     0.3669226169     0.0742327499     58.4914169311     76.9608535766     -45.5439567565
 94  92    8   19     -0.2226721048     -9.7592630386     -0.0287318849     0.0185758304     0.2002061843     0.0851518726     58.4914169311     76.9608535766     -45.5439567565
 95  44    8   19     -0.2226721048     -9.7592630386     -0.0287318849     0.0185758304     0.2002061843     0.0851518726     58.4914169311     76.9608535766     -45.5439567565
 95 252    7   18     -0.2322494029     -9.7137708663     -0.2250664234     0.0289623165     0.2015377998     0.0776949024     58.4914169311     76.9608535766     -45.5439567565
 96 204    6   18     -0.2154891252     -9.7017993927     -0.2609812974     0.0127167868     0.2390889167     0.0758306694     58.4914169311     76.9608535766     -45.5439567565
 97 157    7   18     -0.2154891252     -9.7017993927     -0.2609812974     0.0127167868     0.2390889167     0.0758306694     58.4914169311     76.9608535766     -45.5439567565
 98 109    8   19     -0.2346437215     -9.7927837371     -0.0095772953     -0.0181763534     0.2526712656     0.0790265130     57.4406738281     75.2037582397     -44.8692321777
 99  62    7   20     -0.1628140068     -9.7951784133     -0.0023943238     -0.0157794723     0.2193812370     0.1008647680     57.4406738281     75.2037582397     -44.8692321777
100  14    7   19     -0.1628140068     -9.7951784133     -0.0023943238     -0.0157794723     0.2193812370     0.1008647680     57.4406738281     75.2037582397     -44.8692321777
100 223    7   19     -0.0550694465     -9.6658849716     -0.5099909305     -0.0053929853     0.3381600379     0.0846192264     57.4406738281     75.2037582397     -44.8692321777
101 175    7   19     -0.4621044635     -9.7616577148     0.0718297100     -0.0738372707     0.7131388187     0.0372142505     57.4406738281     75.2037582397     -44.8692321777
102 127    7   19     -0.4621044635     -9.7616577148     0.0718297100     -0.0738372707     0.7131388187     0.0372142505     57.4406738281     75.2037582397     -44.8692321777
103  80    6   19     -0.2705585718     -9.7688407897     0.1292934894     -0.0666466236     0.5416286468     0.0766296339     57.4406738281     75.2037582397     -44.8692321777
104  32    6   18     -0.2873188495     -9.8071498870     0.0957729530     -0.0370850849     0.3400242805     0.0835539627     57.4406738281     75.2037582397     -44.8692321777
104 240    5   17     -0.2873188495     -9.8071498870     0.0957729530     -0.0370850849     0.3400242805     0.0835539627     57.4406738281     75.2037582397     -44.8692321777
105 192    4   16     -0.3543598890     -9.7999668121     0.0430978250     -0.0085888271     0.2598619222     0.0625146627     57.4406738281     75.2037582397     -44.8692321777
106 145    4   14     -0.4094293594     -9.7903900146     0.1771799468     0.0108525443     0.2108589887     0.0561229753     58.1411705017     76.6094360351     -43.1824188232
107  96    3   13     -0.4094293594     -9.7903900146     0.1771799468     0.0108525443     0.2108589887     0.0561229753     58.1411705017     76.6094360351     -43.1824188232
108  48    2   13     -0.3471769332     -9.7161655426     -0.2705585718     0.0545290470     0.1304302930     0.0571882629     58.1411705017     76.6094360351     -43.1824188232
109   1    2   12     -0.4597101688     -9.7425031661     -0.2083061695     0.0180431890     0.2052662611     0.0398774480     58.1411705017     76.6094360351     -43.1824188232
109 208    3   12     -0.4597101688     -9.7425031661     -0.2083061695     0.0180431890     0.2052662611     0.0398774480     58.1411705017     76.6094360351     -43.1824188232
110 161    3   12     -0.5363285064     -9.7425031661     -0.1316878080     0.0092546234     0.1437463045     0.0300236034     58.1411705017     76.6094360351     -43.1824188232
111 113    1   12     -0.4812590599     -9.7089824676     -0.0981672668     0.0001997370     0.0489363288     0.0374805665     58.1411705017     76.6094360351     -43.1824188232
112  65    1   11     -0.4812590599     -9.7089824676     -0.0981672668     0.0001997370     0.0489363288     0.0374805665     58.1411705017     76.6094360351     -43.1824188232
113  17    2   11     -0.4070350170     -9.7688407897     -0.1388707752     -0.0027297849     0.0348213624     0.0302899217     58.1411705017     76.6094360351     -43.1824188232
113 225    2   11     -0.4740760803     -9.8047552108     -0.0095772953     -0.0096541080     0.0430772876     0.0241645598     57.6157989501     76.7851409912     -42.3390121459
114 176    2   11     -0.4740760803     -9.8047552108     -0.0095772953     -0.0096541080     0.0430772876     0.0241645598     57.6157989501     76.7851409912     -42.3390121459
115 128    3   12     -0.4453442096     -9.7712354660     -0.1699969768     0.0364192771     0.0236359143     0.0257624816     57.6157989501     76.7851409912     -42.3390121459
116  80    4   12     -0.4764704227     -9.7209539413     -0.2729529142     0.0563932943     0.0316255211     0.0209687185     57.6157989501     76.7851409912     -42.3390121459
117  33    3   13     -0.4764704227     -9.7209539413     -0.2729529142     0.0563932943     0.0316255211     0.0209687185     57.6157989501     76.7851409912     -42.3390121459
117 241    3   13     -0.4046407222     -9.7496862411     -0.1676026582     0.0542627334     0.0334897613     0.0156423149     57.6157989501     76.7851409912     -42.3390121459
118 194    4   13     -0.5052022933     -9.7401084899     -0.3136564254     0.0502679300     0.0406804037     -0.0011358549     57.6157989501     76.7851409912     -42.3390121459
119 146    5   14     -0.5052022933     -9.7401084899     -0.3136564254     0.0502679300     0.0406804037     -0.0011358549     57.6157989501     76.7851409912     -42.3390121459
120  97    5   15     -0.4668931484     -9.6658849716     -0.3974577426     0.0257664704     0.0233695936     0.0041905479     57.6157989501     76.7851409912     -42.3390121459
121  49    4   15     -0.3423882961     -9.6610965728     -0.1699969768     -0.0179100332     0.0587901782     0.0137780737     57.6157989501     77.8394012451     -43.0137367248
122   2    5   16     -0.3423882961     -9.6610965728     -0.1699969768     -0.0179100332     0.0587901782     0.0137780737     57.6157989501     77.8394012451     -43.0137367248
122 209    5   17     -0.2729529142     -9.8047552108     0.2801358699     -0.0512000560     0.0931454753     0.0081853504     57.6157989501     77.8394012451     -43.0137367248
123 161    4   15     -0.2777415513     -9.8286991119     0.2346437215     -0.0149805116     0.1192448501     0.0007283860     57.6157989501     77.8394012451     -43.0137367248
124 114    4   14     -0.2777415513     -9.8286991119     0.2346437215     -0.0149805116     0.1192448501     0.0007283860     57.6157989501     77.8394012451     -43.0137367248
125  66    4   13     -0.3854861259     -9.7927837371     0.1388707752     0.0097872629     0.1037982821     0.0015273462     57.6157989501     77.8394012451     -43.0137367248
126  18    3   12     -0.6177354812     -9.6347589492     -0.2681642532     -0.0032624247     0.1245712518     -0.0022011361     57.6157989501     77.8394012451     -43.0137367248
126 227    3   11     -0.6177354812     -9.6347589492     -0.2681642532     -0.0032624247     0.1245712518     -0.0022011361     57.6157989501     77.8394012451     -43.0137367248
127 180    4   11     -0.3735145092     -9.6084213256     -0.0430978250     -0.0482705307     0.0691766643     0.0321541666     57.6157989501     77.8394012451     -43.0137367248
128 132    3   10     -0.3806974601     -9.7927837371     0.1963345432     -0.0778320693     0.0867537879     0.0462691354     57.7909202575     76.2580108642     -43.1824188232
129  85    3    9     -0.3806974601     -9.7927837371     0.1963345432     -0.0778320693     0.0867537879     0.0462691354     57.7909202575     76.2580108642     -43.1824188232
130  37    3    8     -0.3495712518     -9.8861627578     0.2753472328     -0.0506674098     0.0862211513     0.0361489653     57.7909202575     76.2580108642     -43.1824188232
130 245    2    5     -0.3854861259     -9.8694019317     0.1556310415     -0.0003329031     0.0798294639     0.0236319184     57.7909202575     76.2580108642     -43.1824188232
131 197    2    5     -0.3854861259     -9.8694019317     0.1556310415     -0.0003329031     0.0798294639     0.0236319184     57.7909202575     76.2580108642     -43.1824188232
132 149    1    3     -0.4381612300     -9.7401084899     -0.1245048284     0.0489363288     0.0545290517     0.0143107151     57.7909202575     76.2580108642     -43.1824188232
133 101    0    1     -0.4836534023     -9.7401084899     -0.0023943238     0.0401477575     0.0305602359     0.0007283860     57.7909202575     76.2580108642     -43.1824188232
134  52    0    1     -0.4836534023     -9.7401084899     -0.0023943238     0.0401477575     0.0305602359     0.0007283860     57.7909202575     76.2580108642     -43.1824188232
135   3    0    0     -0.4214009761     -9.6610965728     -0.0646467447     0.0292286348     -0.0075235438     -0.0227077865     57.7909202575     76.2580108642     -43.1824188232
135 211    0    0     -0.4525271415     -9.6778564453     -0.1364764571     0.0260327935     -0.0219048333     -0.0216425061     57.7909202575     76.2580108642     -43.1824188232
136 164    0    0     -0.4525271415     -9.6778564453     -0.1364764571     0.0260327935     -0.0219048333     -0.0216425061     57.7909202575     76.2580108642     -43.1824188232
137 117    0    0     -0.4046407222     -9.8023614883     -0.1221105098     0.0231032729     -0.0224374747     -0.0022011361     57.7909202575     76.2580108642     -43.1824188232
138  69    0    0     -0.4261896133     -9.7927837371     -0.1388707752     0.0316255140     -0.0208395504     -0.0051306581     57.7909202575     76.2580108642     -43.1824188232
139  21    0    0     -0.4261896133     -9.7927837371     -0.1388707752     0.0316255140     -0.0208395504     -0.0051306581     57.7909202575     76.2580108642     -43.1824188232
139 229    0    0     -0.3783031463     -9.7616577148     -0.0215489125     0.0316255140     -0.0243017148     -0.0101907408     57.7909202575     76.2580108642     -43.1824188232
140 182    0    0     -0.3902747631     -9.7377147674     -0.0742240333     0.0273643946     -0.0093877849     -0.0019348161     57.7909202575     76.2580108642     -43.1824188232
141 134    0    0     -0.3902747631     -9.7377147674     -0.0742240333     0.0273643946     -0.0093877849     -0.0019348161     57.7909202575     76.2580108642     -43.1824188232
142  87    0    0     -0.4309782505     -9.7448978424     -0.1221105098     0.0196411113     0.0044608631     0.0196371173     57.7909202575     76.2580108642     -43.1824188232
143  39    0    0     -0.4621044635     -9.7568693161     -0.1077445626     0.0289623165     0.0047271828     0.0369479298     57.7909202575     76.2580108642     -43.1824188232
143 247    0    0     -0.4621044635     -9.7568693161     -0.1077445626     0.0289623165     0.0047271828     0.0369479298     57.7909202575     76.2580108642     -43.1824188232
144 199    0    0     -0.4453442096     -9.7568693161     -0.0957729530     0.0446752071     -0.0008655404     0.0380132083     56.5650520324     76.4337234497     -44.0258255004
145 151    0    0     -0.4357668876     -9.7448978424     -0.0909842967     0.0539964151     -0.0035287423     0.0369479298     56.5650520324     76.4337234497     -44.0258255004
146 103    0    0     -0.4357668876     -9.7448978424     -0.0909842967     0.0539964151     -0.0035287423     0.0369479298     56.5650520324     76.4337234497     -44.0258255004
147  56    0    0     -0.4525271415     -9.7712354660     -0.0670410633     0.0601217746     -0.0000665798     0.0446712112     56.5650520324     76.4337234497     -44.0258255004
148   8    0    0     -0.4740760803     -9.7017993927     -0.0646467447     0.0465394496     0.0057924633     0.0478670549     56.5650520324     76.4337234497     -44.0258255004
148 215    0    0     -0.4740760803     -9.7017993927     -0.0646467447     0.0465394496     0.0057924633     0.0478670549     56.5650520324     76.4337234497     -44.0258255004
149 167    0    0     -0.4812590599     -9.7017993927     0.0000000000     0.0276307129     0.0025966219     0.0385458469     56.5650520324     76.4337234497     -44.0258255004
150 117    0    0     -0.4980193138     -9.7568693161     -0.0335205316     0.0028629396     -0.0011318604     0.0294909620     56.5650520324     76.4337234497     -44.0258255004
151  69    0    0     -0.4980193138     -9.7568693161     -0.0335205316     0.0028629396     -0.0011318604     0.0294909620     56.5650520324     76.4337234497     -44.0258255004
152  21    0    0     -0.4740760803     -9.7640523910     -0.0167602658     -0.0139152299     -0.0011318604     0.0292246389     57.9660453796     77.1365661621     -44.0258255004
152 229    0    0     -0.5028079986     -9.7305316925     -0.0981672668     -0.0314923572     0.0028629419     0.0329531240     57.9660453796     77.1365661621     -44.0258255004
153 181    0    0     -0.5028079986     -9.7305316925     -0.0981672668     -0.0314923572     0.0028629419     0.0329531240     57.9660453796     77.1365661621     -44.0258255004
154 133    0    0     -0.5099909305     -9.7017993927     -0.0885899734     -0.0266985988     -0.0013981805     0.0260288000     57.9660453796     77.1365661621     -44.0258255004
155  85    0    0     -0.4812590599     -9.7784175872     -0.0550694465     -0.0171110725     0.0015313410     0.0316215229     57.9660453796     77.1365661621     -44.0258255004
156  38    0    0     -0.4812590599     -9.7784175872     -0.0550694465     -0.0171110725     0.0015313410     0.0316215229     57.9660453796     77.1365661621     -44.0258255004
156 246    0    0     -0.5052022933     -9.7784175872     -0.0454921483     -0.0235027551     0.0065914239     0.0313552045     57.9660453796     77.1365661621     -44.0258255004
157 198    0    0     -0.5099909305     -9.7544746398     -0.0646467447     -0.0397482872     0.0073903846     0.0193707962     57.9660453796     77.1365661621     -44.0258255004
158 150    0    0     -0.5099909305     -9.7544746398     -0.0646467447     -0.0397482872     0.0073903846     0.0193707962     57.9660453796     77.1365661621     -44.0258255004
159 102    0    0     -0.4932306766     -9.7185602188     -0.0838013267     -0.0448083686     0.0188421516     0.0140443935     59.5421600341     76.6094360351     -43.8571434020
160  54    0    0     -0.4956250190     -9.7664461135     -0.1292934894     -0.0496021318     0.0244348740     0.0350836849     59.5421600341     76.6094360351     -43.8571434020
161   6    0    0     -0.4956250190     -9.7664461135     -0.1292934894     -0.0496021318     0.0244348740     0.0350836849     59.5421600341     76.6094360351     -43.8571434020
161 213    0    0     -0.5387228012     -9.7736291885     -0.1556310415     -0.0349545240     0.0236359143     0.0502639341     59.5421600341     76.6094360351     -43.8571434020
162 166    0    0     -0.5530887603     -9.7520809173     -0.1197161788     0.0076567025     0.0151136693     0.0406764078     59.5421600341     76.6094360351     -43.8571434020
163 117    0    0     -0.5530887603     -9.7520809173     -0.1197161788     0.0076567025     0.0151136693     0.0406764078     59.5421600341     76.6094360351     -43.8571434020
164  69    0    0     -0.5291455268     -9.7017993927     -0.0766183614     0.0425446462     0.0060587835     0.0318878436     59.5421600341     76.6094360351     -43.8571434020
165  21    0    0     -0.5459058284     -9.7448978424     -0.0694353866     0.0318918371     0.0015313410     0.0353500080     59.5421600341     76.6094360351     -43.8571434020
165 229    0    0     -0.5459058284     -9.7448978424     -0.0694353866     0.0318918371     0.0015313410     0.0353500080     59.5421600341     76.6094360351     -43.8571434020
166 180    0    0     -0.6009752750     -9.7113771438     -0.0957729530     0.0052598214     0.0007323807     0.0249635195     59.5421600341     76.9608535766     -42.5076942443
167 132    0    0     -0.5626660346     -9.6395473480     -0.0885899734     -0.0277638792     -0.0056593031     0.0113811922     59.5421600341     76.9608535766     -42.5076942443
168  84    0    0     -0.5626660346     -9.6395473480     -0.0885899734     -0.0277638792     -0.0056593031     0.0113811922     59.5421600341     76.9608535766     -42.5076942443
169  36    0    0     -0.5890036106     -9.7281370162     -0.1173218607     -0.0456073284     0.0057924633     0.0161749553     59.5421600341     76.9608535766     -42.5076942443
169 244    0    0     -0.5961865901     -9.7927837371     -0.0981672668     -0.0557274913     0.0028629419     0.0103159117     59.5421600341     76.9608535766     -42.5076942443
170 196    0    0     -0.5961865901     -9.7927837371     -0.0981672668     -0.0557274913     0.0028629419     0.0103159117     59.5421600341     76.9608535766     -42.5076942443
171 149    0    0     -0.6081582069     -9.7856006622     -0.1364764571     -0.0749025440     -0.0123173069     -0.0272352337     59.5421600341     76.9608535766     -42.5076942443
172 101    0    0     -0.6201298236     -9.7281370162     -0.2107004880     -0.0623855018     -0.0405472469     -0.0919510269     59.5421600341     76.9608535766     -42.5076942443
173  54    0    0     -0.6201298236     -9.7281370162     -0.2107004880     -0.0623855018     -0.0405472469     -0.0919510269     59.5421600341     76.9608535766     -42.5076942443
174   6    0    0     -0.4908363342     -9.7305316925     -0.1771799468     0.0009986981     -0.0687771797     -0.1308337569     59.5421600341     76.9608535766     -42.5076942443
174 214    0    0     -0.4070350170     -9.8143329620     -0.1580253696     0.0396151256     -0.0887511920     -0.1193819999     59.0167884826     74.6766281127     -44.3631896972
175 167    0    0     -0.4070350170     -9.8143329620     -0.1580253696     0.0396151256     -0.0887511920     -0.1193819999     59.0167884826     74.6766281127     -44.3631896972
176 120    0    0     -0.2801358699     -9.7640523910     -0.0550694465     -0.0048603448     -0.2088615894     -0.0232404279     59.0167884826     74.6766281127     -44.3631896972
177  72    0    0     -0.3064734458     -9.7377147674     -0.0526751232     -0.0205732345     -0.1390857105     -0.0014021751     59.0167884826     74.6766281127     -44.3631896972
178  25    0    0     -0.3064734458     -9.7377147674     -0.0526751232     -0.0205732345     -0.1390857105     -0.0014021751     59.0167884826     74.6766281127     -44.3631896972
178 234    0    0     -0.4118237018     -9.7425031661     -0.1125332117     -0.0309597229     -0.0224374747     0.0137780737     59.0167884826     74.6766281127     -44.3631896972
179 187    0    0     -0.4812590599     -9.7161655426     -0.1652083396     -0.0424114894     0.0111188662     0.0476007318     59.0167884826     74.6766281127     -44.3631896972
180 140    0    0     -0.4812590599     -9.7161655426     -0.1652083396     -0.0424114894     0.0111188662     0.0476007318     59.0167884826     74.6766281127     -44.3631896972
181  92    0    0     -0.5315398693     -9.7377147674     -0.1652083396     -0.0370850849     0.0220379948     0.0579872179     59.0167884826     74.6766281127     -44.3631896972
182  45    0    0     -0.5291455268     -9.7353200912     -0.1795742750     -0.0410798835     0.0148473501     0.0457364940     59.7172851562     76.0823059082     -44.0258255004
182 253    0    0     -0.5291455268     -9.7353200912     -0.1795742750     -0.0410798835     0.0148473501     0.0457364940     59.7172851562     76.0823059082     -44.0258255004
183 205    0    0     -0.5506944656     -9.7257432937     -0.1891515731     -0.0498684501     0.0081893444     0.0326868033     59.7172851562     76.0823059082     -44.0258255004
184 157    0    0     -0.5171739578     -9.7784175872     -0.1652083396     -0.0464062929     -0.0019308209     0.0161749553     59.7172851562     76.0823059082     -44.0258255004
185 109    0    0     -0.5171739578     -9.7784175872     -0.1652083396     -0.0464062929     -0.0019308209     0.0161749553     59.7172851562     76.0823059082     -44.0258255004
186  61    0    0     -0.5267512321     -9.7568693161     -0.1891515731     -0.0413462066     0.0057924633     0.0156423149     59.7172851562     76.0823059082     -44.0258255004
187  13    0    0     -0.5459058284     -9.7089824676     -0.2418267011     -0.0147141909     0.0113851869     0.0172402358     59.7172851562     76.0823059082     -44.0258255004
187 221    0    0     -0.5459058284     -9.7089824676     -0.2418267011     -0.0147141909     0.0113851869     0.0172402358     59.7172851562     76.0823059082     -44.0258255004
188 173    0    0     -0.5411171436     -9.7616577148     -0.1939402198     0.0129831051     0.0092546262     0.0201697564     59.7172851562     76.0823059082     -44.0258255004
189 125    0    0     -0.5554831027     -9.7496862411     -0.2035175085     0.0300275945     0.0047271828     0.0140443935     59.7172851562     76.0823059082     -43.0137367248
190  77    0    0     -0.5554831027     -9.7496862411     -0.2035175085     0.0300275945     0.0047271828     0.0140443935     59.7172851562     76.0823059082     -43.0137367248
191  29    0    0     -0.5219625949     -9.7305316925     -0.1652083396     0.0446752071     -0.0000665798     0.0113811922     59.7172851562     76.0823059082     -43.0137367248
191 236    0    0     -0.5315398693     -9.7329254150     -0.1340821266     0.0260327935     0.0033955817     0.0305562448     59.7172851562     76.0823059082     -43.0137367248
192 189    0    0     -0.5315398693     -9.7329254150     -0.1340821266     0.0260327935     0.0033955817     0.0305562448     59.7172851562     76.0823059082     -43.0137367248
193 141    0    0     -0.5626660346     -9.7281370162     -0.1604196929     -0.0051266665     0.0172442317     0.0513292121     59.7172851562     76.0823059082     -43.0137367248
194  93    0    0     -0.5890036106     -9.7616577148     -0.1652083396     -0.0125836300     0.0236359143     0.0555903387     59.7172851562     76.0823059082     -43.0137367248
195  45    0    0     -0.5890036106     -9.7616577148     -0.1652083396     -0.0125836300     0.0236359143     0.0555903387     59.7172851562     76.0823059082     -43.0137367248
195 253    0    0     -0.6321014881     -9.7760238647     -0.2107004880     0.0105862236     0.0185758304     0.0308225631     59.7172851562     76.0823059082     -43.0137367248
196 205    0    0     -0.6153411865     -9.7185602188     -0.2107004880     0.0446752071     -0.0005992200     -0.0064622583     60.0675354003     76.7851409912     -43.0137367248
197 156    0    0     -0.6153411865     -9.7185602188     -0.2107004880     0.0446752071     -0.0005992200     -0.0064622583     60.0675354003     76.7851409912     -43.0137367248
198 108    0    0     -0.5698490142     -9.7401084899     -0.1484480619     0.0611870574     -0.0203069114     -0.0280341911     60.0675354003     76.7851409912     -43.0137367248
199  60    0    0     -0.5195682525     -9.7448978424     -0.1173218607     0.0534637689     -0.0173773899     -0.0275015544     60.0675354003     76.7851409912     -43.0137367248
200  13    0    0     -0.5195682525     -9.7448978424     -0.1173218607     0.0534637689     -0.0173773899     -0.0275015544     60.0675354003     76.7851409912     -43.0137367248
200 221    0    0     -0.5602717399     -9.7281370162     -0.1245048284     0.0273643946     -0.0019308209     -0.0051306581     60.0675354003     76.7851409912     -43.0137367248
201 173    0    0     -0.5674547195     -9.6874332427     -0.1125332117     0.0097872629     0.0049935026     0.0113811922     60.0675354003     76.7851409912     -43.0137367248
202 125    0    0     -0.5674547195     -9.6874332427     -0.1125332117     0.0097872629     0.0049935026     0.0113811922     60.0675354003     76.7851409912     -43.0137367248
203  77    0    0     -0.5770320415     -9.7736291885     -0.1101388931     0.0012650191     0.0049935026     0.0175065541     60.0675354003     76.7851409912     -43.0137367248
204  29    0    0     -0.5746376991     -9.7401084899     -0.1508424043     -0.0133825898     0.0052598233     0.0145770335     57.7909202575     76.2580108642     -43.8571434020
204 237    0    0     -0.5746376991     -9.7401084899     -0.1508424043     -0.0133825898     0.0052598233     0.0145770335     57.7909202575     76.2580108642     -43.8571434020
205 188    0    0     -0.5913979530     -9.7664461135     -0.1628140068     -0.0064582672     0.0073903846     0.0159086346     57.7909202575     76.2580108642     -43.8571434020
206 140    0    0     -0.5866093158     -9.7257432937     -0.1556310415     0.0060587806     0.0057924633     0.0063211088     57.7909202575     76.2580108642     -43.8571434020
207  92    0    0     -0.5866093158     -9.7257432937     -0.1556310415     0.0060587806     0.0057924633     0.0063211088     57.7909202575     76.2580108642     -43.8571434020
208  43    0    0     -0.5698490142     -9.6994056701     -0.0957729530     0.0159126281     0.0047271828     0.0103159117     57.7909202575     76.2580108642     -43.8571434020
208 251    0    0     -0.5698490142     -9.7353200912     -0.1245048284     0.0196411113     0.0068577442     0.0308225631     57.7909202575     76.2580108642     -43.8571434020
209 203    0    0     -0.5698490142     -9.7353200912     -0.1245048284     0.0196411113     0.0068577442     0.0308225631     57.7909202575     76.2580108642     -43.8571434020
210 154    0    0     -0.5890036106     -9.7640523910     -0.1149275422     0.0127167868     0.0175105500     0.0555903387     57.7909202575     76.2580108642     -43.8571434020
211 106    0    0     -0.6464673995     -9.7401084899     -0.1268991470     0.0004660580     0.0244348740     0.0619820213     57.7909202575     76.2580108642     -43.8571434020
212  57    0    0     -0.6464673995     -9.7401084899     -0.1268991470     0.0004660580     0.0244348740     0.0619820213     57.7909202575     76.2580108642     -43.8571434020
213   9    0    0     -0.6512560367     -9.7233486175     -0.1484480619     0.0036618990     0.0159126291     0.0452038526     59.8924102783     76.9608535766     -44.5318679809
213 216    0    0     -0.6392844200     -9.7089824676     -0.1316878080     0.0172442293     0.0049935026     0.0223003172     59.8924102783     76.9608535766     -44.5318679809
214 168    0    0     -0.6392844200     -9.7089824676     -0.1316878080     0.0172442293     0.0049935026     0.0223003172     59.8924102783     76.9608535766     -44.5318679809
215 120    0    0     -0.6584390640     -9.7233486175     -0.1101388931     0.0262991142     -0.0008655404     0.0103159117     59.8924102783     76.9608535766     -44.5318679809
216  72    0    0     -0.6033696174     -9.7401084899     -0.0574637699     0.0201737499     0.0039282226     0.0065874290     59.8924102783     76.9608535766     -44.5318679809
217  24    0    0     -0.6033696174     -9.7401084899     -0.0574637699     0.0201737499     0.0039282226     0.0065874290     59.8924102783     76.9608535766     -44.5318679809
217 231    0    0     -0.5866093158     -9.7329254150     -0.0454921483     -0.0184426736     0.0100535857     0.0223003172     59.8924102783     76.9608535766     -44.5318679809
218 183    0    0     -0.6273128509     -9.6946163177     -0.1077445626     -0.0535969352     0.0223043131     0.0223003172     59.8924102783     76.9608535766     -44.5318679809
219 136    0    0     -0.6273128509     -9.6946163177     -0.1077445626     -0.0535969352     0.0223043131     0.0223003172     59.8924102783     76.9608535766     -44.5318679809
220  89    0    0     -0.6680163383     -9.7520809173     -0.1819685935     -0.0541295766     0.0140483880     0.0084516706     58.3162918090     76.7851409912     -43.3511009216
221  41    0    0     -0.6608333587     -9.7401084899     -0.1508424043     -0.0280302000     -0.0072572236     -0.0192456245     58.3162918090     76.7851409912     -43.3511009216
221 249    0    0     -0.6608333587     -9.7401084899     -0.1508424043     -0.0280302000     -0.0072572236     -0.0192456245     58.3162918090     76.7851409912     -43.3511009216
222 201    0    0     -0.6297071456     -9.6994056701     -0.1316878080     -0.0029961037     -0.0192416305     -0.0469429206     58.3162918090     76.7851409912     -43.3511009216
223 153    0    0     -0.5794263362     -9.7041940689     -0.1077445626     -0.0061919460     -0.0232364320     -0.0461439657     58.3162918090     76.7851409912     -43.3511009216
224 106    0    0     -0.5794263362     -9.7041940689     -0.1077445626     -0.0061919460     -0.0232364320     -0.0461439657     58.3162918090     76.7851409912     -43.3511009216
225  58    0    0     -0.5291455268     -9.7113771438     -0.1652083396     -0.0266985988     -0.0131162667     -0.0088591394     58.3162918090     76.7851409912     -43.3511009216
226  11    0    0     -0.5866093158     -9.8215160369     -0.1532367229     -0.0253669977     0.0039282226     0.0366816067     58.3162918090     76.7851409912     -43.3511009216
226 219    0    0     -0.5866093158     -9.8215160369     -0.1532367229     -0.0253669977     0.0039282226     0.0366816067     58.3162918090     76.7851409912     -43.3511009216
227 172    0    0     -0.6656219959     -9.7712354660     -0.1723913097     -0.0163121104     0.0121841478     0.0393448114     59.0167884826     75.3794631958     -42.6763763427
228 125    0    0     -0.6249184608     -9.6754617691     -0.2178834438     -0.0011318624     0.0047271828     0.0223003172     59.0167884826     75.3794631958     -42.6763763427
229  77    0    0     -0.6249184608     -9.6754617691     -0.2178834438     -0.0011318624     0.0047271828     0.0223003172     59.0167884826     75.3794631958     -42.6763763427
230  29    0    0     -0.6225241661     -9.7329254150     -0.1604196929     0.0217716717     -0.0011318604     0.0167075967     59.0167884826     75.3794631958     -42.6763763427
230 238    0    0     -0.6201298236     -9.7401084899     -0.1340821266     0.0255001544     0.0001997404     0.0284256820     59.0167884826     75.3794631958     -42.6763763427
231 189    0    0     -0.6201298236     -9.7401084899     -0.1340821266     0.0255001544     0.0001997404     0.0284256820     59.0167884826     75.3794631958     -42.6763763427
232 141    0    0     -0.6105525493     -9.7281370162     -0.1245048284     0.0092546234     0.0105862259     0.0446712112     59.0167884826     75.3794631958     -42.6763763427
233  93    0    0     -0.6847765922     -9.7496862411     -0.1628140068     -0.0061919460     0.0212390327     0.0531934547     59.0167884826     75.3794631958     -42.6763763427
234  46    0    0     -0.6847765922     -9.7496862411     -0.1628140068     -0.0061919460     0.0212390327     0.0531934547     59.0167884826     75.3794631958     -42.6763763427
234 254    0    0     -0.6847765922     -9.7520809173     -0.1388707752     0.0020639784     0.0116515064     0.0409427261     59.1919136047     76.2580108642     -42.5076942443
235 206    0    0     -0.6967482089     -9.7233486175     -0.1484480619     -0.0027297849     0.0092546262     0.0321541666     59.1919136047     76.2580108642     -42.5076942443
236 158    0    0     -0.6967482089     -9.7233486175     -0.1484480619     -0.0027297849     0.0092546262     0.0321541666     59.1919136047     76.2580108642     -42.5076942443
237 110    0    0     -0.6943538665     -9.6898279190     -0.1676026582     -0.0112520289     0.0076567049     0.0342847251     59.1919136047     76.2580108642     -42.5076942443
238  62    0    0     -0.6847765922     -9.7520809173     -0.1197161788     -0.0056593065     0.0068577442     0.0337520837     59.1919136047     76.2580108642     -42.5076942443
239  14    0    0     -0.6847765922     -9.7520809173     -0.1197161788     -0.0056593065     0.0068577442     0.0337520837     59.1919136047     76.2580108642     -42.5076942443
239 222    0    0     -0.7015368461     -9.7712354660     -0.1029559254     -0.0165784335     0.0108525466     0.0310888862     59.1919136047     76.2580108642     -42.5076942443
240 174    0    0     -0.7302687168     -9.7065887451     -0.1867572593     -0.0216385149     0.0127167880     0.0209687185     59.1919136047     76.2580108642     -42.5076942443
241 126    0    0     -0.7302687168     -9.7065887451     -0.1867572593     -0.0216385149     0.0127167880     0.0209687185     59.1919136047     76.2580108642     -42.5076942443
242  79    0    0     -0.7015368461     -9.7377147674     -0.1843629074     -0.0136489105     0.0063251042     0.0167075967     59.1919136047     76.2580108642     -42.5076942443
243  31    0    0     -0.6823822021     -9.7377147674     -0.1676026582     0.0052598214     0.0052598233     0.0199034357     58.6665420532     76.0823059082     -43.6884613037
243 238    0    0     -0.6823822021     -9.7377147674     -0.1676026582     0.0052598214     0.0052598233     0.0199034357     58.6665420532     76.0823059082     -43.6884613037
244 190    0    0     -0.6967482089     -9.7329254150     -0.1556310415     0.0159126281     0.0092546262     0.0334857678     58.6665420532     76.0823059082     -43.6884613037
245 142    0    0     -0.6895652294     -9.7137708663     -0.1652083396     0.0137820672     0.0169779086     0.0537260961     58.6665420532     76.0823059082     -43.6884613037
246  94    0    0     -0.6895652294     -9.7137708663     -0.1652083396     0.0137820672     0.0169779086     0.0537260961     58.6665420532     76.0823059082     -43.6884613037
247  46    0    0     -0.7494233131     -9.7592630386     -0.1316878080     0.0007323772     0.0262991166     0.0766296339     58.6665420532     76.0823059082     -43.6884613037
247 254    0  127     -0.7566062927     -9.7137708663     -0.1388707752     0.0004660580     0.0228369522     0.0744990730     58.6665420532     76.0823059082     -43.6884613037
248 206    0    0     -0.7566062927     -9.7137708663     -0.1388707752     0.0004660580     0.0228369522     0.0744990730     58.6665420532     76.0823059082     -43.6884613037
249 158    0    0     -0.7590005874     -9.6994056701     -0.1364764571     0.0209727120     0.0196411132     0.0675747442     58.6665420532     76.0823059082     -43.6884613037
250 110    0    0     -0.7039311408     -9.7377147674     -0.1340821266     0.0353539943     0.0209727120     0.0678410625     59.1919136047     76.2580108642     -43.5197830200
251  61    0    0     -0.7039311408     -9.7377147674     -0.1340821266     0.0353539943     0.0209727120     0.0678410625     59.1919136047     76.2580108642     -43.5197830200
252  13    0    0     -0.8188587188     -9.7736291885     -0.1388707752     0.0249675130     0.0377508831     0.0776949024     59.1919136047     76.2580108642     -43.5197830200
252 221    0    0     -0.7949154853     -9.7329254150     -0.1388707752     0.0345550417     0.0209727120     0.0553240203     59.1919136047     76.2580108642     -43.5197830200
253 173    0    0     -0.7949154853     -9.7329254150     -0.1388707752     0.0345550417     0.0209727120     0.0553240203     59.1919136047     76.2580108642     -43.5197830200
254 125    0    0     -0.8236474037     -9.7161655426     -0.1173218607     0.0521321773     0.0095209465     0.0417416858     59.1919136047     76.2580108642     -43.5197830200
255  77    0    0     -0.8116757392     -9.7089824676     -0.0861956501     0.0713072204     0.0012650209     0.0350836849     59.1919136047     76.2580108642     -43.5197830200
