# Supplementary material for: A localization method for wireless capsule endoscopy using side wall cameras and IMU sensor
Source: Sci Rep. 2021 May 27;11:11204. doi: 10.1038/s41598-021-90523-w (PMC8160358; doi:10.1038/s41598-021-90523-w)
Supplement: Supplementary file 1 — Supplementary Information. [file 41598_2021_90523_MOESM1_ESM.zip › data/sup4]

202 153    0    0     -0.1843629074     -9.7448978424     -0.0646467447     -0.0155131521     0.0108525466     0.0105822312     25.7432289123     76.4337234497     -49.0862655639
203 105    0    0     -0.1747856235     -9.7688407897     -0.0526751232     -0.0040613842     0.0071240653     0.0060547885     25.7432289123     76.4337234497     -49.0862655639
204  58    0    0     -0.2059118509     -9.7688407897     -0.0598580884     -0.0011318624     0.0057924633     0.0047231884     25.7432289123     76.4337234497     -49.0862655639
205  10    0    0     -0.2059118509     -9.7688407897     -0.0598580884     -0.0011318624     0.0057924633     0.0047231884     25.7432289123     76.4337234497     -49.0862655639
205 218    0    0     -0.1699969768     -9.7401084899     -0.0694353866     -0.0016645026     0.0063251042     -0.0043316965     25.7432289123     76.4337234497     -49.0862655639
206 170    0    0     -0.1795742750     -9.7592630386     -0.0670410633     -0.0064582672     0.0041945428     -0.0011358549     26.9690971374     76.9608535766     -48.2428588867
207 122    0    0     -0.1795742750     -9.7592630386     -0.0670410633     -0.0064582672     0.0041945428     -0.0011358549     26.9690971374     76.9608535766     -48.2428588867
208  75    0    0     -0.1580253696     -9.7568693161     -0.0574637699     -0.0104530680     0.0063251042     0.0057884688     26.9690971374     76.9608535766     -48.2428588867
209  27    0    0     -0.1723913097     -9.7544746398     -0.0550694465     -0.0195079536     0.0137820672     0.0161749553     26.9690971374     76.9608535766     -48.2428588867
209 235    0    0     -0.1723913097     -9.7544746398     -0.0550694465     -0.0195079536     0.0137820672     0.0161749553     26.9690971374     76.9608535766     -48.2428588867
210 187    0    0     -0.1819685935     -9.7544746398     -0.0718297100     -0.0258996367     0.0183095111     0.0302899217     26.9690971374     76.9608535766     -48.2428588867
211 140    0    0     -0.2202777862     -9.7712354660     -0.0909842967     -0.0221711564     0.0151136693     0.0289583225     26.9690971374     76.9608535766     -48.2428588867
212  92    0    0     -0.2202777862     -9.7712354660     -0.0909842967     -0.0221711564     0.0151136693     0.0289583225     26.9690971374     76.9608535766     -48.2428588867
213  44    0    0     -0.2202777862     -9.7496862411     -0.0742240333     -0.0120509898     0.0073903846     0.0254961609     26.9690971374     76.9608535766     -48.2428588867
213 252    0    0     -0.1388707752     -9.6970109939     -0.0478864765     -0.0085888271     0.0047271828     0.0148433542     26.9690971374     76.9608535766     -48.2428588867
214 204    0    0     -0.1388707752     -9.6970109939     -0.0478864765     -0.0085888271     0.0047271828     0.0148433542     26.9690971374     76.9608535766     -48.2428588867
215 156    0    0     -0.2083061695     -9.7257432937     -0.0861956501     -0.0256333160     0.0156463098     0.0396111278     26.2686004638     77.3122711181     -47.2307701110
216 109    0    0     -0.1963345432     -9.7377147674     -0.0909842967     -0.0320250034     0.0175105500     0.0364152860     26.2686004638     77.3122711181     -47.2307701110
217  61    0    0     -0.1963345432     -9.7377147674     -0.0909842967     -0.0320250034     0.0175105500     0.0364152860     26.2686004638     77.3122711181     -47.2307701110
218  12    0    0     -0.2346437215     -9.7664461135     -0.0790126848     -0.0333566045     0.0183095111     0.0340184020     26.2686004638     77.3122711181     -47.2307701110
218 221    0    0     -0.2202777862     -9.7856006622     -0.0790126848     -0.0312260413     0.0175105500     0.0276267242     26.2686004638     77.3122711181     -47.2307701110
219 173    0    0     -0.2202777862     -9.7856006622     -0.0790126848     -0.0312260413     0.0175105500     0.0276267242     26.2686004638     77.3122711181     -47.2307701110
220 125    0    0     -0.2442210197     -9.7688407897     -0.0933786296     -0.0285628414     0.0169779086     0.0294909620     26.2686004638     77.3122711181     -47.2307701110
221  77    0    0     -0.2609812974     -9.7688407897     -0.1340821266     -0.0171110725     0.0119178283     0.0137780737     26.2686004638     77.3122711181     -47.2307701110
222  29    0    0     -0.2609812974     -9.7688407897     -0.1340821266     -0.0171110725     0.0119178283     0.0137780737     26.2686004638     77.3122711181     -47.2307701110
222 237    0    0     -0.2298550844     -9.7592630386     -0.1316878080     0.0009986981     0.0031292619     -0.0080601787     26.6188488006     76.6094360351     -48.2428588867
223 189    0    0     -0.2035175085     -9.7472915649     -0.0838013267     0.0068577413     -0.0032624220     -0.0030000963     26.6188488006     76.6094360351     -48.2428588867
224 140    0    0     -0.2035175085     -9.7472915649     -0.0838013267     0.0068577413     -0.0032624220     -0.0030000963     26.6188488006     76.6094360351     -48.2428588867
225  92    0    0     -0.1987288665     -9.7305316925     -0.1005615949     -0.0056593065     0.0076567049     0.0230992794     26.6188488006     76.6094360351     -48.2428588867
226  44    0    0     -0.2154891252     -9.6994056701     -0.0646467447     -0.0229701161     0.0140483880     0.0236319184     26.6188488006     76.6094360351     -48.2428588867
226 252    0    0     -0.2154891252     -9.6994056701     -0.0646467447     -0.0229701161     0.0140483880     0.0236319184     26.6188488006     76.6094360351     -48.2428588867
227 204    0    0     -0.2178834438     -9.7353200912     -0.0909842967     -0.0357534861     0.0313591980     0.0191044788     26.6188488006     76.6094360351     -48.2428588867
228 156    0    0     -0.2250664234     -9.7856006622     -0.0981672668     -0.0405472469     0.0270980787     0.0358826494     26.6188488006     76.6094360351     -48.2428588867
229 108    0    0     -0.2250664234     -9.7856006622     -0.0981672668     -0.0405472469     0.0270980787     0.0358826494     26.6188488006     76.6094360351     -48.2428588867
230  60    0    0     -0.2729529142     -9.7688407897     -0.1484480619     -0.0458736467     0.0215053534     0.0713032245     25.7432289123     77.8394012451     -47.7368164062
231  12    0    0     -0.3208393812     -9.7736291885     -0.1915459060     -0.0333566045     0.0177768707     0.0707705879     25.7432289123     77.8394012451     -47.7368164062
231 220    0    0     -0.3208393812     -9.7736291885     -0.1915459060     -0.0333566045     0.0177768707     0.0707705879     25.7432289123     77.8394012451     -47.7368164062
232 172    0    0     -0.3352053165     -9.7856006622     -0.1628140068     -0.0013981833     -0.0016645008     0.0356163263     25.7432289123     77.8394012451     -47.7368164062
233 125    0    0     -0.2705585718     -9.7472915649     -0.1364764571     0.0302939176     -0.0099204254     -0.0120549821     25.7432289123     77.8394012451     -47.7368164062
234  77    0    0     -0.2705585718     -9.7472915649     -0.1364764571     0.0302939176     -0.0099204254     -0.0120549821     25.7432289123     77.8394012451     -47.7368164062
235  30    0    0     -0.2585869789     -9.7448978424     -0.1125332117     0.0486700105     -0.0080561847     -0.0283005123     25.7432289123     77.8394012451     -47.7368164062
235 238    0    0     -0.2394323587     -9.7568693161     -0.0885899734     0.0468057680     -0.0091214656     -0.0101907408     25.7432289123     77.8394012451     -47.7368164062
236 191    0    0     -0.2394323587     -9.7568693161     -0.0885899734     0.0468057680     -0.0091214656     -0.0101907408     25.7432289123     77.8394012451     -47.7368164062
237 143    0    0     -0.2633756160     -9.7233486175     -0.0861956501     0.0247011923     -0.0035287423     0.0326868033     25.9183521270     76.6094360351     -46.2186813354
238  95    0    0     -0.3184450626     -9.7353200912     -0.0814070034     -0.0109857093     -0.0000665798     0.0619820213     25.9183521270     76.6094360351     -46.2186813354
239  47    0    0     -0.3184450626     -9.7353200912     -0.0814070034     -0.0109857093     -0.0000665798     0.0619820213     25.9183521270     76.6094360351     -46.2186813354
239 255    0    0     -0.3399939537     -9.7353200912     -0.1101388931     -0.0274975585     0.0057924633     0.0425406503     25.9183521270     76.6094360351     -46.2186813354
240 207    0    0     -0.3112620830     -9.7425031661     -0.1460537433     -0.0266985988     0.0159126291     0.0057884688     25.9183521270     76.6094360351     -46.2186813354
241 160    0    0     -0.3112620830     -9.7425031661     -0.1460537433     -0.0266985988     0.0159126291     0.0057884688     25.9183521270     76.6094360351     -46.2186813354
242 112    0    0     -0.2777415513     -9.7664461135     -0.1364764571     -0.0200405931     0.0159126291     -0.0069948983     25.9183521270     76.6094360351     -46.2186813354
243  64    0    0     -0.2945018005     -9.7281370162     -0.1053502440     -0.0091214685     0.0113851869     0.0071200699     25.9183521270     76.6094360351     -46.2186813354
244  16    0    0     -0.2945018005     -9.7281370162     -0.1053502440     -0.0091214685     0.0113851869     0.0071200699     25.9183521270     76.6094360351     -46.2186813354
244 224    0    0     -0.3112620830     -9.7760238647     -0.1173218607     -0.0163121104     0.0111188662     0.0302899217     26.0934772491     77.8394012451     -46.7247276306
245 176    0    0     -0.3543598890     -9.7544746398     -0.1340821266     -0.0325576424     0.0268317556     0.0300236034     26.0934772491     77.8394012451     -46.7247276306
246 129    0    0     -0.3543598890     -9.7544746398     -0.1340821266     -0.0325576424     0.0268317556     0.0300236034     26.0934772491     77.8394012451     -46.7247276306
247  81    0    0     -0.3663315296     -9.7927837371     -0.2083061695     -0.0272312402     0.0329571223     0.0007283860     26.0934772491     77.8394012451     -46.7247276306
248  33    0    0     -0.2825301933     -9.7233486175     -0.1484480619     -0.0157794723     0.0140483880     -0.0117886614     26.0934772491     77.8394012451     -46.7247276306
248 242    0    0     -0.2825301933     -9.7233486175     -0.1484480619     -0.0157794723     0.0140483880     -0.0117886614     26.0934772491     77.8394012451     -46.7247276306
249 194    0    0     -0.2897131729     -9.7903900146     -0.1364764571     -0.0197742748     0.0129831075     0.0057884688     26.0934772491     77.8394012451     -46.7247276306
250 146    0    0     -0.3064734458     -9.7425031661     -0.1316878080     -0.0213721966     0.0140483880     0.0292246389     26.0934772491     77.8394012451     -46.7247276306
251  99    0    0     -0.3064734458     -9.7425031661     -0.1316878080     -0.0213721966     0.0140483880     0.0292246389     26.0934772491     77.8394012451     -46.7247276306
252  51    0    0     -0.3830918121     -9.7784175872     -0.1771799468     -0.0093877878     0.0031292619     0.0265614414     26.0934772491     77.8394012451     -46.7247276306
253   3    0    0     -0.2992904472     -9.7760238647     -0.2130948066     0.0289623165     -0.0125836265     -0.0203109073     26.2686004638     77.3122711181     -46.8934097290
253 211    0    0     -0.2992904472     -9.7760238647     -0.2130948066     0.0289623165     -0.0125836265     -0.0203109073     26.2686004638     77.3122711181     -46.8934097290
254 163    0    0     -0.3064734458     -9.7951784133     -0.1747856235     0.0649155378     -0.0282965183     -0.0506714057     26.2686004638     77.3122711181     -46.8934097290
255 116    0    0     0.1221105098     -9.7377147674     -0.2825301933     0.0766336250     -0.0163121089     -0.0522693252     26.2686004638     77.3122711181     -46.8934097290
  0  68    0    0     0.1221105098     -9.7377147674     -0.2825301933     0.0766336250     -0.0163121089     -0.0522693252     26.2686004638     77.3122711181     -46.8934097290
  1  20    0    0     -0.2083061695     -9.7329254150     -0.1867572593     0.0215053510     0.1591928720     -0.0333605980     26.2686004638     77.3122711181     -46.8934097290
  1 228    0    0     -0.2681642532     -9.7377147674     -0.2466153383     0.0172442293     0.2140548229     -0.0352248382     26.2686004638     77.3122711181     -46.8934097290
  2 180    0    0     -0.2681642532     -9.7377147674     -0.2466153383     0.0172442293     0.2140548229     -0.0352248382     26.2686004638     77.3122711181     -46.8934097290
  3 133    0    0     -0.3375996351     -9.7185602188     -0.3759088277     0.0201737499     0.2119242668     -0.0333605980     26.2686004638     77.3122711181     -46.8934097290
  4  85    1    2     -0.4764704227     -9.7448978424     -0.3328109979     0.0135157465     0.1839606475     -0.0410838794     25.7432289123     77.1365661621     -47.0620880126
  5  37    2    3     -0.4764704227     -9.7448978424     -0.3328109979     0.0135157465     0.1839606475     -0.0410838794     25.7432289123     77.1365661621     -47.0620880126
  5 245    2    4     -0.3998520660     -9.7879953384     -0.2729529142     0.0167115869     0.1296313400     -0.0440134048     25.7432289123     77.1365661621     -47.0620880126
  6 197    2    5     -0.3064734458     -9.7664461135     -0.2777415513     0.0001997370     0.0928791522     0.0127127933     25.7432289123     77.1365661621     -47.0620880126
  7 149    2    5     -0.3064734458     -9.7664461135     -0.2777415513     0.0001997370     0.0928791522     0.0127127933     25.7432289123     77.1365661621     -47.0620880126
  8 101    3    6     -0.2585869789     -9.6850395202     -0.3208393812     -0.0011318624     0.0550616931     0.0603841018     25.7432289123     77.1365661621     -47.0620880126
  9  52    4    7     -0.2705585718     -9.7520809173     -0.2849245071     -0.0109857093     0.0614533805     0.0678410625     25.7432289123     77.1365661621     -47.0620880126
 10   4    3    8     -0.2705585718     -9.7520809173     -0.2849245071     -0.0109857093     0.0614533805     0.0678410625     25.7432289123     77.1365661621     -47.0620880126
 10 212    3    9     -0.3280223608     -9.7640523910     -0.2035175085     -0.0085888271     0.0593228149     0.0478670549     25.7432289123     77.1365661621     -47.0620880126
 11 164    4   10     -0.3040791034     -9.7927837371     -0.1053502440     -0.0040613842     0.0382835245     0.0374805665     26.7939720153     75.7308883666     -47.3994522094
 12 116    3   11     -0.3040791034     -9.7927837371     -0.1053502440     -0.0040613842     0.0382835245     0.0374805665     26.7939720153     75.7308883666     -47.3994522094
 13  67    3   11     -0.3184450626     -9.7544746398     -0.0478864765     0.0049935002     0.0121841478     0.0539924144     26.7939720153     75.7308883666     -47.3994522094
 14  19    3   10     -0.2202777862     -9.6874332427     -0.0550694465     0.0087219829     -0.0109857058     0.0689063453     26.7939720153     75.7308883666     -47.3994522094
 14 227    3   10     -0.2202777862     -9.6874332427     -0.0550694465     0.0087219829     -0.0109857058     0.0689063453     26.7939720153     75.7308883666     -47.3994522094
 15 179    3   10     -0.2849245071     -9.7592630386     0.0239432382     -0.0040613842     0.0204400730     0.0491986560     26.7939720153     75.7308883666     -47.3994522094
 16 130    2    9     -0.3543598890     -9.7712354660     -0.0095772953     -0.0088551473     0.0555943298     0.0132454335     26.7939720153     75.7308883666     -47.3994522094
 17  82    2    9     -0.3543598890     -9.7712354660     -0.0095772953     -0.0088551473     0.0555943298     0.0132454335     26.7939720153     75.7308883666     -47.3994522094
 18  34    1    9     -0.3160507440     -9.7664461135     0.0071829710     -0.0096541080     0.0398814439     0.0017936668     26.7939720153     75.7308883666     -47.3994522094
 18 241    1    8     -0.3304166793     -9.7951784133     0.0646467447     0.0065914225     0.0694429826     -0.0189793090     25.9183521270     76.6094360351     -47.9054946899
 19 193    2    7     -0.3304166793     -9.7951784133     0.0646467447     0.0065914225     0.0694429826     -0.0189793090     25.9183521270     76.6094360351     -47.9054946899
 20 145    2    7     -0.2968961238     -9.7856006622     -0.1412650966     0.0201737499     0.1549317598     -0.0277678704     25.9183521270     76.6094360351     -47.9054946899
 21  97    2    7     -0.2585869789     -9.7472915649     -0.0574637699     0.0119178236     0.1437463045     0.0113811922     25.9183521270     76.6094360351     -47.9054946899
 22  49    2    6     -0.2585869789     -9.7472915649     -0.0574637699     0.0119178236     0.1437463045     0.0113811922     25.9183521270     76.6094360351     -47.9054946899
 23   1    2    6     -0.2657699346     -9.7377147674     -0.0814070034     -0.0003329031     0.1368219852     0.0390784883     25.9183521270     76.6094360351     -47.9054946899
 23 208    2    7     -0.2729529142     -9.7233486175     -0.2083061695     0.0033955798     0.1679814434     0.0127127933     25.9183521270     76.6094360351     -47.9054946899
 24 161    1    7     -0.2729529142     -9.7233486175     -0.2083061695     0.0033955798     0.1679814434     0.0127127933     25.9183521270     76.6094360351     -47.9054946899
 25 113    1    7     -0.3112620830     -9.7257432937     -0.2107004880     -0.0133825898     0.1996735382     0.0036579074     25.9183521270     76.6094360351     -47.9054946899
 26  64    2    8     -0.3328109979     -9.7832069396     -0.1340821266     -0.0184426736     0.2055325746     0.0113811922     25.9183521270     76.6094360351     -47.9054946899
 27  17    1    8     -0.3328109979     -9.7832069396     -0.1340821266     -0.0184426736     0.2055325746     0.0113811922     25.9183521270     76.6094360351     -47.9054946899
 27 225    1    8     -0.4381612300     -9.8286991119     0.0167602658     -0.0067245869     0.1975429725     0.0468017721     26.0934772491     78.1908187866     -48.0741767883
 28 177    3    8     -0.4022463798     -9.8071498870     -0.1484480619     0.0231032729     0.1695793628     0.0678410625     26.0934772491     78.1908187866     -48.0741767883
 29 128    3    8     -0.4022463798     -9.8071498870     -0.1484480619     0.0231032729     0.1695793628     0.0678410625     26.0934772491     78.1908187866     -48.0741767883
 30  80    2    8     -0.3567542552     -9.7257432937     -0.0814070034     0.0241685533     0.1669161558     0.0854181957     26.0934772491     78.1908187866     -48.0741767883
 31  32    2    7     -0.3519655704     -9.7472915649     -0.0790126848     0.0063251018     0.1301639795     0.1013974070     26.0934772491     78.1908187866     -48.0741767883
 31 240    2    7     -0.3519655704     -9.7472915649     -0.0790126848     0.0063251018     0.1301639795     0.1013974070     26.0934772491     78.1908187866     -48.0741767883
 32 192    2    7     -0.3830918121     -9.7209539413     -0.1292934894     -0.0093877878     0.0753020286     0.0840865993     26.0934772491     78.1908187866     -48.0741767883
 33 144    2    7     -0.4453442096     -9.7664461135     -0.1053502440     -0.0216385149     0.0460068035     0.0313552045     26.0934772491     78.1908187866     -48.0741767883
 34  96    1    7     -0.4453442096     -9.7664461135     -0.1053502440     -0.0216385149     0.0460068035     0.0313552045     26.0934772491     78.1908187866     -48.0741767883
 35  48    1    7     -0.4621044635     -9.6946163177     -0.1604196929     -0.0149805116     0.0481373691     -0.0290994691     26.4437255859     78.1908187866     -50.4357147216
 36   0    1    7     -0.3950634002     -9.7353200912     -0.0622524166     -0.0205732345     0.0486700105     -0.0506714057     26.4437255859     78.1908187866     -50.4357147216
 36 208    0    7     -0.3950634002     -9.7353200912     -0.0622524166     -0.0205732345     0.0486700105     -0.0506714057     26.4437255859     78.1908187866     -50.4357147216
 37 160    0    8     -0.3663315296     -9.7712354660     -0.1771799468     -0.0171110725     0.0428109645     -0.0370890760     26.4437255859     78.1908187866     -50.4357147216
 38 112    1    7     -0.4549215316     -9.8071498870     -0.1197161788     -0.0163121104     0.0009987009     0.0057884688     26.4437255859     78.1908187866     -50.4357147216
 39  64    1    7     -0.4549215316     -9.8071498870     -0.1197161788     -0.0163121104     0.0009987009     0.0057884688     26.4437255859     78.1908187866     -50.4357147216
 40  16    0    8     -0.4381612300     -9.7353200912     -0.2705585718     -0.0043277053     -0.0629181337     0.0230992794     26.4437255859     78.1908187866     -50.4357147216
 40 224    0    8     -0.4261896133     -9.7568693161     -0.1604196929     -0.0008655433     -0.1156495332     0.0254961609     26.4437255859     78.1908187866     -50.4357147216
 41 177    1    8     -0.4261896133     -9.7568693161     -0.1604196929     -0.0008655433     -0.1156495332     0.0254961609     26.4437255859     78.1908187866     -50.4357147216
 42 130    1    8     -0.4405555725     -9.7903900146     -0.1795742750     0.0129831051     -0.1177800893     0.0063211088     26.9690971374     77.6636886596     -47.9054946899
 43  82    0    9     -0.4285839557     -9.7903900146     -0.1843629074     0.0137820672     -0.1015345573     0.0025926268     26.9690971374     77.6636886596     -47.9054946899
 44  33    1    9     -0.4285839557     -9.7903900146     -0.1843629074     0.0137820672     -0.1015345573     0.0025926268     26.9690971374     77.6636886596     -47.9054946899
 44 241    1    8     -0.3639371871     -9.7017993927     -0.1795742750     0.0076567025     -0.0858216762     0.0132454335     26.9690971374     77.6636886596     -47.9054946899
 45 193    1    9     -0.3591485500     -9.7568693161     -0.2442210197     -0.0163121104     -0.0410798835     -0.0056632986     26.9690971374     77.6636886596     -47.9054946899
 46 146    1   10     -0.3591485500     -9.7568693161     -0.2442210197     -0.0163121104     -0.0410798835     -0.0056632986     26.9690971374     77.6636886596     -47.9054946899
 47  98    1   11     -0.4285839557     -9.7951784133     -0.1436594247     -0.0101867485     0.0092546262     -0.0466766023     26.9690971374     77.6636886596     -47.9054946899
 48  51    2   11     -0.2921074867     -9.7760238647     -0.1723913097     0.0065914225     0.0255001544     -0.0370890760     26.9690971374     77.6636886596     -47.9054946899
 49   2    2   11     -0.2921074867     -9.7760238647     -0.1723913097     0.0065914225     0.0255001544     -0.0370890760     26.9690971374     77.6636886596     -47.9054946899
 49 210    2   12     -0.1388707752     -9.6275758743     -0.2466153383     0.0100535845     0.1362893462     -0.0171150636     25.9183521270     77.6636886596     -47.9054946899
 50 163    3   13     -0.3830918121     -9.7568693161     -0.1843629074     -0.0160457921     0.2872929096     -0.0493398046     25.9183521270     77.6636886596     -47.9054946899
 51 115    3   13     -0.3830918121     -9.7568693161     -0.1843629074     -0.0160457921     0.2872929096     -0.0493398046     25.9183521270     77.6636886596     -47.9054946899
 52  68    2   13     -0.3447826147     -9.7472915649     -0.0574637699     0.0015313384     0.2963477611     -0.0517366886     25.9183521270     77.6636886596     -47.9054946899
 53  20    2   14     -0.3950634002     -9.7616577148     0.1077445626     0.0207063913     0.3141912221     -0.0466766023     25.9183521270     77.6636886596     -47.9054946899
 53 228    2   13     -0.3950634002     -9.7616577148     0.1077445626     0.0207063913     0.3141912221     -0.0466766023     25.9183521270     77.6636886596     -47.9054946899
 54 180    2   12     -0.2561926364     -9.9340486526     -0.1604196929     0.0523984909     0.3514760494     0.0015273462     25.9183521270     77.6636886596     -47.9054946899
 55 132    2   11     -0.4932306766     -9.6491241455     0.0287318849     0.0619860172     0.2745095252     0.1573246479     25.9183521270     77.6636886596     -47.9054946899
 56  84    2   10     -0.4932306766     -9.6491241455     0.0287318849     0.0619860172     0.2745095252     0.1573246479     25.9183521270     77.6636886596     -47.9054946899
 57  36    2   11     -0.4740760803     -9.7520809173     -0.1580253696     0.0151136684     0.1735741615     0.1213714122     26.2686004638     77.3122711181     -48.9175834655
 57 244    2   12     -0.5243568897     -9.7425031661     -0.1628140068     0.0132494258     0.1115215659     0.0771622705     26.2686004638     77.3122711181     -48.9175834655
 58 197    2   11     -0.5243568897     -9.7425031661     -0.1628140068     0.0132494258     0.1115215659     0.0771622705     26.2686004638     77.3122711181     -48.9175834655
 59 149    2   11     -0.5530887603     -9.7736291885     -0.1005615949     0.0121841442     0.0598554563     0.0507965755     26.2686004638     77.3122711181     -48.9175834655
 60 102    2   12     -0.4549215316     -9.7233486175     -0.0550694465     0.0023302993     0.0239022350     0.0433396100     26.2686004638     77.3122711181     -48.9175834655
 61  54    2   11     -0.4549215316     -9.7233486175     -0.0550694465     0.0023302993     0.0239022350     0.0433396100     26.2686004638     77.3122711181     -48.9175834655
 62   5    3   12     -0.3735145092     -9.7664461135     -0.0430978250     -0.0072572269     0.0172442317     0.0207023978     26.2686004638     77.3122711181     -48.9175834655
 62 214    3   12     -0.4668931484     -9.7784175872     -0.0885899734     -0.0120509898     0.0231032752     0.0241645598     26.2686004638     77.3122711181     -48.9175834655
 63 166    2   11     -0.4668931484     -9.7784175872     -0.0885899734     -0.0120509898     0.0231032752     0.0241645598     26.2686004638     77.3122711181     -48.9175834655
 64 118    2   12     -0.4621044635     -9.7664461135     -0.1867572593     -0.0322913217     -0.0432104492     0.0587861776     26.2686004638     77.3122711181     -48.9175834655
 65  71    1   13     -0.5626660346     -9.6802511215     -0.1939402198     -0.0330902814     -0.1289655447     0.0566556215     28.1949653625     77.4879837036     -50.0983543395
 66  24    0   13     -0.5626660346     -9.6802511215     -0.1939402198     -0.0330902814     -0.1289655447     0.0566556215     28.1949653625     77.4879837036     -50.0983543395
 66 233    0   13     -0.5985808849     -9.7257432937     -0.0718297100     -0.0376177263     -0.2040678262     0.0273604035     28.1949653625     77.4879837036     -50.0983543395
 67 185    0   13     -0.7685779571     -9.6299695968     -0.0838013267     -0.0394819688     -0.3348309993     0.0081853504     28.1949653625     77.4879837036     -50.0983543395
 68 137    0   14     -0.7685779571     -9.6299695968     -0.0838013267     -0.0394819688     -0.3348309993     0.0081853504     28.1949653625     77.4879837036     -50.0983543395
 69  90    0   14     -0.9361805915     -9.7041940689     -0.1556310415     -0.0679782295     -0.5971563339     0.0406764078     28.1949653625     77.4879837036     -50.0983543395
 70  42    0   13     -0.6847765922     -9.9005289077     -0.1388707752     -0.0714403867     -0.9175395011     0.0577208995     28.1949653625     77.4879837036     -50.0983543395
 70 251    0   14     -0.6847765922     -9.9005289077     -0.1388707752     -0.0714403867     -0.9175395011     0.0577208995     28.1949653625     77.4879837036     -50.0983543395
 71 203    0   12     -0.7206914424     -9.8286991119     -0.1292934894     -0.0370850849     -1.1156817674     0.0649115467     28.1949653625     77.4879837036     -50.0983543395
 72 156    0   11     -0.9002656936     -9.7879953384     -0.2657699346     -0.0384166831     -1.3114269971     0.0984678840     28.5452117919     76.7851409912     -47.7368164062
 73 109    0   11     -0.9002656936     -9.7879953384     -0.2657699346     -0.0384166831     -1.3114269971     0.0984678840     28.5452117919     76.7851409912     -47.7368164062
 74  62    0   10     -0.6464673995     -9.7592630386     -0.0311262083     -0.0288291597     -1.4520441055     0.1442749595     28.5452117919     76.7851409912     -47.7368164062
 75  14    0   10     -0.3399939537     -9.6179981231     0.1388707752     -0.0290954799     -1.3633594512     0.1906146812     28.5452117919     76.7851409912     -47.7368164062
 75 223    1   10     -0.3399939537     -9.6179981231     0.1388707752     -0.0290954799     -1.3633594512     0.1906146812     28.5452117919     76.7851409912     -47.7368164062
 76 176    2    9     -0.4812590599     -9.7975721359     -0.1340821266     -0.0456073284     -1.1372536420     0.1882177829     28.5452117919     76.7851409912     -47.7368164062
 77 129    2    9     -0.3160507440     -9.8143329620     -0.0311262083     -0.0650486993     -1.0677441358     0.1272304654     28.5452117919     76.7851409912     -47.7368164062
 78  81    2    9     -0.3160507440     -9.8143329620     -0.0311262083     -0.0650486993     -1.0677441358     0.1272304654     28.5452117919     76.7851409912     -47.7368164062
 79  33    2    7     -0.4118237018     -9.7784175872     0.0095772953     -0.0607875823     -0.9284585952     0.0814233970     28.5452117919     76.7851409912     -47.7368164062
 79 242    2    7     -0.6177354812     -9.7425031661     -0.0981672668     -0.0213721966     -0.7670686244     0.0281593608     30.1213283538     75.9065933227     -44.1945075988
 80 194    2    7     -0.6177354812     -9.7425031661     -0.0981672668     -0.0213721966     -0.7670686244     0.0281593608     30.1213283538     75.9065933227     -44.1945075988
 81 147    2    7     -0.6368901252     -9.7664461135     -0.0646467447     -0.0474715662     -0.7401702880     0.0015273462     30.1213283538     75.9065933227     -44.1945075988
 82  99    2    7     -0.4788647174     -9.7472915649     -0.0359148550     -0.0370850849     -0.6661333084     -0.0251046705     30.1213283538     75.9065933227     -44.1945075988
 83  52    1    6     -0.4788647174     -9.7472915649     -0.0359148550     -0.0370850849     -0.6661333084     -0.0251046705     30.1213283538     75.9065933227     -44.1945075988
 84   4    1    6     -0.4836534023     -9.7616577148     -0.0263375616     -0.0120509898     -0.5183255672     -0.0384206771     30.1213283538     75.9065933227     -44.1945075988
 84 212    1    6     -0.5698490142     -9.7257432937     0.0071829710     -0.0163121104     -0.3998131275     -0.0314963531     30.1213283538     75.9065933227     -44.1945075988
 85 165    1    5     -0.5698490142     -9.7257432937     0.0071829710     -0.0163121104     -0.3998131275     -0.0314963531     30.1213283538     75.9065933227     -44.1945075988
 86 118    1    5     -0.6967482089     -9.6994056701     -0.1173218607     -0.0437430906     -0.3782411813     0.0015273462     30.1213283538     75.9065933227     -44.1945075988
 87  70    1    5     -0.6344957828     -9.7377147674     -0.1245048284     -0.0706414270     -0.4493486881     0.0489323329     30.4715766906     77.3122711181     -43.5197830200
 88  23    1    4     -0.6344957828     -9.7377147674     -0.1245048284     -0.0706414270     -0.4493486881     0.0489323329     30.4715766906     77.3122711181     -43.5197830200
 88 231    0    5     -0.6225241661     -9.7329254150     0.0861956501     -0.0759678268     -0.4743827819     0.0262951231     30.4715766906     77.3122711181     -43.5197830200
 89 184    0    5     -0.6967482089     -9.7568693161     -0.0454921483     -0.0437430906     -0.4022099971     -0.0597262907     30.4715766906     77.3122711181     -43.5197830200
 90 136    0    5     -0.6967482089     -9.7568693161     -0.0454921483     -0.0437430906     -0.4022099971     -0.0597262907     30.4715766906     77.3122711181     -43.5197830200
 91  89    0    5     -0.6991425037     -9.7353200912     -0.2107004880     -0.0272312402     -0.3809044075     -0.0682485342     30.4715766906     77.3122711181     -43.5197830200
 92  41    0    4     -0.7733665466     -9.7257432937     -0.3016848087     -0.0416125297     -0.4597351551     -0.0000705747     30.4715766906     77.3122711181     -43.5197830200
 92 250    0    5     -0.7733665466     -9.7257432937     -0.3016848087     -0.0416125297     -0.4597351551     -0.0000705747     30.4715766906     77.3122711181     -43.5197830200
 93 202    0    6     -0.7661836147     -9.6491241455     -0.1628140068     -0.0772994279     -0.6632037639     0.0721021890     30.4715766906     77.3122711181     -43.5197830200
 94 155   -1    7     -0.9098430633     -9.7089824676     -0.1125332117     -0.0818268680     -0.8269906997     0.0449375343     30.4715766906     77.3122711181     -43.5197830200
 95 107   -2    8     -0.9098430633     -9.7089824676     -0.1125332117     -0.0818268680     -0.8269906997     0.0449375343     30.4715766906     77.3122711181     -43.5197830200
 96  60   -2    7     -1.2546256780     -9.4839162826     -0.2585869789     -0.0844900703     -0.9532263755     -0.0128539419     31.1720733642     76.9608535766     -43.1824188232
 97  12   -2    8     -0.3328109979     -9.9172887802     -0.1508424043     -0.1625218868     -1.1513686180     -0.0709117364     31.1720733642     76.9608535766     -43.1824188232
 97 221   -2    9     -0.3328109979     -9.9172887802     -0.1508424043     -0.1625218868     -1.1513686180     -0.0709117364     31.1720733642     76.9608535766     -43.1824188232
 98 174   -2    9     -0.8404075622     -9.6658849716     -0.2442210197     -0.0437430906     -0.9732004165     -0.0259036302     31.1720733642     76.9608535766     -43.1824188232
 99 126   -2    9     -0.3088677406     -9.8622188568     0.1005615949     -0.1595923662     -1.1572276353     -0.0317626738     31.1720733642     76.9608535766     -43.1824188232
100  79   -2    9     -0.3088677406     -9.8622188568     0.1005615949     -0.1595923662     -1.1572276353     -0.0317626738     31.1720733642     76.9608535766     -43.1824188232
101  32   -2    9     -0.7949154853     -9.7137708663     0.1221105098     -0.0948765563     -0.9851848602     -0.0759718179     31.1720733642     76.9608535766     -43.1824188232
101 241   -2    7     -0.6775936126     -9.7688407897     -0.1245048284     -0.0922133541     -0.8946359634     -0.1015385508     31.1720733642     76.9608535766     -43.1824188232
102 194   -2    6     -0.6775936126     -9.7688407897     -0.1245048284     -0.0922133541     -0.8946359634     -0.1015385508     31.1720733642     76.9608535766     -43.1824188232
103 147   -2    6     -0.4932306766     -9.8143329620     -0.1484480619     -0.0911480808     -0.8709334373     -0.0626558113     32.3979415893     76.7851409912     -39.9774742126
104  99   -1    6     -0.5866093158     -9.7305316925     -0.2585869789     -0.0565264606     -0.8275233268     0.0220339989     32.3979415893     76.7851409912     -39.9774742126
105  52   -1    6     -0.5866093158     -9.7305316925     -0.2585869789     -0.0565264606     -0.8275233268     0.0220339989     32.3979415893     76.7851409912     -39.9774742126
106   4   -2    6     -0.8954771041     -9.5318031311     -0.3016848087     -0.0751688718     -0.8807872772     0.0979352474     32.3979415893     76.7851409912     -39.9774742126
106 213   -1    6     -0.4549215316     -9.8430643081     -0.0407035017     -0.1271013021     -0.9324534416     0.0907446002     32.3979415893     76.7851409912     -39.9774742126
107 165   -1    6     -0.4549215316     -9.8430643081     -0.0407035017     -0.1271013021     -0.9324534416     0.0907446002     32.3979415893     76.7851409912     -39.9774742126
108 118   -1    5     -0.6009752750     -9.8071498870     -0.0814070034     -0.0237690782     -0.6932979106     0.0060547885     32.3979415893     76.7851409912     -39.9774742126
109  69   -1    5     -0.5746376991     -9.7401084899     -0.1484480619     0.0356203174     -0.5015473842     -0.0525356483     32.3979415893     76.7851409912     -39.9774742126
110  22   -1    5     -0.5746376991     -9.7401084899     -0.1484480619     0.0356203174     -0.5015473842     -0.0525356483     32.3979415893     76.7851409912     -39.9774742126
110 230    0    4     -0.6321014881     -9.6898279190     -0.3016848087     0.0223043107     -0.4355000495     -0.0224414682     34.8496780395     76.7851409912     -39.6401100158
111 182   -1    5     -0.6512560367     -9.6850395202     -0.2178834438     -0.0237690782     -0.4714532375     0.0465354490     34.8496780395     76.7851409912     -39.6401100158
112 134   -1    6     -0.6512560367     -9.6850395202     -0.2178834438     -0.0237690782     -0.4714532375     0.0465354490     34.8496780395     76.7851409912     -39.6401100158
113  87   -1    6     -0.6512560367     -9.7257432937     0.0311262083     -0.0461399698     -0.5052759170     0.0574545812     34.8496780395     76.7851409912     -39.6401100158
114  39   -1    6     -0.7254800796     -9.7760238647     -0.0838013267     -0.0152468309     -0.4091343402     -0.0120549821     34.8496780395     76.7851409912     -39.6401100158
114 247   -1    6     -0.7254800796     -9.7760238647     -0.0838013267     -0.0152468309     -0.4091343402     -0.0120549821     34.8496780395     76.7851409912     -39.6401100158
115 199   -1    6     -0.6129468917     -9.7329254150     -0.1843629074     -0.0064582672     -0.3441522121     -0.0280341911     34.8496780395     76.7851409912     -39.6401100158
116 152    0    6     -0.6273128509     -9.7257432937     -0.1412650966     -0.0112520289     -0.2967472267     -0.0085928192     34.8496780395     76.7851409912     -39.6401100158
117 105    0    6     -0.6273128509     -9.7257432937     -0.1412650966     -0.0112520289     -0.2967472267     -0.0085928192     34.8496780395     76.7851409912     -39.6401100158
118  58   -1    7     -0.6823822021     -9.7017993927     -0.2130948066     -0.0266985988     -0.2852954673     0.0047231884     35.0247993469     77.3122711181     -40.1461563110
119  10   -1    8     -0.6297071456     -9.7784175872     -0.1676026582     -0.0309597229     -0.2879586410     0.0004620659     35.0247993469     77.3122711181     -40.1461563110
119 219   -1    9     -0.6297071456     -9.7784175872     -0.1676026582     -0.0309597229     -0.2879586410     0.0004620659     35.0247993469     77.3122711181     -40.1461563110
120 171   -1    9     -0.6751992702     -9.7281370162     -0.2083061695     -0.0155131521     -0.2528043985     -0.0251046705     35.0247993469     77.3122711181     -40.1461563110
121 124   -1    8     -0.7757608890     -9.7592630386     -0.1867572593     -0.0024634637     -0.2200470209     -0.0330942749     35.0247993469     77.3122711181     -40.1461563110
122  77   -2    9     -0.7757608890     -9.7592630386     -0.1867572593     -0.0024634637     -0.2200470209     -0.0330942749     35.0247993469     77.3122711181     -40.1461563110
123  29   -1    9     -0.6249184608     -9.6970109939     -0.3256280183     -0.0027297849     -0.2322977542     -0.0192456245     35.0247993469     77.3122711181     -40.1461563110
123 238    0   10     -0.6033696174     -9.6778564453     -0.3232336997     -0.0264322781     -0.2536033630     0.0113811922     35.0247993469     77.3122711181     -40.1461563110
124 191   -1   12     -0.6033696174     -9.6778564453     -0.3232336997     -0.0264322781     -0.2536033630     0.0113811922     35.0247993469     77.3122711181     -40.1461563110
125 144   -1   13     -0.6057639122     -9.7233486175     -0.2681642532     -0.0591896533     -0.2725120782     0.0252298402     35.5501747131     77.8394012451     -39.9774742126
126  97   -1   15     -0.6177354812     -9.7161655426     -0.3447826147     -0.0573254156     -0.2783711194     0.0041905479     35.5501747131     77.8394012451     -39.9774742126
127  50   -2   16     -0.6177354812     -9.7161655426     -0.3447826147     -0.0573254156     -0.2783711194     0.0041905479     35.5501747131     77.8394012451     -39.9774742126
128   3   -3   16     -0.5722434043     -9.8143329620     -0.3208393812     -0.0589233398     -0.2253734350     -0.0458776426     35.5501747131     77.8394012451     -39.9774742126
128 212   -3   17     -0.5866093158     -9.7448978424     -0.2777415513     -0.0690435028     -0.1840938091     -0.0860919857     35.5501747131     77.8394012451     -39.9774742126
129 165   -3   18     -0.5866093158     -9.7448978424     -0.2777415513     -0.0690435028     -0.1840938091     -0.0860919857     35.5501747131     77.8394012451     -39.9774742126
130 118   -4   19     -0.6584390640     -9.7808122634     -0.2992904472     -0.0570590972     -0.2051331043     -0.1018048763     35.5501747131     77.8394012451     -39.9774742126
131  71   -4   20     -0.5435114860     -9.7281370162     -0.3208393812     -0.0519990158     -0.2445484876     -0.0698464584     35.5501747131     77.8394012451     -39.9774742126
132  24   -4   21     -0.5435114860     -9.7281370162     -0.3208393812     -0.0519990158     -0.2445484876     -0.0698464584     35.5501747131     77.8394012451     -39.9774742126
132 233   -4   23     -0.4716817855     -9.8358821868     -0.1197161788     -0.0645160627     -0.2682509660     -0.0261699533     35.5501747131     77.8394012451     -39.9774742126
133 186   -4   24     -0.6632276535     -9.7257432937     -0.0742240333     -0.0400146055     -0.2464127302     -0.0208435487     36.2506675720     77.4879837036     -38.2906608581
134 139   -4   23     -0.6632276535     -9.7257432937     -0.0742240333     -0.0400146055     -0.2464127302     -0.0208435487     36.2506675720     77.4879837036     -38.2906608581
135  92   -4   23     -0.6321014881     -9.7353200912     -0.0861956501     -0.0341555619     -0.2304335117     -0.0216425061     36.2506675720     77.4879837036     -38.2906608581
136  44   -4   23     -0.7039311408     -9.7832069396     0.0191545906     -0.0386830043     -0.2378904819     -0.0088591394     36.2506675720     77.4879837036     -38.2906608581
136 252   -5   23     -0.7039311408     -9.7832069396     0.0191545906     -0.0386830043     -0.2378904819     -0.0088591394     36.2506675720     77.4879837036     -38.2906608581
137 205   -5   23     -0.5794263362     -9.7161655426     -0.1460537433     -0.0272312402     -0.2322977542     -0.0115223407     36.2506675720     77.4879837036     -38.2906608581
138 158   -5   22     -0.6464673995     -9.7640523910     -0.0550694465     -0.0360198020     -0.2149869441     -0.0192456245     36.2506675720     77.4879837036     -38.2906608581
139 110   -6   22     -0.6464673995     -9.7640523910     -0.0550694465     -0.0360198020     -0.2149869441     -0.0192456245     36.2506675720     77.4879837036     -38.2906608581
140  63   -5   21     -0.6823822021     -9.7305316925     -0.0694353866     -0.0245680356     -0.1982087898     -0.0306973934     36.2506675720     77.4879837036     -38.2906608581
141  15   -5   19     -0.6608333587     -9.7137708663     -0.1843629074     -0.0285628414     -0.1928823661     -0.0179140272     36.2506675720     77.4879837036     -39.3027496337
141 224   -5   19     -0.6608333587     -9.7137708663     -0.1843629074     -0.0285628414     -0.1928823661     -0.0179140272     36.2506675720     77.4879837036     -39.3027496337
142 177   -4   20     -0.6249184608     -9.7688407897     -0.2394323587     -0.0306933999     -0.2019372463     -0.0117886614     36.2506675720     77.4879837036     -39.3027496337
143 130   -5   20     -0.5913979530     -9.6826448440     -0.2825301933     -0.0336229205     -0.1936813354     -0.0152508234     36.2506675720     77.4879837036     -39.3027496337
144  83   -6   21     -0.5913979530     -9.6826448440     -0.2825301933     -0.0336229205     -0.1936813354     -0.0152508234     36.2506675720     77.4879837036     -39.3027496337
145  35   -6   22     -0.6919595718     -9.7041940689     -0.1221105098     -0.0376177263     -0.2136553525     -0.0147181844     36.2506675720     77.4879837036     -39.3027496337
145 244   -6   21     -0.6081582069     -9.7856006622     -0.1867572593     -0.0288291597     -0.2248407840     -0.0144518623     36.2506675720     77.4879837036     -39.3027496337
146 197   -5   21     -0.6081582069     -9.7856006622     -0.1867572593     -0.0288291597     -0.2248407840     -0.0144518623     36.2506675720     77.4879837036     -39.3027496337
147 150   -4   21     -0.5698490142     -9.7496862411     -0.2561926364     -0.0229701161     -0.2437495231     0.0036579074     36.2506675720     77.4879837036     -39.3027496337
148 102   -4   21     -0.5171739578     -9.7664461135     -0.2873188495     -0.0115183484     -0.2767732143     0.0164412736     35.9004211425     76.4337234497     -38.2906608581
149  55   -4   22     -0.5171739578     -9.7664461135     -0.2873188495     -0.0115183484     -0.2767732143     0.0164412736     35.9004211425     76.4337234497     -38.2906608581
150   8   -4   22     -0.5770320415     -9.7496862411     -0.2298550844     -0.0075235471     -0.2267050266     -0.0203109073     35.9004211425     76.4337234497     -38.2906608581
150 216   -4   23     -0.5722434043     -9.7233486175     -0.2945018005     -0.0141815519     -0.2088615894     -0.0256373119     35.9004211425     76.4337234497     -38.2906608581
151 170   -5   23     -0.5722434043     -9.7233486175     -0.2945018005     -0.0141815519     -0.2088615894     -0.0256373119     35.9004211425     76.4337234497     -38.2906608581
152 122   -5   23     -0.6201298236     -9.7233486175     -0.2585869789     -0.0296281223     -0.2211122989     -0.0101907408     35.9004211425     76.4337234497     -38.2906608581
153  75   -5   24     -0.5459058284     -9.7065887451     -0.1867572593     -0.0298944425     -0.2389557600     -0.0045980172     35.9004211425     76.4337234497     -38.2906608581
154  28   -6   23     -0.5459058284     -9.7065887451     -0.1867572593     -0.0298944425     -0.2389557600     -0.0045980172     35.9004211425     76.4337234497     -38.2906608581
154 236   -5   23     -0.4788647174     -9.7448978424     -0.2466153383     -0.0200405931     -0.1859580516     -0.0301647520     35.9004211425     76.4337234497     -38.2906608581
155 189   -5   24     -0.4668931484     -9.7927837371     -0.2226721048     -0.0165784335     -0.1273676156     -0.0434807586     35.9004211425     77.8394012451     -39.3027496337
156 142   -6   24     -0.4668931484     -9.7927837371     -0.2226721048     -0.0165784335     -0.1273676156     -0.0434807586     35.9004211425     77.8394012451     -39.3027496337
157  95   -6   25     -0.5818206787     -9.7832069396     -0.2633756160     -0.0125836300     -0.0759678268     -0.0637210893     35.9004211425     77.8394012451     -39.3027496337
158  48   -5   25     -0.7182971000     -9.7520809173     -0.1268991470     -0.0157794723     -0.1015345573     -0.0567967653     35.9004211425     77.8394012451     -39.3027496337
159   1   -5   24     -0.7182971000     -9.7520809173     -0.1268991470     -0.0157794723     -0.1015345573     -0.0567967653     35.9004211425     77.8394012451     -39.3027496337
159 209   -6   24     -0.6392844200     -9.7305316925     -0.0957729530     -0.0093877878     -0.1244380950     -0.0549325275     35.9004211425     77.8394012451     -39.3027496337
160 162   -5   24     -0.6584390640     -9.7041940689     -0.0885899734     -0.0168447518     -0.1247044205     -0.0506714057     35.9004211425     77.8394012451     -39.3027496337
161 115   -4   23     -0.6584390640     -9.7041940689     -0.0885899734     -0.0168447518     -0.1247044205     -0.0506714057     35.9004211425     77.8394012451     -39.3027496337
162  67   -5   23     -0.6009752750     -9.7856006622     -0.2011231899     -0.0251006793     -0.1430804967     -0.0485408449     35.9004211425     77.8394012451     -39.3027496337
163  19   -5   23     -0.5052022933     -9.7329254150     -0.1747856235     -0.0384166831     -0.1907518196     -0.0157834625     35.9004211425     77.8394012451     -39.3027496337
163 228   -4   23     -0.5052022933     -9.7329254150     -0.1747856235     -0.0384166831     -0.1907518196     -0.0157834625     35.9004211425     77.8394012451     -39.3027496337
164 181   -4   23     -0.5387228012     -9.8119382858     -0.0957729530     -0.0362861204     -0.2032688617     0.0004620659     35.5501747131     76.7851409912     -39.3027496337
165 134   -3   23     -0.4022463798     -9.7472915649     -0.1963345432     -0.0248343563     -0.2224439144     0.0217676782     35.5501747131     76.7851409912     -39.3027496337
166  87   -3   23     -0.4022463798     -9.7472915649     -0.1963345432     -0.0248343563     -0.2224439144     0.0217676782     35.5501747131     76.7851409912     -39.3027496337
167  40   -4   22     -0.5219625949     -9.7712354660     -0.0885899734     -0.0219048357     -0.2280366420     0.0260288000     35.5501747131     76.7851409912     -39.3027496337
167 249   -4   22     -0.6368901252     -9.7281370162     -0.1149275422     -0.0136489105     -0.2283029556     0.0207023978     35.5501747131     76.7851409912     -39.3027496337
168 201   -5   22     -0.6368901252     -9.7281370162     -0.1149275422     -0.0136489105     -0.2283029556     0.0207023978     35.5501747131     76.7851409912     -39.3027496337
169 154   -5   23     -0.5171739578     -9.7257432937     -0.1436594247     -0.0245680356     -0.2107258319     0.0159086346     35.5501747131     76.7851409912     -39.3027496337
170 108   -5   24     -0.5818206787     -9.7544746398     0.0263375616     -0.0368187665     -0.1982087898     0.0065874290     35.5501747131     76.7851409912     -39.3027496337
171  60   -6   24     -0.5818206787     -9.7544746398     0.0263375616     -0.0368187665     -0.1982087898     0.0065874290     35.5501747131     76.7851409912     -39.3027496337
172  12   -5   22     -0.6153411865     -9.7903900146     -0.1125332117     -0.0152468309     -0.1840938091     -0.0051306581     38.5272827148     78.0151138305     -38.1219787597
172 221   -4   22     -0.4046407222     -9.7137708663     -0.2585869789     -0.0152468309     -0.1907518196     0.0244308781     38.5272827148     78.0151138305     -38.1219787597
173 174   -5   22     -0.4046407222     -9.7137708663     -0.2585869789     -0.0152468309     -0.1907518196     0.0244308781     38.5272827148     78.0151138305     -38.1219787597
174 127   -4   19     -0.5315398693     -9.7544746398     -0.1197161788     -0.0304270792     -0.1750389194     0.0111148726     38.5272827148     78.0151138305     -38.1219787597
175  80   -4   19     -0.5913979530     -9.7592630386     -0.0933786296     -0.0333566045     -0.1468089818     -0.0163161039     38.5272827148     78.0151138305     -38.1219787597
176  32   -5   18     -0.5913979530     -9.7592630386     -0.0933786296     -0.0333566045     -0.1468089818     -0.0163161039     38.5272827148     78.0151138305     -38.1219787597
176 241   -4   17     -0.5746376991     -9.7592630386     -0.0909842967     -0.0338892412     -0.1595923662     -0.0053969774     38.5272827148     78.0151138305     -38.1219787597
177 194   -4   18     -0.5219625949     -9.7544746398     -0.2107004880     -0.0248343563     -0.1484069108     -0.0011358549     38.5272827148     78.0151138305     -38.1219787597
178 147   -5   18     -0.5219625949     -9.7544746398     -0.2107004880     -0.0248343563     -0.1484069108     -0.0011358549     38.5272827148     78.0151138305     -38.1219787597
179 100   -5   18     -0.4740760803     -9.7448978424     -0.2945018005     -0.0269649171     -0.1284328937     -0.0048643379     39.0526542663     77.4879837036     -36.6038475036
180  52   -5   18     -0.4644988059     -9.7472915649     -0.2945018005     -0.0306933999     -0.1023335218     -0.0160497846     39.0526542663     77.4879837036     -36.6038475036
181   5   -5   17     -0.4644988059     -9.7472915649     -0.2945018005     -0.0306933999     -0.1023335218     -0.0160497846     39.0526542663     77.4879837036     -36.6038475036
181 213   -5   18     -0.6009752750     -9.7353200912     -0.0957729530     -0.0416125297     -0.0623855018     -0.0346921968     39.0526542663     77.4879837036     -36.6038475036
182 165   -6   19     -0.6560447216     -9.7448978424     -0.1077445626     -0.0317586803     -0.0509337329     -0.0400186014     39.0526542663     77.4879837036     -36.6038475036
183 118   -5   19     -0.6560447216     -9.7448978424     -0.1077445626     -0.0317586803     -0.0509337329     -0.0400186014     39.0526542663     77.4879837036     -36.6038475036
184  71   -6   18     -0.5052022933     -9.7017993927     -0.2514039993     -0.0245680356     -0.0567927742     -0.0275015544     39.0526542663     77.4879837036     -36.6038475036
185  24   -6   17     -0.6057639122     -9.7257432937     -0.1245048284     -0.0266985988     -0.0530642938     -0.0203109073     39.0526542663     77.4879837036     -36.6038475036
185 232   -5   17     -0.6057639122     -9.7257432937     -0.1245048284     -0.0266985988     -0.0530642938     -0.0203109073     39.0526542663     77.4879837036     -36.6038475036
186 185   -6   17     -0.4453442096     -9.7760238647     -0.1580253696     -0.0229701161     -0.0256333136     -0.0224414682     38.3521575927     77.1365661621     -37.2785720825
187 138   -5   16     -0.4812590599     -9.7879953384     0.0143659424     -0.0165784335     0.0792968273     -0.0466766023     38.3521575927     77.1365661621     -37.2785720825
188  91   -4   14     -0.4812590599     -9.7879953384     0.0143659424     -0.0165784335     0.0792968273     -0.0466766023     38.3521575927     77.1365661621     -37.2785720825
189  44   -4   13     -0.4046407222     -9.7760238647     -0.1268991470     0.0358866405     0.2452142715     -0.0828961467     38.3521575927     77.1365661621     -37.2785720825
189 252   -4   13     -0.6656219959     -9.7353200912     -0.0909842967     0.0318918371     0.3376274108     -0.0504050827     38.3521575927     77.1365661621     -37.2785720825
190 205   -4   13     -0.6656219959     -9.7353200912     -0.0909842967     0.0318918371     0.3376274108     -0.0504050827     38.3521575927     77.1365661621     -37.2785720825
191 157   -4   12     -0.4836534023     -9.7161655426     -0.1460537433     0.0060587806     0.2374909877     0.0121801531     38.3521575927     77.1365661621     -37.2785720825
192 110   -3   12     -0.5530887603     -9.7448978424     -0.0263375616     -0.0171110725     0.2185822725     0.0246971988     38.3521575927     77.1365661621     -37.2785720825
193  63   -3   12     -0.5530887603     -9.7448978424     -0.0263375616     -0.0171110725     0.2185822725     0.0246971988     38.3521575927     77.1365661621     -37.2785720825
194  15   -4   10     -0.5602717399     -9.7496862411     -0.1556310415     -0.0184426736     0.2449479579     0.0289583225     38.8775291442     77.3122711181     -38.1219787597
194 224   -4    9     -0.5506944656     -9.7329254150     -0.0885899734     -0.0168447518     0.2393552303     0.0483996915     38.8775291442     77.3122711181     -38.1219787597
195 177   -3    9     -0.5506944656     -9.7329254150     -0.0885899734     -0.0168447518     0.2393552303     0.0483996915     38.8775291442     77.3122711181     -38.1219787597
196 129   -3    7     -0.5459058284     -9.6946163177     -0.2226721048     -0.0155131521     0.2886244964     0.0366816067     38.8775291442     77.3122711181     -38.1219787597
197  82   -3    7     -0.6033696174     -9.7951784133     -0.2968961238     -0.0370850849     0.2388226032     0.0763633155     38.8775291442     77.3122711181     -38.1219787597
198  35   -2    7     -0.6033696174     -9.7951784133     -0.2968961238     -0.0370850849     0.2388226032     0.0763633155     38.8775291442     77.3122711181     -38.1219787597
198 244   -3    6     -0.6129468917     -9.7377147674     -0.3160507440     -0.0301607608     0.1213754177     0.1296273469     38.8775291442     77.3122711181     -38.1219787597
199 196   -3    6     -0.6392844200     -9.7353200912     -0.2011231899     -0.0211058735     0.0220379948     0.1330895185     38.8775291442     77.3122711181     -38.1219787597
200 149   -3    6     -0.6392844200     -9.7353200912     -0.2011231899     -0.0211058735     0.0220379948     0.1330895185     38.8775291442     77.3122711181     -38.1219787597
201 101   -3    6     -0.6153411865     -9.7425031661     -0.3639371871     -0.0088551473     0.0191084728     0.0899456405     38.8775291442     77.3122711181     -38.1219787597
202  54   -3    6     -0.8882941246     -9.5102539062     -0.2083061695     0.0113851857     0.0183095111     0.0713032245     36.2506675720     76.7851409912     -37.9532966613
203   6   -3    5     -0.8882941246     -9.5102539062     -0.2083061695     0.0113851857     0.0183095111     0.0713032245     36.2506675720     76.7851409912     -37.9532966613
203 214   -2    5     -0.5602717399     -9.9125003814     -0.2298550844     -0.0179100332     0.0329571223     0.0108485519     36.2506675720     76.7851409912     -37.9532966613
204 166   -2    4     -0.7470290184     -9.6467304229     -0.2083061695     0.0641165733     0.1988745784     -0.0123213016     36.2506675720     76.7851409912     -37.9532966613
205 119   -2    3     -0.7470290184     -9.6467304229     -0.2083061695     0.0641165733     0.1988745784     -0.0123213016     36.2506675720     76.7851409912     -37.9532966613
206  71   -1    3     -0.4118237018     -9.8334875106     -0.4285839557     0.0641165733     0.2848960113     -0.0815645408     36.2506675720     76.7851409912     -37.9532966613
207  24    0    3     -0.2968961238     -9.7065887451     -0.5435114860     0.0779652309     0.4172571182     -0.1103271245     36.2506675720     76.7851409912     -37.9532966613
207 232   -1    4     -0.2968961238     -9.7065887451     -0.5435114860     0.0779652309     0.4172571182     -0.1103271245     36.2506675720     76.7851409912     -37.9532966613
208 185   -2    5     -0.5674547195     -9.7784175872     -0.2777415513     0.0228369522     0.5083386421     -0.1047343969     36.2506675720     76.7851409912     -37.9532966613
209 137   -1    6     -0.3711201906     -9.6323642730     -0.1987288665     0.0465394496     0.5328400611     -0.1004732728     35.7252960205     75.9065933227     -37.7846145629
210  90   -1    5     -0.3711201906     -9.6323642730     -0.1987288665     0.0465394496     0.5328400611     -0.1004732728     35.7252960205     75.9065933227     -37.7846145629
211  42   -2    6     -0.5913979530     -9.7425031661     -0.2753472328     0.0217716717     0.6052791595     -0.1042017579     35.7252960205     75.9065933227     -37.7846145629
211 251   -2    6     -0.7039311408     -9.6754617691     0.0071829710     -0.0243017172     0.5384327888     -0.0496061277     35.7252960205     75.9065933227     -37.7846145629
212 203   -2    5     -0.7039311408     -9.6754617691     0.0071829710     -0.0243017172     0.5384327888     -0.0496061277     35.7252960205     75.9065933227     -37.7846145629
213 155   -1    5     -0.6344957828     -9.7999668121     -0.0885899734     -0.0426778078     0.5035448551     -0.0365564370     35.7252960205     75.9065933227     -37.7846145629
214 108    0    3     0.1747856235     -9.7281370162     -0.2873188495     -0.0123173105     0.5986211299     -0.0514703655     35.7252960205     75.9065933227     -37.7846145629
215  60   -1    2     0.1747856235     -9.7281370162     -0.2873188495     -0.0123173105     0.5986211299     -0.0514703655     35.7252960205     75.9065933227     -37.7846145629
216  12   -1    2     -0.1604196929     -9.7305316925     -0.3232336997     -0.0256333160     1.0108847618     -0.0480082035     35.7252960205     75.9065933227     -37.7846145629
216 221    0    2     -0.2657699346     -9.6395473480     -0.3447826147     -0.0501347732     1.3624273538     -0.0943479061     34.4994277954     76.7851409912     -37.2785720825
217 174    0    2     -0.2657699346     -9.6395473480     -0.3447826147     -0.0501347732     1.3624273538     -0.0943479061     34.4994277954     76.7851409912     -37.2785720825
218 126    1    3     -0.7901268005     -9.7903900146     -0.3375996351     -0.0924796772     1.4729502201     -0.0325616335     34.4994277954     76.7851409912     -37.2785720825
219  79    2    3     -0.3256280183     -9.1295566558     -0.2059118509     -0.0645160627     1.3523072004     0.0052558288     34.4994277954     76.7851409912     -37.2785720825
220  31    3    1     -0.3256280183     -9.1295566558     -0.2059118509     -0.0645160627     1.3523072004     0.0052558288     34.4994277954     76.7851409912     -37.2785720825
220 239    4    0     -0.4621044635     -9.7041940689     -0.3280223608     -0.0634507846     1.4585689544     0.0023263068     34.4994277954     76.7851409912     -37.2785720825
221 191    4    0     -0.7254800796     -9.8310928344     -0.5698490142     -0.0751688718     1.5115666389     0.1213714122     34.4994277954     76.7851409912     -37.2785720825
222 144    5    0     -0.7254800796     -9.8310928344     -0.5698490142     -0.0751688718     1.5115666389     0.1213714122     34.4994277954     76.7851409912     -37.2785720825
223  96    5    0     -0.1795742750     -9.7377147674     -0.5052022933     0.0388161611     1.1922488212     0.0835539627     34.4994277954     76.7851409912     -37.2785720825
224  49    4    0     0.4190066337     -9.8071498870     -0.5243568897     0.1125868439     1.3525735139     0.0707705879     32.7481880187     76.7851409912     -39.6401100158
225   0    3    0     0.4190066337     -9.8071498870     -0.5243568897     0.1125868439     1.3525735139     0.0707705879     32.7481880187     76.7851409912     -39.6401100158
225 208    3    0     -0.4956250190     -9.8741912841     -0.7015368461     0.1248375654     1.8351457595     0.0670421075     32.7481880187     76.7851409912     -39.6401100158
226 160    4    0     -0.7254800796     -9.6299695968     -0.6344957828     0.1892870521     1.8732294082     -0.1231104969     32.7481880187     76.7851409912     -39.6401100158
227 112    4    0     -0.7254800796     -9.6299695968     -0.6344957828     0.1892870521     1.8732294082     -0.1231104969     32.7481880187     76.7851409912     -39.6401100158
228  64    4    0     -0.3806974601     -9.6299695968     -0.5123852729     0.1826290321     1.5957238674     -0.0988753509     32.7481880187     76.7851409912     -39.6401100158
229  16    4    0     -0.1245048284     -9.6156044006     -0.4214009761     0.1243049263     1.4034407138     -0.0275015544     32.7481880187     76.7851409912     -39.6401100158
229 224    5    1     -0.1245048284     -9.6156044006     -0.4214009761     0.1243049263     1.4034407138     -0.0275015544     32.7481880187     76.7851409912     -39.6401100158
230 176    5    2     0.2322494029     -9.8933458328     -0.3495712518     0.0651818561     1.4361979961     0.1237683057     32.7481880187     76.7851409912     -39.6401100158
231 128    4    1     -0.2226721048     -9.7496862411     -0.4429498672     0.0593228101     1.8268898010     0.1802281761     28.8954601287     76.7851409912     -44.3631896972
232  81    4    1     -0.2226721048     -9.7496862411     -0.4429498672     0.0593228101     1.8268898010     0.1802281761     28.8954601287     76.7851409912     -44.3631896972
233  33    5    1     -1.2809631824     -9.8909511566     -0.5387228012     0.0702419376     1.9065194129     0.0734337854     28.8954601287     76.7851409912     -44.3631896972
233 241    5    1     -0.3950634002     -9.6730680465     -0.2968961238     0.1655845546     1.4569710731     0.0670421075     28.8954601287     76.7851409912     -44.3631896972
234 193    3    1     -0.3950634002     -9.6730680465     -0.2968961238     0.1655845546     1.4569710731     0.0670421075     28.8954601287     76.7851409912     -44.3631896972
235 145    3    0     -0.0478864765     -9.5389852523     -0.1364764571     0.1445452594     1.3813360977     0.0635799455     28.8954601287     76.7851409912     -44.3631896972
236  98    4    0     -0.3663315296     -9.6658849716     -0.3112620830     0.1275007724     1.4380622863     0.0606504201     28.8954601287     76.7851409912     -44.3631896972
237  50    3    0     -0.3663315296     -9.6658849716     -0.3112620830     0.1275007724     1.4380622863     0.0606504201     28.8954601287     76.7851409912     -44.3631896972
238   2    3    0     -0.4022463798     -9.7927837371     -0.3447826147     0.1184458971     1.4031744003     0.0595851421     28.8954601287     76.7851409912     -44.3631896972
238 210    4    0     -0.2777415513     -9.8334875106     -0.3663315296     0.1280334110     1.3621610403     0.1101859688     28.8954601287     76.7851409912     -44.3631896972
239 162    4    0     -0.2777415513     -9.8334875106     -0.3663315296     0.1280334110     1.3621610403     0.1101859688     28.8954601287     76.7851409912     -44.3631896972
240 115    4    0     0.2011231899     -9.8694019317     -0.1843629074     0.1839606475     1.5555094718     0.0670421075     27.3193454742     78.0151138305     -47.2307701110
241  67    4    0     -0.2370380401     -9.7065887451     -0.1484480619     0.2175169944     1.9185038566     0.0268277597     27.3193454742     78.0151138305     -47.2307701110
242  19    5   -1     -0.2370380401     -9.7065887451     -0.1484480619     0.2175169944     1.9185038566     0.0268277597     27.3193454742     78.0151138305     -47.2307701110
242 227    5   -2     0.0167602658     -9.6108150482     -0.1221105098     0.1674487829     2.0308909416     0.0936741256     27.3193454742     78.0151138305     -47.2307701110
243 179    5   -2     -0.7063254833     -9.7113771438     -0.3328109979     0.1107226133     2.1672468185     0.2119202852     27.3193454742     78.0151138305     -47.2307701110
244 131    5   -3     -0.7063254833     -9.7113771438     -0.3328109979     0.1107226133     2.1672468185     0.2119202852     27.3193454742     78.0151138305     -47.2307701110
245  84    4   -3     -0.8835054397     -9.6587018966     -0.4381612300     0.1642529487     1.8721641540     0.0768959522     27.3193454742     78.0151138305     -47.2307701110
246  36    4   -3     -0.2657699346     -10.5781221389     -0.6081582069     0.1844932937     1.5512483119     -0.0682485342     27.3193454742     78.0151138305     -47.2307701110
246 245    4   -3     -0.2657699346     -10.5781221389     -0.6081582069     0.1844932937     1.5512483119     -0.0682485342     27.3193454742     78.0151138305     -47.2307701110
247 199    4   -2     0.0526751232     -9.9340486526     -0.2849245071     0.3205828905     1.9251618385     -0.2171215057     26.7939720153     78.8936614990     -49.7609901428
248 151    5   -3     -0.6033696174     -9.8143329620     -0.6656219959     0.3408232212     2.3552689552     -0.3513468503     26.7939720153     78.8936614990     -49.7609901428
249 104    5   -3     -0.6033696174     -9.8143329620     -0.6656219959     0.3408232212     2.3552689552     -0.3513468503     26.7939720153     78.8936614990     -49.7609901428
250  57    4   -2     -0.7111141681     -9.6203927993     -0.1628140068     0.2497417211     1.9118457794     -0.2629285812     26.7939720153     78.8936614990     -49.7609901428
251   9    3   -2     -0.5483001708     -9.7975721359     -0.1316878080     0.0995371627     1.3243435621     -0.0999406337     26.7939720153     78.8936614990     -49.7609901428
251 217    3   -1     -0.5483001708     -9.7975721359     -0.1316878080     0.0995371627     1.3243435621     -0.0999406337     26.7939720153     78.8936614990     -49.7609901428
252 170    2    0     -0.3256280183     -9.8502473831     -0.0885899734     0.0617196941     0.9927749633     0.0212350368     26.7939720153     78.8936614990     -49.7609901428
253 122    1    0     -0.0646467447     -9.8789796829     -0.0861956501     0.0718398618     0.8894427299     0.0752980232     26.7939720153     78.8936614990     -49.7609901428
254  74    2   -1     -0.0646467447     -9.8789796829     -0.0861956501     0.0718398618     0.8894427299     0.0752980232     26.7939720153     78.8936614990     -49.7609901428
255  26    2   -1     0.0646467447     -9.7544746398     -0.0215489125     0.1091246843     1.0907808494     0.0268277597     25.9183521270     78.3665313720     -55.6648368835
255 234    2    0     -0.1101388931     -9.6634902954     -0.0957729530     0.0920802021     1.4276758193     -0.0442797231     25.9183521270     78.3665313720     -55.6648368835
  0 187    3    0     -0.1101388931     -9.6634902954     -0.0957729530     0.0920802021     1.4276758193     -0.0442797231     25.9183521270     78.3665313720     -55.6648368835
  1 139    4    0     -0.3399939537     -9.6850395202     -0.0215489125     0.0031292586     1.5054412841     0.0065874290     25.9183521270     78.3665313720     -55.6648368835
  2  91    4    0     -0.1053502440     -9.5868721008     0.2346437215     -0.0866206264     1.3363280296     0.1762333869     25.9183521270     78.3665313720     -55.6648368835
  3  43    5    1     -0.1053502440     -9.5868721008     0.2346437215     -0.0866206264     1.3363280296     0.1762333869     25.9183521270     78.3665313720     -55.6648368835
  3 251    5    1     -0.2897131729     -9.7951784133     0.1364764571     -0.1167148113     1.3829339790     0.2406828641     25.9183521270     78.3665313720     -55.6648368835
  4 204    5    0     -0.3112620830     -9.9388380050     -0.0909842967     -0.0448083686     1.3296699523     0.2340248584     25.9183521270     78.3665313720     -55.6648368835
  5 156    6    0     -0.3112620830     -9.9388380050     -0.0909842967     -0.0448083686     1.3296699523     0.2340248584     25.9183521270     78.3665313720     -55.6648368835
  6 108    6   -1     -0.0790126848     -9.7999668121     0.1939402198     0.0563932943     1.3792055845     0.1376169443     25.2178573608     76.9608535766     -57.6890144348
  7  60    6   -2     -0.0838013267     -9.9603862762     0.0430978250     0.1184458971     1.6729567050     0.0630473041     25.2178573608     76.9608535766     -57.6890144348
  8  11    6   -3     -0.0838013267     -9.9603862762     0.0430978250     0.1184458971     1.6729567050     0.0630473041     25.2178573608     76.9608535766     -57.6890144348
  8 219    6   -5     -0.1292934894     -9.9963016510     -0.1460537433     0.2212454795     1.8585817337     -0.0003368947     25.2178573608     76.9608535766     -57.6890144348
  9 171    5   -5     -0.2801358699     -9.4791278839     -0.0215489125     0.2966140747     1.8023882865     -0.1177840948     25.2178573608     76.9608535766     -57.6890144348
 10 123    4   -4     -0.2801358699     -9.4791278839     -0.0215489125     0.2966140747     1.8023882865     -0.1177840948     25.2178573608     76.9608535766     -57.6890144348
 11  76    4   -5     -0.2777415513     -9.4456071853     0.0981672668     0.1932818412     1.7597770690     -0.1840977859     25.2178573608     76.9608535766     -57.6890144348
 12  28    3   -5     -0.4621044635     -9.8502473831     -0.0143659424     0.0633176231     1.7049150466     -0.0959458351     25.2178573608     76.9608535766     -57.6890144348
 12 236    3   -4     -0.4621044635     -9.8502473831     -0.0143659424     0.0633176231     1.7049150466     -0.0959458351     25.2178573608     76.9608535766     -57.6890144348
 13 188    4   -4     -0.5411171436     -9.8334875106     -0.0071829710     0.0526648092     1.5296764373     0.0217676782     25.2178573608     76.9608535766     -57.6890144348
 14 140    4   -4     -0.2897131729     -9.8813743591     0.0550694465     0.0907485961     1.3427196741     0.0614493846     25.9183521270     77.6636886596     -61.0626373291
 15  93    5   -5     -0.2897131729     -9.8813743591     0.0550694465     0.0907485961     1.3427196741     0.0614493846     25.9183521270     77.6636886596     -61.0626373291
 16  45    5   -4     -0.2873188495     -9.7879953384     -0.0838013267     0.1741067886     1.2953146743     0.0169739151     25.9183521270     77.6636886596     -61.0626373291
 16 253    5   -3     -0.1268991470     -9.7856006622     -0.0311262083     0.2313656330     1.1525670289     -0.0394859580     25.9183521270     77.6636886596     -61.0626373291
 17 205    4   -4     -0.1268991470     -9.7856006622     -0.0311262083     0.2313656330     1.1525670289     -0.0394859580     25.9183521270     77.6636886596     -61.0626373291
 18 158    3   -2     -0.6344957828     -9.6778564453     0.0838013267     0.2425510644     0.9586859703     -0.0831624603     25.9183521270     77.6636886596     -61.0626373291
 19 110    2   -1     -0.6225241661     -9.8670082092     0.0119716191     0.1693130254     0.5786471366     0.0132454335     25.9183521270     77.6636886596     -61.0626373291
 20  62    0   -1     -0.6225241661     -9.8670082092     0.0119716191     0.1693130254     0.5786471366     0.0132454335     25.9183521270     77.6636886596     -61.0626373291
 21  14    1    0     -0.4956250190     -9.6539134979     0.3495712518     0.0974065971     0.2007388114     0.1565256834     25.9183521270     77.6636886596     -61.0626373291
 21 222    1    0     -0.3304166793     -9.6419420242     0.2514039993     0.0476047229     0.0904822731     0.1948757934     27.3193454742     78.0151138305     -62.7494506835
 22 174    0   -1     -0.3304166793     -9.6419420242     0.2514039993     0.0476047229     0.0904822731     0.1948757934     27.3193454742     78.0151138305     -62.7494506835
 23 126    0   -1     -0.2298550844     -9.6802511215     0.2921074867     0.0233695888     0.1570623016     0.1290947074     27.3193454742     78.0151138305     -62.7494506835
 24  77    0    0     -0.4477385520     -9.7784175872     0.1604196929     0.0340223979     0.2963477611     0.0156423149     27.3193454742     78.0151138305     -62.7494506835
 25  29    0    0     -0.4477385520     -9.7784175872     0.1604196929     0.0340223979     0.2963477611     0.0156423149     27.3193454742     78.0151138305     -62.7494506835
 25 237    0    0     -0.4788647174     -9.8454589843     0.0885899734     0.0822263526     0.3365621328     -0.0626558113     27.3193454742     78.0151138305     -62.7494506835
 26 189    0    0     -0.4022463798     -9.6922225952     0.1101388931     0.1040646076     0.3030057907     -0.0743739032     27.3193454742     78.0151138305     -62.7494506835
 27 141    0    1     -0.4022463798     -9.6922225952     0.1101388931     0.1040646076     0.3030057907     -0.0743739032     27.3193454742     78.0151138305     -62.7494506835
 28  93    0    2     -0.4214009761     -9.7448978424     -0.0407035017     0.0830253028     0.2830317497     -0.0757054996     27.3193454742     78.0151138305     -62.7494506835
 29  45    1    4     -0.4644988059     -9.7760238647     -0.0742240333     0.0465394496     0.2545354843     -0.0791676616     27.3193454742     79.0693664550     -64.7736282348
 29 253    1    6     -0.4644988059     -9.7760238647     -0.0742240333     0.0465394496     0.2545354843     -0.0791676616     27.3193454742     79.0693664550     -64.7736282348
 30 205    1    7     -0.3519655704     -9.6946163177     -0.2130948066     0.0169779071     0.1882217597     -0.0655853366     27.3193454742     79.0693664550     -64.7736282348
 31 158    2    9     -0.4501328468     -9.6946163177     -0.2466153383     -0.0314923572     0.1533338308     -0.0719770193     27.3193454742     79.0693664550     -64.7736282348
 32 110    2   12     -0.4501328468     -9.6946163177     -0.2466153383     -0.0314923572     0.1533338308     -0.0719770193     27.3193454742     79.0693664550     -64.7736282348
 33  63    3   14     -0.3040791034     -9.9172887802     0.1125332117     -0.0490694952     0.1733078479     -0.0834287834     27.3193454742     79.0693664550     -64.7736282348
 34  16    4   15     -0.1484480619     -9.8502473831     0.0335205316     0.0284296751     0.2777053833     -0.1334969758     27.3193454742     79.0693664550     -64.7736282348
 34 224    5   17     -0.1484480619     -9.8502473831     0.0335205316     0.0284296751     0.2777053833     -0.1334969758     27.3193454742     79.0693664550     -64.7736282348
 35 176    5   18     -0.2418267011     -9.7951784133     0.0981672668     0.1032656311     0.4098001480     -0.2211163043     27.3193454742     79.0693664550     -64.7736282348
 36 129    5   18     -0.3687258243     -9.6371526718     0.0646467447     0.1168479681     0.4074032783     -0.2229805469     26.9690971374     77.6636886596     -64.0988998413
 37  81    5   19     -0.3687258243     -9.6371526718     0.0646467447     0.1168479681     0.4074032783     -0.2229805469     26.9690971374     77.6636886596     -64.0988998413
 38  33    5   21     -0.1867572593     -9.8023614883     0.1245048284     0.0617196941     0.2915539932     -0.1409539222     26.9690971374     77.6636886596     -64.0988998413
 38 242    6   22     -0.2226721048     -9.5174369812     0.0023943238     0.0185758304     0.1751720905     -0.0730422973     26.9690971374     77.6636886596     -64.0988998413
 39 194    7   24     -0.2226721048     -9.5174369812     0.0023943238     0.0185758304     0.1751720905     -0.0730422973     26.9690971374     77.6636886596     -64.0988998413
 40 146    7   25     -0.1436594247     -9.7784175872     0.5866093158     -0.0796963119     0.1197774887     -0.0400186014     26.9690971374     77.6636886596     -64.0988998413
 41  98    7   25     0.2035175085     -9.8286991119     0.4932306766     -0.0626518201     0.1458768749     -0.0227077865     26.9690971374     77.6636886596     -64.0988998413
 42  50    7   26     0.2035175085     -9.8286991119     0.4932306766     -0.0626518201     0.1458768749     -0.0227077865     26.9690971374     77.6636886596     -64.0988998413
 43   2    5   25     -0.0119716191     -9.7808122634     0.5818206787     -0.0243017172     0.2252402782     -0.0719770193     26.9690971374     77.6636886596     -64.0988998413
 43 210    5   23     -0.1412650966     -9.7257432937     0.3088677406     0.0060587806     0.2153864383     -0.0658516597     25.3929805755     75.7308883666     -63.5928573608
 44 162    5   22     -0.1412650966     -9.7257432937     0.3088677406     0.0060587806     0.2153864383     -0.0658516597     25.3929805755     75.7308883666     -63.5928573608
 45 114    3   21     0.0526751232     -9.7832069396     0.4070350170     0.0028629396     0.1658508777     -0.0456113243     25.3929805755     75.7308883666     -63.5928573608
 46  66    3   20     -0.1268991470     -9.7233486175     0.3399939537     0.0055261402     0.1717099189     -0.0530682849     25.3929805755     75.7308883666     -63.5928573608
 47  17    3   21     -0.1268991470     -9.7233486175     0.3399939537     0.0055261402     0.1717099189     -0.0530682849     25.3929805755     75.7308883666     -63.5928573608
 47 225    2   21     -0.1604196929     -9.7401084899     0.3471769332     -0.0349545240     0.1176469326     -0.0264362716     25.3929805755     75.7308883666     -63.5928573608
 48 178    3   20     -0.0071829710     -9.8598251342     0.2705585718     -0.0373514032     0.0928791522     -0.0123213016     25.3929805755     75.7308883666     -63.5928573608
 49 130    3   20     -0.0071829710     -9.8598251342     0.2705585718     -0.0373514032     0.0928791522     -0.0123213016     25.3929805755     75.7308883666     -63.5928573608
 50  82    2   20     -0.0502807998     -9.7185602188     0.1795742750     -0.0019308235     0.0768999481     -0.0264362716     25.3929805755     75.7308883666     -63.5928573608
 51  34    3   20     -0.3854861259     -9.6419420242     0.0167602658     -0.0360198020     0.0111188662     -0.0144518623     25.3929805755     75.7308883666     -63.5928573608
 51 242    3   21     -0.3854861259     -9.6419420242     0.0167602658     -0.0360198020     0.0111188662     -0.0144518623     25.3929805755     75.7308883666     -63.5928573608
 52 194    3   23     -0.2418267011     -9.8789796829     0.2849245071     -0.1188453674     -0.0799626255     0.0521281766     25.9183521270     78.3665313720     -65.7857131958
 53 147    5   24     -0.0502807998     -9.8430643081     -0.0359148550     -0.1121873736     -0.1081925630     0.1072564482     25.9183521270     78.3665313720     -65.7857131958
 54 100    6   24     -0.0502807998     -9.8430643081     -0.0359148550     -0.1121873736     -0.1081925630     0.1072564482     25.9183521270     78.3665313720     -65.7857131958
 55  52    7   26     0.0574637699     -9.8263044357     0.1580253696     -0.0730383014     -0.0458736467     0.0675747442     25.9183521270     78.3665313720     -65.7857131958
 56   5    8   28     0.0814070034     -9.9268665313     0.1843629074     -0.0027297849     0.0412130403     0.0135117530     25.9183521270     78.3665313720     -65.7857131958
 56 212    7   29     0.0814070034     -9.9268665313     0.1843629074     -0.0027297849     0.0412130403     0.0135117530     25.9183521270     78.3665313720     -65.7857131958
 57 164    7   29     -0.0478864765     -9.8670082092     0.0598580884     0.0550616931     0.1341587781     -0.0517366886     25.9183521270     78.3665313720     -65.7857131958
 58 116    8   29     -0.2561926364     -9.7137708663     -0.0526751232     0.0662471389     0.1655845642     -0.0802329444     25.9183521270     78.3665313720     -65.7857131958
 59  69    7   31     -0.2561926364     -9.7137708663     -0.0526751232     0.0662471389     0.1655845642     -0.0802329444     25.9183521270     78.3665313720     -65.7857131958
 60  22    7   32     -0.4453442096     -9.4527902603     -0.2442210197     -0.0346882057     0.0585238552     0.0087179908     26.7939720153     78.1908187866     -65.6170349121
 60 230   10   35     -0.4046407222     -9.7137708663     -0.1221105098     -0.1742399787     -0.0586570167     0.1256325364     26.7939720153     78.1908187866     -65.6170349121
 61 183   11   38     -0.4046407222     -9.7137708663     -0.1221105098     -0.1742399787     -0.0586570167     0.1256325364     26.7939720153     78.1908187866     -65.6170349121
 62 136   11   39     -0.0885899734     -9.9125003814     0.1149275422     -0.1785011053     -0.0911480712     0.1602541685     26.7939720153     78.1908187866     -65.6170349121
 63  89   11   41     0.1173218607     -9.7137708663     0.1604196929     -0.0986050415     -0.0123173069     0.0739664316     26.7939720153     78.1908187866     -65.6170349121
 64  41   12   42     0.1173218607     -9.7137708663     0.1604196929     -0.0986050415     -0.0123173069     0.0739664316     26.7939720153     78.1908187866     -65.6170349121
 64 249   12   38     -0.1915459060     -9.7496862411     0.3902747631     -0.0298944425     0.1280334110     -0.0354911565     26.7939720153     78.1908187866     -65.6170349121
 65 202   11   37     -0.3375996351     -9.7185602188     0.1723913097     -0.0096541080     0.1914176177     -0.0448123645     26.7939720153     78.1908187866     -65.6170349121
 66 155   11   36     -0.3375996351     -9.7185602188     0.1723913097     -0.0096541080     0.1914176177     -0.0448123645     26.7939720153     78.1908187866     -65.6170349121
 67 108   11   36     -0.2442210197     -9.8071498870     0.2825301933     -0.0533306121     0.1429473400     0.0025926268     25.9183521270     77.6636886596     -64.7736282348
 68  60   13   39     -0.2968961238     -9.7832069396     0.3639371871     -0.0946102333     0.0039282226     0.0571882629     25.9183521270     77.6636886596     -64.7736282348
 69  12   14   38     -0.2968961238     -9.7832069396     0.3639371871     -0.0946102333     0.0039282226     0.0571882629     25.9183521270     77.6636886596     -64.7736282348
 69 220   14   37     -0.2609812974     -9.8430643081     0.4237952709     -0.1057956814     -0.1092578411     0.0806244277     25.9183521270     77.6636886596     -64.7736282348
 70 173   13   35     -0.0622524166     -9.9627809524     0.5890036106     -0.0978060817     -0.2525380849     0.1362853527     25.9183521270     77.6636886596     -64.7736282348
 71 125   13   33     -0.0622524166     -9.9627809524     0.5890036106     -0.0978060817     -0.2525380849     0.1362853527     25.9183521270     77.6636886596     -64.7736282348
 72  78   14   33     -0.1580253696     -9.6970109939     0.2107004880     -0.0717067050     -0.2080626249     0.1003321290     25.9183521270     77.6636886596     -64.7736282348
 73  30   12   33     -0.1963345432     -9.6778564453     0.0263375616     -0.0709077405     -0.1103231191     0.0491986560     25.9183521270     77.6636886596     -64.7736282348
 73 238   12   31     -0.1963345432     -9.6778564453     0.0263375616     -0.0709077405     -0.1103231191     0.0491986560     25.9183521270     77.6636886596     -64.7736282348
 74 191   13   30     -0.1747856235     -9.7233486175     0.2035175085     -0.0783647060     -0.0703750991     0.0420080089     27.8447170257     76.7851409912     -65.6170349121
 75 143   12   30     -0.1747856235     -9.7856006622     0.1412650966     -0.0762341499     -0.0392156410     0.0750317096     27.8447170257     76.7851409912     -65.6170349121
 76  96   12   28     -0.1747856235     -9.7856006622     0.1412650966     -0.0762341499     -0.0392156410     0.0750317096     27.8447170257     76.7851409912     -65.6170349121
 77  48   11   25     -0.0143659424     -9.7856006622     0.1915459060     -0.0746362257     -0.0533306121     0.0982015705     27.8447170257     76.7851409912     -65.6170349121
 78   0   11   24     -0.0790126848     -9.7927837371     0.1963345432     -0.0674455833     -0.0136489081     0.0718358707     27.8447170257     76.7851409912     -65.6170349121
 78 209   10   23     -0.0790126848     -9.7927837371     0.1963345432     -0.0674455833     -0.0136489081     0.0718358707     27.8447170257     76.7851409912     -65.6170349121
 79 161    9   23     -0.0981672668     -9.6802511215     -0.0263375616     -0.0285628414     0.0494689655     0.0380132083     27.8447170257     76.7851409912     -65.6170349121
 80 114   10   24     -0.1436594247     -9.7927837371     0.0287318849     -0.0197742748     0.0851558780     0.0145770335     27.8447170257     76.7851409912     -65.6170349121
 81  66    9   24     -0.1436594247     -9.7927837371     0.0287318849     -0.0197742748     0.0851558780     0.0145770335     27.8447170257     76.7851409912     -65.6170349121
 82  19    9   23     -0.1747856235     -9.7664461135     -0.0047886476     -0.0123173105     0.0726388216     0.0151096749     27.8447170257     76.7851409912     -65.6170349121
 82 227    9   23     -0.2921074867     -9.7329254150     -0.1197161788     -0.0235027551     0.0550616931     0.0228329610     27.3193454742     77.6636886596     -64.4362640380
 83 179    8   23     -0.2921074867     -9.7329254150     -0.1197161788     -0.0235027551     0.0550616931     0.0228329610     27.3193454742     77.6636886596     -64.4362640380
 84 132    7   23     -0.2298550844     -9.6946163177     -0.0167602658     -0.0381503629     0.0300275993     0.0366816067     27.3193454742     77.6636886596     -64.4362640380
 85  84    7   23     -0.2011231899     -9.7688407897     0.1987288665     -0.0354871630     0.0262991166     0.0278930401     27.3193454742     77.6636886596     -64.4362640380
 86  36    7   22     -0.2011231899     -9.7688407897     0.1987288665     -0.0354871630     0.0262991166     0.0278930401     27.3193454742     77.6636886596     -64.4362640380
 86 244    6   22     -0.3256280183     -9.6994056701     0.1987288665     -0.0147141909     0.0223043131     0.0092506303     27.3193454742     77.6636886596     -64.4362640380
 87 195    6   20     -0.3495712518     -9.6850395202     0.5794263362     -0.0637170982     -0.0796963024     0.0468017721     27.3193454742     77.6636886596     -64.4362640380
 88 148    5   19     -0.3495712518     -9.6850395202     0.5794263362     -0.0637170982     -0.0796963024     0.0468017721     27.3193454742     77.6636886596     -64.4362640380
 89 100    4   17     -0.3375996351     -9.7281370162     0.5650603771     -0.0978060817     -0.3026062488     0.1589225673     27.3193454742     77.6636886596     -64.4362640380
 90  52    4   15     -0.3519655704     -9.7736291885     0.4046407222     -0.1300308227     -0.5705243110     0.2723749637     28.0198402404     77.6636886596     -65.4483566284
 91   4    3   12     -0.3519655704     -9.7736291885     0.4046407222     -0.1300308227     -0.5705243110     0.2723749637     28.0198402404     77.6636886596     -65.4483566284
 91 212    2    9     -0.2729529142     -9.7089824676     0.3591485500     -0.1611902809     -0.6751881599     0.2790329456     28.0198402404     77.6636886596     -65.4483566284
 92 164    1    8     -0.4716817855     -9.7568693161     0.0981672668     -0.1718430995     -0.6030154228     0.1834240150     28.0198402404     77.6636886596     -65.4483566284
 93 116    0    5     -0.4716817855     -9.7568693161     0.0981672668     -0.1718430995     -0.6030154228     0.1834240150     28.0198402404     77.6636886596     -65.4483566284
 94  69    0    4     -1.0056159496     -9.8406705856     -0.3783031463     -0.1888875865     -0.7154025077     0.1304262995     28.0198402404     77.6636886596     -65.4483566284
 95  21    0    4     -0.8332246780     -9.6419420242     -0.2490096569     -0.2043341636     -0.9479000091     0.1056585311     28.0198402404     77.6636886596     -65.4483566284
 95 229    0    4     -0.8332246780     -9.6419420242     -0.2490096569     -0.2043341636     -0.9479000091     0.1056585311     28.0198402404     77.6636886596     -65.4483566284
 96 181    0    5     -0.4190066337     -9.8095445632     -0.0790126848     -0.2216449737     -1.0863864421     0.0987341976     28.0198402404     77.6636886596     -65.4483566284
 97 133    0    5     -0.4884420394     -9.7113771438     -0.1436594247     -0.1513364315     -0.9614823341     0.0297572851     28.0198402404     78.3665313720     -61.7373657226
 98  86    0    4     -0.4884420394     -9.7113771438     -0.1436594247     -0.1513364315     -0.9614823341     0.0297572851     28.0198402404     78.3665313720     -61.7373657226
 99  39    0    4     -0.7901268005     -9.6108150482     -0.3328109979     -0.1297644977     -0.9196701049     0.0262951231     28.0198402404     78.3665313720     -61.7373657226
 99 247    0    4     -0.5794263362     -9.9268665313     -0.4118237018     -0.1255033731     -1.0704072713     0.0737001037     28.0198402404     78.3665313720     -61.7373657226
100 200    0    3     -0.5794263362     -9.9268665313     -0.4118237018     -0.1255033731     -1.0704072713     0.0737001037     28.0198402404     78.3665313720     -61.7373657226
101 152    0    3     -0.7805495262     -9.7592630386     -0.4142179965     -0.0370850849     -1.0946424007     0.0547913789     28.0198402404     78.3665313720     -61.7373657226
102 104    0    4     -0.5315398693     -9.7089824676     -0.2945018005     -0.0171110725     -1.1979746818     0.0942067527     28.0198402404     78.3665313720     -61.7373657226
103  57   -1    5     -0.5315398693     -9.7089824676     -0.2945018005     -0.0171110725     -1.1979746818     0.0942067527     28.0198402404     78.3665313720     -61.7373657226
104  10   -1    5     -0.4381612300     -9.5389852523     -0.0071829710     -0.0189753150     -1.1404495239     0.1035279631     28.0198402404     78.3665313720     -61.7373657226
104 218    0    4     -0.2011231899     -9.6419420242     0.0742240333     -0.0586570215     -0.9138110160     0.0356163263     28.1949653625     78.1908187866     -60.5565948486
105 171    0    3     -0.2011231899     -9.6419420242     0.0742240333     -0.0586570215     -0.9138110160     0.0356163263     28.1949653625     78.1908187866     -60.5565948486
106 123   -1    3     -1.0199818611     -9.8670082092     -0.4621044635     -0.0791636705     -0.6637363910     -0.0884888744     28.1949653625     78.1908187866     -60.5565948486
107  76   -1    3     -0.6464673995     -9.8502473831     -0.3735145092     -0.0440094089     -0.8134082794     -0.0565304470     28.1949653625     78.1908187866     -60.5565948486
108  28    0    2     -0.6464673995     -9.8502473831     -0.3735145092     -0.0440094089     -0.8134082794     -0.0565304470     28.1949653625     78.1908187866     -60.5565948486
108 237    0    3     -0.6273128509     -9.7209539413     -0.2801358699     -0.0424114894     -0.9564222335     0.0398774480     28.1949653625     78.1908187866     -60.5565948486
109 189    0    4     -0.6967482089     -9.6634902954     -0.2777415513     -0.0706414270     -1.0379161834     0.0454701709     28.1949653625     78.1908187866     -60.5565948486
110 142   -1    4     -0.6967482089     -9.6634902954     -0.2777415513     -0.0706414270     -1.0379161834     0.0454701709     28.1949653625     78.1908187866     -60.5565948486
111  94   -1    3     -0.5411171436     -9.9053173065     -0.2657699346     -0.0826258277     -1.0216706991     -0.0786350250     28.1949653625     78.1908187866     -60.5565948486
112  47   -1    4     -0.6799879074     -9.8047552108     -0.2705585718     -0.0021971445     -0.9215343475     -0.2285732746     28.1949653625     78.8936614990     -59.2071456909
113   0   -2    4     -0.6799879074     -9.8047552108     -0.2705585718     -0.0021971445     -0.9215343475     -0.2285732746     28.1949653625     78.8936614990     -59.2071456909
113 208   -2    4     -0.3232336997     -9.6826448440     -0.0622524166     0.0084556627     -1.0075557231     -0.2328343868     28.1949653625     78.8936614990     -59.2071456909
114 161   -1    5     -0.6201298236     -9.6730680465     -0.1532367229     -0.0064582672     -0.9279259681     -0.2751792907     28.1949653625     78.8936614990     -59.2071456909
115 114   -1    4     -0.6201298236     -9.6730680465     -0.1532367229     -0.0064582672     -0.9279259681     -0.2751792907     28.1949653625     78.8936614990     -59.2071456909
116  66   -2    4     -0.9960386276     -9.8526420593     -0.6225241661     -0.0394819688     -0.9159416198     -0.2538736820     28.1949653625     78.8936614990     -59.2071456909
117  19   -2    3     -0.1173218607     -9.8310928344     -0.1292934894     -0.0986050415     -1.2760064601     -0.0983427143     28.1949653625     78.8936614990     -59.2071456909
117 228   -2    4     -0.1173218607     -9.8310928344     -0.1292934894     -0.0986050415     -1.2760064601     -0.0983427143     28.1949653625     78.8936614990     -59.2071456909
118 181   -2    5     -0.6823822021     -9.8071498870     -0.3783031463     -0.1484069252     -1.3878608894     -0.0597262907     28.1949653625     78.8936614990     -59.2071456909
119 134   -3    4     -0.7063254833     -9.7520809173     -0.3902747631     -0.1505374813     -1.6102381706     -0.0783687019     28.1949653625     78.8936614990     -59.2071456909
120  87   -5    5     -0.7063254833     -9.7520809173     -0.3902747631     -0.1505374813     -1.6102381706     -0.0783687019     28.1949653625     78.8936614990     -59.2071456909
121  40   -5    5     0.1795742750     -9.7736291885     -0.0670410633     -0.1705114841     -1.7228917121     -0.0701127767     26.6188488006     78.7179489135     -56.0022010803
121 248   -6    5     -0.3543598890     -9.7927837371     -0.2250664234     -0.1726420497     -1.4589684009     -0.0237730717     26.6188488006     78.7179489135     -56.0022010803
122 201   -7    5     -0.3543598890     -9.7927837371     -0.2250664234     -0.1726420497     -1.4589684009     -0.0237730717     26.6188488006     78.7179489135     -56.0022010803
123 153   -7    3     -0.3423882961     -9.8382759094     -0.2226721048     -0.1350908994     -1.4355321884     -0.0498724460     26.6188488006     78.7179489135     -56.0022010803
124 106   -8    3     -0.3519655704     -9.8789796829     -0.3328109979     -0.2117911100     -1.5881337165     0.0763633155     26.6188488006     78.7179489135     -56.0022010803
125  58   -9    4     -0.3519655704     -9.8789796829     -0.3328109979     -0.2117911100     -1.5881337165     0.0763633155     26.6188488006     78.7179489135     -56.0022010803
126  11   -9    3     -0.4333725929     -9.8191213607     -0.2968961238     -0.1808979797     -1.5143630504     0.0225666379     26.6188488006     78.7179489135     -56.0022010803
126 219   -8    3     -0.2729529142     -9.8286991119     -0.2537982940     -0.0866206264     -1.2283351421     -0.1060660004     26.6188488006     78.7179489135     -56.0022010803
127 171   -7    3     -0.2729529142     -9.8286991119     -0.2537982940     -0.0866206264     -1.2283351421     -0.1060660004     26.6188488006     78.7179489135     -56.0022010803
128 124   -6    2     -0.5052022933     -9.6275758743     -0.3040791034     -0.0008655433     -0.8443014144     -0.1675859546     25.9183521270     76.9608535766     -50.6043968200
129  76   -5    2     -0.4453442096     -9.6467304229     -0.3040791034     -0.0189753150     -0.8248600959     -0.0749065399     25.9183521270     76.9608535766     -50.6043968200
130  28   -4    1     -0.4453442096     -9.6467304229     -0.3040791034     -0.0189753150     -0.8248600959     -0.0749065399     25.9183521270     76.9608535766     -50.6043968200
130 236   -4    1     -0.5650603771     -9.6994056701     -0.3735145092     -0.0597222995     -0.9881143569     0.0406764078     25.9183521270     76.9608535766     -50.6043968200
131 188   -5    2     -0.4190066337     -9.6347589492     -0.3447826147     -0.0711740589     -1.1407158374     0.0872824287     25.9183521270     76.9608535766     -50.6043968200
132 140   -6    3     -0.4190066337     -9.6347589492     -0.3447826147     -0.0711740589     -1.1407158374     0.0872824287     25.9183521270     76.9608535766     -50.6043968200
133  93   -7    3     -0.4740760803     -9.8023614883     -0.2418267011     -0.0677119016     -1.2246066331     0.0705042743     25.9183521270     76.9608535766     -50.6043968200
134  45   -7    2     -0.4740760803     -9.7784175872     -0.2250664234     0.0103199052     -0.9606834411     -0.0645200538     25.9183521270     76.9608535766     -50.6043968200
134 253   -5    2     -0.4740760803     -9.7784175872     -0.2250664234     0.0103199052     -0.9606834411     -0.0645200538     25.9183521270     76.9608535766     -50.6043968200
135 205   -4    2     -0.6416787624     -9.6156044006     -0.2705585718     0.0422783279     -0.7960975170     -0.1279042482     25.9183521270     76.9608535766     -49.5923080444
136 157   -4    1     -0.4501328468     -9.6802511215     -0.2107004880     -0.0131162703     -0.9039571762     -0.0669169378     25.9183521270     76.9608535766     -49.5923080444
137 110   -4    1     -0.4501328468     -9.6802511215     -0.2107004880     -0.0131162703     -0.9039571762     -0.0669169378     25.9183521270     76.9608535766     -49.5923080444
138  62   -4    2     -0.1747856235     -9.8670082092     -0.1795742750     -0.0591896533     -0.8421709060     0.0364152860     25.9183521270     76.9608535766     -49.5923080444
139  14   -3    2     -0.5387228012     -9.6658849716     -0.2585869789     -0.0075235471     -0.5508166313     0.0191044788     25.9183521270     76.9608535766     -49.5923080444
139 223   -2    1     -0.5387228012     -9.6658849716     -0.2585869789     -0.0075235471     -0.5508166313     0.0191044788     25.9183521270     76.9608535766     -49.5923080444
140 175   -2    1     -0.3447826147     -9.7808122634     -0.1771799468     -0.0072572269     -0.5015473842     0.0183055171     25.9183521270     76.9608535766     -49.5923080444
141 127   -2    1     -0.3687258243     -9.7425031661     -0.1891515731     0.0140483846     -0.3385594844     0.0215013599     25.9183521270     76.9608535766     -49.5923080444
142  80   -2    0     -0.3687258243     -9.7425031661     -0.1891515731     0.0140483846     -0.3385594844     0.0215013599     25.9183521270     76.9608535766     -49.5923080444
143  32   -1    1     -0.4621044635     -9.6826448440     -0.2130948066     0.0337560772     -0.1492058658     0.0321541666     27.1442203521     77.8394012451     -48.0741767883
143 240   -1    1     -0.5459058284     -9.7353200912     -0.1699969768     0.0089883022     -0.1063283205     0.0782275485     27.1442203521     77.8394012451     -48.0741767883
144 192   -1    0     -0.5459058284     -9.7353200912     -0.1699969768     0.0089883022     -0.1063283205     0.0782275485     27.1442203521     77.8394012451     -48.0741767883
145 144    0    0     -0.6656219959     -9.7137708663     -0.2274607658     0.0103199052     -0.0852890300     0.0340184020     27.1442203521     77.8394012451     -48.0741767883
146  96    0    0     -0.5123852729     -9.8406705856     -0.2274607658     0.0236359095     -0.1121873736     -0.0187129859     27.1442203521     77.8394012451     -48.0741767883
147  49    0    0     -0.5123852729     -9.8406705856     -0.2274607658     0.0236359095     -0.1121873736     -0.0187129859     27.1442203521     77.8394012451     -48.0741767883
148   1    0    0     -0.4980193138     -9.7832069396     -0.2466153383     0.0601217746     -0.0770331001     -0.0384206771     27.1442203521     77.8394012451     -48.0741767883
148 210   -1    0     -0.4309782505     -9.8119382858     -0.2250664234     0.1243049263     -0.0187089910     -0.0682485342     27.1442203521     77.8394012451     -48.0741767883
149 162   -1    0     -0.4309782505     -9.8119382858     -0.2250664234     0.1243049263     -0.0187089910     -0.0682485342     27.1442203521     77.8394012451     -48.0741767883
150 115    0    0     -0.4333725929     -9.7832069396     -0.1867572593     0.1794332027     0.0143147087     -0.0317626738     27.1442203521     77.8394012451     -48.0741767883
151  68    0    0     -0.6225241661     -9.4192695617     -0.9912500381     0.1879554367     0.0302939176     0.0116475117     29.0705852508     78.7179489135     -50.2670326232
152  20    0    1     -0.5530887603     -9.6132097244     -0.3615428924     0.0129831051     -0.0077898645     -0.0237730717     29.0705852508     78.7179489135     -50.2670326232
152 228    0    3     -0.5530887603     -9.6132097244     -0.3615428924     0.0129831051     -0.0077898645     -0.0237730717     29.0705852508     78.7179489135     -50.2670326232
153 180    0    4     -0.4908363342     -9.8598251342     -0.2490096569     -0.0562601375     -0.0496021270     -0.1004732728     29.0705852508     78.7179489135     -50.2670326232
154 133    0    6     -0.5554831027     -9.8191213607     -0.4070350170     0.0012650191     -0.0219048333     -0.1617269039     29.0705852508     78.7179489135     -50.2670326232
155  85    0    9     -0.5554831027     -9.8191213607     -0.4070350170     0.0012650191     -0.0219048333     -0.1617269039     29.0705852508     78.7179489135     -50.2670326232
156  37    0    9     -0.4453442096     -9.7401084899     -0.3639371871     0.0063251018     -0.0232364320     -0.1987453937     29.0705852508     78.7179489135     -50.2670326232
156 245    0   11     -0.4453442096     -9.7401084899     -0.3639371871     0.0063251018     -0.0232364320     -0.1987453937     29.0705852508     78.7179489135     -50.2670326232
157 197    0   13     -0.3926690864     -9.7592630386     -0.4525271415     0.0087219829     -0.0386830043     -0.1137892842     29.0705852508     78.7179489135     -50.2670326232
158 150   -1   14     -0.4022463798     -9.7616577148     -0.4621044635     -0.0005992222     -0.1092578411     0.0081853504     27.6695919036     78.0151138305     -49.2549476623
159 102   -1   17     -0.2968961238     -9.7760238647     -0.4094293594     0.0201737499     -0.0762341499     0.0201697564     27.6695919036     78.0151138305     -49.2549476623
160  55    0   18     -0.2968961238     -9.7760238647     -0.4094293594     0.0201737499     -0.0762341499     0.0201697564     27.6695919036     78.0151138305     -49.2549476623
161   7    0   19     -0.3495712518     -9.7879953384     -0.3040791034     0.0159126281     0.0001997404     0.0145770335     27.6695919036     78.0151138305     -49.2549476623
161 215    0   21     -0.5626660346     -9.6874332427     -0.3352053165     0.0207063913     -0.0101867461     -0.0181803436     27.6695919036     78.0151138305     -49.2549476623
162 167    0   23     -0.5626660346     -9.6874332427     -0.3352053165     0.0207063913     -0.0101867461     -0.0181803436     27.6695919036     78.0151138305     -49.2549476623
163 120    1   25     -0.3232336997     -9.7808122634     -0.1747856235     0.0068577413     -0.0682445430     -0.0405512428     27.6695919036     78.0151138305     -49.2549476623
164  73    1   28     -0.3974577426     -9.8598251342     -0.2418267011     0.0071240625     -0.0658476591     -0.0091254606     27.6695919036     78.0151138305     -49.2549476623
165  26    1   29     -0.3974577426     -9.8598251342     -0.2418267011     0.0071240625     -0.0658476591     -0.0091254606     27.6695919036     78.0151138305     -49.2549476623
165 234    1   28     -0.4142179965     -9.7209539413     -0.2107004880     -0.0112520289     -0.1140516042     -0.0016684950     28.0198402404     77.3122711181     -49.2549476623
166 187    1   28     -0.1723913097     -9.6970109939     -0.3759088277     -0.0083225069     -0.1015345573     -0.0008695349     28.0198402404     77.3122711181     -49.2549476623
167 140    1   28     -0.1723913097     -9.6970109939     -0.3759088277     -0.0083225069     -0.1015345573     -0.0008695349     28.0198402404     77.3122711181     -49.2549476623
168  92    0   29     -0.2466153383     -9.7856006622     -0.3759088277     -0.0093877878     0.0742367458     -0.0173813843     28.0198402404     77.3122711181     -49.2549476623
169  45    1   30     -0.3184450626     -9.7903900146     -0.2298550844     -0.0027297849     0.1589265584     -0.0405512428     28.0198402404     77.3122711181     -49.2549476623
169 253    1   32     -0.3184450626     -9.7903900146     -0.2298550844     -0.0027297849     0.1589265584     -0.0405512428     28.0198402404     77.3122711181     -49.2549476623
170 206    1   33     -0.3519655704     -9.8334875106     -0.0191545906     0.0025966186     0.2092610597     -0.0314963531     28.0198402404     77.3122711181     -49.2549476623
171 158    3   33     -0.5602717399     -9.8526420593     -0.1149275422     0.0143147048     0.2521386146     0.0007283860     28.0198402404     77.3122711181     -49.2549476623
172 110    3   34     -0.5602717399     -9.8526420593     -0.1149275422     0.0143147048     0.2521386146     0.0007283860     28.0198402404     77.3122711181     -49.2549476623
173  63    2   34     -0.4836534023     -9.7927837371     -0.1987288665     -0.0064582672     0.1285660505     0.0135117530     26.6188488006     78.3665313720     -49.2549476623
174  15    2   36     -0.4549215316     -9.6778564453     -0.3016848087     -0.0251006793     -0.0695761442     0.0260288000     26.6188488006     78.3665313720     -49.2549476623
174 223    0   36     -0.4549215316     -9.6778564453     -0.3016848087     -0.0251006793     -0.0695761442     0.0260288000     26.6188488006     78.3665313720     -49.2549476623
175 176    0   36     -0.4405555725     -9.7401084899     -0.2298550844     -0.0160457921     -0.1244380950     0.0076527109     26.6188488006     78.3665313720     -49.2549476623
176 128    0   37     -0.4405555725     -9.7879953384     -0.1292934894     -0.0005992222     -0.0559938144     -0.0208435487     26.6188488006     78.3665313720     -49.2549476623
177  81    0   37     -0.4405555725     -9.7879953384     -0.1292934894     -0.0005992222     -0.0559938144     -0.0208435487     26.6188488006     78.3665313720     -49.2549476623
178  33    1   39     -0.3447826147     -9.7233486175     -0.0526751232     -0.0035287439     -0.0096541051     -0.0219088268     26.6188488006     78.3665313720     -49.2549476623
178 242    2   39     -0.2897131729     -9.7832069396     -0.0167602658     -0.0037950649     0.0180431900     -0.0006032148     26.6188488006     78.3665313720     -49.2549476623
179 194    3   39     -0.2897131729     -9.7832069396     -0.0167602658     -0.0037950649     0.0180431900     -0.0006032148     26.6188488006     78.3665313720     -49.2549476623
180 146    2   39     -0.4597101688     -9.7832069396     0.0335205316     -0.0184426736     0.0087219858     0.0140443935     25.7432289123     76.0823059082     -48.7489013671
181  98    2   38     -0.4357668876     -9.8239097595     0.1747856235     -0.0216385149     -0.1081925630     0.0326868033     25.7432289123     76.0823059082     -48.7489013671
182  50    2   37     -0.4357668876     -9.8239097595     0.1747856235     -0.0216385149     -0.1081925630     0.0326868033     25.7432289123     76.0823059082     -48.7489013671
183   3    3   36     -0.4740760803     -9.8789796829     -0.1699969768     -0.0003329031     -0.1167148113     0.0169739151     25.7432289123     76.0823059082     -48.7489013671
183 211    2   36     -0.3160507440     -9.8215160369     0.0574637699     -0.0075235471     -0.0527979755     -0.0408175563     25.7432289123     76.0823059082     -48.7489013671
184 163    2   35     -0.3160507440     -9.8215160369     0.0574637699     -0.0075235471     -0.0527979755     -0.0408175563     25.7432289123     76.0823059082     -48.7489013671
185 116    3   34     -0.3447826147     -9.7951784133     -0.1939402198     0.0095209417     0.0159126291     -0.0464102840     25.7432289123     76.0823059082     -48.7489013671
186  68    2   34     -0.4716817855     -9.7329254150     -0.0574637699     -0.0088551473     -0.0416125249     -0.0136529028     25.7432289123     76.0823059082     -48.7489013671
187  21    2   34     -0.4716817855     -9.7329254150     -0.0574637699     -0.0088551473     -0.0416125249     -0.0136529028     25.7432289123     76.0823059082     -48.7489013671
187 230    2   33     -0.3615428924     -9.7640523910     0.3112620830     -0.0277638792     -0.1782347679     0.0326868033     25.7432289123     76.0823059082     -48.7489013671
188 182    2   32     -0.4429498672     -9.8478536605     -0.1699969768     -0.0045940246     -0.1942139720     0.0417416858     27.1442203521     79.2450790405     -49.0862655639
189 135    1   33     -0.4429498672     -9.8478536605     -0.1699969768     -0.0045940246     -0.1942139720     0.0417416858     27.1442203521     79.2450790405     -49.0862655639
190  87    0   33     -0.3783031463     -9.7856006622     0.1364764571     0.0047271814     -0.1404173135     -0.0016684950     27.1442203521     79.2450790405     -49.0862655639
191  39    1   32     -0.3016848087     -9.7425031661     0.0957729530     0.0231032729     -0.0535969305     -0.0109897005     27.1442203521     79.2450790405     -49.0862655639
191 247    1   32     -0.3016848087     -9.7425031661     0.0957729530     0.0231032729     -0.0535969305     -0.0109897005     27.1442203521     79.2450790405     -49.0862655639
192 199    1   30     -0.4333725929     -9.7951784133     0.1412650966     0.0161789488     0.0465394496     -0.0224414682     27.1442203521     79.2450790405     -49.0862655639
193 152    2   28     -0.4621044635     -9.8837680816     0.2681642532     0.0223043107     0.0816937065     -0.0464102840     27.1442203521     79.2450790405     -49.0862655639
194 104    3   28     -0.4621044635     -9.8837680816     0.2681642532     0.0223043107     0.0816937065     -0.0464102840     27.1442203521     79.2450790405     -49.0862655639
195  56    3   28     -0.4932306766     -9.7832069396     0.3016848087     -0.0080561866     0.0145810270     -0.0338932323     27.1442203521     79.2450790405     -49.0862655639
196   7    3   27     -0.2992904472     -9.6874332427     0.1580253696     0.0004660580     -0.0408135652     0.0025926268     27.6695919036     76.9608535766     -48.2428588867
196 215    3   25     -0.2992904472     -9.6874332427     0.1580253696     0.0004660580     -0.0408135652     0.0025926268     27.6695919036     76.9608535766     -48.2428588867
197 167    3   24     -0.2202777862     -9.8215160369     0.2657699346     -0.0027297849     -0.0591896533     0.0422743272     27.6695919036     76.9608535766     -48.2428588867
198 119    3   23     -0.3687258243     -9.7736291885     0.1795742750     0.0196411113     0.0012650209     0.0308225631     27.6695919036     76.9608535766     -48.2428588867
199  71    2   22     -0.3687258243     -9.7736291885     0.1795742750     0.0196411113     0.0012650209     0.0308225631     27.6695919036     76.9608535766     -48.2428588867
200  23    2   21     -0.2968961238     -9.8215160369     0.3208393812     0.0113851857     0.0369519233     -0.0022011361     27.6695919036     76.9608535766     -48.2428588867
200 231    2   19     -0.4740760803     -9.7233486175     0.2825301933     0.0065914225     0.0646492195     -0.0224414682     27.6695919036     76.9608535766     -48.2428588867
201 184    2   17     -0.4740760803     -9.7233486175     0.2825301933     0.0065914225     0.0646492195     -0.0224414682     27.6695919036     76.9608535766     -48.2428588867
202 136    1   15     -0.3591485500     -9.7425031661     0.1221105098     -0.0045940246     -0.0141815481     -0.0085928192     27.6695919036     76.9608535766     -48.2428588867
203  88    1   13     -0.3352053165     -9.7784175872     0.0957729530     -0.0176437129     -0.0402809238     -0.0051306581     26.7939720153     78.1908187866     -48.0741767883
204  41    1   12     -0.3352053165     -9.7784175872     0.0957729530     -0.0176437129     -0.0402809238     -0.0051306581     26.7939720153     78.1908187866     -48.0741767883
204 249    1   11     -0.3232336997     -9.6946163177     -0.1628140068     -0.0224374747     -0.0208395504     -0.0171150636     26.7939720153     78.1908187866     -48.0741767883
205 202    1   10     -0.3064734458     -9.7736291885     0.0167602658     -0.0256333160     0.0084556655     -0.0280341911     26.7939720153     78.1908187866     -48.0741767883
206 155    0    9     -0.3064734458     -9.7736291885     0.0167602658     -0.0256333160     0.0084556655     -0.0280341911     26.7939720153     78.1908187866     -48.0741767883
207 107    1    8     -0.2849245071     -9.6826448440     0.1005615949     -0.0248343563     0.0523984909     -0.0221751475     26.7939720153     78.1908187866     -48.0741767883
208  59    1    7     -0.3495712518     -9.7712354660     0.2514039993     -0.0261659598     0.0611870527     -0.0091254606     26.7939720153     78.1908187866     -48.0741767883
209  11    1    6     -0.3495712518     -9.7712354660     0.2514039993     -0.0261659598     0.0611870527     -0.0091254606     26.7939720153     78.1908187866     -48.0741767883
209 220    1    5     -0.3926690864     -9.8574304580     0.0670410633     -0.0258996367     0.0079230251     0.0286920051     26.7939720153     78.1908187866     -48.0741767883
210 171    0    4     -0.3615428924     -9.7832069396     -0.0694353866     -0.0077898669     -0.0282965183     0.0292246389     27.4944686889     77.4879837036     -48.4115409851
211 124    0    3     -0.3615428924     -9.7832069396     -0.0694353866     -0.0077898669     -0.0282965183     0.0292246389     27.4944686889     77.4879837036     -48.4115409851
212  76    0    2     -0.2633756160     -9.7017993927     -0.0598580884     0.0007323772     -0.0298944377     0.0316215229     27.4944686889     77.4879837036     -48.4115409851
213  28    0    2     -0.3232336997     -9.7161655426     -0.0215489125     -0.0091214685     0.0049935026     0.0595851421     27.4944686889     77.4879837036     -48.4115409851
213 236    0    2     -0.3232336997     -9.7161655426     -0.0215489125     -0.0091214685     0.0049935026     0.0595851421     27.4944686889     77.4879837036     -48.4115409851
214 189    0    1     -0.4333725929     -9.7257432937     -0.0071829710     -0.0224374747     0.0313591980     0.0662431478     27.4944686889     77.4879837036     -48.4115409851
215 141    0    1     -0.4046407222     -9.7377147674     -0.0766183614     -0.0551948547     0.0233695936     0.0547913789     27.4944686889     77.4879837036     -48.4115409851
216  94    0    1     -0.4046407222     -9.7377147674     -0.0766183614     -0.0551948547     0.0233695936     0.0547913789     27.4944686889     77.4879837036     -48.4115409851
217  46    0    0     -0.3878804397     -9.7592630386     -0.1484480619     -0.0996703243     0.0169779086     0.0476007318     27.4944686889     77.4879837036     -48.4115409851
217 254    0    0     -0.4118237018     -9.7999668121     -0.1795742750     -0.1193780183     0.0196411132     0.0465354490     27.4944686889     77.4879837036     -49.4236259460
218 206    0    0     -0.4118237018     -9.7999668121     -0.1795742750     -0.1193780183     0.0196411132     0.0465354490     27.4944686889     77.4879837036     -49.4236259460
219 159    0    0     -0.4022463798     -9.7784175872     -0.2250664234     -0.1071272850     0.0140483880     0.0385458469     27.4944686889     77.4879837036     -49.4236259460
220 111    0    0     -0.4405555725     -9.7736291885     -0.2274607658     -0.0842237567     0.0089883060     0.0654441833     27.4944686889     77.4879837036     -49.4236259460
221  63    0    0     -0.4405555725     -9.7736291885     -0.2274607658     -0.0842237567     0.0089883060     0.0654441833     27.4944686889     77.4879837036     -49.4236259460
222  15    0    0     -0.4692874431     -9.7305316925     -0.2394323587     -0.0642497444     0.0177768707     0.0675747442     27.4944686889     77.4879837036     -49.4236259460
222 223    0    0     -0.4261896133     -9.6084213256     -0.0981672668     -0.0288291597     0.0180431900     0.0683737087     27.4944686889     77.4879837036     -49.4236259460
223 176    0    0     -0.4261896133     -9.6084213256     -0.0981672668     -0.0288291597     0.0180431900     0.0683737087     27.4944686889     77.4879837036     -49.4236259460
224 128    0    0     -0.4788647174     -9.7903900146     -0.2681642532     -0.0237690782     0.0318918418     0.0774285888     27.4944686889     77.4879837036     -49.4236259460
225  80    0    0     -0.4932306766     -9.7712354660     -0.2346437215     0.0294949531     0.0252338361     0.0721021890     27.4944686889     77.4879837036     -49.4236259460
226  32    0    0     -0.4932306766     -9.7712354660     -0.2346437215     0.0294949531     0.0252338361     0.0721021890     27.4944686889     77.4879837036     -49.4236259460
226 240    0    0     -0.5578774452     -9.8071498870     -0.2394323587     0.0286959934     0.0164452695     0.0830213165     27.4944686889     78.8936614990     -47.3994522094
227 192    0    0     -0.5363285064     -9.7592630386     -0.2490096569     0.0385498409     -0.0056593031     0.0635799455     27.4944686889     78.8936614990     -47.3994522094
228 144    0    0     -0.5363285064     -9.7592630386     -0.2490096569     0.0385498409     -0.0056593031     0.0635799455     27.4944686889     78.8936614990     -47.3994522094
229  96    0    0     -0.5075965881     -9.7281370162     -0.2059118509     0.0465394496     -0.0080561847     0.0627809810     27.4944686889     78.8936614990     -47.3994522094
230  47    0    0     -0.5459058284     -9.7353200912     -0.1580253696     0.0401477575     0.0007323807     0.0667757892     27.4944686889     78.8936614990     -47.3994522094
230 255    0    0     -0.5459058284     -9.7353200912     -0.1580253696     0.0401477575     0.0007323807     0.0667757892     27.4944686889     78.8936614990     -47.3994522094
231 206    0    0     -0.5722434043     -9.7544746398     -0.1699969768     0.0199074277     -0.0000665798     0.0625146627     27.4944686889     78.8936614990     -47.3994522094
232 158    0    0     -0.5890036106     -9.7113771438     -0.1652083396     -0.0053929853     -0.0003329000     0.0483996915     27.4944686889     78.8936614990     -47.3994522094
233 110    0    0     -0.5890036106     -9.7113771438     -0.1652083396     -0.0053929853     -0.0003329000     0.0483996915     27.4944686889     78.8936614990     -47.3994522094
234  62    0    0     -0.5985808849     -9.7257432937     -0.1963345432     -0.0261659598     0.0076567049     0.0308225631     26.9690971374     76.9608535766     -48.2428588867
235  14    0    0     -0.5794263362     -9.6874332427     -0.1915459060     -0.0173773932     0.0140483880     0.0049895086     26.9690971374     76.9608535766     -48.2428588867
235 222    0    0     -0.5794263362     -9.6874332427     -0.1915459060     -0.0173773932     0.0140483880     0.0049895086     26.9690971374     76.9608535766     -48.2428588867
236 174    0    0     -0.5554831027     -9.7233486175     -0.1699969768     -0.0227037954     0.0159126291     -0.0035327367     26.9690971374     76.9608535766     -48.2428588867
237 127    0    0     -0.5698490142     -9.7760238647     -0.2202777862     -0.0408135652     0.0148473501     0.0167075967     26.9690971374     76.9608535766     -48.2428588867
238  79    0    0     -0.5698490142     -9.7760238647     -0.2202777862     -0.0408135652     0.0148473501     0.0167075967     26.9690971374     76.9608535766     -48.2428588867
239  31    0    0     -0.5722434043     -9.7233486175     -0.1867572593     -0.0509337329     0.0135157477     0.0284256820     26.9690971374     76.9608535766     -48.2428588867
239 239    0    0     -0.5770320415     -9.6850395202     -0.2250664234     -0.0661139774     0.0273643970     0.0217676782     26.9690971374     76.9608535766     -48.2428588867
240 191    0    0     -0.5770320415     -9.6850395202     -0.2250664234     -0.0661139774     0.0273643970     0.0217676782     26.9690971374     76.9608535766     -48.2428588867
241 143    0    0     -0.6057639122     -9.5629291534     -0.1436594247     -0.0645160627     0.0345550417     0.0332194447     27.3193454742     78.3665313720     -48.5802230834
242  96    0    0     -0.4644988059     -9.6323642730     -0.2801358699     -0.0932786369     0.0510668849     0.0444048929     27.3193454742     78.3665313720     -48.5802230834
243  48    0    0     -0.4644988059     -9.6323642730     -0.2801358699     -0.0932786369     0.0510668849     0.0444048929     27.3193454742     78.3665313720     -48.5802230834
244   0    0    0     -0.7063254833     -10.0465822219     -0.4716817855     -0.0778320693     0.0523984909     0.0518618583     27.3193454742     78.3665313720     -48.5802230834
244 208    0    0     -0.7446346759     -9.7401084899     -0.3375996351     0.0041945409     0.0151136693     -0.0418828392     27.3193454742     78.3665313720     -48.5802230834
245 161    0    0     -0.7446346759     -9.7401084899     -0.3375996351     0.0041945409     0.0151136693     -0.0418828392     27.3193454742     78.3665313720     -48.5802230834
246 113    0    0     -0.6153411865     -9.8191213607     -0.3064734458     0.0273643946     -0.0120509874     -0.1340296149     27.3193454742     78.3665313720     -48.5802230834
247  66    0    0     -0.5099909305     -9.8550367355     -0.3471769332     0.0555943298     -0.0243017148     -0.1582647418     27.3193454742     78.3665313720     -48.5802230834
248  18    0    0     -0.5099909305     -9.8550367355     -0.3471769332     0.0555943298     -0.0243017148     -0.1582647418     27.3193454742     78.3665313720     -48.5802230834
248 226    0    0     -0.4237952709     -9.7353200912     -0.2418267011     0.0729051494     -0.0176437115     -0.1199146385     27.6695919036     77.6636886596     -47.9054946899
249 179    0    0     -0.4525271415     -9.6826448440     -0.2202777862     0.0713072204     -0.0013981805     -0.0512040424     27.6695919036     77.6636886596     -47.9054946899
250 131    0    0     -0.4525271415     -9.6826448440     -0.2202777862     0.0713072204     -0.0013981805     -0.0512040424     27.6695919036     77.6636886596     -47.9054946899
251  83    0    0     -0.4597101688     -9.7257432937     -0.1987288665     0.0364192771     0.0113851869     0.0079190301     27.6695919036     77.6636886596     -47.9054946899
252  35    0    0     -0.5267512321     -9.7688407897     -0.2107004880     -0.0072572269     0.0140483880     0.0433396100     27.6695919036     77.6636886596     -47.9054946899
252 243    0    0     -0.5267512321     -9.7688407897     -0.2107004880     -0.0072572269     0.0140483880     0.0433396100     27.6695919036     77.6636886596     -47.9054946899
253 194    0    0     -0.5315398693     -9.7496862411     -0.2370380401     -0.0203069162     0.0076567049     0.0452038526     27.6695919036     77.6636886596     -47.9054946899
254 146    0    0     -0.5315398693     -9.7496862411     -0.2370380401     -0.0203069162     0.0076567049     0.0452038526     27.6695919036     77.6636886596     -47.9054946899
255  98    0    0     -0.5435114860     -9.7425031661     -0.2274607658     -0.0147141909     0.0060587835     0.0473344135     27.6695919036     77.6636886596     -47.9054946899
  0  50    0    0     -0.5195682525     -9.7520809173     -0.2490096569     -0.0115183484     0.0068577442     0.0566556215     27.6695919036     77.6636886596     -47.9054946899
  1   2    0    0     -0.5195682525     -9.7520809173     -0.2490096569     -0.0115183484     0.0068577442     0.0566556215     27.6695919036     77.6636886596     -47.9054946899
  1 209    0    0     -0.5650603771     -9.7568693161     -0.2897131729     -0.0003329031     0.0063251042     0.0835539627     28.7203369140     76.6094360351     -47.9054946899
  2 161    0    0     -0.5913979530     -9.7377147674     -0.2561926364     0.0244348740     0.0060587835     0.0888803577     28.7203369140     76.6094360351     -47.9054946899
  3 112    0    0     -0.5913979530     -9.7377147674     -0.2561926364     0.0244348740     0.0060587835     0.0888803577     28.7203369140     76.6094360351     -47.9054946899
  4  64    0    0     -0.6560447216     -9.7592630386     -0.2442210197     0.0404140806     0.0092546262     0.0643789052     28.7203369140     76.6094360351     -47.9054946899
  5  15    0    0     -0.6249184608     -9.7305316925     -0.1915459060     0.0489363288     -0.0019308209     0.0212350368     28.7203369140     76.6094360351     -47.9054946899
  5 222    0    0     -0.6249184608     -9.7305316925     -0.1915459060     0.0489363288     -0.0019308209     0.0212350368     28.7203369140     76.6094360351     -47.9054946899
  6 174    0    0     -0.6440730571     -9.7472915649     -0.2130948066     0.0340223979     -0.0083225059     0.0012610261     28.7203369140     76.6094360351     -47.9054946899
  7 125    0    0     -0.6009752750     -9.7233486175     -0.1915459060     0.0294949531     -0.0125836265     -0.0306973934     28.7203369140     76.6094360351     -47.9054946899
  8  77    0    0     -0.6009752750     -9.7233486175     -0.1915459060     0.0294949531     -0.0125836265     -0.0306973934     28.7203369140     76.6094360351     -47.9054946899
  9  28    0    0     -0.5866093158     -9.7161655426     -0.1987288665     0.0257664704     -0.0099204254     -0.0386869955     29.0705852508     78.0151138305     -47.5681343078
  9 236    0    0     -0.6057639122     -9.7401084899     -0.1987288665     0.0228369522     -0.0072572236     -0.0376217174     29.0705852508     78.0151138305     -47.5681343078
 10 188    0    0     -0.6057639122     -9.7401084899     -0.1987288665     0.0228369522     -0.0072572236     -0.0376217174     29.0705852508     78.0151138305     -47.5681343078
 11 140    0    0     -0.5890036106     -9.7281370162     -0.1652083396     0.0191084680     -0.0064582638     -0.0466766023     29.0705852508     78.0151138305     -47.5681343078
 12  92    0    0     -0.5483001708     -9.7353200912     -0.1652083396     0.0004660580     -0.0072572236     -0.0546662092     29.0705852508     78.0151138305     -47.5681343078
 13  43    0    0     -0.5483001708     -9.7353200912     -0.1652083396     0.0004660580     -0.0072572236     -0.0546662092     29.0705852508     78.0151138305     -47.5681343078
 13 251    0    0     -0.5219625949     -9.7329254150     -0.1436594247     -0.0165784335     -0.0032624220     -0.0482745218     29.0705852508     78.0151138305     -47.5681343078
 14 203    0    0     -0.5219625949     -9.7448978424     -0.2035175085     -0.0235027551     0.0017976613     -0.0261699533     29.0705852508     78.0151138305     -47.5681343078
 15 155    0    0     -0.5219625949     -9.7448978424     -0.2035175085     -0.0235027551     0.0017976613     -0.0261699533     29.0705852508     78.0151138305     -47.5681343078
 16 108    0    0     -0.5387228012     -9.7640523910     -0.2394323587     -0.0261659598     0.0036619021     -0.0040653762     27.6695919036     78.0151138305     -48.2428588867
 17  60    0    0     -0.5602717399     -9.7544746398     -0.2083061695     -0.0269649171     -0.0016645008     -0.0003368947     27.6695919036     78.0151138305     -48.2428588867
 18  12    0    0     -0.5602717399     -9.7544746398     -0.2083061695     -0.0269649171     -0.0016645008     -0.0003368947     27.6695919036     78.0151138305     -48.2428588867
 18 220    0    0     -0.5267512321     -9.7568693161     -0.2250664234     -0.0235027551     -0.0064582638     -0.0179140272     27.6695919036     78.0151138305     -48.2428588867
 19 173    0    0     -0.5171739578     -9.7425031661     -0.2370380401     -0.0133825898     -0.0051266627     -0.0240393900     27.6695919036     78.0151138305     -48.2428588867
 20 125    0    0     -0.5171739578     -9.7425031661     -0.2370380401     -0.0133825898     -0.0051266627     -0.0240393900     27.6695919036     78.0151138305     -48.2428588867
 21  77    0    0     -0.5243568897     -9.7401084899     -0.2083061695     -0.0093877878     -0.0021971411     -0.0157834625     27.6695919036     78.0151138305     -48.2428588867
 22  30    0    0     -0.5339341640     -9.7472915649     -0.2442210197     -0.0144478702     -0.0013981805     -0.0075275382     27.6695919036     78.0151138305     -48.2428588867
 22 238    0    0     -0.5339341640     -9.7472915649     -0.2442210197     -0.0144478702     -0.0013981805     -0.0075275382     27.6695919036     78.0151138305     -48.2428588867
 23 190    7   -1     -0.5219625949     -9.7520809173     -0.2394323587     -0.0195079536     0.0012650209     -0.0107233810     29.2457084655     78.1908187866     -46.7247276306
 24 142    0    0     -0.5315398693     -9.7927837371     -0.2418267011     -0.0157794723     0.0015313410     -0.0187129859     29.2457084655     78.1908187866     -46.7247276306
 25  95    0  -16     -0.5315398693     -9.7927837371     -0.2418267011     -0.0157794723     0.0015313410     -0.0187129859     29.2457084655     78.1908187866     -46.7247276306
 26  47    0    0     -0.5195682525     -9.7496862411     -0.2322494029     0.0049935002     0.0017976613     -0.0240393900     29.2457084655     78.1908187866     -46.7247276306
 26 254    0    3     -0.5123852729     -9.7281370162     -0.2130948066     0.0113851857     -0.0003329000     -0.0109897005     29.2457084655     78.1908187866     -46.7247276306
 27 206    0    0     -0.5123852729     -9.7281370162     -0.2130948066     0.0113851857     -0.0003329000     -0.0109897005     29.2457084655     78.1908187866     -46.7247276306
 28 158    0    0     -0.5147795677     -9.7305316925     -0.2130948066     0.0033955798     0.0004660605     -0.0027337763     29.2457084655     78.1908187866     -46.7247276306
 29 110    0    0     -0.5315398693     -9.7520809173     -0.2250664234     -0.0157794723     0.0023303015     -0.0093917798     29.2457084655     78.1908187866     -46.7247276306
 30  62    0    0     -0.5315398693     -9.7520809173     -0.2250664234     -0.0157794723     0.0023303015     -0.0093917798     29.2457084655     78.1908187866     -46.7247276306
 31  14    0    0     -0.5171739578     -9.7257432937     -0.2322494029     -0.0192416334     -0.0011318604     -0.0208435487     28.3700885772     76.6094360351     -47.9054946899
 31 222    0    0     -0.5219625949     -9.7448978424     -0.2657699346     -0.0139152299     0.0017976613     -0.0285668354     28.3700885772     76.6094360351     -47.9054946899
 32 174    0    0     -0.5219625949     -9.7448978424     -0.2657699346     -0.0139152299     0.0017976613     -0.0285668354     28.3700885772     76.6094360351     -47.9054946899
 33 126    0    0     -0.4716817855     -9.7377147674     -0.2394323587     0.0057924613     0.0055261440     -0.0365564370     28.3700885772     76.6094360351     -47.9054946899
 34  78    0    0     -0.4956250190     -9.7544746398     -0.2011231899     0.0124504661     0.0079230251     -0.0277678704     28.3700885772     76.6094360351     -47.9054946899
 35  29    0    0     -0.4956250190     -9.7544746398     -0.2011231899     0.0124504661     0.0079230251     -0.0277678704     28.3700885772     76.6094360351     -47.9054946899
 35 237    0    0     -0.4884420394     -9.7688407897     -0.2083061695     0.0124504661     0.0057924633     -0.0136529028     28.3700885772     76.6094360351     -47.9054946899
 36 188    0    0     -0.4884420394     -9.7089824676     -0.1676026582     0.0081893434     0.0033955817     -0.0030000963     28.3700885772     76.6094360351     -47.9054946899
 37 140    0    0     -0.4884420394     -9.7089824676     -0.1676026582     0.0081893434     0.0033955817     -0.0030000963     28.3700885772     76.6094360351     -47.9054946899
 38  91    0    0     -0.5387228012     -9.7664461135     -0.2083061695     -0.0053929853     0.0015313410     -0.0011358549     28.3700885772     76.6094360351     -47.9054946899
 39  43    0    0     -0.4764704227     -9.7425031661     -0.2322494029     -0.0077898669     -0.0024634613     -0.0131202626     28.0198402404     79.0693664550     -49.5923080444
 39 251    0    0     -0.4764704227     -9.7425031661     -0.2322494029     -0.0077898669     -0.0024634613     -0.0131202626     28.0198402404     79.0693664550     -49.5923080444
 40 203    0    0     -0.4884420394     -9.7377147674     -0.2394323587     -0.0136489105     0.0001997404     -0.0152508234     28.0198402404     79.0693664550     -49.5923080444
 41 155    0    0     -0.4860476970     -9.7544746398     -0.2585869789     -0.0099204292     0.0012650209     -0.0165824270     28.0198402404     79.0693664550     -49.5923080444
 42 106    0    0     -0.4860476970     -9.7544746398     -0.2585869789     -0.0099204292     0.0012650209     -0.0165824270     28.0198402404     79.0693664550     -49.5923080444
 43  58    0    0     -0.4812590599     -9.7329254150     -0.1891515731     0.0039282199     0.0036619021     -0.0165824270     28.0198402404     79.0693664550     -49.5923080444
 44   9    0    0     -0.4716817855     -9.7520809173     -0.1963345432     0.0060587806     0.0044608631     -0.0101907408     28.0198402404     79.0693664550     -49.5923080444
 44 216    0    0     -0.4716817855     -9.7520809173     -0.1963345432     0.0060587806     0.0044608631     -0.0101907408     28.0198402404     79.0693664550     -49.5923080444
 45 167    0    0     -0.4812590599     -9.7448978424     -0.2322494029     -0.0000665821     -0.0008655404     -0.0032664165     28.0198402404     79.0693664550     -49.5923080444
 46 119    0    0     -0.4692874431     -9.7448978424     -0.2466153383     0.0039282199     -0.0032624220     -0.0008695349     28.0198402404     78.0151138305     -48.2428588867
 47  71    0    0     -0.4692874431     -9.7448978424     -0.2466153383     0.0039282199     -0.0032624220     -0.0008695349     28.0198402404     78.0151138305     -48.2428588867
 48  23    0    0     -0.4740760803     -9.7305316925     -0.2178834438     0.0105862236     0.0012650209     0.0023263068     28.0198402404     78.0151138305     -48.2428588867
 48 230    0    0     -0.4956250190     -9.7425031661     -0.1987288665     0.0087219829     0.0041945428     -0.0014021751     28.0198402404     78.0151138305     -48.2428588867
 49 182    0    0     -0.4956250190     -9.7425031661     -0.1987288665     0.0087219829     0.0041945428     -0.0014021751     28.0198402404     78.0151138305     -48.2428588867
 50 133    0    0     -0.4764704227     -9.7353200912     -0.2298550844     -0.0016645026     0.0052598233     -0.0059296183     28.0198402404     78.0151138305     -48.2428588867
 51  85    0    0     -0.4716817855     -9.7353200912     -0.2083061695     -0.0077898669     0.0047271828     -0.0112560212     28.0198402404     78.0151138305     -48.2428588867
 52  37    0    0     -0.4716817855     -9.7353200912     -0.2083061695     -0.0077898669     0.0047271828     -0.0112560212     28.0198402404     78.0151138305     -48.2428588867
 52 245    0    0     -0.4501328468     -9.7544746398     -0.2107004880     -0.0120509898     0.0055261440     -0.0061959381     28.0198402404     78.0151138305     -48.2428588867
 53 196    0    0     -0.4644988059     -9.7568693161     -0.2537982940     -0.0101867485     0.0063251042     0.0081853504     29.0705852508     77.3122711181     -47.2307701110
 54 148    0    0     -0.4644988059     -9.7568693161     -0.2537982940     -0.0101867485     0.0063251042     0.0081853504     29.0705852508     77.3122711181     -47.2307701110
 55  99    0    0     -0.4644988059     -9.7305316925     -0.2130948066     -0.0019308235     0.0044608631     0.0241645598     29.0705852508     77.3122711181     -47.2307701110
 56  51    0    0     -0.4357668876     -9.7353200912     -0.1963345432     -0.0032624247     -0.0043277025     0.0372142505     29.0705852508     77.3122711181     -47.2307701110
 57   3    0    0     -0.4357668876     -9.7353200912     -0.1963345432     -0.0032624247     -0.0043277025     0.0372142505     29.0705852508     77.3122711181     -47.2307701110
 57 211    0    0     -0.5267512321     -9.7640523910     -0.2178834438     -0.0085888271     0.0009987009     0.0324204874     29.0705852508     77.3122711181     -47.2307701110
 58 162    0    0     -0.5052022933     -9.7688407897     -0.2107004880     -0.0059256258     0.0065914239     0.0076527109     29.0705852508     77.3122711181     -47.2307701110
 59 114    0    0     -0.5052022933     -9.7688407897     -0.2107004880     -0.0059256258     0.0065914239     0.0076527109     29.0705852508     77.3122711181     -47.2307701110
 60  65    0    0     -0.5028079986     -9.7185602188     -0.2154891252     -0.0013981833     0.0164452695     0.0001957454     29.0705852508     77.3122711181     -47.2307701110
 61  17    0    0     -0.2992904472     -9.7592630386     -0.2561926364     -0.0029961037     0.0079230251     0.0185718364     29.5959568023     77.1365661621     -48.0741767883
 61 224    0    0     -0.2992904472     -9.7592630386     -0.2561926364     -0.0029961037     0.0079230251     0.0185718364     29.5959568023     77.1365661621     -48.0741767883
 62 177    0    0     -0.6057639122     -9.8215160369     -0.2945018005     -0.0224374747     0.0087219858     0.0630473041     29.5959568023     77.1365661621     -48.0741767883
 63 129    0    0     -0.4836534023     -9.7544746398     -0.2490096569     -0.0149805116     -0.0048603429     0.0337520837     29.5959568023     77.1365661621     -48.0741767883
 64  81    0    0     -0.4836534023     -9.7544746398     -0.2490096569     -0.0149805116     -0.0048603429     0.0337520837     29.5959568023     77.1365661621     -48.0741767883
 65  33    0    0     -0.5506944656     -9.7592630386     -0.2561926364     -0.0083225069     -0.0072572236     0.0316215229     29.5959568023     77.1365661621     -48.0741767883
 65 241    0    0     -0.5195682525     -9.7472915649     -0.2274607658     0.0036618990     -0.0013981805     0.0015273462     29.5959568023     77.1365661621     -48.0741767883
 66 193    0    0     -0.5195682525     -9.7472915649     -0.2274607658     0.0036618990     -0.0013981805     0.0015273462     29.5959568023     77.1365661621     -48.0741767883
 67 145    0    0     -0.5171739578     -9.7089824676     -0.2035175085     0.0028629396     0.0065914239     -0.0200445866     29.5959568023     77.1365661621     -48.0741767883
 68  97    0    0     -0.4932306766     -9.7640523910     -0.2322494029     -0.0088551473     0.0044608631     -0.0211098670     29.5959568023     77.1365661621     -48.0741767883
 69  49    0    0     -0.4932306766     -9.7640523910     -0.2322494029     -0.0088551473     0.0044608631     -0.0211098670     29.5959568023     77.1365661621     -48.0741767883
 70   1    0    0     -0.4812590599     -9.7544746398     -0.2466153383     -0.0091214685     0.0055261440     -0.0088591394     29.2457084655     78.1908187866     -49.0862655639
 70 209    0    0     -0.5123852729     -9.7425031661     -0.2394323587     0.0007323772     0.0065914239     0.0004620659     29.2457084655     78.1908187866     -49.0862655639
 71 160    0    0     -0.5123852729     -9.7425031661     -0.2394323587     0.0007323772     0.0065914239     0.0004620659     29.2457084655     78.1908187866     -49.0862655639
 72 112    0    0     -0.5147795677     -9.7544746398     -0.2274607658     0.0001997370     0.0047271828     -0.0072612180     29.2457084655     78.1908187866     -49.0862655639
 73  63    0    0     -0.5028079986     -9.7568693161     -0.2226721048     0.0001997370     0.0017976613     -0.0160497846     29.2457084655     78.1908187866     -49.0862655639
 74  15    0    0     -0.5028079986     -9.7568693161     -0.2226721048     0.0001997370     0.0017976613     -0.0160497846     29.2457084655     78.1908187866     -49.0862655639
 74 222    0    0     -0.4908363342     -9.7448978424     -0.2298550844     -0.0011318624     0.0020639815     -0.0128539419     29.2457084655     78.1908187866     -49.0862655639
 75 174    0    0     -0.4309782505     -9.7448978424     -0.2298550844     -0.0016645026     -0.0003329000     -0.0043316965     29.2457084655     78.1908187866     -49.0862655639
 76 126    0    0     -0.4309782505     -9.7448978424     -0.2298550844     -0.0016645026     -0.0003329000     -0.0043316965     29.2457084655     78.1908187866     -49.0862655639
 77  78    0    0     -0.4812590599     -9.7353200912     -0.2633756160     -0.0027297849     0.0052598233     0.0273604035     29.0705852508     78.7179489135     -47.2307701110
 78  29    0    0     -0.5243568897     -9.7472915649     -0.2561926364     0.0039282199     0.0023303015     0.0537260961     29.0705852508     78.7179489135     -47.2307701110
 78 236    0    0     -0.5243568897     -9.7472915649     -0.2561926364     0.0039282199     0.0023303015     0.0537260961     29.0705852508     78.7179489135     -47.2307701110
 79 188    0    0     -0.5363285064     -9.7209539413     -0.2274607658     0.0132494258     -0.0029961015     0.0550576972     29.0705852508     78.7179489135     -47.2307701110
 80 140    0    0     -0.5339341640     -9.7712354660     -0.1939402198     0.0063251018     0.0012650209     0.0364152860     29.0705852508     78.7179489135     -47.2307701110
 81  91    0    0     -0.5339341640     -9.7712354660     -0.1939402198     0.0063251018     0.0012650209     0.0364152860     29.0705852508     78.7179489135     -47.2307701110
 82  42    0    0     -0.5435114860     -9.7472915649     -0.2322494029     -0.0075235471     0.0095209465     0.0249635195     29.0705852508     78.7179489135     -47.2307701110
 82 250    0    0     -0.5147795677     -9.7329254150     -0.2130948066     -0.0208395552     0.0071240653     0.0220339989     29.0705852508     78.7179489135     -47.2307701110
 83 202    0    0     -0.5147795677     -9.7329254150     -0.2130948066     -0.0208395552     0.0071240653     0.0220339989     29.0705852508     78.7179489135     -47.2307701110
 84 154    0    0     -0.5506944656     -9.7496862411     -0.2681642532     -0.0216385149     0.0076567049     0.0254961609     28.5452117919     77.4879837036     -48.4115409851
 85 106    0    0     -0.5746376991     -9.7736291885     -0.2585869789     -0.0219048357     0.0060587835     0.0164412736     28.5452117919     77.4879837036     -48.4115409851
 86  58    0    0     -0.5746376991     -9.7736291885     -0.2585869789     -0.0219048357     0.0060587835     0.0164412736     28.5452117919     77.4879837036     -48.4115409851
 87  10    0    0     -0.5626660346     -9.7616577148     -0.2490096569     -0.0160457921     0.0079230251     0.0015273462     28.5452117919     77.4879837036     -48.4115409851
 87 218    0    0     -0.5171739578     -9.7496862411     -0.2609812974     -0.0072572269     0.0065914239     -0.0000705747     28.5452117919     77.4879837036     -48.4115409851
 88 170    0    0     -0.5171739578     -9.7496862411     -0.2609812974     -0.0072572269     0.0065914239     -0.0000705747     28.5452117919     77.4879837036     -48.4115409851
 89 123    0    0     -0.5459058284     -9.7377147674     -0.2753472328     -0.0003329031     0.0015313410     0.0129791128     28.5452117919     77.4879837036     -48.4115409851
 90  75    0    0     -0.5578774452     -9.7329254150     -0.2154891252     0.0081893434     -0.0005992200     0.0177728757     28.5452117919     77.4879837036     -48.4115409851
 91  27    0    0     -0.5578774452     -9.7329254150     -0.2154891252     0.0081893434     -0.0005992200     0.0177728757     28.5452117919     77.4879837036     -48.4115409851
 91 235    0    0     -0.5746376991     -9.7209539413     -0.2322494029     0.0092546234     0.0015313410     0.0111148726     28.1949653625     77.1365661621     -48.4115409851
 92 187    0    0     -0.5770320415     -9.7233486175     -0.2370380401     -0.0077898669     0.0036619021     0.0007283860     28.1949653625     77.1365661621     -48.4115409851
 93 139    0    0     -0.5770320415     -9.7233486175     -0.2370380401     -0.0077898669     0.0036619021     0.0007283860     28.1949653625     77.1365661621     -48.4115409851
 94  91    0    0     -0.5626660346     -9.7137708663     -0.2370380401     -0.0344218850     0.0049935026     -0.0030000963     28.1949653625     77.1365661621     -48.4115409851
 95  42    0    0     -0.5746376991     -9.7305316925     -0.2681642532     -0.0442757320     0.0089883060     -0.0176477060     28.1949653625     77.1365661621     -48.4115409851
 95 251    0    0     -0.5746376991     -9.7305316925     -0.2681642532     -0.0442757320     0.0089883060     -0.0176477060     28.1949653625     77.1365661621     -48.4115409851
 96 203    0    0     -0.5746376991     -9.7640523910     -0.2897131729     -0.0341555619     0.0071240653     -0.0567967653     28.1949653625     77.1365661621     -48.4115409851
 97 156    0    0     -0.5123852729     -9.7760238647     -0.2873188495     -0.0136489105     0.0001997404     -0.0855593490     28.1949653625     77.1365661621     -48.4115409851
 98 108    0    0     -0.5123852729     -9.7760238647     -0.2873188495     -0.0136489105     0.0001997404     -0.0855593490     28.1949653625     77.1365661621     -48.4115409851
 99  61    0    0     -0.4644988059     -9.7568693161     -0.2945018005     0.0135157465     -0.0061919441     -0.0773034191     28.7203369140     78.7179489135     -48.9175834655
100  13    0    0     -0.5147795677     -9.7736291885     -0.2945018005     0.0313591957     -0.0053929829     -0.0381543617     28.7203369140     78.7179489135     -48.9175834655
100 221    0    0     -0.5147795677     -9.7736291885     -0.2945018005     0.0313591957     -0.0053929829     -0.0381543617     28.7203369140     78.7179489135     -48.9175834655
101 174    0    0     -0.5052022933     -9.7472915649     -0.2250664234     0.0388161611     -0.0059256229     -0.0176477060     28.7203369140     78.7179489135     -48.9175834655
102 126    0    0     -0.4956250190     -9.7760238647     -0.2322494029     0.0284296751     -0.0061919441     -0.0022011361     28.7203369140     78.7179489135     -48.9175834655
103  79    0    0     -0.4956250190     -9.7760238647     -0.2322494029     0.0284296751     -0.0061919441     -0.0022011361     28.7203369140     78.7179489135     -48.9175834655
104  31    0    0     -0.4860476970     -9.7496862411     -0.2561926364     0.0196411113     -0.0077898645     0.0073863897     28.7203369140     78.7179489135     -48.9175834655
104 239    0    0     -0.4956250190     -9.7137708663     -0.2130948066     0.0161789488     -0.0043277025     0.0068537497     28.7203369140     78.7179489135     -48.9175834655
105 191    0    0     -0.4956250190     -9.7137708663     -0.2130948066     0.0161789488     -0.0043277025     0.0068537497     28.7203369140     78.7179489135     -48.9175834655
106 143    0    0     -0.5339341640     -9.7448978424     -0.2226721048     0.0124504661     0.0036619021     -0.0059296183     28.7203369140     78.7179489135     -48.9175834655
107  95    0    0     -0.5267512321     -9.7688407897     -0.2490096569     0.0081893434     0.0044608631     -0.0280341911     29.2457084655     78.1908187866     -48.7489013671
108  47    0    0     -0.5267512321     -9.7688407897     -0.2490096569     0.0081893434     0.0044608631     -0.0280341911     29.2457084655     78.1908187866     -48.7489013671
108 255    0    0     -0.4884420394     -9.7520809173     -0.2537982940     0.0009986981     -0.0000665798     -0.0328279542     29.2457084655     78.1908187866     -48.7489013671
109 206    0    0     -0.4644988059     -9.7472915649     -0.2346437215     -0.0016645026     -0.0043277025     -0.0216425061     29.2457084655     78.1908187866     -48.7489013671
110 159    0    0     -0.4644988059     -9.7472915649     -0.2346437215     -0.0016645026     -0.0043277025     -0.0216425061     29.2457084655     78.1908187866     -48.7489013671
111 111    0    0     -0.4860476970     -9.7353200912     -0.2202777862     0.0036618990     -0.0091214656     -0.0075275382     29.2457084655     78.1908187866     -48.7489013671
112  63    0    0     -0.4932306766     -9.7472915649     -0.2561926364     0.0071240625     -0.0104530668     -0.0008695349     29.2457084655     78.1908187866     -48.7489013671
113  15    0    0     -0.4932306766     -9.7472915649     -0.2561926364     0.0071240625     -0.0104530668     -0.0008695349     29.2457084655     78.1908187866     -48.7489013671
113 223    0    0     -0.4956250190     -9.7425031661     -0.2274607658     0.0057924613     -0.0115183472     -0.0099244203     29.2457084655     78.1908187866     -48.7489013671
114 175    0    0     -0.4812590599     -9.7257432937     -0.2442210197     -0.0085888271     -0.0085888252     -0.0229741072     27.1442203521     78.1908187866     -49.0862655639
115 128    0    0     -0.4812590599     -9.7257432937     -0.2442210197     -0.0085888271     -0.0085888252     -0.0229741072     27.1442203521     78.1908187866     -49.0862655639
116  81    0    0     -0.4692874431     -9.7161655426     -0.2490096569     -0.0261659598     -0.0043277025     -0.0330942749     27.1442203521     78.1908187866     -49.0862655639
