# Supplementary material for: A localization method for wireless capsule endoscopy using side wall cameras and IMU sensor
Source: Sci Rep. 2021 May 27;11:11204. doi: 10.1038/s41598-021-90523-w (PMC8160358; doi:10.1038/s41598-021-90523-w)
Supplement: Supplementary file 1 — Supplementary Information. [file 41598_2021_90523_MOESM1_ESM.zip › data/sup5]

 12 129    0    0     -0.1532367229     -9.7233486175     -0.1436594247     0.0539964151     -0.0546622180     0.0047231884     24.5173606872     76.2580108642     -46.5560455322
 13  82    0    0     -0.1532367229     -9.7233486175     -0.1436594247     0.0539964151     -0.0546622180     0.0047231884     24.5173606872     76.2580108642     -46.5560455322
 14  34    0    0     0.0311262083     -9.7520809173     -0.1125332117     0.0369519233     -0.0962081527     0.0441385698     24.5173606872     76.2580108642     -46.5560455322
 14 242    0    0     -0.1292934894     -9.7377147674     -0.1221105098     0.0372182416     -0.0165784301     0.0292246389     24.5173606872     76.2580108642     -46.5560455322
 15 194    0    0     -0.1292934894     -9.7377147674     -0.1221105098     0.0372182416     -0.0165784301     0.0292246389     24.5173606872     76.2580108642     -46.5560455322
 16 146    0    0     -0.1723913097     -9.7496862411     -0.1149275422     0.0220379924     0.0009987009     0.0220339989     24.5173606872     76.2580108642     -46.5560455322
 17  98    0    0     -0.1747856235     -9.7688407897     -0.1149275422     -0.0016645026     -0.0008655404     0.0041905479     24.5173606872     76.2580108642     -46.5560455322
 18  50    0    0     -0.1747856235     -9.7688407897     -0.1149275422     -0.0016645026     -0.0008655404     0.0041905479     24.5173606872     76.2580108642     -46.5560455322
 19   2    0    0     -0.1556310415     -9.7640523910     -0.1005615949     -0.0211058735     -0.0032624220     -0.0184466657     24.8676090240     76.6094360351     -47.9054946899
 19 209    0    0     -0.1125332117     -9.6970109939     -0.0933786296     -0.0357534861     0.0039282226     -0.0181803436     24.8676090240     76.6094360351     -47.9054946899
 20 162    0    0     -0.1125332117     -9.6970109939     -0.0933786296     -0.0357534861     0.0039282226     -0.0181803436     24.8676090240     76.6094360351     -47.9054946899
 21 114    0    0     -0.1388707752     -9.7664461135     -0.1245048284     -0.0525316524     0.0100535857     -0.0067285780     24.8676090240     76.6094360351     -47.9054946899
 22  66    0    0     -0.1628140068     -9.8263044357     -0.1604196929     -0.0525316524     0.0079230251     -0.0037990567     24.8676090240     76.6094360351     -47.9054946899
 23  17    0    0     -0.1628140068     -9.8263044357     -0.1604196929     -0.0525316524     0.0079230251     -0.0037990567     24.8676090240     76.6094360351     -47.9054946899
 23 225    0    0     -0.1652083396     -9.7879953384     -0.1460537433     -0.0456073284     -0.0037950620     -0.0131202626     24.8676090240     76.6094360351     -47.9054946899
 24 177    0    0     -0.2609812974     -9.6922225952     -0.0957729530     -0.0322913217     -0.0248343563     -0.0147181844     24.8676090240     76.6094360351     -47.9054946899
 25 129    0    0     -0.2609812974     -9.6922225952     -0.0957729530     -0.0322913217     -0.0248343563     -0.0147181844     24.8676090240     76.6094360351     -47.9054946899
 26  82    0    0     -0.0383091812     -9.6850395202     -0.1939402198     -0.0165784335     -0.0690435028     -0.0080601787     24.8676090240     76.6094360351     -47.9054946899
 27  33    0    0     -0.1101388931     -9.7592630386     -0.2059118509     -0.0208395552     -0.0024634613     -0.0211098670     26.4437255859     76.0823059082     -45.0379142761
 27 242    0    0     -0.1101388931     -9.7592630386     -0.2059118509     -0.0208395552     -0.0024634613     -0.0211098670     26.4437255859     76.0823059082     -45.0379142761
 28 194    0    0     -0.1268991470     -9.8167276382     -0.2011231899     -0.0075235471     0.0031292619     -0.0176477060     26.4437255859     76.0823059082     -45.0379142761
 29 146    0    0     -0.0790126848     -9.7065887451     -0.1484480619     0.0151136684     0.0017976613     -0.0083264999     26.4437255859     76.0823059082     -45.0379142761
 30  98    0    0     -0.0790126848     -9.7065887451     -0.1484480619     0.0151136684     0.0017976613     -0.0083264999     26.4437255859     76.0823059082     -45.0379142761
 31  50    0    0     -0.0838013267     -9.6730680465     -0.1340821266     0.0076567025     0.0087219858     0.0236319184     26.4437255859     76.0823059082     -45.0379142761
 32   1    0    0     -0.1125332117     -9.6754617691     -0.1173218607     -0.0155131521     0.0361529612     0.0422743272     26.4437255859     76.0823059082     -45.0379142761
 32 210    0    0     -0.1125332117     -9.6754617691     -0.1173218607     -0.0155131521     0.0361529612     0.0422743272     26.4437255859     76.0823059082     -45.0379142761
 33 163    0    0     -0.2418267011     -9.8694019317     -0.1891515731     -0.0586570215     0.0476047277     0.0531934547     26.4437255859     76.0823059082     -45.0379142761
 34 115    0    0     -0.1460537433     -9.7137708663     -0.2011231899     -0.0551948547     0.0249675154     0.0273604035     25.9183521270     76.2580108642     -46.8934097290
 35  67    0    0     -0.1460537433     -9.7137708663     -0.2011231899     -0.0551948547     0.0249675154     0.0273604035     25.9183521270     76.2580108642     -46.8934097290
 36  19    0    0     0.1508424043     -9.6730680465     -0.3423882961     -0.0796963119     0.1786342382     -0.0173813843     25.9183521270     76.2580108642     -46.8934097290
 36 227    0    0     -0.1077445626     -9.8119382858     -0.2801358699     -0.1191116924     0.6494883537     -0.0440134048     25.9183521270     76.2580108642     -46.8934097290
 37 179    0    0     -0.1077445626     -9.8119382858     -0.2801358699     -0.1191116924     0.6494883537     -0.0440134048     25.9183521270     76.2580108642     -46.8934097290
 38 132    2    0     -0.1819685935     -9.8813743591     -0.2657699346     -0.0714403867     0.7288517475     -0.0237730717     25.9183521270     76.2580108642     -46.8934097290
 39  84    3    0     -0.1484480619     -9.7616577148     -0.2777415513     0.0225706315     0.5975558757     0.0004620659     25.9183521270     76.2580108642     -46.8934097290
 40  35    4    1     -0.1484480619     -9.7616577148     -0.2777415513     0.0225706315     0.5975558757     0.0004620659     25.9183521270     76.2580108642     -46.8934097290
 40 243    4    1     -0.1245048284     -9.6347589492     -0.2346437215     0.0800957870     0.4896962165     0.0140443935     25.9183521270     76.2580108642     -46.8934097290
 41 195    3    0     -0.1484480619     -9.6347589492     -0.1891515731     0.0878190708     0.4199203491     0.0191044788     25.3929805755     75.3794631958     -48.0741767883
 42 147    3    0     -0.1484480619     -9.6347589492     -0.1891515731     0.0878190708     0.4199203491     0.0191044788     25.3929805755     75.3794631958     -48.0741767883
 43  99    2    1     -0.2705585718     -9.8622188568     -0.1795742750     0.0819600296     0.2385562896     0.0220339989     25.3929805755     75.3794631958     -48.0741767883
 44  51    1    1     -0.2490096569     -9.9268665313     -0.2059118509     0.1067278027     0.0755683469     0.0201697564     25.3929805755     75.3794631958     -48.0741767883
 45   3    1    0     -0.2490096569     -9.9268665313     -0.2059118509     0.1067278027     0.0755683469     0.0201697564     25.3929805755     75.3794631958     -48.0741767883
 45 210    1    0     -0.1197161788     -9.7137708663     -0.0981672668     0.1056625127     -0.0024634613     -0.0328279542     25.3929805755     75.3794631958     -48.0741767883
 46 163    0    0     -0.0670410633     -9.6970109939     -0.1245048284     0.0401477575     -0.0016645008     -0.0424154806     25.3929805755     75.3794631958     -48.0741767883
 47 115    0    0     -0.0670410633     -9.6970109939     -0.1245048284     0.0401477575     -0.0016645008     -0.0424154806     25.3929805755     75.3794631958     -48.0741767883
 48  67    0    0     -0.1508424043     -9.7281370162     -0.1580253696     -0.0266985988     0.0145810270     -0.0232404279     25.3929805755     75.3794631958     -48.0741767883
 49  19    0    0     -0.0933786296     -9.7353200912     -0.1268991470     -0.0397482872     -0.0037950620     -0.0256373119     25.5681037902     76.2580108642     -48.5802230834
 49 227    0    0     -0.0933786296     -9.7353200912     -0.1268991470     -0.0397482872     -0.0037950620     -0.0256373119     25.5681037902     76.2580108642     -48.5802230834
 50 179    0    0     -0.0383091812     -9.7592630386     -0.1676026582     -0.0751688718     0.0089883060     -0.0160497846     25.5681037902     76.2580108642     -48.5802230834
 51 131    0    0     0.0335205316     -9.8358821868     -0.3543598890     -0.1060620069     0.0646492195     0.0223003172     25.5681037902     76.2580108642     -48.5802230834
 52  82    0    0     0.0335205316     -9.8358821868     -0.3543598890     -0.1060620069     0.0646492195     0.0223003172     25.5681037902     76.2580108642     -48.5802230834
 53  34    0    0     -0.1867572593     -9.8334875106     -0.2370380401     -0.0573254156     0.2273708343     0.0185718364     25.5681037902     76.2580108642     -48.5802230834
 53 241    0    0     -0.0191545906     -9.7281370162     -0.1795742750     0.0175105466     0.1088583583     0.0478670549     25.5681037902     76.2580108642     -48.5802230834
 54 193    1    0     -0.0191545906     -9.7281370162     -0.1795742750     0.0175105466     0.1088583583     0.0478670549     25.5681037902     76.2580108642     -48.5802230834
 55 145    1    0     -0.0550694465     -9.7185602188     -0.1628140068     -0.0040613842     0.2380236387     0.0340184020     25.5681037902     76.2580108642     -48.5802230834
 56  96    1    0     -0.2514039993     -9.7448978424     -0.1580253696     -0.0480042076     0.3549382209     0.0135117530     25.5681037902     76.2580108642     -48.5802230834
 57  48    2    0     -0.2514039993     -9.7448978424     -0.1580253696     -0.0480042076     0.3549382209     0.0135117530     25.5681037902     76.2580108642     -48.5802230834
 57 255    2    0     -0.2011231899     -9.7401084899     -0.2633756160     -0.0679782295     0.2063315391     0.0196371173     25.5681037902     76.2580108642     -48.5802230834
 58 207    1    0     -0.1029559254     -9.6922225952     -0.2011231899     -0.0551948547     0.0982055568     0.0212350368     25.5681037902     76.2580108642     -48.5802230834
 59 159    1    0     -0.1029559254     -9.6922225952     -0.2011231899     -0.0551948547     0.0982055568     0.0212350368     25.5681037902     76.2580108642     -48.5802230834
 60 111    1    0     -0.1508424043     -9.7017993927     -0.2514039993     -0.0501347732     0.1653182411     0.0055221486     25.5681037902     76.2580108642     -48.5802230834
 61  63    0    0     -0.1508424043     -9.7736291885     -0.2394323587     -0.0836911106     0.1059288501     0.0140443935     25.5681037902     76.2580108642     -48.5802230834
 62  15    0    0     -0.1508424043     -9.7736291885     -0.2394323587     -0.0836911106     0.1059288501     0.0140443935     25.5681037902     76.2580108642     -48.5802230834
 62 223    1    0     -0.1149275422     -9.8263044357     -0.2777415513     -0.1033987998     0.1168479681     0.0057884688     25.5681037902     76.2580108642     -48.5802230834
 63 175    1    0     -0.1364764571     -9.7999668121     -0.3040791034     -0.0823595142     0.1935481834     -0.0301647520     25.5681037902     76.2580108642     -48.5802230834
 64 128    1    0     -0.1364764571     -9.7999668121     -0.3040791034     -0.0823595142     0.1935481834     -0.0301647520     25.5681037902     76.2580108642     -48.5802230834
 65  80    2    0     -0.2202777862     -9.7808122634     -0.3208393812     -0.0554611730     0.1727752113     -0.0437470817     25.3929805755     77.4879837036     -48.4115409851
 66  32    1    0     -0.0909842967     -9.8263044357     -0.3902747631     0.0326907992     -0.0075235438     -0.0107233810     25.3929805755     77.4879837036     -48.4115409851
 66 240    1    0     -0.0909842967     -9.8263044357     -0.3902747631     0.0326907992     -0.0075235438     -0.0107233810     25.3929805755     77.4879837036     -48.4115409851
 67 192    1   -2     -0.2011231899     -9.8837680816     -0.1508424043     0.0968739509     -0.0107193851     -0.0053969774     25.3929805755     77.4879837036     -48.4115409851
 68 144    0   -3     -0.1053502440     -9.8071498870     -0.1221105098     0.1562633514     0.0457404899     0.0097832717     25.3929805755     77.4879837036     -48.4115409851
 69  96    1   -3     -0.1053502440     -9.8071498870     -0.1221105098     0.1562633514     0.0457404899     0.0097832717     25.3929805755     77.4879837036     -48.4115409851
 70  48    2   -4     -0.1268991470     -9.7185602188     -0.1532367229     0.1767699956     0.1333598136     0.0111148726     25.3929805755     77.4879837036     -48.4115409851
 71   0    2   -5     0.0143659424     -9.6539134979     -0.1747856235     0.1480074167     0.1863575172     0.0119138324     25.3929805755     77.4879837036     -48.4115409851
 71 208    2   -6     0.0143659424     -9.6539134979     -0.1747856235     0.1480074167     0.1863575172     0.0119138324     25.3929805755     77.4879837036     -48.4115409851
 72 160    2   -6     -0.1412650966     -9.6299695968     -0.1436594247     0.0888843536     0.1698456859     0.0116475117     24.1671123504     75.5551757812     -48.2428588867
 73 112    2   -6     -0.0407035017     -9.6826448440     -0.1316878080     0.0260327935     0.1152500510     -0.0008695349     24.1671123504     75.5551757812     -48.2428588867
 74  64    2   -5     -0.0407035017     -9.6826448440     -0.1316878080     0.0260327935     0.1152500510     -0.0008695349     24.1671123504     75.5551757812     -48.2428588867
 75  16    2   -5     -0.1292934894     -9.7544746398     -0.2873188495     -0.0104530680     0.2161853790     -0.0301647520     24.1671123504     75.5551757812     -48.2428588867
 75 224    2   -5     -0.1963345432     -9.7951784133     -0.3136564254     -0.0152468309     0.1621223926     -0.0386869955     24.1671123504     75.5551757812     -48.2428588867
 76 177    2   -5     -0.1963345432     -9.7951784133     -0.3136564254     -0.0152468309     0.1621223926     -0.0386869955     24.1671123504     75.5551757812     -48.2428588867
 77 130    2   -5     -0.0790126848     -9.7927837371     -0.3208393812     -0.0003329031     0.0633176231     -0.0261699533     24.1671123504     75.5551757812     -48.2428588867
 78  83    1   -4     0.0071829710     -9.7856006622     -0.4980193138     0.0095209417     0.0268317556     -0.0037990567     24.1671123504     75.5551757812     -48.2428588867
 79  34    1   -4     0.0071829710     -9.7856006622     -0.4980193138     0.0095209417     0.0268317556     -0.0037990567     24.1671123504     75.5551757812     -48.2428588867
 79 242    1   -3     -0.0646467447     -9.7688407897     -0.3806974601     0.0233695888     0.0076567049     0.0055221486     24.8676090240     76.6094360351     -49.5923080444
 80 193    0   -2     -0.0095772953     -9.8023614883     -0.2968961238     0.0641165733     -0.0008655404     0.0164412736     24.8676090240     76.6094360351     -49.5923080444
 81 145    0   -1     -0.0095772953     -9.8023614883     -0.2968961238     0.0641165733     -0.0008655404     0.0164412736     24.8676090240     76.6094360351     -49.5923080444
 82  96    0   -1     -0.0430978250     -9.7257432937     -0.1723913097     0.1165816545     0.0044608631     0.0313552045     24.8676090240     76.6094360351     -49.5923080444
 83  48    0   -1     -0.1508424043     -9.7544746398     -0.1316878080     0.1520022296     0.0172442317     0.0249635195     24.8676090240     76.6094360351     -49.5923080444
 84   0    0    0     -0.1508424043     -9.7544746398     -0.1316878080     0.1520022296     0.0172442317     0.0249635195     24.8676090240     76.6094360351     -49.5923080444
 84 207    0    0     -0.0407035017     -9.7472915649     -0.0861956501     0.1653182411     0.0252338361     -0.0056632986     24.8676090240     76.6094360351     -49.5923080444
 85 159    0    0     -0.1556310415     -9.8670082092     -0.0838013267     0.1610571146     0.0462731266     -0.0152508234     24.8676090240     76.6094360351     -49.5923080444
 86 111    0    0     -0.1556310415     -9.8670082092     -0.0838013267     0.1610571146     0.0462731266     -0.0152508234     24.8676090240     76.6094360351     -49.5923080444
 87  62    0    0     -0.0407035017     -9.7544746398     -0.0598580884     0.1661171913     0.0606544113     -0.0176477060     24.5173606872     77.6636886596     -49.5923080444
 88  14    0    0     -0.0263375616     -9.6754617691     0.0143659424     0.1472084617     0.0918138694     -0.0211098670     24.5173606872     77.6636886596     -49.5923080444
 88 222    0    0     -0.0263375616     -9.6754617691     0.0143659424     0.1472084617     0.0918138694     -0.0211098670     24.5173606872     77.6636886596     -49.5923080444
 89 174    0    0     -0.0023943238     -9.7520809173     0.0191545906     0.1085920448     0.1392188663     -0.0045980172     24.5173606872     77.6636886596     -49.5923080444
 90 126    1    0     -0.0526751232     -9.7999668121     -0.0047886476     0.0894169902     0.1879554557     0.0095169506     24.5173606872     77.6636886596     -49.5923080444
 91  78    1    0     -0.0526751232     -9.7999668121     -0.0047886476     0.0894169902     0.1879554557     0.0095169506     24.5173606872     77.6636886596     -49.5923080444
 92  30    0    0     0.0119716191     -9.7616577148     -0.0143659424     0.1061951637     0.2201802015     0.0044568686     24.5173606872     77.6636886596     -49.5923080444
 92 237    0    1     0.0311262083     -9.6970109939     0.0526751232     0.1099236373     0.2777053833     -0.0128539419     24.5173606872     77.6636886596     -49.5923080444
 93 189    0    2     0.0311262083     -9.6970109939     0.0526751232     0.1099236373     0.2777053833     -0.0128539419     24.5173606872     77.6636886596     -49.5923080444
 94 141    0    2     -0.0430978250     -9.7832069396     -0.0407035017     0.0878190708     0.3493454694     -0.0208435487     24.5173606872     77.6636886596     -49.5923080444
 95  93    0    2     -0.1268991470     -9.7329254150     -0.1125332117     0.0910149192     0.3850323867     -0.0211098670     23.6417407989     77.4879837036     -52.1225280761
 96  45    0    3     -0.1268991470     -9.7329254150     -0.1125332117     0.0910149192     0.3850323867     -0.0211098670     23.6417407989     77.4879837036     -52.1225280761
 96 253    0    4     -0.0502807998     -9.6371526718     -0.0957729530     0.0606544113     0.3541392326     -0.0022011361     23.6417407989     77.4879837036     -52.1225280761
 97 205    0    4     0.0407035017     -9.6587018966     -0.1819685935     -0.0099204292     0.3770427703     -0.0192456245     23.6417407989     77.4879837036     -52.1225280761
 98 157    0    5     0.0407035017     -9.6587018966     -0.1819685935     -0.0099204292     0.3770427703     -0.0192456245     23.6417407989     77.4879837036     -52.1225280761
 99 109    0    7     -0.1508424043     -9.7377147674     0.0454921483     -0.0645160627     0.4281762599     -0.0498724460     23.6417407989     77.4879837036     -52.1225280761
100  61    0    8     -0.3088677406     -9.9268665313     -0.0335205316     -0.0525316524     0.3935546398     -0.0607915782     23.6417407989     77.4879837036     -52.1225280761
101  13    1    9     -0.3088677406     -9.9268665313     -0.0335205316     -0.0525316524     0.3935546398     -0.0607915782     23.6417407989     77.4879837036     -52.1225280761
101 222    1    9     -0.2442210197     -9.8550367355     0.0383091812     -0.0019308235     0.2422847509     -0.0306973934     23.6417407989     77.4879837036     -52.1225280761
102 174    0    9     -0.2298550844     -9.7257432937     0.0454921483     0.0276307129     0.0918138694     -0.0035327367     23.1163692474     75.9065933227     -52.2912101745
103 126    0   10     -0.2298550844     -9.7257432937     0.0454921483     0.0276307129     0.0918138694     -0.0035327367     23.1163692474     75.9065933227     -52.2912101745
104  79    0   10     -0.1292934894     -9.6922225952     0.2561926364     0.0135157465     -0.0224374747     0.0055221486     23.1163692474     75.9065933227     -52.2912101745
105  31    1    9     0.0095772953     -9.7448978424     0.2178834438     0.0127167868     -0.0400146007     -0.0187129859     23.1163692474     75.9065933227     -52.2912101745
105 239    1    8     0.0095772953     -9.7448978424     0.2178834438     0.0127167868     -0.0400146007     -0.0187129859     23.1163692474     75.9065933227     -52.2912101745
106 191    0    9     -0.0454921483     -9.8047552108     0.0814070034     0.0196411113     0.0318918418     -0.0557314872     23.1163692474     75.9065933227     -52.2912101745
107 143    0    8     -0.0407035017     -9.7353200912     0.0430978250     0.0268317556     0.0569259357     -0.0506714057     23.1163692474     75.9065933227     -52.2912101745
108  95    1    8     -0.0407035017     -9.7353200912     0.0430978250     0.0268317556     0.0569259357     -0.0506714057     23.1163692474     75.9065933227     -52.2912101745
109  47    1    9     -0.0694353866     -9.7257432937     0.2921074867     0.0175105466     0.0294949579     -0.0171150636     23.1163692474     75.9065933227     -52.2912101745
109 255    1    8     -0.0430978250     -9.8167276382     0.0383091812     0.0231032729     0.0095209465     -0.0227077865     23.2914924621     75.0280456542     -52.7972526550
110 207    1    8     -0.0430978250     -9.8167276382     0.0383091812     0.0231032729     0.0095209465     -0.0227077865     23.2914924621     75.0280456542     -52.7972526550
111 159    1    8     -0.0550694465     -9.7329254150     0.0047886476     0.0300275945     0.0260327959     -0.0370890760     23.2914924621     75.0280456542     -52.7972526550
112 110    1    8     -0.0335205316     -9.6874332427     -0.0550694465     0.0137820672     0.0225706338     -0.0298984336     23.2914924621     75.0280456542     -52.7972526550
113  62    1    9     -0.0335205316     -9.6874332427     -0.0550694465     0.0137820672     0.0225706338     -0.0298984336     23.2914924621     75.0280456542     -52.7972526550
114  14    2   10     -0.0670410633     -9.7305316925     0.0215489125     -0.0133825898     0.0007323807     -0.0123213016     23.2914924621     75.0280456542     -52.7972526550
114 223    1   11     -0.0622524166     -9.8646135330     0.1053502440     -0.0117846691     -0.0330902791     -0.0037990567     23.2914924621     75.0280456542     -52.7972526550
115 175    1   12     -0.0622524166     -9.8646135330     0.1053502440     -0.0117846691     -0.0330902791     -0.0037990567     23.2914924621     75.0280456542     -52.7972526550
116 128    2   12     -0.1364764571     -9.8334875106     -0.0263375616     0.0334897565     -0.0677118968     0.0087179908     23.2914924621     75.0280456542     -52.7972526550
117  80    2   12     -0.0574637699     -9.7736291885     0.0239432382     0.0563932943     -0.1151168823     0.0350836849     22.4158725738     78.0151138305     -54.6527481079
118  33    2   12     -0.0574637699     -9.7736291885     0.0239432382     0.0563932943     -0.1151168823     0.0350836849     22.4158725738     78.0151138305     -54.6527481079
118 241    2   13     -0.0407035017     -9.7209539413     0.2466153383     0.0518658542     -0.1212422609     0.0483996915     22.4158725738     78.0151138305     -54.6527481079
119 194    2   13     0.0646467447     -9.6371526718     0.3375996351     0.0281633520     -0.1063283205     0.0468017721     22.4158725738     78.0151138305     -54.6527481079
120 146    2   13     0.0646467447     -9.6371526718     0.3375996351     0.0281633520     -0.1063283205     0.0468017721     22.4158725738     78.0151138305     -54.6527481079
121  98    2   13     -0.0335205316     -9.7784175872     0.2011231899     0.0087219829     -0.0690435028     0.0228329610     22.4158725738     78.0151138305     -54.6527481079
122  51    2   13     -0.1939402198     -9.8526420593     0.1604196929     0.0148473477     -0.0506674098     -0.0006032148     22.4158725738     78.0151138305     -54.6527481079
123   2    2   13     -0.1939402198     -9.8526420593     0.1604196929     0.0148473477     -0.0506674098     -0.0006032148     22.4158725738     78.0151138305     -54.6527481079
123 210    2   13     -0.0790126848     -9.7592630386     0.2729529142     0.0284296751     -0.0623855018     0.0028589468     22.4158725738     78.0151138305     -54.6527481079
124 162    3   14     0.0191545906     -9.6850395202     0.3352053165     0.0247011923     -0.0999366378     0.0246971988     23.8168640136     77.3122711181     -52.2912101745
125 115    3   14     0.0191545906     -9.6850395202     0.3352053165     0.0247011923     -0.0999366378     0.0246971988     23.8168640136     77.3122711181     -52.2912101745
126  67    2   14     -0.1125332117     -9.7472915649     0.3830918121     0.0124504661     -0.1225738525     0.0212350368     23.8168640136     77.3122711181     -52.2912101745
127  20    3   14     -0.0670410633     -9.8215160369     0.3040791034     0.0305602335     -0.1518690681     0.0169739151     23.8168640136     77.3122711181     -52.2912101745
127 228    3   13     -0.0670410633     -9.8215160369     0.3040791034     0.0305602335     -0.1518690681     0.0169739151     23.8168640136     77.3122711181     -52.2912101745
128 180    2   12     -0.2202777862     -9.8047552108     0.3399939537     0.0273643946     -0.1990077400     0.0233655977     23.8168640136     77.3122711181     -52.2912101745
129 132    2   11     -0.1819685935     -9.6754617691     0.2945018005     0.0382835197     -0.3334994077     0.0531934547     23.8168640136     77.3122711181     -52.2912101745
130  85    2   10     -0.1819685935     -9.6754617691     0.2945018005     0.0382835197     -0.3334994077     0.0531934547     23.8168640136     77.3122711181     -52.2912101745
131  37    1   10     -0.2226721048     -9.6682786941     0.3232336997     0.0113851857     -0.4887640476     0.0771622705     23.8168640136     77.3122711181     -52.2912101745
131 246    1   10     -0.1412650966     -9.7688407897     0.2992904472     -0.0184426736     -0.5920962810     0.0609167385     23.8168640136     77.3122711181     -52.2912101745
132 198    2   10     -0.1412650966     -9.7688407897     0.2992904472     -0.0184426736     -0.5920962810     0.0609167385     23.8168640136     77.3122711181     -52.2912101745
133 151    1    9     -0.2442210197     -9.8861627578     0.1388707752     -0.0083225069     -0.6368380546     0.0230992794     23.2914924621     76.7851409912     -53.1346168518
134 103    1    8     -0.1388707752     -9.8119382858     0.1795742750     0.0340223979     -0.6554804801     0.0124464726     23.2914924621     76.7851409912     -53.1346168518
135  56    2    8     -0.1388707752     -9.8119382858     0.1795742750     0.0340223979     -0.6554804801     0.0124464726     23.2914924621     76.7851409912     -53.1346168518
136   8    2    7     -0.0718297100     -9.7544746398     0.1843629074     0.0534637689     -0.6421644687     0.0143107151     23.2914924621     76.7851409912     -53.1346168518
136 216    2    7     -0.0359148550     -9.6922225952     0.2083061695     0.0476047229     -0.6285820960     0.0191044788     23.2914924621     76.7851409912     -53.1346168518
137 168    2    8     -0.0359148550     -9.6922225952     0.2083061695     0.0476047229     -0.6285820960     0.0191044788     23.2914924621     76.7851409912     -53.1346168518
138 120    2    8     0.0909842967     -9.6467304229     0.1747856235     0.0300275945     -0.6368380546     0.0294909620     23.2914924621     76.7851409912     -53.1346168518
139  72    2    8     0.0287318849     -9.8310928344     0.1676026582     0.0121841442     -0.5683937549     -0.0027337763     23.2914924621     76.7851409912     -53.1346168518
140  25    2    7     0.0287318849     -9.8310928344     0.1676026582     0.0121841442     -0.5683937549     -0.0027337763     23.2914924621     76.7851409912     -53.1346168518
140 233    2    7     -0.0790126848     -9.9005289077     -0.1484480619     0.0441425704     -0.4930252075     -0.0589273262     23.2914924621     76.4337234497     -50.4357147216
141 186    2    9     -0.0407035017     -9.7161655426     0.2011231899     0.0436099243     -0.4168576240     -0.1073976039     23.2914924621     76.4337234497     -50.4357147216
142 138    1    9     -0.0407035017     -9.7161655426     0.2011231899     0.0436099243     -0.4168576240     -0.1073976039     23.2914924621     76.4337234497     -50.4357147216
143  91    1   10     -0.1867572593     -9.5677175521     0.5650603771     0.0268317556     -0.4307062625     -0.1042017579     23.2914924621     76.4337234497     -50.4357147216
144  44    2   10     -0.1508424043     -9.5581398010     0.4621044635     -0.0088551473     -0.6016838073     -0.0405512428     23.2914924621     76.4337234497     -50.4357147216
144 252    2    9     -0.1508424043     -9.5581398010     0.4621044635     -0.0088551473     -0.6016838073     -0.0405512428     23.2914924621     76.4337234497     -50.4357147216
145 205    2   10     0.1077445626     -9.7329254150     0.4597101688     -0.0573254156     -0.7649380683     0.0380132083     23.2914924621     76.4337234497     -50.4357147216
146 157    2    9     -0.0143659424     -10.1758756637     0.0814070034     -0.0370850849     -0.7649380683     0.0422743272     23.2914924621     76.4337234497     -50.4357147216
147 110    2    8     -0.0143659424     -10.1758756637     0.0814070034     -0.0370850849     -0.7649380683     0.0422743272     23.2914924621     76.4337234497     -50.4357147216
148  63    1    8     0.0239432382     -9.9532032012     0.1508424043     0.0630512952     -0.7662696838     0.0076527109     25.2178573608     78.3665313720     -49.2549476623
149  15    0    7     0.0000000000     -9.6203927993     0.2107004880     0.1232396602     -0.6988906860     -0.0458776426     25.2178573608     78.3665313720     -49.2549476623
149 222    1    7     0.0000000000     -9.6203927993     0.2107004880     0.1232396602     -0.6988906860     -0.0458776426     25.2178573608     78.3665313720     -49.2549476623
150 173    1    9     -0.1101388931     -9.5437746047     0.5123852729     0.0896833229     -0.6456265926     -0.0629221343     25.2178573608     78.3665313720     -49.2549476623
151 125    0    8     -0.1556310415     -9.5772943496     0.4740760803     0.0326907992     -0.7106087207     0.0036579074     25.2178573608     78.3665313720     -49.2549476623
152  77    1    7     -0.1556310415     -9.5772943496     0.4740760803     0.0326907992     -0.7106087207     0.0036579074     25.2178573608     78.3665313720     -49.2549476623
153  29    1    8     0.0790126848     -9.7496862411     0.3591485500     -0.0280302000     -0.8560195922     0.1021963596     25.2178573608     78.3665313720     -49.2549476623
153 236    1    7     0.0909842967     -9.8741912841     0.2777415513     -0.0440094089     -0.8589490890     0.0880813980     25.2178573608     78.3665313720     -49.2549476623
154 188    1    7     0.0909842967     -9.8741912841     0.2777415513     -0.0440094089     -0.8589490890     0.0880813980     25.2178573608     78.3665313720     -49.2549476623
155 140    0    6     0.1125332117     -9.8717966079     0.3016848087     -0.0064582672     -0.7566821575     0.0555903387     26.9690971374     76.9608535766     -48.5802230834
156  92    0    6     -0.2537982940     -9.7113771438     0.4190066337     0.0508005666     -0.6770524501     0.0278930401     26.9690971374     76.9608535766     -48.5802230834
157  43    0    7     -0.2537982940     -9.7113771438     0.4190066337     0.0508005666     -0.6770524501     0.0278930401     26.9690971374     76.9608535766     -48.5802230834
157 251    1    6     -0.3878804397     -9.6970109939     0.5123852729     0.0689103364     -0.7478935718     0.0401437711     26.9690971374     76.9608535766     -48.5802230834
158 203    1    5     -0.0885899734     -9.6706733703     0.3567542552     0.0590564966     -0.8951685905     0.1040606021     26.9690971374     76.9608535766     -48.5802230834
159 154    0    4     -0.0885899734     -9.6706733703     0.3567542552     0.0590564966     -0.8951685905     0.1040606021     26.9690971374     76.9608535766     -48.5802230834
160 106    1    5     -0.0454921483     -9.7401084899     0.2633756160     0.0454741668     -0.9202027320     0.1639826393     26.9690971374     76.9608535766     -48.5802230834
161  58    2    4     0.0981672668     -9.7401084899     0.3783031463     0.0270980715     -0.9212679862     0.1932778549     26.9690971374     76.9608535766     -48.5802230834
162  10    2    3     0.0981672668     -9.7401084899     0.3783031463     0.0270980715     -0.9212679862     0.1932778549     26.9690971374     76.9608535766     -48.5802230834
162 217    1    4     0.2154891252     -9.8574304580     0.1987288665     -0.0085888271     -0.8810536384     0.1682437658     26.9690971374     76.9608535766     -48.5802230834
163 169    1    5     -0.0933786296     -9.7496862411     0.2466153383     -0.0333566045     -0.8240612030     0.0760969877     27.3193454742     78.0151138305     -45.8813209533
164 122    1    5     -0.0933786296     -9.7496862411     0.2466153383     -0.0333566045     -0.8240612030     0.0760969877     27.3193454742     78.0151138305     -45.8813209533
165  74    0    6     -0.0263375616     -9.6275758743     0.4166123390     -0.0434767675     -0.8144736289     0.0324204874     27.3193454742     78.0151138305     -45.8813209533
166  27    1    7     -0.0095772953     -9.7425031661     0.4549215316     -0.0698424625     -0.7377734184     -0.0248383498     27.3193454742     78.0151138305     -45.8813209533
166 236    1    6     -0.0095772953     -9.7425031661     0.4549215316     -0.0698424625     -0.7377734184     -0.0248383498     27.3193454742     78.0151138305     -45.8813209533
167 188    0    6     -0.0694353866     -9.7640523910     0.3352053165     -0.0610539007     -0.6280494689     -0.0488071680     27.3193454742     78.0151138305     -45.8813209533
168 141    0    6     -0.0909842967     -9.7233486175     0.2657699346     -0.0512000560     -0.6032817363     -0.0200445866     27.3193454742     78.0151138305     -45.8813209533
169  93    0    7     -0.0909842967     -9.7233486175     0.2657699346     -0.0512000560     -0.6032817363     -0.0200445866     27.3193454742     78.0151138305     -45.8813209533
170  45    0    7     0.0694353866     -9.7233486175     0.2561926364     -0.0706414270     -0.6488224983     0.0212350368     27.3193454742     78.0151138305     -45.8813209533
170 253    0    7     0.0143659424     -9.9364433288     0.2537982940     -0.1047304034     -0.6434960842     0.0023263068     28.5452117919     78.1908187866     -45.7126388549
171 205    0    7     0.0143659424     -9.9364433288     0.2537982940     -0.1047304034     -0.6434960842     0.0023263068     28.5452117919     78.1908187866     -45.7126388549
172 157    0    7     -0.1412650966     -9.8861627578     0.1580253696     -0.0181763534     -0.6016838073     -0.0298984336     28.5452117919     78.1908187866     -45.7126388549
173 110    0    7     -0.0191545906     -9.7616577148     0.2585869789     0.0489363288     -0.5678611278     -0.0498724460     28.5452117919     78.1908187866     -45.7126388549
174  62    0    7     -0.0191545906     -9.7616577148     0.2585869789     0.0489363288     -0.5678611278     -0.0498724460     28.5452117919     78.1908187866     -45.7126388549
175  14    0    8     0.0000000000     -9.6658849716     0.3016848087     0.0505342483     -0.5225867271     -0.0227077865     28.5452117919     78.1908187866     -45.7126388549
175 221    0    8     0.0430978250     -9.7401084899     0.2873188495     0.0201737499     -0.5018137931     0.0153759946     28.5452117919     78.1908187866     -45.7126388549
176 173    0    9     0.0430978250     -9.7401084899     0.2873188495     0.0201737499     -0.5018137931     0.0153759946     28.5452117919     78.1908187866     -45.7126388549
177 125    0   10     0.3423882961     -9.9651756286     0.0550694465     -0.0029961037     -0.4786438941     0.0169739151     28.5452117919     78.1908187866     -45.7126388549
178  77    0   10     0.0215489125     -9.6443357467     0.5770320415     0.0257664704     -0.3273740291     -0.0655853366     29.2457084655     77.1365661621     -45.3752746582
179  30    0   11     0.0215489125     -9.6443357467     0.5770320415     0.0257664704     -0.3273740291     -0.0655853366     29.2457084655     77.1365661621     -45.3752746582
179 238    0   12     -0.2011231899     -9.6658849716     0.4381612300     0.0305602335     -0.1923497295     -0.1057996869     29.2457084655     77.1365661621     -45.3752746582
180 191    0   13     -0.1077445626     -9.8334875106     0.3471769332     0.0255001544     -0.2330967187     -0.0570630931     29.2457084655     77.1365661621     -45.3752746582
181 143   -1   13     -0.1077445626     -9.8334875106     0.3471769332     0.0255001544     -0.2330967187     -0.0570630931     29.2457084655     77.1365661621     -45.3752746582
182  96   -1   13     0.0622524166     -9.8789796829     0.2250664234     0.0462731266     -0.3143243551     0.0025926268     29.2457084655     77.1365661621     -45.3752746582
183  49    0   13     -0.0239432382     -9.7520809173     0.4405555725     0.0545290470     -0.4101995944     0.0555903387     29.2457084655     77.1365661621     -45.3752746582
184   1    0   13     -0.0239432382     -9.7520809173     0.4405555725     0.0545290470     -0.4101995944     0.0555903387     29.2457084655     77.1365661621     -45.3752746582
184 209    0   13     -0.0646467447     -9.7305316925     0.3184450626     0.0561269760     -0.5257825851     0.0633136272     29.2457084655     77.1365661621     -45.3752746582
185 162   -1   13     -0.1364764571     -9.7951784133     0.1580253696     0.0468057680     -0.6213914871     0.0353500080     29.9462051391     77.4879837036     -46.7247276306
186 114   -1   15     -0.1364764571     -9.7951784133     0.1580253696     0.0468057680     -0.6213914871     0.0353500080     29.9462051391     77.4879837036     -46.7247276306
187  66   -1   15     0.1484480619     -9.6778564453     0.2968961238     0.0438762474     -0.6309790134     -0.0035327367     29.9462051391     77.4879837036     -46.7247276306
188  18   -2   15     0.0981672668     -9.5677175521     0.4812590599     0.0015313384     -0.5622684478     -0.0168487429     29.9462051391     77.4879837036     -46.7247276306
188 226   -2   17     0.0981672668     -9.5677175521     0.4812590599     0.0015313384     -0.5622684478     -0.0168487429     29.9462051391     77.4879837036     -46.7247276306
189 179   -2   18     0.0215489125     -9.7472915649     0.4142179965     -0.0594559764     -0.5590725421     0.0015273462     29.9462051391     77.4879837036     -46.7247276306
190 131   -2   18     -0.0287318849     -9.9053173065     0.3735145092     -0.0850227165     -0.6118039608     0.0167075967     29.9462051391     77.4879837036     -46.7247276306
191  83   -3   18     -0.0287318849     -9.9053173065     0.3735145092     -0.0850227165     -0.6118039608     0.0167075967     29.9462051391     77.4879837036     -46.7247276306
192  36   -3   19     0.0407035017     -9.7879953384     0.3759088277     -0.0328239631     -0.5702580451     -0.0394859580     29.9462051391     77.4879837036     -46.7247276306
192 244   -3   19     0.0790126848     -9.6922225952     0.6009752750     -0.0189753150     -0.4717195510     -0.0642537355     29.2457084655     76.7851409912     -42.3390121459
193 196   -3   19     0.0790126848     -9.6922225952     0.6009752750     -0.0189753150     -0.4717195510     -0.0642537355     29.2457084655     76.7851409912     -42.3390121459
194 148   -2   18     -0.0646467447     -9.7736291885     0.6249184608     -0.0179100332     -0.4506803035     -0.0424154806     29.2457084655     76.7851409912     -42.3390121459
195 101   -2   17     0.1268991470     -9.8694019317     0.2992904472     -0.0019308235     -0.4610667705     -0.0213761901     29.2457084655     76.7851409912     -42.3390121459
196  53   -2   17     0.1268991470     -9.8694019317     0.2992904472     -0.0019308235     -0.4610667705     -0.0213761901     29.2457084655     76.7851409912     -42.3390121459
197   5   -1   16     0.1053502440     -9.7520809173     0.5602717399     0.0294949531     -0.3841002273     -0.0349585151     29.2457084655     76.7851409912     -42.3390121459
197 213   -1   17     0.1245048284     -9.7281370162     0.4956250190     0.0428109598     -0.3199170827     -0.0115223407     29.2457084655     76.7851409912     -42.3390121459
198 164   -2   17     0.1245048284     -9.7281370162     0.4956250190     0.0428109598     -0.3199170827     -0.0115223407     29.2457084655     76.7851409912     -42.3390121459
199 116   -1   16     0.2250664234     -9.7185602188     0.4836534023     0.0289623165     -0.2607940196     -0.0024674563     29.2457084655     76.7851409912     -42.3390121459
200  69   -1   16     0.0598580884     -9.7448978424     0.4357668876     0.0041945409     -0.1401509761     -0.0354911565     29.2457084655     76.7851409912     -42.3390121459
201  20   -1   14     0.0598580884     -9.7448978424     0.4357668876     0.0041945409     -0.1401509761     -0.0354911565     29.2457084655     76.7851409912     -42.3390121459
201 228   -1   14     -0.1221105098     -9.7161655426     0.4046407222     -0.0109857093     -0.1191116924     -0.0283005123     30.4715766906     78.0151138305     -44.1945075988
202 181   -1   15     0.0287318849     -9.6251811981     0.3471769332     -0.0378840446     -0.2245744705     0.0143107151     30.4715766906     78.0151138305     -44.1945075988
203 134   -1   15     0.0287318849     -9.6251811981     0.3471769332     -0.0378840446     -0.2245744705     0.0143107151     30.4715766906     78.0151138305     -44.1945075988
204  86   -1   15     0.0646467447     -9.8071498870     0.3304166793     -0.0637170982     -0.2834311962     0.0217676782     30.4715766906     78.0151138305     -44.1945075988
205  38   -1   15     -0.0167602658     -9.8143329620     0.2681642532     -0.0583907032     -0.2285692930     -0.0125876235     30.4715766906     78.0151138305     -44.1945075988
205 247   -2   16     -0.0167602658     -9.8143329620     0.2681642532     -0.0583907032     -0.2285692930     -0.0125876235     30.4715766906     78.0151138305     -44.1945075988
206 199   -2   16     -0.0383091812     -9.7113771438     0.4333725929     -0.0583907032     -0.2413526535     -0.0075275382     30.4715766906     78.0151138305     -44.1945075988
207 152   -1   16     0.0359148550     -9.7903900146     0.2681642532     -0.0456073284     -0.2773058414     0.0124464726     30.4715766906     78.0151138305     -44.1945075988
208 104    0   16     0.0359148550     -9.7903900146     0.2681642532     -0.0456073284     -0.2773058414     0.0124464726     30.4715766906     78.0151138305     -44.1945075988
209  56   -1   17     0.0885899734     -9.7951784133     0.1221105098     -0.0389493255     -0.2560002565     -0.0000705747     31.5223217010     78.7179489135     -43.8571434020
210   8   -1   17     0.0215489125     -9.6850395202     0.3615428924     -0.0285628414     -0.1867570114     -0.0149845051     31.5223217010     78.7179489135     -43.8571434020
210 217    0   17     0.0215489125     -9.6850395202     0.3615428924     -0.0285628414     -0.1867570114     -0.0149845051     31.5223217010     78.7179489135     -43.8571434020
211 169    0   17     0.0502807998     -9.7856006622     0.4046407222     -0.0293617992     -0.1777021312     0.0063211088     31.5223217010     78.7179489135     -43.8571434020
212 121   -1   16     0.1077445626     -9.7448978424     0.3830918121     -0.0365524435     -0.2496085643     0.0228329610     31.5223217010     78.7179489135     -43.8571434020
213  74   -1   16     0.1077445626     -9.7448978424     0.3830918121     -0.0365524435     -0.2496085643     0.0228329610     31.5223217010     78.7179489135     -43.8571434020
214  26    0   16     0.0167602658     -9.8478536605     0.4357668876     -0.0405472469     -0.2599950313     0.0063211088     31.5223217010     78.7179489135     -43.8571434020
214 234   -1   17     0.1532367229     -9.7736291885     0.3088677406     0.0065914225     -0.2019372463     -0.0147181844     31.5223217010     78.7179489135     -43.8571434020
215 187   -1   17     0.1532367229     -9.7736291885     0.3088677406     0.0065914225     -0.2019372463     -0.0147181844     31.5223217010     78.7179489135     -43.8571434020
216 139    0   18     0.2011231899     -9.6299695968     0.3208393812     -0.0109857093     -0.1111220836     -0.0296321153     32.5730667114     79.0693664550     -42.8450546264
217  92    0   18     -0.0119716191     -9.7448978424     0.2873188495     -0.0386830043     -0.0533306121     -0.0200445866     32.5730667114     79.0693664550     -42.8450546264
218  44   -1   18     -0.0119716191     -9.7448978424     0.2873188495     -0.0386830043     -0.0533306121     -0.0200445866     32.5730667114     79.0693664550     -42.8450546264
218 252   -1   18     -0.0071829710     -9.8406705856     0.3759088277     -0.0461399698     -0.0623855018     -0.0037990567     32.5730667114     79.0693664550     -42.8450546264
219 204    0   17     0.1173218607     -9.8023614883     0.4309782505     -0.0274975585     -0.0605212593     -0.0077938594     32.5730667114     79.0693664550     -42.8450546264
220 156    0   17     0.1173218607     -9.8023614883     0.4309782505     -0.0274975585     -0.0605212593     -0.0077938594     32.5730667114     79.0693664550     -42.8450546264
221 108    0   17     0.0550694465     -9.7137708663     0.4237952709     -0.0184426736     -0.0304270792     -0.0101907408     32.5730667114     79.0693664550     -42.8450546264
222  60    0   17     -0.0167602658     -9.7832069396     0.4740760803     -0.0133825898     -0.0416125249     -0.0045980172     32.5730667114     79.0693664550     -42.8450546264
223  12    0   16     -0.0167602658     -9.7832069396     0.4740760803     -0.0133825898     -0.0416125249     -0.0045980172     32.5730667114     79.0693664550     -42.8450546264
223 221    0   14     0.0047886476     -9.8406705856     0.3998520660     -0.0080561866     -0.0900827980     0.0047231884     31.3471965789     77.1365661621     -43.6884613037
224 172   -1   13     -0.0143659424     -9.7903900146     0.2921074867     0.0076567025     -0.1356235504     0.0079190301     31.3471965789     77.1365661621     -43.6884613037
225 125    0   15     -0.0143659424     -9.7903900146     0.2921074867     0.0076567025     -0.1356235504     0.0079190301     31.3471965789     77.1365661621     -43.6884613037
226  77    0   14     0.1316878080     -9.7544746398     0.2298550844     0.0095209417     -0.1699788475     0.0156423149     31.3471965789     77.1365661621     -43.6884613037
227  29    0   14     0.1676026582     -9.7353200912     0.2609812974     0.0052598214     -0.1428141832     0.0148433542     31.3471965789     77.1365661621     -43.6884613037
227 237    1   15     0.1676026582     -9.7353200912     0.2609812974     0.0052598214     -0.1428141832     0.0148433542     31.3471965789     77.1365661621     -43.6884613037
228 189    0   14     0.1197161788     -9.7329254150     0.1915459060     -0.0061919460     -0.0826258277     -0.0008695349     31.3471965789     77.1365661621     -43.6884613037
229 142    1   15     0.0694353866     -9.7137708663     0.1891515731     -0.0152468309     -0.0306933975     -0.0096581010     31.3471965789     77.1365661621     -43.6884613037
230  94    1   15     0.0694353866     -9.7137708663     0.1891515731     -0.0152468309     -0.0306933975     -0.0096581010     31.3471965789     77.1365661621     -43.6884613037
231  47    0   14     0.0191545906     -9.7616577148     0.3495712518     -0.0301607608     0.0015313410     -0.0067285780     31.3471965789     77.1365661621     -43.6884613037
231 255    1   15     0.0047886476     -9.8550367355     0.3088677406     -0.0203069162     -0.0370850825     0.0105822312     32.0476913452     78.5422439575     -42.6763763427
232 207    1   16     0.0047886476     -9.8550367355     0.3088677406     -0.0203069162     -0.0370850825     0.0105822312     32.0476913452     78.5422439575     -42.6763763427
233 158    0   16     -0.0167602658     -9.7975721359     0.3854861259     0.0068577413     -0.0613202142     0.0057884688     32.0476913452     78.5422439575     -42.6763763427
234 111    0   16     0.0167602658     -9.7736291885     0.2202777862     0.0257664704     -0.0757015037     -0.0035327367     32.0476913452     78.5422439575     -42.6763763427
235  63    0   15     0.0167602658     -9.7736291885     0.2202777862     0.0257664704     -0.0757015037     -0.0035327367     32.0476913452     78.5422439575     -42.6763763427
236  15    0   16     0.1628140068     -9.6898279190     0.3232336997     0.0209727120     -0.0815605545     0.0052558288     32.0476913452     78.5422439575     -42.6763763427
236 223    0   17     0.2154891252     -9.7425031661     0.2561926364     0.0023302993     -0.0152468299     0.0001957454     32.0476913452     78.5422439575     -42.6763763427
237 175    1   17     0.2154891252     -9.7425031661     0.2561926364     0.0023302993     -0.0152468299     0.0001957454     32.0476913452     78.5422439575     -42.6763763427
238 127    1   18     0.1197161788     -9.7329254150     0.2107004880     -0.0064582672     0.1304302930     -0.0165824270     32.0476913452     78.5422439575     -42.6763763427
239  79    0   18     0.1005615949     -9.7185602188     0.3232336997     -0.0288291597     0.1767699956     -0.0030000963     32.3979415893     77.1365661621     -43.0137367248
240  31    1   20     0.1005615949     -9.7185602188     0.3232336997     -0.0288291597     0.1767699956     -0.0030000963     32.3979415893     77.1365661621     -43.0137367248
240 239    1   21     -0.0071829710     -9.7688407897     0.2178834438     -0.0360198020     0.1605244731     0.0124464726     32.3979415893     77.1365661621     -43.0137367248
241 191    1   19     0.0167602658     -9.8047552108     0.1699969768     -0.0288291597     0.1453442335     0.0148433542     32.3979415893     77.1365661621     -43.0137367248
242 144    1   19     0.0167602658     -9.8047552108     0.1699969768     -0.0288291597     0.1453442335     0.0148433542     32.3979415893     77.1365661621     -43.0137367248
243  96    0   19     0.0167602658     -9.7425031661     0.1173218607     -0.0211058735     0.1421483898     0.0076527109     32.3979415893     77.1365661621     -43.0137367248
244  48    0   19     0.0933786296     -9.6898279190     0.2897131729     -0.0410798835     0.1530675172     0.0041905479     32.3979415893     77.1365661621     -43.0137367248
245   0    1   20     0.0933786296     -9.6898279190     0.2897131729     -0.0410798835     0.1530675172     0.0041905479     32.3979415893     77.1365661621     -43.0137367248
245 208    1   21     0.0023943238     -9.7592630386     -0.1747856235     -0.0626518201     0.1924828910     0.0023263068     32.3979415893     77.1365661621     -43.0137367248
246 161    1   22     0.1005615949     -9.7017993927     0.6273128509     -0.1002029657     0.2265718698     0.0105822312     32.0476913452     77.8394012451     -42.3390121459
247 113    1   22     0.1005615949     -9.7017993927     0.6273128509     -0.1002029657     0.2265718698     0.0105822312     32.0476913452     77.8394012451     -42.3390121459
248  65    1   22     -0.0215489125     -9.8334875106     0.2705585718     -0.0317586803     0.1844932937     0.0201697564     32.0476913452     77.8394012451     -42.3390121459
249  17    1   22     0.0359148550     -9.9220771789     0.2250664234     -0.0117846691     0.0920802021     0.0361489653     32.0476913452     77.8394012451     -42.3390121459
249 225    1   21     0.0359148550     -9.9220771789     0.2250664234     -0.0117846691     0.0920802021     0.0361489653     32.0476913452     77.8394012451     -42.3390121459
250 177    1   21     0.1245048284     -9.7712354660     0.0766183614     0.0342887187     0.0947433948     0.0172402358     32.0476913452     77.8394012451     -42.3390121459
251 129    0   21     0.0454921483     -9.6634902954     0.1508424043     0.0236359095     0.1546654224     0.0159086346     32.0476913452     77.8394012451     -42.3390121459
252  81    0   21     0.0454921483     -9.6634902954     0.1508424043     0.0236359095     0.1546654224     0.0159086346     32.0476913452     77.8394012451     -42.3390121459
253  32    0   22     0.0191545906     -9.6682786941     0.1436594247     -0.0032624247     0.1687803983     0.0223003172     32.0476913452     77.8394012451     -42.3390121459
253 240    0   23     -0.0263375616     -9.7927837371     0.2178834438     -0.0338892412     0.1727752113     0.0113811922     31.8725681304     78.3665313720     -43.5197830200
254 193    0   23     -0.0263375616     -9.7927837371     0.2178834438     -0.0338892412     0.1727752113     0.0113811922     31.8725681304     78.3665313720     -43.5197830200
255 146    0   23     -0.0646467447     -9.7832069396     0.2298550844     -0.0373514032     0.1844932937     -0.0048643379     31.8725681304     78.3665313720     -43.5197830200
  0  99    1   23     -0.0550694465     -9.8143329620     0.3256280183     -0.0235027551     0.1956787300     -0.0000705747     31.8725681304     78.3665313720     -43.5197830200
  1  50    1   22     -0.0550694465     -9.8143329620     0.3256280183     -0.0235027551     0.1956787300     -0.0000705747     31.8725681304     78.3665313720     -43.5197830200
  2   1    1   22     -0.0838013267     -9.7688407897     0.3375996351     0.0025966186     0.1714435958     0.0265614414     31.8725681304     78.3665313720     -43.5197830200
  2 209    1   22     -0.0023943238     -9.7856006622     0.1364764571     0.0068577413     0.1605244731     0.0310888862     31.8725681304     78.3665313720     -43.5197830200
  3 160    0   23     -0.0023943238     -9.7856006622     0.1364764571     0.0068577413     0.1605244731     0.0310888862     31.8725681304     78.3665313720     -43.5197830200
  4 112    0   23     0.0263375616     -9.7401084899     0.1221105098     0.0087219829     0.2044672966     0.0177728757     31.8725681304     78.3665313720     -43.5197830200
  5  63    1   22     -0.0622524166     -9.7472915649     0.2968961238     -0.0000665821     0.2295013904     0.0113811922     31.8725681304     77.3122711181     -43.8571434020
  6  15    1   23     -0.0622524166     -9.7472915649     0.2968961238     -0.0000665821     0.2295013904     0.0113811922     31.8725681304     77.3122711181     -43.8571434020
  6 223    1   23     -0.0742240333     -9.7879953384     0.4070350170     0.0023302993     0.2249739646     0.0321541666     31.8725681304     77.3122711181     -43.8571434020
  7 175    1   21     -0.0335205316     -9.8071498870     0.4860476970     0.0151136684     0.1251039028     0.0569219398     31.8725681304     77.3122711181     -43.8571434020
  8 127    0   21     -0.0335205316     -9.8071498870     0.4860476970     0.0151136684     0.1251039028     0.0569219398     31.8725681304     77.3122711181     -43.8571434020
  9  78    0   21     -0.1268991470     -9.7592630386     0.1412650966     0.0473384094     0.0462731266     0.0417416858     31.8725681304     77.3122711181     -43.8571434020
 10  30    0   19     -0.1819685935     -9.6682786941     0.3304166793     0.0422783279     0.0497352886     0.0215013599     31.8725681304     77.3122711181     -43.8571434020
 10 238    0   19     -0.1819685935     -9.6682786941     0.3304166793     0.0422783279     0.0497352886     0.0215013599     31.8725681304     77.3122711181     -43.8571434020
 11 190    0   19     -0.0574637699     -9.6946163177     0.4022463798     0.0188421478     0.0470720863     0.0223003172     31.8725681304     77.3122711181     -43.8571434020
 12 142    0   19     -0.0694353866     -9.7999668121     0.2490096569     0.0007323772     0.0790305089     0.0105822312     31.8725681304     77.3122711181     -43.8571434020
 13  93    0   18     -0.0694353866     -9.7999668121     0.2490096569     0.0007323772     0.0790305089     0.0105822312     31.8725681304     77.3122711181     -43.8571434020
 14  45    0   18     -0.1149275422     -9.7329254150     0.1364764571     0.0009986981     0.1192448501     0.0004620659     30.6466999053     78.1908187866     -44.3631896972
 14 252    0   18     -0.0909842967     -9.7401084899     0.2107004880     -0.0125836300     0.0864874744     0.0159086346     30.6466999053     78.1908187866     -44.3631896972
 15 204    0   18     -0.0909842967     -9.7401084899     0.2107004880     -0.0125836300     0.0864874744     0.0159086346     30.6466999053     78.1908187866     -44.3631896972
 16 156    0   19     -0.0311262083     -9.7544746398     0.2633756160     -0.0261659598     0.0550616931     0.0316215229     30.6466999053     78.1908187866     -44.3631896972
 17 108    0   20     -0.2226721048     -9.8119382858     0.1843629074     -0.0405472469     0.0380172014     0.0175065541     30.6466999053     78.1908187866     -44.3631896972
 18  60    0   21     -0.2226721048     -9.8119382858     0.1843629074     -0.0405472469     0.0380172014     0.0175065541     30.6466999053     78.1908187866     -44.3631896972
 19  12    1   23     -0.0383091812     -9.7999668121     0.0071829710     -0.0219048357     0.0063251042     0.0215013599     30.6466999053     78.1908187866     -44.3631896972
 19 220    1   24     -0.0119716191     -9.7305316925     0.0167602658     -0.0101867485     0.0571922540     0.0238982415     30.6466999053     78.1908187866     -44.3631896972
 20 172    1   23     -0.0119716191     -9.7305316925     0.0167602658     -0.0101867485     0.0571922540     0.0238982415     30.6466999053     78.1908187866     -44.3631896972
 21 124    1   24     -0.0191545906     -9.7137708663     0.0478864765     -0.0245680356     0.1035319685     0.0087179908     31.8725681304     78.7179489135     -43.8571434020
 22  76    0   25     -0.1340821266     -9.8119382858     0.1843629074     -0.0322913217     0.0974065971     0.0076527109     31.8725681304     78.7179489135     -43.8571434020
 23  28    0   27     -0.1340821266     -9.8119382858     0.1843629074     -0.0322913217     0.0974065971     0.0076527109     31.8725681304     78.7179489135     -43.8571434020
 23 236    1   27     -0.2753472328     -9.8622188568     0.2466153383     -0.0008655433     0.0177768707     0.0153759946     31.8725681304     78.7179489135     -43.8571434020
 24 189    1   27     -0.2226721048     -9.8095445632     0.1580253696     0.0316255140     -0.0405472469     0.0220339989     31.8725681304     78.7179489135     -43.8571434020
 25 140    0   27     -0.2226721048     -9.8095445632     0.1580253696     0.0316255140     -0.0405472469     0.0220339989     31.8725681304     78.7179489135     -43.8571434020
 26  92    1   26     -0.1005615949     -9.7305316925     -0.0263375616     0.0452078437     0.0353539991     0.0188381557     31.8725681304     78.7179489135     -43.8571434020
 27  45    1   25     -0.0407035017     -9.7041940689     0.2226721048     0.0292286348     0.1501379966     0.0177728757     31.8725681304     78.7179489135     -43.8571434020
 27 252    1   24     -0.0407035017     -9.7041940689     0.2226721048     0.0292286348     0.1501379966     0.0177728757     31.8725681304     78.7179489135     -43.8571434020
 28 204    2   24     -0.0023943238     -9.6443357467     0.3232336997     -0.0125836300     0.1855585670     0.0281593608     32.0476913452     78.1908187866     -44.7005500793
 29 156    2   24     -0.2107004880     -9.7401084899     0.4453442096     -0.0282965183     0.1781016111     0.0161749553     32.0476913452     78.1908187866     -44.7005500793
 30 108    2   24     -0.2107004880     -9.7401084899     0.4453442096     -0.0282965183     0.1781016111     0.0161749553     32.0476913452     78.1908187866     -44.7005500793
 31  59    2   23     -0.2130948066     -9.8167276382     0.3208393812     -0.0290954799     0.1330935001     0.0153759946     32.0476913452     78.1908187866     -44.7005500793
 32  11    1   22     -0.2107004880     -9.7640523910     0.5506944656     -0.0187089920     0.0289623165     0.0233655977     32.0476913452     78.1908187866     -44.7005500793
 32 218    0   21     -0.2107004880     -9.7640523910     0.5506944656     -0.0187089920     0.0289623165     0.0233655977     32.0476913452     78.1908187866     -44.7005500793
 33 170    1   20     -0.2202777862     -9.8215160369     0.1771799468     -0.0024634637     -0.0298944377     0.0169739151     32.0476913452     78.1908187866     -44.7005500793
 34 122    1   20     -0.2202777862     -9.8215160369     0.1771799468     -0.0024634637     -0.0298944377     0.0169739151     32.0476913452     78.1908187866     -44.7005500793
 35  74    1   20     -0.0909842967     -9.7329254150     0.1963345432     0.0044608597     0.0270980787     0.0254961609     32.0476913452     78.1908187866     -44.7005500793
 36  25    2   20     -0.0646467447     -9.6275758743     0.0119716191     -0.0035287439     0.0963413143     0.0268277597     30.8218250274     77.3122711181     -44.1945075988
 36 234    3   21     -0.0646467447     -9.6275758743     0.0119716191     -0.0035287439     0.0963413143     0.0268277597     30.8218250274     77.3122711181     -44.1945075988
 37 186    3   22     -0.1795742750     -9.6922225952     0.3519655704     -0.0559938192     0.0803621101     0.0268277597     30.8218250274     77.3122711181     -44.1945075988
 38 139    2   21     -0.2346437215     -9.8334875106     0.2490096569     -0.0586570215     0.0023303015     0.0262951231     30.8218250274     77.3122711181     -44.1945075988
 39  91    2   20     -0.2346437215     -9.8334875106     0.2490096569     -0.0586570215     0.0023303015     0.0262951231     30.8218250274     77.3122711181     -44.1945075988
 40  43    2   20     -0.1340821266     -9.8143329620     0.2250664234     -0.0432104492     -0.0525316524     0.0204360771     30.8218250274     77.3122711181     -44.1945075988
 40 252    2   20     -0.1628140068     -9.7329254150     0.3112620830     -0.0306933999     -0.0280301952     0.0073863897     30.8218250274     77.3122711181     -44.1945075988
 41 204    2   20     -0.1628140068     -9.7329254150     0.3112620830     -0.0306933999     -0.0280301952     0.0073863897     30.8218250274     77.3122711181     -44.1945075988
 42 156    1   20     -0.2777415513     -9.7089824676     0.1484480619     -0.0109857093     -0.0258996367     0.0076527109     30.8218250274     77.3122711181     -44.1945075988
 43 108    1   20     -0.1316878080     -9.7353200912     0.1676026582     -0.0251006793     -0.0573254156     0.0201697564     30.8218250274     77.3122711181     -44.1945075988
 44  60    2   19     -0.1316878080     -9.7353200912     0.1676026582     -0.0251006793     -0.0573254156     0.0201697564     30.8218250274     77.3122711181     -44.1945075988
 45  13    2   18     -0.2107004880     -9.7951784133     0.3519655704     -0.0147141909     -0.0429441261     0.0169739151     30.9969482421     78.5422439575     -43.3511009216
 45 221    2   17     -0.2011231899     -9.7999668121     0.4142179965     0.0012650191     -0.0807615852     0.0308225631     30.9969482421     78.5422439575     -43.3511009216
 46 173    1   16     -0.2011231899     -9.7999668121     0.4142179965     0.0012650191     -0.0807615852     0.0308225631     30.9969482421     78.5422439575     -43.3511009216
 47 125    0   15     -0.1819685935     -9.7903900146     0.3974577426     0.0137820672     -0.1185790538     0.0135117530     30.9969482421     78.5422439575     -43.3511009216
 48  77    1   14     -0.2681642532     -9.7017993927     0.2537982940     0.0310928773     -0.1302971363     0.0031252670     30.9969482421     78.5422439575     -43.3511009216
 49  29    1   14     -0.2681642532     -9.7017993927     0.2537982940     0.0310928773     -0.1302971363     0.0031252670     30.9969482421     78.5422439575     -43.3511009216
 49 238    1   15     -0.2083061695     -9.6802511215     0.1221105098     0.0073903808     -0.1542659521     0.0111148726     30.9969482421     78.5422439575     -43.3511009216
 50 190    1   14     -0.1915459060     -9.7401084899     0.4644988059     -0.0277638792     -0.1753052473     0.0161749553     30.9969482421     78.5422439575     -43.3511009216
 51 142    1   13     -0.1915459060     -9.7401084899     0.4644988059     -0.0277638792     -0.1753052473     0.0161749553     30.9969482421     78.5422439575     -43.3511009216
 52  94    1   13     -0.2083061695     -9.8430643081     0.4214009761     -0.0125836300     -0.1867570114     -0.0030000963     33.0984382629     78.8936614990     -43.3511009216
 53  46    0   11     -0.1867572593     -9.8382759094     0.2514039993     0.0137820672     -0.1555975532     -0.0338932323     33.0984382629     78.8936614990     -43.3511009216
 53 254    0   10     -0.1867572593     -9.8382759094     0.2514039993     0.0137820672     -0.1555975532     -0.0338932323     33.0984382629     78.8936614990     -43.3511009216
 54 207    0   11     -0.1771799468     -9.7472915649     0.1484480619     0.0382835197     -0.0972734355     -0.0386869955     33.0984382629     78.8936614990     -43.3511009216
 55 159    1   11     -0.0766183614     -9.6850395202     0.1508424043     0.0233695888     -0.0120509874     -0.0240393900     33.0984382629     78.8936614990     -43.3511009216
 56 111    2   10     -0.0766183614     -9.6850395202     0.1508424043     0.0233695888     -0.0120509874     -0.0240393900     33.0984382629     78.8936614990     -43.3511009216
 57  63    2   10     -0.0502807998     -9.7161655426     0.0981672668     -0.0072572269     0.0334897613     -0.0067285780     33.0984382629     78.8936614990     -43.3511009216
 58  15    2   11     -0.2442210197     -9.7353200912     0.1699969768     -0.0251006793     0.0571922540     0.0068537497     33.0984382629     78.8936614990     -43.3511009216
 58 222    2   11     -0.2442210197     -9.7353200912     0.1699969768     -0.0251006793     0.0571922540     0.0068537497     33.0984382629     78.8936614990     -43.3511009216
 59 174    1   11     -0.2561926364     -9.7951784133     0.4621044635     -0.0432104492     -0.0485368490     0.0273604035     33.9740562438     77.6636886596     -43.8571434020
 60 126    1   11     -0.1460537433     -9.8550367355     0.3088677406     -0.0203069162     -0.1609239578     0.0310888862     33.9740562438     77.6636886596     -43.8571434020
 61  78    1   11     -0.1460537433     -9.8550367355     0.3088677406     -0.0203069162     -0.1609239578     0.0310888862     33.9740562438     77.6636886596     -43.8571434020
 62  30    0   11     -0.2011231899     -9.7951784133     0.1915459060     0.0111188650     -0.1500048398     0.0049895086     33.9740562438     77.6636886596     -43.8571434020
 62 238    1   11     -0.1915459060     -9.6658849716     0.3495712518     -0.0053929853     -0.1702451610     0.0220339989     33.9740562438     77.6636886596     -43.8571434020
 63 190    1   11     -0.1915459060     -9.6658849716     0.3495712518     -0.0053929853     -0.1702451610     0.0220339989     33.9740562438     77.6636886596     -43.8571434020
 64 142    1   10     -0.2921074867     -9.7879953384     0.3926690864     -0.0133825898     -0.2575981616     0.0502639341     33.9740562438     77.6636886596     -43.8571434020
 65  94    1   10     -0.2394323587     -9.7592630386     0.2537982940     -0.0101867485     -0.3454838037     0.0582535362     33.9740562438     77.6636886596     -43.8571434020
 66  46    0    9     -0.2394323587     -9.7592630386     0.2537982940     -0.0101867485     -0.3454838037     0.0582535362     33.9740562438     77.6636886596     -43.8571434020
 66 254    0    8     -0.2681642532     -9.7185602188     0.3639371871     -0.0085888271     -0.3950193405     0.0545250606     32.0476913452     79.2450790405     -43.0137367248
 67 206    0    8     -0.3399939537     -9.7592630386     0.1699969768     -0.0123173105     -0.4687900543     0.0518618583     32.0476913452     79.2450790405     -43.0137367248
 68 158    0    8     -0.3399939537     -9.7592630386     0.1699969768     -0.0123173105     -0.4687900543     0.0518618583     32.0476913452     79.2450790405     -43.0137367248
 69 110    0    7     -0.3352053165     -9.7951784133     0.2945018005     -0.0200405931     -0.5891667366     0.0622483444     32.0476913452     79.2450790405     -43.0137367248
 70  61    0    6     -0.0933786296     -9.7760238647     0.3064734458     -0.0120509898     -0.6418981552     0.0590525054     32.0476913452     79.2450790405     -43.0137367248
 71  13    0    5     -0.0933786296     -9.7760238647     0.3064734458     -0.0120509898     -0.6418981552     0.0590525054     32.0476913452     79.2450790405     -43.0137367248
 71 220    0    5     -0.1795742750     -9.6946163177     0.3208393812     -0.0037950649     -0.5561430454     0.0103159117     32.0476913452     79.2450790405     -43.0137367248
 72 172    0    5     -0.2633756160     -9.8047552108     0.1699969768     0.0023302993     -0.5095370292     -0.0261699533     32.0476913452     79.2450790405     -43.0137367248
 73 124    0    4     -0.2633756160     -9.8047552108     0.1699969768     0.0023302993     -0.5095370292     -0.0261699533     32.0476913452     79.2450790405     -43.0137367248
 74  76    0    4     -0.2897131729     -9.7879953384     0.1699969768     0.0068577413     -0.5462892055     -0.0237730717     35.5501747131     78.5422439575     -43.0137367248
 75  28    0    4     -0.2921074867     -9.7209539413     0.2825301933     0.0068577413     -0.6261852264     0.0015273462     35.5501747131     78.5422439575     -43.0137367248
 75 236    0    4     -0.2921074867     -9.7209539413     0.2825301933     0.0068577413     -0.6261852264     0.0015273462     35.5501747131     78.5422439575     -43.0137367248
 76 188    0    4     -0.3830918121     -9.8598251342     0.1771799468     0.0025966186     -0.6999559402     0.0193707962     35.5501747131     78.5422439575     -43.0137367248
 77 140    0    5     -0.1436594247     -9.7592630386     0.2298550844     0.0385498409     -0.7303164482     0.0065874290     35.5501747131     78.5422439575     -43.0137367248
 78  92    0    5     -0.1436594247     -9.7592630386     0.2298550844     0.0385498409     -0.7303164482     0.0065874290     35.5501747131     78.5422439575     -43.0137367248
 79  44    0    4     -0.0359148550     -9.7185602188     0.1676026582     0.0593228101     -0.6618721485     -0.0133865821     35.5501747131     78.5422439575     -43.0137367248
 79 252    1    5     -0.0598580884     -9.7616577148     0.1221105098     0.0526648092     -0.5372343063     -0.0448123645     35.5501747131     78.5422439575     -43.0137367248
 80 204    1    5     -0.0598580884     -9.7616577148     0.1221105098     0.0526648092     -0.5372343063     -0.0448123645     35.5501747131     78.5422439575     -43.0137367248
 81 156    0    5     -0.2346437215     -9.7784175872     0.3088677406     0.0449415302     -0.4317715644     -0.0677158927     35.5501747131     78.5422439575     -43.0137367248
 82 109    0    6     0.0550694465     -9.7496862411     0.1604196929     0.0508005666     -0.4362989902     -0.0386869955     35.1999244689     77.8394012451     -43.3511009216
 83  61    0    6     0.0550694465     -9.7496862411     0.1604196929     0.0508005666     -0.4362989902     -0.0386869955     35.1999244689     77.8394012451     -43.3511009216
 84  12    0    7     0.3854861259     -9.6946163177     0.1221105098     0.0393488044     -0.2573318481     -0.0621231746     35.1999244689     77.8394012451     -43.3511009216
 84 220    0    7     0.1628140068     -9.6491241455     0.2561926364     0.0052598214     0.1091246843     -0.1207136154     35.1999244689     77.8394012451     -43.3511009216
 85 172    0    8     0.1628140068     -9.6491241455     0.2561926364     0.0052598214     0.1091246843     -0.1207136154     35.1999244689     77.8394012451     -43.3511009216
 86 124    0    9     0.0047886476     -9.7305316925     0.3232336997     -0.0336229205     0.3008752107     -0.0967447853     35.1999244689     77.8394012451     -43.3511009216
 87  76    0    9     0.0502807998     -9.8191213607     0.2083061695     -0.0527979755     0.3884945392     -0.0725096607     35.1999244689     77.8394012451     -43.3511009216
 88  28    0   10     0.0502807998     -9.8191213607     0.2083061695     -0.0527979755     0.3884945392     -0.0725096607     35.1999244689     77.8394012451     -43.3511009216
 88 236    0   10     0.0454921483     -9.7903900146     0.2968961238     -0.0610539007     0.5999527454     -0.1153872013     35.1999244689     77.8394012451     -43.3511009216
 89 188    0   10     0.0838013267     -9.5964498519     0.1867572593     -0.0783647060     0.8244606018     -0.1566668128     33.9740562438     78.3665313720     -42.5076942443
 90 140    0   11     0.0838013267     -9.5964498519     0.1867572593     -0.0783647060     0.8244606018     -0.1566668128     33.9740562438     78.3665313720     -42.5076942443
 91  92    0   10     -0.0981672668     -9.8167276382     0.2585869789     -0.1108557701     0.9288581848     -0.1303011298     33.9740562438     78.3665313720     -42.5076942443
 92  44    0    9     -0.0670410633     -9.7640523910     0.3280223608     -0.1023335218     0.9245969772     -0.0967447853     33.9740562438     78.3665313720     -42.5076942443
 92 252    1   10     -0.0670410633     -9.7640523910     0.3280223608     -0.1023335218     0.9245969772     -0.0967447853     33.9740562438     78.3665313720     -42.5076942443
 93 204    1    9     0.0478864765     -9.8430643081     0.1699969768     -0.1015345573     0.9424404144     -0.0847603797     33.9740562438     78.3665313720     -42.5076942443
 94 156    0    8     -0.0215489125     -9.7592630386     0.1460537433     -0.0836911106     1.0079551935     -0.0892878341     33.9740562438     78.3665313720     -42.5076942443
 95 109    1    8     -0.0215489125     -9.7592630386     0.1460537433     -0.0836911106     1.0079551935     -0.0892878341     33.9740562438     78.3665313720     -42.5076942443
 96  61    1    7     -0.0095772953     -9.7305316925     0.1532367229     -0.0812942314     1.0529633760     -0.0770371007     33.9740562438     78.3665313720     -42.5076942443
 97  13    0    7     -0.0622524166     -9.8095445632     0.1460537433     -0.0852890300     1.0660129785     -0.0517366886     31.1720733642     76.2580108642     -43.8571434020
 97 221    1    8     -0.0622524166     -9.8095445632     0.1460537433     -0.0852890300     1.0660129785     -0.0517366886     31.1720733642     76.2580108642     -43.8571434020
 98 173    2    8     -0.0311262083     -9.8286991119     0.0790126848     -0.0634507846     1.0867860317     -0.0525356483     31.1720733642     76.2580108642     -43.8571434020
 99 125    1    8     -0.0263375616     -9.8215160369     0.0239432382     -0.0125836300     1.0460389852     -0.0434807586     31.1720733642     76.2580108642     -43.8571434020
100  77    1    7     -0.0263375616     -9.8215160369     0.0239432382     -0.0125836300     1.0460389852     -0.0434807586     31.1720733642     76.2580108642     -43.8571434020
101  29    1    7     0.0478864765     -9.8382759094     -0.0694353866     0.0225706315     1.0106184482     -0.0450786828     31.1720733642     76.2580108642     -43.8571434020
101 237    0    8     0.0646467447     -9.7712354660     0.0047886476     0.0537300968     1.0745352506     -0.0498724460     31.1720733642     76.2580108642     -43.8571434020
102 188    1    8     0.0646467447     -9.7712354660     0.0047886476     0.0537300968     1.0745352506     -0.0498724460     31.1720733642     76.2580108642     -43.8571434020
103 140    2    9     0.1915459060     -9.7209539413     -0.0143659424     0.0526648092     1.1802643585     -0.0599926090     31.1720733642     76.2580108642     -43.8571434020
104  92    2    9     0.3280223608     -9.7233486175     -0.2059118509     0.0313591957     1.3760097026     -0.0610578966     29.9462051391     77.4879837036     -44.0258255004
105  44    2   10     0.3280223608     -9.7233486175     -0.2059118509     0.0313591957     1.3760097026     -0.0610578966     29.9462051391     77.4879837036     -44.0258255004
105 252    2   11     0.0407035017     -9.6946163177     0.0311262083     0.0073903808     1.6146326065     -0.0778360605     29.9462051391     77.4879837036     -44.0258255004
106 203    3   10     -0.0335205316     -9.7568693161     0.2298550844     -0.0192416334     1.6644344329     -0.0509377241     29.9462051391     77.4879837036     -44.0258255004
107 156    3   11     -0.0335205316     -9.7568693161     0.2298550844     -0.0192416334     1.6644344329     -0.0509377241     29.9462051391     77.4879837036     -44.0258255004
108 109    3   11     -0.0119716191     -9.8646135330     0.0957729530     -0.0189753150     1.5866689682     -0.0104570603     29.9462051391     77.4879837036     -44.0258255004
109  61    3   10     0.1005615949     -9.8550367355     -0.0167602658     0.0300275945     1.5491178035     0.0127127933     29.9462051391     77.4879837036     -44.0258255004
110  13    2   10     0.1005615949     -9.8550367355     -0.0167602658     0.0300275945     1.5491178035     0.0127127933     29.9462051391     77.4879837036     -44.0258255004
110 220    2   10     0.0718297100     -9.6251811981     0.1149275422     0.0484036874     1.5943922042     -0.0030000963     29.9462051391     77.4879837036     -44.0258255004
111 172    2   11     0.0287318849     -9.6922225952     0.0718297100     0.0108525443     1.5911964416     0.0292246389     29.9462051391     77.4879837036     -44.0258255004
112 124    2   12     0.0287318849     -9.6922225952     0.0718297100     0.0108525443     1.5911964416     0.0292246389     29.9462051391     77.4879837036     -44.0258255004
113  76    2   11     -0.0718297100     -9.7041940689     0.0478864765     -0.0224374747     1.5605695247     0.0846192264     25.9183521270     77.6636886596     -46.2186813354
114  28    2   12     -0.1867572593     -9.6898279190     0.2729529142     -0.0948765563     1.5075717926     0.0896793174     25.9183521270     77.6636886596     -46.2186813354
114 237    2   12     -0.1867572593     -9.6898279190     0.2729529142     -0.0948765563     1.5075717926     0.0896793174     25.9183521270     77.6636886596     -46.2186813354
115 190    2   12     -0.0670410633     -9.8239097595     0.0071829710     -0.1124536871     1.4870652198     0.0763633155     25.9183521270     77.6636886596     -46.2186813354
116 142    2   13     -0.3399939537     -9.7137708663     0.1556310415     -0.1100568056     1.5467208862     0.0236319184     25.9183521270     77.6636886596     -46.2186813354
117  95    3   11     -0.3399939537     -9.7137708663     0.1556310415     -0.1100568056     1.5467208862     0.0236319184     25.9183521270     77.6636886596     -46.2186813354
118  47    3   10     -0.2130948066     -9.8478536605     -0.0023943238     -0.1031324744     1.4785429000     0.0417416858     25.9183521270     77.6636886596     -46.2186813354
118 255    3   10     -0.1101388931     -9.7784175872     0.1316878080     -0.0677119016     1.4274095535     0.0561229753     25.9183521270     77.6636886596     -46.2186813354
119 208    4   10     -0.1101388931     -9.7784175872     0.1316878080     -0.0677119016     1.4274095535     0.0561229753     25.9183521270     77.6636886596     -46.2186813354
120 161    4   10     -0.2322494029     -9.7305316925     0.1484480619     -0.0687771797     1.4367307662     0.0686400318     24.6924839019     76.7851409912     -48.0741767883
121 113    4   10     -0.2873188495     -9.7664461135     0.1101388931     -0.0765004682     1.4226157665     0.0806244277     24.6924839019     76.7851409912     -48.0741767883
122  65    5    9     -0.2873188495     -9.7664461135     0.1101388931     -0.0765004682     1.4226157665     0.0806244277     24.6924839019     76.7851409912     -48.0741767883
123  18    5    8     -0.2561926364     -9.8406705856     -0.0598580884     -0.0546622180     1.3757433891     0.0848855495     24.6924839019     76.7851409912     -48.0741767883
123 226    5    9     -0.1795742750     -9.7664461135     -0.0670410633     -0.0298944425     1.3437849283     0.0574545812     24.6924839019     76.7851409912     -48.0741767883
124 178    6    9     -0.1795742750     -9.7664461135     -0.0670410633     -0.0298944425     1.3437849283     0.0574545812     24.6924839019     76.7851409912     -48.0741767883
125 131    5    8     -0.1436594247     -9.7568693161     0.0191545906     -0.0213721966     1.3400564193     0.0454701709     24.6924839019     76.7851409912     -48.0741767883
126  83    5    9     -0.0766183614     -9.7712354660     -0.0694353866     -0.0333566045     1.3552367687     0.0651778650     24.6924839019     76.7851409912     -48.0741767883
127  35    6    9     -0.0766183614     -9.7712354660     -0.0694353866     -0.0333566045     1.3552367687     0.0651778650     24.6924839019     76.7851409912     -48.0741767883
127 244    7    8     -0.1245048284     -9.7329254150     -0.0550694465     -0.0352208423     1.4356653690     0.0886140441     24.5173606872     78.3665313720     -49.5923080444
128 196    7    8     -0.3304166793     -9.7185602188     0.0622524166     -0.0352208423     1.3832002830     0.1005984425     24.5173606872     78.3665313720     -49.5923080444
129 148    7    8     -0.3304166793     -9.7185602188     0.0622524166     -0.0352208423     1.3832002830     0.1005984425     24.5173606872     78.3665313720     -49.5923080444
130 100    7    7     -0.2490096569     -9.8239097595     -0.0311262083     -0.0115183484     1.1927814483     0.1029953241     24.5173606872     78.3665313720     -49.5923080444
131  53    6    7     -0.3232336997     -9.8023614883     -0.0383091812     0.0071240625     1.0923787307     0.0832876300     24.5173606872     78.3665313720     -49.5923080444
132   5    6    8     -0.3232336997     -9.8023614883     -0.0383091812     0.0071240625     1.0923787307     0.0832876300     24.5173606872     78.3665313720     -49.5923080444
132 212    6    8     -0.2561926364     -9.8143329620     -0.1843629074     0.0185758304     1.0276628732     0.0483996915     24.5173606872     78.3665313720     -49.5923080444
133 165    6    8     -0.3663315296     -9.7377147674     -0.0933786296     0.0247011923     1.0108847618     -0.0003368947     24.5173606872     78.3665313720     -49.5923080444
134 117    6    8     -0.3663315296     -9.7377147674     -0.0933786296     0.0247011923     1.0108847618     -0.0003368947     24.5173606872     78.3665313720     -49.5923080444
135  69    6    9     -0.2753472328     -9.7568693161     -0.1364764571     0.0236359095     0.9288581848     -0.0368227601     25.2178573608     76.9608535766     -53.3032989501
136  22    6   10     -0.2346437215     -9.7784175872     -0.0454921483     0.0137820672     0.9277928352     -0.0767707824     25.2178573608     76.9608535766     -53.3032989501
136 230    6   10     -0.2346437215     -9.7784175872     -0.0454921483     0.0137820672     0.9277928352     -0.0767707824     25.2178573608     76.9608535766     -53.3032989501
137 183    6   10     -0.1532367229     -9.7975721359     -0.1508424043     0.0361529588     0.9413751602     -0.0711780548     25.2178573608     76.9608535766     -53.3032989501
138 136    6    9     -0.1388707752     -9.6970109939     0.0646467447     0.0326907992     0.9618818283     -0.0259036302     25.2178573608     76.9608535766     -53.3032989501
139  87    5    8     -0.1388707752     -9.6970109939     0.0646467447     0.0326907992     0.9618818283     -0.0259036302     25.2178573608     76.9608535766     -53.3032989501
140  39    4    8     -0.1867572593     -9.7712354660     -0.0574637699     0.0225706315     0.9477668762     0.0113811922     25.2178573608     76.9608535766     -53.3032989501
140 247    5    9     -0.2107004880     -9.7137708663     -0.0239432382     0.0223043107     0.9621481895     -0.0011358549     25.2178573608     76.9608535766     -53.3032989501
141 199    5    9     -0.2107004880     -9.7137708663     -0.0239432382     0.0223043107     0.9621481895     -0.0011358549     25.2178573608     76.9608535766     -53.3032989501
142 151    4    9     -0.1963345432     -9.7353200912     -0.1005615949     0.0145810260     0.8843826293     0.0108485519     25.3929805755     76.7851409912     -54.4840660095
143 103    5   10     -0.2729529142     -9.7879953384     -0.0933786296     0.0177768683     0.7980949401     0.0207023978     25.3929805755     76.7851409912     -54.4840660095
144  55    6   10     -0.2729529142     -9.7879953384     -0.0933786296     0.0177768683     0.7980949401     0.0207023978     25.3929805755     76.7851409912     -54.4840660095
145   7    5   10     -0.2992904472     -9.7017993927     0.0814070034     0.0063251018     0.6673317432     0.0401437711     25.3929805755     76.7851409912     -54.4840660095
145 214    4   11     -0.1077445626     -9.9101057052     0.0143659424     0.0119178236     0.5365685939     0.0571882629     25.3929805755     76.7851409912     -54.4840660095
146 166    5   11     -0.1077445626     -9.9101057052     0.0143659424     0.0119178236     0.5365685939     0.0571882629     25.3929805755     76.7851409912     -54.4840660095
147 118    4   10     -0.1628140068     -9.7784175872     -0.0933786296     0.0529311275     0.5842398643     0.0238982415     25.3929805755     76.7851409912     -54.4840660095
148  70    3   10     -0.3375996351     -9.6658849716     -0.1364764571     0.0513332128     0.5552109718     -0.0056632986     25.3929805755     76.7851409912     -54.4840660095
149  23    4   10     -0.3375996351     -9.6658849716     -0.1364764571     0.0513332128     0.5552109718     -0.0056632986     25.3929805755     76.7851409912     -54.4840660095
149 231    4   11     -0.1891515731     -9.7472915649     -0.1029559254     0.0262991142     0.4364321708     -0.0045980172     25.3929805755     76.7851409912     -54.4840660095
150 184    3   11     -0.1747856235     -9.7808122634     -0.1388707752     0.0247011923     0.4193877220     -0.0229741072     24.8676090240     78.3665313720     -58.0263748168
151 136    3   11     -0.1747856235     -9.7808122634     -0.1388707752     0.0247011923     0.4193877220     -0.0229741072     24.8676090240     78.3665313720     -58.0263748168
152  89    4   11     -0.1460537433     -9.7999668121     -0.2226721048     0.0364192771     0.4550745964     -0.0472092437     24.8676090240     78.3665313720     -58.0263748168
153  41    4   12     -0.2011231899     -9.6898279190     -0.0622524166     0.0372182416     0.4934247016     -0.0357574796     24.8676090240     78.3665313720     -58.0263748168
153 249    3   13     -0.2011231899     -9.6898279190     -0.0622524166     0.0372182416     0.4934247016     -0.0357574796     24.8676090240     78.3665313720     -58.0263748168
154 202    4   13     -0.1963345432     -9.7017993927     -0.0287318849     0.0105862236     0.4683905601     0.0097832717     24.8676090240     78.3665313720     -58.0263748168
155 154    5   13     -0.2250664234     -9.7377147674     -0.1221105098     0.0047271814     0.4239151000     0.0241645598     24.8676090240     78.3665313720     -58.0263748168
156 106    4   13     -0.2250664234     -9.7377147674     -0.1221105098     0.0047271814     0.4239151000     0.0241645598     24.8676090240     78.3665313720     -58.0263748168
157  58    4   14     -0.2202777862     -9.7951784133     -0.0430978250     -0.0000665821     0.3456170082     0.0151096749     24.8676090240     78.3665313720     -58.0263748168
158  10    5   14     -0.1795742750     -9.8215160369     -0.0143659424     0.0100535845     0.3149901866     0.0044568686     24.8676090240     77.6636886596     -57.3516502380
158 218    5   14     -0.1795742750     -9.8215160369     -0.0143659424     0.0100535845     0.3149901866     0.0044568686     24.8676090240     77.6636886596     -57.3516502380
159 170    4   15     -0.2178834438     -9.7233486175     -0.0933786296     0.0199074277     0.3027394294     0.0127127933     24.8676090240     77.6636886596     -57.3516502380
160 122    4   14     -0.1556310415     -9.7592630386     0.0143659424     -0.0075235471     0.2558670997     0.0361489653     24.8676090240     77.6636886596     -57.3516502380
161  74    4   14     -0.1556310415     -9.7592630386     0.0143659424     -0.0075235471     0.2558670997     0.0361489653     24.8676090240     77.6636886596     -57.3516502380
162  26    3   15     -0.1795742750     -9.6970109939     -0.0239432382     -0.0104530680     0.2420184373     0.0350836849     24.8676090240     77.6636886596     -57.3516502380
162 234    3   14     -0.1939402198     -9.7664461135     0.0718297100     -0.0333566045     0.2145874738     0.0257624816     24.8676090240     77.6636886596     -57.3516502380
163 187    4   15     -0.1939402198     -9.7664461135     0.0718297100     -0.0333566045     0.2145874738     0.0257624816     24.8676090240     77.6636886596     -57.3516502380
164 139    3   15     -0.3136564254     -9.7448978424     -0.1628140068     -0.0144478702     0.1996735382     0.0097832717     24.8676090240     77.6636886596     -57.3516502380
165  92    3   15     -0.3830918121     -9.7496862411     -0.1604196929     -0.0155131521     0.1594591856     -0.0037990567     24.6924839019     78.5422439575     -59.2071456909
166  44    3   15     -0.3830918121     -9.7496862411     -0.1604196929     -0.0155131521     0.1594591856     -0.0037990567     24.6924839019     78.5422439575     -59.2071456909
166 253    3   15     -0.2777415513     -9.8574304580     -0.2298550844     -0.0195079536     0.0627849769     -0.0037990567     24.6924839019     78.5422439575     -59.2071456909
167 205    3   15     -0.2250664234     -9.8598251342     -0.0383091812     -0.0128499507     0.0036619021     -0.0189793090     24.6924839019     78.5422439575     -59.2071456909
168 158    2   15     -0.2250664234     -9.8598251342     -0.0383091812     -0.0128499507     0.0036619021     -0.0189793090     24.6924839019     78.5422439575     -59.2071456909
169 110    2   17     -0.2753472328     -9.7808122634     -0.0838013267     0.0087219829     -0.0077898645     -0.0163161039     24.6924839019     78.5422439575     -59.2071456909
170  62    2   17     -0.1580253696     -9.6850395202     0.0359148550     0.0028629396     -0.0173773899     -0.0048643379     24.6924839019     78.5422439575     -59.2071456909
171  15    3   18     -0.1580253696     -9.6850395202     0.0359148550     0.0028629396     -0.0173773899     -0.0048643379     24.6924839019     78.5422439575     -59.2071456909
171 223    4   18     -0.1771799468     -9.6826448440     -0.0526751232     -0.0213721966     0.0108525466     0.0023263068     24.6924839019     78.5422439575     -59.2071456909
172 175    3   18     -0.2537982940     -9.7353200912     -0.0885899734     -0.0301607608     0.0446752071     -0.0083264999     25.2178573608     76.9608535766     -59.0384635925
173 127    4   19     -0.2537982940     -9.7353200912     -0.0885899734     -0.0301607608     0.0446752071     -0.0083264999     25.2178573608     76.9608535766     -59.0384635925
174  79    4   18     -0.2083061695     -9.8095445632     -0.0167602658     -0.0261659598     0.0191084728     -0.0093917798     25.2178573608     76.9608535766     -59.0384635925
175  31    3   18     -0.0526751232     -9.8310928344     -0.0646467447     -0.0117846691     -0.0024634613     -0.0037990567     25.2178573608     76.9608535766     -59.0384635925
175 240    4   17     -0.0526751232     -9.8310928344     -0.0646467447     -0.0117846691     -0.0024634613     -0.0037990567     25.2178573608     76.9608535766     -59.0384635925
176 193    4   17     -0.1580253696     -9.7185602188     -0.0023943238     -0.0056593065     0.0228369522     -0.0000705747     25.2178573608     76.9608535766     -59.0384635925
177 145    4   17     -0.1053502440     -9.7520809173     -0.0143659424     -0.0005992222     0.0438762474     0.0068537497     25.2178573608     76.9608535766     -59.0384635925
178  97    4   16     -0.1053502440     -9.7520809173     -0.0143659424     -0.0005992222     0.0438762474     0.0068537497     25.2178573608     76.9608535766     -59.0384635925
179  49    4   16     -0.2202777862     -9.7161655426     0.1292934894     -0.0168447518     0.0601217746     0.0143107151     25.2178573608     76.9608535766     -59.0384635925
180   1    4   15     -0.1292934894     -9.7472915649     0.0526751232     -0.0160457921     0.0404140853     0.0132454335     25.2178573608     76.9608535766     -59.0384635925
180 210    4   15     -0.1292934894     -9.7472915649     0.0526751232     -0.0160457921     0.0404140853     0.0132454335     25.2178573608     76.9608535766     -59.0384635925
181 162    4   15     -0.0909842967     -9.7616577148     -0.0718297100     -0.0051266665     0.0358866429     0.0055221486     24.6924839019     78.8936614990     -59.2071456909
182 114    4   14     -0.1963345432     -9.7520809173     -0.1101388931     -0.0176437129     0.0502679300     0.0095169506     24.6924839019     78.8936614990     -59.2071456909
183  66    4   14     -0.1963345432     -9.7520809173     -0.1101388931     -0.0176437129     0.0502679300     0.0095169506     24.6924839019     78.8936614990     -59.2071456909
184  19    4   13     -0.1436594247     -9.7760238647     -0.0383091812     -0.0141815519     0.0500016117     0.0135117530     24.6924839019     78.8936614990     -59.2071456909
184 227    4   14     -0.1819685935     -9.7401084899     -0.0071829710     -0.0243017172     0.0217716717     0.0121801531     24.6924839019     78.8936614990     -59.2071456909
185 179    3   14     -0.1819685935     -9.7401084899     -0.0071829710     -0.0243017172     0.0217716717     0.0121801531     24.6924839019     78.8936614990     -59.2071456909
186 131    3   13     -0.0838013267     -9.7879953384     0.0407035017     -0.0296281223     0.0151136693     0.0081853504     24.6924839019     78.8936614990     -59.2071456909
187  83    3   13     -0.1101388931     -9.7544746398     -0.0071829710     -0.0211058735     0.0598554563     0.0055221486     24.6924839019     78.8936614990     -59.2071456909
188  36    2   12     -0.1101388931     -9.7544746398     -0.0071829710     -0.0211058735     0.0598554563     0.0055221486     24.6924839019     78.8936614990     -59.2071456909
188 244    2   12     -0.1532367229     -9.7209539413     0.0047886476     -0.0189753150     0.1032656431     -0.0019348161     26.0934772491     78.1908187866     -58.1950569152
189 196    2   12     -0.2083061695     -9.7448978424     -0.1005615949     -0.0296281223     0.1064614772     -0.0064622583     26.0934772491     78.1908187866     -58.1950569152
190 149    3   13     -0.2083061695     -9.7448978424     -0.1005615949     -0.0296281223     0.1064614772     -0.0064622583     26.0934772491     78.1908187866     -58.1950569152
191 102    3   13     -0.2250664234     -9.7832069396     -0.2011231899     -0.0384166831     0.0806284236     -0.0051306581     26.0934772491     78.1908187866     -58.1950569152
192  54    2   12     -0.1604196929     -9.7496862411     -0.0071829710     -0.0424114894     0.0569259357     0.0041905479     26.0934772491     78.1908187866     -58.1950569152
193   7    2   13     -0.1604196929     -9.7496862411     -0.0071829710     -0.0424114894     0.0569259357     0.0041905479     26.0934772491     78.1908187866     -58.1950569152
193 215    2   12     -0.1747856235     -9.7568693161     -0.1580253696     -0.0437430906     0.0462731266     0.0068537497     26.0934772491     78.1908187866     -58.1950569152
194 168    2   11     -0.1292934894     -9.7784175872     -0.0526751232     -0.0512000560     0.0531974506     -0.0037990567     26.0934772491     78.1908187866     -58.1950569152
195 120    2   11     -0.1292934894     -9.7784175872     -0.0526751232     -0.0512000560     0.0531974506     -0.0037990567     26.0934772491     78.1908187866     -58.1950569152
196  73    3   12     -0.1268991470     -9.7640523910     -0.1173218607     -0.0314923572     0.0875527572     -0.0051306581     26.2686004638     78.7179489135     -57.3516502380
197  25    3   13     -0.1891515731     -9.7784175872     0.0981672668     -0.0282965183     0.0960750007     0.0073863897     26.2686004638     78.7179489135     -57.3516502380
197 233    2   12     -0.1891515731     -9.7784175872     0.0981672668     -0.0282965183     0.0960750007     0.0073863897     26.2686004638     78.7179489135     -57.3516502380
198 185    2   12     -0.1676026582     -9.8047552108     -0.0359148550     -0.0096541080     0.0827589893     0.0238982415     26.2686004638     78.7179489135     -57.3516502380
199 138    2   11     -0.2370380401     -9.7568693161     -0.0742240333     0.0009986981     0.0662471389     0.0204360771     26.2686004638     78.7179489135     -57.3516502380
200  90    2   11     -0.2370380401     -9.7568693161     -0.0742240333     0.0009986981     0.0662471389     0.0204360771     26.2686004638     78.7179489135     -57.3516502380
201  41    2   11     -0.2202777862     -9.7640523910     -0.1221105098     -0.0024634637     0.0417456865     0.0084516706     26.2686004638     78.7179489135     -57.3516502380
201 249    2   10     -0.2107004880     -9.7784175872     -0.1460537433     0.0172442293     0.0420120048     -0.0016684950     26.2686004638     78.7179489135     -57.3516502380
202 201    2   10     -0.2107004880     -9.7784175872     -0.1460537433     0.0172442293     0.0420120048     -0.0016684950     26.2686004638     78.7179489135     -57.3516502380
203 153    2    9     -0.2394323587     -9.7305316925     -0.1412650966     0.0151136684     0.0196411132     -0.0067285780     25.3929805755     77.8394012451     -56.8456077575
204 106    1    9     -0.1795742750     -9.7592630386     -0.1125332117     -0.0043277053     -0.0274975562     0.0047231884     25.3929805755     77.8394012451     -56.8456077575
205  59    1    9     -0.1795742750     -9.7592630386     -0.1125332117     -0.0043277053     -0.0274975562     0.0047231884     25.3929805755     77.8394012451     -56.8456077575
206  11    2    9     -0.2394323587     -9.7089824676     -0.0766183614     -0.0013981833     -0.0336229205     -0.0027337763     25.3929805755     77.8394012451     -56.8456077575
206 220    2    9     -0.1939402198     -9.7856006622     -0.1532367229     -0.0013981833     -0.0610538959     -0.0133865821     25.3929805755     77.8394012451     -56.8456077575
207 172    2    8     -0.1939402198     -9.7856006622     -0.1532367229     -0.0013981833     -0.0610538959     -0.0133865821     25.3929805755     77.8394012451     -56.8456077575
208 125    1    8     -0.1604196929     -9.7209539413     -0.0263375616     0.0060587806     -0.0519990062     -0.0189793090     25.3929805755     77.8394012451     -56.8456077575
209  77    1    8     -0.1268991470     -9.7568693161     0.0167602658     -0.0043277053     -0.0400146007     -0.0160497846     25.3929805755     77.8394012451     -56.8456077575
210  29    2    7     -0.1268991470     -9.7568693161     0.0167602658     -0.0043277053     -0.0400146007     -0.0160497846     25.3929805755     77.8394012451     -56.8456077575
210 237    1    6     -0.1029559254     -9.7472915649     -0.1125332117     -0.0024634637     -0.0197742710     0.0055221486     25.5681037902     78.7179489135     -57.0142860412
211 189    1    6     -0.1364764571     -9.7616577148     -0.0502807998     -0.0168447518     0.0127167880     0.0252298402     25.5681037902     78.7179489135     -57.0142860412
212 142    1    6     -0.1364764571     -9.7616577148     -0.0502807998     -0.0168447518     0.0127167880     0.0252298402     25.5681037902     78.7179489135     -57.0142860412
213  94    1    5     -0.1652083396     -9.7760238647     -0.1125332117     -0.0056593065     0.0374845623     0.0284256820     25.5681037902     78.7179489135     -57.0142860412
214  46    1    4     -0.3352053165     -9.5725059509     -0.1364764571     -0.0101867485     0.0414793634     0.0241645598     25.5681037902     78.7179489135     -57.0142860412
214 254    1    4     -0.3352053165     -9.5725059509     -0.1364764571     -0.0101867485     0.0414793634     0.0241645598     25.5681037902     78.7179489135     -57.0142860412
215 207    1    4     -0.0119716191     -9.9579925537     0.0574637699     -0.0485368537     -0.0176437115     0.0372142505     25.5681037902     78.7179489135     -57.0142860412
216 159    0    4     -0.1245048284     -9.7520809173     0.0023943238     -0.0410798835     0.0223043131     0.0609167385     25.5681037902     78.7179489135     -57.0142860412
217 111    1    4     -0.1245048284     -9.7520809173     0.0023943238     -0.0410798835     0.0223043131     0.0609167385     25.5681037902     78.7179489135     -57.0142860412
218  63    1    2     -0.1891515731     -9.7592630386     -0.0311262083     -0.0386830043     0.0601217746     0.0723685073     25.5681037902     78.7179489135     -57.0142860412
219  15    0    1     -0.2370380401     -9.7856006622     -0.1005615949     -0.0448083686     0.0670460987     0.0838202762     25.2178573608     78.0151138305     -57.6890144348
219 222    0    2     -0.2370380401     -9.7856006622     -0.1005615949     -0.0448083686     0.0670460987     0.0838202762     25.2178573608     78.0151138305     -57.6890144348
220 174    0    1     -0.3423882961     -9.8406705856     -0.1604196929     -0.0397482872     0.0547953701     0.0952720451     25.2178573608     78.0151138305     -57.6890144348
221 126    0    0     -0.3567542552     -9.8406705856     -0.1915459060     0.0097872629     0.0132494282     0.0646452236     25.2178573608     78.0151138305     -57.6890144348
222  78    0    0     -0.3567542552     -9.8406705856     -0.1915459060     0.0097872629     0.0132494282     0.0646452236     25.2178573608     78.0151138305     -57.6890144348
223  30    0    0     -0.2442210197     -9.8095445632     -0.1652083396     0.0473384094     -0.0274975562     0.0169739151     25.2178573608     78.0151138305     -57.6890144348
223 239    0    0     -0.2394323587     -9.6706733703     -0.1628140068     0.0643828964     -0.0160457906     0.0350836849     25.2178573608     78.0151138305     -57.6890144348
224 191    0    0     -0.2394323587     -9.6706733703     -0.1628140068     0.0643828964     -0.0160457906     0.0350836849     25.2178573608     78.0151138305     -57.6890144348
225 143    0    0     -0.2897131729     -9.6587018966     -0.1388707752     0.0854221916     0.0087219858     0.0689063453     25.2178573608     78.0151138305     -57.6890144348
226  95    0    0     -0.3399939537     -9.6323642730     0.0119716191     0.0201737499     -0.0053929829     0.0800917816     25.2178573608     78.7179489135     -59.0384635925
227  47    0    1     -0.3399939537     -9.6323642730     0.0119716191     0.0201737499     -0.0053929829     0.0800917816     25.2178573608     78.7179489135     -59.0384635925
227 255    0    1     -0.2968961238     -9.8502473831     -0.0909842967     -0.0229701161     0.0025966219     0.0510628938     25.2178573608     78.7179489135     -59.0384635925
228 207    0    1     -0.3711201906     -9.8622188568     -0.2897131729     0.0255001544     0.0284296779     0.0436059284     25.2178573608     78.7179489135     -59.0384635925
229 159    0    1     -0.3711201906     -9.8622188568     -0.2897131729     0.0255001544     0.0284296779     0.0436059284     25.2178573608     78.7179489135     -59.0384635925
230 111    0    1     -0.4166123390     -9.7664461135     -0.2729529142     0.0577248954     0.0055261440     0.0100495922     25.2178573608     78.7179489135     -59.0384635925
231  63    0    2     -0.3543598890     -9.7329254150     -0.1077445626     0.0476047229     -0.0437430858     -0.0115223407     25.2178573608     78.7179489135     -59.0384635925
232  15    0    2     -0.3543598890     -9.7329254150     -0.1077445626     0.0476047229     -0.0437430858     -0.0115223407     25.2178573608     78.7179489135     -59.0384635925
232 224    0    2     -0.3136564254     -9.6754617691     0.0239432382     0.0273643946     -0.0517326879     -0.0144518623     25.2178573608     78.7179489135     -59.0384635925
233 176    0    2     -0.2921074867     -9.7233486175     0.0359148550     0.0025966186     -0.0360198020     -0.0176477060     25.2178573608     79.4207916259     -58.0263748168
234 128    0    1     -0.2921074867     -9.7233486175     0.0359148550     0.0025966186     -0.0360198020     -0.0176477060     25.2178573608     79.4207916259     -58.0263748168
235  80    0    1     -0.3232336997     -9.7041940689     -0.0383091812     -0.0229701161     -0.0208395504     -0.0128539419     25.2178573608     79.4207916259     -58.0263748168
236  33    0    1     -0.3519655704     -9.7472915649     -0.0933786296     -0.0272312402     -0.0179100298     -0.0235067486     25.2178573608     79.4207916259     -58.0263748168
236 241    0    0     -0.3519655704     -9.7472915649     -0.0933786296     -0.0272312402     -0.0179100298     -0.0235067486     25.2178573608     79.4207916259     -58.0263748168
237 194    0    0     -0.3519655704     -9.8143329620     -0.2777415513     -0.0189753150     -0.0184426727     -0.0426817989     25.2178573608     79.4207916259     -58.0263748168
238 147    0    0     -0.3735145092     -9.8215160369     -0.2777415513     0.0001997370     -0.0386830043     -0.0674495744     25.2178573608     79.4207916259     -58.0263748168
239  99    0    1     -0.3735145092     -9.8215160369     -0.2777415513     0.0001997370     -0.0386830043     -0.0674495744     25.2178573608     79.4207916259     -58.0263748168
240  51    0    1     -0.3759088277     -9.7688407897     -0.2418267011     0.0297612762     -0.0727719783     -0.1004732728     25.2178573608     79.4207916259     -58.0263748168
241   4    0    2     -0.3280223608     -9.7065887451     -0.2418267011     0.0278970360     -0.1127200007     -0.1223115205     24.6924839019     78.5422439575     -58.5324211120
241 212    0    3     -0.3280223608     -9.7065887451     -0.2418267011     0.0278970360     -0.1127200007     -0.1223115205     24.6924839019     78.5422439575     -58.5324211120
242 164    0    2     -0.2202777862     -9.6778564453     -0.0574637699     -0.0104530680     -0.1542659521     -0.1223115205     24.6924839019     78.5422439575     -58.5324211120
243 118    0    3     -0.1699969768     -9.7305316925     -0.1676026582     -0.0232364368     -0.1276339292     -0.1199146385     24.6924839019     78.5422439575     -58.5324211120
244  71    0    4     -0.1699969768     -9.7305316925     -0.1676026582     -0.0232364368     -0.1276339292     -0.1199146385     24.6924839019     78.5422439575     -58.5324211120
245  25    1    4     -0.2490096569     -9.7544746398     -0.4740760803     -0.0197742748     -0.0874195957     -0.1079302430     24.6924839019     78.5422439575     -58.5324211120
245 233    1    4     -0.1245048284     -9.8382759094     -0.2394323587     -0.0213721966     -0.0916807079     -0.0767707824     24.6924839019     78.5422439575     -58.5324211120
246 186    0    4     -0.1245048284     -9.8382759094     -0.2394323587     -0.0213721966     -0.0916807079     -0.0767707824     24.6924839019     78.5422439575     -58.5324211120
247 140    1    5     -0.1915459060     -9.7760238647     -0.2418267011     0.0025966186     -0.0384166831     -0.0823635005     24.6924839019     78.5422439575     -58.5324211120
248  92    2    6     -0.1125332117     -9.7496862411     -0.1676026582     -0.0157794723     -0.0426778030     -0.0522693252     24.6924839019     78.5422439575     -58.5324211120
249  45    2    7     -0.1125332117     -9.7496862411     -0.1676026582     -0.0157794723     -0.0426778030     -0.0522693252     24.6924839019     78.5422439575     -58.5324211120
249 254    1    7     0.0742240333     -9.7257432937     -0.1484480619     -0.0149805116     -0.0096541051     -0.0067285780     24.8676090240     78.0151138305     -58.7010993957
250 206    1    7     0.0550694465     -9.7472915649     -0.0071829710     -0.0221711564     0.1171142935     0.0342847251     24.8676090240     78.0151138305     -58.7010993957
251 158    2    7     0.0550694465     -9.7472915649     -0.0071829710     -0.0221711564     0.1171142935     0.0342847251     24.8676090240     78.0151138305     -58.7010993957
252 110    2    7     -0.1029559254     -9.7448978424     0.0909842967     -0.0253669977     0.2002061843     0.0673084259     24.8676090240     78.0151138305     -58.7010993957
253  62    1    7     -0.1556310415     -9.8071498870     -0.1460537433     -0.0000665821     0.1930155277     0.1037942886     24.8676090240     78.0151138305     -58.7010993957
254  14    1    6     -0.1556310415     -9.8071498870     -0.1460537433     -0.0000665821     0.1930155277     0.1037942886     24.8676090240     78.0151138305     -58.7010993957
254 222    1    6     -0.2585869789     -9.7233486175     0.0550694465     -0.0096541080     0.1863575172     0.1021963596     24.8676090240     78.0151138305     -58.7010993957
255 174    1    5     -0.2657699346     -9.8047552108     -0.1005615949     -0.0128499507     0.1163153290     0.0966036415     24.8676090240     78.0151138305     -58.7010993957
  0 125    1    4     -0.2657699346     -9.8047552108     -0.1005615949     -0.0128499507     0.1163153290     0.0966036415     24.8676090240     78.0151138305     -58.7010993957
  1  77    0    4     -0.3184450626     -9.8119382858     -0.1053502440     -0.0027297849     0.0539964151     0.0752980232     26.0934772491     77.4879837036     -57.5203323364
  2  29    0    4     -0.2873188495     -9.8263044357     -0.0335205316     0.0100535845     -0.0136489081     0.0635799455     26.0934772491     77.4879837036     -57.5203323364
  2 236    0    4     -0.2873188495     -9.8263044357     -0.0335205316     0.0100535845     -0.0136489081     0.0635799455     26.0934772491     77.4879837036     -57.5203323364
  3 188    0    3     -0.3399939537     -9.7520809173     -0.0143659424     0.0215053510     -0.0466726112     0.0491986560     26.0934772491     77.4879837036     -57.5203323364
  4 140    0    2     -0.3112620830     -9.7041940689     -0.1029559254     0.0132494258     -0.0735709428     0.0193707962     26.0934772491     77.4879837036     -57.5203323364
  5  92    0    2     -0.3112620830     -9.7041940689     -0.1029559254     0.0132494258     -0.0735709428     0.0193707962     26.0934772491     77.4879837036     -57.5203323364
  6  44    0    2     -0.3399939537     -9.6850395202     -0.1532367229     -0.0037950649     -0.0895501518     -0.0101907408     26.0934772491     77.4879837036     -57.5203323364
  6 252    0    2     -0.2801358699     -9.7544746398     -0.1053502440     -0.0203069162     -0.0951428794     -0.0402849197     26.0934772491     77.4879837036     -57.5203323364
  7 205    0    2     -0.2801358699     -9.7544746398     -0.1053502440     -0.0203069162     -0.0951428794     -0.0402849197     26.0934772491     77.4879837036     -57.5203323364
  8 157    0    2     -0.2897131729     -9.7832069396     -0.2274607658     -0.0072572269     -0.0879522323     -0.0730422973     25.7432289123     78.1908187866     -57.1829681396
  9 110    0    2     -0.2394323587     -9.7305316925     -0.0718297100     -0.0165784335     -0.0964744758     -0.0839614295     25.7432289123     78.1908187866     -57.1829681396
 10  63    0    2     -0.2394323587     -9.7305316925     -0.0718297100     -0.0165784335     -0.0964744758     -0.0839614295     25.7432289123     78.1908187866     -57.1829681396
 11  15    0    1     -0.1652083396     -9.7688407897     -0.0694353866     -0.0179100332     -0.0844900703     -0.0863583087     25.7432289123     78.1908187866     -57.1829681396
 11 224    0    1     -0.1723913097     -9.7712354660     -0.1268991470     -0.0179100332     -0.0573254156     -0.0709117364     25.7432289123     78.1908187866     -57.1829681396
 12 177    0    1     -0.1723913097     -9.7712354660     -0.1268991470     -0.0179100332     -0.0573254156     -0.0709117364     25.7432289123     78.1908187866     -57.1829681396
 13 130    0    1     -0.1771799468     -9.7784175872     -0.2059118509     -0.0019308235     -0.0440094041     -0.0496061277     25.7432289123     78.1908187866     -57.1829681396
 14  82    0    1     -0.1604196929     -9.7113771438     -0.1628140068     0.0049935002     -0.0378840422     -0.0216425061     25.7432289123     78.1908187866     -57.1829681396
 15  34    0    0     -0.1604196929     -9.7113771438     -0.1628140068     0.0049935002     -0.0378840422     -0.0216425061     25.7432289123     78.1908187866     -57.1829681396
 15 243    0    1     -0.1388707752     -9.7496862411     -0.1412650966     -0.0029961037     -0.0131162667     -0.0037990567     25.5681037902     77.6636886596     -59.0384635925
 16 195    0    1     -0.1747856235     -9.7520809173     -0.1652083396     -0.0101867485     0.0180431900     0.0052558288     25.5681037902     77.6636886596     -59.0384635925
 17 147    0    1     -0.1747856235     -9.7520809173     -0.1652083396     -0.0101867485     0.0180431900     0.0052558288     25.5681037902     77.6636886596     -59.0384635925
 18  99    0    1     -0.1723913097     -9.7951784133     -0.1604196929     -0.0157794723     0.0239022350     0.0009947060     25.5681037902     77.6636886596     -59.0384635925
 19  50    0    0     -0.2011231899     -9.7568693161     -0.1747856235     -0.0037950649     0.0244348740     0.0023263068     25.5681037902     77.6636886596     -59.0384635925
 20   2    0    1     -0.2011231899     -9.7568693161     -0.1747856235     -0.0037950649     0.0244348740     0.0023263068     25.5681037902     77.6636886596     -59.0384635925
 20 210    0    1     -0.2035175085     -9.7161655426     -0.1412650966     -0.0075235471     0.0257664728     0.0023263068     25.5681037902     77.6636886596     -59.0384635925
 21 162    0    1     -0.2250664234     -9.7664461135     -0.0670410633     -0.0213721966     0.0215053534     -0.0112560212     25.5681037902     77.6636886596     -59.0384635925
 22 114    0    1     -0.2250664234     -9.7664461135     -0.0670410633     -0.0213721966     0.0215053534     -0.0112560212     25.5681037902     77.6636886596     -59.0384635925
 23  67    0    0     -0.2059118509     -9.7951784133     -0.1556310415     -0.0072572269     0.0057924633     -0.0386869955     26.2686004638     79.7722091674     -57.0142860412
 24  19    0    0     -0.1795742750     -9.7472915649     -0.1580253696     0.0055261402     -0.0048603429     -0.0599926090     26.2686004638     79.7722091674     -57.0142860412
 24 227    0    0     -0.1795742750     -9.7472915649     -0.1580253696     0.0055261402     -0.0048603429     -0.0599926090     26.2686004638     79.7722091674     -57.0142860412
 25 178    0    0     -0.1412650966     -9.7544746398     -0.1388707752     -0.0043277053     -0.0179100298     -0.0645200538     26.2686004638     79.7722091674     -57.0142860412
 26 131    0    0     -0.1316878080     -9.7353200912     -0.1005615949     -0.0139152299     -0.0229701137     -0.0530682849     26.2686004638     79.7722091674     -57.0142860412
 27  83    0    0     -0.1316878080     -9.7353200912     -0.1005615949     -0.0139152299     -0.0229701137     -0.0530682849     26.2686004638     79.7722091674     -57.0142860412
 28  35    0    0     -0.1101388931     -9.7544746398     -0.1221105098     -0.0370850849     -0.0179100298     -0.0386869955     26.2686004638     79.7722091674     -57.0142860412
 28 243    0    0     -0.1604196929     -9.7712354660     -0.1676026582     -0.0677119016     -0.0051266627     -0.0184466657     26.2686004638     79.7722091674     -57.0142860412
 29 195    0    0     -0.1604196929     -9.7712354660     -0.1676026582     -0.0677119016     -0.0051266627     -0.0184466657     26.2686004638     79.7722091674     -57.0142860412
 30 148    0    0     -0.1340821266     -9.7329254150     -0.1987288665     -0.0562601375     -0.0128499484     -0.0109897005     26.2686004638     79.7722091674     -57.0142860412
 31 100    0    0     -0.1604196929     -9.7903900146     -0.2394323587     -0.0248343563     -0.0083225059     -0.0237730717     25.5681037902     77.3122711181     -55.6648368835
 32  53    0    0     -0.1604196929     -9.7903900146     -0.2394323587     -0.0248343563     -0.0083225059     -0.0237730717     25.5681037902     77.3122711181     -55.6648368835
 33   5    0    0     -0.1340821266     -9.7856006622     -0.1771799468     0.0151136684     -0.0189753112     -0.0440134048     25.5681037902     77.3122711181     -55.6648368835
 33 214    0    0     -0.1029559254     -9.7712354660     -0.1795742750     0.0268317556     -0.0312260389     -0.0464102840     25.5681037902     77.3122711181     -55.6648368835
 34 166    0    0     -0.1029559254     -9.7712354660     -0.1795742750     0.0268317556     -0.0312260389     -0.0464102840     25.5681037902     77.3122711181     -55.6648368835
 35 119    0    0     -0.0478864765     -9.7161655426     -0.1699969768     0.0233695888     -0.0282965183     -0.0365564370     25.5681037902     77.3122711181     -55.6648368835
 36  72    0    0     -0.0574637699     -9.7065887451     -0.1484480619     -0.0104530680     -0.0051266627     -0.0037990567     25.5681037902     77.3122711181     -55.6648368835
 37  24    0    0     -0.0574637699     -9.7065887451     -0.1484480619     -0.0104530680     -0.0051266627     -0.0037990567     25.5681037902     77.3122711181     -55.6648368835
 37 232    0    0     -0.0981672668     -9.7353200912     -0.1867572593     -0.0378840446     0.0119178283     0.0260288000     25.5681037902     77.3122711181     -55.6648368835
 38 184    0    0     -0.1245048284     -9.8095445632     -0.2154891252     -0.0338892412     0.0105862259     0.0310888862     25.3929805755     79.2450790405     -57.5203323364
 39 136    0    0     -0.1245048284     -9.8095445632     -0.2154891252     -0.0338892412     0.0105862259     0.0310888862     25.3929805755     79.2450790405     -57.5203323364
 40  88    0    0     -0.1340821266     -9.7999668121     -0.2394323587     0.0012650191     0.0036619021     0.0217676782     25.3929805755     79.2450790405     -57.5203323364
 41  40    0    0     -0.1029559254     -9.7425031661     -0.1987288665     0.0372182416     -0.0008655404     0.0119138324     25.3929805755     79.2450790405     -57.5203323364
 41 248    0    0     -0.1029559254     -9.7425031661     -0.1987288665     0.0372182416     -0.0008655404     0.0119138324     25.3929805755     79.2450790405     -57.5203323364
 42 200    0    0     -0.1125332117     -9.7496862411     -0.1484480619     0.0377508759     0.0031292619     0.0212350368     25.3929805755     79.2450790405     -57.5203323364
 43 152    0    0     -0.1460537433     -9.7377147674     -0.1556310415     0.0167115869     0.0057924633     0.0292246389     25.3929805755     79.2450790405     -57.5203323364
 44 104    0    0     -0.1460537433     -9.7377147674     -0.1556310415     0.0167115869     0.0057924633     0.0292246389     25.3929805755     79.2450790405     -57.5203323364
 45  56    0    0     -0.1316878080     -9.7664461135     -0.1652083396     -0.0056593065     0.0063251042     0.0286920051     25.3929805755     79.2450790405     -57.5203323364
 46   8    0    0     -0.1436594247     -9.7736291885     -0.1819685935     -0.0093877878     0.0068577442     0.0308225631     25.0427322387     78.5422439575     -57.5203323364
 46 216    0    0     -0.1436594247     -9.7736291885     -0.1819685935     -0.0093877878     0.0068577442     0.0308225631     25.0427322387     78.5422439575     -57.5203323364
 47 168    0    0     -0.1891515731     -9.7808122634     -0.1676026582     -0.0021971445     -0.0000665798     0.0129791128     25.0427322387     78.5422439575     -57.5203323364
 48 121    0    0     -0.1843629074     -9.7520809173     -0.1436594247     -0.0005992222     -0.0133825874     -0.0261699533     25.0427322387     78.5422439575     -57.5203323364
 49  74    0    0     -0.1843629074     -9.7520809173     -0.1436594247     -0.0005992222     -0.0133825874     -0.0261699533     25.0427322387     78.5422439575     -57.5203323364
 50  26    0    0     -0.1268991470     -9.7712354660     -0.1771799468     -0.0088551473     -0.0251006746     -0.0639874076     25.0427322387     78.5422439575     -57.5203323364
 50 235    0    0     -0.1029559254     -9.7185602188     -0.1436594247     -0.0256333160     -0.0184426727     -0.0666506195     25.0427322387     78.5422439575     -57.5203323364
 51 188    0    0     -0.1029559254     -9.7185602188     -0.1436594247     -0.0256333160     -0.0184426727     -0.0666506195     25.0427322387     78.5422439575     -57.5203323364
 52 141    0    0     -0.0574637699     -9.7185602188     -0.1843629074     -0.0527979755     -0.0216385126     -0.0525356483     25.0427322387     78.5422439575     -57.5203323364
 53  94    0    0     -0.1101388931     -9.7736291885     -0.2011231899     -0.0818268680     -0.0237690734     -0.0408175563     25.3929805755     77.1365661621     -56.5082435607
 54  46    0    0     -0.1101388931     -9.7736291885     -0.2011231899     -0.0818268680     -0.0237690734     -0.0408175563     25.3929805755     77.1365661621     -56.5082435607
 54 255    0    0     -0.0478864765     -9.8430643081     -0.2705585718     -0.0741035890     -0.1579944372     -0.0133865821     25.3929805755     77.1365661621     -56.5082435607
 55 208    0    0     -0.0670410633     -9.8263044357     -0.2585869789     -0.0245680356     -0.1369551420     -0.0370890760     25.3929805755     77.1365661621     -56.5082435607
 56 160    0    0     -0.0670410633     -9.8263044357     -0.2585869789     -0.0245680356     -0.1369551420     -0.0370890760     25.3929805755     77.1365661621     -56.5082435607
 57 112    0    0     -0.0502807998     -9.7257432937     -0.2370380401     0.0220379924     -0.0722393465     -0.0509377241     25.3929805755     77.1365661621     -56.5082435607
 58  65    0    0     -0.0478864765     -9.7257432937     -0.2154891252     0.0366856002     -0.0346882009     -0.0533346080     25.3929805755     77.1365661621     -56.5082435607
 59  17    0    0     -0.0478864765     -9.7257432937     -0.2154891252     0.0366856002     -0.0346882009     -0.0533346080     25.3929805755     77.1365661621     -56.5082435607
 59 225    0    0     -0.0335205316     -9.8047552108     -0.1723913097     0.0137820672     -0.0117846667     -0.0418828392     25.3929805755     77.1365661621     -56.5082435607
 60 177    0    0     -0.0550694465     -9.7951784133     -0.1652083396     -0.0115183484     -0.0021971411     -0.0184466657     25.3929805755     77.1365661621     -56.5082435607
 61 130    0    0     -0.0550694465     -9.7951784133     -0.1652083396     -0.0115183484     -0.0021971411     -0.0184466657     25.3929805755     77.1365661621     -56.5082435607
 62  83    0    0     -0.0502807998     -9.6970109939     -0.2107004880     -0.0368187665     -0.0005992200     0.0047231884     24.3422374725     78.5422439575     -56.8456077575
 63  34    0    0     -0.0646467447     -9.7113771438     -0.2322494029     -0.0567927742     -0.0266985940     0.0252298402     24.3422374725     78.5422439575     -56.8456077575
 63 243    0    0     -0.0646467447     -9.7113771438     -0.2322494029     -0.0567927742     -0.0266985940     0.0252298402     24.3422374725     78.5422439575     -56.8456077575
 64 195    0    0     -0.0694353866     -9.7999668121     -0.2753472328     -0.0557274913     -0.0165784301     0.0215013599     24.3422374725     78.5422439575     -56.8456077575
 65 148    0    0     -0.0909842967     -9.8071498870     -0.2346437215     -0.0232364368     -0.0083225059     0.0041905479     24.3422374725     78.5422439575     -56.8456077575
 66 100    0    0     -0.0909842967     -9.8071498870     -0.2346437215     -0.0232364368     -0.0083225059     0.0041905479     24.3422374725     78.5422439575     -56.8456077575
 67  52    0    0     -0.0814070034     -9.7688407897     -0.2561926364     0.0049935002     -0.0125836265     -0.0141855430     24.3422374725     78.5422439575     -56.8456077575
 68   4    0    0     -0.1795742750     -9.5677175521     -0.2059118509     0.0025966186     -0.0533306121     -0.0224414682     24.3422374725     78.5422439575     -56.8456077575
 68 213    0    0     -0.1795742750     -9.5677175521     -0.2059118509     0.0025966186     -0.0533306121     -0.0224414682     24.3422374725     78.5422439575     -56.8456077575
 69 165    0    0     0.0071829710     -9.7736291885     -0.2921074867     -0.0192416334     -0.1308297872     -0.0235067486     23.8168640136     78.0151138305     -58.0263748168
 70 118    0    0     -0.1173218607     -9.6706733703     -0.2178834438     0.0017976593     -0.0823595046     -0.0437470817     23.8168640136     78.0151138305     -58.0263748168
 71  70    0    0     -0.1173218607     -9.6706733703     -0.2178834438     0.0017976593     -0.0823595046     -0.0437470817     23.8168640136     78.0151138305     -58.0263748168
 72  22    0    0     0.0047886476     -9.8430643081     -0.2801358699     0.0129831051     -0.1241717815     -0.0453450012     23.8168640136     78.0151138305     -58.0263748168
 72 230    0    0     0.0000000000     -9.8430643081     -0.2705585718     0.0649155378     -0.0426778030     -0.0469429206     23.8168640136     78.0151138305     -58.0263748168
 73 181    0    0     0.0000000000     -9.8430643081     -0.2705585718     0.0649155378     -0.0426778030     -0.0469429206     23.8168640136     78.0151138305     -58.0263748168
 74 131    0    0     -0.0095772953     -9.7879953384     -0.2202777862     0.0990045166     -0.0099204254     -0.0272352337     23.8168640136     78.0151138305     -58.0263748168
 75  84    0    0     -0.0167602658     -9.7161655426     -0.1819685935     0.1037982821     0.0015313410     -0.0109897005     23.8168640136     78.0151138305     -58.0263748168
 76  36    0    0     -0.0167602658     -9.7161655426     -0.1819685935     0.1037982821     0.0015313410     -0.0109897005     23.8168640136     78.0151138305     -58.0263748168
 76 244    0    0     -0.0047886476     -9.7041940689     -0.1364764571     0.0942107582     0.0137820672     0.0009947060     22.9412441253     77.8394012451     -56.8456077575
 77 195    0    0     0.0047886476     -9.7113771438     -0.1029559254     0.0718398618     0.0276307153     0.0201697564     22.9412441253     77.8394012451     -56.8456077575
 78 147    0    0     0.0047886476     -9.7113771438     -0.1029559254     0.0718398618     0.0276307153     0.0201697564     22.9412441253     77.8394012451     -56.8456077575
 79  99    0    0     -0.0239432382     -9.7496862411     -0.0933786296     0.0167115869     0.0324244785     0.0499976110     22.9412441253     77.8394012451     -56.8456077575
 80  51    0    0     -0.0981672668     -9.7520809173     -0.1053502440     -0.0496021318     0.0294949579     0.0654441833     22.9412441253     77.8394012451     -56.8456077575
 81   3    0    0     -0.0981672668     -9.7520809173     -0.1053502440     -0.0496021318     0.0294949579     0.0654441833     22.9412441253     77.8394012451     -56.8456077575
 81 211    0    0     -0.0838013267     -9.7233486175     -0.0909842967     -0.0946102333     -0.0045940222     0.0470680904     22.9412441253     77.8394012451     -56.8456077575
 82 163    0    0     -0.1436594247     -9.7951784133     -0.2322494029     -0.1358898758     -0.0112520265     -0.0006032148     22.9412441253     77.8394012451     -56.8456077575
 83 115    0    0     -0.1436594247     -9.7951784133     -0.2322494029     -0.1358898758     -0.0112520265     -0.0006032148     22.9412441253     77.8394012451     -56.8456077575
 84  68    0    0     -0.1077445626     -9.8143329620     -0.2801358699     -0.0940775966     -0.0248343563     -0.0773034191     23.6417407989     78.8936614990     -56.5082435607
 85  21    0    0     -0.0239432382     -9.7784175872     -0.2322494029     -0.0314923572     -0.0408135652     -0.1292358512     23.6417407989     78.8936614990     -56.5082435607
 85 229    0    0     -0.0239432382     -9.7784175872     -0.2322494029     -0.0314923572     -0.0408135652     -0.1292358512     23.6417407989     78.8936614990     -56.5082435607
 86 182    0    0     -0.1149275422     -9.6922225952     -0.2107004880     0.0031292586     -0.1492058658     -0.1065986394     23.6417407989     78.8936614990     -56.5082435607
 87 134   -1    0     0.1532367229     -9.8263044357     -0.2394323587     0.0084556627     -0.2807680130     -0.0490734863     23.6417407989     78.8936614990     -56.5082435607
 88  86   -1    0     0.1532367229     -9.8263044357     -0.2394323587     0.0084556627     -0.2807680130     -0.0490734863     23.6417407989     78.8936614990     -56.5082435607
 89  38   -1    0     0.0742240333     -9.7712354660     -0.2537982940     0.0249675130     -0.1521353816     -0.0269689106     23.6417407989     78.8936614990     -56.5082435607
 89 246   -1    0     0.0095772953     -9.8023614883     -0.2322494029     0.0542627334     -0.0967407989     -0.0035327367     23.6417407989     78.8936614990     -56.5082435607
 90 198    0    0     0.0095772953     -9.8023614883     -0.2322494029     0.0542627334     -0.0967407989     -0.0035327367     23.6417407989     78.8936614990     -56.5082435607
 91 150    0    0     -0.0143659424     -9.8095445632     -0.2346437215     0.0758346605     -0.1209759354     0.0207023978     24.5173606872     78.7179489135     -57.0142860412
 92 102   -1    0     -0.1125332117     -9.7017993927     -0.1915459060     0.0803621101     -0.1555975532     0.0388121652     24.5173606872     78.7179489135     -57.0142860412
 93  55   -1    0     -0.1125332117     -9.7017993927     -0.1915459060     0.0803621101     -0.1555975532     0.0388121652     24.5173606872     78.7179489135     -57.0142860412
 94   8    0    0     0.0023943238     -9.7209539413     -0.1221105098     0.0561269760     -0.1822295665     0.0385458469     24.5173606872     78.7179489135     -57.0142860412
 94 215   -1    0     -0.1364764571     -9.6419420242     -0.0838013267     0.0095209417     -0.1603913211     0.0175065541     24.5173606872     78.7179489135     -57.0142860412
 95 168   -1    0     -0.1364764571     -9.6419420242     -0.0838013267     0.0095209417     -0.1603913211     0.0175065541     24.5173606872     78.7179489135     -57.0142860412
