# Supplementary material for: A localization method for wireless capsule endoscopy using side wall cameras and IMU sensor
Source: Sci Rep. 2021 May 27;11:11204. doi: 10.1038/s41598-021-90523-w (PMC8160358; doi:10.1038/s41598-021-90523-w)
Supplement: Supplementary file 1 — Supplementary Information. [file 41598_2021_90523_MOESM1_ESM.zip › data/sup6]

190 234    0    0     -0.2705585718     -9.7329254150     0.1795742750     -0.0301607608     0.0087219858     0.0015273462     46.4078598022     77.4879837036     -39.6401100158
191 185    0    0     -0.2705585718     -9.7329254150     0.1795742750     -0.0301607608     0.0087219858     0.0015273462     46.4078598022     77.4879837036     -39.6401100158
192 137    0  -19     -0.3016848087     -9.7568693161     0.1915459060     -0.0469389295     0.0097872657     0.0092506303     46.4078598022     77.4879837036     -39.6401100158
193  89    0    0     -0.3232336997     -9.8095445632     0.1077445626     -0.0501347732     0.0076567049     0.0012610261     46.2327384948     79.4207916259     -38.4593429565
194  41    0    3     -0.3232336997     -9.8095445632     0.1077445626     -0.0501347732     0.0076567049     0.0012610261     46.2327384948     79.4207916259     -38.4593429565
194 248    0    0     -0.2945018005     -9.7305316925     0.1245048284     -0.0309597229     -0.0032624220     -0.0131202626     46.2327384948     79.4207916259     -38.4593429565
195 201    0    0     -0.2992904472     -9.7592630386     0.1723913097     -0.0104530680     -0.0091214656     -0.0261699533     46.2327384948     79.4207916259     -38.4593429565
196 153    0    0     -0.2992904472     -9.7592630386     0.1723913097     -0.0104530680     -0.0091214656     -0.0261699533     46.2327384948     79.4207916259     -38.4593429565
197 106    0    0     -0.2777415513     -9.7448978424     0.1508424043     -0.0080561866     -0.0128499484     -0.0293657922     46.2327384948     79.4207916259     -38.4593429565
198  59    0    0     -0.3112620830     -9.7377147674     0.1388707752     -0.0221711564     -0.0112520265     -0.0322953176     46.2327384948     79.4207916259     -38.4593429565
199  11    0    0     -0.3112620830     -9.7377147674     0.1388707752     -0.0221711564     -0.0112520265     -0.0322953176     46.2327384948     79.4207916259     -38.4593429565
199 220    0    0     -0.2777415513     -9.7544746398     0.1316878080     -0.0424114894     -0.0211058712     -0.0370890760     46.2327384948     79.4207916259     -38.4593429565
200 173    0    0     -0.2537982940     -9.7281370162     0.1005615949     -0.0522653341     -0.0251006746     -0.0418828392     48.1590995788     77.4879837036     -38.2906608581
201 125    0    0     -0.2537982940     -9.7281370162     0.1005615949     -0.0522653341     -0.0251006746     -0.0418828392     48.1590995788     77.4879837036     -38.2906608581
202  77    0    0     -0.2466153383     -9.8263044357     0.0957729530     -0.0429441261     -0.0208395504     -0.0392196416     48.1590995788     77.4879837036     -38.2906608581
203  29    0    0     -0.2274607658     -9.7832069396     0.0646467447     -0.0274975585     -0.0197742710     -0.0349585151     48.1590995788     77.4879837036     -38.2906608581
203 238    0    0     -0.2274607658     -9.7832069396     0.0646467447     -0.0274975585     -0.0197742710     -0.0349585151     48.1590995788     77.4879837036     -38.2906608581
204 190    0    0     -0.2370380401     -9.7640523910     0.1101388931     -0.0083225069     -0.0173773899     -0.0264362716     48.1590995788     77.4879837036     -38.2906608581
205 142    0    0     -0.2154891252     -9.7640523910     0.1005615949     0.0049935002     -0.0120509874     -0.0181803436     48.1590995788     77.4879837036     -38.2906608581
206  94    0    0     -0.2154891252     -9.7640523910     0.1005615949     0.0049935002     -0.0120509874     -0.0181803436     48.1590995788     77.4879837036     -38.2906608581
207  45    0    0     -0.1939402198     -9.7041940689     0.1316878080     0.0129831051     -0.0024634613     -0.0016684950     48.1590995788     77.4879837036     -38.2906608581
207 253    0    0     -0.1987288665     -9.7448978424     0.1077445626     -0.0229701161     0.0153799891     0.0252298402     46.9332313537     78.3665313720     -38.4593429565
208 205    0    0     -0.1987288665     -9.7448978424     0.1077445626     -0.0229701161     0.0153799891     0.0252298402     46.9332313537     78.3665313720     -38.4593429565
209 158    0    0     -0.2777415513     -9.7640523910     0.0814070034     -0.0671792602     0.0252338361     0.0513292121     46.9332313537     78.3665313720     -38.4593429565
210 110    0    0     -0.2992904472     -9.7448978424     0.0670410633     -0.0850227165     0.0169779086     0.0324204874     46.9332313537     78.3665313720     -38.4593429565
211  62    0    0     -0.2992904472     -9.7448978424     0.0670410633     -0.0850227165     0.0169779086     0.0324204874     46.9332313537     78.3665313720     -38.4593429565
212  14    0    0     -0.2729529142     -9.7233486175     0.0478864765     -0.0639834165     0.0009987009     0.0020599868     46.9332313537     78.3665313720     -38.4593429565
212 222    0    0     -0.2849245071     -9.7879953384     0.0095772953     -0.0405472469     -0.0072572236     -0.0144518623     46.9332313537     78.3665313720     -38.4593429565
213 175    0    0     -0.2849245071     -9.7879953384     0.0095772953     -0.0405472469     -0.0072572236     -0.0144518623     46.9332313537     78.3665313720     -38.4593429565
214 127    0    0     -0.2490096569     -9.7856006622     0.0718297100     -0.0059256258     -0.0141815481     -0.0205772256     46.9332313537     78.3665313720     -38.4593429565
215  80    0    0     -0.2609812974     -9.8119382858     0.0311262083     -0.0019308235     -0.0093877849     -0.0264362716     47.2834815979     77.6636886596     -37.7846145629
216  32    0    0     -0.2609812974     -9.8119382858     0.0311262083     -0.0019308235     -0.0093877849     -0.0264362716     47.2834815979     77.6636886596     -37.7846145629
216 240    0    0     -0.2705585718     -9.7616577148     0.0550694465     -0.0037950649     -0.0077898645     -0.0346921968     47.2834815979     77.6636886596     -37.7846145629
217 193    0    0     -0.2561926364     -9.7017993927     0.0766183614     -0.0083225069     -0.0213721942     -0.0394859580     47.2834815979     77.6636886596     -37.7846145629
218 146    0    0     -0.2561926364     -9.7017993927     0.0766183614     -0.0083225069     -0.0213721942     -0.0394859580     47.2834815979     77.6636886596     -37.7846145629
219  98    0    0     -0.2370380401     -9.7281370162     0.0694353866     -0.0128499507     -0.0304270792     -0.0490734863     47.2834815979     77.6636886596     -37.7846145629
220  50    0    0     -0.2107004880     -9.7448978424     0.0574637699     -0.0219048357     -0.0320249986     -0.0607915782     47.2834815979     77.6636886596     -37.7846145629
221   3    0    0     -0.2107004880     -9.7448978424     0.0574637699     -0.0219048357     -0.0320249986     -0.0607915782     47.2834815979     77.6636886596     -37.7846145629
221 211    0    0     -0.1915459060     -9.8071498870     0.0454921483     -0.0301607608     -0.0285628366     -0.0669169378     47.2834815979     77.6636886596     -37.7846145629
222 163    0    0     -0.1963345432     -9.7927837371     0.0239432382     -0.0219048357     -0.0251006746     -0.0717107009     47.2834815979     77.6636886596     -37.7846145629
223 116    0    0     -0.1963345432     -9.7927837371     0.0239432382     -0.0219048357     -0.0251006746     -0.0717107009     47.2834815979     77.6636886596     -37.7846145629
224  69    0    0     -0.1987288665     -9.7808122634     -0.0287318849     0.0153799867     -0.0296281147     -0.0807655811     47.9839782714     77.3122711181     -40.1461563110
225  22    0    0     -0.1676026582     -9.7688407897     0.0191545906     0.0529311275     -0.0416125249     -0.0951468658     47.9839782714     77.3122711181     -40.1461563110
225 230    0    0     -0.1676026582     -9.7688407897     0.0191545906     0.0529311275     -0.0416125249     -0.0951468658     47.9839782714     77.3122711181     -40.1461563110
226 183    0    0     -0.1676026582     -9.7305316925     0.0622524166     0.0707745838     -0.0490694904     -0.1050007224     47.9839782714     77.3122711181     -40.1461563110
227 136    0    0     -0.1436594247     -9.7496862411     0.0454921483     0.0326907992     -0.1835611820     -0.0221751475     47.9839782714     77.3122711181     -40.1461563110
228  89    0    0     -0.1436594247     -9.7496862411     0.0454921483     0.0326907992     -0.1835611820     -0.0221751475     47.9839782714     77.3122711181     -40.1461563110
229  42    0    0     -0.1963345432     -9.7017993927     0.0215489125     0.0273643946     -0.2232428789     -0.0184466657     47.9839782714     77.3122711181     -40.1461563110
229 251    0    0     -0.0885899734     -9.7568693161     0.0933786296     0.0207063913     -0.2514728069     -0.0253709888     47.9839782714     77.3122711181     -40.1461563110
230 203    0    0     -0.0885899734     -9.7568693161     0.0933786296     0.0207063913     -0.2514728069     -0.0253709888     47.9839782714     77.3122711181     -40.1461563110
231 156    0    0     -0.1699969768     -9.7353200912     0.0263375616     0.0255001544     -0.2203133583     -0.0549325275     47.2834815979     77.3122711181     -39.1340675354
232 109    0    0     -0.0430978250     -9.7951784133     0.1077445626     0.0255001544     -0.2069973468     -0.0442797231     47.2834815979     77.3122711181     -39.1340675354
233  61    0    0     -0.0430978250     -9.7951784133     0.1077445626     0.0255001544     -0.2069973468     -0.0442797231     47.2834815979     77.3122711181     -39.1340675354
234  14    0    1     -0.0526751232     -9.7305316925     0.1125332117     0.0286959934     -0.1558638668     -0.0384206771     47.2834815979     77.3122711181     -39.1340675354
234 223    0    1     0.0119716191     -9.6730680465     0.2154891252     0.0047271814     -0.1300308108     -0.0133865821     47.2834815979     77.3122711181     -39.1340675354
235 175    0    0     0.0119716191     -9.6730680465     0.2154891252     0.0047271814     -0.1300308108     -0.0133865821     47.2834815979     77.3122711181     -39.1340675354
236 128    0    0     -0.0023943238     -9.7712354660     0.1556310415     -0.0213721966     -0.0557274913     -0.0181803436     47.2834815979     77.3122711181     -39.1340675354
237  81    0    0     -0.0885899734     -9.7999668121     0.0814070034     -0.0373514032     0.0028629419     -0.0077938594     47.2834815979     77.3122711181     -39.1340675354
238  33    0    0     -0.0885899734     -9.7999668121     0.0814070034     -0.0373514032     0.0028629419     -0.0077938594     47.2834815979     77.3122711181     -39.1340675354
238 241    0    0     -0.0981672668     -9.7903900146     0.0526751232     -0.0216385149     0.0121841478     0.0105822312     46.9332313537     77.6636886596     -38.7967033386
239 194    0    0     -0.0981672668     -9.8119382858     0.0119716191     0.0225706315     0.0201737523     0.0145770335     46.9332313537     77.6636886596     -38.7967033386
240 146    0    0     -0.0981672668     -9.8119382858     0.0119716191     0.0225706315     0.0201737523     0.0145770335     46.9332313537     77.6636886596     -38.7967033386
241  98    0    0     -0.0957729530     -9.7999668121     0.0598580884     0.0774325847     0.0220379948     0.0153759946     46.9332313537     77.6636886596     -38.7967033386
242  50    0    0     -0.0790126848     -9.7496862411     0.0861956501     0.1208427786     0.0268317556     0.0233655977     46.9332313537     77.6636886596     -38.7967033386
243   2    0    0     -0.0790126848     -9.7496862411     0.0861956501     0.1208427786     0.0268317556     0.0233655977     46.9332313537     77.6636886596     -38.7967033386
243 210    0    2     -0.1723913097     -9.7329254150     -0.2011231899     0.0193747892     0.1213754177     0.0047231884     46.9332313537     77.6636886596     -38.7967033386
244 163    0    4     -0.1987288665     -9.7879953384     -0.0861956501     -0.0157794723     0.1405504703     -0.0179140272     46.9332313537     77.6636886596     -38.7967033386
245 116    0    5     -0.1987288665     -9.7879953384     -0.0861956501     -0.0157794723     0.1405504703     -0.0179140272     46.9332313537     77.6636886596     -38.7967033386
246  68    1    7     -0.0981672668     -9.7472915649     -0.1891515731     -0.0005992222     0.1059288501     -0.0195119457     46.9332313537     78.7179489135     -40.1461563110
247  21    2    8     -0.1388707752     -9.7209539413     -0.1532367229     -0.0051266665     0.1349577426     -0.0216425061     46.9332313537     78.7179489135     -40.1461563110
247 230    1    9     -0.1388707752     -9.7209539413     -0.1532367229     -0.0051266665     0.1349577426     -0.0216425061     46.9332313537     78.7179489135     -40.1461563110
248 183    1   11     -0.1532367229     -9.7975721359     -0.1197161788     -0.0048603448     0.1296313400     -0.0022011361     46.9332313537     78.7179489135     -40.1461563110
249 136    2   12     -0.1436594247     -9.7760238647     -0.3328109979     0.0252338314     0.0979392433     0.0049895086     46.9332313537     78.7179489135     -40.1461563110
250  89    1   13     -0.1436594247     -9.7760238647     -0.3328109979     0.0252338314     0.0979392433     0.0049895086     46.9332313537     78.7179489135     -40.1461563110
251  42    1   15     -0.0598580884     -9.7496862411     -0.3375996351     0.0313591957     0.0920802021     0.0108485519     46.9332313537     78.7179489135     -40.1461563110
251 250    1   16     -0.1460537433     -9.7640523910     -0.2035175085     0.0215053510     0.1208427667     0.0009947060     46.9332313537     78.7179489135     -40.1461563110
252 202    1   18     -0.1460537433     -9.7640523910     -0.2035175085     0.0215053510     0.1208427667     0.0009947060     46.9332313537     78.7179489135     -40.1461563110
253 154    3   21     -0.0814070034     -9.7784175872     -0.1364764571     0.0092546234     0.0936781120     0.0039242279     46.9332313537     78.7179489135     -40.1461563110
254 107    3   23     -0.1316878080     -9.8047552108     0.2250664234     -0.0085888271     0.0824926757     -0.0077938594     46.7581100463     78.1908187866     -40.3148345947
255  59    2   24     -0.1316878080     -9.8047552108     0.2250664234     -0.0085888271     0.0824926757     -0.0077938594     46.7581100463     78.1908187866     -40.3148345947
  0  11    2   24     -0.1460537433     -9.7568693161     0.0095772953     0.0047271814     0.0534637689     -0.0051306581     46.7581100463     78.1908187866     -40.3148345947
  0 219    2   25     -0.1867572593     -9.7448978424     0.0478864765     0.0156463074     0.0111188662     -0.0006032148     46.7581100463     78.1908187866     -40.3148345947
  1 171    1   26     -0.1867572593     -9.7448978424     0.0478864765     0.0156463074     0.0111188662     -0.0006032148     46.7581100463     78.1908187866     -40.3148345947
  2 123    1   25     -0.1316878080     -9.7448978424     -0.1197161788     0.0100535845     -0.0085888252     0.0012610261     46.7581100463     78.1908187866     -40.3148345947
  3  75    2   26     -0.0957729530     -9.7448978424     -0.1628140068     0.0100535845     -0.0400146007     0.0023263068     46.7581100463     78.1908187866     -40.3148345947
  4  26    2   27     -0.0957729530     -9.7448978424     -0.1628140068     0.0100535845     -0.0400146007     0.0023263068     46.7581100463     78.1908187866     -40.3148345947
  4 234    2   27     -0.1436594247     -9.7065887451     -0.1556310415     0.0113851857     -0.0770331001     0.0089843101     46.7581100463     78.1908187866     -40.3148345947
  5 186    2   30     -0.0502807998     -9.7832069396     0.0574637699     -0.0147141909     -0.0727719783     0.0060547885     44.8317451477     77.6636886596     -40.4835166931
  6 139    2   31     -0.0502807998     -9.7832069396     0.0574637699     -0.0147141909     -0.0727719783     0.0060547885     44.8317451477     77.6636886596     -40.4835166931
  7  91    2   31     -0.1053502440     -9.7425031661     -0.0957729530     -0.0203069162     -0.0376177191     -0.0163161039     44.8317451477     77.6636886596     -40.4835166931
  8  43    2   32     -0.1053502440     -9.7903900146     -0.0287318849     -0.0288291597     -0.0573254156     -0.0104570603     44.8317451477     77.6636886596     -40.4835166931
  8 252    1   33     -0.1053502440     -9.7903900146     -0.0287318849     -0.0288291597     -0.0573254156     -0.0104570603     44.8317451477     77.6636886596     -40.4835166931
  9 204    1   33     -0.0383091812     -9.7616577148     0.0167602658     -0.0085888271     -0.0775657415     -0.0077938594     44.8317451477     77.6636886596     -40.4835166931
 10 157    2   34     -0.0215489125     -9.7305316925     -0.0646467447     -0.0091214685     -0.0301607584     -0.0157834625     44.8317451477     77.6636886596     -40.4835166931
 11 110    1   37     -0.0215489125     -9.7305316925     -0.0646467447     -0.0091214685     -0.0301607584     -0.0157834625     44.8317451477     77.6636886596     -40.4835166931
 12  63    0   38     -0.0933786296     -9.7113771438     -0.1292934894     -0.0261659598     0.0212390327     -0.0219088268     44.8317451477     77.6636886596     -40.4835166931
 13  16    0   40     -0.0359148550     -9.7903900146     -0.1628140068     -0.0293617992     0.0169779086     -0.0045980172     45.7073669433     78.1908187866     -40.6521987915
 13 224    1   43     -0.0359148550     -9.7903900146     -0.1628140068     -0.0293617992     0.0169779086     -0.0045980172     45.7073669433     78.1908187866     -40.6521987915
 14 176    2   44     0.0407035017     -9.7712354660     -0.3112620830     -0.0141815519     0.0579912137     -0.0088591394     45.7073669433     78.1908187866     -40.6521987915
 15 128    2   45     0.0047886476     -9.7808122634     -0.0047886476     -0.0288291597     0.1932818603     -0.0360237956     45.7073669433     78.1908187866     -40.6521987915
 16  81    3   46     0.0047886476     -9.7808122634     -0.0047886476     -0.0288291597     0.1932818603     -0.0360237956     45.7073669433     78.1908187866     -40.6521987915
 17  33    4   49     -0.0311262083     -9.7353200912     -0.1556310415     -0.0061919460     0.2675851821     -0.0408175563     45.7073669433     78.1908187866     -40.6521987915
 17 241    4   49     0.0191545906     -9.6802511215     -0.2753472328     -0.0251006793     0.2673188686     -0.0184466657     45.7073669433     78.1908187866     -40.6521987915
 18 193    2   49     0.0191545906     -9.6802511215     -0.2753472328     -0.0251006793     0.2673188686     -0.0184466657     45.7073669433     78.1908187866     -40.6521987915
 19 146    2   50     -0.0981672668     -9.8789796829     0.1843629074     -0.0362861204     0.2755748033     -0.0197782659     45.7073669433     78.1908187866     -40.6521987915
 20  98    2   47     -0.0790126848     -9.7640523910     0.4381612300     -0.0179100332     0.2968804359     -0.0117886614     44.6566200256     76.7851409912     -39.6401100158
 21  50    1   48     -0.0790126848     -9.7640523910     0.4381612300     -0.0179100332     0.2968804359     -0.0117886614     44.6566200256     76.7851409912     -39.6401100158
 22   1    2   48     -0.1699969768     -9.7664461135     0.3998520660     -0.0115183484     0.2518723011     -0.0037990567     44.6566200256     76.7851409912     -39.6401100158
 22 209    2   44     -0.1125332117     -9.6587018966     0.2801358699     -0.0320250034     0.1416157484     0.0156423149     44.6566200256     76.7851409912     -39.6401100158
 23 161    1   43     -0.1125332117     -9.6587018966     0.2801358699     -0.0320250034     0.1416157484     0.0156423149     44.6566200256     76.7851409912     -39.6401100158
 24 113    1   42     -0.1747856235     -9.7808122634     0.4525271415     -0.0706414270     0.0454741668     0.0049895086     44.6566200256     76.7851409912     -39.6401100158
 25  65    0   40     -0.2154891252     -9.7975721359     0.4908363342     -0.0693098258     -0.0408135652     0.0012610261     44.6566200256     76.7851409912     -39.6401100158
 26  17    0   39     -0.2154891252     -9.7975721359     0.4908363342     -0.0693098258     -0.0408135652     0.0012610261     44.6566200256     76.7851409912     -39.6401100158
 26 225    0   39     -0.2059118509     -9.7616577148     0.4668931484     -0.0437430906     -0.0991376781     -0.0045980172     44.6566200256     76.7851409912     -39.6401100158
 27 177    0   38     -0.1268991470     -9.7185602188     0.2370380401     -0.0152468309     -0.1207096099     -0.0088591394     44.1312484741     76.9608535766     -39.1340675354
 28 129    0   36     -0.1268991470     -9.7185602188     0.2370380401     -0.0152468309     -0.1207096099     -0.0088591394     44.1312484741     76.9608535766     -39.1340675354
 29  82   -1   34     -0.0622524166     -9.7448978424     0.2298550844     -0.0333566045     -0.1111220836     -0.0253709888     44.1312484741     76.9608535766     -39.1340675354
 30  34    0   33     -0.2035175085     -9.7832069396     0.5099909305     -0.0583907032     -0.0589233350     -0.0386869955     44.1312484741     76.9608535766     -39.1340675354
 30 242   -1   32     -0.2035175085     -9.7832069396     0.5099909305     -0.0583907032     -0.0589233350     -0.0386869955     44.1312484741     76.9608535766     -39.1340675354
 31 194    0   30     -0.1101388931     -9.8406705856     0.5506944656     -0.0578580570     -0.0967407989     -0.0280341911     44.1312484741     76.9608535766     -39.1340675354
 32 147    0   29     -0.0957729530     -9.7640523910     0.3950634002     0.0015313384     -0.1175137639     -0.0243057084     44.1312484741     76.9608535766     -39.1340675354
 33  99    0   27     -0.0957729530     -9.7640523910     0.3950634002     0.0015313384     -0.1175137639     -0.0243057084     44.1312484741     76.9608535766     -39.1340675354
 34  51    1   25     0.0359148550     -9.6419420242     0.2130948066     -0.0083225069     -0.0879522323     -0.0189793090     44.1312484741     76.9608535766     -39.1340675354
 35   3    0   23     -0.0694353866     -9.7089824676     0.3543598890     -0.0432104492     -0.0248343563     -0.0208435487     44.1312484741     76.9608535766     -39.1340675354
 35 211    0   21     -0.0694353866     -9.7089824676     0.3543598890     -0.0432104492     -0.0248343563     -0.0208435487     44.1312484741     76.9608535766     -39.1340675354
 36 164    0   19     -0.1364764571     -9.8071498870     0.7949154853     -0.0551948547     0.0020639815     -0.0155171442     44.3063735961     78.5422439575     -39.3027496337
 37 116   -1   16     -0.0981672668     -9.8382759094     0.8116757392     -0.0549285364     0.0286959981     -0.0203109073     44.3063735961     78.5422439575     -39.3027496337
 38  69   -1   13     -0.0981672668     -9.8382759094     0.8116757392     -0.0549285364     0.0286959981     -0.0203109073     44.3063735961     78.5422439575     -39.3027496337
 39  21   -1   10     -0.1340821266     -9.8239097595     0.7111141681     -0.0365524435     0.0566596126     -0.0256373119     44.3063735961     78.5422439575     -39.3027496337
 39 229   -1    7     -0.0838013267     -9.7808122634     0.3064734458     -0.0075235471     0.0265654349     -0.0008695349     44.3063735961     78.5422439575     -39.3027496337
 40 181    0    5     -0.0838013267     -9.7808122634     0.3064734458     -0.0075235471     0.0265654349     -0.0008695349     44.3063735961     78.5422439575     -39.3027496337
 41 133    0    2     -0.0622524166     -9.6778564453     0.0454921483     -0.0176437129     0.0129831075     0.0209687185     44.3063735961     78.5422439575     -39.3027496337
 42  85    1    2     -0.0718297100     -9.6898279190     0.0215489125     -0.0551948547     0.0076567049     0.0369479298     44.3063735961     78.5422439575     -39.3027496337
 43  37    1    2     -0.0718297100     -9.6898279190     0.0215489125     -0.0551948547     0.0076567049     0.0369479298     44.3063735961     78.5422439575     -39.3027496337
 43 244    0    0     -0.0981672668     -9.8167276382     -0.0694353866     -0.0858216762     0.0095209465     0.0489323329     46.0576133728     77.4879837036     -38.6280212402
 44 197    0    0     -0.1101388931     -9.7879953384     -0.0909842967     -0.0743699073     0.0223043131     0.0473344135     46.0576133728     77.4879837036     -38.6280212402
 45 149    0    0     -0.1101388931     -9.7879953384     -0.0909842967     -0.0743699073     0.0223043131     0.0473344135     46.0576133728     77.4879837036     -38.6280212402
 46 101    0    0     -0.1268991470     -9.8119382858     -0.0933786296     -0.0402809238     0.0236359143     0.0385458469     46.0576133728     77.4879837036     -38.6280212402
 47  53    0    0     -0.1292934894     -9.8239097595     -0.1125332117     0.0156463074     0.0217716717     0.0270940804     46.0576133728     77.4879837036     -38.6280212402
 48   5    0    0     -0.1292934894     -9.8239097595     -0.1125332117     0.0156463074     0.0217716717     0.0270940804     46.0576133728     77.4879837036     -38.6280212402
 48 213    0    0     -0.1292934894     -9.7832069396     -0.0287318849     0.0755683469     0.0183095111     0.0068537497     46.0576133728     77.4879837036     -38.6280212402
 49 165    0    0     -0.1245048284     -9.7425031661     0.0071829710     0.0641165733     0.0033955817     -0.0115223407     46.0576133728     77.4879837036     -38.6280212402
 50 117    0    0     -0.1245048284     -9.7425031661     0.0071829710     0.0641165733     0.0033955817     -0.0115223407     46.0576133728     77.4879837036     -38.6280212402
 51  69    0    0     -0.1077445626     -9.7353200912     -0.0119716191     0.0199074277     -0.0045940222     -0.0251046705     45.5322418212     77.3122711181     -39.8087921142
 52  21    0    0     -0.1173218607     -9.7353200912     -0.0143659424     0.0089883022     -0.0077898645     -0.0418828392     45.5322418212     77.3122711181     -39.8087921142
 52 229    0    0     -0.1173218607     -9.7353200912     -0.0143659424     0.0089883022     -0.0077898645     -0.0418828392     45.5322418212     77.3122711181     -39.8087921142
 53 182    0    0     -0.0814070034     -9.7784175872     -0.0430978250     0.0196411113     -0.0157794690     -0.0597262907     45.5322418212     77.3122711181     -39.8087921142
 54 134    0    0     -0.0478864765     -9.7903900146     -0.0454921483     0.0446752071     -0.0147141885     -0.0551988506     45.5322418212     77.3122711181     -39.8087921142
 55  87    0    0     -0.0478864765     -9.7903900146     -0.0454921483     0.0446752071     -0.0147141885     -0.0551988506     45.5322418212     77.3122711181     -39.8087921142
 56  39    0    0     -0.0574637699     -9.7688407897     0.0239432382     0.0835579490     0.0028629419     -0.0448123645     45.5322418212     77.3122711181     -39.8087921142
 56 247    0    0     -0.0502807998     -9.7137708663     0.0718297100     0.0697093009     -0.0008655404     -0.0333605980     45.5322418212     77.3122711181     -39.8087921142
 57 199    0    0     -0.0502807998     -9.7137708663     0.0718297100     0.0697093009     -0.0008655404     -0.0333605980     45.5322418212     77.3122711181     -39.8087921142
 58 151    0    0     -0.0574637699     -9.7305316925     0.0430978250     0.0105862236     -0.0024634613     -0.0195119457     44.8317451477     78.3665313720     -40.1461563110
 59 103    0    0     -0.0239432382     -9.7257432937     0.0407035017     -0.0147141909     0.0015313410     -0.0091254606     44.8317451477     78.3665313720     -40.1461563110
 60  56    0    0     -0.0239432382     -9.7257432937     0.0407035017     -0.0147141909     0.0015313410     -0.0091254606     44.8317451477     78.3665313720     -40.1461563110
 61   8    0    0     -0.0239432382     -9.7520809173     0.0119716191     -0.0304270792     0.0073903846     0.0191044788     44.8317451477     78.3665313720     -40.1461563110
 61 215    0    0     -0.0550694465     -9.7664461135     0.0239432382     -0.0269649171     0.0129831075     0.0566556215     44.8317451477     78.3665313720     -40.1461563110
 62 168    0    0     -0.0550694465     -9.7664461135     0.0239432382     -0.0269649171     0.0129831075     0.0566556215     44.8317451477     78.3665313720     -40.1461563110
 63 120    0    0     -0.0885899734     -9.7760238647     -0.0167602658     -0.0282965183     0.0145810270     0.0843529129     44.8317451477     78.3665313720     -40.1461563110
 64  73    0    0     -0.1268991470     -9.7401084899     0.0191545906     -0.0171110725     0.0223043131     0.0867498016     44.8317451477     78.3665313720     -40.1461563110
 65  25    0    0     -0.1268991470     -9.7401084899     0.0191545906     -0.0171110725     0.0223043131     0.0867498016     44.8317451477     78.3665313720     -40.1461563110
 65 233    0    0     -0.1460537433     -9.7640523910     0.0023943238     -0.0160457921     0.0340224027     0.0673084259     44.6566200256     77.8394012451     -38.9653854370
 66 184    0    0     -0.1245048284     -9.7017993927     0.0119716191     -0.0285628414     0.0436099243     0.0425406503     44.6566200256     77.8394012451     -38.9653854370
 67 136    0    0     -0.1245048284     -9.7017993927     0.0119716191     -0.0285628414     0.0436099243     0.0425406503     44.6566200256     77.8394012451     -38.9653854370
 68  88    0    0     -0.1604196929     -9.8167276382     -0.0143659424     -0.0623855018     0.0337560796     0.0286920051     44.6566200256     77.8394012451     -38.9653854370
 69  40    0    0     -0.1173218607     -9.7257432937     -0.0550694465     -0.0772994279     0.0252338361     0.0001957454     44.6566200256     77.8394012451     -38.9653854370
 69 248    0    0     -0.1173218607     -9.7257432937     -0.0550694465     -0.0772994279     0.0252338361     0.0001957454     44.6566200256     77.8394012451     -38.9653854370
 70 200    0    0     -0.1795742750     -9.7592630386     -0.0646467447     -0.0607875823     0.0116515064     0.0119138324     44.6566200256     77.8394012451     -38.9653854370
 71 153    0    0     -0.1508424043     -9.7640523910     -0.0670410633     -0.0195079536     0.0025966219     -0.0003368947     44.6566200256     77.8394012451     -38.9653854370
 72 104    0    0     -0.1508424043     -9.7640523910     -0.0670410633     -0.0195079536     0.0025966219     -0.0003368947     44.6566200256     77.8394012451     -38.9653854370
 73  56    0    0     -0.0861956501     -9.7377147674     -0.0287318849     0.0009986981     0.0052598233     0.0033915877     44.6566200256     77.8394012451     -38.9653854370
 74   8    0    0     -0.1652083396     -9.7879953384     -0.0909842967     -0.0136489105     0.0113851869     0.0233655977     45.3571166992     77.1365661621     -39.3027496337
 74 216    0    0     -0.1652083396     -9.7879953384     -0.0909842967     -0.0136489105     0.0113851869     0.0233655977     45.3571166992     77.1365661621     -39.3027496337
 75 168    0    0     -0.0646467447     -9.6850395202     -0.0287318849     -0.0205732345     0.0199074316     0.0188381557     45.3571166992     77.1365661621     -39.3027496337
 76 121    0    0     -0.1723913097     -9.8406705856     -0.0957729530     -0.0594559764     0.0241685533     0.0566556215     45.3571166992     77.1365661621     -39.3027496337
 77  73    0    0     -0.1723913097     -9.8406705856     -0.0957729530     -0.0594559764     0.0241685533     0.0566556215     45.3571166992     77.1365661621     -39.3027496337
 78  26    0    0     -0.2107004880     -9.9077110290     -0.1364764571     -0.0421451663     0.0305602359     0.0401437711     45.3571166992     77.1365661621     -39.3027496337
 78 234    0    0     -0.1676026582     -9.8430643081     -0.1077445626     0.0374845552     0.0326907992     0.0137780737     45.3571166992     77.1365661621     -39.3027496337
 79 186   -1   -1     -0.1676026582     -9.8430643081     -0.1077445626     0.0374845552     0.0326907992     0.0137780737     45.3571166992     77.1365661621     -39.3027496337
 80 138    0    0     -0.1077445626     -9.7137708663     -0.0622524166     0.1123205184     0.0388161659     0.0225666379     45.3571166992     77.1365661621     -39.3027496337
 81  91    7   -1     0.5530887603     -9.6778564453     -0.1723913097     0.0979392433     0.0824926757     0.0358826494     46.7581100463     77.4879837036     -37.9532966613
 82  43    0    0     0.5530887603     -9.6778564453     -0.1723913097     0.0979392433     0.0824926757     0.0358826494     46.7581100463     77.4879837036     -37.9532966613
 82 251    0    0     -0.2729529142     -9.5150423049     0.1292934894     -0.0900827980     0.5075396537     -0.0970111083     46.7581100463     77.4879837036     -37.9532966613
 83 203    0    0     -0.1987288665     -9.7089824676     -0.0143659424     -0.2136553525     0.4313721179     0.1117838859     46.7581100463     77.4879837036     -37.9532966613
 84 155    0    0     -0.1987288665     -9.7089824676     -0.0143659424     -0.2136553525     0.4313721179     0.1117838859     46.7581100463     77.4879837036     -37.9532966613
 85 108    0    0     -0.1723913097     -9.8646135330     -0.3160507440     -0.2357599258     0.4295078277     0.1940768241     46.7581100463     77.4879837036     -37.9532966613
 86  60    0    1     -0.2298550844     -9.7903900146     -0.1843629074     -0.1207096099     0.6196604251     0.1256325364     46.7581100463     77.4879837036     -37.9532966613
 87  12    1    2     -0.2298550844     -9.7903900146     -0.1843629074     -0.1207096099     0.6196604251     0.1256325364     46.7581100463     77.4879837036     -37.9532966613
 87 220    2    1     -0.5674547195     -9.6874332427     0.1532367229     -0.1137852907     0.6060781002     0.1504003286     46.7581100463     77.4879837036     -37.9532966613
 88 172    2    1     -0.5459058284     -9.8215160369     -0.1628140068     -0.2725121021     0.2950161743     0.2191109180     46.5829849243     78.0151138305     -37.1098899841
 89 124    2    1     -0.5459058284     -9.8215160369     -0.1628140068     -0.2725121021     0.2950161743     0.2191109180     46.5829849243     78.0151138305     -37.1098899841
 90  76    1    0     -0.4261896133     -9.7089824676     -0.4549215316     -0.3598650932     0.1235059738     0.1304262995     46.5829849243     78.0151138305     -37.1098899841
 91  29    0    0     -0.1867572593     -9.7353200912     -0.6249184608     -0.2839638710     0.2614598274     0.0076527109     46.5829849243     78.0151138305     -37.1098899841
 91 237    0    0     -0.1867572593     -9.7353200912     -0.6249184608     -0.2839638710     0.2614598274     0.0076527109     46.5829849243     78.0151138305     -37.1098899841
 92 189    1    0     -0.6584390640     -9.7401084899     -0.6057639122     -0.0717067050     0.7498909950     -0.2139256477     46.5829849243     78.0151138305     -37.1098899841
 93 141    2    0     -0.1867572593     -9.8694019317     -0.2154891252     0.0792968273     0.2462795734     -0.1659880256     46.5829849243     78.0151138305     -37.1098899841
 94  94    2    0     -0.1867572593     -9.8694019317     -0.2154891252     0.0792968273     0.2462795734     -0.1659880256     46.5829849243     78.0151138305     -37.1098899841
 95  46    1    0     -0.2514039993     -9.7041940689     -0.3256280183     0.0239022302     0.0148473501     -0.0591936492     46.5829849243     78.0151138305     -37.1098899841
 95 253    0    0     -0.1747856235     -9.6419420242     -0.3304166793     -0.0498684501     -0.0173773899     -0.0426817989     44.8317451477     76.6094360351     -36.0978050231
 96 206    0    0     -0.1747856235     -9.6419420242     -0.3304166793     -0.0498684501     -0.0173773899     -0.0426817989     44.8317451477     76.6094360351     -36.0978050231
 97 159    0    0     -0.1891515731     -9.8047552108     -0.5722434043     -0.0725056648     0.0135157477     -0.0290994691     44.8317451477     76.6094360351     -36.0978050231
 98 111    0    0     -0.3519655704     -9.8646135330     -0.6129468917     0.1003361225     0.1035319685     -0.0333605980     44.8317451477     76.6094360351     -36.0978050231
 99  63    0    0     -0.3519655704     -9.8646135330     -0.6129468917     0.1003361225     0.1035319685     -0.0333605980     44.8317451477     76.6094360351     -36.0978050231
100  15    1    0     -0.1460537433     -9.8047552108     -0.3495712518     0.2382899761     0.2963477611     -0.1848967552     44.8317451477     76.6094360351     -36.0978050231
100 223    1    0     -0.1963345432     -9.7592630386     -0.1316878080     0.2382899761     0.3629278182     -0.0647863769     44.8317451477     76.6094360351     -36.0978050231
101 176    1    1     -0.1963345432     -9.7592630386     -0.1316878080     0.2382899761     0.3629278182     -0.0647863769     44.8317451477     76.6094360351     -36.0978050231
102 129    2    1     -0.0502807998     -9.7616577148     -0.1843629074     0.2425510644     0.0944770812     0.1575909709     44.8317451477     76.6094360351     -36.0978050231
103  80    1    0     0.1436594247     -9.7209539413     -0.2681642532     0.1871564865     0.2366920471     0.2497377395     44.8317451477     76.6094360351     -36.0978050231
104  33    1    0     0.1436594247     -9.7209539413     -0.2681642532     0.1871564865     0.2366920471     0.2497377395     44.8317451477     76.6094360351     -36.0978050231
104 241    2    1     -0.2681642532     -9.8382759094     -0.1412650966     0.0942107582     0.7389719009     0.2015337944     43.4307518005     78.0151138305     -36.4351654052
105 193    3    1     -0.1580253696     -9.7113771438     -0.0742240333     0.0630512952     0.9634798049     0.1165776491     43.4307518005     78.0151138305     -36.4351654052
106 145    5    1     -0.1580253696     -9.7113771438     -0.0742240333     0.0630512952     0.9634798049     0.1165776491     43.4307518005     78.0151138305     -36.4351654052
107  97    6    1     -0.0909842967     -9.8119382858     -0.2585869789     0.0896833229     1.4716186523     -0.0152508234     43.4307518005     78.0151138305     -36.4351654052
108  49    8    0     -0.1029559254     -9.8406705856     -0.3543598890     0.1623887062     1.8953340530     -0.0512040424     43.4307518005     78.0151138305     -36.4351654052
109   1    9    0     -0.1029559254     -9.8406705856     -0.3543598890     0.1623887062     1.8953340530     -0.0512040424     43.4307518005     78.0151138305     -36.4351654052
109 208   10    0     -0.3232336997     -9.6012382507     0.0622524166     0.1512032604     2.1888189315     -0.1071312785     43.4307518005     78.0151138305     -36.4351654052
110 161   11    1     0.5267512321     -10.5541791915     0.2250664234     0.1091246843     2.1011993885     -0.0320289969     43.4307518005     78.0151138305     -36.4351654052
111 114   10    0     0.5267512321     -10.5541791915     0.2250664234     0.1091246843     2.1011993885     -0.0320289969     43.4307518005     78.0151138305     -36.4351654052
112  66    9    0     0.3232336997     -10.1926355361     -0.9146316528     0.3434864282     2.4239795207     -0.1715807437     39.7531471252     78.1908187866     -38.9653854370
113  20    7    0     1.2977234077     -10.1351718902     -0.3423882961     0.4894299030     2.5523457527     -0.4184595108     39.7531471252     78.1908187866     -38.9653854370
113 229    6   -2     1.2977234077     -10.1351718902     -0.3423882961     0.4894299030     2.5523457527     -0.4184595108     39.7531471252     78.1908187866     -38.9653854370
114 182    4   -1     0.6033696174     -9.6275758743     -0.6033696174     0.6263184547     3.0295915603     -0.6501581192     39.7531471252     78.1908187866     -38.9653854370
115 134    1    0     0.1652083396     -9.4456071853     0.0143659424     0.4947562694     3.1606211662     -0.5220581054     39.7531471252     78.1908187866     -38.9653854370
116  86    0    2     0.1652083396     -9.4456071853     0.0143659424     0.4947562694     3.1606211662     -0.5220581054     39.7531471252     78.1908187866     -38.9653854370
117  38   -1    5     -0.6273128509     -9.8885564804     0.1747856235     0.3725153207     2.9009590148     -0.2898268890     39.7531471252     78.1908187866     -38.9653854370
117 246   -3    6     1.3073006868     -9.8406705856     -0.2705585718     0.4129960060     2.8301177024     -0.1185830478     39.7531471252     78.1908187866     -38.9653854370
118 198   -4    6     1.3073006868     -9.8406705856     -0.2705585718     0.4129960060     2.8301177024     -0.1185830478     39.7531471252     78.1908187866     -38.9653854370
119 150   -4    7     0.9098430633     -9.6754617691     -0.0071829710     0.3733142852     3.5832712650     -0.4275144577     32.5730667114     77.3122711181     -42.5076942443
120 103   -4    8     -1.0535024404     -8.9332218170     0.8739281654     0.1168479681     3.5952556133     -0.3939580917     32.5730667114     77.3122711181     -42.5076942443
121  56   -4    7     -1.0535024404     -8.9332218170     0.8739281654     0.1168479681     3.5952556133     -0.3939580917     32.5730667114     77.3122711181     -42.5076942443
122   8   -4    7     -0.1221105098     -9.2827930450     0.4716817855     -0.0994040012     2.5693902969     0.1757007360     32.5730667114     77.3122711181     -42.5076942443
122 216   -4    7     -0.0143659424     -9.6850395202     0.3399939537     -0.2472116947     2.0119822025     0.4100625038     32.5730667114     77.3122711181     -42.5076942443
123 169   -3    5     -0.0143659424     -9.6850395202     0.3399939537     -0.2472116947     2.0119822025     0.4100625038     32.5730667114     77.3122711181     -42.5076942443
124 121   -3    5     0.5219625949     -10.3841819763     -0.1652083396     -0.2797027587     2.1635184288     0.3591953277     32.5730667114     77.3122711181     -42.5076942443
125  74   -3    6     -0.1221105098     -9.7903900146     0.2250664234     -0.1659840488     2.6282470226     0.1181755781     32.5730667114     77.3122711181     -42.5076942443
126  27   -2    6     -0.1221105098     -9.7903900146     0.2250664234     -0.1659840488     2.6282470226     0.1181755781     32.5730667114     77.3122711181     -42.5076942443
126 235   -2    6     -0.9912500381     -9.4264526367     0.4094293594     -0.2016709327     2.6562106609     0.0161749553     28.0198402404     76.6094360351     -45.8813209533
127 187   -2    5     -1.0846285820     -9.4910993576     0.3687258243     -0.2983451366     2.1249020099     0.1504003286     28.0198402404     76.6094360351     -45.8813209533
128 139   -2    4     -1.0846285820     -9.4910993576     0.3687258243     -0.2983451366     2.1249020099     0.1504003286     28.0198402404     76.6094360351     -45.8813209533
129  91    0    4     -0.4812590599     -9.8933458328     0.1556310415     -0.3819696903     1.5038434028     0.3112576961     28.0198402404     76.6094360351     -45.8813209533
130  43    0    3     -0.0095772953     -10.1519327163     0.0933786296     -0.3417553424     1.4180883407     0.2766360759     28.0198402404     76.6094360351     -45.8813209533
130 252    1    2     -0.0095772953     -10.1519327163     0.0933786296     -0.3417553424     1.4180883407     0.2766360759     28.0198402404     76.6094360351     -45.8813209533
131 205    4    1     0.3950634002     -10.2524938583     0.1364764571     -0.1177800893     2.0764317512     0.1282957553     28.0198402404     76.6094360351     -45.8813209533
132 157    6    0     -0.5315398693     -9.6395473480     0.0814070034     0.1275007724     3.1113519668     -0.0354911565     28.0198402404     76.6094360351     -45.8813209533
133 109   10    0     -0.5315398693     -9.6395473480     0.0814070034     0.1275007724     3.1113519668     -0.0354911565     28.0198402404     76.6094360351     -45.8813209533
134  61   12   -1     -0.6967482089     -9.4456071853     -0.2250664234     0.1317618966     3.0596857070     0.0209687185     26.2686004638     76.9608535766     -49.2549476623
135  13   13   -2     -1.1947674751     -9.3019475936     -0.1987288665     -0.0328239631     2.2186467647     0.1301599860     26.2686004638     76.9608535766     -49.2549476623
135 222   11   -2     -1.1947674751     -9.3019475936     -0.1987288665     -0.0328239631     2.2186467647     0.1301599860     26.2686004638     76.9608535766     -49.2549476623
136 175    7   -2     -0.9649125099     -9.7496862411     -0.0814070034     -0.2299008846     0.8833173751     0.2470745563     26.2686004638     76.9608535766     -49.2549476623
137 127    5   -1     -0.4549215316     -10.3674221038     -0.1604196929     -0.1888875865     0.1424147033     0.2694454193     26.2686004638     76.9608535766     -49.2549476623
138  81    2    0     -0.4549215316     -10.3674221038     -0.1604196929     -0.1888875865     0.1424147033     0.2694454193     26.2686004638     76.9608535766     -49.2549476623
139  34    0    0     0.4525271415     -10.0681314468     -0.1963345432     0.0273643946     0.1389525413     0.2196435689     26.2686004638     76.9608535766     -49.2549476623
139 242    0    0     -0.5387228012     -9.7472915649     -0.1149275422     0.1176469206     0.6636032581     -0.0024674563     26.2686004638     76.9608535766     -49.2549476623
140 195    1    0     -0.5387228012     -9.7472915649     -0.1149275422     0.1176469206     0.6636032581     -0.0024674563     26.2686004638     76.9608535766     -49.2549476623
141 147    1    0     -0.5961865901     -9.5318031311     -0.1364764571     0.1919502449     0.7666691780     -0.1691838645     26.2686004638     76.9608535766     -49.2549476623
142 100    1    0     -0.4405555725     -9.5964498519     -0.1340821266     0.2031357049     0.6161983013     -0.2155235767     27.8447170257     78.8936614990     -52.1225280761
143  53    2    1     -0.4405555725     -9.5964498519     -0.1340821266     0.2031357049     0.6161983013     -0.2155235767     27.8447170257     78.8936614990     -52.1225280761
144   5    2    2     -0.3399939537     -9.9196834564     -0.5267512321     0.1655845546     0.4910277843     -0.1944842815     27.8447170257     78.8936614990     -52.1225280761
144 214    2    4     -0.2274607658     -9.8837680816     -0.4118237018     0.1402841329     0.4982184410     -0.1137892842     27.8447170257     78.8936614990     -52.1225280761
145 167    3    7     -0.2274607658     -9.8837680816     -0.4118237018     0.1402841329     0.4982184410     -0.1137892842     27.8447170257     78.8936614990     -52.1225280761
146 119    4   10     -0.2466153383     -9.6922225952     -0.4190066337     0.1362893342     0.5858377933     -0.0341595554     27.8447170257     78.8936614990     -52.1225280761
147  72    4   12     -0.5554831027     -9.6970109939     -0.4716817855     0.1077930808     0.6303133010     -0.0631884574     27.8447170257     78.8936614990     -52.1225280761
148  24    4   14     -0.5554831027     -9.6970109939     -0.4716817855     0.1077930808     0.6303133010     -0.0631884574     27.8447170257     78.8936614990     -52.1225280761
148 232    4   17     -0.6608333587     -9.6132097244     -0.6680163383     0.0904822731     0.5155292510     -0.0456113243     27.8447170257     78.8936614990     -52.1225280761
149 185    5   21     -0.5578774452     -9.7377147674     -0.4980193138     0.0108525443     0.3586666822     0.0153759946     25.2178573608     78.7179489135     -52.6285743713
150 138    6   24     -0.5578774452     -9.7377147674     -0.4980193138     0.0108525443     0.3586666822     0.0153759946     25.2178573608     78.7179489135     -52.6285743713
151  90    6   27     -0.8356189727     -9.7784175872     -0.3016848087     -0.0043277053     0.1812974452     0.0036579074     25.2178573608     78.7179489135     -52.6285743713
152  43    7   31     -0.5818206787     -9.7808122634     -0.4429498672     -0.0056593065     -0.1183127288     0.0230992794     25.2178573608     78.7179489135     -52.6285743713
152 252    7   33     -0.5818206787     -9.7808122634     -0.4429498672     -0.0056593065     -0.1183127288     0.0230992794     25.2178573608     78.7179489135     -52.6285743713
153 204    7   36     -0.0239432382     -9.7975721359     -0.1436594247     -0.0128499507     -0.2205796718     0.0462691354     25.2178573608     78.7179489135     -52.6285743713
154 157    9   38     0.2537982940     -9.6467304229     -0.0909842967     0.0172442293     -0.0621191787     0.0145770335     25.2178573608     78.7179489135     -52.6285743713
155 110   10   40     0.2537982940     -9.6467304229     -0.0909842967     0.0172442293     -0.0621191787     0.0145770335     25.2178573608     78.7179489135     -52.6285743713
156  62    9   42     -0.2825301933     -9.6515188217     -0.2250664234     0.0135157465     0.2390889167     -0.1004732728     25.2178573608     78.7179489135     -52.6285743713
157  15    9   43     -0.4118237018     -9.8191213607     -0.5219625949     0.0092546234     0.3195176124     -0.1537373065     25.2178573608     77.6636886596     -53.9780235290
157 224   11   47     -0.4118237018     -9.8191213607     -0.5219625949     0.0092546234     0.3195176124     -0.1537373065     25.2178573608     77.6636886596     -53.9780235290
158 176   11   49     -0.5075965881     -9.8023614883     -0.7590005874     -0.0019308235     0.3253766536     -0.1348285675     25.2178573608     77.6636886596     -53.9780235290
159 129   11   49     -0.5698490142     -9.6874332427     -0.2202777862     -0.0219048357     0.2726452589     -0.0666506195     25.2178573608     77.6636886596     -53.9780235290
160  81   12   48     -0.5698490142     -9.6874332427     -0.2202777862     -0.0219048357     0.2726452589     -0.0666506195     25.2178573608     77.6636886596     -53.9780235290
161  34   13   48     -0.2921074867     -9.7712354660     -0.1412650966     -0.0157794723     0.0286959981     0.0545250606     25.2178573608     77.6636886596     -53.9780235290
161 243   13   51     -0.0885899734     -9.8191213607     -0.4453442096     -0.0099204292     -0.1113884091     0.1405464649     25.2178573608     77.6636886596     -53.9780235290
162 195   13   52     -0.0885899734     -9.8191213607     -0.4453442096     -0.0099204292     -0.1113884091     0.1405464649     25.2178573608     77.6636886596     -53.9780235290
163 148   13   53     0.2585869789     -9.8023614883     0.1388707752     0.0052598214     -0.0024634613     0.1061911702     25.2178573608     77.6636886596     -53.9780235290
164 100   12   54     -0.1987288665     -9.7209539413     0.1915459060     0.0161789488     0.2787706613     0.0033915877     25.7432289123     79.5964965820     -54.1467056274
165  52   12   54     -0.1987288665     -9.7209539413     0.1915459060     0.0161789488     0.2787706613     0.0033915877     25.7432289123     79.5964965820     -54.1467056274
166   4   11   56     -0.3184450626     -9.7281370162     0.0287318849     0.0278970360     0.3871629524     -0.0360237956     25.7432289123     79.5964965820     -54.1467056274
166 212   12   57     -0.6512560367     -9.6347589492     0.3974577426     -0.0216385149     0.3165881156     -0.0043316965     25.7432289123     79.5964965820     -54.1467056274
167 165   12   56     -0.6512560367     -9.6347589492     0.3974577426     -0.0216385149     0.3165881156     -0.0043316965     25.7432289123     79.5964965820     -54.1467056274
168 118   11   51     -0.1747856235     -9.7808122634     0.4668931484     -0.0706414270     0.0827589893     0.0702379465     25.7432289123     79.5964965820     -54.1467056274
169  71   11   50     0.2418267011     -9.9125003814     0.4501328468     -0.0059256258     0.0942107582     0.0468017721     25.7432289123     79.5964965820     -54.1467056274
170  23    9   49     0.2418267011     -9.9125003814     0.4501328468     -0.0059256258     0.0942107582     0.0468017721     25.7432289123     79.5964965820     -54.1467056274
170 231    8   49     -0.1053502440     -9.8358821868     0.9601238250     0.0401477575     0.3895598411     -0.0434807586     25.7432289123     79.5964965820     -54.1467056274
171 183    9   54     -0.6153411865     -9.6850395202     0.3591485500     0.0630512952     0.4766465187     -0.0543998813     25.7432289123     79.5964965820     -54.1467056274
172 135    9   53     -0.6153411865     -9.6850395202     0.3591485500     0.0630512952     0.4766465187     -0.0543998813     25.7432289123     79.5964965820     -54.1467056274
173  88    7   51     -0.2011231899     -9.5749006271     -0.0909842967     0.0207063913     0.3203165769     0.0220339989     25.2178573608     79.4207916259     -54.3153877258
174  40    7   51     -0.0287318849     -9.7544746398     0.8835054397     -0.0858216762     0.3235124349     0.0521281766     25.2178573608     79.4207916259     -54.3153877258
174 248    7   50     -0.0287318849     -9.7544746398     0.8835054397     -0.0858216762     0.3235124349     0.0521281766     25.2178573608     79.4207916259     -54.3153877258
175 201    7   49     -0.3615428924     -9.7784175872     -0.0550694465     -0.0362861204     0.3826354980     0.0236319184     25.2178573608     79.4207916259     -54.3153877258
176 154    8   48     -0.2514039993     -9.8430643081     0.5267512321     -0.0527979755     0.2838307380     0.0404100894     25.2178573608     79.4207916259     -54.3153877258
177 105    7   45     -0.2514039993     -9.8430643081     0.5267512321     -0.0527979755     0.2838307380     0.0404100894     25.2178573608     79.4207916259     -54.3153877258
178  58    7   43     -0.3208393812     -9.7377147674     0.4309782505     -0.0029961037     0.2193812370     0.0414753723     25.2178573608     79.4207916259     -54.3153877258
179  10    8   43     -0.3447826147     -9.7185602188     0.2418267011     -0.0101867485     0.2148537874     0.0398774480     25.2178573608     79.4207916259     -54.3153877258
179 218    7   43     -0.3447826147     -9.7185602188     0.2418267011     -0.0101867485     0.2148537874     0.0398774480     25.2178573608     79.4207916259     -54.3153877258
180 171    7   42     -0.5435114860     -9.7640523910     0.5315398693     -0.0373514032     0.1514695882     0.0417416858     26.4437255859     78.5422439575     -54.4840660095
181 123    6   41     -0.6321014881     -9.7257432937     0.4573158264     -0.0037950649     -0.0392156410     0.0481333732     26.4437255859     78.5422439575     -54.4840660095
182  76    5   39     -0.6321014881     -9.7257432937     0.4573158264     -0.0037950649     -0.0392156410     0.0481333732     26.4437255859     78.5422439575     -54.4840660095
183  28    5   36     -0.3806974601     -9.7353200912     0.5913979530     -0.0405472469     -0.2067310333     0.0342847251     26.4437255859     78.5422439575     -54.4840660095
183 237    3   33     -0.1699969768     -9.7784175872     0.8404075622     -0.0320250034     -0.2131227016     0.0036579074     26.4437255859     78.5422439575     -54.4840660095
184 189    3   31     -0.1699969768     -9.7784175872     0.8404075622     -0.0320250034     -0.2131227016     0.0036579074     26.4437255859     78.5422439575     -54.4840660095
185 141    3   28     -0.1987288665     -9.8167276382     0.6680163383     -0.0077898669     -0.1151168823     -0.0341595554     26.4437255859     78.5422439575     -54.4840660095
186  94    3   25     -0.2107004880     -9.6922225952     0.4501328468     0.0103199052     -0.0288291568     -0.0381543617     26.4437255859     78.5422439575     -54.4840660095
187  46    4   23     -0.2107004880     -9.6922225952     0.4501328468     0.0103199052     -0.0288291568     -0.0381543617     26.4437255859     78.5422439575     -54.4840660095
187 254    4   21     -0.2466153383     -9.6610965728     0.5937922477     -0.0064582672     0.0537300968     -0.0381543617     26.6188488006     79.4207916259     -53.6406593322
188 206    4   18     -0.1484480619     -9.8095445632     0.6129468917     -0.0243017172     0.1085920448     -0.0048643379     26.6188488006     79.4207916259     -53.6406593322
189 159    3   15     -0.1484480619     -9.8095445632     0.6129468917     -0.0243017172     0.1085920448     -0.0048643379     26.6188488006     79.4207916259     -53.6406593322
190 111    3   13     -0.3112620830     -9.7065887451     0.5435114860     -0.0112520289     0.1623887062     0.0350836849     26.6188488006     79.4207916259     -53.6406593322
191  63    3   11     -0.3352053165     -9.7448978424     0.4908363342     -0.0258996367     0.1512032747     0.0574545812     26.6188488006     79.4207916259     -53.6406593322
192  15    1    8     -0.3352053165     -9.7448978424     0.4908363342     -0.0258996367     0.1512032747     0.0574545812     26.6188488006     79.4207916259     -53.6406593322
192 223    1    6     -0.4261896133     -9.7185602188     0.4740760803     -0.0538632583     0.1538664722     0.0702379465     26.6188488006     79.4207916259     -53.6406593322
193 175    1    5     -0.4812590599     -9.7903900146     0.3136564254     -0.0594559764     0.1288323640     0.0523944950     26.6188488006     79.4207916259     -53.6406593322
194 127    1    4     -0.4812590599     -9.7903900146     0.3136564254     -0.0594559764     0.1288323640     0.0523944950     26.6188488006     79.4207916259     -53.6406593322
195  79    1    3     -0.3926690864     -9.7520809173     0.2537982940     -0.0618528604     0.0702419376     0.0284256820     27.1442203521     78.5422439575     -53.1346168518
196  31    1    2     -0.4190066337     -9.7592630386     0.1101388931     -0.0783647060     0.0638502597     0.0382795314     27.1442203521     78.5422439575     -53.1346168518
196 239    1    1     -0.4190066337     -9.7592630386     0.1101388931     -0.0783647060     0.0638502597     0.0382795314     27.1442203521     78.5422439575     -53.1346168518
197 191    1    0     -0.4142179965     -9.7496862411     0.0215489125     -0.0751688718     0.0502679300     0.0388121652     27.1442203521     78.5422439575     -53.1346168518
198 143    1    0     -0.4668931484     -9.7592630386     -0.0287318849     -0.0762341499     0.0260327959     0.0220339989     27.1442203521     78.5422439575     -53.1346168518
199  96    0    0     -0.4668931484     -9.7592630386     -0.0287318849     -0.0762341499     0.0260327959     0.0220339989     27.1442203521     78.5422439575     -53.1346168518
200  48    0    0     -0.4477385520     -9.7281370162     -0.0167602658     -0.0607875823     0.0007323807     -0.0096581010     27.1442203521     78.5422439575     -53.1346168518
201   0    0    0     -0.3950634002     -9.7879953384     -0.0646467447     -0.0557274913     -0.0211058712     -0.0216425061     27.1442203521     78.5422439575     -53.1346168518
201 209    0    0     -0.3950634002     -9.7879953384     -0.0646467447     -0.0557274913     -0.0211058712     -0.0216425061     27.1442203521     78.5422439575     -53.1346168518
202 162    0    0     -0.3783031463     -9.7664461135     -0.0263375616     -0.0469389295     -0.0235027527     -0.0136529028     26.4437255859     78.5422439575     -54.4840660095
203 115    0    0     -0.3926690864     -9.7401084899     -0.0742240333     -0.0448083686     -0.0040613822     0.0079190301     26.4437255859     78.5422439575     -54.4840660095
204  66    0    0     -0.3926690864     -9.7401084899     -0.0742240333     -0.0448083686     -0.0040613822     0.0079190301     26.4437255859     78.5422439575     -54.4840660095
205  18    0    0     -0.4118237018     -9.7927837371     -0.0766183614     -0.0527979755     -0.0000665798     0.0310888862     26.4437255859     78.5422439575     -54.4840660095
205 226    0    0     -0.4429498672     -9.7736291885     -0.0742240333     -0.0373514032     -0.0037950620     0.0321541666     26.4437255859     78.5422439575     -54.4840660095
206 179    0    0     -0.4429498672     -9.7736291885     -0.0742240333     -0.0373514032     -0.0037950620     0.0321541666     26.4437255859     78.5422439575     -54.4840660095
207 131    0    0     -0.4668931484     -9.7185602188     -0.0742240333     -0.0261659598     -0.0008655404     0.0223003172     26.4437255859     78.5422439575     -54.4840660095
208  83    0    0     -0.5219625949     -9.7257432937     -0.0981672668     -0.0115183484     -0.0389493227     -0.0189793090     26.4437255859     78.5422439575     -54.4840660095
209  36    0    0     -0.5219625949     -9.7257432937     -0.0981672668     -0.0115183484     -0.0389493227     -0.0189793090     26.4437255859     78.5422439575     -54.4840660095
209 244    0    0     -0.3806974601     -9.7903900146     -0.0766183614     0.0220379924     -0.1012682437     -0.0765044641     26.4437255859     78.5422439575     -54.4840660095
210 197    0    0     -0.3663315296     -9.7903900146     -0.0670410633     0.0393488044     -0.0895501518     -0.0671832561     26.6188488006     77.6636886596     -53.9780235290
211 149    0    0     -0.3663315296     -9.7903900146     -0.0670410633     0.0393488044     -0.0895501518     -0.0671832561     26.6188488006     77.6636886596     -53.9780235290
212 101    0    0     -0.3375996351     -9.8119382858     -0.0718297100     0.0500016117     -0.0581243753     -0.0400186014     26.6188488006     77.6636886596     -53.9780235290
213  54    0    0     -1.0271648168     -9.5485630035     -0.3663315296     0.0542627334     -0.0655813312     0.0167075967     26.6188488006     77.6636886596     -53.9780235290
214   6    0    0     -1.0271648168     -9.5485630035     -0.3663315296     0.0542627334     -0.0655813312     0.0167075967     26.6188488006     77.6636886596     -53.9780235290
214 214    0    1     -0.4429498672     -9.6515188217     -0.0215489125     -0.0261659598     -0.2970135498     0.1181755781     26.6188488006     77.6636886596     -53.9780235290
215 167    0    1     -0.4860476970     -9.6275758743     0.0838013267     -0.0717067050     -0.3308362007     0.0960710048     26.6188488006     77.6636886596     -53.9780235290
216 118    0    1     -0.4860476970     -9.6275758743     0.0838013267     -0.0717067050     -0.3308362007     0.0960710048     26.6188488006     77.6636886596     -53.9780235290
217  70    0    2     -0.4740760803     -9.8526420593     -0.0790126848     -0.1164484977     -0.3598650932     0.0401437711     26.6188488006     77.6636886596     -53.9780235290
218  22    0    1     -0.5099909305     -9.8502473831     -0.0718297100     -0.1076599240     -0.4104659080     -0.0434807586     26.6188488006     78.0151138305     -53.6406593322
218 230   -1    1     -0.5099909305     -9.8502473831     -0.0718297100     -0.1076599240     -0.4104659080     -0.0434807586     26.6188488006     78.0151138305     -53.6406593322
219 182   -2    2     -0.7302687168     -9.6203927993     -0.1460537433     -0.1185790538     -0.5857046127     -0.0573294115     26.6188488006     78.0151138305     -53.6406593322
220 134   -2    2     -0.6297071456     -9.6323642730     -0.2250664234     -0.1904854965     -1.0243339538     -0.0325616335     26.6188488006     78.0151138305     -53.6406593322
221  88   -4    3     -0.6297071456     -9.6323642730     -0.2250664234     -0.1904854965     -1.0243339538     -0.0325616335     26.6188488006     78.0151138305     -53.6406593322
222  40   -6    4     -0.5435114860     -9.8382759094     -0.2178834438     -0.2618592977     -1.4424566268     -0.0120549821     26.6188488006     78.0151138305     -53.6406593322
222 249   -8    3     -0.5818206787     -9.8813743591     -0.2657699346     -0.2352272987     -1.7396697998     -0.0362901163     26.6188488006     78.0151138305     -53.6406593322
223 202  -10    3     -0.5818206787     -9.8813743591     -0.2657699346     -0.2352272987     -1.7396697998     -0.0362901163     26.6188488006     78.0151138305     -53.6406593322
224 155  -11    3     -0.5147795677     -9.6994056701     -0.2322494029     -0.1667829990     -2.0217030048     -0.0389533185     26.6188488006     78.0151138305     -53.6406593322
225 108  -12    3     -0.3998520660     -9.7568693161     -0.2873188495     -0.1619892358     -2.1998710632     -0.0429481220     29.2457084655     78.1908187866     -49.0862655639
226  61  -13    3     -0.3998520660     -9.7568693161     -0.2873188495     -0.1619892358     -2.1998710632     -0.0429481220     29.2457084655     78.1908187866     -49.0862655639
227  14  -13    2     -0.5387228012     -9.7688407897     -0.3184450626     -0.1382867336     -2.2030668258     -0.0567967653     29.2457084655     78.1908187866     -49.0862655639
227 223  -13    1     -0.7326630592     -9.7856006622     -0.3519655704     -0.1129863262     -2.2512707710     -0.0424154806     29.2457084655     78.1908187866     -49.0862655639
228 175  -15    1     -0.7326630592     -9.7856006622     -0.3519655704     -0.1129863262     -2.2512707710     -0.0424154806     29.2457084655     78.1908187866     -49.0862655639
229 129  -15    2     -0.2202777862     -9.5964498519     -0.2442210197     -0.1135189652     -2.5817742347     0.0326868033     29.2457084655     78.1908187866     -49.0862655639
230  82  -15    1     -0.7182971000     -9.5820837020     -0.3447826147     -0.1947466278     -2.6286466121     0.0918098735     29.2457084655     78.1908187866     -49.0862655639
231  34  -17    1     -0.7182971000     -9.5820837020     -0.3447826147     -0.1947466278     -2.6286466121     0.0918098735     29.2457084655     78.1908187866     -49.0862655639
231 243  -17    2     -0.0957729530     -9.9196834564     -0.3423882961     -0.3145906925     -2.9042878150     0.1493350410     29.2457084655     78.1908187866     -49.0862655639
232 195  -16    2     -0.4261896133     -9.8239097595     -0.2274607658     -0.2621256113     -2.7018845081     0.0705042743     32.9233131408     77.3122711181     -42.8450546264
233 148  -15    3     -0.4261896133     -9.8239097595     -0.2274607658     -0.2621256113     -2.7018845081     0.0705042743     32.9233131408     77.3122711181     -42.8450546264
234 101  -13    4     -0.7398460388     -9.7233486175     -0.2394323587     -0.1974098205     -2.4142587184     0.0121801531     32.9233131408     77.3122711181     -42.8450546264
235  55  -12    3     -0.5650603771     -9.7472915649     -0.2992904472     -0.1944803047     -2.4534077644     -0.0120549821     32.9233131408     77.3122711181     -42.8450546264
236   7  -10    1     -0.5650603771     -9.7472915649     -0.2992904472     -0.1944803047     -2.4534077644     -0.0120549821     32.9233131408     77.3122711181     -42.8450546264
236 216   -7    0     -0.5339341640     -9.7879953384     -0.2825301933     -0.1489395523     -2.3583316802     -0.0442797231     32.9233131408     77.3122711181     -42.8450546264
237 169   -4    0     -0.6464673995     -9.6874332427     -0.2705585718     -0.0727719879     -2.0318231582     -0.1113924026     32.9233131408     77.3122711181     -42.8450546264
238 123   -1    0     -0.6464673995     -9.6874332427     -0.2705585718     -0.0727719879     -2.0318231582     -0.1113924026     32.9233131408     77.3122711181     -42.8450546264
239  76   -2    0     -0.5722434043     -9.7760238647     -0.3232336997     -0.0293617992     -1.8358114242     -0.1247084021     32.9233131408     77.3122711181     -42.8450546264
240  29   -4    0     -0.8499849319     -9.7568693161     -0.2921074867     0.0009986981     -1.7785525321     -0.1132566452     32.9233131408     77.3122711181     -42.8450546264
240 238   -5    0     -0.8499849319     -9.7568693161     -0.2921074867     0.0009986981     -1.7785525321     -0.1132566452     32.9233131408     77.3122711181     -42.8450546264
241 191   -6   -1     -0.6512560367     -9.7425031661     -0.3088677406     0.0207063913     -1.9439373970     -0.0346921968     35.7252960205     78.0151138305     -41.4956054687
242 143   -5   -2     -0.4309782505     -9.7209539413     -0.2561926364     0.0239022302     -1.8866786003     -0.0147181844     35.7252960205     78.0151138305     -41.4956054687
243  96   -4   -1     -0.4309782505     -9.7209539413     -0.2561926364     0.0239022302     -1.8866786003     -0.0147181844     35.7252960205     78.0151138305     -41.4956054687
244  48   -3   -1     -0.3352053165     -9.6658849716     -0.1316878080     0.0151136684     -1.6339406967     -0.0416165256     35.7252960205     78.0151138305     -41.4956054687
245   0   -3   -1     -0.7374516487     -9.7975721359     -0.1197161788     -0.0338892412     -1.5383317470     -0.0794339847     35.7252960205     78.0151138305     -41.4956054687
245 209   -3   -1     -0.7374516487     -9.7975721359     -0.1197161788     -0.0338892412     -1.5383317470     -0.0794339847     35.7252960205     78.0151138305     -41.4956054687
246 162   -3   -2     -0.7901268005     -9.8765850067     -0.0981672668     -0.0237690782     -1.7503227233     -0.0658516597     35.7252960205     78.0151138305     -41.4956054687
247 115   -4   -2     -0.7877325057     -9.7329254150     -0.0119716191     0.0148473477     -1.9351488113     -0.0504050827     35.7252960205     78.0151138305     -41.4956054687
248  67   -4   -2     -0.7877325057     -9.7329254150     -0.0119716191     0.0148473477     -1.9351488113     -0.0504050827     35.7252960205     78.0151138305     -41.4956054687
249  19   -3   -3     -0.6440730571     -9.6132097244     -0.0023943238     0.0105862236     -2.0952072143     -0.0232404279     38.5272827148     78.7179489135     -40.8208808898
249 227   -4   -5     -0.3471769332     -9.6467304229     -0.1771799468     -0.0533306121     -2.2249052524     -0.0088591394     38.5272827148     78.7179489135     -40.8208808898
250 180   -5   -5     -0.3471769332     -9.6467304229     -0.1771799468     -0.0533306121     -2.2249052524     -0.0088591394     38.5272827148     78.7179489135     -40.8208808898
251 133   -5   -5     -0.3687258243     -9.7185602188     0.0909842967     -0.0711740589     -2.1420795917     -0.0719770193     38.5272827148     78.7179489135     -40.8208808898
252  86   -6   -6     -0.6728049278     -9.5892667770     0.1915459060     -0.0029961037     -2.2137198448     -0.1342959284     38.5272827148     78.7179489135     -40.8208808898
253  38   -7   -6     -0.6728049278     -9.5892667770     0.1915459060     -0.0029961037     -2.2137198448     -0.1342959284     38.5272827148     78.7179489135     -40.8208808898
253 246   -8   -6     -0.2633756160     -9.6922225952     -0.0790126848     -0.0570590972     -2.3796372413     -0.1276379227     38.5272827148     78.7179489135     -40.8208808898
254 199  -10   -7     -0.2849245071     -9.6706733703     -0.1292934894     -0.0978060817     -2.5564737319     -0.1617269039     38.5272827148     78.7179489135     -40.8208808898
255 152  -11   -7     -0.2849245071     -9.6706733703     -0.1292934894     -0.0978060817     -2.5564737319     -0.1617269039     38.5272827148     78.7179489135     -40.8208808898
  0 105  -11   -6     0.1652083396     -9.5030708312     -0.3950634002     -0.1532006835     -2.4677891731     -0.1819672489     43.2556304931     77.1365661621     -40.9895629882
  1  58  -11   -6     -0.1580253696     -9.8071498870     -0.2921074867     -0.2139216899     -1.7721609115     -0.2629285812     43.2556304931     77.1365661621     -40.9895629882
  2  11   -9   -5     -0.1580253696     -9.8071498870     -0.2921074867     -0.2139216899     -1.7721609115     -0.2629285812     43.2556304931     77.1365661621     -40.9895629882
  2 220   -8   -3     -0.6201298236     -9.9148941040     0.0718297100     -0.1872896575     -1.3567014932     -0.3031429052     43.2556304931     77.1365661621     -40.9895629882
  3 172   -7   -3     -0.6057639122     -9.8358821868     0.1460537433     -0.1193780183     -1.7122388839     -0.2085992574     43.2556304931     77.1365661621     -40.9895629882
  4 125   -8   -4     -0.6057639122     -9.8358821868     0.1460537433     -0.1193780183     -1.7122388839     -0.2085992574     43.2556304931     77.1365661621     -40.9895629882
  5  78  -10   -5     0.0143659424     -9.6922225952     -0.2490096569     -0.0948765563     -2.1735053062     -0.0986090373     43.2556304931     77.1365661621     -40.9895629882
  6  30  -10   -5     0.2226721048     -9.6898279190     -0.4309782505     -0.0999366378     -1.8491273880     -0.0967447853     43.2556304931     77.1365661621     -40.9895629882
  6 239  -10   -4     0.2226721048     -9.6898279190     -0.4309782505     -0.0999366378     -1.8491273880     -0.0967447853     43.2556304931     77.1365661621     -40.9895629882
  7 191   -8   -4     -0.0071829710     -9.8310928344     -0.1963345432     -0.0831584739     -1.0315245389     -0.1593300247     46.2327384948     79.0693664550     -40.1461563110
  8 144   -5   -3     0.0047886476     -9.7017993927     -0.1747856235     -0.0583907032     -0.5699916839     -0.1739776229     46.2327384948     79.0693664550     -40.1461563110
  9  96   -3   -1     0.0047886476     -9.7017993927     -0.1747856235     -0.0583907032     -0.5699916839     -0.1739776229     46.2327384948     79.0693664550     -40.1461563110
 10  49   -2    0     -0.2346437215     -9.8215160369     -0.0814070034     -0.0562601375     -0.3377605438     -0.1534709835     46.2327384948     79.0693664550     -40.1461563110
 11   1   -2   -1     -0.0694353866     -9.8358821868     -0.2107004880     -0.0274975585     -0.3689199924     -0.1012722373     46.2327384948     79.0693664550     -40.1461563110
 11 210   -1   -1     -0.0694353866     -9.8358821868     -0.2107004880     -0.0274975585     -0.3689199924     -0.1012722373     46.2327384948     79.0693664550     -40.1461563110
 12 162   -1    0     -0.0814070034     -9.7760238647     -0.0981672668     0.0121841442     -0.3177865028     -0.0759718179     46.2327384948     79.0693664550     -40.1461563110
 13 115   -2    0     -0.1843629074     -9.7281370162     -0.0215489125     -0.0045940246     -0.2956819534     -0.0373553967     46.2327384948     79.0693664550     -40.1461563110
 14  67   -1   -1     -0.1843629074     -9.7281370162     -0.0215489125     -0.0045940246     -0.2956819534     -0.0373553967     46.2327384948     79.0693664550     -40.1461563110
 15  20   -1   -1     -0.1963345432     -9.7664461135     -0.0622524166     -0.0344218850     -0.3830349445     -0.0077938594     45.3571166992     77.1365661621     -41.6642875671
 15 229   -2   -1     -0.1125332117     -9.7520809173     -0.0981672668     -0.0685108613     -0.4232492923     -0.0045980172     45.3571166992     77.1365661621     -41.6642875671
 16 182   -2   -1     -0.1125332117     -9.7520809173     -0.0981672668     -0.0685108613     -0.4232492923     -0.0045980172     45.3571166992     77.1365661621     -41.6642875671
 17 135   -2   -1     -0.2130948066     -9.9340486526     -0.1723913097     -0.0730383014     -0.4144607067     -0.0227077865     45.3571166992     77.1365661621     -41.6642875671
 18  88   -3   -1     -0.2370380401     -9.7856006622     -0.1101388931     0.0100535845     -0.5753180980     -0.0096581010     45.3571166992     77.1365661621     -41.6642875671
 19  40   -3   -1     -0.2370380401     -9.7856006622     -0.1101388931     0.0100535845     -0.5753180980     -0.0096581010     45.3571166992     77.1365661621     -41.6642875671
 19 248   -3   -2     -0.0718297100     -9.7185602188     -0.2130948066     0.0718398618     -0.6924989700     0.0089843101     45.3571166992     77.1365661621     -41.6642875671
 20 200   -3   -1     -0.1149275422     -9.7113771438     -0.0981672668     0.0907485961     -0.6014174938     -0.0221751475     45.3571166992     77.1365661621     -41.6642875671
 21 153   -2   -1     -0.1149275422     -9.7113771438     -0.0981672668     0.0907485961     -0.6014174938     -0.0221751475     45.3571166992     77.1365661621     -41.6642875671
 22 107   -2   -1     -0.0263375616     -9.7305316925     -0.0119716191     0.0454741668     -0.5452239513     0.0100495922     45.3571166992     77.1365661621     -41.6642875671
 23  60   -2    0     -0.3136564254     -9.8622188568     0.0023943238     -0.0357534861     -0.4903619766     0.0420080089     45.7073669433     78.5422439575     -40.3148345947
 24  12   -3    0     -0.4549215316     -9.8095445632     -0.0359148550     -0.0293617992     -0.8320507049     0.0734337854     45.7073669433     78.5422439575     -40.3148345947
 24 220   -4   -1     -0.4549215316     -9.8095445632     -0.0359148550     -0.0293617992     -0.8320507049     0.0734337854     45.7073669433     78.5422439575     -40.3148345947
 25 172   -4   -1     -0.2945018005     -9.6251811981     0.0885899734     -0.0235027551     -1.2943825721     0.0824886703     45.7073669433     78.5422439575     -40.3148345947
 26 125   -6   -2     -0.3280223608     -9.7903900146     -0.1077445626     -0.0709077405     -1.5436582565     0.0539924144     45.7073669433     78.5422439575     -40.3148345947
 27  77   -8   -2     -0.3280223608     -9.7903900146     -0.1077445626     -0.0709077405     -1.5436582565     0.0539924144     45.7073669433     78.5422439575     -40.3148345947
 28  29  -10   -2     -0.1723913097     -9.7233486175     -0.3543598890     -0.0450746917     -1.6717581748     -0.0014021751     45.7073669433     78.5422439575     -40.3148345947
 28 238  -11   -3     -0.3040791034     -9.6658849716     -0.2514039993     -0.0083225069     -1.5034438133     -0.0871572589     45.7073669433     78.5422439575     -40.3148345947
 29 191  -10   -1     -0.3040791034     -9.6658849716     -0.2514039993     -0.0083225069     -1.5034438133     -0.0871572589     45.7073669433     78.5422439575     -40.3148345947
 30 144   -9   -1     -0.1628140068     -9.8430643081     -0.3088677406     -0.0200405931     -1.5974549293     -0.0722433376     48.8595962524     78.1908187866     -42.6763763427
 31  96   -9   -1     -0.0861956501     -9.8789796829     -0.0574637699     -0.0330902814     -1.7122388839     -0.0227077865     48.8595962524     78.1908187866     -42.6763763427
 32  49   -9    0     -0.0861956501     -9.8789796829     -0.0574637699     -0.0330902814     -1.7122388839     -0.0227077865     48.8595962524     78.1908187866     -42.6763763427
 33   2   -9    0     -0.3136564254     -9.8191213607     0.0287318849     -0.0235027551     -1.6810793876     -0.0280341911     48.8595962524     78.1908187866     -42.6763763427
 33 210  -10    0     -0.2561926364     -9.8119382858     0.0215489125     0.0305602335     -1.8978639602     -0.0456113243     48.8595962524     78.1908187866     -42.6763763427
 34 163  -10    0     -0.2561926364     -9.8119382858     0.0215489125     0.0305602335     -1.8978639602     -0.0456113243     48.8595962524     78.1908187866     -42.6763763427
 35 115  -11    0     -0.0670410633     -9.6491241455     0.2035175085     0.0502679300     -2.0286271572     -0.0804992580     48.8595962524     78.1908187866     -42.6763763427
 36  68  -12   -1     -0.0718297100     -9.6706733703     0.1149275422     -0.0211058735     -1.8280881881     -0.1161861658     48.8595962524     78.1908187866     -42.6763763427
 37  21  -11   -2     -0.0718297100     -9.6706733703     0.1149275422     -0.0211058735     -1.8280881881     -0.1161861658     48.8595962524     78.1908187866     -42.6763763427
 37 230  -10   -2     -0.1268991470     -9.7185602188     0.0335205316     -0.1004692792     -1.6970586776     -0.1092618465     52.0118293762     77.8394012451     -44.7005500793
 38 182  -11   -3     -0.2633756160     -9.8263044357     -0.0670410633     -0.1284328937     -1.7516542434     -0.1076639175     52.0118293762     77.8394012451     -44.7005500793
 39 135  -11   -4     -0.2633756160     -9.8263044357     -0.0670410633     -0.1284328937     -1.7516542434     -0.1076639175     52.0118293762     77.8394012451     -44.7005500793
 40  89  -12   -4     0.0263375616     -9.7712354660     -0.1795742750     -0.0791636705     -1.9884128570     -0.0890215110     52.0118293762     77.8394012451     -44.7005500793
 41  41  -12   -4     0.0287318849     -9.7640523910     -0.1819685935     -0.0674455833     -1.8813522338     -0.0578620481     52.0118293762     77.8394012451     -44.7005500793
 41 250  -12   -4     0.0287318849     -9.7640523910     -0.1819685935     -0.0674455833     -1.8813522338     -0.0578620481     52.0118293762     77.8394012451     -44.7005500793
 42 202  -12   -4     -0.1556310415     -9.9388380050     -0.0167602658     -0.0586570215     -1.7087767124     -0.0543998813     52.0118293762     77.8394012451     -44.7005500793
 43 155  -11   -4     -0.2178834438     -9.8646135330     0.0694353866     0.0108525443     -1.8531222343     -0.0935489559     52.0118293762     77.8394012451     -44.7005500793
 44 107  -12   -5     -0.2178834438     -9.8646135330     0.0694353866     0.0108525443     -1.8531222343     -0.0935489559     52.0118293762     77.8394012451     -44.7005500793
 45  60  -11   -5     -0.1388707752     -9.6443357467     -0.2921074867     0.1261691808     -1.8850807189     -0.1670533180     54.1133155822     78.8936614990     -46.0500030517
 46  12  -12   -5     0.0502807998     -9.6275758743     -0.3256280183     0.1546654224     -1.5159609317     -0.2458840608     54.1133155822     78.8936614990     -46.0500030517
 46 220  -11   -6     0.0502807998     -9.6275758743     -0.3256280183     0.1546654224     -1.5159609317     -0.2458840608     54.1133155822     78.8936614990     -46.0500030517
 47 173   -8   -5     0.0335205316     -9.7568693161     -0.0646467447     0.1504043102     -1.2656199932     -0.3002133846     54.1133155822     78.8936614990     -46.0500030517
 48 125   -7   -4     0.0167602658     -9.8550367355     -0.0191545906     0.1333598017     -1.1519012451     -0.3066050767     54.1133155822     78.8936614990     -46.0500030517
 49  77   -5   -3     0.0167602658     -9.8550367355     -0.0191545906     0.1333598017     -1.1519012451     -0.3066050767     54.1133155822     78.8936614990     -46.0500030517
 50  29   -4   -2     0.1628140068     -9.8047552108     0.0957729530     0.1437463045     -1.1356557607     -0.2829025745     54.1133155822     78.8936614990     -46.0500030517
 50 237   -4   -3     -0.1029559254     -9.7472915649     0.2202777862     0.1533338308     -1.1950451087     -0.2165888547     54.1133155822     78.8936614990     -46.0500030517
 51 189   -3   -3     -0.1029559254     -9.7472915649     0.2202777862     0.1533338308     -1.1950451087     -0.2165888547     54.1133155822     78.8936614990     -46.0500030517
 52 142   -2   -3     0.3447826147     -9.7377147674     -0.0742240333     0.1623887062     -1.3151555061     -0.1215125679     53.7630691528     79.2450790405     -48.0741767883
 53  94   -2   -3     0.2633756160     -9.7520809173     0.0670410633     0.1924828910     -1.1351231336     -0.1524056911     53.7630691528     79.2450790405     -48.0741767883
 54  46   -2   -2     0.2633756160     -9.7520809173     0.0670410633     0.1924828910     -1.1351231336     -0.1524056911     53.7630691528     79.2450790405     -48.0741767883
 54 254   -2   -2     0.2298550844     -9.8502473831     0.3040791034     0.2015377759     -1.1260682344     -0.1050007224     53.7630691528     79.2450790405     -48.0741767883
 55 206   -2   -2     0.1292934894     -9.8191213607     0.2130948066     0.2042009592     -1.2650873661     -0.0541335678     53.7630691528     79.2450790405     -48.0741767883
 56 158   -1   -2     0.1292934894     -9.8191213607     0.2130948066     0.2042009592     -1.2650873661     -0.0541335678     53.7630691528     79.2450790405     -48.0741767883
 57 110    0   -2     -0.1723913097     -9.7544746398     0.2945018005     0.2500080585     -1.5031775474     -0.0536009263     53.7630691528     79.2450790405     -48.0741767883
 58  62    0   -2     0.1005615949     -9.7425031661     0.3088677406     0.2617261409     -1.7639049530     0.0622483444     53.7630691528     79.2450790405     -48.0741767883
 59  13   -1   -2     0.1005615949     -9.7425031661     0.3088677406     0.2617261409     -1.7639049530     0.0622483444     53.7630691528     79.2450790405     -48.0741767883
 59 220   -1   -3     0.3040791034     -9.6371526718     0.3304166793     0.2441489934     -1.8954671859     0.1400138282     53.7630691528     79.2450790405     -48.0741767883
 60 172    0   -3     0.2945018005     -9.5341968536     0.1891515731     0.1703783130     -1.9093158721     0.1828913784     56.0396804809     79.4207916259     -53.6406593322
 61 124    0   -3     0.2945018005     -9.5341968536     0.1891515731     0.1703783130     -1.9093158721     0.1828913784     56.0396804809     79.4207916259     -53.6406593322
 62  76    0   -3     0.0861956501     -9.6634902954     0.2897131729     0.0446752071     -1.8773573875     0.2201761960     56.0396804809     79.4207916259     -53.6406593322
 63  28    0   -2     0.7709722518     -9.6491241455     0.4956250190     -0.0828921508     -1.9372795104     0.2918163299     56.0396804809     79.4207916259     -53.6406593322
 63 236    0   -3     0.7709722518     -9.6491241455     0.4956250190     -0.0828921508     -1.9372795104     0.2918163299     56.0396804809     79.4207916259     -53.6406593322
 64 187    0   -3     0.8643508911     -9.6347589492     0.4740760803     -0.1771694898     -1.8768247604     0.2329595565     56.0396804809     79.4207916259     -53.6406593322
 65 139   -1   -3     0.4812590599     -9.7161655426     0.3088677406     -0.2312324762     -1.8736288070     0.1000658035     56.0396804809     79.4207916259     -53.6406593322
 66  91   -5   -4     0.4812590599     -9.7161655426     0.3088677406     -0.2312324762     -1.8736288070     0.1000658035     56.0396804809     79.4207916259     -53.6406593322
 67  43  -10   -4     0.2897131729     -9.8741912841     0.2442210197     -0.2267050504     -1.9860160827     0.1091206912     56.0396804809     79.4207916259     -53.6406593322
 67 251  -13   -4     0.2442210197     -9.8239097595     0.1484480619     -0.1555975675     -2.0557918548     0.0774285888     56.5650520324     79.4207916259     -53.6406593322
 68 203  -14   -5     0.2442210197     -9.8239097595     0.1484480619     -0.1555975675     -2.0557918548     0.0774285888     56.5650520324     78.8936614990     -57.1829681396
 69 156  -15   -5     -0.0023943238     -9.8861627578     -0.1268991470     -0.0695761442     -2.0059900283     0.0185718364     56.5650520324     78.8936614990     -57.1829681396
 70 108  -15   -4     -0.0694353866     -9.8741912841     0.0981672668     0.0161789488     -1.8765583992     -0.0871572589     56.5650520324     78.8936614990     -57.1829681396
 71  61  -14   -4     -0.0694353866     -9.8741912841     0.0981672668     0.0161789488     -1.8765583992     -0.0871572589     56.5650520324     78.8936614990     -57.1829681396
 72  13  -13   -4     0.3423882961     -9.7784175872     -0.0143659424     0.0824926757     -1.7284843921     -0.1494761705     56.5650520324     78.8936614990     -57.1829681396
 72 222  -11   -4     0.1245048284     -9.7425031661     0.1245048284     0.1019340395     -1.4797413349     -0.1795703649     56.5650520324     78.8936614990     -57.1829681396
 73 175  -10   -4     0.1245048284     -9.7425031661     0.1245048284     0.1019340395     -1.4797413349     -0.1795703649     56.5650520324     78.8936614990     -57.1829681396
 74 127   -9   -3     0.2729529142     -9.6874332427     0.1460537433     0.1136521339     -1.4286079406     -0.1643900966     56.5650520324     78.8936614990     -57.1829681396
 75  79   -8   -3     0.5435114860     -9.6323642730     0.0598580884     0.0470720863     -1.2163506746     -0.1167188048     57.0904235839     78.3665313720     -60.0505523681
 76  31   -7   -3     0.5435114860     -9.6323642730     0.0598580884     0.0470720863     -1.2163506746     -0.1167188048     57.0904235839     78.3665313720     -60.0505523681
 76 239   -6   -2     0.6536503314     -9.8239097595     0.1077445626     0.0017976593     -0.8727977752     -0.1404212856     57.0904235839     78.3665313720     -60.0505523681
 77 191   -5   -2     0.2202777862     -9.8550367355     0.2059118509     -0.0027297849     -0.5984879493     -0.1630585098     57.0904235839     78.3665313720     -60.0505523681
 78 143   -4   -2     0.2202777862     -9.8550367355     0.2059118509     -0.0027297849     -0.5984879493     -0.1630585098     57.0904235839     78.3665313720     -60.0505523681
 79  95   -4   -1     0.3064734458     -9.8095445632     0.1843629074     0.0366856002     -0.5867698669     -0.1414865732     57.0904235839     78.3665313720     -60.0505523681
 80  46   -2   -1     0.5339341640     -9.6658849716     0.1173218607     0.0657145023     -0.5039443016     -0.1390896911     57.0904235839     78.3665313720     -60.0505523681
 80 254   -2   -1     0.5339341640     -9.6658849716     0.1173218607     0.0657145023     -0.5039443016     -0.1390896911     57.0904235839     78.3665313720     -60.0505523681
 81 206   -2   -1     0.5195682525     -9.6706733703     0.1532367229     0.0555943298     -0.3465490818     -0.1361601591     57.0904235839     78.3665313720     -60.0505523681
 82 159   -1   -1     0.0407035017     -9.8622188568     0.3232336997     0.0510668849     -0.2906218528     -0.1034028053     57.0904235839     78.3665313720     -60.0505523681
 83 110   -1    0     0.0407035017     -9.8622188568     0.3232336997     0.0510668849     -0.2906218528     -0.1034028053     54.8138122558     79.2450790405     -60.5565948486
 84  62    0   -1     0.5315398693     -9.6850395202     0.1484480619     0.0816937065     -0.4117975234     -0.0336269140     54.8138122558     79.2450790405     -60.5565948486
 85  14    0   -1     0.5315398693     -9.6850395202     0.1484480619     0.0816937065     -0.4117975234     -0.0336269140     54.8138122558     79.2450790405     -60.5565948486
 85 222    0    0     0.6297071456     -9.7472915649     0.1771799468     0.1099236373     -0.3412227153     -0.0453450012     54.8138122558     79.2450790405     -60.5565948486
 86 174    0    0     0.4621044635     -9.8334875106     0.2442210197     0.1165816545     -0.2860944271     -0.0354911565     54.8138122558     79.2450790405     -60.5565948486
 87 126    0   -1     0.4621044635     -9.8334875106     0.2442210197     0.1165816545     -0.2860944271     -0.0354911565     54.8138122558     79.2450790405     -60.5565948486
 88  78    0   -1     0.4022463798     -9.7257432937     0.2945018005     0.1051298737     -0.3342983722     0.0113811922     54.8138122558     79.2450790405     -60.5565948486
 89  30    0    0     0.5435114860     -9.7353200912     0.2537982940     0.1219080448     -0.3697189331     0.0215013599     54.8138122558     79.2450790405     -60.5565948486
 89 237    0    0     0.5435114860     -9.7353200912     0.2537982940     0.1219080448     -0.3697189331     0.0215013599     54.8138122558     79.2450790405     -60.5565948486
 90 189    0   -1     0.6632276535     -9.7951784133     0.2418267011     0.1386862039     -0.3398910760     0.0297572851     54.8138122558     79.2450790405     -60.5565948486
 91 141    0   -1     0.3543598890     -9.8334875106     0.2681642532     0.1602581501     -0.2634572029     0.0265614414     54.4635658264     79.9479141235     -61.9060440063
 92  93    0    0     0.3543598890     -9.8334875106     0.2681642532     0.1602581501     -0.2634572029     0.0265614414     54.4635658264     79.9479141235     -61.9060440063
 93  44    0    0     0.5291455268     -9.8358821868     0.1197161788     0.2039346456     -0.2927524089     0.0460028123     54.4635658264     79.9479141235     -61.9060440063
 93 252    0    0     0.4692874431     -9.7927837371     -0.2561926364     0.2452142715     -0.2868933677     0.0265614414     54.4635658264     79.9479141235     -61.9060440063
 94 204    0    2     0.4692874431     -9.7927837371     -0.2561926364     0.2452142715     -0.2868933677     0.0265614414     54.4635658264     79.9479141235     -61.9060440063
 95 157    0    4     0.9720953941     -9.7616577148     -0.0359148550     0.2212454795     -0.2490759372     0.0257624816     54.4635658264     79.9479141235     -61.9060440063
 96 109    0    7     0.5794263362     -9.8382759094     0.1268991470     0.2031357049     -0.0317586779     -0.0024674563     54.4635658264     79.9479141235     -61.9060440063
 97  61    1   10     0.5794263362     -9.8382759094     0.1268991470     0.2031357049     -0.0317586779     -0.0024674563     54.4635658264     79.9479141235     -61.9060440063
 98  13    1   12     0.6632276535     -9.7640523910     0.2298550844     0.2454806089     0.0779652309     0.0015273462     54.4635658264     79.9479141235     -61.9060440063
 98 220    1   14     0.5985808849     -9.8574304580     0.3447826147     0.2446816444     0.1549317598     0.0334857678     54.9889373779     79.7722091674     -63.7615394592
 99 172    1   15     0.5985808849     -9.8574304580     0.3447826147     0.2446816444     0.1549317598     0.0334857678     54.9889373779     79.7722091674     -63.7615394592
100 124    0   16     0.4549215316     -9.6922225952     0.0742240333     0.2646556854     0.1647855997     0.0539924144     54.9889373779     79.7722091674     -63.7615394592
101  76    0   18     0.5913979530     -9.6251811981     -0.0766183614     0.2521386146     0.2028693914     0.0670421075     54.9889373779     79.7722091674     -63.7615394592
102  29    0   21     0.5913979530     -9.6251811981     -0.0766183614     0.2521386146     0.2028693914     0.0670421075     54.9889373779     79.7722091674     -63.7615394592
102 237    0   21     0.0861956501     -9.7832069396     0.0119716191     0.2105926513     0.2372246742     0.0510628938     54.9889373779     79.7722091674     -63.7615394592
103 189    0   25     0.2059118509     -9.6778564453     -0.3663315296     0.1860911941     0.0252338361     0.0209687185     54.9889373779     79.7722091674     -63.7615394592
104 141    0   27     0.2059118509     -9.6778564453     -0.3663315296     0.1860911941     0.0252338361     0.0209687185     54.9889373779     79.7722091674     -63.7615394592
105  94    0   31     0.3519655704     -9.7209539413     0.1101388931     0.0918138694     -0.0682445430     -0.0133865821     54.9889373779     79.7722091674     -63.7615394592
106  46    0   39     0.4908363342     -9.7760238647     0.6081582069     0.0265654349     -0.0543958902     -0.0184466657     54.6386909484     79.7722091674     -63.7615394592
106 254   -1   43     0.4908363342     -9.7760238647     0.6081582069     0.0265654349     -0.0543958902     -0.0184466657     54.6386909484     79.7722091674     -63.7615394592
107 206   -1   46     0.4285839557     -9.8837680816     0.7494233131     0.0481373691     -0.0253669953     -0.0104570603     54.6386909484     79.7722091674     -63.7615394592
108 159    0   47     0.3040791034     -9.8478536605     0.5147795677     0.1059288501     -0.0852890300     -0.0083264999     54.6386909484     79.7722091674     -63.7615394592
109 110    0   44     0.3040791034     -9.8478536605     0.5147795677     0.1059288501     -0.0852890300     -0.0083264999     54.6386909484     79.7722091674     -63.7615394592
110  62    0   44     0.3663315296     -9.7616577148     0.5147795677     0.1501379728     -0.1081925630     -0.0235067486     54.6386909484     79.7722091674     -63.7615394592
111  15    1   45     0.3806974601     -9.6156044006     0.5890036106     0.1496053457     -0.0666466236     -0.0408175563     54.6386909484     79.7722091674     -63.7615394592
111 222    2   45     0.3806974601     -9.6156044006     0.5890036106     0.1496053457     -0.0666466236     -0.0408175563     54.6386909484     79.7722091674     -63.7615394592
112 174    0   47     0.3088677406     -9.8239097595     0.7350573539     0.0827589893     -0.0951428794     -0.0405512428     54.6386909484     79.7722091674     -63.7615394592
113 127    0   49     0.1460537433     -9.7257432937     0.8451962471     0.0979392433     -0.2362925529     -0.0578620481     52.8874511718     79.0693664550     -65.1109924316
114  79    1   50     0.1460537433     -9.7257432937     0.8451962471     0.0979392433     -0.2362925529     -0.0578620481     52.8874511718     79.0693664550     -65.1109924316
115  32    1   52     0.4453442096     -9.4599733352     0.1843629074     0.1200438022     -0.2868933677     -0.0333605980     52.8874511718     79.0693664550     -65.1109924316
115 240    3   55     0.5506944656     -9.5605344772     0.7087197780     -0.0091214685     -0.2621256113     -0.0336269140     52.8874511718     79.0693664550     -65.1109924316
116 192    4   55     0.5506944656     -9.5605344772     0.7087197780     -0.0091214685     -0.2621256113     -0.0336269140     52.8874511718     79.0693664550     -65.1109924316
117 145    4   56     0.1819685935     -9.8741912841     0.9673068046     -0.0746362257     -0.3787738323     -0.0442797231     52.8874511718     79.0693664550     -65.1109924316
118  98    4   56     0.5099909305     -9.6730680465     1.1564583778     -0.0623855018     -0.4613330841     -0.0227077865     52.8874511718     79.0693664550     -65.1109924316
119  50    5   55     0.5099909305     -9.6730680465     1.1564583778     -0.0623855018     -0.4613330841     -0.0227077865     52.8874511718     79.0693664550     -65.1109924316
120   2    5   55     0.2897131729     -9.7448978424     0.8044927597     -0.0386830043     -0.3995468139     -0.0413502025     52.8874511718     79.0693664550     -65.1109924316
120 210    5   50     0.5147795677     -9.5437746047     0.9625181198     -0.0884848785     -0.5590725421     -0.0173813843     54.9889373779     78.0151138305     -65.4483566284
121 163    5   51     0.5147795677     -9.5437746047     0.9625181198     -0.0884848785     -0.5590725421     -0.0173813843     54.9889373779     78.0151138305     -65.4483566284
122 115    4   51     0.5028079986     -9.7185602188     1.0630797147     -0.1390857105     -0.5553441047     -0.0205772256     54.9889373779     78.0151138305     -65.4483566284
123  68    5   50     0.4166123390     -9.7425031661     0.8787168502     -0.1286992311     -0.6602742671     -0.0450786828     54.9889373779     78.0151138305     -65.4483566284
124  20    7   56     0.4166123390     -9.7425031661     0.8787168502     -0.1286992311     -0.6602742671     -0.0450786828     54.9889373779     78.0151138305     -65.4483566284
124 229   10   57     0.7278743743     -9.7496862411     0.9840670585     -0.1119210481     -0.6128692626     -0.0440134048     54.9889373779     78.0151138305     -65.4483566284
125 182   11   58     1.0989946174     -9.9005289077     1.8963043212     -0.1151168823     -0.4094006538     -0.0701127767     54.9889373779     78.0151138305     -65.4483566284
126 135   12   55     1.0989946174     -9.9005289077     1.8963043212     -0.1151168823     -0.4094006538     -0.0701127767     54.9889373779     78.0151138305     -65.4483566284
127  88   11   51     0.8428019523     -9.9484148025     1.8891214370     0.0372182416     -0.0498684501     -0.1702491521     54.9889373779     78.0151138305     -65.4483566284
128  40    8   47     0.5818206787     -9.6778564453     1.2426539659     0.1711772680     0.0361529612     -0.1175177574     54.9889373779     78.0151138305     -65.4483566284
128 249    8   43     0.5818206787     -9.6778564453     1.2426539659     0.1711772680     0.0361529612     -0.1175177574     54.9889373779     78.0151138305     -65.4483566284
129 202    9   42     0.1101388931     -9.6179981231     0.2107004880     0.1607907867     -0.0338892412     -0.0181803436     52.8874511718     78.7179489135     -65.4483566284
130 154    8   41     0.5147795677     -9.5030708312     0.7470290184     0.0707745838     0.1027330040     0.0199034357     52.8874511718     78.7179489135     -65.4483566284
131 106    9   42     0.5147795677     -9.5030708312     0.7470290184     0.0707745838     0.1027330040     0.0199034357     52.8874511718     78.7179489135     -65.4483566284
132  58   11   43     0.6105525493     -9.4456071853     0.1340821266     0.0462731266     0.0167115917     0.0502639341     52.8874511718     78.7179489135     -65.4483566284
133  10   10   43     0.7757608890     -9.3618059158     0.2394323587     -0.1569291591     -0.0341555595     0.0590525054     52.8874511718     78.7179489135     -65.4483566284
133 219   11   46     0.7757608890     -9.3618059158     0.2394323587     -0.1569291591     -0.0341555595     0.0590525054     52.8874511718     78.7179489135     -65.4483566284
134 172   11   49     0.7901268005     -9.6323642730     0.7159028053     -0.3233792543     0.0697093009     0.0462691354     52.8874511718     78.7179489135     -65.4483566284
135 124   11   52     0.5171739578     -9.7257432937     0.9601238250     -0.3481470346     0.1197774887     -0.0083264999     52.8874511718     78.7179489135     -65.4483566284
136  77   11   52     0.5171739578     -9.7257432937     0.9601238250     -0.3481470346     0.1197774887     -0.0083264999     52.8874511718     78.7179489135     -65.4483566284
137  29   10   52     0.7446346759     -9.7041940689     1.1157548427     -0.3446848630     0.1549317598     0.0454701709     54.9889373779     78.7179489135     -64.7736282348
137 238    9   51     0.9146316528     -9.7951784133     1.0750513076     -0.2714468240     0.1586602306     0.0377468872     54.9889373779     78.7179489135     -64.7736282348
138 190    8   47     0.9146316528     -9.7951784133     1.0750513076     -0.2714468240     0.1586602306     0.0377468872     54.9889373779     78.7179489135     -64.7736282348
139 143    7   47     0.4644988059     -9.9101057052     0.7781552314     -0.2205796718     0.1903523349     0.0084516706     54.9889373779     78.7179489135     -64.7736282348
140  95    6   45     0.5363285064     -9.7760238647     0.5674547195     -0.1609239578     0.1352240562     0.0348173666     54.9889373779     78.7179489135     -64.7736282348
141  47    7   44     0.5363285064     -9.7760238647     0.5674547195     -0.1609239578     0.1352240562     0.0348173666     54.9889373779     78.7179489135     -64.7736282348
141 255    7   44     0.4908363342     -9.8622188568     0.8643508911     -0.1225738525     0.1179132580     0.0278930401     54.9889373779     78.7179489135     -64.7736282348
142 208    6   41     0.8188587188     -9.7305316925     0.6871709346     -0.0727719879     0.0539964151     0.0228329610     54.9889373779     78.7179489135     -64.7736282348
143 160    5   41     0.7566062927     -9.8071498870     0.8571679115     -0.0519990158     0.1029993176     0.0161749553     54.9889373779     78.7179489135     -64.7736282348
144 113    3   38     0.7566062927     -9.8071498870     0.8571679115     -0.0519990158     0.1029993176     0.0161749553     53.9381942749     80.4750442504     -63.4241790771
145  65    3   37     0.5746376991     -9.8143329620     0.9122373580     -0.0232364368     0.1536001586     0.0167075967     53.9381942749     80.4750442504     -63.4241790771
146  17    4   38     0.5746376991     -9.8143329620     0.9122373580     -0.0232364368     0.1536001586     0.0167075967     53.9381942749     80.4750442504     -63.4241790771
146 225    3   36     0.4860476970     -9.7425031661     0.9984330177     0.0097872629     0.1525348663     0.0137780737     53.9381942749     80.4750442504     -63.4241790771
147 177    4   35     0.5578774452     -9.6275758743     0.4142179965     0.0273643946     0.1466758251     0.0007283860     53.9381942749     80.4750442504     -63.4241790771
148 129    5   34     0.5578774452     -9.6275758743     0.4142179965     0.0273643946     0.1466758251     0.0007283860     53.9381942749     80.4750442504     -63.4241790771
149  81    4   35     0.3016848087     -9.7856006622     0.4381612300     -0.0243017172     0.0683777046     -0.0099244203     53.9381942749     80.4750442504     -63.4241790771
150  32    4   36     0.4357668876     -9.8263044357     0.8164643287     -0.0059256258     0.0151136693     -0.0144518623     53.9381942749     80.4750442504     -63.4241790771
150 240    5   34     0.4357668876     -9.8263044357     0.8164643287     -0.0059256258     0.0151136693     -0.0144518623     53.9381942749     80.4750442504     -63.4241790771
151 193    5   34     0.9649125099     -9.7353200912     0.6943538665     0.0851558685     -0.0013981805     -0.0549325275     54.1133155822     76.7851409912     -63.5928573608
152 145    4   33     0.4477385520     -9.5533514022     0.1628140068     0.0846232318     0.0875527572     -0.1393560171     54.1133155822     76.7851409912     -63.5928573608
153  98    3   33     0.4477385520     -9.5533514022     0.1628140068     0.0846232318     0.0875527572     -0.1393560171     54.1133155822     76.7851409912     -63.5928573608
154  50    3   33     0.4046407222     -9.7951784133     0.8284359931     -0.0123173105     0.0390824813     -0.0983427143     54.1133155822     76.7851409912     -63.5928573608
155   2    4   32     0.4932306766     -9.8310928344     1.1995562362     -0.0104530680     0.0063251042     -0.0413502025     54.1133155822     76.7851409912     -63.5928573608
155 210    4   33     0.4932306766     -9.8310928344     1.1995562362     -0.0104530680     0.0063251042     -0.0413502025     54.1133155822     76.7851409912     -63.5928573608
156 162    5   31     1.0439251661     -9.6491241455     0.9577294349     0.0476047229     -0.0384166831     0.0167075967     54.1133155822     76.7851409912     -63.5928573608
157 115    5   29     1.0774456262     -9.7161655426     0.7637892246     0.0531974506     0.1400178194     0.0324204874     54.1133155822     76.7851409912     -63.5928573608
158  67    5   28     1.0774456262     -9.7161655426     0.7637892246     0.0531974506     0.1400178194     0.0324204874     54.1133155822     76.7851409912     -63.5928573608
159  19    5   25     0.7063254833     -9.8310928344     1.0056159496     0.0401477575     0.2135221719     0.0246971988     54.1133155822     76.7851409912     -63.5928573608
159 227    3   22     0.4237952709     -9.8670082092     0.8619565010     0.0952760314     0.2231096982     0.0262951231     53.4128227233     78.5422439575     -63.2554969787
160 179    2   22     0.4237952709     -9.8670082092     0.8619565010     0.0952760314     0.2231096982     0.0262951231     53.4128227233     78.5422439575     -63.2554969787
161 131    2   21     0.7518176555     -9.5437746047     0.8356189727     0.1061951637     0.2015377998     0.0199034357     53.4128227233     78.5422439575     -63.2554969787
162  84    1   20     0.4142179965     -9.6946163177     0.6009752750     0.0808947467     0.1988745784     0.0201697564     53.4128227233     78.5422439575     -63.2554969787
163  35    1   20     0.4142179965     -9.6946163177     0.6009752750     0.0808947467     0.1988745784     0.0201697564     53.4128227233     78.5422439575     -63.2554969787
163 243    2   19     0.5387228012     -9.5389852523     0.4716817855     0.0209727120     0.0950097179     0.0297572851     53.4128227233     78.5422439575     -63.2554969787
164 195    2   19     0.5578774452     -9.5533514022     0.5004136562     -0.0605212593     0.0603880929     0.0273604035     53.4128227233     78.5422439575     -63.2554969787
165 147    2   21     0.5578774452     -9.5533514022     0.5004136562     -0.0605212593     0.0603880929     0.0273604035     53.4128227233     78.5422439575     -63.2554969787
166  99    2   21     0.6344957828     -9.6347589492     0.5650603771     -0.1587934017     0.0553280115     0.0260288000     53.4128227233     78.5422439575     -63.2554969787
167  51    2   21     0.3783031463     -9.8981342315     1.0511081218     -0.1944803047     0.0569259357     0.0228329610     54.9889373779     78.0151138305     -65.4483566284
168   3    2   21     0.3783031463     -9.8981342315     1.0511081218     -0.1944803047     0.0569259357     0.0228329610     54.9889373779     78.0151138305     -65.4483566284
168 211    2   19     0.4956250190     -9.8550367355     1.1875845146     -0.1284328937     -0.0440094041     0.0244308781     54.9889373779     78.0151138305     -65.4483566284
169 163    1   16     0.4788647174     -9.8143329620     1.0487138032     -0.0519990158     -0.0924796772     0.0137780737     54.9889373779     78.0151138305     -65.4483566284
170 116    1   15     0.4788647174     -9.8143329620     1.0487138032     -0.0519990158     -0.0924796772     0.0137780737     54.9889373779     78.0151138305     -65.4483566284
171  68    3   14     0.5506944656     -9.7448978424     0.8763224601     0.0055261402     -0.1313624262     0.0017936668     54.9889373779     78.0151138305     -65.4483566284
172  20    3   11     0.4166123390     -9.7784175872     0.7063254833     0.0372182416     -0.1484069108     -0.0077938594     54.9889373779     78.0151138305     -65.4483566284
172 228    2   10     0.4166123390     -9.7784175872     0.7063254833     0.0372182416     -0.1484069108     -0.0077938594     54.9889373779     78.0151138305     -65.4483566284
173 181    2    9     0.4333725929     -9.7496862411     0.8260416984     0.0478710460     -0.1942139720     -0.0085928192     54.9889373779     78.0151138305     -65.4483566284
174 133    2    8     0.5123852729     -9.6946163177     0.5913979530     0.0601217746     -0.2669193744     -0.0096581010     55.6894340515     77.3122711181     -63.7615394592
175  85    2    7     0.5123852729     -9.6946163177     0.5913979530     0.0601217746     -0.2669193744     -0.0096581010     55.6894340515     77.3122711181     -63.7615394592
176  37    2    6     0.7685779571     -9.7401084899     0.9026599884     0.0457404851     -0.2727784156     0.0025926268     55.6894340515     77.3122711181     -63.7615394592
176 245    2    5     0.5866093158     -9.8430643081     0.8691394805     0.0872864341     -0.2498748779     0.0009947060     55.6894340515     77.3122711181     -63.7615394592
177 197    1    3     0.5866093158     -9.8430643081     0.8691394805     0.0872864341     -0.2498748779     0.0009947060     55.6894340515     77.3122711181     -63.7615394592
178 149    1    2     0.8811111450     -9.5988435745     0.6799879074     0.1083257312     -0.2083289384     0.0055221486     55.6894340515     77.3122711181     -63.7615394592
179 101    1    1     0.8236474037     -9.6156044006     0.6057639122     0.0761009788     -0.0815605545     0.0065874290     55.6894340515     77.3122711181     -63.7615394592
180  53    1    1     0.8236474037     -9.6156044006     0.6057639122     0.0761009788     -0.0815605545     0.0065874290     55.6894340515     77.3122711181     -63.7615394592
181   5    1    1     0.7015368461     -9.7089824676     0.7685779571     0.0180431890     0.0276307153     0.0398774480     55.6894340515     77.3122711181     -63.7615394592
181 212    0    0     0.4501328468     -9.7305316925     0.6871709346     -0.0197742748     0.0510668849     0.0832876300     56.0396804809     79.0693664550     -63.4241790771
182 164    1    0     0.4501328468     -9.7305316925     0.6871709346     -0.0197742748     0.0510668849     0.0832876300     56.0396804809     79.0693664550     -63.4241790771
183 115    1    0     0.7613949298     -9.4982824325     0.5339341640     -0.0679782295     0.0356203198     0.1189745426     56.0396804809     79.0693664550     -63.4241790771
184  67    0    0     0.5147795677     -9.7137708663     0.5842149734     -0.1132526516     0.0952760314     0.1112512469     56.0396804809     79.0693664550     -63.4241790771
185  19    0    0     0.5147795677     -9.7137708663     0.5842149734     -0.1132526516     0.0952760314     0.1112512469     56.0396804809     79.0693664550     -63.4241790771
185 227    0    0     0.3735145092     -9.8310928344     0.5435114860     -0.1260360240     0.1051298856     0.0944730758     56.0396804809     79.0693664550     -63.4241790771
186 179    0    0     0.4525271415     -9.8023614883     0.4932306766     -0.1172474503     0.0771662664     0.0787601947     56.0396804809     79.0693664550     -63.4241790771
187 130    0    0     0.4525271415     -9.8023614883     0.4932306766     -0.1172474503     0.0771662664     0.0787601947     56.0396804809     79.0693664550     -63.4241790771
188  82    0    0     0.3136564254     -9.8454589843     0.5099909305     -0.0927459907     0.0574585723     0.0499976110     56.0396804809     79.0693664550     -63.4241790771
189  34    0    0     0.3687258243     -9.7784175872     0.4980193138     -0.0655813455     0.0116515064     0.0310888862     57.2655487060     77.4879837036     -63.9302215576
189 241    0    0     0.3687258243     -9.7784175872     0.4980193138     -0.0655813455     0.0116515064     0.0310888862     57.2655487060     77.4879837036     -63.9302215576
190 193    0    0     0.4261896133     -9.7257432937     0.4764704227     -0.0517326927     -0.0040613822     0.0087179908     57.2655487060     77.4879837036     -63.9302215576
191 145    0    0     0.4573158264     -9.6994056701     0.4501328468     -0.0551948547     -0.0037950620     -0.0024674563     57.2655487060     77.4879837036     -63.9302215576
192  97    0    0     0.4573158264     -9.6994056701     0.4501328468     -0.0551948547     -0.0037950620     -0.0024674563     57.2655487060     77.4879837036     -63.9302215576
193  48    0    0     0.4070350170     -9.7808122634     0.4644988059     -0.0565264606     -0.0077898645     -0.0059296183     57.2655487060     77.4879837036     -63.9302215576
194   0    0    0     0.4812590599     -9.7017993927     0.4788647174     -0.0533306121     -0.0120509874     -0.0099244203     57.2655487060     77.4879837036     -63.9302215576
194 208    0    0     0.4812590599     -9.7017993927     0.4788647174     -0.0533306121     -0.0120509874     -0.0099244203     57.2655487060     77.4879837036     -63.9302215576
195 159    0    0     0.4692874431     -9.7257432937     0.4597101688     -0.0570590972     -0.0085888252     0.0025926268     57.2655487060     77.4879837036     -63.9302215576
196 111    0    0     0.4070350170     -9.7975721359     0.4453442096     -0.0717067050     -0.0056593031     0.0201697564     57.2655487060     77.4879837036     -63.9302215576
197  63    0    0     0.4070350170     -9.7975721359     0.4453442096     -0.0717067050     -0.0056593031     0.0201697564     57.2655487060     77.4879837036     -63.9302215576
198  14    0    0     0.4405555725     -9.7353200912     0.3759088277     -0.0839574337     -0.0040613822     0.0140443935     55.8645591735     79.9479141235     -63.2554969787
198 222    0    0     0.4357668876     -9.6922225952     0.3854861259     -0.0900827980     -0.0187089910     0.0116475117     55.8645591735     79.9479141235     -63.2554969787
199 174    0    0     0.4357668876     -9.6922225952     0.3854861259     -0.0900827980     -0.0187089910     0.0116475117     55.8645591735     79.9479141235     -63.2554969787
200 126    0    0     0.4309782505     -9.6778564453     0.3495712518     -0.1015345573     -0.0312260389     0.0105822312     55.8645591735     79.9479141235     -63.2554969787
201  79    0    0     0.4118237018     -9.8143329620     0.3759088277     -0.1159158468     -0.0381503629     0.0031252670     55.8645591735     79.9479141235     -63.2554969787
202  31    0    0     0.4118237018     -9.8143329620     0.3759088277     -0.1159158468     -0.0381503629     0.0031252670     55.8645591735     79.9479141235     -63.2554969787
202 239    0    0     0.2657699346     -9.7760238647     0.3160507440     -0.1268349766     -0.0424114799     -0.0290994691     55.8645591735     79.9479141235     -63.2554969787
203 191    0    0     0.3208393812     -9.7736291885     0.3328109979     -0.1119210481     -0.1140516042     -0.0394859580     55.8645591735     79.9479141235     -63.2554969787
204 144    0    0     0.3208393812     -9.7736291885     0.3328109979     -0.1119210481     -0.1140516042     -0.0394859580     55.8645591735     79.9479141235     -63.2554969787
205  97    0    0     0.4214009761     -9.7712354660     0.2274607658     -0.0954092025     -0.1846264457     -0.0583946943     54.8138122558     78.8936614990     -62.9181327819
206  49    0    0     0.4980193138     -9.7903900146     0.2226721048     -0.0695761442     -0.2203133583     -0.0730422973     54.8138122558     78.8936614990     -62.9181327819
207   2    0    0     0.4980193138     -9.7903900146     0.2226721048     -0.0695761442     -0.2203133583     -0.0730422973     54.8138122558     78.8936614990     -62.9181327819
207 210    0    0     0.5650603771     -9.8263044357     0.2394323587     -0.0570590972     -0.1958118915     -0.0682485342     54.8138122558     78.8936614990     -62.9181327819
208 162    0    0     0.5506944656     -9.7568693161     0.2154891252     -0.0490694952     -0.1598586797     -0.0557314872     54.8138122558     78.8936614990     -62.9181327819
209 115    0    0     0.5506944656     -9.7568693161     0.2154891252     -0.0490694952     -0.1598586797     -0.0557314872     54.8138122558     78.8936614990     -62.9181327819
210  68    0    0     0.5099909305     -9.7401084899     0.2178834438     -0.0176437129     -0.1342919468     -0.0530682849     54.8138122558     78.8936614990     -62.9181327819
211  20    0    0     0.6680163383     -9.7089824676     0.1963345432     0.0119178236     -0.0948765563     -0.0362901163     54.8138122558     78.8936614990     -62.9181327819
211 229    0    0     0.6680163383     -9.7089824676     0.1963345432     0.0119178236     -0.0948765563     -0.0362901163     54.8138122558     78.8936614990     -62.9181327819
212 181    0    0     0.6225241661     -9.7305316925     0.2370380401     0.0079230217     -0.0229701137     -0.0203109073     56.2148056030     78.1908187866     -62.5807723999
213 133    0    0     0.5674547195     -9.7161655426     0.2202777862     -0.0144478702     0.0049935026     0.0342847251     56.2148056030     78.1908187866     -62.5807723999
214  85    0    0     0.5674547195     -9.7161655426     0.2202777862     -0.0144478702     0.0049935026     0.0342847251     56.2148056030     78.1908187866     -62.5807723999
215  36    0    0     0.5052022933     -9.7377147674     0.2418267011     -0.0235027551     0.0137820672     0.0782275485     56.2148056030     78.1908187866     -62.5807723999
215 244    0    0     0.4477385520     -9.7856006622     0.2322494029     -0.0181763534     0.0169779086     0.0771622705     56.2148056030     78.1908187866     -62.5807723999
216 196    0    0     0.4477385520     -9.7856006622     0.2322494029     -0.0181763534     0.0169779086     0.0771622705     56.2148056030     78.1908187866     -62.5807723999
217 147    0    0     0.4261896133     -9.7353200912     0.2202777862     -0.0051266665     0.0121841478     0.0449375343     56.2148056030     78.1908187866     -62.5807723999
218  99    0    0     0.4477385520     -9.7329254150     0.2418267011     -0.0037950649     -0.0091214656     0.0167075967     56.2148056030     78.1908187866     -62.5807723999
219  51    0    0     0.4477385520     -9.7329254150     0.2418267011     -0.0037950649     -0.0091214656     0.0167075967     56.2148056030     78.1908187866     -62.5807723999
220   2    0    0     0.4644988059     -9.7688407897     0.2250664234     -0.0125836300     -0.0237690734     -0.0059296183     56.3899307250     78.7179489135     -62.7494506835
220 210    0    0     0.4908363342     -9.7616577148     0.2250664234     -0.0290954799     -0.0187089910     -0.0083264999     56.3899307250     78.7179489135     -62.7494506835
221 162    0    0     0.4908363342     -9.7616577148     0.2250664234     -0.0290954799     -0.0187089910     -0.0083264999     56.3899307250     78.7179489135     -62.7494506835
222 114    0    0     0.4477385520     -9.8047552108     0.2083061695     -0.0426778078     -0.0069909038     0.0089843101     56.3899307250     78.7179489135     -62.7494506835
223  65    0    0     0.4525271415     -9.6850395202     0.1939402198     -0.0461399698     0.0031292619     -0.0035327367     56.3899307250     78.7179489135     -62.7494506835
224  17    0    0     0.4525271415     -9.6850395202     0.1939402198     -0.0461399698     0.0031292619     -0.0035327367     56.3899307250     78.7179489135     -62.7494506835
224 224    0    0     0.4166123390     -9.7760238647     0.2107004880     -0.0312260413     -0.0195079517     -0.0205772256     56.3899307250     78.7179489135     -62.7494506835
225 176    0    0     0.4788647174     -9.8143329620     0.1652083396     -0.0282965183     -0.0301607584     -0.0336269140     56.3899307250     78.7179489135     -62.7494506835
226 129    0    0     0.4788647174     -9.8143329620     0.1652083396     -0.0282965183     -0.0301607584     -0.0336269140     56.3899307250     78.7179489135     -62.7494506835
227  81    0    0     0.4956250190     -9.8358821868     0.2011231899     -0.0155131521     -0.0120509874     -0.0344258785     56.3899307250     78.7179489135     -62.7494506835
228  33    0    0     0.4908363342     -9.7520809173     0.1819685935     0.0009986981     0.0105862259     -0.0285668354     54.4635658264     77.8394012451     -61.9060440063
228 240    0    0     0.4908363342     -9.7520809173     0.1819685935     0.0009986981     0.0105862259     -0.0285668354     54.4635658264     77.8394012451     -61.9060440063
229 192    0    0     0.5363285064     -9.6610965728     0.1723913097     0.0220379924     0.0100535857     -0.0192456245     54.4635658264     77.8394012451     -61.9060440063
230 143    0    0     0.5291455268     -9.7736291885     0.2011231899     0.0302939176     0.0015313410     0.0185718364     54.4635658264     77.8394012451     -61.9060440063
231  95    0    0     0.5291455268     -9.7736291885     0.2011231899     0.0302939176     0.0015313410     0.0185718364     54.4635658264     77.8394012451     -61.9060440063
232  46    0    0     0.4956250190     -9.8310928344     0.1939402198     0.0302939176     0.0164452695     0.0499976110     54.4635658264     77.8394012451     -61.9060440063
232 253    0    0     0.4716817855     -9.7616577148     0.2394323587     0.0380171985     0.0412130403     0.0678410625     54.4635658264     77.8394012451     -61.9060440063
233 205    0    0     0.4716817855     -9.7616577148     0.2394323587     0.0380171985     0.0412130403     0.0678410625     54.4635658264     77.8394012451     -61.9060440063
234 156    0    0     0.5339341640     -9.6994056701     0.2202777862     0.0500016117     0.0425446462     0.0816897201     54.4635658264     77.8394012451     -61.9060440063
235 108    0    0     0.4668931484     -9.7041940689     0.2394323587     0.0555943298     0.0438762474     0.0990005207     54.4635658264     78.5422439575     -63.2554969787
236  60    0    0     0.4668931484     -9.7041940689     0.2394323587     0.0555943298     0.0438762474     0.0990005207     54.4635658264     78.5422439575     -63.2554969787
237  12    0    0     0.4549215316     -9.6922225952     0.2394323587     0.0252338314     0.0931454753     0.0944730758     54.4635658264     78.5422439575     -63.2554969787
237 220    0    0     0.1029559254     -9.8574304580     0.2418267011     0.0105862236     0.1061951637     0.0545250606     54.4635658264     78.5422439575     -63.2554969787
238 172    0    0     0.1029559254     -9.8574304580     0.2418267011     0.0105862236     0.1061951637     0.0545250606     54.4635658264     78.5422439575     -63.2554969787
239 124    0    0     0.3328109979     -9.8215160369     0.2370380401     0.0542627334     0.0185758304     -0.0014021751     54.4635658264     78.5422439575     -63.2554969787
240  76    0    0     0.4429498672     -9.8191213607     0.3232336997     0.0523984909     -0.0077898645     -0.0333605980     54.4635658264     78.5422439575     -63.2554969787
241  28    0    0     0.4429498672     -9.8191213607     0.3232336997     0.0523984909     -0.0077898645     -0.0333605980     54.4635658264     78.5422439575     -63.2554969787
241 236    0    0     0.3998520660     -9.6515188217     0.2394323587     0.0137820672     0.0156463098     -0.0298984336     54.4635658264     78.5422439575     -63.2554969787
242 188    0    0     0.4381612300     -9.6036319732     0.2681642532     0.0111188650     0.0081893444     -0.0155171442     55.3391838073     80.1236267089     -62.7494506835
243 140    0    0     0.4381612300     -9.6036319732     0.2681642532     0.0111188650     0.0081893444     -0.0155171442     55.3391838073     80.1236267089     -62.7494506835
244  92    0    0     0.3591485500     -9.7664461135     0.2394323587     0.0145810260     -0.0160457906     -0.0072612180     55.3391838073     80.1236267089     -62.7494506835
245  44    0    0     0.3950634002     -9.8694019317     0.2537982940     0.0374845552     -0.0373514032     -0.0341595554     55.3391838073     80.1236267089     -62.7494506835
245 251    0    0     0.3950634002     -9.8694019317     0.2537982940     0.0374845552     -0.0373514032     -0.0341595554     55.3391838073     80.1236267089     -62.7494506835
246 203    0    0     0.3830918121     -9.7808122634     0.2777415513     0.0593228101     -0.0346882009     -0.0589273262     55.3391838073     80.1236267089     -62.7494506835
247 156    0    0     0.4190066337     -9.7065887451     0.3040791034     0.0627849769     -0.0362861204     -0.0786350250     55.3391838073     80.1236267089     -62.7494506835
248 108    0    0     0.4190066337     -9.7065887451     0.3040791034     0.0627849769     -0.0362861204     -0.0786350250     55.3391838073     80.1236267089     -62.7494506835
249  59    0    0     0.3950634002     -9.6946163177     0.3567542552     0.0422783279     -0.0525316524     -0.0645200538     55.3391838073     80.1236267089     -62.7494506835
250  11    0    0     0.4716817855     -9.6491241455     0.3375996351     -0.0043277053     -0.0605212593     -0.0458776426     55.5143089294     78.5422439575     -63.2554969787
250 220    0    0     0.4716817855     -9.6491241455     0.3375996351     -0.0043277053     -0.0605212593     -0.0458776426     55.5143089294     78.5422439575     -63.2554969787
251 172    0    0     0.4285839557     -9.6539134979     0.3352053165     -0.0639834165     -0.0775657415     -0.0448123645     55.5143089294     78.5422439575     -63.2554969787
252 125    0    0     0.5339341640     -9.7161655426     0.2442210197     -0.1092578411     -0.1119210481     -0.0402849197     55.5143089294     78.5422439575     -63.2554969787
253  78    0    0     0.5339341640     -9.7161655426     0.2442210197     -0.1092578411     -0.1119210481     -0.0402849197     55.5143089294     78.5422439575     -63.2554969787
254  31    0    0     0.6273128509     -9.7903900146     0.2418267011     -0.1111220836     -0.1324276924     -0.0426817989     55.5143089294     78.5422439575     -63.2554969787
254 240    0    0     0.7230857849     -9.8119382858     0.2609812974     -0.1073936104     -0.0900827980     0.0055221486     55.5143089294     78.5422439575     -63.2554969787
255 192    0    0     0.7230857849     -9.8119382858     0.2609812974     -0.1073936104     -0.0900827980     0.0055221486     55.5143089294     78.5422439575     -63.2554969787
  0 144    0    0     0.6392844200     -9.7425031661     0.2394323587     -0.1428141832     0.0345550417     0.1296273469     55.5143089294     78.5422439575     -63.2554969787
  1  96    0    0     0.5961865901     -9.7353200912     0.1532367229     -0.1422815418     0.1035319685     0.2406828641     53.9381942749     79.0693664550     -63.7615394592
  2  48    0    0     0.5961865901     -9.7353200912     0.1532367229     -0.1422815418     0.1035319685     0.2406828641     53.9381942749     79.0693664550     -63.7615394592
  2 255    0    0     0.3902747631     -9.8550367355     0.0766183614     -0.0815605545     0.1354903936     0.3022028207     53.9381942749     79.0693664550     -63.7615394592
  3 207    0    0     0.3663315296     -9.8933458328     -0.0143659424     0.0164452657     0.1397515058     0.3109913825     53.9381942749     79.0693664550     -63.7615394592
  4 159    0    0     0.3663315296     -9.8933458328     -0.0143659424     0.0164452657     0.1397515058     0.3109913825     53.9381942749     79.0693664550     -63.7615394592
  5 111    0    0     -0.1149275422     -9.9172887802     0.1412650966     0.1181795711     0.2534702062     0.1181755781     53.9381942749     79.0693664550     -63.7615394592
  6  64    0    0     -0.0119716191     -9.8143329620     0.2394323587     0.2180496215     0.2108589887     -0.0272352337     53.9381942749     79.0693664550     -63.7615394592
  7  16    0    0     -0.0119716191     -9.8143329620     0.2394323587     0.2180496215     0.2108589887     -0.0272352337     53.9381942749     79.0693664550     -63.7615394592
  7 224    0    0     0.1388707752     -9.7353200912     0.3878804397     0.2454806089     0.0942107582     -0.0725096607     53.9381942749     79.0693664550     -63.7615394592
  8 175    0    0     0.3256280183     -9.6227865219     0.3687258243     0.1884880828     0.0388161659     -0.0522693252     53.9381942749     79.0693664550     -63.7615394592
  9 127    0    0     0.3256280183     -9.6227865219     0.3687258243     0.1884880828     0.0388161659     -0.0522693252     53.9381942749     79.0693664550     -63.7615394592
 10  79    0    0     0.3998520660     -9.5820837020     0.4070350170     0.0915475559     0.0406804037     -0.0128539419     56.3899307250     77.3122711181     -63.7615394592
 11  30    0    0     0.2705585718     -9.6922225952     0.3567542552     0.0036618990     0.0611870527     0.0196371173     56.3899307250     77.3122711181     -63.7615394592
 11 238    0    0     0.2705585718     -9.6922225952     0.3567542552     0.0036618990     0.0611870527     0.0196371173     56.3899307250     77.3122711181     -63.7615394592
 12 189    0    0     0.2466153383     -9.7832069396     0.3304166793     -0.0325576424     0.0502679300     0.0342847251     56.3899307250     77.3122711181     -63.7615394592
 13 141    0    0     0.2250664234     -9.7879953384     0.3280223608     -0.0258996367     0.0297612781     0.0244308781     56.3899307250     77.3122711181     -63.7615394592
 14  93    0    0     0.2250664234     -9.7879953384     0.3280223608     -0.0258996367     0.0297612781     0.0244308781     56.3899307250     77.3122711181     -63.7615394592
 15  45    0    0     0.2346437215     -9.7903900146     0.3232336997     -0.0011318624     0.0103199064     0.0047231884     56.3899307250     77.3122711181     -63.7615394592
 15 252    0    0     0.2322494029     -9.8334875106     0.3495712518     0.0257664704     0.0065914239     -0.0149845051     56.3899307250     77.3122711181     -63.7615394592
 16 204    0    0     0.2322494029     -9.8334875106     0.3495712518     0.0257664704     0.0065914239     -0.0149845051     56.3899307250     77.3122711181     -63.7615394592
 17 156    0    0     0.2226721048     -9.7927837371     0.3471769332     0.0449415302     -0.0013981805     -0.0437470817     56.5650520324     77.1365661621     -64.2675857543
 18 108    0    0     0.3112620830     -9.7568693161     0.3304166793     0.0526648092     -0.0184426727     -0.0464102840     56.5650520324     77.1365661621     -64.2675857543
 19  60    0    0     0.3112620830     -9.7568693161     0.3304166793     0.0526648092     -0.0184426727     -0.0464102840     56.5650520324     77.1365661621     -64.2675857543
 20  12    0    0     0.3471769332     -9.7496862411     0.3591485500     0.0691766643     -0.0115183472     -0.0301647520     56.5650520324     77.1365661621     -64.2675857543
 20 220    0    0     0.3208393812     -9.7664461135     0.3902747631     0.0864874744     0.0047271828     0.0009947060     56.5650520324     77.1365661621     -64.2675857543
 21 172    0    0     0.3208393812     -9.7664461135     0.3902747631     0.0864874744     0.0047271828     0.0009947060     56.5650520324     77.1365661621     -64.2675857543
 22 123    0    0     0.4405555725     -9.7329254150     0.3974577426     0.0851558685     0.0215053534     0.0270940804     56.5650520324     77.1365661621     -64.2675857543
 23  75    0    0     0.1795742750     -9.7664461135     0.4812590599     0.0555943298     0.0862211513     0.0129791128     56.5650520324     77.1365661621     -64.2675857543
 24  27    0    0     0.1795742750     -9.7664461135     0.4812590599     0.0555943298     0.0862211513     0.0129791128     56.5650520324     77.1365661621     -64.2675857543
 24 234    0    0     0.3256280183     -9.6946163177     0.4142179965     0.0215053510     0.0667797803     0.0350836849     55.8645591735     78.1908187866     -63.9302215576
 25 186    0    0     0.3232336997     -9.6946163177     0.4166123390     -0.0091214685     0.0819600296     0.0425406503     55.8645591735     78.1908187866     -63.9302215576
 26 138    0    0     0.3232336997     -9.6946163177     0.4166123390     -0.0091214685     0.0819600296     0.0425406503     55.8645591735     78.1908187866     -63.9302215576
