# Supplementary material for: A localization method for wireless capsule endoscopy using side wall cameras and IMU sensor
Source: Sci Rep. 2021 May 27;11:11204. doi: 10.1038/s41598-021-90523-w (PMC8160358; doi:10.1038/s41598-021-90523-w)
Supplement: Supplementary file 1 — Supplementary Information. [file 41598_2021_90523_MOESM1_ESM.zip › data/sup7]

118 217    0    0     0.0215489125     -9.7448978424     0.2873188495     0.0140483846     -0.0096541051     -0.0136529028     57.9660453796     77.8394012451     -63.9302215576
119 169    0    0     0.0215489125     -9.7448978424     0.2873188495     0.0140483846     -0.0096541051     -0.0136529028     57.9660453796     77.8394012451     -63.9302215576
120 121    0    0     0.0263375616     -9.7592630386     0.2657699346     0.0068577413     -0.0096541051     -0.0147181844     57.9660453796     77.8394012451     -63.9302215576
121  73    0    0     0.0167602658     -9.7496862411     0.2657699346     -0.0037950649     -0.0088551454     -0.0197782659     57.9660453796     77.8394012451     -63.9302215576
122  25    0    0     0.0167602658     -9.7496862411     0.2657699346     -0.0037950649     -0.0088551454     -0.0197782659     57.9660453796     77.8394012451     -63.9302215576
122 233    0    0     0.0407035017     -9.7520809173     0.2825301933     -0.0061919460     -0.0136489081     -0.0253709888     57.9660453796     77.8394012451     -63.9302215576
123 185    0    0     0.0383091812     -9.7305316925     0.2753472328     -0.0117846691     -0.0136489081     -0.0312300324     57.9660453796     77.8394012451     -63.9302215576
124 137    0    0     0.0383091812     -9.7305316925     0.2753472328     -0.0117846691     -0.0136489081     -0.0312300324     57.9660453796     77.8394012451     -63.9302215576
125  90    0    0     0.0430978250     -9.7616577148     0.2274607658     -0.0139152299     -0.0203069114     -0.0368227601     58.1411705017     77.6636886596     -63.0868148803
126  42    0    0     0.0622524166     -9.7736291885     0.2418267011     -0.0144478702     -0.0189753112     -0.0416165256     58.1411705017     77.6636886596     -63.0868148803
126 251    0    0     0.0622524166     -9.7736291885     0.2418267011     -0.0144478702     -0.0189753112     -0.0416165256     58.1411705017     77.6636886596     -63.0868148803
127 203    0    0     0.0742240333     -9.7496862411     0.2514039993     -0.0096541080     -0.0192416305     -0.0421491575     58.1411705017     77.6636886596     -63.0868148803
128 155    0    0     0.0933786296     -9.7401084899     0.2537982940     -0.0125836300     -0.0171110701     -0.0336269140     58.1411705017     77.6636886596     -63.0868148803
129 107    0    0     0.0933786296     -9.7401084899     0.2537982940     -0.0125836300     -0.0171110701     -0.0336269140     58.1411705017     77.6636886596     -63.0868148803
130  59    0    0     0.0838013267     -9.7664461135     0.2418267011     -0.0187089920     -0.0139152276     -0.0259036302     58.1411705017     77.6636886596     -63.0868148803
131  11    0    0     0.1316878080     -9.7879953384     0.2681642532     -0.0200405931     -0.0173773899     -0.0253709888     58.1411705017     77.6636886596     -63.0868148803
131 220    0    0     0.1316878080     -9.7879953384     0.2681642532     -0.0200405931     -0.0173773899     -0.0253709888     58.1411705017     77.6636886596     -63.0868148803
132 172    0    0     0.0861956501     -9.7640523910     0.1819685935     -0.0261659598     -0.0101867461     -0.0235067486     56.3899307250     78.7179489135     -64.0988998413
133 124    0    0     0.0646467447     -9.7448978424     0.1867572593     -0.0288291597     -0.0077898645     -0.0224414682     56.3899307250     78.7179489135     -64.0988998413
134  76    0    0     0.0646467447     -9.7448978424     0.1867572593     -0.0288291597     -0.0077898645     -0.0224414682     56.3899307250     78.7179489135     -64.0988998413
135  29    0    0     0.0598580884     -9.7401084899     0.1987288665     -0.0280302000     -0.0141815481     -0.0267025899     56.3899307250     78.7179489135     -64.0988998413
135 236    0    0     0.1173218607     -9.7784175872     0.2274607658     -0.0248343563     -0.0216385126     -0.0312300324     56.3899307250     78.7179489135     -64.0988998413
136 189    0    0     0.1173218607     -9.7784175872     0.2274607658     -0.0248343563     -0.0216385126     -0.0312300324     56.3899307250     78.7179489135     -64.0988998413
137 141    0    0     0.1245048284     -9.7903900146     0.2035175085     -0.0211058735     -0.0160457906     -0.0275015544     56.3899307250     78.7179489135     -64.0988998413
138  93    0    0     0.1484480619     -9.7736291885     0.1987288665     -0.0077898669     -0.0703750991     0.0047231884     56.3899307250     78.7179489135     -64.0988998413
139  45    0    0     0.1484480619     -9.7736291885     0.1987288665     -0.0077898669     -0.0703750991     0.0047231884     56.3899307250     78.7179489135     -64.0988998413
139 253    0    0     0.1460537433     -9.7425031661     0.2059118509     -0.0088551473     -0.0357534837     -0.0011358549     56.3899307250     78.7179489135     -64.0988998413
140 205    0    0     0.0838013267     -9.7544746398     0.1723913097     -0.0165784335     -0.0045940222     -0.0085928192     57.6157989501     78.1908187866     -62.2434082031
141 157    0    0     0.0838013267     -9.7544746398     0.1723913097     -0.0165784335     -0.0045940222     -0.0085928192     57.6157989501     78.1908187866     -62.2434082031
142 109    0    0     0.0885899734     -9.7832069396     0.1939402198     -0.0067245869     -0.0088551454     -0.0179140272     57.6157989501     78.1908187866     -62.2434082031
143  61    0    0     0.1268991470     -9.7832069396     0.2274607658     0.0068577413     -0.0131162667     -0.0253709888     57.6157989501     78.1908187866     -62.2434082031
144  13    0    0     0.1268991470     -9.7832069396     0.2274607658     0.0068577413     -0.0131162667     -0.0253709888     57.6157989501     78.1908187866     -62.2434082031
144 221    0    0     0.1268991470     -9.7903900146     0.1987288665     0.0140483846     -0.0101867461     -0.0171150636     57.6157989501     78.1908187866     -62.2434082031
145 172    0    0     0.1364764571     -9.7520809173     0.1987288665     0.0159126281     -0.0157794690     -0.0011358549     57.6157989501     78.1908187866     -62.2434082031
146 124    0    0     0.1364764571     -9.7520809173     0.1987288665     0.0159126281     -0.0157794690     -0.0011358549     57.6157989501     78.1908187866     -62.2434082031
147  77    0    0     0.1436594247     -9.7736291885     0.1987288665     0.0183095092     -0.0091214656     0.0015273462     57.6157989501     78.1908187866     -62.2434082031
148  28    0    0     0.1388707752     -9.7544746398     0.2250664234     0.0097872629     0.0020639815     0.0017936668     56.2148056030     77.8394012451     -63.9302215576
148 236    0    0     0.1388707752     -9.7544746398     0.2250664234     0.0097872629     0.0020639815     0.0017936668     56.2148056030     77.8394012451     -63.9302215576
149 187    0    0     0.1268991470     -9.7425031661     0.1963345432     -0.0048603448     0.0076567049     0.0057884688     56.2148056030     77.8394012451     -63.9302215576
150 139    0    0     0.1101388931     -9.7712354660     0.1891515731     -0.0045940246     0.0039282226     0.0044568686     56.2148056030     77.8394012451     -63.9302215576
151  90    0    0     0.1101388931     -9.7712354660     0.1891515731     -0.0045940246     0.0039282226     0.0044568686     56.2148056030     77.8394012451     -63.9302215576
152  42    0    0     0.0670410633     -9.7784175872     0.2107004880     0.0004660580     -0.0000665798     -0.0085928192     56.2148056030     77.8394012451     -63.9302215576
152 249    0    0     0.1173218607     -9.7472915649     0.2466153383     -0.0008655433     -0.0099204254     -0.0290994691     56.2148056030     77.8394012451     -63.9302215576
153 201    0    0     0.1173218607     -9.7472915649     0.2466153383     -0.0008655433     -0.0099204254     -0.0290994691     56.2148056030     77.8394012451     -63.9302215576
154 154    0    0     0.1795742750     -9.7544746398     0.2322494029     -0.0107193887     -0.0157794690     -0.0349585151     56.2148056030     77.8394012451     -63.9302215576
155 106    0    0     0.1795742750     -9.7832069396     0.1699969768     -0.0139152299     -0.0075235438     -0.0288331527     56.7401771545     78.0151138305     -63.4241790771
156  58    0    0     0.1795742750     -9.7832069396     0.1699969768     -0.0139152299     -0.0075235438     -0.0288331527     56.7401771545     78.0151138305     -63.4241790771
157  11    0    0     0.1532367229     -9.7784175872     0.2011231899     -0.0107193887     0.0071240653     -0.0128539419     56.7401771545     78.0151138305     -63.4241790771
157 219    0    0     0.1173218607     -9.7305316925     0.2178834438     -0.0101867485     0.0073903846     -0.0069948983     56.7401771545     78.0151138305     -63.4241790771
158 171    0    0     0.1173218607     -9.7305316925     0.2178834438     -0.0101867485     0.0073903846     -0.0069948983     56.7401771545     78.0151138305     -63.4241790771
159 123    0    0     0.1221105098     -9.7305316925     0.1987288665     -0.0117846691     -0.0016645008     -0.0085928192     56.7401771545     78.0151138305     -63.4241790771
160  75    0    0     0.1460537433     -9.7903900146     0.1867572593     -0.0120509898     -0.0029961015     -0.0157834625     56.7401771545     78.0151138305     -63.4241790771
161  27   15   -1     0.1460537433     -9.7903900146     0.1867572593     -0.0120509898     -0.0029961015     -0.0157834625     56.7401771545     78.0151138305     -63.4241790771
161 235    0    0     0.1197161788     -9.7664461135     0.2035175085     -0.0067245869     -0.0056593031     -0.0192456245     56.7401771545     78.0151138305     -63.4241790771
162 188    0  -16     0.1556310415     -9.7377147674     0.1795742750     -0.0011318624     -0.0069909038     -0.0157834625     56.3899307250     78.7179489135     -63.4241790771
163 140    0    0     0.1556310415     -9.7377147674     0.1795742750     -0.0011318624     -0.0069909038     -0.0157834625     56.3899307250     78.7179489135     -63.4241790771
164  93    0   15     0.1580253696     -9.7496862411     0.1747856235     -0.0032624247     -0.0053929829     -0.0064622583     56.3899307250     78.7179489135     -63.4241790771
165  45    0    0     0.2202777862     -9.7879953384     0.1747856235     -0.0029961037     0.0031292619     0.0004620659     56.3899307250     78.7179489135     -63.4241790771
165 252    0    0     0.2202777862     -9.7879953384     0.1747856235     -0.0029961037     0.0031292619     0.0004620659     56.3899307250     78.7179489135     -63.4241790771
166 204    0    0     0.1221105098     -9.8286991119     0.2083061695     0.0041945409     0.0140483880     0.0060547885     56.3899307250     78.7179489135     -63.4241790771
167 155    0    0     0.0838013267     -9.7784175872     0.1795742750     0.0262991142     0.0065914239     -0.0056632986     56.3899307250     78.7179489135     -63.4241790771
168 107    0    0     0.0838013267     -9.7784175872     0.1795742750     0.0262991142     0.0065914239     -0.0056632986     56.3899307250     78.7179489135     -63.4241790771
169  59    0    0     0.1412650966     -9.7496862411     0.2130948066     0.0446752071     -0.0125836265     -0.0245720291     56.3899307250     78.7179489135     -63.4241790771
170  11    0    0     0.1819685935     -9.7544746398     0.2154891252     0.0436099243     -0.0141815481     -0.0304310750     55.6894340515     78.7179489135     -63.0868148803
170 219    0    0     0.1819685935     -9.7544746398     0.2154891252     0.0436099243     -0.0141815481     -0.0304310750     55.6894340515     78.7179489135     -63.0868148803
171 171    0    0     0.2202777862     -9.7736291885     0.2107004880     0.0414793634     -0.0029961015     -0.0259036302     55.6894340515     78.7179489135     -63.0868148803
172 123    0    0     0.1987288665     -9.7688407897     0.2418267011     0.0422783279     0.0033955817     -0.0117886614     55.6894340515     78.7179489135     -63.0868148803
173  75    0    0     0.1987288665     -9.7688407897     0.2418267011     0.0422783279     0.0033955817     -0.0117886614     55.6894340515     78.7179489135     -63.0868148803
174  27    0    0     0.1747856235     -9.7377147674     0.2585869789     0.0366856002     0.0129831075     0.0041905479     55.6894340515     78.7179489135     -63.0868148803
174 234    0    0     0.1436594247     -9.7640523910     0.2418267011     0.0276307129     0.0151136693     0.0156423149     55.6894340515     78.7179489135     -63.0868148803
175 186    0    0     0.1436594247     -9.7640523910     0.2418267011     0.0276307129     0.0151136693     0.0156423149     55.6894340515     78.7179489135     -63.0868148803
176 138    0    0     0.1316878080     -9.7305316925     0.2657699346     0.0231032729     0.0089883060     0.0065874290     55.6894340515     78.7179489135     -63.0868148803
177  89    0    0     0.1197161788     -9.7209539413     0.2657699346     0.0164452657     -0.0107193851     -0.0109897005     55.6894340515     78.7179489135     -63.0868148803
178  41    0    0     0.1197161788     -9.7209539413     0.2657699346     0.0164452657     -0.0107193851     -0.0109897005     55.6894340515     78.7179489135     -63.0868148803
178 249    0    0     0.1867572593     -9.7401084899     0.2322494029     0.0020639784     -0.0197742710     -0.0283005123     55.3391838073     77.6636886596     -63.7615394592
179 201    0    0     0.1819685935     -9.7832069396     0.2561926364     -0.0088551473     -0.0117846667     -0.0256373119     55.3391838073     77.6636886596     -63.7615394592
180 154    0    0     0.1819685935     -9.7832069396     0.2561926364     -0.0088551473     -0.0117846667     -0.0256373119     55.3391838073     77.6636886596     -63.7615394592
181 107    0    0     0.1939402198     -9.7784175872     0.2729529142     -0.0069909067     -0.0064582638     -0.0224414682     55.3391838073     77.6636886596     -63.7615394592
182  59    0    0     0.1747856235     -9.7568693161     0.2514039993     -0.0101867485     -0.0032624220     -0.0157834625     55.3391838073     77.6636886596     -63.7615394592
183  11    0    0     0.1747856235     -9.7568693161     0.2514039993     -0.0101867485     -0.0032624220     -0.0157834625     55.3391838073     77.6636886596     -63.7615394592
183 220    0    0     0.1221105098     -9.7281370162     0.2394323587     -0.0131162703     -0.0067245841     -0.0227077865     55.3391838073     77.6636886596     -63.7615394592
184 172    0    0     0.1604196929     -9.7664461135     0.2442210197     -0.0104530680     -0.0362861204     -0.0551988506     55.3391838073     77.6636886596     -63.7615394592
185 125    0    0     0.1604196929     -9.7664461135     0.2442210197     -0.0104530680     -0.0362861204     -0.0551988506     55.3391838073     77.6636886596     -63.7615394592
186  77    0    0     0.2322494029     -9.7592630386     0.2250664234     -0.0067245869     -0.0525316524     -0.0778360605     54.9889373779     78.7179489135     -64.0988998413
187  29    0    0     0.2561926364     -9.7448978424     0.2442210197     -0.0085888271     -0.0474715662     -0.0674495744     54.9889373779     78.7179489135     -64.0988998413
187 238    0    0     0.2561926364     -9.7448978424     0.2442210197     -0.0085888271     -0.0474715662     -0.0674495744     54.9889373779     78.7179489135     -64.0988998413
188 190    0    0     0.2130948066     -9.7305316925     0.2418267011     -0.0189753150     -0.0456073284     -0.0440134048     54.9889373779     78.7179489135     -64.0988998413
189 143    0    0     -0.4477385520     -9.7137708663     0.0263375616     -0.0317586803     -0.0735709428     -0.0512040424     54.9889373779     78.7179489135     -64.0988998413
190  95    0    0     -0.4477385520     -9.7137708663     0.0263375616     -0.0317586803     -0.0735709428     -0.0512040424     54.9889373779     78.7179489135     -64.0988998413
191  47    0    0     0.0957729530     -9.7329254150     0.2394323587     -0.0562601375     -0.2852954673     -0.0322953176     54.9889373779     78.7179489135     -64.0988998413
192   0    0    0     -0.1005615949     -9.8047552108     0.0814070034     -0.0261659598     -0.4466854572     -0.0828961467     54.9889373779     78.7179489135     -64.0988998413
192 208    0    0     -0.1005615949     -9.8047552108     0.0814070034     -0.0261659598     -0.4466854572     -0.0828961467     54.9889373779     78.7179489135     -64.0988998413
193 160    0    0     0.1747856235     -9.8478536605     0.1843629074     0.0089883022     -0.6831777572     -0.0842277431     54.1133155822     79.5964965820     -63.5928573608
194 113    0    0     0.3280223608     -9.7472915649     0.2825301933     0.0041945409     -0.7878416061     -0.0852930259     54.1133155822     79.5964965820     -63.5928573608
195  65   -1    0     0.3280223608     -9.7472915649     0.2825301933     0.0041945409     -0.7878416061     -0.0852930259     54.1133155822     79.5964965820     -63.5928573608
196  16   -2    1     0.3974577426     -9.6754617691     0.2370380401     -0.0208395552     -0.7697318077     -0.0828961467     54.1133155822     79.5964965820     -63.5928573608
196 225   -2    1     0.1795742750     -9.7903900146     0.2490096569     -0.0253669977     -0.7614759445     -0.0645200538     54.1133155822     79.5964965820     -63.5928573608
197 177   -2    0     0.1795742750     -9.7903900146     0.2490096569     -0.0253669977     -0.7614759445     -0.0645200538     54.1133155822     79.5964965820     -63.5928573608
198 129   -3    0     0.2657699346     -9.7736291885     0.2250664234     -0.0077898669     -0.8986308097     -0.0437470817     54.1133155822     79.5964965820     -63.5928573608
199  82   -3    0     0.4716817855     -9.6898279190     0.2250664234     -0.0024634637     -0.9841195106     -0.0402849197     54.1133155822     79.5964965820     -63.5928573608
200  34   -3    0     0.4716817855     -9.6898279190     0.2250664234     -0.0024634637     -0.9841195106     -0.0402849197     54.1133155822     79.5964965820     -63.5928573608
200 242   -4    0     0.5770320415     -9.6634902954     0.2585869789     -0.0389493255     -0.9074193000     -0.0482745218     53.0625724792     78.8936614990     -66.2917633056
201 194   -5   -1     0.6201298236     -9.7089824676     0.1029559254     -0.0727719879     -0.8123430252     -0.0296321153     53.0625724792     78.8936614990     -66.2917633056
202 146   -5   -2     0.6201298236     -9.7089824676     0.1029559254     -0.0727719879     -0.8123430252     -0.0296321153     53.0625724792     78.8936614990     -66.2917633056
203  99   -4   -2     0.5602717399     -9.7832069396     0.0454921483     -0.0472052526     -0.6504203796     -0.0099244203     53.0625724792     78.8936614990     -66.2917633056
204  51   -3   -2     0.2537982940     -9.9125003814     0.0981672668     0.0079230217     -0.5524146080     -0.0059296183     53.0625724792     78.8936614990     -66.2917633056
205   2   -3   -1     0.2537982940     -9.9125003814     0.0981672668     0.0079230217     -0.5524146080     -0.0059296183     53.0625724792     78.8936614990     -66.2917633056
205 210   -4   -1     0.2250664234     -9.7999668121     0.0000000000     0.0598554563     -0.6344411849     -0.0008695349     53.0625724792     78.8936614990     -66.2917633056
206 161   -4   -1     0.3759088277     -9.7592630386     0.0454921483     0.1059288501     -0.7220604896     -0.0155171442     53.0625724792     78.8936614990     -66.2917633056
207 113   -4   -1     0.3759088277     -9.7592630386     0.0454921483     0.1059288501     -0.7220604896     -0.0155171442     53.0625724792     78.8936614990     -66.2917633056
208  65   -4   -1     0.2825301933     -9.7975721359     0.1149275422     0.0862211513     -0.7417681694     0.0017936668     53.0625724792     78.8936614990     -66.2917633056
209  17   -4   -1     0.2585869789     -9.7113771438     0.1843629074     0.0539964151     -0.7947659492     -0.0466766023     52.7123260498     77.8394012451     -67.6412124633
209 225   -4   -1     0.2585869789     -9.7113771438     0.1843629074     0.0539964151     -0.7947659492     -0.0466766023     52.7123260498     77.8394012451     -67.6412124633
210 178   -4    0     0.5339341640     -9.6347589492     0.2394323587     0.0180431890     -0.8469646453     -0.0876899051     52.7123260498     77.8394012451     -67.6412124633
211 130   -5   -1     0.4285839557     -9.6994056701     0.1963345432     -0.0216385149     -0.7785203933     -0.0959458351     52.7123260498     77.8394012451     -67.6412124633
212  83   -4   -1     0.4285839557     -9.6994056701     0.1963345432     -0.0216385149     -0.7785203933     -0.0959458351     52.7123260498     77.8394012451     -67.6412124633
213  36   -3    0     0.5363285064     -9.7975721359     0.0814070034     -0.0360198020     -0.7409692287     -0.0802329444     52.7123260498     77.8394012451     -67.6412124633
213 244   -3    0     0.4644988059     -9.8885564804     0.1149275422     -0.0157794723     -0.6493551254     -0.0725096607     52.7123260498     77.8394012451     -67.6412124633
214 196   -3   -1     0.4644988059     -9.8885564804     0.1149275422     -0.0157794723     -0.6493551254     -0.0725096607     52.7123260498     77.8394012451     -67.6412124633
215 149   -3   -1     0.5913979530     -9.7353200912     0.1771799468     0.0041945409     -0.6152661323     -0.0650526952     52.7123260498     77.8394012451     -67.6412124633
216 101   -3    0     0.5794263362     -9.7257432937     0.1484480619     0.0065914225     -0.5462892055     -0.0458776426     52.0118293762     78.1908187866     -67.6412124633
217  54   -3    0     0.5794263362     -9.7257432937     0.1484480619     0.0065914225     -0.5462892055     -0.0458776426     52.0118293762     78.1908187866     -67.6412124633
218   6   -2    0     0.6177354812     -9.7017993927     0.1029559254     -0.0115183484     -0.4339021205     -0.0370890760     52.0118293762     78.1908187866     -67.6412124633
218 214   -2   -1     0.5794263362     -9.7353200912     0.0622524166     -0.0133825898     -0.3279066562     -0.0213761901     52.0118293762     78.1908187866     -67.6412124633
219 167   -2   -1     0.5794263362     -9.7353200912     0.0622524166     -0.0133825898     -0.3279066562     -0.0213761901     52.0118293762     78.1908187866     -67.6412124633
220 119   -2    0     0.4501328468     -9.8502473831     0.0957729530     -0.0005992222     -0.2842301845     -0.0120549821     52.0118293762     78.1908187866     -67.6412124633
221  72   -1    0     0.5985808849     -9.7951784133     0.1149275422     0.0207063913     -0.2842301845     -0.0067285780     52.0118293762     78.1908187866     -67.6412124633
222  24   -1    0     0.5985808849     -9.7951784133     0.1149275422     0.0207063913     -0.2842301845     -0.0067285780     52.0118293762     78.1908187866     -67.6412124633
222 232   -1    0     0.5052022933     -9.7233486175     0.1077445626     0.0364192771     -0.2131227016     -0.0006032148     52.0118293762     78.1908187866     -67.6412124633
223 184   -1    0     0.5219625949     -9.7113771438     0.1053502440     0.0476047229     -0.1968771839     0.0217676782     50.7859611511     79.7722091674     -71.1835174560
224 137   -1    0     0.5219625949     -9.7113771438     0.1053502440     0.0476047229     -0.1968771839     0.0217676782     50.7859611511     79.7722091674     -71.1835174560
225  89    0    0     0.6321014881     -9.6850395202     0.1676026582     0.0340223979     -0.1800990104     0.0465354490     50.7859611511     79.7722091674     -71.1835174560
226  41   -1    0     0.5578774452     -9.7760238647     0.1891515731     0.0135157465     -0.0890175056     0.0843529129     50.7859611511     79.7722091674     -71.1835174560
226 249   -1    0     0.5578774452     -9.7760238647     0.1891515731     0.0135157465     -0.0890175056     0.0843529129     50.7859611511     79.7722091674     -71.1835174560
227 201    0    0     0.4214009761     -9.8215160369     0.1747856235     0.0087219829     -0.0237690734     0.0952720451     50.7859611511     79.7722091674     -71.1835174560
228 153    0    0     0.3998520660     -9.7161655426     0.1891515731     -0.0032624247     -0.0056593031     0.0497312974     50.7859611511     79.7722091674     -71.1835174560
229 106    0    0     0.3998520660     -9.7161655426     0.1891515731     -0.0032624247     -0.0056593031     0.0497312974     50.7859611511     79.7722091674     -71.1835174560
230  58    0    0     0.3783031463     -9.7233486175     0.1460537433     -0.0243017172     -0.0141815481     0.0055221486     50.7859611511     79.7722091674     -71.1835174560
231  10    0    0     0.2921074867     -9.7401084899     0.0742240333     -0.0349545240     -0.0389493227     -0.0466766023     50.9610862731     79.2450790405     -68.9906616210
231 218    0    0     0.2921074867     -9.7401084899     0.0742240333     -0.0349545240     -0.0389493227     -0.0466766023     50.9610862731     79.2450790405     -68.9906616210
232 170    0    0     0.5028079986     -9.7784175872     0.1316878080     -0.0338892412     -0.1582607507     -0.0354911565     50.9610862731     79.2450790405     -68.9906616210
233 122    0    0     0.5866093158     -9.7520809173     0.1245048284     -0.0173773932     -0.1273676156     -0.0349585151     50.9610862731     79.2450790405     -68.9906616210
234  75    0    0     0.5866093158     -9.7520809173     0.1245048284     -0.0173773932     -0.1273676156     -0.0349585151     50.9610862731     79.2450790405     -68.9906616210
235  27    0    0     0.4237952709     -9.8119382858     0.0646467447     0.0084556627     -0.0615865325     -0.0248383498     50.9610862731     79.2450790405     -68.9906616210
235 235    0    0     0.4477385520     -9.8071498870     0.0933786296     0.0270980715     -0.0874195957     -0.0008695349     50.9610862731     79.2450790405     -68.9906616210
236 187   -1    0     0.4477385520     -9.8071498870     0.0933786296     0.0270980715     -0.0874195957     -0.0008695349     50.9610862731     79.2450790405     -68.9906616210
237 138   -1    0     0.4309782505     -9.7688407897     0.0981672668     0.0529311275     -0.1015345573     0.0052558288     50.9610862731     79.2450790405     -68.9906616210
238  90    0    0     0.4405555725     -9.7401084899     0.0742240333     0.0675787401     -0.1260360240     0.0036579074     49.7352180480     78.0151138305     -68.8219833374
239  41    0    0     0.4405555725     -9.7401084899     0.0742240333     0.0675787401     -0.1260360240     0.0036579074     49.7352180480     78.0151138305     -68.8219833374
239 249   -1    0     0.4597101688     -9.7377147674     -0.0622524166     0.0800957870     -0.1619892358     0.0089843101     49.7352180480     78.0151138305     -68.8219833374
240 201   -1    1     0.5698490142     -9.7784175872     -0.2514039993     0.0747693824     -0.1800990104     0.0161749553     49.7352180480     78.0151138305     -68.8219833374
241 153    0    2     0.5698490142     -9.7784175872     -0.2514039993     0.0747693824     -0.1800990104     0.0161749553     49.7352180480     78.0151138305     -68.8219833374
242 105   -1    4     0.5842149734     -9.8095445632     -0.1676026582     0.0555943298     -0.1566628360     0.0036579074     49.7352180480     78.0151138305     -68.8219833374
243  57   -1    6     0.5650603771     -9.6563072204     -0.2801358699     0.0627849769     -0.1364225029     0.0089843101     49.7352180480     78.0151138305     -68.8219833374
244   9   -1    8     0.5650603771     -9.6563072204     -0.2801358699     0.0627849769     -0.1364225029     0.0089843101     49.7352180480     78.0151138305     -68.8219833374
244 217   -2   11     0.7254800796     -9.6323642730     -0.4118237018     0.0316255140     -0.1236391305     0.0159086346     49.7352180480     78.0151138305     -68.8219833374
245 169   -3   14     0.6536503314     -9.7927837371     -0.1029559254     -0.0309597229     -0.0357534837     -0.0019348161     49.7352180480     78.0151138305     -68.8219833374
246 122   -3   17     0.6536503314     -9.7927837371     -0.1029559254     -0.0309597229     -0.0357534837     -0.0019348161     49.7352180480     78.0151138305     -68.8219833374
247  75   -3   18     0.5985808849     -9.7568693161     -0.2657699346     -0.0282965183     0.0236359143     -0.0085928192     50.6108360290     79.9479141235     -69.6653900146
248  28   -3   20     0.6991425037     -9.7161655426     -0.2178834438     -0.0293617992     0.0566596126     0.0044568686     50.6108360290     79.9479141235     -69.6653900146
248 236   -3   22     0.6991425037     -9.7161655426     -0.2178834438     -0.0293617992     0.0566596126     0.0044568686     50.6108360290     79.9479141235     -69.6653900146
249 188   -4   24     0.6057639122     -9.7975721359     -0.1508424043     -0.0346882057     0.0771662664     0.0033915877     50.6108360290     79.9479141235     -69.6653900146
250 140   -4   27     0.5770320415     -9.8023614883     -0.3088677406     -0.0120509898     0.0609207391     -0.0125876235     50.6108360290     79.9479141235     -69.6653900146
251  92   -5   29     0.5770320415     -9.8023614883     -0.3088677406     -0.0120509898     0.0609207391     -0.0125876235     50.6108360290     79.9479141235     -69.6653900146
252  44   -5   30     0.4501328468     -9.8478536605     -0.0335205316     0.0031292586     0.0148473501     -0.0464102840     50.6108360290     79.9479141235     -69.6653900146
252 252   -5   31     0.4046407222     -9.6994056701     -0.2921074867     0.0438762474     -0.0296281147     -0.0512040424     50.6108360290     79.9479141235     -69.6653900146
253 204   -6   32     0.4046407222     -9.6994056701     -0.2921074867     0.0438762474     -0.0296281147     -0.0512040424     50.6108360290     79.9479141235     -69.6653900146
254 156   -7   34     0.4884420394     -9.6515188217     -0.1628140068     0.0068577413     -0.0749025392     -0.0408175563     51.6615829467     77.8394012451     -69.3280258178
255 109   -7   35     0.3806974601     -9.7688407897     0.1364764571     -0.0141815519     -0.0980724048     -0.0514703655     51.6615829467     77.8394012451     -69.3280258178
  0  61   -5   36     0.3806974601     -9.7688407897     0.1364764571     -0.0141815519     -0.0980724048     -0.0514703655     51.6615829467     77.8394012451     -69.3280258178
  1  13   -4   37     0.4237952709     -9.6491241455     -0.2657699346     -0.0016645026     -0.0623855018     -0.0272352337     51.6615829467     77.8394012451     -69.3280258178
  1 221   -4   37     0.2992904472     -9.8430643081     0.0143659424     -0.0269649171     -0.0517326879     -0.0248383498     51.6615829467     77.8394012451     -69.3280258178
  2 174   -4   40     0.2992904472     -9.8430643081     0.0143659424     -0.0269649171     -0.0517326879     -0.0248383498     51.6615829467     77.8394012451     -69.3280258178
  3 126   -3   43     0.6081582069     -9.7616577148     -0.1197161788     -0.0093877878     -0.0224374747     -0.0003368947     51.6615829467     77.8394012451     -69.3280258178
  4  78   -2   44     0.5602717399     -9.8191213607     -0.1005615949     -0.0005992222     0.0361529612     0.0121801531     51.6615829467     77.8394012451     -69.3280258178
  5  30   -2   47     0.5602717399     -9.8191213607     -0.1005615949     -0.0005992222     0.0361529612     0.0121801531     51.6615829467     77.8394012451     -69.3280258178
  5 238   -2   49     0.3902747631     -9.7353200912     -0.1101388931     0.0353539943     0.0159126291     -0.0035327367     51.8367042541     77.6636886596     -69.1593399047
  6 190   -2   49     0.5770320415     -9.8215160369     0.2394323587     0.0329571127     -0.0024634613     -0.0030000963     51.8367042541     77.6636886596     -69.1593399047
  7 141   -2   49     0.5770320415     -9.8215160369     0.2394323587     0.0329571127     -0.0024634613     -0.0030000963     51.8367042541     77.6636886596     -69.1593399047
  8  93   -2   48     0.7015368461     -9.6419420242     -0.0143659424     0.0486700105     0.0790305089     0.0105822312     51.8367042541     77.6636886596     -69.1593399047
  9  44   -2   48     0.5435114860     -9.7879953384     0.2011231899     0.0055261402     0.0926128292     0.0057884688     51.8367042541     77.6636886596     -69.1593399047
  9 252   -2   48     0.5435114860     -9.7879953384     0.2011231899     0.0055261402     0.0926128292     0.0057884688     51.8367042541     77.6636886596     -69.1593399047
 10 203   -2   48     0.3783031463     -9.8454589843     0.4142179965     0.0329571127     0.0774325847     -0.0024674563     51.8367042541     77.6636886596     -69.1593399047
 11 156   -2   41     0.5554831027     -9.5581398010     -0.1891515731     0.0803621101     0.1288323640     0.0310888862     51.8367042541     77.6636886596     -69.1593399047
 12 108   -2   41     0.5554831027     -9.5581398010     -0.1891515731     0.0803621101     0.1288323640     0.0310888862     51.8367042541     77.6636886596     -69.1593399047
 13  60   -2   42     0.5171739578     -9.7137708663     0.1388707752     -0.0005992222     0.1275007724     0.0396111278     51.3113327026     78.8936614990     -69.6653900146
 14  11   -1   43     0.5387228012     -9.8382759094     0.4908363342     -0.0008655433     0.1386862277     0.0388121652     51.3113327026     78.8936614990     -69.6653900146
 14 219   -2   49     0.5387228012     -9.8382759094     0.4908363342     -0.0008655433     0.1386862277     0.0388121652     51.3113327026     78.8936614990     -69.6653900146
 15 171   -3   48     0.6057639122     -9.7353200912     0.3423882961     0.0361529588     0.1847596168     0.0382795314     51.3113327026     78.8936614990     -69.6653900146
 16 123   -3   48     0.5267512321     -9.8143329620     0.3735145092     0.0286959934     0.1946134567     0.0254961609     51.3113327026     78.8936614990     -69.6653900146
 17  75   -4   46     0.5267512321     -9.8143329620     0.3735145092     0.0286959934     0.1946134567     0.0254961609     51.3113327026     78.8936614990     -69.6653900146
 18  27   -6   47     0.2921074867     -9.8095445632     0.3902747631     0.0161789488     0.2124569177     0.0121801531     51.3113327026     78.8936614990     -69.6653900146
 18 235   -6   46     0.3543598890     -9.7688407897     0.3639371871     0.0305602335     0.1354903936     -0.0093917798     51.3113327026     78.8936614990     -69.6653900146
 19 186   -4   45     0.3543598890     -9.7688407897     0.3639371871     0.0305602335     0.1354903936     -0.0093917798     51.3113327026     78.8936614990     -69.6653900146
 20 138   -5   45     0.4118237018     -9.6850395202     0.3519655704     0.0406804037     0.1376209378     -0.0128539419     51.1362075805     79.4207916259     -69.1593399047
 21  90   -5   44     0.5674547195     -9.6946163177     0.4381612300     0.0183095092     0.1677151203     -0.0064622583     51.1362075805     79.4207916259     -69.1593399047
 22  41   -3   43     0.5674547195     -9.6946163177     0.4381612300     0.0183095092     0.1677151203     -0.0064622583     51.1362075805     79.4207916259     -69.1593399047
 22 249   -3   41     0.4046407222     -9.8502473831     0.6799879074     0.0273643946     0.2177833080     0.0111148726     51.1362075805     79.4207916259     -69.1593399047
 23 201   -4   41     0.2921074867     -9.7425031661     0.5387228012     0.0476047229     0.1914176177     0.0215013599     51.1362075805     79.4207916259     -69.1593399047
 24 153   -4   40     0.2921074867     -9.7425031661     0.5387228012     0.0476047229     0.1914176177     0.0215013599     51.1362075805     79.4207916259     -69.1593399047
 25 105   -4   40     0.3471769332     -9.6610965728     0.5052022933     0.0228369522     0.1392188663     -0.0069948983     51.1362075805     79.4207916259     -69.1593399047
 26  56   -5   38     0.1556310415     -9.7520809173     0.5578774452     -0.0043277053     0.1192448501     -0.0232404279     51.1362075805     79.4207916259     -69.1593399047
 27   8   -5   37     0.1556310415     -9.7520809173     0.5578774452     -0.0043277053     0.1192448501     -0.0232404279     51.1362075805     79.4207916259     -69.1593399047
 27 216   -4   38     0.0335205316     -9.7448978424     0.4429498672     0.0095209417     0.0630512952     -0.0014021751     51.1362075805     79.4207916259     -69.1593399047
 28 168   -4   36     0.5650603771     -9.6970109939     0.5195682525     -0.0051266665     0.0438762474     0.0316215229     50.9610862731     78.8936614990     -70.3401107788
 29 119   -4   36     0.5650603771     -9.6970109939     0.5195682525     -0.0051266665     0.0438762474     0.0316215229     50.9610862731     78.8936614990     -70.3401107788
 30  71   -3   35     0.5099909305     -9.7041940689     0.6464673995     -0.0165784335     0.1224406957     0.0199034357     50.9610862731     78.8936614990     -70.3401107788
 31  23   -2   33     0.3783031463     -9.7113771438     0.6297071456     -0.0229701161     0.1437463045     0.0233655977     50.9610862731     78.8936614990     -70.3401107788
 31 231   -3   32     0.3783031463     -9.7113771438     0.6297071456     -0.0229701161     0.1437463045     0.0233655977     50.9610862731     78.8936614990     -70.3401107788
 32 183   -3   29     0.4860476970     -9.7832069396     0.7781552314     -0.0269649171     0.1570623016     0.0324204874     50.9610862731     78.8936614990     -70.3401107788
 33 135   -2   27     0.3783031463     -9.8095445632     0.9601238250     -0.0288291597     0.2148537874     0.0281593608     50.9610862731     78.8936614990     -70.3401107788
 34  87   -2   25     0.3783031463     -9.8095445632     0.9601238250     -0.0288291597     0.2148537874     0.0281593608     50.9610862731     78.8936614990     -70.3401107788
 35  39   -3   22     0.2059118509     -9.8646135330     1.1133605241     0.0031292586     0.2161853790     0.0212350368     50.9610862731     78.8936614990     -70.3401107788
 35 247   -3   18     0.0909842967     -9.7736291885     0.8475905418     0.0784978628     0.1682477569     0.0215013599     52.0118293762     77.4879837036     -68.3159332275
 36 199   -2   15     0.0909842967     -9.7736291885     0.8475905418     0.0784978628     0.1682477569     0.0215013599     52.0118293762     77.4879837036     -68.3159332275
 37 151   -2   12     0.0694353866     -9.6658849716     0.6775936126     0.0800957870     0.0731714677     0.0071200699     52.0118293762     77.4879837036     -68.3159332275
 38 103   -1    9     0.2490096569     -9.6994056701     0.5746376991     0.0345550417     -0.0179100298     -0.0053969774     52.0118293762     77.4879837036     -68.3159332275
 39  54   -1    8     0.2490096569     -9.6994056701     0.5746376991     0.0345550417     -0.0179100298     -0.0053969774     52.0118293762     77.4879837036     -68.3159332275
 40   6   -1    7     0.2921074867     -9.7808122634     0.7542119503     -0.0059256258     -0.0480042076     -0.0245720291     52.0118293762     77.4879837036     -68.3159332275
 40 214    0    5     0.3567542552     -9.7544746398     0.6608333587     -0.0075235471     -0.0394819641     -0.0400186014     52.0118293762     77.4879837036     -68.3159332275
 41 166    0    5     0.3567542552     -9.7544746398     0.6608333587     -0.0075235471     -0.0394819641     -0.0400186014     52.0118293762     77.4879837036     -68.3159332275
 42 118    0    4     0.2202777862     -9.6419420242     0.3806974601     -0.0091214685     -0.0298944377     -0.0671832561     52.0118293762     77.4879837036     -68.3159332275
 43  71    0    3     0.2897131729     -9.6922225952     0.3423882961     -0.0306933999     -0.0714403867     -0.0820971870     50.2605895996     77.4879837036     -70.3401107788
 44  23    0    2     0.2897131729     -9.6922225952     0.3423882961     -0.0306933999     -0.0714403867     -0.0820971870     50.2605895996     77.4879837036     -70.3401107788
 44 231    0    0     0.5506944656     -9.7401084899     0.3591485500     -0.0621191787     -0.1081925630     -0.0440134048     50.2605895996     77.4879837036     -70.3401107788
 45 182    0    0     0.5219625949     -9.7568693161     0.3184450626     -0.0786310291     -0.0541295719     -0.0322953176     50.2605895996     77.4879837036     -70.3401107788
 46 135    0    0     0.5219625949     -9.7568693161     0.3184450626     -0.0786310291     -0.0541295719     -0.0322953176     50.2605895996     77.4879837036     -70.3401107788
 47  87    0    0     0.5339341640     -9.7353200912     0.3040791034     -0.0847563838     -0.0085888252     -0.0022011361     50.2605895996     77.4879837036     -70.3401107788
 48  39    0    0     0.4477385520     -9.7664461135     0.2753472328     -0.0791636705     0.0372182416     0.0369479298     50.2605895996     77.4879837036     -70.3401107788
 48 246    0    0     0.4477385520     -9.7664461135     0.2753472328     -0.0791636705     0.0372182416     0.0369479298     50.2605895996     77.4879837036     -70.3401107788
 49 198    0    0     0.3304166793     -9.8023614883     0.2178834438     -0.0693098258     0.0531974506     0.0603841018     50.2605895996     77.4879837036     -70.3401107788
 50 150    0    0     0.3352053165     -9.7760238647     0.1963345432     -0.0429441261     0.0324244785     0.0406764078     52.3620758056     77.4879837036     -68.6532974243
 51 101    0    0     0.3352053165     -9.7760238647     0.1963345432     -0.0429441261     0.0324244785     0.0406764078     52.3620758056     77.4879837036     -68.6532974243
 52  53    0    0     0.4190066337     -9.7832069396     0.2130948066     -0.0115183484     0.0097872657     0.0095169506     52.3620758056     77.4879837036     -68.6532974243
 53   4    0    0     0.4405555725     -9.7856006622     0.2490096569     0.0015313384     0.0289623165     0.0228329610     52.3620758056     77.4879837036     -68.6532974243
 53 211    0    0     0.4405555725     -9.7856006622     0.2490096569     0.0015313384     0.0289623165     0.0228329610     52.3620758056     77.4879837036     -68.6532974243
 54 163    0    0     0.3878804397     -9.7401084899     0.2322494029     0.0012650191     0.0566596126     0.0321541666     52.3620758056     77.4879837036     -68.6532974243
 55 114    0    0     0.4812590599     -9.7161655426     0.2178834438     0.0121841442     0.0694429826     0.0145770335     52.3620758056     77.4879837036     -68.6532974243
 56  66    0    0     0.4812590599     -9.7161655426     0.2178834438     0.0121841442     0.0694429826     0.0145770335     52.3620758056     77.4879837036     -68.6532974243
 57  17    0    0     0.6057639122     -9.7113771438     0.1508424043     -0.0072572269     0.2119242668     -0.0725096607     52.3620758056     77.4879837036     -68.6532974243
 57 225    0    0     0.8356189727     -9.7233486175     0.1149275422     -0.0535969352     0.4422912120     -0.0727759838     52.3620758056     77.4879837036     -68.6532974243
 58 178    0    1     0.8356189727     -9.7233486175     0.1149275422     -0.0535969352     0.4422912120     -0.0727759838     52.3620758056     77.4879837036     -68.6532974243
 59 130    0    2     0.5004136562     -9.8406705856     0.1412650966     -0.0847563838     0.7160683155     -0.0892878341     52.3620758056     78.5422439575     -68.9906616210
 60  82    0    3     0.5794263362     -9.8502473831     0.0191545906     -0.0426778078     0.9168737411     -0.1223115205     52.3620758056     78.5422439575     -68.9906616210
 61  34    0    4     0.5794263362     -9.8502473831     0.0191545906     -0.0426778078     0.9168737411     -0.1223115205     52.3620758056     78.5422439575     -68.9906616210
 61 242    0    3     0.5219625949     -9.8023614883     0.0191545906     0.0353539943     1.0223364830     -0.1465466594     52.3620758056     78.5422439575     -68.9906616210
 62 194    0    3     0.9864613533     -9.7472915649     -0.1747856235     0.0468057680     1.1706768274     -0.1521393775     52.3620758056     78.5422439575     -68.9906616210
 63 146    0    5     0.9864613533     -9.7472915649     -0.1747856235     0.0468057680     1.1706768274     -0.1521393775     52.3620758056     78.5422439575     -68.9906616210
 64  99    0    6     0.9912500381     -9.5126476287     -0.0454921483     -0.0448083686     1.5451230049     -0.1755755519     52.3620758056     78.5422439575     -68.9906616210
 65  51    0    8     0.7685779571     -9.7281370162     0.1580253696     -0.1265686631     1.8809527397     -0.0131202626     52.3620758056     78.5422439575     -68.9906616210
 66   3    1   10     0.7685779571     -9.7281370162     0.1580253696     -0.1265686631     1.8809527397     -0.0131202626     52.3620758056     78.5422439575     -68.9906616210
 66 211    2   10     0.7326630592     -9.8981342315     0.0766183614     -0.0799626350     2.1344895362     0.0167075967     52.1869544982     78.7179489135     -66.7978057861
 67 163    2   11     0.5554831027     -9.6275758743     0.0383091812     -0.0437430906     2.3776397705     -0.0482745218     52.1869544982     78.7179489135     -66.7978057861
 68 115    2   11     0.5554831027     -9.6275758743     0.0383091812     -0.0437430906     2.3776397705     -0.0482745218     52.1869544982     78.7179489135     -66.7978057861
 69  68    2   11     0.0574637699     -9.7975721359     0.1197161788     0.0001997370     2.3771071434     -0.0325616335     52.1869544982     78.7179489135     -66.7978057861
 70  20    2   10     0.1628140068     -9.9484148025     0.2107004880     0.0555943298     2.0852203369     -0.0336269140     52.1869544982     78.7179489135     -66.7978057861
 70 227    1   10     0.1628140068     -9.9484148025     0.2107004880     0.0555943298     2.0852203369     -0.0336269140     52.1869544982     78.7179489135     -66.7978057861
 71 179    0   10     0.2418267011     -9.6946163177     -0.0287318849     0.1032656311     1.8825506210     -0.0839614295     52.1869544982     78.7179489135     -66.7978057861
 72 132    1   10     0.0957729530     -9.5389852523     -0.0766183614     0.0385498409     1.7600433826     -0.0754391765     52.1869544982     78.7179489135     -66.7978057861
 73  84    1   12     0.0957729530     -9.5389852523     -0.0766183614     0.0385498409     1.7600433826     -0.0754391765     52.1869544982     78.7179489135     -66.7978057861
 74  36    1   14     0.9098430633     -9.4312410354     0.0646467447     -0.0946102333     1.7179647445     -0.0027337763     55.6894340515     77.6636886596     -63.4241790771
 74 244    2   16     0.4549215316     -10.1639041900     0.9720953941     -0.2325640916     2.0857529640     0.0329531240     55.6894340515     77.6636886596     -63.4241790771
 75 197    3   16     0.4549215316     -10.1639041900     0.9720953941     -0.2325640916     2.0857529640     0.0329531240     55.6894340515     77.6636886596     -63.4241790771
 76 150    4   15     0.7326630592     -9.9316549301     0.9936443328     -0.0900827980     2.2189130783     0.0862171554     55.6894340515     77.6636886596     -63.4241790771
 77 102    2   13     -0.2035175085     -9.8167276382     0.4118237018     0.1040646076     2.1342232227     0.0563892936     55.6894340515     77.6636886596     -63.4241790771
 78  54    0   10     -0.2035175085     -9.8167276382     0.4118237018     0.1040646076     2.1342232227     0.0563892936     55.6894340515     77.6636886596     -63.4241790771
 79   6    0    8     -0.5746376991     -9.7879953384     0.1819685935     0.2127232313     1.9488643646     0.0167075967     55.6894340515     77.6636886596     -63.4241790771
 79 214    0    7     0.5195682525     -9.4910993576     0.3280223608     0.1951460838     1.9070520401     0.1519982337     55.6894340515     77.6636886596     -63.4241790771
 80 166    0    6     0.5195682525     -9.4910993576     0.3280223608     0.1951460838     1.9070520401     0.1519982337     55.6894340515     77.6636886596     -63.4241790771
 81 118   -1    7     0.9649125099     -9.3330736160     0.1843629074     0.1469421386     1.8684356689     0.1477371215     57.6157989501     78.5422439575     -59.8818702697
 82  70    0    9     -0.1628140068     -9.8502473831     0.2945018005     -0.0434767675     2.1171786785     0.1828913784     57.6157989501     78.5422439575     -59.8818702697
 83  22    0   11     -0.1628140068     -9.8502473831     0.2945018005     -0.0434767675     2.1171786785     0.1828913784     57.6157989501     78.5422439575     -59.8818702697
 83 230    0   13     -0.0383091812     -9.3833541870     0.1029559254     -0.2101931810     2.0972046852     0.2920826435     57.6157989501     78.5422439575     -59.8818702697
 84 183    3   14     0.9601238250     -9.7712354660     0.8428019523     -0.3990141868     2.2572631835     0.3866262912     57.6157989501     78.5422439575     -59.8818702697
 85 135    3   14     0.9601238250     -9.7712354660     0.8428019523     -0.3990141868     2.2572631835     0.3866262912     57.6157989501     78.5422439575     -59.8818702697
 86  87    3   14     -0.1197161788     -10.0705251693     0.4860476970     -0.4213850975     2.6929628849     0.3104587554     57.6157989501     78.5422439575     -59.8818702697
 87  40    3   13     -0.9529408454     -10.0465822219     0.1268991470     -0.3034052371     2.7166652679     0.2654506206     57.6157989501     78.5422439575     -59.8818702697
 87 249    2   11     -0.9529408454     -10.0465822219     0.1268991470     -0.3034052371     2.7166652679     0.2654506206     57.6157989501     78.5422439575     -59.8818702697
 88 202    1    8     -0.8068870544     -9.8861627578     0.0191545906     -0.1313624262     2.4972176551     0.2406828641     58.8416671752     77.6636886596     -53.6406593322
 89 154    2    7     -0.6105525493     -9.7544746398     0.0023943238     0.0300275945     2.2000043392     0.0699716281     58.8416671752     77.6636886596     -53.6406593322
 90 106    3    7     -0.6105525493     -9.7544746398     0.0023943238     0.0300275945     2.2000043392     0.0699716281     58.8416671752     77.6636886596     -53.6406593322
 91  58    3    8     -0.1340821266     -9.7520809173     0.0000000000     0.0734377813     1.9515275955     -0.0927499866     58.8416671752     77.6636886596     -53.6406593322
 92   9    4    9     0.3447826147     -9.6179981231     -0.7159028053     0.0380171985     2.1179776191     -0.1755755519     58.8416671752     77.6636886596     -53.6406593322
 92 217    4   10     0.3447826147     -9.6179981231     -0.7159028053     0.0380171985     2.1179776191     -0.1755755519     58.8416671752     77.6636886596     -53.6406593322
 93 170    5   13     -0.6728049278     -9.7425031661     -0.2657699346     -0.0711740589     2.5901632308     -0.2429545402     58.8416671752     77.6636886596     -53.6406593322
 94 123    6   15     -0.3064734458     -10.1375665664     1.1851902008     -0.1097904920     2.5225179195     -0.2072676658     58.8416671752     77.6636886596     -53.6406593322
 95  76    6   16     -0.3064734458     -10.1375665664     1.1851902008     -0.1097904920     2.5225179195     -0.2072676658     58.8416671752     77.6636886596     -53.6406593322
 96  29    6   14     -0.2322494029     -9.9555978775     0.4381612300     0.0430772829     2.2340931892     -0.0746402215     58.8416671752     77.6636886596     -53.6406593322
 96 237    7   10     0.3830918121     -9.3019475936     -0.1580253696     0.1594591856     2.2351584434     -0.0714443778     57.9660453796     77.8394012451     -46.7247276306
 97 190    7    8     0.3830918121     -9.3019475936     -0.1580253696     0.1594591856     2.2351584434     -0.0714443778     57.9660453796     77.8394012451     -46.7247276306
 98 142    6    8     0.6129468917     -9.3234968185     -0.2897131729     0.0382835197     2.5107998847     -0.0900867843     57.9660453796     77.8394012451     -46.7247276306
 99  95    7    9     -0.7182971000     -10.0058784484     -0.3304166793     -0.1638534784     2.8881754875     -0.0887551879     57.9660453796     77.8394012451     -46.7247276306
100  48    8   10     -0.7182971000     -10.0058784484     -0.3304166793     -0.1638534784     2.8881754875     -0.0887551879     57.9660453796     77.8394012451     -46.7247276306
101   1    9   12     -0.2466153383     -9.8598251342     0.0071829710     -0.1963445472     3.1443755626     -0.0735749340     57.9660453796     77.8394012451     -46.7247276306
101 209   12   14     -0.1005615949     -9.7879953384     0.1699969768     -0.1691798925     3.5768795013     0.0159086346     57.9660453796     77.8394012451     -46.7247276306
102 162   16   14     -0.1005615949     -9.7879953384     0.1699969768     -0.1691798925     3.5768795013     0.0159086346     57.9660453796     77.8394012451     -46.7247276306
103 115   18   14     -0.3998520660     -9.6395473480     0.5842149734     -0.1433468341     3.4514427185     0.3235084056     57.9660453796     77.8394012451     -46.7247276306
104  67   17   13     -0.5099909305     -9.7544746398     -0.0359148550     -0.1044640779     2.8972303390     0.3999423027     52.5372009277     78.7179489135     -40.8208808898
105  19   16   11     -0.5099909305     -9.7544746398     -0.0359148550     -0.1044640779     2.8972303390     0.3999423027     52.5372009277     78.7179489135     -40.8208808898
105 227   14    9     -0.6177354812     -9.8717966079     -0.3304166793     -0.0866206264     2.9068179130     0.1128491640     52.5372009277     78.7179489135     -40.8208808898
106 180   12    8     -0.3806974601     -9.7544746398     -0.4261896133     -0.0216385149     2.7965614795     0.0444048929     52.5372009277     78.7179489135     -40.8208808898
107 132   13    9     -0.3806974601     -9.7544746398     -0.4261896133     -0.0216385149     2.7965614795     0.0444048929     52.5372009277     78.7179489135     -40.8208808898
108  85   14   10     -0.3543598890     -9.6802511215     0.1652083396     -0.0338892412     2.6612708568     -0.0096581010     52.5372009277     78.7179489135     -40.8208808898
109  37   13    9     -0.3543598890     -10.0106678009     0.0981672668     -0.0498684501     2.3944180011     0.0153759946     52.5372009277     78.7179489135     -40.8208808898
109 245   12    9     -0.3543598890     -10.0106678009     0.0981672668     -0.0498684501     2.3944180011     0.0153759946     52.5372009277     78.7179489135     -40.8208808898
110 197   13   10     -0.2107004880     -9.7329254150     -0.2178834438     -0.0184426736     2.5400950908     -0.0581283664     52.5372009277     78.7179489135     -40.8208808898
111 150   14    8     -0.4381612300     -9.6203927993     -0.2083061695     0.0001997370     2.8671361923     -0.0815645408     48.8595962524     76.7851409912     -36.6038475036
112 102   13    7     -0.4381612300     -9.6203927993     -0.2083061695     0.0001997370     2.8671361923     -0.0815645408     48.8595962524     76.7851409912     -36.6038475036
113  54   14    8     -0.2178834438     -9.6108150482     0.3136564254     -0.0408135652     2.3776397705     0.0830213165     48.8595962524     76.7851409912     -36.6038475036
114   6   13    7     -0.3878804397     -9.9148941040     0.1316878080     -0.0722393465     1.9302219390     0.2420144557     48.8595962524     76.7851409912     -36.6038475036
114 214   10    5     -0.3878804397     -9.9148941040     0.1316878080     -0.0722393465     1.9302219390     0.2420144557     48.8595962524     76.7851409912     -36.6038475036
115 166   10    4     -1.0750513076     -9.7808122634     -0.0694353866     0.0156463074     2.0479354858     -0.0759718179     48.8595962524     76.7851409912     -36.6038475036
116 119    8    4     -0.2753472328     -9.8478536605     -0.2035175085     0.1107226133     1.1954445838     0.0236319184     48.8595962524     76.7851409912     -36.6038475036
117  71    6    3     -0.2753472328     -9.8478536605     -0.2035175085     0.1107226133     1.1954445838     0.0236319184     48.8595962524     76.7851409912     -36.6038475036
118  24    4    3     -0.7446346759     -9.8478536605     0.1652083396     0.1101899623     0.6609400749     -0.0341595554     48.8595962524     76.7851409912     -36.6038475036
118 232    1    3     -0.9816726684     -9.5246200561     0.1053502440     0.0739704227     0.3940872955     -0.1268389701     44.8317451477     78.3665313720     -36.7725296020
119 184    0    1     -0.9816726684     -9.5246200561     0.1053502440     0.0739704227     0.3940872955     -0.1268389701     44.8317451477     78.3665313720     -36.7725296020
120 136    0    1     -0.2298550844     -9.8215160369     -0.1340821266     -0.0157794723     -0.0067245841     -0.0155171442     44.8317451477     78.3665313720     -36.7725296020
121  89    0    1     -0.2274607658     -9.8119382858     -0.0909842967     0.0436099243     -0.0567927742     -0.0448123645     44.8317451477     78.3665313720     -36.7725296020
122  42    0    0     -0.2274607658     -9.8119382858     -0.0909842967     0.0436099243     -0.0567927742     -0.0448123645     44.8317451477     78.3665313720     -36.7725296020
122 251    0    0     -0.3567542552     -9.7951784133     -0.2250664234     0.1043309211     -0.0629181337     -0.1521393775     44.8317451477     78.3665313720     -36.7725296020
123 204    0    0     -0.1173218607     -9.7353200912     -0.0574637699     0.1418820619     -0.0978060817     -0.2120614290     44.8317451477     78.3665313720     -36.7725296020
124 157    0    0     -0.1173218607     -9.7353200912     -0.0574637699     0.1418820619     -0.0978060817     -0.2120614290     44.8317451477     78.3665313720     -36.7725296020
125 109    0    0     -0.0287318849     -9.7544746398     0.0095772953     0.1413494205     -0.1279002547     -0.1960822105     44.8317451477     78.3665313720     -36.7725296020
126  62    0    0     -0.1819685935     -9.6539134979     0.1460537433     0.0649155378     -0.1425478553     -0.1244420886     44.8317451477     78.3665313720     -36.7725296020
127  15    0    0     -0.1819685935     -9.6539134979     0.1460537433     0.0649155378     -0.1425478553     -0.1244420886     44.8317451477     78.3665313720     -36.7725296020
127 223    0    0     0.1221105098     -9.6826448440     -0.0670410633     -0.0440094089     -0.2429505586     0.0249635195     45.7073669433     76.7851409912     -37.6159362792
128 175    0    0     -0.0454921483     -9.8167276382     -0.0191545906     -0.0690435028     -0.0778320693     0.0292246389     45.7073669433     76.7851409912     -37.6159362792
129 128    0    0     -0.0454921483     -9.8167276382     -0.0191545906     -0.0690435028     -0.0778320693     0.0292246389     45.7073669433     76.7851409912     -37.6159362792
130  81    0    0     -0.2059118509     -9.7951784133     0.0191545906     -0.0639834165     -0.0448083639     0.0188381557     45.7073669433     76.7851409912     -37.6159362792
131  33    0    0     0.0933786296     -9.6610965728     -0.1005615949     -0.0469389295     -0.1574617862     0.0768959522     45.7073669433     76.7851409912     -37.6159362792
131 241    0    0     0.0933786296     -9.6610965728     -0.1005615949     -0.0469389295     -0.1574617862     0.0768959522     45.7073669433     76.7851409912     -37.6159362792
132 194    0    0     -0.0215489125     -9.8167276382     -0.0957729530     -0.0133825898     -0.0147141885     0.1083217258     45.7073669433     76.7851409912     -37.6159362792
133 147    0    0     -0.1508424043     -9.9053173065     -0.0814070034     0.0619860172     0.0486700105     0.1208387732     45.7073669433     76.7851409912     -37.6159362792
134  99    0    0     -0.1508424043     -9.9053173065     -0.0814070034     0.0619860172     0.0486700105     0.1208387732     45.7073669433     76.7851409912     -37.6159362792
135  50    0    0     -0.1843629074     -9.8717966079     -0.0646467447     0.1267018079     0.0547953701     0.0862171554     45.7073669433     78.1908187866     -38.2906608581
136   2    0    0     -0.1867572593     -9.7760238647     0.0239432382     0.1565296649     0.0380172014     0.0398774480     45.7073669433     78.1908187866     -38.2906608581
136 210    0    0     -0.1867572593     -9.7760238647     0.0239432382     0.1565296649     0.0380172014     0.0398774480     45.7073669433     78.1908187866     -38.2906608581
137 162    0    0     -0.1364764571     -9.6778564453     0.0766183614     0.1599918365     -0.0032624220     0.0055221486     45.7073669433     78.1908187866     -38.2906608581
138 114    0    0     -0.0407035017     -9.7113771438     -0.4405555725     0.1000697970     -0.0767667865     0.0254961609     45.7073669433     78.1908187866     -38.2906608581
139  66    0    1     -0.0407035017     -9.7113771438     -0.4405555725     0.1000697970     -0.0767667865     0.0254961609     45.7073669433     78.1908187866     -38.2906608581
140  18    0    3     -0.0814070034     -9.7664461135     -0.5818206787     0.0462731266     -0.1502711534     0.0401437711     45.7073669433     78.1908187866     -38.2906608581
140 226   -1    5     0.0215489125     -9.7592630386     -0.4190066337     0.0231032729     -0.1963445472     0.0297572851     45.7073669433     78.1908187866     -38.2906608581
141 178   -2    8     0.0215489125     -9.7592630386     -0.4190066337     0.0231032729     -0.1963445472     0.0297572851     45.7073669433     78.1908187866     -38.2906608581
142 130   -2   12     -0.0742240333     -9.8167276382     -0.6704106330     0.0337560772     -0.1835611820     0.0071200699     45.5322418212     78.7179489135     -40.1461563110
143  83   -2   15     -0.2250664234     -9.8263044357     -0.5746376991     0.0478710460     -0.1963445472     -0.0027337763     45.5322418212     78.7179489135     -40.1461563110
144  36   -3   17     -0.2250664234     -9.8263044357     -0.5746376991     0.0478710460     -0.1963445472     -0.0027337763     45.5322418212     78.7179489135     -40.1461563110
144 245   -2   20     -0.0407035017     -9.6826448440     -0.5913979530     0.0745030641     -0.2450811386     0.0401437711     45.5322418212     78.7179489135     -40.1461563110
145 197   -2   24     0.1652083396     -9.6587018966     -0.7087197780     0.0385498409     -0.2083289384     0.0566556215     45.5322418212     78.7179489135     -40.1461563110
146 150   -3   28     0.1652083396     -9.6587018966     -0.7087197780     0.0385498409     -0.2083289384     0.0566556215     45.5322418212     78.7179489135     -40.1461563110
147 102   -3   34     -0.0359148550     -9.7329254150     -0.7661836147     -0.0219048357     -0.0866206264     0.0012610261     45.5322418212     78.7179489135     -40.1461563110
148  55   -4   40     -0.1628140068     -9.9101057052     0.0167602658     -0.0381503629     -0.0618528604     -0.0027337763     45.5322418212     78.7179489135     -40.1461563110
149   8   -4   43     -0.1628140068     -9.9101057052     0.0167602658     -0.0381503629     -0.0618528604     -0.0027337763     45.5322418212     78.7179489135     -40.1461563110
149 216   -3   46     -0.1077445626     -9.7065887451     -0.3160507440     0.0329571127     -0.0674455833     0.0201697564     46.2327384948     77.6636886596     -39.4714279174
150 169   -3   50     -0.1053502440     -9.7137708663     -0.2130948066     0.0148473477     -0.1039314389     0.0398774480     46.2327384948     77.6636886596     -39.4714279174
151 121   -3   51     -0.1053502440     -9.7137708663     -0.2130948066     0.0148473477     -0.1039314389     0.0398774480     46.2327384948     77.6636886596     -39.4714279174
152  74   -2   52     -0.1245048284     -9.6826448440     -0.2633756160     -0.0043277053     -0.0951428794     0.0422743272     46.2327384948     77.6636886596     -39.4714279174
153  27   -2   53     -0.1197161788     -9.7568693161     0.1197161788     -0.0261659598     -0.0876859092     0.0372142505     46.2327384948     77.6636886596     -39.4714279174
153 236   -2   51     -0.1197161788     -9.7568693161     0.1197161788     -0.0261659598     -0.0876859092     0.0372142505     46.2327384948     77.6636886596     -39.4714279174
154 189   -3   50     -0.2609812974     -9.8358821868     0.0263375616     -0.0256333160     -0.1135189652     0.0241645598     46.2327384948     77.6636886596     -39.4714279174
155 142   -3   51     -0.1699969768     -9.8334875106     0.1460537433     -0.0104530680     -0.1508037948     0.0156423149     46.2327384948     77.6636886596     -39.4714279174
156  94   -2   50     -0.1699969768     -9.8334875106     0.1460537433     -0.0104530680     -0.1508037948     0.0156423149     46.2327384948     77.6636886596     -39.4714279174
157  47   -3   49     -0.1556310415     -9.7137708663     0.0023943238     0.0055261402     -0.1071272850     -0.0014021751     44.6566200256     78.8936614990     -38.6280212402
157 255   -4   50     -0.4285839557     -9.5653228759     -0.5602717399     -0.0397482872     -0.0589233350     -0.0032664165     44.6566200256     78.8936614990     -38.6280212402
158 207   -3   51     -0.4285839557     -9.5653228759     -0.5602717399     -0.0397482872     -0.0589233350     -0.0032664165     44.6566200256     78.8936614990     -38.6280212402
159 160   -4   53     -0.2226721048     -9.7664461135     -0.1173218607     -0.1028661608     0.0087219858     -0.0040653762     44.6566200256     78.8936614990     -38.6280212402
160 112   -4   55     -0.2729529142     -9.7999668121     0.0000000000     -0.0972734355     0.0515995311     -0.0368227601     44.6566200256     78.8936614990     -38.6280212402
161  64   -3   56     -0.2729529142     -9.7999668121     0.0000000000     -0.0972734355     0.0515995311     -0.0368227601     44.6566200256     78.8936614990     -38.6280212402
162  15   -3   56     -0.1604196929     -9.7425031661     0.0095772953     -0.0884848785     0.0558606529     -0.0077938594     44.6566200256     78.8936614990     -38.6280212402
162 223   -2   55     -0.1532367229     -9.8143329620     0.1628140068     -0.0541295766     0.0183095111     0.0140443935     44.6566200256     78.8936614990     -38.6280212402
163 175   -3   54     -0.1532367229     -9.8143329620     0.1628140068     -0.0541295766     0.0183095111     0.0140443935     44.6566200256     78.8936614990     -38.6280212402
164 127   -3   54     -0.2394323587     -9.8598251342     0.5075965881     -0.0099204292     -0.1438794708     0.0308225631     44.6566200256     78.8936614990     -38.6280212402
165  79   -3   53     -0.1819685935     -9.8574304580     0.2633756160     0.1099236373     -0.2504075050     0.0318878436     47.1083564758     78.5422439575     -39.3027496337
166  31   -4   53     -0.1819685935     -9.8574304580     0.2633756160     0.1099236373     -0.2504075050     0.0318878436     47.1083564758     78.5422439575     -39.3027496337
166 239   -4   53     -0.1053502440     -9.7233486175     0.2609812974     0.1293650150     -0.2211122989     0.0012610261     47.1083564758     78.5422439575     -39.3027496337
167 192   -4   54     -0.1915459060     -9.5509576797     -0.2466153383     0.0508005666     -0.1169811248     -0.0594599723     47.1083564758     78.5422439575     -39.3027496337
168 145   -3   53     -0.1915459060     -9.5509576797     -0.2466153383     0.0508005666     -0.1169811248     -0.0594599723     47.1083564758     78.5422439575     -39.3027496337
169  98   -4   51     -0.0550694465     -9.6515188217     0.3112620830     -0.0908817577     -0.0970071220     -0.0687811756     47.1083564758     78.5422439575     -39.3027496337
170  50   -5   50     -0.2705585718     -9.7927837371     0.4716817855     -0.1031324744     0.0116515064     -0.0690474987     47.1083564758     78.5422439575     -39.3027496337
171   3   -5   49     -0.2705585718     -9.7927837371     0.4716817855     -0.1031324744     0.0116515064     -0.0690474987     47.1083564758     78.5422439575     -39.3027496337
171 211   -6   50     -0.2274607658     -9.8047552108     0.4477385520     -0.0669129419     -0.0000665798     -0.0410838794     47.1083564758     78.5422439575     -39.3027496337
172 163   -7   48     -0.2633756160     -9.8454589843     0.3639371871     -0.0402809238     -0.0709077405     -0.0200445866     44.6566200256     77.1365661621     -39.6401100158
173 116   -6   45     -0.2633756160     -9.8454589843     0.3639371871     -0.0402809238     -0.0709077405     -0.0200445866     44.6566200256     77.1365661621     -39.6401100158
174  68   -5   42     -0.2035175085     -9.7712354660     0.3735145092     -0.0056593065     -0.1446784257     -0.0072612180     44.6566200256     77.1365661621     -39.6401100158
175  20   -6   41     -0.1005615949     -9.6251811981     0.1412650966     0.0028629396     -0.0980724048     -0.0085928192     44.6566200256     77.1365661621     -39.6401100158
175 228   -4   40     -0.1005615949     -9.6251811981     0.1412650966     0.0028629396     -0.0980724048     -0.0085928192     44.6566200256     77.1365661621     -39.6401100158
176 180   -4   40     0.0311262083     -9.6587018966     0.1221105098     -0.0586570215     -0.0373514032     -0.0184466657     44.6566200256     77.1365661621     -39.6401100158
177 133   -6   40     -0.2178834438     -9.8933458328     0.5363285064     -0.0935449600     -0.0123173069     -0.0400186014     44.6566200256     77.1365661621     -39.6401100158
178  85   -6   38     -0.2178834438     -9.8933458328     0.5363285064     -0.0935449600     -0.0123173069     -0.0400186014     44.6566200256     77.1365661621     -39.6401100158
179  37   -6   38     -0.3016848087     -9.8789796829     0.6105525493     -0.0376177263     -0.0850227165     -0.0285668354     44.6566200256     77.1365661621     -39.6401100158
179 246   -7   35     -0.2849245071     -9.7808122634     0.2178834438     0.0180431890     -0.1284328937     -0.0362901163     46.2327384948     79.4207916259     -38.7967033386
180 199   -8   32     -0.2849245071     -9.7808122634     0.2178834438     0.0180431890     -0.1284328937     -0.0362901163     46.2327384948     79.4207916259     -38.7967033386
181 151   -7   30     -0.2394323587     -9.7041940689     0.1843629074     0.0111188650     -0.1513364315     -0.0458776426     46.2327384948     79.4207916259     -38.7967033386
182 104   -6   28     -0.1101388931     -9.6946163177     0.0000000000     -0.0227037954     -0.1092578411     -0.0562641334     46.2327384948     79.4207916259     -38.7967033386
183  56   -5   28     -0.1101388931     -9.6946163177     0.0000000000     -0.0227037954     -0.1092578411     -0.0562641334     46.2327384948     79.4207916259     -38.7967033386
184   8   -4   26     -0.2322494029     -9.8550367355     0.3950634002     -0.0535969352     -0.0293617963     -0.0706454181     46.2327384948     79.4207916259     -38.7967033386
184 217   -4   26     -0.3304166793     -9.8119382858     0.3543598890     -0.0013981833     -0.0029961015     -0.0533346080     46.2327384948     79.4207916259     -38.7967033386
185 169   -4   26     -0.3304166793     -9.8119382858     0.3543598890     -0.0013981833     -0.0029961015     -0.0533346080     46.2327384948     79.4207916259     -38.7967033386
186 122   -4   26     -0.2394323587     -9.7616577148     0.4261896133     0.0356203174     -0.0663803005     -0.0003368947     46.2327384948     79.4207916259     -38.7967033386
187  74   -3   25     -0.0598580884     -9.7425031661     0.3806974601     0.0545290470     -0.1052630424     0.0326868033     44.6566200256     77.8394012451     -39.3027496337
188  26   -3   22     -0.0598580884     -9.7425031661     0.3806974601     0.0545290470     -0.1052630424     0.0326868033     44.6566200256     77.8394012451     -39.3027496337
188 234   -3   21     -0.1101388931     -9.8263044357     0.4070350170     0.0326907992     -0.0703750991     0.0188381557     44.6566200256     77.8394012451     -39.3027496337
189 185   -3   18     -0.2897131729     -9.7568693161     0.5483001708     0.0060587806     0.0049935026     -0.0080601787     44.6566200256     77.8394012451     -39.3027496337
190 137   -3   16     -0.2897131729     -9.7568693161     0.5483001708     0.0060587806     0.0049935026     -0.0080601787     44.6566200256     77.8394012451     -39.3027496337
191  89   -2   14     -0.1699969768     -9.6323642730     0.7901268005     -0.0277638792     0.1088583583     0.0033915877     44.6566200256     77.8394012451     -39.3027496337
192  41   -1   11     -0.1364764571     -9.6156044006     0.3806974601     -0.0887512016     0.1887544155     0.0217676782     44.6566200256     77.8394012451     -39.3027496337
192 249   -1    9     -0.1364764571     -9.6156044006     0.3806974601     -0.0887512016     0.1887544155     0.0217676782     44.6566200256     77.8394012451     -39.3027496337
193 201   -1    7     -0.3136564254     -9.7832069396     0.3495712518     -0.1484069252     0.2372246742     -0.0099244203     44.6566200256     77.8394012451     -39.3027496337
194 153    0    5     -0.3663315296     -9.8095445632     0.2968961238     -0.1699788570     0.1613234424     -0.0405512428     44.6566200256     77.8394012451     -39.3027496337
195 106    0    3     -0.3663315296     -9.8095445632     0.2968961238     -0.1699788570     0.1613234424     -0.0405512428     44.6566200256     77.8394012451     -39.3027496337
196  59    0    4     -0.1843629074     -9.8622188568     -0.0454921483     -0.1782347679     0.0172442317     -0.0368227601     46.0576133728     76.7851409912     -38.6280212402
197  12    0    3     -0.1029559254     -9.8406705856     -0.2035175085     -0.1279002547     -0.0285628366     -0.0354911565     46.0576133728     76.7851409912     -38.6280212402
197 220    0    2     -0.1029559254     -9.8406705856     -0.2035175085     -0.1279002547     -0.0285628366     -0.0354911565     46.0576133728     76.7851409912     -38.6280212402
198 173    0    2     -0.0718297100     -9.7113771438     -0.0598580884     -0.0527979755     -0.0085888252     -0.0405512428     46.0576133728     76.7851409912     -38.6280212402
199 126    0    0     0.1963345432     -9.7664461135     -0.3256280183     -0.0464062929     0.0185758304     -0.0336269140     46.0576133728     76.7851409912     -38.6280212402
200  78    0    0     0.1963345432     -9.7664461135     -0.3256280183     -0.0464062929     0.0185758304     -0.0336269140     46.0576133728     76.7851409912     -38.6280212402
201  30    0    1     -0.1436594247     -9.8382759094     -0.2107004880     0.0105862236     0.2223107576     -0.1223115205     46.0576133728     76.7851409912     -38.6280212402
201 239    0    1     -0.1771799468     -9.8191213607     -0.0646467447     0.0518658542     0.2388226032     -0.1697165012     46.0576133728     76.7851409912     -38.6280212402
202 192    0    1     -0.1771799468     -9.8191213607     -0.0646467447     0.0518658542     0.2388226032     -0.1697165012     46.0576133728     76.7851409912     -38.6280212402
203 144    0    1     0.1747856235     -9.6587018966     -0.1843629074     0.0675787401     0.1820964050     -0.2109961271     43.9561233520     77.4879837036     -38.6280212402
204  96    0    1     -0.1556310415     -9.8670082092     -0.0287318849     -0.0072572269     0.3035384178     -0.2722497463     43.9561233520     77.4879837036     -38.6280212402
205  48    0    2     -0.1556310415     -9.8670082092     -0.0287318849     -0.0072572269     0.3035384178     -0.2722497463     43.9561233520     77.4879837036     -38.6280212402
206   1    0    2     -0.0574637699     -9.8646135330     0.0742240333     0.0207063913     0.2169843435     -0.1750429153     43.9561233520     77.4879837036     -38.6280212402
206 208   -1    1     0.0047886476     -9.8981342315     -0.0861956501     0.0819600296     0.0356203198     -0.0975437545     43.9561233520     77.4879837036     -38.6280212402
207 161   -1    0     0.0047886476     -9.8981342315     -0.0861956501     0.0819600296     0.0356203198     -0.0975437545     43.9561233520     77.4879837036     -38.6280212402
208 112    0    0     0.1316878080     -9.7520809173     -0.0814070034     0.1282997245     -0.0125836265     -0.1729123497     43.9561233520     77.4879837036     -38.6280212402
209  65    0    0     0.1939402198     -9.7472915649     -0.0191545906     0.1703783130     -0.0424114799     -0.1750429153     43.9561233520     77.4879837036     -38.6280212402
210  17    0    0     0.1939402198     -9.7472915649     -0.0191545906     0.1703783130     -0.0424114799     -0.1750429153     43.9561233520     77.4879837036     -38.6280212402
210 225    0    0     0.2107004880     -9.5509576797     0.0502807998     0.1951460838     -0.0599886131     -0.0951468658     43.6058769226     78.8936614990     -39.3027496337
211 177    0    0     0.3088677406     -9.5892667770     0.1699969768     0.0718398618     -0.2599950313     0.1922125816     43.6058769226     78.8936614990     -39.3027496337
212 129    0    0     0.3088677406     -9.5892667770     0.1699969768     0.0718398618     -0.2599950313     0.1922125816     43.6058769226     78.8936614990     -39.3027496337
213  81    0    1     0.0502807998     -9.9029226303     -0.0143659424     -0.0543958902     -0.3263087511     0.2785003185     43.6058769226     78.8936614990     -39.3027496337
214  33    0    1     0.2849245071     -9.6826448440     0.1388707752     -0.0541295766     -0.3196507692     0.2273668527     43.6058769226     78.8936614990     -39.3027496337
214 240    0    0     0.2849245071     -9.6826448440     0.1388707752     -0.0541295766     -0.3196507692     0.2273668527     43.6058769226     78.8936614990     -39.3027496337
215 193    0    0     0.0838013267     -9.4312410354     0.1532367229     -0.0506674098     -0.0884848785     0.1557267284     43.6058769226     78.8936614990     -39.3027496337
216 145    0    0     -0.0598580884     -9.9292602539     -0.0646467447     -0.0514663743     0.0055261440     0.1005984425     43.6058769226     78.8936614990     -39.3027496337
217  97    0    0     -0.0598580884     -9.9292602539     -0.0646467447     -0.0514663743     0.0055261440     0.1005984425     43.6058769226     78.8936614990     -39.3027496337
218  49    0    0     -0.0191545906     -9.7089824676     0.0335205316     -0.0365524435     0.0049935026     0.0518618583     45.8824882507     77.6636886596     -37.4472541809
219   0    0    0     -0.0861956501     -9.9939069747     -0.1484480619     -0.0522653341     -0.0059256229     0.0302899217     45.8824882507     77.6636886596     -37.4472541809
219 208    0    0     -0.0861956501     -9.9939069747     -0.1484480619     -0.0522653341     -0.0059256229     0.0302899217     45.8824882507     77.6636886596     -37.4472541809
220 161    0    0     0.4405555725     -9.6012382507     0.2561926364     0.0971402740     0.0119178283     -0.0581283664     45.8824882507     77.6636886596     -37.4472541809
221 113    0    0     0.0359148550     -9.7975721359     0.0383091812     0.0148473477     0.0209727120     0.0281593608     45.8824882507     77.6636886596     -37.4472541809
222  64    0    0     0.0359148550     -9.7975721359     0.0383091812     0.0148473477     0.0209727120     0.0281593608     45.8824882507     77.6636886596     -37.4472541809
223  15    0    0     -0.0574637699     -9.7760238647     -0.0143659424     -0.0248343563     0.0191084728     0.0593188190     45.8824882507     77.6636886596     -37.4472541809
223 224    0    0     -0.0814070034     -9.8526420593     -0.0718297100     -0.0136489105     0.0076567049     0.0468017721     45.8824882507     77.6636886596     -37.4472541809
224 176    0    0     -0.0814070034     -9.8526420593     -0.0718297100     -0.0136489105     0.0076567049     0.0468017721     45.8824882507     77.6636886596     -37.4472541809
225 127    0    0     -0.0957729530     -9.6323642730     0.1747856235     0.0374845552     0.0012650209     -0.0139192223     44.8317451477     78.0151138305     -38.1219787597
226  80    0    0     0.0478864765     -9.6539134979     0.0574637699     -0.1087252025     -0.0280301952     -0.0626558113     44.8317451477     78.0151138305     -38.1219787597
227  32    0    0     0.0478864765     -9.6539134979     0.0574637699     -0.1087252025     -0.0280301952     -0.0626558113     44.8317451477     78.0151138305     -38.1219787597
227 240    0    0     -0.0047886476     -9.9675693511     -0.2035175085     -0.1689135789     -0.0285628366     -0.0466766023     44.8317451477     78.0151138305     -38.1219787597
228 193    0    0     0.0263375616     -9.8263044357     -0.1245048284     -0.0136489105     -0.0187089910     -0.0738412618     44.8317451477     78.0151138305     -38.1219787597
229 146    0    0     0.0263375616     -9.8263044357     -0.1245048284     -0.0136489105     -0.0187089910     -0.0738412618     44.8317451477     78.0151138305     -38.1219787597
230  99    0    0     0.0287318849     -9.6251811981     0.0838013267     -0.0003329031     -0.0179100298     -0.0959458351     44.8317451477     78.0151138305     -38.1219787597
231  51    0    0     -0.1915459060     -9.8694019317     0.2083061695     -0.1121873736     -0.1936813354     -0.0581283664     44.8317451477     78.0151138305     -38.1219787597
232   4   -1    0     -0.1915459060     -9.8694019317     0.2083061695     -0.1121873736     -0.1936813354     -0.0581283664     44.8317451477     78.0151138305     -38.1219787597
232 213   -3    0     0.1077445626     -9.7089824676     -0.1316878080     -0.1153832077     -0.6935642242     0.0483996915     44.8317451477     78.0151138305     -38.1219787597
233 165   -3    0     0.2442210197     -9.7448978424     -0.3830918121     -0.0754351854     -0.6466918945     0.0603841018     45.1819915771     77.3122711181     -38.7967033386
234 118   -3    0     0.2442210197     -9.7448978424     -0.3830918121     -0.0754351854     -0.6466918945     0.0603841018     45.1819915771     77.3122711181     -38.7967033386
235  71   -3   -1     0.0742240333     -9.7209539413     -0.1436594247     -0.0626518201     -0.1502711534     -0.0690474987     45.1819915771     77.3122711181     -38.7967033386
236  24   -2   -1     -0.0574637699     -9.7425031661     -0.1125332117     -0.0280302000     -0.0775657415     -0.0815645408     45.1819915771     77.3122711181     -38.7967033386
236 233   -1    0     -0.0574637699     -9.7425031661     -0.1125332117     -0.0280302000     -0.0775657415     -0.0815645408     45.1819915771     77.3122711181     -38.7967033386
237 186    0    0     -0.2394323587     -9.9699640274     0.0885899734     -0.0389493255     -0.1891539001     -0.1481445789     45.1819915771     77.3122711181     -38.7967033386
238 139   -1    0     -0.1149275422     -9.7065887451     0.1388707752     -0.0272312402     -0.8608133316     -0.0597262907     45.1819915771     77.3122711181     -38.7967033386
239  92   -3   -1     -0.1149275422     -9.7065887451     0.1388707752     -0.0272312402     -0.8608133316     -0.0597262907     45.1819915771     77.3122711181     -38.7967033386
240  46   -7   -2     0.1532367229     -9.7257432937     -0.3064734458     -0.0293617992     -1.5159609317     0.0974026012     45.1819915771     77.3122711181     -38.7967033386
240 254   -8   -2     -0.0287318849     -9.8933458328     -0.2561926364     -0.0123173105     -1.3079649209     0.0057884688     46.5829849243     77.3122711181     -37.1098899841
241 207   -8   -2     -0.0287318849     -9.8933458328     -0.2561926364     -0.0123173105     -1.3079649209     0.0057884688     46.5829849243     77.3122711181     -37.1098899841
242 160   -9   -3     -0.2561926364     -9.7784175872     0.1699969768     0.0318918371     -1.2951815128     -0.0927499866     46.5829849243     77.3122711181     -37.1098899841
243 113   -9   -3     -0.0167602658     -9.6467304229     -0.1412650966     0.0252338314     -2.1170454025     0.0926088428     46.5829849243     77.3122711181     -37.1098899841
244  65  -11   -3     -0.0167602658     -9.6467304229     -0.1412650966     0.0252338314     -2.1170454025     0.0926088428     46.5829849243     77.3122711181     -37.1098899841
245  18  -13   -5     -0.0814070034     -9.9699640274     -0.3184450626     0.0353539943     -2.3593969345     0.1224366903     46.5829849243     77.3122711181     -37.1098899841
245 226  -13   -5     -0.1316878080     -9.7281370162     0.0598580884     0.0665134525     -2.1207740306     -0.0293657922     46.5829849243     77.3122711181     -37.1098899841
246 179  -14   -4     -0.1316878080     -9.7281370162     0.0598580884     0.0665134525     -2.1207740306     -0.0293657922     46.5829849243     77.3122711181     -37.1098899841
247 132  -15   -5     0.0095772953     -9.3713827133     -0.2897131729     0.1008687615     -2.5506148338     0.1908809852     46.5829849243     77.3122711181     -37.1098899841
248  84  -15   -5     -0.4285839557     -10.0010900497     -0.5961865901     0.0534637689     -2.7588770389     0.1938105106     50.9610862731     77.8394012451     -40.3148345947
249  37  -16   -5     -0.4285839557     -10.0010900497     -0.5961865901     0.0534637689     -2.7588770389     0.1938105106     50.9610862731     77.8394012451     -40.3148345947
249 246  -17   -4     -0.1460537433     -9.7736291885     -0.2202777862     0.0521321773     -3.0768632888     0.1250998973     50.9610862731     77.8394012451     -40.3148345947
250 199  -19   -1     -0.1819685935     -9.6084213256     -0.0766183614     0.0111188650     -3.4728815555     0.1565256834     50.9610862731     77.8394012451     -40.3148345947
251 152  -21   -1     -0.1819685935     -9.6084213256     -0.0766183614     0.0111188650     -3.4728815555     0.1565256834     50.9610862731     77.8394012451     -40.3148345947
252 105  -22   -1     -0.1628140068     -9.7903900146     -0.1292934894     -0.1127200007     -3.7820792198     0.1386822338     50.9610862731     77.8394012451     -40.3148345947
253  58  -24    0     -0.4190066337     -9.7903900146     -0.2514039993     -0.0999366378     -3.9306858062     0.0209687185     50.9610862731     77.8394012451     -40.3148345947
254  10  -26    0     -0.4190066337     -9.7903900146     -0.2514039993     -0.0999366378     -3.9306858062     0.0209687185     50.9610862731     77.8394012451     -40.3148345947
254 219  -26   -1     -0.1484480619     -9.7401084899     0.0191545906     -0.1103231191     -3.9080486297     -0.1100607991     50.9610862731     77.8394012451     -40.3148345947
255 172  -25   -2     -0.0502807998     -9.7496862411     -0.2083061695     -0.1012682437     -3.4382598400     -0.2408240079     57.2655487060     78.5422439575     -47.3994522094
  0 125  -23   -2     -0.0502807998     -9.7496862411     -0.2083061695     -0.1012682437     -3.4382598400     -0.2408240079     57.2655487060     78.5422439575     -47.3994522094
  1  77  -20   -2     -0.2035175085     -9.8215160369     -0.2466153383     -0.0277638792     -2.8928360939     -0.3798431158     57.2655487060     78.5422439575     -47.3994522094
  2  30  -18   -3     -0.4309782505     -9.8646135330     -0.3016848087     0.0372182416     -2.8355772018     -0.4259164810     57.2655487060     78.5422439575     -47.3994522094
  2 238  -16   -4     -0.4309782505     -9.8646135330     -0.3016848087     0.0372182416     -2.8355772018     -0.4259164810     57.2655487060     78.5422439575     -47.3994522094
  3 190  -15   -3     -0.1388707752     -9.8550367355     0.1053502440     0.0920802021     -3.0853855609     -0.3641302347     57.2655487060     78.5422439575     -47.3994522094
  4 142  -16   -3     0.3447826147     -9.6850395202     0.0742240333     0.0880853843     -3.2102897167     -0.2597327232     57.2655487060     78.5422439575     -47.3994522094
  5  95  -15   -4     0.3447826147     -9.6850395202     0.0742240333     0.0880853843     -3.2102897167     -0.2597327232     57.2655487060     78.5422439575     -47.3994522094
  6  46  -14   -4     0.6967482089     -9.6826448440     -0.0359148550     0.0316255140     -2.9873798370     -0.2671896934     57.2655487060     78.5422439575     -47.3994522094
  6 255  -15   -5     -0.4094293594     -10.0872859954     -0.1819685935     0.0422783279     -2.8739273071     -0.3497489452     57.2655487060     78.5422439575     -47.3994522094
  7 208  -16   -6     -0.4094293594     -10.0872859954     -0.1819685935     0.0422783279     -2.8739273071     -0.3497489452     57.2655487060     78.5422439575     -47.3994522094
  8 161  -15   -6     -0.5291455268     -9.9675693511     -0.4764704227     0.1994072055     -3.0901794433     -0.5007524967     57.2655487060     78.5422439575     -47.3994522094
  9 113  -14   -6     -0.3663315296     -9.7401084899     -0.3256280183     0.3352304935     -2.9295883178     -0.4815774440     57.2655487060     78.5422439575     -47.3994522094
 10  66  -11   -7     -0.3663315296     -9.7401084899     -0.3256280183     0.3352304935     -2.9295883178     -0.4815774440     57.2655487060     78.5422439575     -47.3994522094
 11  18   -7   -6     0.4477385520     -9.6658849716     -0.1388707752     0.3490791559     -2.8590135574     -0.1393560171     57.2655487060     78.5422439575     -47.3994522094
 11 226   -4   -5     1.2785688638     -9.6156044006     -0.0790126848     0.2982120037     -2.7847101688     -0.0131202626     57.2655487060     78.5422439575     -47.3994522094
 12 178   -1   -6     1.2785688638     -9.6156044006     -0.0790126848     0.2982120037     -2.7847101688     -0.0131202626     57.2655487060     78.5422439575     -47.3994522094
 13 131   -1   -5     0.4214009761     -9.8071498870     0.2130948066     0.1501379728     -2.3833656311     -0.0575957298     57.2655487060     78.5422439575     -47.3994522094
 14  83   -2   -6     0.2681642532     -9.7185602188     -0.1005615949     0.1536001443     -2.4917578697     -0.0275015544     57.2655487060     78.5422439575     -47.3994522094
 15  35   -2   -8     0.2681642532     -9.7185602188     -0.1005615949     0.1536001443     -2.4917578697     -0.0275015544     57.2655487060     78.5422439575     -47.3994522094
 15 243   -2   -7     0.7901268005     -9.7065887451     -0.1292934894     0.1810311222     -2.4643270969     -0.0267025899     56.0396804809     79.4207916259     -59.0384635925
 16 195   -2   -7     1.5539160728     -9.4982824325     0.1556310415     0.0750357055     -2.0390136241     -0.0296321153     56.0396804809     79.4207916259     -59.0384635925
 17 147   -1   -7     1.5539160728     -9.4982824325     0.1556310415     0.0750357055     -2.0390136241     -0.0296321153     56.0396804809     79.4207916259     -59.0384635925
 18  99   -1   -5     0.9912500381     -9.7089824676     0.0790126848     -0.0493358087     -1.5617679595     -0.0224414682     56.0396804809     79.4207916259     -59.0384635925
 19  51   -3   -5     0.8547736167     -9.7305316925     0.0814070034     -0.0810279083     -1.3740122318     -0.0765044641     56.0396804809     79.4207916259     -59.0384635925
 20   3   -4   -6     0.8547736167     -9.7305316925     0.0814070034     -0.0810279083     -1.3740122318     -0.0765044641     56.0396804809     79.4207916259     -59.0384635925
 20 211   -4   -5     1.0558967590     -9.7041940689     -0.1460537433     -0.0900827980     -1.2632230520     0.0044568686     56.0396804809     79.4207916259     -59.0384635925
 21 162   -5   -3     1.0032216310     -9.6563072204     -0.1532367229     -0.1388193845     -0.7388386726     0.0601177787     56.0396804809     79.4207916259     -59.0384635925
 22 115   -4   -3     1.0032216310     -9.6563072204     -0.1532367229     -0.1388193845     -0.7388386726     0.0601177787     56.0396804809     79.4207916259     -59.0384635925
 23  67   -3   -2     0.7901268005     -9.7425031661     -0.0502807998     -0.1718430995     -0.2932850837     0.1850219345     54.6386909484     79.0693664550     -62.7494506835
 24  18   -2   -1     0.4381612300     -9.8646135330     -0.1867572593     -0.1678482913     -0.0687771797     0.2766360759     54.6386909484     79.0693664550     -62.7494506835
 24 227   -1   -1     0.4381612300     -9.8646135330     -0.1867572593     -0.1678482913     -0.0687771797     0.2766360759     54.6386909484     79.0693664550     -62.7494506835
 25 179   -1    0     0.1963345432     -9.8694019317     -0.2083061695     -0.0687771797     -0.0067245841     0.1919462680     54.6386909484     79.0693664550     -62.7494506835
 26 131    0    0     0.2992904472     -9.8574304580     -0.0957729530     0.0649155378     -0.0647823810     0.0646452236     54.6386909484     79.0693664550     -62.7494506835
 27  83    0    0     0.2992904472     -9.8574304580     -0.0957729530     0.0649155378     -0.0647823810     0.0646452236     54.6386909484     79.0693664550     -62.7494506835
 28  34    0    0     0.3806974601     -9.7544746398     -0.0167602658     0.1384198904     -0.0610538959     -0.0120549821     54.6386909484     79.0693664550     -62.7494506835
 28 242    0    0     0.3639371871     -9.7712354660     0.0407035017     0.1514695882     -0.0450746870     -0.0109897005     54.6386909484     79.0693664550     -62.7494506835
 29 193    0    0     0.3639371871     -9.7712354660     0.0407035017     0.1514695882     -0.0450746870     -0.0109897005     54.6386909484     79.0693664550     -62.7494506835
 30 145    0    0     0.3759088277     -9.7616577148     0.0742240333     0.1322945356     -0.0272312378     -0.0235067486     55.6894340515     79.4207916259     -62.0747261047
 31  97    0    0     0.3926690864     -9.6467304229     0.0981672668     0.0878190708     0.0004660605     -0.0365564370     55.6894340515     79.4207916259     -62.0747261047
 32  48    0    0     0.3926690864     -9.6467304229     0.0981672668     0.0878190708     0.0004660605     -0.0365564370     55.6894340515     79.4207916259     -62.0747261047
 32 255    0    0     0.3926690864     -9.7209539413     0.1292934894     0.0476047229     -0.0019308209     -0.0296321153     55.6894340515     79.4207916259     -62.0747261047
 33 207    0    0     0.4166123390     -9.7592630386     0.1197161788     0.0239022302     0.0057924633     -0.0288331527     55.6894340515     79.4207916259     -62.0747261047
 34 158    0    0     0.4166123390     -9.7592630386     0.1197161788     0.0239022302     0.0057924633     -0.0288331527     55.6894340515     79.4207916259     -62.0747261047
 35 110    0    0     0.4668931484     -9.6730680465     0.1364764571     -0.0125836300     0.0103199064     -0.0083264999     55.6894340515     79.4207916259     -62.0747261047
 36  62    0    0     0.3711201906     -9.7688407897     0.1125332117     -0.0714403867     0.0044608631     0.0550576972     55.6894340515     79.4207916259     -62.0747261047
 37  13    0    0     0.3711201906     -9.7688407897     0.1125332117     -0.0714403867     0.0044608631     0.0550576972     55.6894340515     79.4207916259     -62.0747261047
 37 221    0    0     0.2873188495     -9.7903900146     0.0143659424     -0.0975397586     0.0105862259     0.0334857678     55.8645591735     78.5422439575     -62.2434082031
 38 172    0    0     0.3447826147     -9.8598251342     -0.0191545906     -0.0754351854     -0.0072572236     -0.0336269140     55.8645591735     78.5422439575     -62.2434082031
 39 125    0    0     0.3447826147     -9.8598251342     -0.0191545906     -0.0754351854     -0.0072572236     -0.0336269140     55.8645591735     78.5422439575     -62.2434082031
 40  78    0    0     0.3663315296     -9.8215160369     -0.0191545906     -0.0378840446     0.0039282226     -0.0924836730     55.8645591735     78.5422439575     -62.2434082031
 41  30    0    0     0.4333725929     -9.7161655426     0.0167602658     0.0025966186     -0.0037950620     -0.1180504083     55.8645591735     78.5422439575     -62.2434082031
 41 237    0    0     0.4333725929     -9.7161655426     0.0167602658     0.0025966186     -0.0037950620     -0.1180504083     55.8645591735     78.5422439575     -62.2434082031
 42 189    0    0     0.4381612300     -9.7856006622     0.0311262083     0.0305602335     -0.0378840422     -0.0935489559     55.8645591735     78.5422439575     -62.2434082031
 43 141    0    0     0.5387228012     -9.7832069396     0.0790126848     0.0510668849     -0.0344218778     -0.0711780548     55.8645591735     78.5422439575     -62.2434082031
 44  93    0    0     0.5387228012     -9.7832069396     0.0790126848     0.0510668849     -0.0344218778     -0.0711780548     55.8645591735     78.5422439575     -62.2434082031
 45  45    0    0     0.5099909305     -9.7616577148     0.0790126848     0.0460068035     -0.0005992200     -0.0176477060     55.8645591735     78.5422439575     -62.2434082031
 45 252    0    0     0.4381612300     -9.7161655426     0.0287318849     0.0329571127     0.0167115917     0.0183055171     54.2884407043     79.7722091674     -62.4120903015
 46 204    0    0     0.4381612300     -9.7161655426     0.0287318849     0.0329571127     0.0167115917     0.0183055171     54.2884407043     79.7722091674     -62.4120903015
 47 155    0    0     0.4022463798     -9.7664461135     0.0622524166     0.0265654349     0.0028629419     0.0135117530     54.2884407043     79.7722091674     -62.4120903015
 48 107    0    0     0.4237952709     -9.7784175872     0.0742240333     0.0412130403     -0.0251006746     -0.0360237956     54.2884407043     79.7722091674     -62.4120903015
 49  58    0    0     0.4237952709     -9.7784175872     0.0742240333     0.0412130403     -0.0251006746     -0.0360237956     54.2884407043     79.7722091674     -62.4120903015
 50  10    0    0     0.5123852729     -9.7161655426     0.0814070034     0.0489363288     -0.0280301952     -0.0639874076     54.2884407043     79.7722091674     -62.4120903015
 50 218    0    0     0.4597101688     -9.7903900146     0.1101388931     0.0457404851     -0.0368187618     -0.0115223407     54.2884407043     79.7722091674     -62.4120903015
 51 169    0    0     0.4597101688     -9.7903900146     0.1101388931     0.0457404851     -0.0368187618     -0.0115223407     54.2884407043     79.7722091674     -62.4120903015
 52 121    0    0     0.3806974601     -9.7448978424     0.1532367229     0.0393488044     -0.0570590972     0.0191044788     54.2884407043     79.7722091674     -62.4120903015
 53  73    0    0     0.4788647174     -9.6850395202     0.1053502440     0.0268317556     -0.0802289485     0.0204360771     56.3899307250     79.7722091674     -63.0868148803
 54  24    0    0     0.4788647174     -9.6850395202     0.1053502440     0.0268317556     -0.0802289485     0.0204360771     56.3899307250     79.7722091674     -63.0868148803
 54 231    0    0     0.5530887603     -9.7305316925     0.1005615949     0.0041945409     -0.0637170982     0.0111148726     56.3899307250     79.7722091674     -63.0868148803
 55 182    0    0     0.4309782505     -9.8215160369     0.1125332117     -0.0181763534     -0.0189753112     0.0246971988     56.3899307250     79.7722091674     -63.0868148803
 56 134    0    0     0.4309782505     -9.8215160369     0.1125332117     -0.0181763534     -0.0189753112     0.0246971988     56.3899307250     79.7722091674     -63.0868148803
 57  86    0    0     0.4285839557     -9.7832069396     0.0933786296     -0.0040613842     -0.0016645008     0.0095169506     56.3899307250     79.7722091674     -63.0868148803
 58  38    0    0     0.4836534023     -9.7353200912     0.0718297100     0.0183095092     0.0041945428     -0.0096581010     56.3899307250     79.7722091674     -63.0868148803
 58 244    0    0     0.4836534023     -9.7353200912     0.0718297100     0.0183095092     0.0041945428     -0.0096581010     56.3899307250     79.7722091674     -63.0868148803
 59 195    0    0     0.4812590599     -9.7472915649     0.1053502440     0.0348213624     -0.0048603429     0.0167075967     56.3899307250     79.7722091674     -63.0868148803
 60 146    0    0     0.4644988059     -9.7832069396     0.0861956501     0.0401477575     -0.0104530668     0.0449375343     54.4635658264     79.2450790405     -62.5807723999
 61  98    0    0     0.4644988059     -9.7832069396     0.0861956501     0.0401477575     -0.0104530668     0.0449375343     54.4635658264     79.2450790405     -62.5807723999
 62  49    0    0     0.4166123390     -9.7784175872     0.1149275422     0.0329571127     -0.0027297811     0.0646452236     54.4635658264     79.2450790405     -62.5807723999
 63   1    0    0     0.3950634002     -9.7640523910     0.1436594247     0.0332234358     0.0079230251     0.0593188190     54.4635658264     79.2450790405     -62.5807723999
 63 208    0    0     0.3950634002     -9.7640523910     0.1436594247     0.0332234358     0.0079230251     0.0593188190     54.4635658264     79.2450790405     -62.5807723999
 64 159    0    0     0.3543598890     -9.7760238647     0.1245048284     0.0268317556     0.0167115917     0.0340184020     54.4635658264     79.2450790405     -62.5807723999
 65 110    0    0     0.4214009761     -9.6994056701     0.1388707752     0.0257664704     0.0100535857     0.0060547885     54.4635658264     79.2450790405     -62.5807723999
 66  61    0    0     0.4214009761     -9.6994056701     0.1388707752     0.0257664704     0.0100535857     0.0060547885     54.4635658264     79.2450790405     -62.5807723999
 67  12    0    0     0.4118237018     -9.7736291885     0.1580253696     0.0169779071     -0.0043277025     0.0201697564     54.4635658264     79.2450790405     -62.5807723999
 67 219    0    0     0.3663315296     -9.7879953384     0.1532367229     0.0121841442     0.0055261440     0.0361489653     55.1640625000     79.9479141235     -62.9181327819
 68 171    0    0     0.3663315296     -9.7879953384     0.1532367229     0.0121841442     0.0055261440     0.0361489653     55.1640625000     79.9479141235     -62.9181327819
 69 122    0    0     0.3543598890     -9.7664461135     0.1580253696     0.0175105466     0.0036619021     0.0254961609     55.1640625000     79.9479141235     -62.9181327819
 70  73    0    0     0.3878804397     -9.7161655426     0.1604196929     0.0137820672     -0.0000665798     0.0033915877     55.1640625000     79.9479141235     -62.9181327819
 71  25    0    0     0.3878804397     -9.7161655426     0.1604196929     0.0137820672     -0.0000665798     0.0033915877     55.1640625000     79.9479141235     -62.9181327819
 71 232    0    0     0.3902747631     -9.7257432937     0.1532367229     0.0087219829     -0.0029961015     0.0060547885     55.1640625000     79.9479141235     -62.9181327819
 72 183    0    0     0.3591485500     -9.7856006622     0.1364764571     0.0156463074     0.0001997404     0.0230992794     55.1640625000     79.9479141235     -62.9181327819
 73 133    0    0     0.3591485500     -9.7856006622     0.1364764571     0.0156463074     0.0001997404     0.0230992794     55.1640625000     79.9479141235     -62.9181327819
 74  84    0    0     0.3663315296     -9.7951784133     0.1628140068     0.0244348740     0.0049935026     0.0230992794     55.1640625000     79.9479141235     -62.9181327819
 75  35    0    0     0.3280223608     -9.7496862411     0.1532367229     0.0209727120     0.0105862259     0.0009947060     55.1640625000     78.5422439575     -63.2554969787
 75 242    0    0     0.3280223608     -9.7496862411     0.1532367229     0.0209727120     0.0105862259     0.0009947060     55.1640625000     78.5422439575     -63.2554969787
 76 193    0    0     0.3280223608     -9.7401084899     0.1795742750     0.0145810260     0.0044608631     -0.0314963531     55.1640625000     78.5422439575     -63.2554969787
 77 144    0    0     0.3783031463     -9.7281370162     0.1843629074     0.0047271814     -0.0067245841     -0.0586610126     55.1640625000     78.5422439575     -63.2554969787
 78  95    0    0     0.3783031463     -9.7281370162     0.1843629074     0.0047271814     -0.0067245841     -0.0586610126     55.1640625000     78.5422439575     -63.2554969787
 79  47    0    0     0.4046407222     -9.7425031661     0.1843629074     -0.0152468309     -0.0115183472     -0.0613242101     55.1640625000     78.5422439575     -63.2554969787
 79 254    0    0     0.4357668876     -9.7353200912     0.1364764571     -0.0227037954     -0.0125836265     -0.0368227601     55.1640625000     78.5422439575     -63.2554969787
 80 206    0    0     0.4357668876     -9.7353200912     0.1364764571     -0.0227037954     -0.0125836265     -0.0368227601     55.1640625000     78.5422439575     -63.2554969787
 81 158    0    0     0.3878804397     -9.8286991119     0.1388707752     -0.0035287439     -0.0088551454     -0.0011358549     55.1640625000     78.5422439575     -63.2554969787
 82 110    0    0     0.4046407222     -9.7688407897     0.1747856235     0.0081893434     0.0047271828     0.0071200699     55.1640625000     78.5422439575     -63.2554969787
 83  60    0    0     0.4046407222     -9.7688407897     0.1747856235     0.0081893434     0.0047271828     0.0071200699     55.1640625000     78.5422439575     -63.2554969787
 84  11    0    0     0.3806974601     -9.7113771438     0.1676026582     0.0033955798     0.0103199064     0.0084516706     56.0396804809     79.4207916259     -63.0868148803
 84 218    0    0     0.3783031463     -9.7281370162     0.1604196929     -0.0104530680     0.0060587835     0.0015273462     56.0396804809     79.4207916259     -63.0868148803
 85 169    0    0     0.3783031463     -9.7281370162     0.1604196929     -0.0104530680     0.0060587835     0.0015273462     56.0396804809     79.4207916259     -63.0868148803
 86 120    0   31     0.4166123390     -9.7592630386     0.1292934894     -0.0077898669     -0.0064582638     0.0020599868     56.0396804809     79.4207916259     -63.0868148803
 87  72    0    0     0.3998520660     -9.7832069396     0.1915459060     -0.0056593065     -0.0048603429     0.0185718364     56.0396804809     79.4207916259     -63.0868148803
 88  22    0    0     0.3998520660     -9.7832069396     0.1915459060     -0.0056593065     -0.0048603429     0.0185718364     56.0396804809     79.4207916259     -63.0868148803
 88 229    0    0     0.3471769332     -9.7568693161     0.1699969768     -0.0139152299     -0.0008655404     0.0113811922     56.0396804809     79.4207916259     -63.0868148803
 89 181    0    0     0.3471769332     -9.7568693161     0.1699969768     -0.0139152299     -0.0008655404     0.0113811922     56.0396804809     79.4207916259     -63.0868148803
 90 133    0    0     0.4333725929     -9.7329254150     0.2394323587     -0.0298944425     -0.0016645008     -0.0125876235     56.0396804809     79.4207916259     -63.0868148803
 91  84    0    0     0.4142179965     -9.6802511215     0.1197161788     -0.0613202142     0.0135157477     -0.0381543617     56.7401771545     77.6636886596     -63.4241790771
 92  37    0    0     0.4142179965     -9.6802511215     0.1197161788     -0.0613202142     0.0135157477     -0.0381543617     56.7401771545     77.6636886596     -63.4241790771
 92 245    0    0     0.1005615949     -9.6946163177     0.4621044635     -0.1092578411     0.0223043131     -0.0288331527     56.7401771545     77.6636886596     -63.4241790771
 93 198    0    0     0.4094293594     -9.6587018966     0.1245048284     -0.1281665802     -0.0882185554     0.0396111278     56.7401771545     77.6636886596     -63.4241790771
 94 150    0    0     0.4094293594     -9.6587018966     0.1245048284     -0.1281665802     -0.0882185554     0.0396111278     56.7401771545     77.6636886596     -63.4241790771
 95 102    0    0     0.3639371871     -9.7760238647     0.2250664234     -0.1635871648     -0.0972734355     0.0494649744     56.7401771545     77.6636886596     -63.4241790771
 96  55    0    0     0.3806974601     -9.7257432937     0.1628140068     -0.1625218868     -0.1255033731     0.0641125774     56.7401771545     77.6636886596     -63.4241790771
 97   7    0   -2     0.3806974601     -9.7257432937     0.1628140068     -0.1625218868     -0.1255033731     0.0641125774     56.7401771545     77.6636886596     -63.4241790771
 97 215    0   -3     0.3543598890     -9.7832069396     0.0790126848     -0.1603913307     -0.0839574337     0.0476007318     56.7401771545     77.6636886596     -63.4241790771
 98 167    0   -3     0.2801358699     -9.9603862762     0.3136564254     -0.1481405973     -0.0477378892     0.0238982415     55.8645591735     78.8936614990     -62.5807723999
 99 119    0   -5     0.2801358699     -9.9603862762     0.3136564254     -0.1481405973     -0.0477378892     0.0238982415     55.8645591735     78.8936614990     -62.5807723999
100  72    0   -6     0.3591485500     -9.9244718551     0.3304166793     -0.0421451663     -0.0607875728     0.0076527109     55.8645591735     78.8936614990     -62.5807723999
101  24    0   -7     0.3591485500     -9.7448978424     -0.0981672668     0.0531974506     -0.0312260389     0.0084516706     55.8645591735     78.8936614990     -62.5807723999
101 232   -1   -9     0.3591485500     -9.7448978424     -0.0981672668     0.0531974506     -0.0312260389     0.0084516706     55.8645591735     78.8936614990     -62.5807723999
102 184   -1   -9     0.3759088277     -9.7113771438     -0.0885899734     0.0361529588     -0.0021971411     0.0097832717     55.8645591735     78.8936614990     -62.5807723999
103 136    0   -9     0.4094293594     -9.8694019317     0.2633756160     0.0358866405     0.0039282226     0.0193707962     55.8645591735     78.8936614990     -62.5807723999
104  87   -1   -9     0.4094293594     -9.8694019317     0.2633756160     0.0358866405     0.0039282226     0.0193707962     55.8645591735     78.8936614990     -62.5807723999
105  39   -1  -10     0.4022463798     -9.7472915649     0.1316878080     0.0878190708     0.0364192843     0.0238982415     55.8645591735     78.8936614990     -62.5807723999
105 247    0  -13     0.3328109979     -9.7089824676     0.0909842967     0.0827589893     0.0449415254     0.0265614414     55.1640625000     79.2450790405     -63.5928573608
106 198   -1  -14     0.3328109979     -9.7089824676     0.0909842967     0.0827589893     0.0449415254     0.0265614414     55.1640625000     79.2450790405     -63.5928573608
107 149   -1  -14     0.4668931484     -9.7927837371     0.4046407222     0.0537300968     0.0457404899     0.0340184020     55.1640625000     79.2450790405     -63.5928573608
108 100   -1  -14     0.3232336997     -9.8406705856     0.5243568897     0.0750357055     0.0928791522     0.0209687185     55.1640625000     79.2450790405     -63.5928573608
109  51   -1  -15     0.3232336997     -9.8406705856     0.5243568897     0.0750357055     0.0928791522     0.0209687185     55.1640625000     79.2450790405     -63.5928573608
110   2   -1  -17     0.3950634002     -9.6946163177     0.3974577426     0.1117878913     0.0875527572     0.0318878436     55.1640625000     79.2450790405     -63.5928573608
110 209   -3  -19     0.3735145092     -9.6323642730     0.4357668876     0.0910149192     0.1027330040     0.0452038526     55.1640625000     79.2450790405     -63.5928573608
111 160   -4  -21     0.3735145092     -9.6323642730     0.4357668876     0.0910149192     0.1027330040     0.0452038526     55.1640625000     79.2450790405     -63.5928573608
112 111   -3  -22     0.2035175085     -9.7257432937     0.8404075622     0.0220379924     0.1064614772     0.0369479298     55.1640625000     79.2450790405     -63.5928573608
113  62   -4  -25     0.0287318849     -9.7879953384     0.8882941246     0.0065914225     0.0569259357     0.0076527109     55.1640625000     79.2450790405     -63.5928573608
114  13   -4  -30     0.0287318849     -9.7879953384     0.8882941246     0.0065914225     0.0569259357     0.0076527109     55.1640625000     79.2450790405     -63.5928573608
114 220   -3  -33     0.1556310415     -9.7664461135     0.8044927597     0.0201737499     -0.0280301952     -0.0096581010     55.5143089294     79.5964965820     -62.5807723999
115 172   -4  -38     0.1652083396     -9.8813743591     0.8236474037     0.0361529588     -0.0581243753     -0.0227077865     55.5143089294     79.5964965820     -62.5807723999
116 124   -4  -43     0.1652083396     -9.8813743591     0.8236474037     0.0361529588     -0.0581243753     -0.0227077865     55.5143089294     79.5964965820     -62.5807723999
117  77   -4  -46     0.2442210197     -9.7832069396     0.7135085105     0.0816937065     -0.0432104492     -0.0061959381     55.5143089294     79.5964965820     -62.5807723999
118  29   -3  -48     0.3064734458     -9.7257432937     0.5195682525     0.0974065971     0.0015313410     0.0145770335     55.5143089294     79.5964965820     -62.5807723999
118 236   -2  -51     0.3064734458     -9.7257432937     0.5195682525     0.0974065971     0.0015313410     0.0145770335     55.5143089294     79.5964965820     -62.5807723999
119 188   -2  -53     0.3591485500     -9.7281370162     0.1460537433     0.0915475559     0.0135157477     0.0230992794     55.5143089294     79.5964965820     -62.5807723999
120 140   -2  -54     0.3495712518     -9.9220771789     0.3399939537     0.0856885051     0.0473384094     -0.0109897005     55.5143089294     79.5964965820     -62.5807723999
121  92   -3  -55     0.3495712518     -9.9220771789     0.3399939537     0.0856885051     0.0473384094     -0.0109897005     55.5143089294     79.5964965820     -62.5807723999
122  43   -5  -55     0.1843629074     -9.9077110290     0.0694353866     0.1647855997     -0.0245680356     -0.0482745218     56.2148056030     78.5422439575     -64.9423065185
122 252   -5  -55     0.1197161788     -9.6682786941     -0.1364764571     0.1956787204     -0.0914143943     -0.0530682849     56.2148056030     78.5422439575     -64.9423065185
123 205   -5  -54     0.1197161788     -9.6682786941     -0.1364764571     0.1956787204     -0.0914143943     -0.0530682849     56.2148056030     78.5422439575     -64.9423065185
124 157   -5  -53     0.2178834438     -9.6060266494     -0.0478864765     0.1480074167     -0.1039314389     -0.0370890760     56.2148056030     78.5422439575     -64.9423065185
125 110   -3  -53     0.4285839557     -9.6036319732     -0.1436594247     0.0819600296     -0.0807615852     -0.0141855430     56.2148056030     78.5422439575     -64.9423065185
126  62   -4  -50     0.4285839557     -9.6036319732     -0.1436594247     0.0819600296     -0.0807615852     -0.0141855430     56.2148056030     78.5422439575     -64.9423065185
127  15   -4  -49     0.2154891252     -9.6946163177     -0.0981672668     0.0132494258     -0.0373514032     -0.0003368947     56.2148056030     78.5422439575     -64.9423065185
127 223   -3  -48     0.4094293594     -9.8430643081     0.2609812974     -0.0037950649     -0.0384166831     0.0079190301     56.2148056030     78.5422439575     -64.9423065185
128 175   -4  -45     0.4094293594     -9.8430643081     0.2609812974     -0.0037950649     -0.0384166831     0.0079190301     56.2148056030     78.5422439575     -64.9423065185
129 126   -4  -47     0.1987288665     -9.8023614883     0.1532367229     0.0233695888     -0.0173773899     -0.0112560212     56.2148056030     78.5422439575     -64.6049499511
130  79   -3  -44     0.0766183614     -9.7305316925     0.0742240333     0.0518658542     -0.0655813312     -0.0019348161     56.2148056030     78.5422439575     -64.6049499511
131  31   -3  -42     0.0766183614     -9.7305316925     0.0742240333     0.0518658542     -0.0655813312     -0.0019348161     56.2148056030     78.5422439575     -64.6049499511
131 239   -2  -41     0.3447826147     -9.6898279190     0.1939402198     0.0199074277     -0.0613202142     0.0076527109     56.2148056030     78.5422439575     -64.6049499511
132 191   -1  -38     0.5267512321     -9.7041940689     0.1292934894     -0.0117846691     -0.0416125249     0.0390784883     56.2148056030     78.5422439575     -64.6049499511
133 143   -2  -37     0.5267512321     -9.7041940689     0.1292934894     -0.0117846691     -0.0416125249     0.0390784883     56.2148056030     78.5422439575     -64.6049499511
134  96   -1  -36     0.2849245071     -9.6994056701     0.1532367229     -0.0421451663     0.0388161659     0.0457364940     56.2148056030     78.5422439575     -64.6049499511
135  48   -1  -37     0.5195682525     -9.6946163177     0.0694353866     -0.0719730281     0.0753020286     0.0787601947     56.2148056030     78.5422439575     -64.6049499511
136   0   -1  -38     0.5195682525     -9.6946163177     0.0694353866     -0.0719730281     0.0753020286     0.0787601947     56.2148056030     78.5422439575     -64.6049499511
136 207   -1  -38     0.4453442096     -9.8167276382     0.2466153383     -0.1015345573     0.1653182411     0.0659768295     55.8645591735     78.1908187866     -64.2675857543
137 160   -2  -37     0.1939402198     -9.8861627578     0.3735145092     -0.0823595142     0.1581275939     0.0348173666     55.8645591735     78.1908187866     -64.2675857543
138 113   -3  -38     0.1939402198     -9.8861627578     0.3735145092     -0.0823595142     0.1581275939     0.0348173666     55.8645591735     78.1908187866     -64.2675857543
139  65   -4  -39     0.1604196929     -9.8694019317     0.4381612300     -0.0112520289     0.0763673067     0.0127127933     55.8645591735     78.1908187866     -64.2675857543
140  17   -4  -38     0.1412650966     -9.7712354660     0.2059118509     0.0345550417     0.0092546262     0.0097832717     55.8645591735     78.1908187866     -64.2675857543
140 225   -4  -39     0.1412650966     -9.7712354660     0.2059118509     0.0345550417     0.0092546262     0.0097832717     55.8645591735     78.1908187866     -64.2675857543
141 177   -4  -39     0.2011231899     -9.8622188568     0.2274607658     0.0689103364     -0.0288291568     0.0055221486     55.8645591735     78.1908187866     -64.2675857543
142 129   -4  -38     0.1891515731     -9.7233486175     0.0119716191     0.0979392433     -0.0464062881     -0.0003368947     55.8645591735     78.1908187866     -64.2675857543
143  82   -5  -38     0.1891515731     -9.7233486175     0.0119716191     0.0979392433     -0.0464062881     -0.0003368947     55.8645591735     78.1908187866     -64.2675857543
144  34   -5  -38     0.2657699346     -9.8358821868     0.3328109979     0.0955423545     -0.0482705259     -0.0019348161     56.0396804809     78.7179489135     -64.0988998413
144 242   -4  -37     0.1388707752     -9.7903900146     0.1987288665     0.1325608491     -0.0535969305     -0.0253709888     56.0396804809     78.7179489135     -64.0988998413
145 194   -5  -37     0.1388707752     -9.7903900146     0.1987288665     0.1325608491     -0.0535969305     -0.0253709888     56.0396804809     78.7179489135     -64.0988998413
146 146   -5  -33     0.1340821266     -9.7592630386     0.2849245071     0.1464095020     -0.0839574337     -0.0400186014     56.0396804809     78.7179489135     -64.0988998413
147  98   -3  -24     0.1412650966     -9.6132097244     0.1867572593     0.1312292575     -0.1071272850     -0.0429481220     56.0396804809     78.7179489135     -64.0988998413
148  51   -2  -21     0.1412650966     -9.6132097244     0.1867572593     0.1312292575     -0.1071272850     -0.0429481220     56.0396804809     78.7179489135     -64.0988998413
149   3   -2  -19     0.1987288665     -9.6299695968     0.1508424043     0.0843569087     -0.1018008828     -0.0264362716     56.0396804809     78.7179489135     -64.0988998413
149 211   -1  -22     0.2633756160     -9.6634902954     0.1867572593     0.0302939176     -0.1028661608     -0.0133865821     56.0396804809     78.7179489135     -64.0988998413
150 163   -1  -29     0.2633756160     -9.6634902954     0.1867572593     0.0302939176     -0.1028661608     -0.0133865821     56.0396804809     78.7179489135     -64.0988998413
151 116   -2  -30     0.2945018005     -9.6850395202     0.1987288665     -0.0091214685     -0.0709077405     0.0073863897     56.0396804809     78.7179489135     -64.0988998413
152  67   -2  -28     0.2873188495     -9.7808122634     0.2250664234     -0.0575917339     -0.0264322757     0.0113811922     56.0396804809     79.7722091674     -64.7736282348
153  19   -2  -26     0.2873188495     -9.7808122634     0.2250664234     -0.0575917339     -0.0264322757     0.0113811922     56.0396804809     79.7722091674     -64.7736282348
153 228   -1  -26     0.1747856235     -9.9101057052     0.3160507440     -0.0440094089     -0.0133825874     0.0036579074     56.0396804809     79.7722091674     -64.7736282348
154 179   -2  -25     0.2490096569     -9.8167276382     0.1676026582     0.0209727120     -0.0432104492     0.0004620659     56.0396804809     79.7722091674     -64.7736282348
155 131   -3  -24     0.2490096569     -9.8167276382     0.1676026582     0.0209727120     -0.0432104492     0.0004620659     56.0396804809     79.7722091674     -64.7736282348
156  82   -2  -25     0.2681642532     -9.7233486175     -0.0430978250     0.0446752071     -0.0581243753     -0.0000705747     56.0396804809     79.7722091674     -64.7736282348
157  34   -3  -24     0.2681642532     -9.7568693161     0.0167602658     0.0318918371     -0.0669129419     -0.0003368947     56.0396804809     79.7722091674     -64.7736282348
157 242   -3  -22     0.2681642532     -9.7568693161     0.0167602658     0.0318918371     -0.0669129419     -0.0003368947     56.0396804809     79.7722091674     -64.7736282348
158 195   -2  -21     0.2346437215     -9.7305316925     0.0478864765     0.0137820672     -0.0607875728     -0.0040653762     56.0396804809     79.7722091674     -64.7736282348
159 147   -2  -18     0.1173218607     -9.7113771438     -0.0383091812     -0.0045940246     -0.0373514032     -0.0072612180     55.1640625000     78.5422439575     -65.6170349121
160  99   -2  -16     0.1173218607     -9.7113771438     -0.0383091812     -0.0045940246     -0.0373514032     -0.0072612180     55.1640625000     78.5422439575     -65.6170349121
161  51   -1  -14     0.1436594247     -9.7927837371     0.0430978250     -0.0211058735     -0.0488031673     -0.0112560212     55.1640625000     78.5422439575     -65.6170349121
162   3    0  -12     0.3399939537     -9.9053173065     0.2633756160     0.0017976593     -0.0757015037     -0.0205772256     55.1640625000     78.5422439575     -65.6170349121
162 211    0  -11     0.3399939537     -9.9053173065     0.2633756160     0.0017976593     -0.0757015037     -0.0205772256     55.1640625000     78.5422439575     -65.6170349121
163 162   -1   -9     0.3208393812     -9.7568693161     0.1556310415     0.0585238552     -0.0482705259     -0.0163161039     55.1640625000     78.5422439575     -65.6170349121
164 114   -1   -8     0.2945018005     -9.5868721008     0.0694353866     0.0545290470     0.0116515064     -0.0056632986     55.1640625000     78.5422439575     -65.6170349121
165  65    0   -8     0.2945018005     -9.5868721008     0.0694353866     0.0545290470     0.0116515064     -0.0056632986     55.1640625000     78.5422439575     -65.6170349121
166  16    0   -6     0.1939402198     -9.7161655426     0.2370380401     0.0063251018     0.0337560796     0.0103159117     55.1640625000     78.5422439575     -65.6170349121
166 223   -1   -4     0.1316878080     -9.7808122634     0.2537982940     -0.0165784335     0.0310928797     0.0196371173     56.0396804809     79.4207916259     -65.7857131958
167 175   -1   -3     0.1316878080     -9.7808122634     0.2537982940     -0.0165784335     0.0310928797     0.0196371173     56.0396804809     79.4207916259     -65.7857131958
168 127    0   -1     0.2083061695     -9.8167276382     0.3208393812     -0.0221711564     0.0273643970     0.0153759946     56.0396804809     79.4207916259     -65.7857131958
169  79    0   -1     0.2418267011     -9.8119382858     0.4549215316     -0.0093877878     0.0071240653     0.0164412736     56.0396804809     79.4207916259     -65.7857131958
170  31    0   -1     0.2418267011     -9.8119382858     0.4549215316     -0.0093877878     0.0071240653     0.0164412736     56.0396804809     79.4207916259     -65.7857131958
170 238    0    0     0.3902747631     -9.7568693161     0.3998520660     0.0385498409     0.0172442317     0.0023263068     56.0396804809     79.4207916259     -65.7857131958
171 190    0    0     0.0670410633     -9.8047552108     0.3519655704     0.0515995311     0.0135157477     0.0009947060     56.0396804809     79.4207916259     -65.7857131958
172 141    0    0     0.0670410633     -9.8047552108     0.3519655704     0.0515995311     0.0135157477     0.0009947060     56.0396804809     79.4207916259     -65.7857131958
173  92    0    0     0.1556310415     -9.8574304580     0.4357668876     0.0641165733     -0.0056593031     0.0063211088     56.0396804809     79.4207916259     -65.7857131958
174  44    0    0     0.2633756160     -9.8334875106     0.4429498672     0.0955423545     -0.0045940222     -0.0440134048     56.0396804809     77.3122711181     -64.7736282348
174 251    0    0     0.2633756160     -9.8334875106     0.4429498672     0.0955423545     -0.0045940222     -0.0440134048     56.0396804809     77.3122711181     -64.7736282348
175 204    0    0     0.2897131729     -9.7257432937     0.5794263362     0.1120542049     -0.0147141885     -0.0980764007     56.0396804809     77.3122711181     -64.7736282348
176 156    0    0     0.2298550844     -9.6994056701     0.5459058284     0.1149837255     -0.0229701137     -0.0930163192     56.0396804809     77.3122711181     -64.7736282348
177 108    0    0     0.2298550844     -9.6994056701     0.5459058284     0.1149837255     -0.0229701137     -0.0930163192     56.0396804809     77.3122711181     -64.7736282348
178  60    0    0     0.2011231899     -9.6754617691     0.5626660346     0.0939444351     -0.0432104492     -0.0746402215     56.0396804809     77.3122711181     -64.7736282348
179  12    0    0     0.2011231899     -9.7041940689     0.5602717399     0.0854221916     -0.0812942314     -0.0405512428     56.0396804809     77.3122711181     -64.7736282348
179 220    0    0     0.2011231899     -9.7041940689     0.5602717399     0.0854221916     -0.0812942314     -0.0405512428     56.0396804809     77.3122711181     -64.7736282348
180 173    0    0     0.3304166793     -9.7353200912     0.6536503314     0.0843569087     -0.1057956814     -0.0093917798     56.0396804809     77.3122711181     -64.7736282348
181 125    0    0     0.2729529142     -9.7305316925     0.5937922477     0.0742367458     -0.0988713550     -0.0171150636     56.0396804809     77.3122711181     -64.7736282348
182  77    0    0     0.2729529142     -9.7305316925     0.5937922477     0.0742367458     -0.0988713550     -0.0171150636     56.0396804809     77.3122711181     -64.7736282348
183  29    0    0     0.2968961238     -9.7353200912     0.6297071456     0.0654481792     -0.0900827980     -0.0155171442     55.3391838073     79.0693664550     -65.7857131958
183 237    0    0     0.4070350170     -9.7377147674     0.6392844200     0.0526648092     -0.0599886131     -0.0243057084     55.3391838073     79.0693664550     -65.7857131958
184 189    0    0     0.4070350170     -9.7377147674     0.6392844200     0.0526648092     -0.0599886131     -0.0243057084     55.3391838073     79.0693664550     -65.7857131958
185 141    0   -1     0.3304166793     -9.7233486175     0.6321014881     0.0334897565     -0.0474715662     -0.0224414682     55.3391838073     79.0693664550     -65.7857131958
186  93    0   -1     0.3399939537     -9.7065887451     0.6225241661     0.0175105466     -0.0466726112     -0.0115223407     55.3391838073     79.0693664550     -65.7857131958
187  45    0    0     0.3399939537     -9.7065887451     0.6225241661     0.0175105466     -0.0466726112     -0.0115223407     55.3391838073     79.0693664550     -65.7857131958
187 254    0    0     0.3328109979     -9.7281370162     0.6799879074     0.0001997370     -0.0229701137     -0.0200445866     55.3391838073     79.0693664550     -65.7857131958
188 205    0    0     0.2657699346     -9.7305316925     0.6512560367     -0.0144478702     -0.0248343563     -0.0171150636     55.3391838073     79.0693664550     -65.7857131958
189 158    0    0     0.2657699346     -9.7305316925     0.6512560367     -0.0144478702     -0.0248343563     -0.0171150636     55.3391838073     79.0693664550     -65.7857131958
190 110    0    0     0.2657699346     -9.7137708663     0.5842149734     -0.0243017172     -0.0240353941     -0.0048643379     54.9889373779     78.3665313720     -66.1230773925
191  63    0    0     0.3543598890     -9.7568693161     0.5770320415     -0.0277638792     -0.0248343563     0.0041905479     54.9889373779     78.3665313720     -66.1230773925
192  14    0    0     0.3543598890     -9.7568693161     0.5770320415     -0.0277638792     -0.0248343563     0.0041905479     54.9889373779     78.3665313720     -66.1230773925
192 222    0    0     0.4285839557     -9.7496862411     0.5937922477     -0.0280302000     -0.0083225059     0.0015273462     54.9889373779     78.3665313720     -66.1230773925
193 174    0    0     0.2777415513     -9.7879953384     0.6225241661     -0.0243017172     -0.0003329000     -0.0045980172     54.9889373779     78.3665313720     -66.1230773925
194 127    0    0     0.2777415513     -9.7879953384     0.6225241661     -0.0243017172     -0.0003329000     -0.0045980172     54.9889373779     78.3665313720     -66.1230773925
195  79    0    0     0.2849245071     -9.7281370162     0.5937922477     -0.0203069162     0.0057924633     0.0015273462     54.9889373779     78.3665313720     -66.1230773925
196  30    0    0     0.2729529142     -9.7640523910     0.5890036106     -0.0136489105     0.0097872657     0.0073863897     54.9889373779     78.3665313720     -66.1230773925
196 238    0    0     0.2729529142     -9.7640523910     0.5890036106     -0.0136489105     0.0097872657     0.0073863897     54.9889373779     78.3665313720     -66.1230773925
197 189    0    0     0.3591485500     -9.7401084899     0.5698490142     -0.0112520289     0.0081893444     0.0124464726     54.4635658264     78.5422439575     -66.9664840698
198 141    0    0     0.2968961238     -9.7856006622     0.5459058284     -0.0032624247     0.0023303015     0.0095169506     54.4635658264     78.5422439575     -66.9664840698
199  92    0    0     0.2968961238     -9.7856006622     0.5459058284     -0.0032624247     0.0023303015     0.0095169506     54.4635658264     78.5422439575     -66.9664840698
200  44    0    0     0.2729529142     -9.7832069396     0.5890036106     0.0071240625     0.0033955817     0.0076527109     54.4635658264     78.5422439575     -66.9664840698
200 251    0    0     0.3304166793     -9.7113771438     0.6129468917     0.0116515028     0.0049935026     0.0052558288     54.4635658264     78.5422439575     -66.9664840698
201 203    0    0     0.3304166793     -9.7113771438     0.6129468917     0.0116515028     0.0049935026     0.0052558288     54.4635658264     78.5422439575     -66.9664840698
202 155    0    0     0.2849245071     -9.7257432937     0.6416787624     0.0047271814     0.0097872657     0.0089843101     54.4635658264     78.5422439575     -66.9664840698
203 106    0    0     0.2442210197     -9.7401084899     0.6105525493     -0.0083225069     0.0124504673     0.0127127933     54.4635658264     78.5422439575     -66.9664840698
204  58    0    0     0.2442210197     -9.7401084899     0.6105525493     -0.0083225069     0.0124504673     0.0127127933     54.4635658264     78.5422439575     -66.9664840698
205  10    0    0     0.2442210197     -9.7161655426     0.5985808849     -0.0168447518     0.0089883060     0.0073863897     55.3391838073     79.0693664550     -65.4483566284
205 217    0    0     0.2633756160     -9.7353200912     0.5890036106     -0.0219048357     0.0004660605     0.0007283860     55.3391838073     79.0693664550     -65.4483566284
206 168    0    0     0.2633756160     -9.7353200912     0.5890036106     -0.0219048357     0.0004660605     0.0007283860     55.3391838073     79.0693664550     -65.4483566284
207 120    0    0     0.2753472328     -9.7736291885     0.5770320415     -0.0251006793     -0.0000665798     0.0015273462     55.3391838073     79.0693664550     -65.4483566284
208  71    0    0     0.2705585718     -9.8095445632     0.5626660346     -0.0163121104     -0.0016645008     -0.0019348161     55.3391838073     79.0693664550     -65.4483566284
209  23    0    0     0.2705585718     -9.8095445632     0.5626660346     -0.0163121104     -0.0016645008     -0.0019348161     55.3391838073     79.0693664550     -65.4483566284
209 231    0    0     0.2873188495     -9.8095445632     0.5530887603     0.0020639784     -0.0035287423     -0.0155171442     55.3391838073     79.0693664550     -65.4483566284
210 183    0    0     0.2561926364     -9.7520809173     0.5913979530     0.0191084680     -0.0029961015     -0.0296321153     55.3391838073     79.0693664550     -65.4483566284
211 135    0    0     0.2561926364     -9.7520809173     0.5913979530     0.0191084680     -0.0029961015     -0.0296321153     55.3391838073     79.0693664550     -65.4483566284
212  86    0    0     0.3519655704     -9.6754617691     0.5937922477     0.0241685533     0.0028629419     -0.0272352337     55.8645591735     80.2993392944     -66.2917633056
213  38    0    0     0.3184450626     -9.7305316925     0.6081582069     0.0148473477     0.0031292619     -0.0157834625     55.8645591735     80.2993392944     -66.2917633056
213 246    0    0     0.3184450626     -9.7305316925     0.6081582069     0.0148473477     0.0031292619     -0.0157834625     55.8645591735     80.2993392944     -66.2917633056
214 198    0    0     0.3543598890     -9.7592630386     0.5674547195     0.0015313384     0.0073903846     0.0097832717     55.8645591735     80.2993392944     -66.2917633056
215 150    0    0     0.2657699346     -9.7760238647     0.6129468917     -0.0048603448     0.0148473501     0.0081853504     55.8645591735     80.2993392944     -66.2917633056
216 101    0    0     0.2657699346     -9.7760238647     0.6129468917     -0.0048603448     0.0148473501     0.0081853504     55.8645591735     80.2993392944     -66.2917633056
217  53    0    0     0.2681642532     -9.7137708663     0.6225241661     -0.0051266665     0.0097872657     0.0004620659     55.8645591735     80.2993392944     -66.2917633056
218   5    0    0     0.2226721048     -9.7065887451     0.5602717399     -0.0115183484     0.0031292619     -0.0006032148     55.8645591735     80.2993392944     -66.2917633056
218 212    0    0     0.2226721048     -9.7065887451     0.5602717399     -0.0115183484     0.0031292619     -0.0006032148     55.8645591735     80.2993392944     -66.2917633056
219 164    0    0     0.3184450626     -9.7903900146     0.6177354812     -0.0128499507     -0.0072572236     -0.0016684950     55.8645591735     80.2993392944     -66.2917633056
220 116    0    0     0.2753472328     -9.8095445632     0.5506944656     -0.0024634637     -0.0120509874     -0.0187129859     55.3391838073     78.3665313720     -65.7857131958
221  69    0    0     0.2753472328     -9.8095445632     0.5506944656     -0.0024634637     -0.0120509874     -0.0187129859     55.3391838073     78.3665313720     -65.7857131958
222  21    0    0     0.3064734458     -9.7592630386     0.5937922477     0.0103199052     -0.0117846667     -0.0280341911     55.3391838073     78.3665313720     -65.7857131958
222 229    0    0     0.2801358699     -9.7472915649     0.6153411865     0.0121841442     -0.0080561847     -0.0296321153     55.3391838073     78.3665313720     -65.7857131958
223 181    0    0     0.2801358699     -9.7472915649     0.6153411865     0.0121841442     -0.0080561847     -0.0296321153     55.3391838073     78.3665313720     -65.7857131958
224 133    0    0     0.3064734458     -9.7065887451     0.5961865901     0.0127167868     -0.0093877849     -0.0285668354     55.3391838073     78.3665313720     -65.7857131958
225  86    0    0     0.2849245071     -9.7353200912     0.5985808849     0.0111188650     -0.0123173069     -0.0237730717     55.3391838073     78.3665313720     -65.7857131958
226  38    0    0     0.2849245071     -9.7353200912     0.5985808849     0.0111188650     -0.0123173069     -0.0237730717     55.3391838073     78.3665313720     -65.7857131958
226 245    0    0     0.3256280183     -9.7616577148     0.5818206787     0.0135157465     -0.0131162667     -0.0152508234     55.3391838073     78.3665313720     -65.7857131958
227 198    0    0     0.3112620830     -9.7496862411     0.5890036106     0.0183095092     -0.0096541051     -0.0099244203     56.2148056030     78.5422439575     -67.3038482666
228 149    0    0     0.3112620830     -9.7496862411     0.5890036106     0.0183095092     -0.0096541051     -0.0099244203     56.2148056030     78.5422439575     -67.3038482666
229 101    0    0     0.3328109979     -9.7664461135     0.6225241661     0.0217716717     -0.0021971411     -0.0139192223     56.2148056030     78.5422439575     -67.3038482666
230  53    0    0     0.2801358699     -9.7520809173     0.6153411865     0.0241685533     -0.0037950620     -0.0205772256     56.2148056030     78.5422439575     -67.3038482666
231   5    0    0     0.2801358699     -9.7520809173     0.6153411865     0.0241685533     -0.0037950620     -0.0205772256     56.2148056030     78.5422439575     -67.3038482666
231 213    0    0     0.3280223608     -9.7089824676     0.5866093158     0.0225706315     -0.0059256229     -0.0189793090     56.2148056030     78.5422439575     -67.3038482666
232 164    0    0     0.2801358699     -9.7281370162     0.6153411865     0.0153799867     -0.0040613822     -0.0120549821     56.2148056030     78.5422439575     -67.3038482666
233 116    0    0     0.2801358699     -9.7281370162     0.6153411865     0.0153799867     -0.0040613822     -0.0120549821     56.2148056030     78.5422439575     -67.3038482666
234  68   -1   -1     0.3878804397     -9.7089824676     0.6584390640     0.0095209417     0.0007323807     -0.0040653762     56.2148056030     78.5422439575     -67.3038482666
235  19    0    0     0.2849245071     -9.7664461135     0.6488616943     0.0017976593     0.0049935026     -0.0006032148     55.5143089294     78.1908187866     -65.6170349121
235 226    0   -1     0.2849245071     -9.7664461135     0.6488616943     0.0017976593     0.0049935026     -0.0006032148     55.5143089294     78.1908187866     -65.6170349121
236 178    0    0     0.2753472328     -9.7329254150     0.6153411865     -0.0027297849     0.0039282226     -0.0088591394     55.5143089294     78.1908187866     -65.6170349121
237 130    0    0     0.2298550844     -9.7640523910     0.6704106330     -0.0045940246     -0.0099204254     -0.0205772256     55.5143089294     78.1908187866     -65.6170349121
238  82    0    0     0.2298550844     -9.7640523910     0.6704106330     -0.0045940246     -0.0099204254     -0.0205772256     55.5143089294     78.1908187866     -65.6170349121
239  33    0    0     0.3304166793     -9.7520809173     0.6488616943     -0.0016645026     -0.0349545216     -0.0125876235     55.5143089294     78.1908187866     -65.6170349121
239 241    0    0     0.4142179965     -9.7065887451     0.6201298236     -0.0013981833     -0.0346882009     -0.0101907408     55.5143089294     78.1908187866     -65.6170349121
240 193    0    0     0.4142179965     -9.7065887451     0.6201298236     -0.0013981833     -0.0346882009     -0.0101907408     55.5143089294     78.1908187866     -65.6170349121
241 145    0    0     0.3711201906     -9.7353200912     0.6105525493     -0.0061919460     -0.0168447494     -0.0117886614     55.5143089294     78.1908187866     -65.6170349121
242  97    0    0     0.3112620830     -9.7448978424     0.5961865901     -0.0083225069     -0.0101867461     -0.0101907408     55.1640625000     79.2450790405     -65.6170349121
243  48    0    0     0.3112620830     -9.7448978424     0.5961865901     -0.0083225069     -0.0101867461     -0.0101907408     55.1640625000     79.2450790405     -65.6170349121
243 255    0    0     0.3256280183     -9.7401084899     0.6153411865     -0.0093877878     -0.0075235438     -0.0064622583     55.1640625000     79.2450790405     -65.6170349121
244 207    0    0     0.3112620830     -9.7784175872     0.6153411865     -0.0043277053     -0.0077898645     -0.0045980172     55.1640625000     79.2450790405     -65.6170349121
245 158    0    0     0.3112620830     -9.7784175872     0.6153411865     -0.0043277053     -0.0077898645     -0.0045980172     55.1640625000     79.2450790405     -65.6170349121
246 110    0    0     0.3256280183     -9.7784175872     0.5985808849     0.0087219829     -0.0083225059     -0.0096581010     55.1640625000     79.2450790405     -65.6170349121
247  60    0    0     0.3328109979     -9.7353200912     0.6273128509     0.0191084680     -0.0080561847     -0.0155171442     55.1640625000     79.2450790405     -65.6170349121
248  12    0    0     0.3328109979     -9.7353200912     0.6273128509     0.0191084680     -0.0080561847     -0.0155171442     55.1640625000     79.2450790405     -65.6170349121
248 219    0    0     0.3136564254     -9.7353200912     0.6321014881     0.0215053510     -0.0067245841     -0.0176477060     55.1640625000     79.2450790405     -65.6170349121
249 170    0    0     0.3950634002     -9.7209539413     0.6488616943     0.0209727120     -0.0053929829     -0.0213761901     55.1640625000     79.2450790405     -65.6170349121
250 121    0    0     0.3950634002     -9.7209539413     0.6488616943     0.0209727120     -0.0053929829     -0.0213761901     55.1640625000     79.2450790405     -65.6170349121
251  72    0    0     0.3304166793     -9.7377147674     0.6464673995     0.0156463074     -0.0037950620     -0.0240393900     55.1640625000     78.5422439575     -66.2917633056
252  24    0    0     0.3184450626     -9.7233486175     0.6632276535     0.0103199052     -0.0072572236     -0.0277678704     55.1640625000     78.5422439575     -66.2917633056
252 231    0    0     0.3184450626     -9.7233486175     0.6632276535     0.0103199052     -0.0072572236     -0.0277678704     55.1640625000     78.5422439575     -66.2917633056
253 183    0    0     0.3471769332     -9.7113771438     0.6632276535     0.0039282199     -0.0152468299     -0.0256373119     55.1640625000     78.5422439575     -66.2917633056
254 135    0    0     0.3256280183     -9.7305316925     0.6680163383     -0.0045940246     -0.0168447494     -0.0192456245     55.1640625000     78.5422439575     -66.2917633056
255  87    0    0     0.3256280183     -9.7305316925     0.6680163383     -0.0045940246     -0.0168447494     -0.0192456245     55.1640625000     78.5422439575     -66.2917633056
  0  39    0    0     0.4070350170     -9.7137708663     0.6560447216     -0.0101867485     -0.0133825874     -0.0045980172     55.1640625000     78.5422439575     -66.2917633056
  0 246    0    0     0.3663315296     -9.7760238647     0.6464673995     -0.0096541080     -0.0064582638     -0.0011358549     55.1640625000     78.5422439575     -66.2917633056
  1 197    0    0     0.3663315296     -9.7760238647     0.6464673995     -0.0096541080     -0.0064582638     -0.0011358549     55.1640625000     78.5422439575     -66.2917633056
  2 149    0    0     0.3806974601     -9.7520809173     0.6225241661     -0.0048603448     0.0023303015     0.0041905479     53.5879440307     79.4207916259     -66.4604415893
  3  99    0    0     0.3950634002     -9.7329254150     0.6081582069     0.0020639784     0.0097872657     0.0129791128     53.5879440307     79.4207916259     -66.4604415893
  4  50    0    0     0.3950634002     -9.7329254150     0.6081582069     0.0020639784     0.0097872657     0.0129791128     53.5879440307     79.4207916259     -66.4604415893
  5   0    0    0     0.4046407222     -9.7233486175     0.6464673995     0.0057924613     0.0161789512     0.0225666379     53.5879440307     79.4207916259     -66.4604415893
  5 207    0    0     0.3471769332     -9.7257432937     0.6416787624     0.0039282199     0.0302939176     0.0260288000     53.5879440307     79.4207916259     -66.4604415893
  6 158    0    0     0.3471769332     -9.7257432937     0.6416787624     0.0039282199     0.0302939176     0.0260288000     53.5879440307     79.4207916259     -66.4604415893
  7 109    0    0     0.2897131729     -9.7808122634     0.6249184608     0.0055261402     0.0489363288     0.0265614414     53.5879440307     79.4207916259     -66.4604415893
  8  60    0    0     0.2107004880     -9.8454589843     0.6368901252     0.0204400706     0.0545290517     0.0215013599     53.5879440307     79.4207916259     -66.4604415893
  9  11    0    0     0.2107004880     -9.8454589843     0.6368901252     0.0204400706     0.0545290517     0.0215013599     53.5879440307     79.4207916259     -66.4604415893
  9 218    0    0     0.3328109979     -9.8095445632     0.6129468917     0.0526648092     0.0401477622     0.0113811922     55.1640625000     77.4879837036     -66.2917633056
 10 169    0    0     0.3280223608     -9.7377147674     0.6584390640     0.0737040996     0.0457404899     -0.0091254606     55.1640625000     77.4879837036     -66.2917633056
 11 120    0    0     0.3280223608     -9.7377147674     0.6584390640     0.0737040996     0.0457404899     -0.0091254606     55.1640625000     77.4879837036     -66.2917633056
 12  70    0    0     0.3543598890     -9.6539134979     0.7661836147     0.0731714677     0.0372182416     -0.0104570603     55.1640625000     77.4879837036     -66.2917633056
 13  22    0    0     0.3543598890     -9.6539134979     0.7661836147     0.0731714677     0.0372182416     -0.0104570603     55.1640625000     77.4879837036     -66.2917633056
 13 229    0    0     0.2945018005     -9.6563072204     0.7613949298     0.0505342483     0.0228369522     0.0023263068     55.1640625000     77.4879837036     -66.2917633056
 14 179    0    0     0.1795742750     -9.6922225952     0.7422403812     0.0209727120     0.0044608631     0.0175065541     55.1640625000     77.4879837036     -66.2917633056
 15 130    0    0     0.1795742750     -9.6922225952     0.7422403812     0.0209727120     0.0044608631     0.0175065541     55.1640625000     77.4879837036     -66.2917633056
 16  81    0    0     0.2968961238     -9.7089824676     0.7063254833     0.0017976593     -0.0123173069     0.0220339989     55.1640625000     77.4879837036     -66.2917633056
 17  32    0    0     0.2849245071     -9.7808122634     0.7087197780     -0.0043277053     -0.0314923572     0.0175065541     54.9889373779     78.7179489135     -66.7978057861
 17 239    0    0     0.2849245071     -9.7808122634     0.7087197780     -0.0043277053     -0.0314923572     0.0175065541     54.9889373779     78.7179489135     -66.7978057861
 18 191    0    0     0.1939402198     -9.7832069396     0.7087197780     -0.0059256258     -0.0594559764     0.0044568686     54.9889373779     78.7179489135     -66.7978057861
 19 143    0    0     0.1987288665     -9.7736291885     0.6895652294     -0.0019308235     -0.0978060817     -0.0109897005     54.9889373779     78.7179489135     -66.7978057861
 20  95    0    0     0.1987288665     -9.7736291885     0.6895652294     -0.0019308235     -0.0978060817     -0.0109897005     54.9889373779     78.7179489135     -66.7978057861
 21  47    0    0     0.2657699346     -9.7496862411     0.6799879074     0.0081893434     -0.1337593078     -0.0317626738     54.9889373779     78.7179489135     -66.7978057861
 21 255    0    0     0.3567542552     -9.7640523910     0.7590005874     0.0204400706     -0.1452110767     -0.0538672447     54.9889373779     78.7179489135     -66.7978057861
 22 206    0    0     0.3567542552     -9.7640523910     0.7590005874     0.0204400706     -0.1452110767     -0.0538672447     54.9889373779     78.7179489135     -66.7978057861
 23 158    0    0     0.3304166793     -9.7425031661     0.7302687168     0.0262991142     -0.1300308108     -0.0605252504     54.9889373779     78.7179489135     -66.7978057861
 24 110    0    0     0.3495712518     -9.7353200912     0.7135085105     0.0302939176     -0.1092578411     -0.0578620481     54.2884407043     78.7179489135     -67.1351699829
 25  62    0    0     0.3495712518     -9.7353200912     0.7135085105     0.0302939176     -0.1092578411     -0.0578620481     54.2884407043     78.7179489135     -67.1351699829
 26  14    0    0     0.4477385520     -9.6826448440     0.6967482089     0.0302939176     -0.1087252025     -0.0450786828     54.2884407043     78.7179489135     -67.1351699829
 26 221    0    0     0.4716817855     -9.6994056701     0.7159028053     0.0233695888     -0.0898164749     -0.0373553967     54.2884407043     78.7179489135     -67.1351699829
 27 173    0    0     0.4716817855     -9.6994056701     0.7159028053     0.0233695888     -0.0898164749     -0.0373553967     54.2884407043     78.7179489135     -67.1351699829
 28 125    0    0     0.5267512321     -9.6874332427     0.7709722518     0.0116515028     -0.0613202142     -0.0245720291     54.2884407043     78.7179489135     -67.1351699829
 29  77    0    0     0.4285839557     -9.7209539413     0.7877325057     -0.0048603448     -0.0152468299     -0.0053969774     54.2884407043     78.7179489135     -67.1351699829
 30  29    0    0     0.4285839557     -9.7209539413     0.7877325057     -0.0048603448     -0.0152468299     -0.0053969774     54.2884407043     78.7179489135     -67.1351699829
 30 237    0    0     0.4644988059     -9.6946163177     0.7446346759     -0.0221711564     0.0124504673     0.0223003172     54.2884407043     78.7179489135     -67.1351699829
 31 189    0    0     0.3639371871     -9.7233486175     0.7135085105     -0.0394819688     0.0270980787     0.0337520837     54.2884407043     78.7179489135     -67.1351699829
 32 141    0    0     0.3639371871     -9.7233486175     0.7135085105     -0.0394819688     0.0270980787     0.0337520837     54.2884407043     78.7179489135     -67.1351699829
 33  92    0    0     0.3854861259     -9.7640523910     0.6656219959     -0.0445420455     0.0393488044     0.0329531240     54.8138122558     78.8936614990     -66.9664840698
 34  44    0    0     0.3471769332     -9.8119382858     0.7039311408     -0.0333566045     0.0494689655     0.0180391969     54.8138122558     78.8936614990     -66.9664840698
 34 251    0    0     0.3471769332     -9.8119382858     0.7039311408     -0.0333566045     0.0494689655     0.0180391969     54.8138122558     78.8936614990     -66.9664840698
 35 203    0    0     0.3615428924     -9.7784175872     0.6536503314     -0.0144478702     0.0539964151     0.0116475117     54.8138122558     78.8936614990     -66.9664840698
 36 155    0    0     0.3591485500     -9.7544746398     0.6823822021     -0.0000665821     0.0625186538     0.0068537497     54.8138122558     78.8936614990     -66.9664840698
 37 107    0    0     0.3591485500     -9.7544746398     0.6823822021     -0.0000665821     0.0625186538     0.0068537497     54.8138122558     78.8936614990     -66.9664840698
 38  58    0    0     0.2729529142     -9.7856006622     0.6704106330     0.0108525443     0.0715735435     -0.0048643379     54.8138122558     78.8936614990     -66.9664840698
 39  10    0    0     0.2897131729     -9.8382759094     0.6967482089     0.0305602335     0.0643828964     -0.0229741072     54.8138122558     78.8936614990     -66.9664840698
 39 217    0    0     0.2897131729     -9.8382759094     0.6967482089     0.0305602335     0.0643828964     -0.0229741072     54.8138122558     78.8936614990     -66.9664840698
 40 169    0    0     0.2801358699     -9.8095445632     0.7015368461     0.0590564966     0.0404140853     -0.0426817989     54.4635658264     78.8936614990     -68.6532974243
 41 121    0    0     0.3878804397     -9.7425031661     0.7135085105     0.0859548377     0.0284296779     -0.0485408449     54.4635658264     78.8936614990     -68.6532974243
 42  73    0    0     0.3878804397     -9.7425031661     0.7135085105     0.0859548377     0.0284296779     -0.0485408449     54.4635658264     78.8936614990     -68.6532974243
 43  25    0    0     0.4668931484     -9.7137708663     0.7613949298     0.0976729202     0.0484036874     -0.0445460414     54.4635658264     78.8936614990     -68.6532974243
 43 232    0    0     0.4740760803     -9.6826448440     0.7685779571     0.1014014005     0.0776989078     -0.0259036302     54.4635658264     78.8936614990     -68.6532974243
 44 184    0    0     0.4740760803     -9.6826448440     0.7685779571     0.1014014005     0.0776989078     -0.0259036302     54.4635658264     78.8936614990     -68.6532974243
 45 135    0    0     0.4597101688     -9.7065887451     0.8643508911     0.0851558685     0.1267018198     0.0039242279     54.4635658264     78.8936614990     -68.6532974243
