# Supplementary material for: A localization method for wireless capsule endoscopy using side wall cameras and IMU sensor
Source: Sci Rep. 2021 May 27;11:11204. doi: 10.1038/s41598-021-90523-w (PMC8160358; doi:10.1038/s41598-021-90523-w)
Supplement: Supplementary file 1 — Supplementary Information. [file 41598_2021_90523_MOESM1_ESM.zip › data/sup8]

210  64    0    0     -0.5530887603     -9.7520809173     -0.0550694465     -0.0048603448     0.0025966219     -0.0019348161     50.2605895996     78.1908187866     -39.6401100158
211  16    0    0     -0.5219625949     -9.7065887451     -0.0718297100     -0.0069909067     0.0015313410     -0.0077938594     50.2605895996     78.1908187866     -39.6401100158
211 223    0    0     -0.5219625949     -9.7065887451     -0.0718297100     -0.0069909067     0.0015313410     -0.0077938594     50.2605895996     78.1908187866     -39.6401100158
212 175    0    0     -0.5650603771     -9.7664461135     -0.0933786296     -0.0149805116     0.0057924633     -0.0117886614     50.2605895996     78.1908187866     -39.6401100158
213 127    0    0     -0.5626660346     -9.7688407897     -0.1053502440     -0.0085888271     0.0017976613     -0.0139192223     50.2605895996     78.1908187866     -39.6401100158
214  79    0    0     -0.5626660346     -9.7688407897     -0.1053502440     -0.0085888271     0.0017976613     -0.0139192223     50.2605895996     78.1908187866     -39.6401100158
215  31    0    0     -0.5459058284     -9.7664461135     -0.0838013267     0.0049935002     -0.0077898645     -0.0179140272     50.2605895996     78.1908187866     -39.6401100158
215 239    0    0     -0.4980193138     -9.7089824676     -0.0790126848     0.0188421478     -0.0125836265     -0.0197782659     47.6337280273     76.6094360351     -38.1219787597
216 191    0    0     -0.4980193138     -9.7089824676     -0.0790126848     0.0188421478     -0.0125836265     -0.0197782659     47.6337280273     76.6094360351     -38.1219787597
217 143    0    0     -0.5028079986     -9.7520809173     -0.0263375616     0.0135157465     -0.0056593031     -0.0165824270     47.6337280273     76.6094360351     -38.1219787597
218  96    0    0     -0.5123852729     -9.7257432937     -0.0694353866     -0.0099204292     0.0012650209     -0.0093917798     47.6337280273     76.6094360351     -38.1219787597
219  48    0    0     -0.5123852729     -9.7257432937     -0.0694353866     -0.0099204292     0.0012650209     -0.0093917798     47.6337280273     76.6094360351     -38.1219787597
220   0    0    0     -0.5291455268     -9.7425031661     -0.0957729530     -0.0171110725     0.0071240653     -0.0067285780     47.6337280273     76.6094360351     -38.1219787597
220 208    0    0     -0.5147795677     -9.7520809173     -0.1005615949     -0.0133825898     0.0081893444     -0.0027337763     47.6337280273     76.6094360351     -38.1219787597
221 160    0    0     -0.5147795677     -9.7520809173     -0.1005615949     -0.0133825898     0.0081893444     -0.0027337763     47.6337280273     76.6094360351     -38.1219787597
222 113    0    0     -0.5243568897     -9.7784175872     -0.1053502440     0.0007323772     0.0052598233     -0.0011358549     47.6337280273     76.6094360351     -38.1219787597
223  64    0    0     -0.5243568897     -9.7784175872     -0.0981672668     0.0119178236     0.0057924633     0.0044568686     49.2098464965     78.1908187866     -37.2785720825
224  16    0    0     -0.5243568897     -9.7784175872     -0.0981672668     0.0119178236     0.0057924633     0.0044568686     49.2098464965     78.1908187866     -37.2785720825
224 224    0    0     -0.5123852729     -9.7233486175     -0.1005615949     0.0257664704     0.0092546262     0.0105822312     49.2098464965     78.1908187866     -37.2785720825
225 176    0    0     -0.5506944656     -9.7305316925     -0.0574637699     0.0220379924     0.0135157477     0.0087179908     49.2098464965     78.1908187866     -37.2785720825
226 128    0    0     -0.5506944656     -9.7305316925     -0.0574637699     0.0220379924     0.0135157477     0.0087179908     49.2098464965     78.1908187866     -37.2785720825
227  80    0    0     -0.5195682525     -9.6994056701     -0.0239432382     0.0049935002     0.0111188662     0.0095169506     49.2098464965     78.1908187866     -37.2785720825
228  31    0    0     -0.5530887603     -9.7425031661     -0.0742240333     -0.0075235471     0.0105862259     0.0039242279     49.2098464965     78.1908187866     -37.2785720825
228 239    0    0     -0.5530887603     -9.7425031661     -0.0742240333     -0.0075235471     0.0105862259     0.0039242279     49.2098464965     78.1908187866     -37.2785720825
229 191    0    0     -0.5363285064     -9.7616577148     -0.0742240333     0.0020639784     0.0025966219     -0.0030000963     49.2098464965     78.1908187866     -37.2785720825
230 143    0    0     -0.5387228012     -9.7664461135     -0.0909842967     0.0148473477     -0.0029961015     -0.0096581010     47.8088531494     76.7851409912     -38.6280212402
231  95    0    0     -0.5387228012     -9.7664461135     -0.0909842967     0.0148473477     -0.0029961015     -0.0096581010     47.8088531494     76.7851409912     -38.6280212402
232  47    0    0     -0.5219625949     -9.7257432937     -0.0478864765     0.0292286348     -0.0085888252     -0.0171150636     47.8088531494     76.7851409912     -38.6280212402
232 255    0    0     -0.5267512321     -9.6994056701     -0.0263375616     0.0257664704     -0.0085888252     -0.0205772256     47.8088531494     76.7851409912     -38.6280212402
233 207    0    0     -0.5267512321     -9.6994056701     -0.0263375616     0.0257664704     -0.0085888252     -0.0205772256     47.8088531494     76.7851409912     -38.6280212402
234 159    0    0     -0.5028079986     -9.7520809173     -0.0359148550     0.0036618990     -0.0053929829     -0.0168487429     47.8088531494     76.7851409912     -38.6280212402
235 111    0    0     -0.5147795677     -9.7879953384     -0.0718297100     0.0068577413     -0.0011318604     -0.0091254606     47.8088531494     76.7851409912     -38.6280212402
236  63    0    0     -0.5147795677     -9.7879953384     -0.0718297100     0.0068577413     -0.0011318604     -0.0091254606     47.8088531494     76.7851409912     -38.6280212402
237  15    0    0     -0.5052022933     -9.7377147674     -0.0526751232     0.0239022302     -0.0008655404     -0.0030000963     47.8088531494     76.7851409912     -38.6280212402
237 223    0    0     -0.4860476970     -9.7041940689     -0.0263375616     0.0207063913     0.0023303015     0.0017936668     48.8595962524     77.8394012451     -39.3027496337
238 174    0    0     -0.4860476970     -9.7041940689     -0.0263375616     0.0207063913     0.0023303015     0.0017936668     48.8595962524     77.8394012451     -39.3027496337
239 126    0    0     -0.4812590599     -9.7808122634     -0.0359148550     0.0055261402     0.0153799891     0.0089843101     48.8595962524     77.8394012451     -39.3027496337
240  78    0    0     -0.5171739578     -9.8215160369     -0.0574637699     0.0025966186     0.0278970360     0.0079190301     48.8595962524     77.8394012451     -39.3027496337
241  30    0    0     -0.5171739578     -9.8215160369     -0.0574637699     0.0025966186     0.0278970360     0.0079190301     48.8595962524     77.8394012451     -39.3027496337
241 237    0    0     -0.5794263362     -9.7233486175     -0.0742240333     0.0167115869     0.0244348740     0.0052558288     48.8595962524     77.8394012451     -39.3027496337
242 189    0    0     -0.5818206787     -9.7425031661     -0.0407035017     0.0404140806     0.0065914239     0.0001957454     48.8595962524     77.8394012451     -39.3027496337
243 141    0    0     -0.5818206787     -9.7425031661     -0.0407035017     0.0404140806     0.0065914239     0.0001957454     48.8595962524     77.8394012451     -39.3027496337
244  93    0    0     -0.5435114860     -9.7185602188     0.0071829710     0.0547953701     -0.0104530668     -0.0187129859     48.8595962524     77.8394012451     -39.3027496337
245  45    0    0     -0.5099909305     -9.7305316925     0.0239432382     0.0350876808     -0.0227037930     -0.0370890760     48.8595962524     77.8394012451     -39.3027496337
245 252    0    0     -0.5099909305     -9.7305316925     0.0239432382     0.0350876808     -0.0227037930     -0.0370890760     48.8595962524     77.8394012451     -39.3027496337
246 204    0    0     -0.5028079986     -9.7353200912     -0.0359148550     0.0103199052     -0.0189753112     -0.0378880381     49.2098464965     76.7851409912     -38.9653854370
247 156    0    0     -0.4788647174     -9.7209539413     0.0023943238     0.0063251018     -0.0176437115     -0.0352248382     49.2098464965     76.7851409912     -38.9653854370
248 108    0    0     -0.4788647174     -9.7209539413     0.0023943238     0.0063251018     -0.0176437115     -0.0352248382     49.2098464965     76.7851409912     -38.9653854370
249  60    0    0     -0.4740760803     -9.7568693161     -0.0071829710     0.0089883022     -0.0160457906     -0.0290994691     49.2098464965     76.7851409912     -38.9653854370
250  12    0    0     -0.4692874431     -9.7784175872     0.0167602658     0.0169779071     -0.0096541051     -0.0184466657     49.2098464965     76.7851409912     -38.9653854370
250 220    0    0     -0.4692874431     -9.7784175872     0.0167602658     0.0169779071     -0.0096541051     -0.0184466657     49.2098464965     76.7851409912     -38.9653854370
251 172    0    0     -0.4501328468     -9.7736291885     0.0287318849     0.0204400706     -0.0003329000     0.0009947060     49.2098464965     76.7851409912     -38.9653854370
252 123    0    0     -0.4525271415     -9.7520809173     0.0167602658     0.0270980715     0.0151136693     0.0151096749     49.2098464965     76.7851409912     -38.9653854370
253  75    0    0     -0.4525271415     -9.7520809173     0.0167602658     0.0270980715     0.0151136693     0.0151096749     49.2098464965     76.7851409912     -38.9653854370
254  26    0    0     -0.5052022933     -9.7185602188     -0.0119716191     0.0260327935     0.0300275993     0.0249635195     49.0347213745     78.0151138305     -38.4593429565
254 234    0    0     -0.4884420394     -9.7065887451     0.0287318849     0.0239022302     0.0300275993     0.0388121652     49.0347213745     78.0151138305     -38.4593429565
255 186    0    0     -0.4884420394     -9.7065887451     0.0287318849     0.0239022302     0.0300275993     0.0388121652     49.0347213745     78.0151138305     -38.4593429565
  0 138    0    0     -0.4932306766     -9.7305316925     0.0526751232     0.0135157465     0.0361529612     0.0473344135     49.0347213745     78.0151138305     -38.4593429565
  1  90    0    0     -0.5219625949     -9.8167276382     0.0215489125     0.0047271814     0.0481373691     0.0513292121     49.0347213745     78.0151138305     -38.4593429565
  2  42    0    0     -0.5219625949     -9.8167276382     0.0215489125     0.0047271814     0.0481373691     0.0513292121     49.0347213745     78.0151138305     -38.4593429565
  2 250    0    0     -0.6009752750     -9.7999668121     -0.0119716191     0.0164452657     0.0452078437     0.0441385698     49.0347213745     78.0151138305     -38.4593429565
  3 202    0    0     -0.6177354812     -9.7377147674     0.0071829710     0.0494689702     0.0244348740     0.0238982415     49.0347213745     78.0151138305     -38.4593429565
  4 153    0    0     -0.6177354812     -9.7377147674     0.0071829710     0.0494689702     0.0244348740     0.0238982415     49.0347213745     78.0151138305     -38.4593429565
  5 105    0    0     -0.5961865901     -9.7496862411     0.0071829710     0.0827589893     0.0033955817     0.0049895086     49.7352180480     77.6636886596     -37.4472541809
  6  56    0    0     -0.5530887603     -9.6898279190     0.0670410633     0.0987382030     -0.0088551454     -0.0104570603     49.7352180480     77.6636886596     -37.4472541809
  7   8    0    0     -0.5530887603     -9.6898279190     0.0670410633     0.0987382030     -0.0088551454     -0.0104570603     49.7352180480     77.6636886596     -37.4472541809
  7 215    0    0     -0.4908363342     -9.6251811981     -0.3783031463     0.0308265566     -0.0674455833     0.0308225631     49.7352180480     77.6636886596     -37.4472541809
  8 167    0    0     -0.5363285064     -9.7592630386     -0.0191545906     -0.0370850849     -0.0581243753     0.0199034357     49.7352180480     77.6636886596     -37.4472541809
  9 119    0    1     -0.5363285064     -9.7592630386     -0.0191545906     -0.0370850849     -0.0581243753     0.0199034357     49.7352180480     77.6636886596     -37.4472541809
 10  71    0    3     -0.6201298236     -9.8263044357     0.0239432382     -0.0272312402     -0.0400146007     -0.0088591394     49.7352180480     77.6636886596     -37.4472541809
 11  23    0    4     -0.5698490142     -9.7784175872     0.0718297100     0.0009986981     -0.0778320693     -0.0179140272     49.7352180480     77.6636886596     -37.4472541809
 11 230    0    5     -0.5698490142     -9.7784175872     0.0718297100     0.0009986981     -0.0778320693     -0.0179140272     49.7352180480     77.6636886596     -37.4472541809
 12 182    0    5     -0.5291455268     -9.7808122634     -0.0119716191     0.0153799867     -0.0911480712     -0.0256373119     48.1590995788     78.5422439575     -38.2906608581
 13 135    0    5     -0.5890036106     -9.7209539413     -0.0191545906     0.0137820672     -0.0607875728     -0.0397522783     48.1590995788     78.5422439575     -38.2906608581
 14  87    1    6     -0.5890036106     -9.7209539413     -0.0191545906     0.0137820672     -0.0607875728     -0.0397522783     48.1590995788     78.5422439575     -38.2906608581
 15  39    1    6     -0.5363285064     -9.7329254150     -0.1412650966     0.0025966186     -0.0591896533     -0.0378880381     48.1590995788     78.5422439575     -38.2906608581
 15 247    1    6     -0.5267512321     -9.7305316925     -0.1197161788     -0.0096541080     -0.0477378892     -0.0365564370     48.1590995788     78.5422439575     -38.2906608581
 16 200    1    7     -0.5267512321     -9.7305316925     -0.1197161788     -0.0096541080     -0.0477378892     -0.0365564370     48.1590995788     78.5422439575     -38.2906608581
 17 152    1    8     -0.5698490142     -9.7640523910     -0.0454921483     -0.0117846691     -0.0578580570     -0.0272352337     48.1590995788     78.5422439575     -38.2906608581
 18 105    2    8     -0.4477385520     -9.7520809173     -0.1292934894     -0.0059256258     -0.0541295719     -0.0128539419     48.1590995788     78.5422439575     -38.2906608581
 19  57    2    9     -0.4477385520     -9.7520809173     -0.1292934894     -0.0059256258     -0.0541295719     -0.0128539419     48.1590995788     78.5422439575     -38.2906608581
 20   9    2   10     -0.4644988059     -9.7089824676     -0.0478864765     -0.0016645026     -0.0253669953     -0.0085928192     49.0347213745     77.6636886596     -39.8087921142
 20 218    2   11     -0.4788647174     -9.7544746398     -0.1556310415     -0.0027297849     0.0092546262     -0.0016684950     49.0347213745     77.6636886596     -39.8087921142
 21 170    2   12     -0.4788647174     -9.7544746398     -0.1556310415     -0.0027297849     0.0092546262     -0.0016684950     49.0347213745     77.6636886596     -39.8087921142
 22 122    2   13     -0.4740760803     -9.7425031661     -0.1963345432     -0.0093877878     0.0236359143     0.0049895086     49.0347213745     77.6636886596     -39.8087921142
 23  75    2   14     -0.4333725929     -9.7736291885     -0.0694353866     -0.0213721966     0.0119178283     0.0057884688     49.0347213745     77.6636886596     -39.8087921142
 24  27    1   15     -0.4333725929     -9.7736291885     -0.0694353866     -0.0213721966     0.0119178283     0.0057884688     49.0347213745     77.6636886596     -39.8087921142
 24 236    1   17     -0.4597101688     -9.8023614883     -0.0095772953     -0.0128499507     0.0036619021     0.0007283860     49.0347213745     77.6636886596     -39.8087921142
 25 187    1   17     -0.4525271415     -9.7448978424     0.0311262083     0.0103199052     -0.0104530668     -0.0014021751     49.0347213745     77.6636886596     -39.8087921142
 26 140    0   17     -0.4525271415     -9.7448978424     0.0311262083     0.0103199052     -0.0104530668     -0.0014021751     49.0347213745     77.6636886596     -39.8087921142
 27  92    0   17     -0.4716817855     -9.7568693161     0.0502807998     0.0191084680     -0.0019308209     -0.0048643379     49.0347213745     77.6636886596     -39.8087921142
 28  44    0   17     -0.4405555725     -9.7089824676     -0.0909842967     0.0116515028     0.0052598233     -0.0024674563     47.9839782714     78.3665313720     -39.1340675354
 28 252    0   19     -0.4405555725     -9.7089824676     -0.0909842967     0.0116515028     0.0052598233     -0.0024674563     47.9839782714     78.3665313720     -39.1340675354
 29 204    0   20     -0.3423882961     -9.7185602188     -0.1676026582     -0.0072572269     0.0278970360     -0.0061959381     47.9839782714     78.3665313720     -39.1340675354
 30 156    0   20     -0.4429498672     -9.7496862411     -0.0646467447     -0.0205732345     0.0875527572     -0.0155171442     47.9839782714     78.3665313720     -39.1340675354
 31 109    0   20     -0.4429498672     -9.7496862411     -0.0646467447     -0.0205732345     0.0875527572     -0.0155171442     47.9839782714     78.3665313720     -39.1340675354
 32  62    0   21     -0.4740760803     -9.8406705856     0.0766183614     -0.0067245869     0.1253702163     -0.0112560212     47.9839782714     78.3665313720     -39.1340675354
 33  15    0   21     -0.5578774452     -9.8382759094     -0.3806974601     0.0566596126     0.1485400676     0.0028589468     47.9839782714     78.3665313720     -39.1340675354
 33 223    0   21     -0.5578774452     -9.8382759094     -0.3806974601     0.0566596126     0.1485400676     0.0028589468     47.9839782714     78.3665313720     -39.1340675354
 34 175   -1   23     -0.5219625949     -9.6084213256     -0.1556310415     0.0649155378     0.0420120048     0.0678410625     47.9839782714     78.3665313720     -39.1340675354
 35 127   -2   24     -0.2945018005     -9.6347589492     0.7422403812     -0.0080561866     0.0611870527     0.1557267284     47.8088531494     78.1908187866     -39.3027496337
 36  79   -2   25     -0.2945018005     -9.6347589492     0.7422403812     -0.0080561866     0.0611870527     0.1557267284     47.8088531494     78.1908187866     -39.3027496337
 37  31   -2   26     -0.5722434043     -9.7616577148     0.6512560367     -0.0067245869     0.2348278045     0.2116539716     47.8088531494     78.1908187866     -39.3027496337
 37 239   -1   24     -0.4860476970     -9.6946163177     0.8715337753     -0.0437430906     0.1818301010     0.3104587554     47.8088531494     78.1908187866     -39.3027496337
 38 191   -1   21     -0.4860476970     -9.6946163177     0.8715337753     -0.0437430906     0.1818301010     0.3104587554     47.8088531494     78.1908187866     -39.3027496337
 39 143   -3   19     -0.7111141681     -9.9460210800     0.7015368461     -0.0631844615     0.3312356948     0.2665159225     47.8088531494     78.1908187866     -39.3027496337
 40  95   -3   16     -0.8858997344     -9.7736291885     0.5291455268     0.0156463074     0.4545419692     0.1860872268     47.8088531494     78.1908187866     -39.3027496337
 41  47   -2   12     -0.8858997344     -9.7736291885     0.5291455268     0.0156463074     0.4545419692     0.1860872268     47.8088531494     78.1908187866     -39.3027496337
 41 255   -3    8     -0.7973098278     -9.7448978424     0.1676026582     0.0566596126     0.4369647979     0.1456065654     47.8088531494     78.1908187866     -39.3027496337
 42 207   -2    6     -0.8284359931     -9.6443357467     -0.0622524166     0.0601217746     0.3837007999     0.1011310815     49.2098464965     77.8394012451     -38.6280212402
 43 159   -2    6     -0.8284359931     -9.6443357467     -0.0622524166     0.0601217746     0.3837007999     0.1011310815     49.2098464965     77.8394012451     -38.6280212402
 44 111   -3    6     -1.0511081218     -9.6347589492     0.1125332117     0.0358866405     0.2960814476     0.0707705879     49.2098464965     77.8394012451     -38.6280212402
 45  62   -2    5     -0.9888556480     -9.7760238647     0.0861956501     0.0087219829     0.2057989120     0.0571882629     49.2098464965     77.8394012451     -38.6280212402
 46  14   -2    5     -0.9888556480     -9.7760238647     0.0861956501     0.0087219829     0.2057989120     0.0571882629     49.2098464965     77.8394012451     -38.6280212402
 46 221   -3    7     -0.8260416984     -9.7161655426     0.0119716191     -0.0123173105     0.1117878913     0.0404100894     49.2098464965     77.8394012451     -38.6280212402
 47 173   -3    7     -0.8643508911     -9.7808122634     0.0957729530     0.0180431890     0.1469421482     -0.0437470817     49.2098464965     77.8394012451     -38.6280212402
 48 125   -3    6     -0.8643508911     -9.7808122634     0.0957729530     0.0180431890     0.1469421482     -0.0437470817     49.2098464965     77.8394012451     -38.6280212402
 49  77   -4    6     -1.1013889312     -9.7688407897     0.1747856235     0.0718398618     0.1032656431     -0.0802329444     49.2098464965     77.8394012451     -38.6280212402
 50  29   -4    5     -1.1684299707     -9.9771471023     0.2130948066     0.1008687615     -0.0488031673     -0.0589273262     47.6337280273     75.2037582397     -38.4593429565
 50 237   -3    4     -1.1684299707     -9.9771471023     0.2130948066     0.1008687615     -0.0488031673     -0.0589273262     47.6337280273     75.2037582397     -38.4593429565
 51 190   -2    4     -0.7805495262     -9.7233486175     -0.0526751232     0.2007388114     -0.1617229080     -0.0429481220     47.6337280273     75.2037582397     -38.4593429565
 52 143   -2    4     -0.6751992702     -9.6539134979     0.0047886476     0.2295013904     -0.1894202136     -0.0602589321     47.6337280273     75.2037582397     -38.4593429565
 53  95   -2    4     -0.6751992702     -9.6539134979     0.0047886476     0.2295013904     -0.1894202136     -0.0602589321     47.6337280273     75.2037582397     -38.4593429565
 54  47   -2    5     -0.8499849319     -9.5892667770     0.2466153383     0.1826290321     -0.1665166759     -0.1081965560     47.6337280273     75.2037582397     -38.4593429565
 55   0   -2    5     -0.6895652294     -9.6730680465     0.2202777862     0.1405504465     -0.1843601322     -0.0980764007     47.6337280273     75.2037582397     -38.4593429565
 55 207   -2    5     -0.6895652294     -9.6730680465     0.2202777862     0.1405504465     -0.1843601322     -0.0980764007     47.6337280273     75.2037582397     -38.4593429565
 56 160   -2    6     -0.8667451858     -9.7377147674     0.0407035017     0.1059288501     -0.1518690681     -0.1068649530     47.6337280273     75.2037582397     -38.4593429565
 57 112   -2    7     -0.4932306766     -9.5030708312     0.2418267011     0.0603880929     -0.2038014888     -0.0759718179     49.0347213745     77.3122711181     -40.1461563110
 58  64   -2    8     -0.4932306766     -9.5030708312     0.2418267011     0.0603880929     -0.2038014888     -0.0759718179     49.0347213745     77.3122711181     -40.1461563110
 59  16   -2    9     -0.6560447216     -9.5820837020     0.2825301933     -0.1041977643     -0.1899528503     -0.0549325275     49.0347213745     77.3122711181     -40.1461563110
 59 225   -3   10     -0.4716817855     -9.9364433288     0.6751992702     -0.1753052473     -0.1561301946     -0.0083264999     49.0347213745     77.3122711181     -40.1461563110
 60 178   -3   10     -0.4716817855     -9.9364433288     0.6751992702     -0.1753052473     -0.1561301946     -0.0083264999     49.0347213745     77.3122711181     -40.1461563110
 61 131   -2   10     -0.5099909305     -9.7951784133     0.1412650966     -0.0394819688     0.0955423545     -0.0658516597     49.0347213745     77.3122711181     -40.1461563110
 62  84   -2    8     -0.7494233131     -9.4049034118     0.3016848087     -0.0426778078     0.3727816581     -0.1404212856     49.0347213745     77.3122711181     -40.1461563110
 63  36   -3    8     -0.7494233131     -9.4049034118     0.3016848087     -0.0426778078     0.3727816581     -0.1404212856     49.0347213745     77.3122711181     -40.1461563110
 63 244   -3    8     -1.1564583778     -9.9819355010     0.3759088277     -0.0988713550     0.4188550472     -0.1564004993     49.0347213745     77.3122711181     -40.1461563110
 64 197   -3    7     -0.3232336997     -9.7041940689     0.3208393812     -0.0346882057     0.1512032747     -0.0075275382     49.0347213745     77.3122711181     -40.1461563110
 65 149   -3    7     -0.3232336997     -9.7041940689     0.3208393812     -0.0346882057     0.1512032747     -0.0075275382     49.0347213745     77.3122711181     -40.1461563110
 66 102   -2    6     -0.8116757392     -9.5653228759     0.4956250190     -0.0474715662     0.5035448551     -0.1273716092     47.2834815979     77.6636886596     -39.4714279174
 67  54   -1    5     -0.8188587188     -9.8861627578     0.2873188495     -0.0746362257     0.6947627067     -0.1678522682     47.2834815979     77.6636886596     -39.4714279174
 68   7   -1    5     -0.8188587188     -9.8861627578     0.2873188495     -0.0746362257     0.6947627067     -0.1678522682     47.2834815979     77.6636886596     -39.4714279174
 68 216   -1    5     -0.5411171436     -9.7736291885     0.0430978250     -0.0227037954     0.6207257270     -0.0962121582     47.2834815979     77.6636886596     -39.4714279174
 69 168    0    4     -0.6416787624     -9.7041940689     0.2968961238     -0.0067245869     0.5932947158     -0.1121913671     47.2834815979     77.6636886596     -39.4714279174
 70 121    0    3     -0.6416787624     -9.7041940689     0.2968961238     -0.0067245869     0.5932947158     -0.1121913671     47.2834815979     77.6636886596     -39.4714279174
 71  74    0    2     -0.7829438209     -9.6658849716     0.1412650966     -0.0304270792     0.4883646011     -0.0799666309     47.2834815979     77.6636886596     -39.4714279174
 72  26    0    2     -0.4309782505     -9.8358821868     -0.0095772953     -0.0139152299     0.3698521137     -0.0706454181     47.2834815979     77.6636886596     -39.4714279174
 72 234    0    2     -0.4309782505     -9.8358821868     -0.0095772953     -0.0139152299     0.3698521137     -0.0706454181     47.2834815979     77.6636886596     -39.4714279174
 73 187    0    3     -0.2370380401     -9.7233486175     0.0000000000     0.0494689702     0.4910277843     -0.1297684907     45.3571166992     78.5422439575     -36.6038475036
 74 138    0    3     -0.6680163383     -9.7520809173     0.2154891252     0.0444088888     0.6513525009     -0.1635911464     45.3571166992     78.5422439575     -36.6038475036
 75  90    0    3     -0.6680163383     -9.7520809173     0.2154891252     0.0444088888     0.6513525009     -0.1635911464     45.3571166992     78.5422439575     -36.6038475036
 76  42    0    3     -0.2777415513     -10.0274276733     -0.2130948066     0.0923465156     0.5221872806     -0.0999406337     45.3571166992     78.5422439575     -36.6038475036
 76 251    0    2     0.3280223608     -9.5318031311     -1.1325150728     0.2414857864     0.7283190727     -0.2615969657     45.3571166992     78.5422439575     -36.6038475036
 77 203    1    4     0.3280223608     -9.5318031311     -1.1325150728     0.2414857864     0.7283190727     -0.2615969657     45.3571166992     78.5422439575     -36.6038475036
 78 156    2    8     -0.5578774452     -9.3306798934     0.4908363342     0.1112552523     1.2268704175     -0.5369720458     45.3571166992     78.5422439575     -36.6038475036
 79 108    2   10     -0.6608333587     -9.4887046813     1.2450482845     -0.0924796772     1.2063637971     -0.2988817977     45.3571166992     78.5422439575     -36.6038475036
 80  61    3    9     -0.6608333587     -9.4887046813     1.2450482845     -0.0924796772     1.2063637971     -0.2988817977     45.3571166992     78.5422439575     -36.6038475036
 81  13    3    7     -0.1819685935     -9.8215160369     0.1676026582     -0.0903491115     0.6508198738     0.0694389867     42.2048835754     77.4879837036     -37.6159362792
 81 221    2    4     -0.1556310415     -9.8813743591     0.0766183614     -0.0533306121     0.6974259376     0.1104522824     42.2048835754     77.4879837036     -37.6159362792
 82 174    3    3     -0.1556310415     -9.8813743591     0.0766183614     -0.0533306121     0.6974259376     0.1104522824     42.2048835754     77.4879837036     -37.6159362792
 83 126    4    3     -0.0718297100     -9.7975721359     0.0407035017     -0.0581243753     0.9416415214     0.1085880517     42.2048835754     77.4879837036     -37.6159362792
 84  78    4    2     -0.0885899734     -9.8765850067     -0.0861956501     -0.0378840446     1.3131581544     0.1120502114     42.2048835754     77.4879837036     -37.6159362792
 85  30    6    3     -0.0885899734     -9.8765850067     -0.0861956501     -0.0378840446     1.3131581544     0.1120502114     42.2048835754     77.4879837036     -37.6159362792
 85 238    8    4     -0.0909842967     -9.7664461135     -0.0526751232     0.0510668849     1.6836094856     0.0710369062     42.2048835754     77.4879837036     -37.6159362792
 86 190    8    4     -0.3136564254     -9.6227865219     0.0814070034     0.0896833229     1.9302219390     0.0337520837     42.2048835754     77.4879837036     -37.6159362792
 87 142    9    4     -0.3136564254     -9.6227865219     0.0814070034     0.0896833229     1.9302219390     0.0337520837     42.2048835754     77.4879837036     -37.6159362792
 88  94    9    4     -0.6105525493     -9.7736291885     0.2442210197     0.0718398618     1.7792184352     0.0912772369     41.5043907165     77.1365661621     -37.2785720825
 89  46    8    4     -0.4333725929     -9.9627809524     0.0311262083     0.0888843536     1.3299362659     0.1879514598     41.5043907165     77.1365661621     -37.2785720825
 89 254    7    3     -0.4333725929     -9.9627809524     0.0311262083     0.0888843536     1.3299362659     0.1879514598     41.5043907165     77.1365661621     -37.2785720825
 90 206    5    3     -0.1388707752     -9.8885564804     -0.1580253696     0.1812974357     1.2321968078     0.1397475128     41.5043907165     77.1365661621     -37.2785720825
 91 159    3    4     -0.2968961238     -9.6275758743     0.0023943238     0.1972766494     1.5672276020     -0.0125876235     41.5043907165     77.1365661621     -37.2785720825
 92 111    3    4     -0.2968961238     -9.6275758743     0.0023943238     0.1972766494     1.5672276020     -0.0125876235     41.5043907165     77.1365661621     -37.2785720825
 93  63    4    5     -0.4142179965     -9.5796890258     0.1221105098     0.1528011798     1.7837458610     -0.0727759838     41.5043907165     77.1365661621     -37.2785720825
 94  15    5    6     -0.4166123390     -9.6946163177     0.1077445626     0.0859548377     1.7073120117     -0.0517366886     41.5043907165     77.1365661621     -37.2785720825
 94 223    5    7     -0.4166123390     -9.6946163177     0.1077445626     0.0859548377     1.7073120117     -0.0517366886     41.5043907165     77.1365661621     -37.2785720825
 95 175    4    8     -0.4716817855     -9.9244718551     0.1436594247     0.0417456865     1.6537816524     -0.0738412618     41.5043907165     77.1365661621     -37.2785720825
 96 128    4    7     -0.6081582069     -9.7784175872     0.3208393812     0.0670460987     1.5792119503     -0.0674495744     37.6516609191     79.5964965820     -40.3148345947
 97  80    4    6     -0.6081582069     -9.7784175872     0.3208393812     0.0670460987     1.5792119503     -0.0674495744     37.6516609191     79.5964965820     -40.3148345947
 98  32    3    6     -0.2418267011     -9.8047552108     0.1101388931     0.1056625127     1.3808034706     -0.0442797231     37.6516609191     79.5964965820     -40.3148345947
 98 240    2    6     -0.0694353866     -9.8813743591     -0.0981672668     0.1437463045     1.4764123916     -0.1217788815     37.6516609191     79.5964965820     -40.3148345947
 99 193    3    6     -0.0694353866     -9.8813743591     -0.0981672668     0.1437463045     1.4764123916     -0.1217788815     37.6516609191     79.5964965820     -40.3148345947
100 146    3    6     -0.1867572593     -9.6539134979     -0.0071829710     0.1852922439     1.7741583824     -0.2370954990     37.6516609191     79.5964965820     -40.3148345947
101  98    2    7     -0.5459058284     -9.7065887451     0.2561926364     0.1410830974     1.8697672843     -0.2450851202     37.6516609191     79.5964965820     -40.3148345947
102  50    2    7     -0.5459058284     -9.7065887451     0.2561926364     0.1410830974     1.8697672843     -0.2450851202     37.6516609191     79.5964965820     -40.3148345947
103   2    2    7     -0.1268991470     -9.9436264038     0.0000000000     0.1440126180     1.6607059478     -0.1385570526     37.6516609191     79.5964965820     -40.3148345947
103 209    2    8     0.0407035017     -9.8358821868     0.0047886476     0.1983419418     1.7792184352     -0.1542699337     32.2228164672     78.7179489135     -41.1582412719
104 161    2    8     0.0407035017     -9.8358821868     0.0047886476     0.1983419418     1.7792184352     -0.1542699337     32.2228164672     78.7179489135     -41.1582412719
105 114    1    8     -0.3136564254     -9.5413799285     0.4022463798     0.2145874738     2.0239665508     -0.2101971864     32.2228164672     78.7179489135     -41.1582412719
106  66    1    9     -0.2083061695     -9.7065887451     0.2394323587     0.1815637588     1.8620439529     -0.1271052837     32.2228164672     78.7179489135     -41.1582412719
107  19    1    9     -0.2083061695     -9.7065887451     0.2394323587     0.1815637588     1.8620439529     -0.1271052837     32.2228164672     78.7179489135     -41.1582412719
107 227    0    8     -0.1412650966     -9.8047552108     0.2514039993     0.1322945356     1.7714951038     -0.0283005123     32.2228164672     78.7179489135     -41.1582412719
108 180    0    8     -0.3280223608     -9.8191213607     0.3998520660     0.1275007724     1.8215633392     -0.0093917798     32.2228164672     78.7179489135     -41.1582412719
109 132    0    8     -0.3280223608     -9.8191213607     0.3998520660     0.1275007724     1.8215633392     -0.0093917798     32.2228164672     78.7179489135     -41.1582412719
110  84    0    8     -0.0718297100     -9.5820837020     0.4190066337     0.1418820619     1.7981271743     0.0273604035     32.2228164672     78.7179489135     -41.1582412719
111  36    0    7     0.1723913097     -9.7161655426     0.2322494029     0.1173806071     1.8543207168     0.0238982415     30.6466999053     76.7851409912     -44.3631896972
111 244    0    7     0.1723913097     -9.7161655426     0.2322494029     0.1173806071     1.8543207168     0.0238982415     30.6466999053     76.7851409912     -44.3631896972
112 196    0    8     -0.2968961238     -9.6036319732     0.3878804397     0.0707745838     2.0982699394     -0.0948805522     30.6466999053     76.7851409912     -44.3631896972
113 148    0    8     -0.8236474037     -9.7640523910     0.4309782505     0.0223043107     2.0452723503     -0.1073976039     30.6466999053     76.7851409912     -44.3631896972
114 100    0    7     -0.8236474037     -9.7640523910     0.4309782505     0.0223043107     2.0452723503     -0.1073976039     30.6466999053     76.7851409912     -44.3631896972
115  52    0    7     -0.6344957828     -9.6682786941     0.4932306766     0.0129831051     1.7126383781     -0.0080601787     30.6466999053     76.7851409912     -44.3631896972
116   4   -1    7     -0.3447826147     -9.6323642730     0.3926690864     -0.0208395552     1.4875978469     0.0193707962     30.6466999053     76.7851409912     -44.3631896972
116 212   -2    5     -0.3447826147     -9.6323642730     0.3926690864     -0.0208395552     1.4875978469     0.0193707962     30.6466999053     76.7851409912     -44.3631896972
117 164   -1    5     -0.5291455268     -9.6658849716     0.4094293594     -0.0874195957     1.4274095535     -0.0267025899     30.6466999053     76.7851409912     -44.3631896972
118 117    0    6     -0.2083061695     -9.9196834564     0.2011231899     -0.0978060817     1.3435186147     -0.0125876235     28.7203369140     77.6636886596     -47.9054946899
119  69   -1    6     -0.2083061695     -9.9196834564     0.2011231899     -0.0978060817     1.3435186147     -0.0125876235     28.7203369140     77.6636886596     -47.9054946899
120  21   -1    6     -0.2035175085     -9.8598251342     0.2346437215     -0.0527979755     1.4119628906     -0.0128539419     28.7203369140     77.6636886596     -47.9054946899
120 230    0    5     -0.1604196929     -9.7736291885     0.2178834438     0.0052598214     1.5003812313     0.0124464726     28.7203369140     77.6636886596     -47.9054946899
121 182    0    5     -0.1604196929     -9.7736291885     0.2178834438     0.0052598214     1.5003812313     0.0124464726     28.7203369140     77.6636886596     -47.9054946899
122 134    0    5     -0.4908363342     -9.6946163177     0.1771799468     0.0438762474     1.5943922042     -0.0328279542     28.7203369140     77.6636886596     -47.9054946899
123  86    0    5     -0.7685779571     -9.7664461135     0.0838013267     0.0657145023     1.4865325927     -0.0653190135     28.7203369140     77.6636886596     -47.9054946899
124  39    0    5     -0.7685779571     -9.7664461135     0.0838013267     0.0657145023     1.4865325927     -0.0653190135     28.7203369140     77.6636886596     -47.9054946899
124 247    0    5     -0.7350573539     -9.7808122634     -0.1292934894     0.0824926757     1.2532360553     -0.0528019666     28.7203369140     77.6636886596     -47.9054946899
125 199    0    7     -0.0454921483     -9.8358821868     -0.0383091812     0.0697093009     1.0947755622     0.0124464726     26.9690971374     78.3665313720     -50.6043968200
126 151    0    7     -0.0454921483     -9.8358821868     -0.0383091812     0.0697093009     1.0947755622     0.0124464726     26.9690971374     78.3665313720     -50.6043968200
127 103    0    8     -0.6751992702     -9.6203927993     -0.1723913097     0.0753020286     1.1168801784     0.0049895086     26.9690971374     78.3665313720     -50.6043968200
128  55    1    9     -0.7877325057     -9.6251811981     -0.1149275422     0.0321581602     0.9704040527     0.0270940804     26.9690971374     78.3665313720     -50.6043968200
129   7    2   10     -0.7877325057     -9.6251811981     -0.1149275422     0.0321581602     0.9704040527     0.0270940804     26.9690971374     78.3665313720     -50.6043968200
129 215    3   12     -0.4501328468     -9.6203927993     0.0861956501     -0.0386830043     0.7560163497     0.0494649744     26.9690971374     78.3665313720     -50.6043968200
130 167    3   13     -0.2178834438     -10.0705251693     0.0359148550     -0.0450746917     0.6508198738     0.0289583225     26.9690971374     78.3665313720     -50.6043968200
131 119    3   14     -0.2178834438     -10.0705251693     0.0359148550     -0.0450746917     0.6508198738     0.0289583225     26.9690971374     78.3665313720     -50.6043968200
132  72    3   15     -0.4597101688     -9.6587018966     0.1484480619     0.0236359095     0.7123398780     -0.0219088268     26.9690971374     78.3665313720     -50.6043968200
133  24    3   16     -0.3878804397     -9.6419420242     0.0814070034     0.0137820672     0.7088776588     -0.0139192223     26.9690971374     78.3665313720     -50.6043968200
133 231    3   17     -0.3878804397     -9.6419420242     0.0814070034     0.0137820672     0.7088776588     -0.0139192223     26.9690971374     78.3665313720     -50.6043968200
134 183    3   18     -0.7015368461     -9.7472915649     0.1795742750     -0.0165784335     0.6406997680     -0.0133865821     27.8447170257     78.1908187866     -52.7972526550
135 136    4   20     -0.5866093158     -9.8047552108     0.2921074867     -0.0368187665     0.4215182304     0.0217676782     27.8447170257     78.1908187866     -52.7972526550
136  88    4   21     -0.5866093158     -9.8047552108     0.2921074867     -0.0368187665     0.4215182304     0.0217676782     27.8447170257     78.1908187866     -52.7972526550
137  40    5   22     -0.2561926364     -9.8095445632     0.2250664234     0.0001997370     0.2936845779     0.0670421075     27.8447170257     78.1908187866     -52.7972526550
137 248    5   24     -0.4692874431     -9.7832069396     0.5435114860     0.0092546234     0.2769063949     0.0811570739     27.8447170257     78.1908187866     -52.7972526550
138 200    4   24     -0.4692874431     -9.7832069396     0.5435114860     0.0092546234     0.2769063949     0.0811570739     27.8447170257     78.1908187866     -52.7972526550
139 152    4   24     -0.4812590599     -9.7065887451     0.1292934894     0.0228369522     0.1730415248     0.0859508419     27.8447170257     78.1908187866     -52.7972526550
140 104    5   25     -0.2322494029     -9.8502473831     0.1628140068     -0.0048603448     0.1064614772     0.0627809810     27.8447170257     78.1908187866     -52.7972526550
141  56    5   25     -0.2322494029     -9.8502473831     0.1628140068     -0.0048603448     0.1064614772     0.0627809810     27.8447170257     78.1908187866     -52.7972526550
142   8    4   24     -0.5171739578     -9.6778564453     0.2705585718     0.0095209417     0.1613234424     0.0342847251     26.9690971374     78.7179489135     -52.2912101745
142 216    4   25     -0.4860476970     -9.6467304229     0.1628140068     0.0057924613     0.1517359161     0.0209687185     26.9690971374     78.7179489135     -52.2912101745
143 168    4   25     -0.4860476970     -9.6467304229     0.1628140068     0.0057924613     0.1517359161     0.0209687185     26.9690971374     78.7179489135     -52.2912101745
144 120    3   25     -0.3926690864     -9.8598251342     0.2705585718     -0.0243017172     0.1213754177     -0.0011358549     26.9690971374     78.7179489135     -52.2912101745
145  73    3   26     -0.5267512321     -9.7161655426     0.0790126848     0.0031292586     0.1791668891     -0.0011358549     26.9690971374     78.7179489135     -52.2912101745
146  25    4   25     -0.5267512321     -9.7161655426     0.0790126848     0.0031292586     0.1791668891     -0.0011358549     26.9690971374     78.7179489135     -52.2912101745
146 234    3   24     -0.3040791034     -9.7281370162     0.1723913097     -0.0096541080     0.1267018198     0.0385458469     26.9690971374     78.7179489135     -52.2912101745
147 186    3   25     -0.3543598890     -9.6156044006     0.0359148550     -0.0168447518     0.1053961992     0.0366816067     26.9690971374     78.7179489135     -52.2912101745
148 138    4   25     -0.3543598890     -9.6156044006     0.0359148550     -0.0168447518     0.1053961992     0.0366816067     26.9690971374     78.7179489135     -52.2912101745
149  91    3   25     -0.5435114860     -9.6108150482     0.0838013267     -0.0384166831     0.1386862277     0.0353500080     25.5681037902     78.3665313720     -54.3153877258
150  43    3   26     -0.5913979530     -9.8167276382     0.1340821266     -0.0778320693     0.1192448501     0.0646452236     25.5681037902     78.3665313720     -54.3153877258
150 251    4   26     -0.5913979530     -9.8167276382     0.1340821266     -0.0778320693     0.1192448501     0.0646452236     25.5681037902     78.3665313720     -54.3153877258
151 204    3   25     -0.3519655704     -10.0010900497     0.0574637699     -0.0293617992     0.0593228149     0.0641125774     25.5681037902     78.3665313720     -54.3153877258
152 157    3   25     -0.5291455268     -9.7209539413     0.3304166793     0.0262991142     0.1048635601     0.0473344135     25.5681037902     78.3665313720     -54.3153877258
153 109    3   25     -0.5291455268     -9.7209539413     0.3304166793     0.0262991142     0.1048635601     0.0473344135     25.5681037902     78.3665313720     -54.3153877258
154  61    2   23     -0.4812590599     -9.6587018966     0.0790126848     0.0382835197     0.1658508777     0.0436059284     25.5681037902     78.3665313720     -54.3153877258
155  13    3   23     -0.4525271415     -9.7209539413     0.3136564254     0.0031292586     0.1741068124     0.0369479298     25.5681037902     78.3665313720     -54.3153877258
155 221    3   25     -0.4525271415     -9.7209539413     0.3136564254     0.0031292586     0.1741068124     0.0369479298     25.5681037902     78.3665313720     -54.3153877258
156 174    3   26     -0.3998520660     -9.6706733703     0.1867572593     -0.0163121104     0.1759710407     0.0111148726     26.6188488006     77.6636886596     -53.6406593322
157 126    3   25     -0.4860476970     -9.7185602188     0.3806974601     -0.0354871630     0.2183159351     -0.0147181844     26.6188488006     77.6636886596     -53.6406593322
158  78    2   25     -0.4860476970     -9.7185602188     0.3806974601     -0.0354871630     0.2183159351     -0.0147181844     26.6188488006     77.6636886596     -53.6406593322
159  30    2   25     -0.5459058284     -9.7903900146     0.0550694465     -0.0080561866     0.2537365436     -0.0362901163     26.6188488006     77.6636886596     -53.6406593322
159 238    3   24     -0.6704106330     -9.6826448440     0.1340821266     -0.0093877878     0.2012714624     -0.0512040424     26.6188488006     77.6636886596     -53.6406593322
160 190    3   23     -0.6704106330     -9.6826448440     0.1340821266     -0.0093877878     0.2012714624     -0.0512040424     26.6188488006     77.6636886596     -53.6406593322
161 142    2   24     -0.5363285064     -9.7951784133     0.4309782505     -0.0498684501     0.0569259357     -0.0317626738     26.6188488006     77.6636886596     -53.6406593322
162  95    3   24     -0.3806974601     -9.8263044357     0.6009752750     -0.0429441261     0.0409467267     -0.0301647520     26.6188488006     77.6636886596     -53.6406593322
163  46    3   22     -0.3806974601     -9.8263044357     0.6009752750     -0.0429441261     0.0409467267     -0.0301647520     26.6188488006     77.6636886596     -53.6406593322
163 254    2   24     -0.4309782505     -9.7568693161     0.8571679115     -0.0115183484     0.0816937065     -0.0410838794     26.6188488006     77.6636886596     -53.6406593322
164 207    3   23     -0.5985808849     -9.6395473480     0.1628140068     0.0183095092     0.0718398618     -0.0285668354     26.4437255859     79.2450790405     -55.4961547851
165 159    3   21     -0.5985808849     -9.6395473480     0.1628140068     0.0183095092     0.0718398618     -0.0285668354     26.4437255859     79.2450790405     -55.4961547851
166 110    3   22     -0.3878804397     -9.7353200912     0.8643508911     -0.0394819688     0.0164452695     0.0039242279     26.4437255859     79.2450790405     -55.4961547851
167  63    3   20     -0.5746376991     -9.7377147674     0.2633756160     -0.0163121104     0.0167115917     0.0028589468     26.4437255859     79.2450790405     -55.4961547851
168  15    2   19     -0.5746376991     -9.7377147674     0.2633756160     -0.0163121104     0.0167115917     0.0028589468     26.4437255859     79.2450790405     -55.4961547851
168 223    2   19     -0.4692874431     -9.8454589843     0.3495712518     -0.0466726112     -0.0293617963     0.0113811922     26.4437255859     79.2450790405     -55.4961547851
169 176    2   18     -0.5195682525     -9.7544746398     0.0526751232     -0.0059256258     -0.0035287423     -0.0061959381     26.4437255859     79.2450790405     -55.4961547851
170 128    1   19     -0.5195682525     -9.7544746398     0.0526751232     -0.0059256258     -0.0035287423     -0.0061959381     26.4437255859     79.2450790405     -55.4961547851
171  81    1   19     -0.4836534023     -9.7089824676     0.0478864765     0.0009986981     -0.0288291568     -0.0061959381     26.4437255859     79.2450790405     -55.4961547851
172  33    3   19     -0.3567542552     -9.8023614883     0.2945018005     -0.0235027551     -0.0203069114     0.0004620659     28.7203369140     78.0151138305     -52.9659347534
172 241    2   19     -0.3567542552     -9.8023614883     0.2945018005     -0.0235027551     -0.0203069114     0.0004620659     28.7203369140     78.0151138305     -52.9659347534
173 193    2   18     -0.4094293594     -9.7401084899     0.1245048284     0.0063251018     0.0531974506     -0.0072612180     28.7203369140     78.0151138305     -52.9659347534
174 145    2   18     -0.4357668876     -9.7329254150     0.2154891252     0.0023302993     0.1008687615     -0.0014021751     28.7203369140     78.0151138305     -52.9659347534
175  97    1   18     -0.4357668876     -9.7329254150     0.2154891252     0.0023302993     0.1008687615     -0.0014021751     28.7203369140     78.0151138305     -52.9659347534
176  49    1   19     -0.6464673995     -9.7113771438     0.2992904472     -0.0064582672     0.0928791522     0.0132454335     28.7203369140     78.0151138305     -52.9659347534
177   1    1   20     -0.5602717399     -9.7305316925     0.2921074867     -0.0381503629     -0.0296281147     0.0611830615     28.7203369140     78.0151138305     -52.9659347534
177 209    2   20     -0.5602717399     -9.7305316925     0.2921074867     -0.0381503629     -0.0296281147     0.0611830615     28.7203369140     78.0151138305     -52.9659347534
178 162    1   19     -0.4381612300     -9.8286991119     0.1676026582     -0.0304270792     -0.0799626255     0.0598514604     28.7203369140     78.0151138305     -52.9659347534
179 114    1   17     -0.6799879074     -9.6898279190     0.0766183614     -0.0003329031     -0.0948765563     0.0380132083     27.1442203521     77.4879837036     -54.4840660095
180  66    1   16     -0.6799879074     -9.6898279190     0.0766183614     -0.0003329031     -0.0948765563     0.0380132083     27.1442203521     77.4879837036     -54.4840660095
181  18    1   17     -0.7637892246     -9.6874332427     0.4453442096     -0.0394819688     -0.2783711194     0.0755643463     27.1442203521     77.4879837036     -54.4840660095
181 226    1   16     -0.6823822021     -9.7927837371     -0.1987288665     -0.0128499507     -0.4778449058     0.1117838859     27.1442203521     77.4879837036     -54.4840660095
182 179    0   16     -0.6823822021     -9.7927837371     -0.1987288665     -0.0128499507     -0.4778449058     0.1117838859     27.1442203521     77.4879837036     -54.4840660095
183 132    0   17     -0.7925210952     -9.6946163177     0.5123852729     -0.1129863262     -0.7020864963     0.1104522824     27.1442203521     77.4879837036     -54.4840660095
184  84    0   16     -0.8787168502     -9.6778564453     0.1221105098     -0.1103231191     -0.9388450622     0.0974026012     27.1442203521     77.4879837036     -54.4840660095
185  37    0   15     -0.8787168502     -9.6778564453     0.1221105098     -0.1103231191     -0.9388450622     0.0974026012     27.1442203521     77.4879837036     -54.4840660095
185 245    0   14     -0.7781552314     -9.6682786941     0.2346437215     -0.1571954727     -1.1958440589     0.0958046817     27.1442203521     77.4879837036     -54.4840660095
186 198   -1   13     -0.7781552314     -9.7544746398     0.0742240333     -0.1785011053     -1.3753439188     0.0627809810     27.8447170257     78.1908187866     -51.7851676940
187 150   -1   11     -0.7781552314     -9.7544746398     0.0742240333     -0.1785011053     -1.3753439188     0.0627809810     27.8447170257     78.1908187866     -51.7851676940
188 103   -1   10     -0.6680163383     -9.6994056701     0.2083061695     -0.1968771839     -1.5175588130     0.0310888862     27.8447170257     78.1908187866     -51.7851676940
189  56   -1    9     -0.6632276535     -9.7712354660     0.1460537433     -0.2043341636     -1.5764155387     -0.0024674563     27.8447170257     78.1908187866     -51.7851676940
190   9   -1    9     -0.6632276535     -9.7712354660     0.1460537433     -0.2043341636     -1.5764155387     -0.0024674563     27.8447170257     78.1908187866     -51.7851676940
190 217   -1    9     -0.6129468917     -9.8167276382     0.0239432382     -0.1950129413     -1.6579094886     0.0012610261     27.8447170257     78.1908187866     -51.7851676940
191 170   -1    8     -0.5052022933     -9.7808122634     0.0718297100     -0.1774358177     -1.7282180786     0.0257624816     27.8447170257     78.1908187866     -51.7851676940
192 123   -1    7     -0.5052022933     -9.7808122634     0.0718297100     -0.1774358177     -1.7282180786     0.0257624816     27.8447170257     78.1908187866     -51.7851676940
193  75   -1    7     -0.4477385520     -9.6898279190     0.0670410633     -0.1175137639     -1.6134340763     -0.0144518623     27.8447170257     78.1908187866     -51.7851676940
194  28   -2    7     -0.8116757392     -9.6874332427     0.0000000000     -0.0477378892     -1.4126286506     -0.1137892842     28.5452117919     78.8936614990     -49.4236259460
194 235   -1    5     -0.8116757392     -9.6874332427     0.0000000000     -0.0477378892     -1.4126286506     -0.1137892842     28.5452117919     78.8936614990     -49.4236259460
195 188    0    5     -0.8404075622     -9.6563072204     -0.1149275422     -0.0514663743     -1.5164935588     -0.1420192146     28.5452117919     78.8936614990     -49.4236259460
196 141   -1    6     -0.1412650966     -10.0130615234     0.0311262083     -0.0799626350     -1.6469903945     -0.0517366886     28.5452117919     78.8936614990     -49.4236259460
197  94   -1    5     -0.1412650966     -10.0130615234     0.0311262083     -0.0799626350     -1.6469903945     -0.0517366886     28.5452117919     78.8936614990     -49.4236259460
198  47    0    5     -0.7757608890     -9.7879953384     -0.0167602658     0.0353539943     -1.4243468284     -0.0123213016     28.5452117919     78.8936614990     -49.4236259460
199   0    0    6     -0.8068870544     -9.6802511215     -0.0622524166     0.0734377813     -1.4624305725     0.0412090492     28.5452117919     78.8936614990     -49.4236259460
199 208    0    6     -0.8068870544     -9.6802511215     -0.0622524166     0.0734377813     -1.4624305725     0.0412090492     28.5452117919     78.8936614990     -49.4236259460
200 161    0    6     -0.9529408454     -9.6610965728     0.1053502440     0.0223043107     -1.6262174606     0.0526608180     28.5452117919     78.8936614990     -49.4236259460
201 113    1    6     -0.9744897842     -9.6634902954     0.2442210197     -0.0642497444     -1.8981303215     0.0515955352     28.5452117919     78.8936614990     -49.4236259460
202  65    2    6     -0.9744897842     -9.6634902954     0.2442210197     -0.0642497444     -1.8981303215     0.0515955352     28.5452117919     78.8936614990     -49.4236259460
203  18    2    6     -0.3615428924     -9.8598251342     0.1005615949     -0.1183127288     -2.0922777652     0.0635799455     32.9233131408     79.4207916259     -45.5439567565
203 227    2    6     -0.1867572593     -9.8263044357     0.1029559254     -0.1065946459     -2.0656456947     0.1045932531     32.9233131408     79.4207916259     -45.5439567565
204 179    2    6     -0.1867572593     -9.8263044357     0.1029559254     -0.1065946459     -2.0656456947     0.1045932531     32.9233131408     79.4207916259     -45.5439567565
205 132    2    6     -0.3615428924     -9.7664461135     0.0790126848     -0.0581243753     -1.8653730392     0.0776949024     32.9233131408     79.4207916259     -45.5439567565
206  85    2    6     -0.4333725929     -9.6587018966     0.1508424043     -0.0208395552     -1.6983902454     0.0806244277     32.9233131408     79.4207916259     -45.5439567565
207  37    1    5     -0.4333725929     -9.6587018966     0.1508424043     -0.0208395552     -1.6983902454     0.0806244277     32.9233131408     79.4207916259     -45.5439567565
207 245    1    5     -0.5435114860     -9.6467304229     0.2011231899     -0.0519990158     -1.6171626091     0.0779612302     32.9233131408     79.4207916259     -45.5439567565
208 198    2    6     -0.6847765922     -9.6347589492     0.1460537433     -0.1063283205     -1.5918622016     0.0545250606     32.9233131408     79.4207916259     -45.5439567565
209 150    2    5     -0.6847765922     -9.6347589492     0.1460537433     -0.1063283205     -1.5918622016     0.0545250606     32.9233131408     79.4207916259     -45.5439567565
210 103    1    5     -0.5052022933     -9.8334875106     0.0766183614     -0.1675819778     -1.6251522064     0.0454701709     35.7252960205     78.7179489135     -42.1703300476
211  55    1    6     -0.6153411865     -9.9125003814     -0.0023943238     -0.1412162685     -1.6358050346     0.0641125774     35.7252960205     78.7179489135     -42.1703300476
212   8    1    6     -0.6153411865     -9.9125003814     -0.0023943238     -0.1412162685     -1.6358050346     0.0641125774     35.7252960205     78.7179489135     -42.1703300476
212 217    1    5     -0.8787168502     -9.7712354660     0.0287318849     -0.0818268680     -1.7481920719     0.1397475128     35.7252960205     78.7179489135     -42.1703300476
213 169    1    5     -0.6009752750     -9.6539134979     0.0981672668     -0.0714403867     -1.8909397125     0.2055285930     35.7252960205     78.7179489135     -42.1703300476
214 121    0    6     -0.6009752750     -9.6539134979     0.0981672668     -0.0714403867     -1.8909397125     0.2055285930     35.7252960205     78.7179489135     -42.1703300476
215  73    1    6     -0.5698490142     -9.7113771438     0.0909842967     -0.0722393465     -1.8749605178     0.1850219345     35.7252960205     78.7179489135     -42.1703300476
216  26    2    6     -0.6344957828     -9.7209539413     0.0550694465     -0.0354871630     -1.7604428291     0.1189745426     35.7252960205     78.7179489135     -42.1703300476
216 234    1    6     -0.6344957828     -9.7209539413     0.0550694465     -0.0354871630     -1.7604428291     0.1189745426     35.7252960205     78.7179489135     -42.1703300476
217 186    0    6     -0.7781552314     -9.7544746398     0.0622524166     -0.0328239631     -1.7314139366     0.0702379465     39.2277755737     79.0693664550     -42.5076942443
218 139    1    6     -0.8188587188     -9.7496862411     0.1652083396     -0.0386830043     -1.7700304031     0.0590525054     39.2277755737     79.0693664550     -42.5076942443
219  91    1    7     -0.8188587188     -9.7496862411     0.1652083396     -0.0386830043     -1.7700304031     0.0590525054     39.2277755737     79.0693664550     -42.5076942443
220  43    1    7     -1.0104045867     -9.7041940689     0.3926690864     -0.0328239631     -1.7436646461     0.0012610261     39.2277755737     79.0693664550     -42.5076942443
220 251    1    6     -0.7111141681     -9.5868721008     0.2609812974     -0.0535969352     -1.7742915153     -0.0264362716     39.2277755737     79.0693664550     -42.5076942443
221 204    1    6     -0.7111141681     -9.5868721008     0.2609812974     -0.0535969352     -1.7742915153     -0.0264362716     39.2277755737     79.0693664550     -42.5076942443
222 157    2    5     -0.7206914424     -9.6898279190     0.2154891252     -0.0730383014     -1.6842752456     -0.0892878341     39.2277755737     79.0693664550     -42.5076942443
223 109    2    5     -0.6536503314     -9.8071498870     0.2729529142     -0.0698424625     -1.6861394882     -0.0996743106     39.2277755737     79.0693664550     -42.5076942443
224  62    3    5     -0.6536503314     -9.8071498870     0.2729529142     -0.0698424625     -1.6861394882     -0.0996743106     39.2277755737     79.0693664550     -42.5076942443
225  14    3    5     -0.5937922477     -9.7520809173     0.3471769332     -0.0714403867     -1.7623070716     -0.0498724460     42.9053802490     79.2450790405     -40.6521987915
225 222    2    5     -0.6321014881     -9.6227865219     0.1747856235     -0.0690435028     -1.7878737449     -0.0336269140     42.9053802490     79.2450790405     -40.6521987915
226 175    2    5     -0.6321014881     -9.6227865219     0.1747856235     -0.0690435028     -1.7878737449     -0.0336269140     42.9053802490     79.2450790405     -40.6521987915
227 127    3    5     -0.5626660346     -9.8526420593     0.3280223608     -0.0410798835     -1.7039829254     0.0204360771     42.9053802490     79.2450790405     -40.6521987915
228  79    4    5     -0.5028079986     -9.8406705856     0.2825301933     -0.0402809238     -1.7628396987     0.0444048929     42.9053802490     79.2450790405     -40.6521987915
229  30    4    6     -0.5028079986     -9.8406705856     0.2825301933     -0.0402809238     -1.7628396987     0.0444048929     42.9053802490     79.2450790405     -40.6521987915
229 238    4    5     -0.3208393812     -9.6802511215     0.5411171436     -0.0253669977     -1.7655029296     0.0249635195     42.9053802490     79.2450790405     -40.6521987915
230 190    3    4     -0.5459058284     -9.6467304229     0.3806974601     -0.0543958902     -1.6587085723     -0.0253709888     42.9053802490     79.2450790405     -40.6521987915
231 142    3    5     -0.5459058284     -9.6467304229     0.3806974601     -0.0543958902     -1.6587085723     -0.0253709888     42.9053802490     79.2450790405     -40.6521987915
232  94    4    5     -0.3639371871     -9.7065887451     0.3615428924     -0.0954092025     -1.6629695892     -0.0338932323     42.9053802490     79.2450790405     -40.6521987915
233  46    4    4     -0.3639371871     -9.6299695968     0.4549215316     -0.1231064915     -1.6134340763     -0.0983427143     44.8317451477     77.6636886596     -43.1824188232
233 255    3    4     -0.3639371871     -9.6299695968     0.4549215316     -0.1231064915     -1.6134340763     -0.0983427143     44.8317451477     77.6636886596     -43.1824188232
234 209    3    4     -0.4381612300     -9.7185602188     0.3783031463     -0.1806316471     -1.5452561378     -0.1595963382     44.8317451477     77.6636886596     -43.1824188232
235 162    3    4     -0.4190066337     -9.7089824676     0.5004136562     -0.1990077495     -1.4754801750     -0.2163225412     44.8317451477     77.6636886596     -43.1824188232
236 115    2    4     -0.4190066337     -9.7089824676     0.5004136562     -0.1990077495     -1.4754801750     -0.2163225412     44.8317451477     77.6636886596     -43.1824188232
237  68    2    3     -0.4692874431     -9.8670082092     0.3806974601     -0.1934150314     -1.4555062294     -0.2354975938     44.8317451477     77.6636886596     -43.1824188232
238  20    2    3     -0.4597101688     -9.8765850067     0.5291455268     -0.1476079463     -1.4701538085     -0.2584011316     44.8317451477     77.6636886596     -43.1824188232
238 229    2    2     -0.4597101688     -9.8765850067     0.5291455268     -0.1476079463     -1.4701538085     -0.2584011316     44.8317451477     77.6636886596     -43.1824188232
239 182    2    1     0.4214009761     -9.5772943496     0.3112620830     -0.1316287398     -1.6477893829     -0.1508077859     44.8317451477     77.6636886596     -43.1824188232
240 135    2    1     -0.0335205316     -9.7951784133     0.2657699346     -0.1092578411     -1.4733496665     -0.1699828386     45.1819915771     78.7179489135     -43.5197830200
241  88    1    0     -0.0335205316     -9.7951784133     0.2657699346     -0.1092578411     -1.4733496665     -0.1699828386     45.1819915771     78.7179489135     -43.5197830200
242  41    1    0     -0.1532367229     -9.8694019317     0.3184450626     -0.1015345573     -1.4054380416     -0.1587973833     45.1819915771     78.7179489135     -43.5197830200
242 250    2    0     -0.5746376991     -9.9029226303     0.5315398693     -0.0778320693     -1.4089002609     -0.1228441715     45.1819915771     78.7179489135     -43.5197830200
243 203    2   -1     -0.5746376991     -9.9029226303     0.5315398693     -0.0778320693     -1.4089002609     -0.1228441715     45.1819915771     78.7179489135     -43.5197830200
244 155    2   -2     -0.0119716191     -9.8286991119     0.1245048284     -0.0179100332     -1.5433919429     -0.0458776426     45.1819915771     78.7179489135     -43.5197830200
245 108    2   -2     -0.2945018005     -9.7688407897     0.0167602658     0.0318918371     -1.5513814926     -0.0197782659     45.1819915771     78.7179489135     -43.5197830200
246  61    2   -2     -0.2945018005     -9.7688407897     0.0167602658     0.0318918371     -1.5513814926     -0.0197782659     45.1819915771     78.7179489135     -43.5197830200
247  13    2   -1     0.0359148550     -9.6994056701     0.1316878080     0.0691766643     -1.5780135154     0.0193707962     45.1819915771     78.7179489135     -43.5197830200
247 221    1    0     0.2011231899     -9.6754617691     0.2921074867     0.0129831051     -1.4975848197     0.0132454335     46.7581100463     78.8936614990     -43.6884613037
248 173    1    0     0.2011231899     -9.6754617691     0.2921074867     0.0129831051     -1.4975848197     0.0132454335     46.7581100463     78.8936614990     -43.6884613037
249 125    2    0     -0.1771799468     -9.7520809173     0.1221105098     0.0201737499     -1.3143565654     -0.0179140272     46.7581100463     78.8936614990     -43.6884613037
250  77    1    0     -0.3088677406     -9.8981342315     0.1388707752     0.0153799867     -1.4376628398     0.1229693412     46.7581100463     78.8936614990     -43.6884613037
251  30    1    1     -0.3088677406     -9.8981342315     0.1388707752     0.0153799867     -1.4376628398     0.1229693412     46.7581100463     78.8936614990     -43.6884613037
251 238    2    3     -0.1795742750     -9.7592630386     0.2154891252     0.0249675130     -1.6238205432     0.1986042785     46.7581100463     78.8936614990     -43.6884613037
252 190    1    4     0.0814070034     -9.6203927993     0.2992904472     0.0255001544     -1.6182278633     0.2033980369     46.7581100463     78.8936614990     -43.6884613037
253 142    0    4     0.0814070034     -9.6203927993     0.2992904472     0.0255001544     -1.6182278633     0.2033980369     46.7581100463     78.8936614990     -43.6884613037
254  93    0    4     -0.0550694465     -9.7041940689     0.3232336997     -0.0032624247     -1.4624305725     0.1352200627     46.7581100463     78.8936614990     -43.6884613037
255  45    0    5     -0.0478864765     -9.7496862411     0.4237952709     -0.0504010915     -1.3625605106     0.0747653913     52.0118293762     78.5422439575     -46.0500030517
255 254    0    6     -0.0478864765     -9.7496862411     0.4237952709     -0.0504010915     -1.3625605106     0.0747653913     52.0118293762     78.5422439575     -46.0500030517
  0 206    0    5     -0.2346437215     -9.7975721359     0.3783031463     -0.0410798835     -1.2688157558     0.0515955352     52.0118293762     78.5422439575     -46.0500030517
  1 158    0    5     -0.2083061695     -9.7975721359     0.3926690864     0.0020639784     -1.2011704444     0.0223003172     52.0118293762     78.5422439575     -46.0500030517
  2 109    0    5     -0.2083061695     -9.7975721359     0.3926690864     0.0020639784     -1.2011704444     0.0223003172     52.0118293762     78.5422439575     -46.0500030517
  3  61    0    5     -0.1699969768     -9.6587018966     0.1268991470     -0.0051266665     -1.2272698879     0.0699716281     52.0118293762     78.5422439575     -46.0500030517
  4  13   -1    6     -0.0598580884     -9.6946163177     0.2777415513     -0.0812942314     -1.3369938135     0.1493350410     52.0118293762     78.5422439575     -46.0500030517
  4 221   -1    6     -0.0598580884     -9.6946163177     0.2777415513     -0.0812942314     -1.3369938135     0.1493350410     52.0118293762     78.5422439575     -46.0500030517
  5 173   -1    7     -0.2968961238     -9.9005289077     0.1628140068     -0.0501347732     -1.2733432054     0.1016637206     52.0118293762     78.5422439575     -46.0500030517
  6 125   -2    8     0.0263375616     -9.7233486175     0.3280223608     -0.0000665821     -1.2299330234     0.0238982415     53.7630691528     79.2450790405     -47.0620880126
  7  76   -2    9     0.0263375616     -9.7233486175     0.3280223608     -0.0000665821     -1.2299330234     0.0238982415     53.7630691528     79.2450790405     -47.0620880126
  8  28   -1   10     -0.7039311408     -9.6539134979     0.3926690864     -0.0115183484     -1.1172796487     -0.0245720291     53.7630691528     79.2450790405     -47.0620880126
  8 236   -1   10     -0.3711201906     -9.8382759094     0.2657699346     -0.0685108613     -1.4155582427     0.1322905421     53.7630691528     79.2450790405     -47.0620880126
  9 188   -2   11     -0.3711201906     -9.8382759094     0.2657699346     -0.0685108613     -1.4155582427     0.1322905421     53.7630691528     79.2450790405     -47.0620880126
 10 140   -1   11     0.1388707752     -9.7544746398     0.5890036106     -0.0549285364     -1.4810729980     0.1184418916     53.7630691528     79.2450790405     -47.0620880126
 11  92   -1   10     -0.1843629074     -9.7209539413     0.2442210197     -0.0011318624     -1.1417810916     -0.0551988506     53.7630691528     79.2450790405     -47.0620880126
 12  44   -2    9     -0.1843629074     -9.7209539413     0.2442210197     -0.0011318624     -1.1417810916     -0.0551988506     53.7630691528     79.2450790405     -47.0620880126
 12 252   -1    9     -0.2178834438     -9.8358821868     0.4621044635     -0.0261659598     -1.1359220743     -0.0325616335     53.7630691528     79.2450790405     -47.0620880126
 13 205   -1   10     -0.2250664234     -9.7760238647     0.3064734458     -0.0341555619     -1.3138239383     0.0619820213     53.7630691528     79.2450790405     -47.0620880126
 14 157   -1   10     -0.2250664234     -9.7760238647     0.3064734458     -0.0341555619     -1.3138239383     0.0619820213     53.7630691528     79.2450790405     -47.0620880126
 15 109   -1   10     0.0646467447     -9.6754617691     0.5961865901     -0.0599886178     -1.3582993745     0.0518618583     56.0396804809     78.7179489135     -51.2791213989
 16  61   -1    9     -0.3112620830     -9.7640523910     0.5913979530     -0.0482705307     -1.1511023044     -0.0474755668     56.0396804809     78.7179489135     -51.2791213989
 17  13   -1    8     -0.3112620830     -9.7640523910     0.5913979530     -0.0482705307     -1.1511023044     -0.0474755668     56.0396804809     78.7179489135     -51.2791213989
 17 221   -1    7     -0.2059118509     -9.8454589843     0.4525271415     -0.0213721966     -1.0991698455     -0.0336269140     56.0396804809     78.7179489135     -51.2791213989
 18 174    0    6     -0.4836534023     -9.7520809173     0.2394323587     0.0007323772     -1.1558960676     -0.0133865821     56.0396804809     78.7179489135     -51.2791213989
 19 126    0    6     -0.4836534023     -9.7520809173     0.2394323587     0.0007323772     -1.1558960676     -0.0133865821     56.0396804809     78.7179489135     -51.2791213989
 20  78    0    6     -0.1939402198     -9.6275758743     0.4764704227     -0.0069909067     -1.2975783348     0.0175065541     56.0396804809     78.7179489135     -51.2791213989
 21  30    0    6     -0.1652083396     -9.8215160369     0.5602717399     -0.0091214685     -1.2584292888     -0.0093917798     56.0396804809     78.7179489135     -51.2791213989
 21 238    0    6     -0.1652083396     -9.8215160369     0.5602717399     -0.0091214685     -1.2584292888     -0.0093917798     56.0396804809     78.7179489135     -51.2791213989
 22 190    1    6     -0.2250664234     -9.8215160369     0.4405555725     0.0028629396     -1.2166171073     -0.0051306581     56.0396804809     79.0693664550     -51.2791213989
 23 142    2    5     -0.1029559254     -9.7927837371     0.3208393812     -0.0037950649     -1.2983773994     0.0595851421     56.0396804809     79.0693664550     -51.2791213989
 24  94    1    5     -0.1029559254     -9.7927837371     0.3208393812     -0.0037950649     -1.2983773994     0.0595851421     56.0396804809     79.0693664550     -51.2791213989
 25  46    1    5     -0.2011231899     -9.7113771438     0.3567542552     -0.0013981833     -1.3460485935     0.0476007318     56.0396804809     79.0693664550     -51.2791213989
 25 254    1    5     -0.1843629074     -9.7329254150     0.4166123390     -0.0035287439     -1.3796049356     0.0377468872     56.0396804809     79.0693664550     -51.2791213989
 26 206    1    6     -0.1843629074     -9.7329254150     0.4166123390     -0.0035287439     -1.3796049356     0.0377468872     56.0396804809     79.0693664550     -51.2791213989
 27 158    1    6     -0.1556310415     -9.7760238647     0.3806974601     -0.0037950649     -1.3955842208     0.0401437711     56.0396804809     79.0693664550     -51.2791213989
 28 110    0    6     -0.0407035017     -9.8191213607     0.3304166793     0.0151136684     -1.3974484252     0.0081853504     56.0396804809     79.0693664550     -51.2791213989
 29  61    1    5     -0.0407035017     -9.8191213607     0.3304166793     0.0151136684     -1.3974484252     0.0081853504     56.0396804809     79.0693664550     -51.2791213989
 30  13    1    5     -0.2130948066     -9.6299695968     0.1843629074     0.0036618990     -1.3979810523     -0.0189793090     58.6665420532     79.9479141235     -54.1467056274
 30 221    1    6     -0.3854861259     -9.7664461135     0.1723913097     -0.0512000560     -1.6214237213     0.1024626851     58.6665420532     79.9479141235     -54.1467056274
 31 174    1    8     -0.3854861259     -9.7664461135     0.1723913097     -0.0512000560     -1.6214237213     0.1024626851     58.6665420532     79.9479141235     -54.1467056274
 32 126    1    9     0.0383091812     -9.7089824676     0.6081582069     -0.0741035890     -1.7588448524     0.1245672583     58.6665420532     79.9479141235     -54.1467056274
 33  78    1    9     -0.1628140068     -9.8095445632     0.5195682525     -0.0820931911     -1.6469903945     0.0388121652     58.6665420532     79.9479141235     -54.1467056274
 34  31    1    9     -0.1628140068     -9.8095445632     0.5195682525     -0.0820931911     -1.6469903945     0.0388121652     58.6665420532     79.9479141235     -54.1467056274
 34 239    2    8     -0.2298550844     -9.8933458328     0.3232336997     -0.0304270792     -1.5625669956     -0.0448123645     58.6665420532     79.9479141235     -54.1467056274
 35 192    1    8     -0.4166123390     -9.7879953384     0.0335205316     0.0135157465     -1.6544474601     -0.0698464584     58.6665420532     79.9479141235     -54.1467056274
 36 144    1    7     -0.4166123390     -9.7879953384     0.0335205316     0.0135157465     -1.6544474601     -0.0698464584     58.6665420532     79.9479141235     -54.1467056274
 37  97    1    8     0.1771799468     -9.5820837020     0.4716817855     -0.0298944425     -1.9263602256     0.0177728757     58.4914169311     78.0151138305     -57.3516502380
 38  49    1    9     0.4022463798     -9.7041940689     0.3423882961     -0.0559938192     -1.7641712188     -0.0117886614     58.4914169311     78.0151138305     -57.3516502380
 39   1    2    8     0.4022463798     -9.7041940689     0.3423882961     -0.0559938192     -1.7641712188     -0.0117886614     58.4914169311     78.0151138305     -57.3516502380
 39 209    2    9     -0.1029559254     -9.8263044357     0.4405555725     -0.0709077405     -1.5191568374     -0.0930163192     58.4914169311     78.0151138305     -57.3516502380
 40 161    1   10     -0.0885899734     -9.9364433288     0.3304166793     -0.0613202142     -1.5822746753     -0.0064622583     58.4914169311     78.0151138305     -57.3516502380
 41 114    1    9     -0.0885899734     -9.9364433288     0.3304166793     -0.0613202142     -1.5822746753     -0.0064622583     58.4914169311     78.0151138305     -57.3516502380
 42  67    2    8     0.4453442096     -9.6970109939     0.4046407222     -0.0144478702     -1.6019823551     0.0049895086     58.4914169311     78.0151138305     -57.3516502380
 43  18    1    7     -0.0766183614     -9.7784175872     0.2274607658     0.0095209417     -1.3913230895     -0.0634547758     58.4914169311     78.0151138305     -57.3516502380
 43 227    1    7     -0.0766183614     -9.7784175872     0.2274607658     0.0095209417     -1.3913230895     -0.0634547758     58.4914169311     78.0151138305     -57.3516502380
 44 179    1    8     0.1029559254     -9.8119382858     0.3040791034     0.0079230217     -1.3974484252     -0.0338932323     58.4914169311     78.0151138305     -57.3516502380
 45 131    1    8     0.2130948066     -9.6754617691     -0.0191545906     -0.0024634637     -1.4190204143     -0.0085928192     58.3162918090     78.1908187866     -60.8939590454
 46  83    1    9     0.2130948066     -9.6754617691     -0.0191545906     -0.0024634637     -1.4190204143     -0.0085928192     58.3162918090     78.1908187866     -60.8939590454
 47  35    1   10     0.3447826147     -9.6922225952     0.3040791034     -0.0607875823     -1.3372601270     -0.0099244203     58.3162918090     78.1908187866     -60.8939590454
 47 243    1   11     -0.0263375616     -9.7616577148     0.4381612300     -0.1052630424     -1.2528365850     0.0031252670     58.3162918090     78.1908187866     -60.8939590454
 48 195    1   12     -0.0263375616     -9.7616577148     0.4381612300     -0.1052630424     -1.2528365850     0.0031252670     58.3162918090     78.1908187866     -60.8939590454
 49 148    1   12     0.4309782505     -9.7688407897     0.5291455268     -0.0924796772     -1.3713490962     0.0598514604     58.3162918090     78.1908187866     -60.8939590454
 50 100    0   12     0.0885899734     -9.7760238647     0.3352053165     -0.0623855018     -1.1511023044     -0.0227077865     58.3162918090     78.1908187866     -60.8939590454
 51  52    0   12     0.0885899734     -9.7760238647     0.3352053165     -0.0623855018     -1.1511023044     -0.0227077865     58.3162918090     78.1908187866     -60.8939590454
 52   4    0   12     0.4764704227     -9.7233486175     0.4022463798     -0.0618528604     -1.0206054449     -0.0189793090     58.3162918090     78.1908187866     -60.8939590454
 52 211    0   12     0.3495712518     -9.7281370162     0.2633756160     -0.0828921508     -0.8301864624     0.0009947060     57.7909202575     78.3665313720     -62.4120903015
 53 163    0   12     0.3495712518     -9.7281370162     0.2633756160     -0.0828921508     -0.8301864624     0.0009947060     57.7909202575     78.3665313720     -62.4120903015
 54 115    0   13     0.1963345432     -9.8502473831     0.4214009761     -0.1031324744     -0.6975590705     -0.0027337763     57.7909202575     78.3665313720     -62.4120903015
 55  67    0   13     -0.0550694465     -9.7472915649     0.2825301933     -0.0679782295     -0.6616058349     -0.0147181844     57.7909202575     78.3665313720     -62.4120903015
 56  19    0   12     -0.0550694465     -9.7472915649     0.2825301933     -0.0679782295     -0.6616058349     -0.0147181844     57.7909202575     78.3665313720     -62.4120903015
 56 227    0   12     -0.1197161788     -9.7161655426     0.2466153383     -0.0306933999     -0.8996960639     0.0462691354     57.7909202575     78.3665313720     -62.4120903015
 57 180    0   12     0.4046407222     -9.7616577148     0.1101388931     -0.0328239631     -0.8978318214     0.0422743272     57.7909202575     78.3665313720     -62.4120903015
 58 132    0   12     0.4046407222     -9.7616577148     0.1101388931     -0.0328239631     -0.8978318214     0.0422743272     57.7909202575     78.3665313720     -62.4120903015
 59  84    0   13     0.2083061695     -9.7999668121     0.3974577426     -0.0583907032     -0.7193973064     -0.0179140272     57.7909202575     78.3665313720     -62.4120903015
 60  36   -1   13     0.2537982940     -9.8119382858     0.4214009761     -0.0328239631     -0.6192608833     0.0201697564     57.6157989501     78.5422439575     -61.9060440063
 60 244   -1   12     0.2537982940     -9.8119382858     0.4214009761     -0.0328239631     -0.6192608833     0.0201697564     57.6157989501     78.5422439575     -61.9060440063
 61 196    0   13     0.1604196929     -9.7664461135     0.0478864765     -0.0043277053     -0.5002158164     0.0020599868     57.6157989501     78.5422439575     -61.9060440063
 62 148    0   13     0.0909842967     -9.7879953384     0.1676026582     -0.0011318624     -0.4003457546     -0.0298984336     57.6157989501     78.5422439575     -61.9060440063
 63 100    0   13     0.0909842967     -9.7879953384     0.1676026582     -0.0011318624     -0.4003457546     -0.0298984336     57.6157989501     78.5422439575     -61.9060440063
 64  51    0   14     0.0526751232     -9.7329254150     0.1053502440     0.0097872629     -0.3971499252     -0.0256373119     57.6157989501     78.5422439575     -61.9060440063
 65   3    0   15     0.1652083396     -9.7544746398     0.1245048284     -0.0005992222     -0.4032752990     -0.0123213016     57.6157989501     78.5422439575     -61.9060440063
 65 211    0   15     0.1652083396     -9.7544746398     0.1245048284     -0.0005992222     -0.4032752990     -0.0123213016     57.6157989501     78.5422439575     -61.9060440063
 66 163    1   16     0.0047886476     -9.8646135330     -0.0335205316     0.0004660580     -0.3542723655     -0.0237730717     57.6157989501     78.5422439575     -61.9060440063
 67 115    1   17     0.3447826147     -9.7544746398     0.0478864765     0.0071240625     -0.3678547143     0.0004620659     54.4635658264     78.5422439575     -63.2554969787
 68  67    1   17     0.3447826147     -9.7544746398     0.0478864765     0.0071240625     -0.3678547143     0.0004620659     54.4635658264     78.5422439575     -63.2554969787
 69  18    2   21     0.0383091812     -9.8310928344     0.2490096569     0.0212390279     -0.2884912967     -0.0141855430     54.4635658264     78.5422439575     -63.2554969787
 69 226    2   22     -0.0191545906     -9.6946163177     0.0646467447     0.0372182416     -0.3659904479     -0.0109897005     54.4635658264     78.5422439575     -63.2554969787
 70 179    2   21     -0.0191545906     -9.6946163177     0.0646467447     0.0372182416     -0.3659904479     -0.0109897005     54.4635658264     78.5422439575     -63.2554969787
 71 131    2   22     -0.1819685935     -9.7616577148     0.0670410633     0.0225706315     -0.4621320247     -0.0051306581     54.4635658264     78.5422439575     -63.2554969787
 72  84    2   23     -0.0718297100     -9.7616577148     0.1699969768     0.0065914225     -0.5865035533     0.0140443935     54.4635658264     78.5422439575     -63.2554969787
 73  36    3   23     -0.0718297100     -9.7616577148     0.1699969768     0.0065914225     -0.5865035533     0.0140443935     54.4635658264     78.5422439575     -63.2554969787
 73 244    4   23     0.0119716191     -9.7353200912     0.1532367229     -0.0040613842     -0.6821125030     0.0191044788     54.4635658264     78.5422439575     -63.2554969787
 74 196    3   24     -0.2322494029     -9.7784175872     0.4908363342     -0.0216385149     -0.7747919082     0.0079190301     55.5143089294     78.5422439575     -65.9543991088
 75 149    3   25     -0.2322494029     -9.7784175872     0.4908363342     -0.0216385149     -0.7747919082     0.0079190301     55.5143089294     78.5422439575     -65.9543991088
 76 101    3   25     0.2561926364     -9.6491241455     0.3663315296     -0.0064582672     -1.0472373962     0.0585198593     55.5143089294     78.5422439575     -65.9543991088
 77  53    3   23     0.1891515731     -9.7784175872     0.2992904472     -0.0256333160     -1.0730705261     0.0531934547     55.5143089294     78.5422439575     -65.9543991088
 78   6    3   23     0.1891515731     -9.7784175872     0.2992904472     -0.0256333160     -1.0730705261     0.0531934547     55.5143089294     78.5422439575     -65.9543991088
 78 214    3   23     0.0167602658     -9.8382759094     0.3423882961     -0.0224374747     -1.1103552579     0.0305562448     55.5143089294     78.5422439575     -65.9543991088
 79 166    4   22     -0.0526751232     -9.7496862411     0.3208393812     -0.0117846691     -1.2837297916     0.0510628938     55.5143089294     78.5422439575     -65.9543991088
 80 119    3   22     -0.0526751232     -9.7496862411     0.3208393812     -0.0117846691     -1.2837297916     0.0510628938     55.5143089294     78.5422439575     -65.9543991088
 81  72    2   21     -0.4668931484     -9.6778564453     0.6201298236     -0.0133825898     -1.4360648155     0.0550576972     55.5143089294     78.5422439575     -65.9543991088
 82  24    2   19     0.3783031463     -9.6012382507     0.3088677406     -0.0000665821     -1.4903942108     0.0377468872     55.5143089294     78.5422439575     -65.9543991088
 82 232    2   19     0.3783031463     -9.6012382507     0.3088677406     -0.0000665821     -1.4903942108     0.0377468872     55.5143089294     78.5422439575     -65.9543991088
 83 183    2   19     0.1795742750     -9.8622188568     0.4668931484     -0.0413462066     -1.4280753135     0.0121801531     54.6386909484     78.7179489135     -67.4725265502
 84 136    2   18     0.3352053165     -9.7879953384     0.3136564254     -0.0195079536     -1.3929209709     -0.0157834625     54.6386909484     78.7179489135     -67.4725265502
 85  88    2   18     0.3352053165     -9.7879953384     0.3136564254     -0.0195079536     -1.3929209709     -0.0157834625     54.6386909484     78.7179489135     -67.4725265502
 86  41    3   17     0.5387228012     -9.7640523910     0.3423882961     -0.0160457921     -1.1548308134     -0.0711780548     54.6386909484     78.7179489135     -67.4725265502
 86 249    2   15     0.1412650966     -9.8071498870     0.2418267011     -0.0197742748     -0.9311218261     -0.1044680833     54.6386909484     78.7179489135     -67.4725265502
 87 202    2   14     0.1412650966     -9.8071498870     0.2418267011     -0.0197742748     -0.9311218261     -0.1044680833     54.6386909484     78.7179489135     -67.4725265502
 88 154    3   13     0.3184450626     -9.8071498870     0.3543598890     0.0025966186     -0.9218006134     -0.0757054996     54.6386909484     78.7179489135     -67.4725265502
 89 106    2   12     0.2705585718     -9.6347589492     -0.0430978250     0.0129831051     -0.8152725219     -0.0812982273     54.6386909484     78.7179489135     -67.4725265502
 90  59    2   13     0.2705585718     -9.6347589492     -0.0430978250     0.0129831051     -0.8152725219     -0.0812982273     54.6386909484     78.7179489135     -67.4725265502
 91  11    2   13     0.5052022933     -9.7377147674     0.1340821266     -0.0290954799     -0.7233921051     -0.0698464584     54.1133155822     77.8394012451     -67.3038482666
 91 219    3   14     0.4788647174     -9.7736291885     0.1412650966     -0.0341555619     -0.5827750682     -0.0826298236     54.1133155822     77.8394012451     -67.3038482666
 92 172    3   15     0.4788647174     -9.7736291885     0.1412650966     -0.0341555619     -0.5827750682     -0.0826298236     54.1133155822     77.8394012451     -67.3038482666
 93 125    2   16     0.4525271415     -9.8406705856     0.1508424043     -0.0136489105     -0.3587998151     -0.1129903197     54.1133155822     77.8394012451     -67.3038482666
 94  78    2   16     0.2705585718     -9.7472915649     0.1364764571     -0.0061919460     -0.2338956832     -0.1177840948     54.1133155822     77.8394012451     -67.3038482666
 95  30    2   15     0.2705585718     -9.7472915649     0.1364764571     -0.0061919460     -0.2338956832     -0.1177840948     54.1133155822     77.8394012451     -67.3038482666
 95 239    2   18     0.4381612300     -9.7065887451     -0.0263375616     0.0023302993     -0.3438858985     -0.0658516597     54.1133155822     77.8394012451     -67.3038482666
 96 192    2   19     0.6249184608     -9.7113771438     -0.0526751232     -0.0253669977     -0.2983451366     -0.0653190135     54.1133155822     77.8394012451     -67.3038482666
 97 145    2   20     0.6249184608     -9.7113771438     -0.0526751232     -0.0253669977     -0.2983451366     -0.0653190135     54.1133155822     77.8394012451     -67.3038482666
 98  98    2   21     0.4261896133     -9.8167276382     0.2992904472     -0.0506674098     -0.1249707341     -0.0890215110     51.8367042541     77.6636886596     -70.1714324951
 99  50    3   21     0.5028079986     -9.7472915649     -0.0143659424     -0.0235027551     -0.0645160627     -0.0781023788     51.8367042541     77.6636886596     -70.1714324951
100   3    2   22     0.5028079986     -9.7472915649     -0.0143659424     -0.0235027551     -0.0645160627     -0.0781023788     51.8367042541     77.6636886596     -70.1714324951
100 211    1   22     0.3471769332     -9.7305316925     0.1245048284     -0.0437430906     0.0135157477     -0.1018048763     51.8367042541     77.6636886596     -70.1714324951
101 164    2   22     0.4884420394     -9.8143329620     0.3375996351     -0.0434767675     0.0342887187     -0.0964784717     51.8367042541     77.6636886596     -70.1714324951
102 116    1   21     0.4884420394     -9.8143329620     0.3375996351     -0.0434767675     0.0342887187     -0.0964784717     51.8367042541     77.6636886596     -70.1714324951
103  69    1   22     0.6297071456     -9.7257432937     0.0502807998     -0.0139152299     0.0811610698     -0.0685148525     51.8367042541     77.6636886596     -70.1714324951
104  21    2   22     0.4357668876     -9.7903900146     0.1699969768     -0.0248343563     0.1392188663     -0.0786350250     51.8367042541     77.6636886596     -70.1714324951
104 230    1   22     0.4357668876     -9.7903900146     0.1699969768     -0.0248343563     0.1392188663     -0.0786350250     51.8367042541     77.6636886596     -70.1714324951
105 182    0   21     0.4621044635     -9.8047552108     0.2561926364     -0.0152468309     0.1320282220     -0.0863583087     52.0118293762     78.8936614990     -67.6412124633
106 135    0   20     0.4333725929     -9.7209539413     0.1101388931     0.0015313384     0.1402841567     -0.0559978103     52.0118293762     78.8936614990     -67.6412124633
107  87    0   20     0.4333725929     -9.7209539413     0.1101388931     0.0015313384     0.1402841567     -0.0559978103     52.0118293762     78.8936614990     -67.6412124633
108  39    0   20     0.5147795677     -9.6970109939     0.1508424043     -0.0149805116     0.0742367458     -0.0147181844     52.0118293762     78.8936614990     -67.6412124633
108 248    0   21     0.5195682525     -9.7496862411     0.2585869789     -0.0413462066     0.1085920448     -0.0077938594     52.0118293762     78.8936614990     -67.6412124633
109 200    0   21     0.5195682525     -9.7496862411     0.2585869789     -0.0413462066     0.1085920448     -0.0077938594     52.0118293762     78.8936614990     -67.6412124633
110 153   -1   21     0.4908363342     -9.7736291885     0.1939402198     -0.0269649171     0.1876891231     0.0065874290     52.0118293762     78.8936614990     -67.6412124633
111 105   -1   21     0.7230857849     -9.7137708663     0.0957729530     -0.0139152299     0.2420184373     0.0175065541     52.0118293762     78.8936614990     -67.6412124633
112  57    0   22     0.7230857849     -9.7137708663     0.0957729530     -0.0139152299     0.2420184373     0.0175065541     52.0118293762     78.8936614990     -67.6412124633
113   9   -1   21     0.5530887603     -9.8215160369     0.1676026582     -0.0208395552     0.4076695919     -0.0141855430     52.0118293762     78.8936614990     -67.6412124633
113 217   -1   21     0.6105525493     -9.8095445632     0.1245048284     -0.0072572269     0.5679943561     -0.0376217174     52.5372009277     78.7179489135     -68.4846191406
114 170   -1   21     0.6105525493     -9.8095445632     0.1245048284     -0.0072572269     0.5679943561     -0.0376217174     52.5372009277     78.7179489135     -68.4846191406
115 122   -2   20     0.5674547195     -9.7377147674     0.1125332117     -0.0045940246     0.6529504776     -0.0562641334     52.5372009277     78.7179489135     -68.4846191406
116  75   -2   20     0.3232336997     -9.8502473831     0.3639371871     -0.0101867485     0.7150030612     -0.0826298236     52.5372009277     78.7179489135     -68.4846191406
117  27   -2   21     0.3232336997     -9.8502473831     0.3639371871     -0.0101867485     0.7150030612     -0.0826298236     52.5372009277     78.7179489135     -68.4846191406
117 235   -2   22     0.5123852729     -9.6203927993     -0.0694353866     -0.0136489105     0.7861104965     -0.1081965560     52.5372009277     78.7179489135     -68.4846191406
118 188   -2   21     0.7278743743     -9.6898279190     0.1292934894     -0.0602549362     0.9839864730     -0.1303011298     52.5372009277     78.7179489135     -68.4846191406
119 140   -2   22     0.7278743743     -9.6898279190     0.1292934894     -0.0602549362     0.9839864730     -0.1303011298     52.5372009277     78.7179489135     -68.4846191406
120  93   -1   23     0.3806974601     -9.8286991119     0.4429498672     -0.0818268680     1.2955809783     -0.1729123497     52.5372009277     78.7179489135     -68.4846191406
121  45    0   24     0.6153411865     -9.8382759094     0.1963345432     -0.0240353965     1.3294036388     -0.1010059237     52.7123260498     79.5964965820     -65.9543991088
121 253    0   24     0.6153411865     -9.8382759094     0.1963345432     -0.0240353965     1.3294036388     -0.1010059237     52.7123260498     79.5964965820     -65.9543991088
122 206    0   23     0.6775936126     -9.6515188217     -0.0454921483     -0.0282965183     1.3877277374     -0.0828961467     52.7123260498     79.5964965820     -65.9543991088
123 159    0   23     0.4166123390     -9.8119382858     0.2130948066     -0.0466726112     1.3890594291     -0.0653190135     52.7123260498     79.5964965820     -65.9543991088
124 111    1   21     0.4166123390     -9.8119382858     0.2130948066     -0.0466726112     1.3890594291     -0.0653190135     52.7123260498     79.5964965820     -65.9543991088
125  63    1   21     0.5890036106     -9.7640523910     0.2298550844     -0.0408135652     1.3680200576     -0.0706454181     52.7123260498     79.5964965820     -65.9543991088
126  15    0   22     0.4214009761     -9.6994056701     0.2250664234     -0.0509337329     1.5256815910     -0.1071312785     52.7123260498     79.5964965820     -65.9543991088
126 223    1   21     0.4214009761     -9.6994056701     0.2250664234     -0.0509337329     1.5256815910     -0.1071312785     52.7123260498     79.5964965820     -65.9543991088
127 175    1   23     0.4214009761     -9.6922225952     0.1771799468     -0.0757015037     1.4812061786     -0.0283005123     52.7123260498     79.5964965820     -65.9543991088
128 128    1   23     0.6871709346     -9.6922225952     0.2945018005     -0.1135189652     1.4218167304     0.0627809810     53.4128227233     79.5964965820     -63.9302215576
129  80    2   21     0.6871709346     -9.6922225952     0.2945018005     -0.1135189652     1.4218167304     0.0627809810     53.4128227233     79.5964965820     -63.9302215576
130  32    2   22     0.4980193138     -9.7664461135     0.1436594247     -0.1268349766     1.4814724922     0.0990005207     53.4128227233     79.5964965820     -63.9302215576
130 240    1   21     0.2897131729     -9.7496862411     0.0239432382     -0.1332266569     1.4745481014     0.1197734947     53.4128227233     79.5964965820     -63.9302215576
131 193    1   20     0.2897131729     -9.7496862411     0.0239432382     -0.1332266569     1.4745481014     0.1197734947     53.4128227233     79.5964965820     -63.9302215576
132 146    2   21     0.2418267011     -9.8167276382     0.2226721048     -0.1524017095     1.3975815773     0.1139144539     53.4128227233     79.5964965820     -63.9302215576
133  99    2   21     0.3088677406     -9.7377147674     0.0407035017     -0.1657177209     1.4742817878     0.0816897201     53.4128227233     79.5964965820     -63.9302215576
134  51    3   20     0.3088677406     -9.7377147674     0.0407035017     -0.1657177209     1.4742817878     0.0816897201     53.4128227233     79.5964965820     -63.9302215576
135   3    4   21     0.1029559254     -9.6706733703     0.1819685935     -0.1907518196     1.7059803962     0.0361489653     53.4128227233     79.5964965820     -63.9302215576
135 211    5   20     -0.0454921483     -9.8622188568     0.2561926364     -0.1662503623     1.5563083648     0.1362853527     55.6894340515     78.3665313720     -60.7252769470
136 164    6   20     -0.0454921483     -9.8622188568     0.2561926364     -0.1662503623     1.5563083648     0.1362853527     55.6894340515     78.3665313720     -60.7252769470
137 117    6   20     0.3447826147     -9.7209539413     0.1867572593     -0.1369551420     1.2907872200     0.2004685163     55.6894340515     78.3665313720     -60.7252769470
138  69    6   20     0.3304166793     -9.7975721359     0.0957729530     -0.1281665802     1.3144897222     0.2049959659     55.6894340515     78.3665313720     -60.7252769470
139  22    6   19     0.3304166793     -9.7975721359     0.0957729530     -0.1281665802     1.3144897222     0.2049959659     55.6894340515     78.3665313720     -60.7252769470
139 230    7   17     0.0718297100     -9.7927837371     0.0095772953     -0.1108557701     1.3688189983     0.1629173755     55.6894340515     78.3665313720     -60.7252769470
140 183    7   17     0.0143659424     -9.7496862411     0.1149275422     -0.0975397586     1.3456492424     0.1256325364     55.6894340515     78.3665313720     -60.7252769470
141 135    7   16     0.0143659424     -9.7496862411     0.1149275422     -0.0975397586     1.3456492424     0.1256325364     55.6894340515     78.3665313720     -60.7252769470
142  88    7   16     0.0095772953     -9.7448978424     0.0263375616     -0.0924796772     1.1429795026     0.1591888809     55.6894340515     78.3665313720     -60.7252769470
143  41    7   16     0.1005615949     -9.7520809173     -0.0909842967     -0.0922133541     0.9789263725     0.1639826393     56.3899307250     79.7722091674     -57.6890144348
143 249    7   17     0.1005615949     -9.7520809173     -0.0909842967     -0.0922133541     0.9789263725     0.1639826393     56.3899307250     79.7722091674     -57.6890144348
144 202    6   17     0.0694353866     -9.8191213607     0.1987288665     -0.1140516042     1.0348535776     0.1152460455     56.3899307250     79.7722091674     -57.6890144348
145 154    8   17     0.0694353866     -9.8526420593     0.3088677406     -0.0583907032     1.0369840860     0.0862171554     56.3899307250     79.7722091674     -57.6890144348
146 106    8   17     0.0694353866     -9.8526420593     0.3088677406     -0.0583907032     1.0369840860     0.0862171554     56.3899307250     79.7722091674     -57.6890144348
147  57    8   16     0.0814070034     -9.5102539062     -0.8092814445     -0.0418788480     0.9166074752     0.0675747442     56.3899307250     79.7722091674     -57.6890144348
148   9    8   16     0.0071829710     -9.9340486526     0.2298550844     -0.1140516042     0.8897090911     0.0334857678     56.3899307250     79.7722091674     -57.6890144348
148 217    7   16     0.0071829710     -9.9340486526     0.2298550844     -0.1140516042     0.8897090911     0.0334857678     56.3899307250     79.7722091674     -57.6890144348
149 169    8   17     0.2418267011     -9.7353200912     -0.0646467447     -0.0631844615     0.8601475715     -0.0040653762     56.3899307250     79.7722091674     -57.6890144348
150 121    8   17     0.1149275422     -9.8263044357     0.1699969768     -0.0557274913     0.9062209129     0.0020599868     56.3899307250     79.7722091674     -57.6890144348
151  73    7   16     0.1149275422     -9.8263044357     0.1699969768     -0.0557274913     0.9062209129     0.0020599868     56.3899307250     79.7722091674     -57.6890144348
152  25    7   15     0.1316878080     -9.8071498870     -0.1843629074     -0.0282965183     0.8260585784     -0.0176477060     56.2148056030     78.8936614990     -53.8093414306
152 233    7   15     0.0071829710     -9.7353200912     -0.1508424043     -0.0266985988     0.8420377731     -0.0618568515     56.2148056030     78.8936614990     -53.8093414306
153 185    7   16     0.0071829710     -9.7353200912     -0.1508424043     -0.0266985988     0.8420377731     -0.0618568515     56.2148056030     78.8936614990     -53.8093414306
154 137    7   16     0.1316878080     -9.7903900146     -0.0981672668     -0.0349545240     0.6971595764     -0.0389533185     56.2148056030     78.8936614990     -53.8093414306
155  90    7   16     0.2083061695     -9.7856006622     -0.1101388931     -0.0232364368     0.7096766948     -0.0773034191     56.2148056030     78.8936614990     -53.8093414306
156  42    7   16     0.2083061695     -9.7856006622     -0.1101388931     -0.0232364368     0.7096766948     -0.0773034191     56.2148056030     78.8936614990     -53.8093414306
156 250    6   16     0.2681642532     -9.7832069396     -0.2945018005     -0.0133825898     0.8103457450     -0.1305674433     56.2148056030     78.8936614990     -53.8093414306
157 202    7   16     0.1292934894     -9.7185602188     -0.0981672668     -0.0354871630     0.9837201118     -0.1872936344     56.2148056030     78.8936614990     -53.8093414306
158 155    8   17     0.1292934894     -9.7185602188     -0.0981672668     -0.0354871630     0.9837201118     -0.1872936344     56.2148056030     78.8936614990     -53.8093414306
159 107    9   20     0.1388707752     -9.8550367355     -0.0407035017     -0.0338892412     0.8835837364     -0.1444160938     57.4406738281     76.9608535766     -53.3032989501
160  60    9   20     0.3064734458     -9.7185602188     -0.1436594247     -0.0333566045     0.7672018527     -0.1279042482     57.4406738281     76.9608535766     -53.3032989501
161  12    9   20     0.3064734458     -9.7185602188     -0.1436594247     -0.0333566045     0.7672018527     -0.1279042482     57.4406738281     76.9608535766     -53.3032989501
161 221    9   20     0.3184450626     -9.7856006622     0.0023943238     -0.0496021318     0.8050192832     -0.1449487304     57.4406738281     76.9608535766     -53.3032989501
162 172    8   19     0.1867572593     -9.6802511215     -0.2226721048     -0.0453410100     0.8327165603     -0.1777061080     57.4406738281     76.9608535766     -53.3032989501
163 125    9   19     0.1867572593     -9.6802511215     -0.2226721048     -0.0453410100     0.8327165603     -0.1777061080     57.4406738281     76.9608535766     -53.3032989501
164  77    9   18     0.2154891252     -9.7113771438     -0.2849245071     -0.0775657558     0.6958280086     -0.1231104969     57.4406738281     76.9608535766     -53.3032989501
165  30    8   19     0.4812590599     -9.8694019317     -0.0550694465     -0.0815605545     0.5677280426     -0.0906194305     57.4406738281     76.9608535766     -53.3032989501
165 238    8   20     0.4812590599     -9.8694019317     -0.0550694465     -0.0815605545     0.5677280426     -0.0906194305     57.4406738281     76.9608535766     -53.3032989501
166 190    9   18     0.3304166793     -9.7640523910     -0.0622524166     -0.0477378892     0.6207257270     -0.1271052837     56.3899307250     79.0693664550     -50.2670326232
167 142    9   18     0.2585869789     -9.8215160369     0.0311262083     -0.0112520289     0.4271109580     -0.0706454181     56.3899307250     79.0693664550     -50.2670326232
168  94    7   18     0.2585869789     -9.8215160369     0.0311262083     -0.0112520289     0.4271109580     -0.0706454181     56.3899307250     79.0693664550     -50.2670326232
169  46    6   17     0.4477385520     -9.7425031661     -0.2490096569     0.0537300968     0.0273643970     0.0039242279     56.3899307250     79.0693664550     -50.2670326232
169 254    6   18     0.6704106330     -9.6275758743     -0.3806974601     0.0334897565     -0.1004692792     0.0289583225     56.3899307250     79.0693664550     -50.2670326232
170 206    6   19     0.6704106330     -9.6275758743     -0.3806974601     0.0334897565     -0.1004692792     0.0289583225     56.3899307250     79.0693664550     -50.2670326232
171 158    5   20     0.5004136562     -9.8646135330     0.0933786296     -0.0179100332     0.0489363288     0.0153759946     56.3899307250     79.0693664550     -50.2670326232
172 109    5   20     0.4956250190     -9.8215160369     0.1819685935     0.0129831051     0.0300275993     -0.0187129859     56.3899307250     79.0693664550     -50.2670326232
173  61    6   21     0.4956250190     -9.8215160369     0.1819685935     0.0129831051     0.0300275993     -0.0187129859     56.3899307250     79.0693664550     -50.2670326232
174  13    6   20     0.5004136562     -9.7712354660     -0.0885899734     0.0651818561     0.0183095111     -0.0378880381     54.8138122558     78.1908187866     -49.7609901428
174 221    5   19     0.4573158264     -9.7329254150     -0.2897131729     0.0446752071     0.0148473501     -0.0341595554     54.8138122558     78.1908187866     -49.7609901428
175 173    4   20     0.4573158264     -9.7329254150     -0.2897131729     0.0446752071     0.0148473501     -0.0341595554     54.8138122558     78.1908187866     -49.7609901428
176 126    5   19     0.2442210197     -9.7903900146     -0.0718297100     0.0137820672     -0.0176437115     -0.0448123645     54.8138122558     78.1908187866     -49.7609901428
177  78    6   19     0.2418267011     -9.6730680465     -0.0981672668     0.0148473477     -0.1502711534     -0.0163161039     54.8138122558     78.1908187866     -49.7609901428
178  31    6   20     0.2418267011     -9.6730680465     -0.0981672668     0.0148473477     -0.1502711534     -0.0163161039     54.8138122558     78.1908187866     -49.7609901428
178 239    5   20     0.4477385520     -9.6802511215     -0.0718297100     0.0143147048     -0.3734474182     0.0438722515     54.8138122558     78.1908187866     -49.7609901428
179 191    5   20     0.4644988059     -9.7544746398     -0.1628140068     0.0225706315     -0.3686536550     0.0417416858     54.8138122558     78.1908187866     -49.7609901428
180 143    6   21     0.4644988059     -9.7544746398     -0.1628140068     0.0225706315     -0.3686536550     0.0417416858     54.8138122558     78.1908187866     -49.7609901428
181  95    7   21     0.1532367229     -9.7903900146     -0.2394323587     -0.0083225069     -0.3723821401     0.0510628938     54.8138122558     78.1908187866     -49.7609901428
182  48    7   22     0.2011231899     -9.6730680465     0.0167602658     -0.0208395552     -0.6381696701     0.1197734947     56.5650520324     79.2450790405     -51.7851676940
183   0    7   22     0.2011231899     -9.6730680465     0.0167602658     -0.0208395552     -0.6381696701     0.1197734947     56.5650520324     79.2450790405     -51.7851676940
183 207    7   21     0.1939402198     -9.6730680465     -0.1268991470     -0.0591896533     -0.9673413276     0.2675812005     56.5650520324     79.2450790405     -51.7851676940
184 160    6   23     0.5890036106     -9.7017993927     0.3423882961     -0.0874195957     -1.3716154098     0.3626574993     56.5650520324     79.2450790405     -51.7851676940
185 112    6   23     0.5890036106     -9.7017993927     0.3423882961     -0.0874195957     -1.3716154098     0.3626574993     56.5650520324     79.2450790405     -51.7851676940
186  64    6   22     0.4788647174     -9.9867238998     0.3328109979     -0.0464062929     -1.5644311904     0.3227094650     56.5650520324     79.2450790405     -51.7851676940
187  16    4   20     0.2154891252     -9.8861627578     0.0598580884     0.0425446462     -1.6057108879     0.2023327589     56.5650520324     79.2450790405     -51.7851676940
187 223    2   17     0.2154891252     -9.8861627578     0.0598580884     0.0425446462     -1.6057108879     0.2023327589     56.5650520324     79.2450790405     -51.7851676940
188 176    1   15     0.5267512321     -9.8143329620     0.2178834438     0.1014014005     -1.7154346466     0.2305626869     56.5650520324     79.2450790405     -51.7851676940
189 128    0   14     0.0766183614     -9.8885564804     -0.1340821266     0.1485400676     -1.6461915016     0.2020664453     58.1411705017     78.3665313720     -54.3153877258
190  80    0   12     0.0766183614     -9.8885564804     -0.1340821266     0.1485400676     -1.6461915016     0.2020664453     58.1411705017     78.3665313720     -54.3153877258
191  33    0   11     0.0119716191     -9.7305316925     -0.1484480619     0.1426810169     -1.8565844535     0.2241710186     58.1411705017     78.3665313720     -54.3153877258
191 242   -2   11     0.3759088277     -9.7353200912     0.0407035017     0.0966076374     -2.0225019454     0.2342911720     58.1411705017     78.3665313720     -54.3153877258
192 194   -3   11     0.3759088277     -9.7353200912     0.0407035017     0.0966076374     -2.0225019454     0.2342911720     58.1411705017     78.3665313720     -54.3153877258
193 146   -3   12     0.3040791034     -9.7209539413     0.1580253696     0.0784978628     -1.8746940612     0.1506666421     58.1411705017     78.3665313720     -54.3153877258
194  98   -3   12     0.3016848087     -9.6539134979     -0.3160507440     0.0689103364     -1.6416640281     0.0968699550     58.1411705017     78.3665313720     -54.3153877258
195  50   -3   12     0.3016848087     -9.6539134979     -0.3160507440     0.0689103364     -1.6416640281     0.0968699550     58.1411705017     78.3665313720     -54.3153877258
196   3   -3   11     0.2346437215     -9.7879953384     0.2873188495     0.0476047229     -1.3436517715     0.0486660146     58.1411705017     78.3665313720     -54.3153877258
196 211   -2   10     0.0383091812     -9.8598251342     -0.0215489125     0.1298976535     -1.1316609382     0.0071200699     58.3162918090     77.1365661621     -57.8576927185
197 164   -2   10     0.0383091812     -9.8598251342     -0.0215489125     0.1298976535     -1.1316609382     0.0071200699     58.3162918090     77.1365661621     -57.8576927185
198 116   -2   10     0.0526751232     -9.7688407897     -0.0143659424     0.1482737302     -1.0994361686     -0.0043316965     58.3162918090     77.1365661621     -57.8576927185
199  69   -2   10     0.1316878080     -9.7281370162     0.2274607658     0.1349577307     -1.0570912361     -0.0389533185     58.3162918090     77.1365661621     -57.8576927185
200  21   -2    9     0.1316878080     -9.7281370162     0.2274607658     0.1349577307     -1.0570912361     -0.0389533185     58.3162918090     77.1365661621     -57.8576927185
200 230   -3    9     -0.0885899734     -9.8454589843     0.0622524166     0.1437463045     -0.9875817298     -0.1071312785     58.3162918090     77.1365661621     -57.8576927185
201 183   -3    9     0.1125332117     -9.7113771438     0.1364764571     0.1429473304     -1.0682767629     -0.1524056911     58.3162918090     77.1365661621     -57.8576927185
202 136   -3    9     0.1125332117     -9.7113771438     0.1364764571     0.1429473304     -1.0682767629     -0.1524056911     58.3162918090     77.1365661621     -57.8576927185
203  89   -3    9     -0.2394323587     -9.6539134979     0.5291455268     0.1354903697     -0.9082182884     -0.1830325126     58.3162918090     77.1365661621     -57.8576927185
204  42   -2    9     0.7374516487     -9.5964498519     0.1819685935     0.1112552523     -0.7636065006     -0.1239094495     57.4406738281     78.0151138305     -61.4000015258
204 251   -2   10     0.7374516487     -9.5964498519     0.1819685935     0.1112552523     -0.7636065006     -0.1239094495     57.4406738281     78.0151138305     -61.4000015258
205 203   -1    9     0.1173218607     -9.9675693511     0.4956250190     0.0745030641     -0.5068738460     -0.1649227380     57.4406738281     78.0151138305     -61.4000015258
206 155   -1    8     0.1388707752     -9.8382759094     0.2394323587     0.1243049263     -0.4970199584     -0.1409539222     57.4406738281     78.0151138305     -61.4000015258
207 107   -2    8     0.1388707752     -9.8382759094     0.2394323587     0.1243049263     -0.4970199584     -0.1409539222     57.4406738281     78.0151138305     -61.4000015258
208  59   -2    9     0.7254800796     -9.5174369812     -0.5339341640     0.0260327935     -0.4863671779     -0.0743739032     57.4406738281     78.0151138305     -61.4000015258
209  11   -2   10     0.4453442096     -9.9508094787     0.5985808849     -0.1055293560     -0.3694526195     -0.0970111083     57.4406738281     78.0151138305     -61.4000015258
209 219   -3   11     0.4453442096     -9.9508094787     0.5985808849     -0.1055293560     -0.3694526195     -0.0970111083     57.4406738281     78.0151138305     -61.4000015258
210 171   -4   12     0.2011231899     -9.7257432937     0.6464673995     -0.0757015037     -0.2149869441     -0.1817009162     57.4406738281     78.0151138305     -61.4000015258
211 124   -4   11     0.2202777862     -9.7401084899     0.3304166793     -0.0418788480     -0.3100632429     -0.0831624603     56.0396804809     79.4207916259     -63.0868148803
212  76   -4    8     0.2202777862     -9.7401084899     0.3304166793     -0.0418788480     -0.3100632429     -0.0831624603     56.0396804809     79.4207916259     -63.0868148803
213  27   -4    6     0.3423882961     -9.7161655426     0.1101388931     -0.0421451663     -0.4104659080     -0.0634547758     56.0396804809     79.4207916259     -63.0868148803
213 236   -5    6     0.1005615949     -9.7520809173     0.0598580884     -0.0690435028     -0.5683937549     -0.0930163192     56.0396804809     79.4207916259     -63.0868148803
214 187   -6    7     0.1005615949     -9.7520809173     0.0598580884     -0.0690435028     -0.5683937549     -0.0930163192     56.0396804809     79.4207916259     -63.0868148803
215 139   -7    8     0.2968961238     -9.7496862411     0.2107004880     -0.0738372707     -0.8120767593     -0.0791676616     56.0396804809     79.4207916259     -63.0868148803
216  91   -8    7     0.2968961238     -9.7448978424     0.2633756160     -0.0741035890     -0.8131420135     -0.0629221343     56.0396804809     79.4207916259     -63.0868148803
217  43   -8    8     0.2968961238     -9.7448978424     0.2633756160     -0.0741035890     -0.8131420135     -0.0629221343     56.0396804809     79.4207916259     -63.0868148803
217 251   -8    8     0.3064734458     -9.8502473831     0.1963345432     -0.0482705307     -0.8245937347     -0.0458776426     56.0396804809     79.4207916259     -63.0868148803
218 204   -8    7     0.6081582069     -9.7305316925     0.0095772953     -0.0187089920     -0.8014239311     -0.0336269140     56.0396804809     79.4207916259     -63.0868148803
219 155   -8    7     0.6081582069     -9.7305316925     0.0095772953     -0.0187089920     -0.8014239311     -0.0336269140     56.0396804809     79.4207916259     -63.0868148803
220 107   -8    6     0.4597101688     -9.7832069396     0.1747856235     -0.0261659598     -0.6560131072     -0.0370890760     55.3391838073     79.0693664550     -62.0747261047
221  59   -8    7     0.5483001708     -9.7377147674     0.0023943238     0.0073903808     -0.5398974895     -0.0298984336     55.3391838073     79.0693664550     -62.0747261047
222  11   -8    7     0.5483001708     -9.7377147674     0.0023943238     0.0073903808     -0.5398974895     -0.0298984336     55.3391838073     79.0693664550     -62.0747261047
222 218   -8    8     0.7374516487     -9.7065887451     -0.0359148550     0.0084556627     -0.4485496997     0.0076527109     55.3391838073     79.0693664550     -62.0747261047
223 170   -8    9     0.6153411865     -9.8167276382     0.1484480619     -0.0040613842     -0.3350973129     0.0265614414     55.3391838073     79.0693664550     -62.0747261047
224 122   -8    9     0.6153411865     -9.8167276382     0.1484480619     -0.0040613842     -0.3350973129     0.0265614414     55.3391838073     79.0693664550     -62.0747261047
225  74   -9   10     0.6009752750     -9.8430643081     0.0981672668     0.0236359095     -0.3175201892     0.0734337854     55.3391838073     79.0693664550     -62.0747261047
226  26  -11   10     0.6967482089     -9.7568693161     -0.1173218607     0.0393488044     -0.3297709226     0.0302899217     55.3391838073     79.0693664550     -62.0747261047
226 234  -14   11     0.6967482089     -9.7568693161     -0.1173218607     0.0393488044     -0.3297709226     0.0302899217     55.3391838073     79.0693664550     -62.0747261047
227 187  -15   11     0.6129468917     -9.7041940689     0.0502807998     0.0167115869     -0.4347010612     -0.0599926090     55.1640625000     78.5422439575     -63.2554969787
228 139  -17   11     0.2154891252     -9.8406705856     0.1364764571     0.0337560772     -0.4448212623     -0.0695801353     55.1640625000     78.5422439575     -63.2554969787
229  91  -18   12     0.2154891252     -9.8406705856     0.1364764571     0.0337560772     -0.4448212623     -0.0695801353     55.1640625000     78.5422439575     -63.2554969787
230  43  -17   12     0.5626660346     -9.6898279190     -0.0095772953     0.0470720863     -0.3702516078     -0.0405512428     55.1640625000     78.5422439575     -63.2554969787
230 251  -16   12     0.3878804397     -9.8167276382     0.2130948066     0.0380171985     -0.2956819534     -0.0490734863     55.1640625000     78.5422439575     -63.2554969787
231 203  -15   12     0.3878804397     -9.8167276382     0.2130948066     0.0380171985     -0.2956819534     -0.0490734863     55.1640625000     78.5422439575     -63.2554969787
232 155  -16   12     0.4237952709     -9.8239097595     0.2059118509     0.0593228101     -0.1401509761     -0.0514703655     55.1640625000     78.5422439575     -63.2554969787
233 107  -17   13     0.2585869789     -9.6706733703     0.0407035017     0.0763673067     -0.2533370256     -0.0730422973     55.1640625000     78.5422439575     -63.2554969787
234  59  -18   14     0.2585869789     -9.6706733703     0.0407035017     0.0763673067     -0.2533370256     -0.0730422973     55.1640625000     78.5422439575     -63.2554969787
235  11  -18   14     0.2657699346     -9.7233486175     0.0598580884     0.0641165733     -0.2376241683     -0.0509377241     53.9381942749     77.6636886596     -65.4483566284
235 219  -16   15     0.3735145092     -9.6467304229     0.0263375616     0.0340223979     -0.1494721889     -0.0328279542     53.9381942749     77.6636886596     -65.4483566284
236 172  -15   16     0.3735145092     -9.6467304229     0.0263375616     0.0340223979     -0.1494721889     -0.0328279542     53.9381942749     77.6636886596     -65.4483566284
237 125  -14   16     0.2322494029     -9.7856006622     0.3208393812     -0.0032624247     -0.0400146007     -0.0022011361     53.9381942749     77.6636886596     -65.4483566284
238  78  -13   16     0.3830918121     -9.8310928344     0.3663315296     0.0228369522     0.0340224027     0.0409427261     53.9381942749     77.6636886596     -65.4483566284
239  30  -12   17     0.3830918121     -9.8310928344     0.3663315296     0.0228369522     0.0340224027     0.0409427261     53.9381942749     77.6636886596     -65.4483566284
239 238  -11   17     0.3399939537     -9.8047552108     0.1436594247     0.0302939176     0.1091246843     0.0249635195     53.9381942749     77.6636886596     -65.4483566284
240 190  -11   15     0.0981672668     -9.8406705856     0.4094293594     0.0412130403     0.0619860172     -0.0131202626     53.9381942749     77.6636886596     -65.4483566284
241 142  -10   14     0.0981672668     -9.8406705856     0.4094293594     0.0412130403     0.0619860172     -0.0131202626     53.9381942749     77.6636886596     -65.4483566284
242  94  -10   13     0.2945018005     -9.6730680465     0.1221105098     0.0715735435     -0.0160457906     -0.0014021751     54.4635658264     78.5422439575     -65.2796707153
243  46   -9   13     0.4621044635     -9.6179981231     -0.0287318849     0.0289623165     -0.0144478678     0.0068537497     54.4635658264     78.5422439575     -65.2796707153
243 255   -8   13     0.4621044635     -9.6179981231     -0.0287318849     0.0289623165     -0.0144478678     0.0068537497     54.4635658264     78.5422439575     -65.2796707153
244 207   -7   13     0.1484480619     -9.8382759094     0.4932306766     -0.0165784335     0.0135157477     0.0177728757     54.4635658264     78.5422439575     -65.2796707153
245 159   -7   15     0.5339341640     -9.7544746398     0.2514039993     0.0017976593     0.1357567071     0.0689063453     54.4635658264     78.5422439575     -65.2796707153
246 111   -7   15     0.5339341640     -9.7544746398     0.2514039993     0.0017976593     0.1357567071     0.0689063453     54.4635658264     78.5422439575     -65.2796707153
247  63   -5   14     0.4836534023     -9.7425031661     0.1149275422     -0.0091214685     0.2510733366     0.0667757892     54.4635658264     78.5422439575     -65.2796707153
248  15   -5   15     0.5267512321     -9.7544746398     0.0598580884     -0.0176437129     0.2827654361     0.0792928314     54.4635658264     78.5422439575     -65.2796707153
248 224   -5   15     0.5267512321     -9.7544746398     0.0598580884     -0.0176437129     0.2827654361     0.0792928314     54.4635658264     78.5422439575     -65.2796707153
249 176   -5   15     0.3854861259     -9.7975721359     0.1652083396     -0.0354871630     0.3405569076     0.0707705879     54.4635658264     78.5422439575     -65.2796707153
250 128   -5   16     0.5411171436     -9.7616577148     0.1699969768     -0.0296281223     0.3815702247     0.0734337854     54.4635658264     78.5422439575     -65.2796707153
251  81   -5   15     0.5411171436     -9.7616577148     0.1699969768     -0.0296281223     0.3815702247     0.0734337854     54.4635658264     78.5422439575     -65.2796707153
252  34   -6   15     0.3447826147     -9.7951784133     0.0095772953     -0.0211058735     0.4888972282     0.0582535362     54.4635658264     78.5422439575     -65.2796707153
252 242   -6   16     0.2968961238     -9.7185602188     -0.1053502440     -0.0365524435     0.4817065715     0.0670421075     54.4635658264     78.5422439575     -65.2796707153
253 194   -6   16     0.2968961238     -9.7185602188     -0.1053502440     -0.0365524435     0.4817065715     0.0670421075     54.4635658264     78.5422439575     -65.2796707153
254 147   -6   17     0.2059118509     -9.7305316925     0.0598580884     -0.0762341499     0.5434928417     0.0795591545     54.4635658264     78.5422439575     -65.2796707153
255  99   -5   18     0.4429498672     -9.7233486175     0.0143659424     -0.0967407989     0.7070135116     0.1003321290     54.4635658264     78.5422439575     -65.2796707153
  0  51   -5   19     0.4429498672     -9.7233486175     0.0143659424     -0.0967407989     0.7070135116     0.1003321290     54.4635658264     78.5422439575     -65.2796707153
  1   3   -5   20     -0.0143659424     -9.9292602539     0.2921074867     -0.0927459907     0.8564190864     0.0835539627     54.4635658264     78.5422439575     -65.2796707153
  1 211   -4   20     0.0981672668     -9.8047552108     0.0957729530     -0.0645160627     0.8798552513     0.0827549934     56.0396804809     79.0693664550     -63.0868148803
  2 162   -4   20     0.0981672668     -9.8047552108     0.0957729530     -0.0645160627     0.8798552513     0.0827549934     56.0396804809     79.0693664550     -63.0868148803
  3 114   -3   19     -0.0191545906     -9.7137708663     -0.0071829710     -0.0858216762     0.9858507156     0.0707705879     56.0396804809     79.0693664550     -63.0868148803
  4  65   -2   18     0.4142179965     -9.5629291534     0.0143659424     -0.1460100269     1.1397837400     0.1141807794     56.0396804809     79.0693664550     -63.0868148803
  5  17    0   18     0.4142179965     -9.5629291534     0.0143659424     -0.1460100269     1.1397837400     0.1141807794     56.0396804809     79.0693664550     -63.0868148803
  5 224    0   20     0.0526751232     -9.8047552108     0.2154891252     -0.1542659521     1.5152951240     0.1067238092     56.0396804809     79.0693664550     -63.0868148803
  6 176    1   20     -0.0861956501     -9.9364433288     0.2681642532     -0.1151168823     1.5840057373     0.1035279631     56.0396804809     79.0693664550     -63.0868148803
  7 128    3   18     -0.0861956501     -9.9364433288     0.2681642532     -0.1151168823     1.5840057373     0.1035279631     56.0396804809     79.0693664550     -63.0868148803
  8  80    3   16     -0.1292934894     -9.8215160369     0.2130948066     -0.0733046245     1.4742817878     0.0880813980     56.0396804809     79.0693664550     -63.0868148803
  9  31    3   14     -0.1364764571     -9.7185602188     -0.1436594247     -0.0602549362     1.4108976364     0.0494649744     58.8416671752     78.3665313720     -60.7252769470
  9 240    3   14     -0.1364764571     -9.7185602188     -0.1436594247     -0.0602549362     1.4108976364     0.0494649744     58.8416671752     78.3665313720     -60.7252769470
 10 193    5   14     -0.0957729530     -9.6227865219     -0.2585869789     -0.1124536871     1.4891958236     0.0148433542     58.8416671752     78.3665313720     -60.7252769470
 11 146    6   15     -0.0718297100     -9.7568693161     0.0454921483     -0.1742399787     1.6721577644     0.0289583225     58.8416671752     78.3665313720     -60.7252769470
 12  98    7   17     -0.0718297100     -9.7568693161     0.0454921483     -0.1742399787     1.6721577644     0.0289583225     58.8416671752     78.3665313720     -60.7252769470
 13  51    8   16     0.0047886476     -9.8622188568     0.4094293594     -0.1542659521     1.6838757991     0.1075227737     58.8416671752     78.3665313720     -60.7252769470
 14   3    9   15     0.1843629074     -9.8071498870     0.1197161788     -0.1044640779     1.4894621372     0.1908809852     58.8416671752     78.3665313720     -60.7252769470
 14 211    9   14     0.1843629074     -9.8071498870     0.1197161788     -0.1044640779     1.4894621372     0.1908809852     58.8416671752     78.3665313720     -60.7252769470
 15 163    7   11     -0.1556310415     -9.8574304580     -0.1867572593     -0.0522653341     1.5642980575     0.1445412731     58.8416671752     78.3665313720     -60.7252769470
 16 116    6   10     -0.1843629074     -9.7401084899     -0.4884420394     -0.0008655433     1.3656232357     0.0763633155     57.9660453796     78.5422439575     -56.1708793640
 17  69    6   10     -0.1843629074     -9.7401084899     -0.4884420394     -0.0008655433     1.3656232357     0.0763633155     57.9660453796     78.5422439575     -56.1708793640
 18  21    6   11     -0.0574637699     -9.7281370162     -0.4621044635     -0.0344218850     1.2950483512     0.0097832717     57.9660453796     78.5422439575     -56.1708793640
 18 229    6   12     -0.0454921483     -9.6467304229     0.0119716191     -0.0751688718     1.5688254833     -0.0461439657     57.9660453796     78.5422439575     -56.1708793640
 19 182    8   14     -0.0454921483     -9.6467304229     0.0119716191     -0.0751688718     1.5688254833     -0.0461439657     57.9660453796     78.5422439575     -56.1708793640
 20 135    9   16     -0.2083061695     -9.8334875106     0.4214009761     -0.0663803005     1.5294101238     0.0246971988     57.9660453796     78.5422439575     -56.1708793640
 21  86    9   14     -0.0430978250     -9.8263044357     0.0814070034     -0.0096541080     1.0953083038     0.1016637206     57.9660453796     78.5422439575     -56.1708793640
 22  38    8   12     -0.0430978250     -9.8263044357     0.0814070034     -0.0096541080     1.0953083038     0.1016637206     57.9660453796     78.5422439575     -56.1708793640
 22 245    6   10     -0.0981672668     -9.8167276382     -0.2897131729     0.0127167868     0.9999655723     0.0806244277     57.9660453796     78.5422439575     -56.1708793640
 23 198    5    9     -0.1747856235     -9.7353200912     -0.5123852729     0.0305602335     1.0273965597     0.0031252670     57.4406738281     77.6636886596     -52.2912101745
 24 150    5   10     -0.1747856235     -9.7353200912     -0.5123852729     0.0305602335     1.0273965597     0.0031252670     57.4406738281     77.6636886596     -52.2912101745
 25 102    6   11     -0.1484480619     -9.7233486175     -0.4860476970     -0.0008655433     1.0449737310     -0.0472092437     57.4406738281     77.6636886596     -52.2912101745
 26  54    6   13     -0.1556310415     -9.7927837371     -0.0790126848     -0.0416125297     1.1099559068     -0.0711780548     57.4406738281     77.6636886596     -52.2912101745
 27   7    7   14     -0.1556310415     -9.7927837371     -0.0790126848     -0.0416125297     1.1099559068     -0.0711780548     57.4406738281     77.6636886596     -52.2912101745
 27 216    8   14     -0.1987288665     -9.7472915649     -0.0263375616     -0.0117846691     1.1139506101     -0.0956795120     57.4406738281     77.6636886596     -52.2912101745
 28 169    8   13     -0.0383091812     -9.7209539413     0.0981672668     -0.0043277053     0.8886438369     -0.0498724460     57.4406738281     77.6636886596     -52.2912101745
 29 121    8   13     -0.0383091812     -9.7209539413     0.0981672668     -0.0043277053     0.8886438369     -0.0498724460     57.4406738281     77.6636886596     -52.2912101745
 30  73    8   13     0.0000000000     -9.8813743591     -0.0646467447     0.0020639784     0.6862404823     0.0055221486     57.4406738281     77.6636886596     -52.2912101745
 31  24    7   12     0.0000000000     -9.7951784133     -0.3615428924     0.0143147048     0.6723918437     -0.0205772256     57.4406738281     77.6636886596     -52.2912101745
 31 231    6   13     0.0000000000     -9.7951784133     -0.3615428924     0.0143147048     0.6723918437     -0.0205772256     57.4406738281     77.6636886596     -52.2912101745
 32 182    6   14     -0.1245048284     -9.7377147674     -0.2514039993     -0.0136489105     0.6920995235     -0.0392196416     57.7909202575     76.6094360351     -51.6164855957
 33 135    7   14     -0.0885899734     -9.6658849716     -0.2394323587     -0.0570590972     0.6462924480     -0.0477418851     57.7909202575     76.6094360351     -51.6164855957
 34  87    8   15     -0.0885899734     -9.6658849716     -0.2394323587     -0.0570590972     0.6462924480     -0.0477418851     57.7909202575     76.6094360351     -51.6164855957
 35  40    8   16     -0.0191545906     -9.6587018966     -0.0383091812     -0.0855553531     0.6020833015     -0.0312300324     57.7909202575     76.6094360351     -51.6164855957
 35 248    8   17     0.0670410633     -9.8382759094     -0.0095772953     -0.0762341499     0.3927556514     0.0057884688     57.7909202575     76.6094360351     -51.6164855957
 36 200    8   16     0.0670410633     -9.8382759094     -0.0095772953     -0.0762341499     0.3927556514     0.0057884688     57.7909202575     76.6094360351     -51.6164855957
 37 152    7   14     0.0263375616     -9.8143329620     -0.1939402198     -0.0605212593     0.2446816444     0.0180391969     57.7909202575     76.6094360351     -51.6164855957
 38 105    5   13     -0.0191545906     -9.8334875106     -0.1460537433     -0.0360198020     0.1735741615     0.0100495922     57.7909202575     76.6094360351     -51.6164855957
 39  57    5   13     -0.0191545906     -9.8334875106     -0.1460537433     -0.0360198020     0.1735741615     0.0100495922     57.7909202575     76.6094360351     -51.6164855957
 40   9    5   13     -0.1029559254     -9.6874332427     -0.1963345432     -0.0171110725     0.0606544113     -0.0030000963     57.4406738281     76.2580108642     -50.9417610168
 40 217    4   12     0.0239432382     -9.7664461135     -0.1580253696     -0.0251006793     -0.1153832077     0.0129791128     57.4406738281     76.2580108642     -50.9417610168
 41 170    4   13     0.0239432382     -9.7664461135     -0.1580253696     -0.0251006793     -0.1153832077     0.0129791128     57.4406738281     76.2580108642     -50.9417610168
 42 122    5   14     0.0143659424     -9.7688407897     -0.0766183614     -0.0258996367     -0.1870233345     0.0020599868     57.4406738281     76.2580108642     -50.9417610168
 43  75    4   14     0.0215489125     -9.7903900146     -0.0119716191     -0.0067245869     -0.3342983722     0.0175065541     57.4406738281     76.2580108642     -50.9417610168
 44  27    3   13     0.0215489125     -9.7903900146     -0.0119716191     -0.0067245869     -0.3342983722     0.0175065541     57.4406738281     76.2580108642     -50.9417610168
 44 235    4   12     0.1340821266     -9.7425031661     -0.1987288665     -0.0083225069     -0.5153960704     0.0436059284     57.4406738281     76.2580108642     -50.9417610168
 45 187    3   11     0.0957729530     -9.8095445632     0.0670410633     -0.0117846691     -0.5697254180     0.0199034357     57.4406738281     76.2580108642     -50.9417610168
 46 139    2   11     0.0957729530     -9.8095445632     0.0670410633     -0.0117846691     -0.5697254180     0.0199034357     57.4406738281     76.2580108642     -50.9417610168
 47  91    1   12     0.1915459060     -9.7688407897     0.1939402198     0.0140483846     -0.5574746608     -0.0384206771     58.4914169311     76.9608535766     -50.9417610168
 48  43    1   10     0.1029559254     -9.7903900146     0.0718297100     0.0436099243     -0.5577409744     -0.0549325275     58.4914169311     76.9608535766     -50.9417610168
 48 251    1    8     0.1029559254     -9.7903900146     0.0718297100     0.0436099243     -0.5577409744     -0.0549325275     58.4914169311     76.9608535766     -50.9417610168
 49 203    0    7     0.1053502440     -9.7305316925     -0.0095772953     0.0531974506     -0.6786503314     -0.0322953176     58.4914169311     76.9608535766     -50.9417610168
 50 155   -1    5     0.1077445626     -9.8694019317     0.0598580884     0.0859548377     -0.8866463661     -0.0152508234     58.4914169311     76.9608535766     -50.9417610168
 51 108   -2    4     0.1077445626     -9.8694019317     0.0598580884     0.0859548377     -0.8866463661     -0.0152508234     58.4914169311     76.9608535766     -50.9417610168
 52  60   -2    3     0.0790126848     -9.8741912841     0.0000000000     0.1136521339     -0.8909074783     -0.0802329444     58.4914169311     76.9608535766     -50.9417610168
 53  11   -2    2     0.1316878080     -9.7257432937     -0.0981672668     0.1022003650     -0.7774550914     -0.1497424983     58.4914169311     76.9608535766     -50.9417610168
 53 219   -2    2     0.1316878080     -9.7257432937     -0.0981672668     0.1022003650     -0.7774550914     -0.1497424983     58.4914169311     76.9608535766     -50.9417610168
 54 172   -2    2     0.1747856235     -9.6802511215     -0.1245048284     0.0816937065     -0.5596052169     -0.1968811607     58.4914169311     77.6636886596     -51.6164855957
 55 124   -1    2     0.3759088277     -9.7305316925     0.1436594247     0.0417456865     -0.3952857017     -0.1888915538     58.4914169311     77.6636886596     -51.6164855957
 56  77   -1    2     0.3759088277     -9.7305316925     0.1436594247     0.0417456865     -0.3952857017     -0.1888915538     58.4914169311     77.6636886596     -51.6164855957
 57  29   -1    2     0.4094293594     -9.7664461135     -0.0023943238     0.0278970360     -0.2751753091     -0.1651890754     58.4914169311     77.6636886596     -51.6164855957
 57 237    0    1     0.3711201906     -9.7808122634     -0.0646467447     0.0204400706     -0.2360262393     -0.1018048763     58.4914169311     77.6636886596     -51.6164855957
 58 189    0    0     0.3711201906     -9.7808122634     -0.0646467447     0.0204400706     -0.2360262393     -0.1018048763     58.4914169311     77.6636886596     -51.6164855957
 59 142    0    0     0.2681642532     -9.6203927993     0.0287318849     -0.0011318624     -0.1665166759     -0.0610578966     58.4914169311     77.6636886596     -51.6164855957
 60  94    0    0     0.4094293594     -9.6610965728     -0.0383091812     -0.0424114894     -0.0690435028     -0.0117886614     58.4914169311     77.6636886596     -51.6164855957
 61  47    0    0     0.4094293594     -9.6610965728     -0.0383091812     -0.0424114894     -0.0690435028     -0.0117886614     58.4914169311     77.6636886596     -51.6164855957
 61 255    0    0     0.3064734458     -9.7903900146     -0.0646467447     -0.0677119016     0.0031292619     0.0334857678     57.4406738281     77.6636886596     -51.9538459777
 62 207    0    0     0.2561926364     -9.7879953384     -0.1340821266     -0.0615865325     0.0167115917     0.0667757892     57.4406738281     77.6636886596     -51.9538459777
 63 159    0    0     0.2561926364     -9.7879953384     -0.1340821266     -0.0615865325     0.0167115917     0.0667757892     57.4406738281     77.6636886596     -51.9538459777
 64 111    0    0     0.2250664234     -9.8239097595     -0.1388707752     -0.0149805116     0.0055261440     0.0870161151     57.4406738281     77.6636886596     -51.9538459777
 65  63    0    0     0.2059118509     -9.7951784133     -0.1149275422     0.0278970360     -0.0053929829     0.0867498016     57.4406738281     77.6636886596     -51.9538459777
 66  15    0    0     0.2059118509     -9.7951784133     -0.1149275422     0.0278970360     -0.0053929829     0.0867498016     57.4406738281     77.6636886596     -51.9538459777
 66 223    0    0     0.1723913097     -9.7832069396     -0.0885899734     0.0513332128     -0.0179100298     0.0750317096     57.4406738281     77.6636886596     -51.9538459777
 67 175    0    0     0.2011231899     -9.7065887451     -0.0478864765     0.0534637689     -0.0184426727     0.0457364940     57.4406738281     77.6636886596     -51.9538459777
 68 127    0    0     0.2011231899     -9.7065887451     -0.0478864765     0.0534637689     -0.0184426727     0.0457364940     57.4406738281     77.6636886596     -51.9538459777
 69  79    0    0     0.1604196929     -9.7281370162     -0.0287318849     0.0231032729     -0.0136489081     0.0254961609     57.4406738281     77.6636886596     -51.9538459777
 70  31    0    0     0.2083061695     -9.7377147674     -0.0502807998     -0.0021971445     -0.0179100298     0.0071200699     58.3162918090     77.1365661621     -53.8093414306
 70 238    0    0     0.2083061695     -9.7377147674     -0.0502807998     -0.0021971445     -0.0179100298     0.0071200699     58.3162918090     77.1365661621     -53.8093414306
 71 190    0    0     0.2011231899     -9.7999668121     -0.0383091812     -0.0272312402     -0.0179100298     0.0180391969     58.3162918090     77.1365661621     -53.8093414306
 72 142    0    0     0.1604196929     -9.7592630386     -0.0646467447     -0.0440094089     -0.0099204254     0.0364152860     58.3162918090     77.1365661621     -53.8093414306
 73  94    0    0     0.1604196929     -9.7592630386     -0.0646467447     -0.0440094089     -0.0099204254     0.0364152860     58.3162918090     77.1365661621     -53.8093414306
 74  46    0    0     0.1436594247     -9.7448978424     -0.0742240333     -0.0464062929     -0.0149805078     0.0191044788     58.3162918090     77.1365661621     -53.8093414306
 74 254    0    0     0.0742240333     -9.7712354660     -0.1125332117     -0.0514663743     -0.0786310291     0.0049895086     58.3162918090     77.1365661621     -53.8093414306
 75 206    0    0     0.0742240333     -9.7712354660     -0.1125332117     -0.0514663743     -0.0786310291     0.0049895086     58.3162918090     77.1365661621     -53.8093414306
 76 158    0    0     0.2035175085     -9.7425031661     -0.1292934894     -0.0450746917     -0.1436131477     -0.0131202626     58.3162918090     77.1365661621     -53.8093414306
 77 111    0    0     0.1580253696     -9.8095445632     -0.1101388931     -0.0349545240     -0.0970071220     -0.0381543617     58.1411705017     78.3665313720     -52.9659347534
 78  64    0    0     0.1580253696     -9.8095445632     -0.1101388931     -0.0349545240     -0.0970071220     -0.0381543617     58.1411705017     78.3665313720     -52.9659347534
 79  16    0    0     0.2178834438     -9.7927837371     -0.1173218607     -0.0285628414     -0.1031324744     -0.0368227601     58.1411705017     78.3665313720     -52.9659347534
 79 225    0    0     0.1987288665     -9.7927837371     -0.0981672668     -0.0184426736     -0.1196443319     -0.0139192223     58.1411705017     78.3665313720     -52.9659347534
 80 178    0    0     0.1987288665     -9.7927837371     -0.0981672668     -0.0184426736     -0.1196443319     -0.0139192223     58.1411705017     78.3665313720     -52.9659347534
 81 131    0    0     0.2514039993     -9.7496862411     -0.1843629074     -0.0048603448     -0.1297644977     0.0236319184     58.1411705017     78.3665313720     -52.9659347534
 82  83    0    0     0.2130948066     -9.7401084899     -0.1173218607     0.0127167868     -0.0988713550     0.0486660146     58.1411705017     78.3665313720     -52.9659347534
 83  35    0    0     0.2130948066     -9.7401084899     -0.1173218607     0.0127167868     -0.0988713550     0.0486660146     58.1411705017     78.3665313720     -52.9659347534
 83 243    0    0     0.1963345432     -9.7544746398     -0.1053502440     0.0071240625     -0.0464062881     0.0566556215     58.1411705017     78.3665313720     -52.9659347534
 84 195    0    0     0.1963345432     -9.7688407897     -0.1460537433     -0.0131162703     0.0073903846     0.0537260961     59.1919136047     79.0693664550     -52.2912101745
 85 147    0    0     0.1963345432     -9.7688407897     -0.1460537433     -0.0131162703     0.0073903846     0.0537260961     59.1919136047     79.0693664550     -52.2912101745
 86  99    0    0     0.1747856235     -9.7760238647     -0.1795742750     -0.0317586803     0.0169779086     0.0731674671     59.1919136047     79.0693664550     -52.2912101745
 87  51    0    0     0.1101388931     -9.8286991119     -0.1867572593     -0.0192416334     0.0188421516     0.0880813980     59.1919136047     79.0693664550     -52.2912101745
 88   3    0    0     0.1101388931     -9.8286991119     -0.1867572593     -0.0192416334     0.0188421516     0.0880813980     59.1919136047     79.0693664550     -52.2912101745
 88 211    0    0     0.0598580884     -9.8095445632     -0.1867572593     0.0143147048     0.0140483880     0.0686400318     59.1919136047     79.0693664550     -52.2912101745
 89 162    0    0     0.0909842967     -9.7568693161     -0.1532367229     0.0452078437     0.0028629419     0.0318878436     59.1919136047     79.0693664550     -52.2912101745
 90 114    0    0     0.0909842967     -9.7568693161     -0.1532367229     0.0452078437     0.0028629419     0.0318878436     59.1919136047     79.0693664550     -52.2912101745
 91  66    0    0     0.1173218607     -9.7616577148     -0.0957729530     0.0505342483     -0.0101867461     0.0233655977     59.1919136047     79.0693664550     -52.2912101745
 92  18    0    0     0.1149275422     -9.7353200912     -0.0646467447     0.0236359095     -0.0003329000     0.0364152860     59.7172851562     76.4337234497     -53.1346168518
 92 226    0    0     0.1149275422     -9.7353200912     -0.0646467447     0.0236359095     -0.0003329000     0.0364152860     59.7172851562     76.4337234497     -53.1346168518
 93 178    0    0     0.1005615949     -9.6946163177     -0.0957729530     -0.0221711564     0.0153799891     0.0433396100     59.7172851562     76.4337234497     -53.1346168518
 94 130    0    0     0.0766183614     -9.7856006622     -0.1556310415     -0.0384166831     0.0175105500     0.0393448114     59.7172851562     76.4337234497     -53.1346168518
 95  83    0    0     0.0766183614     -9.7856006622     -0.1556310415     -0.0384166831     0.0175105500     0.0393448114     59.7172851562     76.4337234497     -53.1346168518
 96  35    0    0     0.0646467447     -9.8167276382     -0.1604196929     -0.0208395552     0.0081893444     0.0185718364     59.7172851562     76.4337234497     -53.1346168518
 96 243    0    0     0.0670410633     -9.7760238647     -0.1292934894     0.0100535845     -0.0016645008     -0.0035327367     59.7172851562     76.4337234497     -53.1346168518
 97 195    0    0     0.0670410633     -9.7760238647     -0.1292934894     0.0100535845     -0.0016645008     -0.0035327367     59.7172851562     76.4337234497     -53.1346168518
 98 147    0    0     0.1173218607     -9.7353200912     -0.0790126848     0.0084556627     -0.0091214656     -0.0059296183     59.7172851562     76.4337234497     -53.1346168518
 99 100    0    0     0.1077445626     -9.7377147674     -0.1029559254     -0.0184426736     -0.0053929829     0.0167075967     59.7172851562     76.4337234497     -53.1346168518
100  52    0    0     0.1077445626     -9.7377147674     -0.1029559254     -0.0184426736     -0.0053929829     0.0167075967     59.7172851562     76.4337234497     -53.1346168518
101   5    0    0     0.0550694465     -9.7712354660     -0.1412650966     -0.0400146055     0.0068577442     0.0369479298     57.4406738281     77.6636886596     -53.3032989501
101 213    0    0     0.0239432382     -9.7520809173     -0.1843629074     -0.0386830043     0.0073903846     0.0172402358     57.4406738281     77.6636886596     -53.3032989501
102 164    0    0     0.0239432382     -9.7520809173     -0.1843629074     -0.0386830043     0.0073903846     0.0172402358     57.4406738281     77.6636886596     -53.3032989501
103 116    0    0     0.0550694465     -9.7927837371     -0.1604196929     -0.0229701161     -0.0163121089     -0.0157834625     57.4406738281     77.6636886596     -53.3032989501
104  69    0    0     0.0742240333     -9.8071498870     -0.1197161788     -0.0083225069     -0.0237690734     -0.0381543617     57.4406738281     77.6636886596     -53.3032989501
105  21    0    0     0.0742240333     -9.8071498870     -0.1197161788     -0.0083225069     -0.0237690734     -0.0381543617     57.4406738281     77.6636886596     -53.3032989501
105 229    0    0     0.1053502440     -9.7736291885     -0.1436594247     0.0009986981     -0.0184426727     -0.0394859580     57.4406738281     77.6636886596     -53.3032989501
106 182    0    0     0.1245048284     -9.7329254150     -0.1388707752     -0.0011318624     -0.0091214656     -0.0259036302     57.4406738281     77.6636886596     -53.3032989501
107 134    0    0     0.1245048284     -9.7329254150     -0.1388707752     -0.0011318624     -0.0091214656     -0.0259036302     57.4406738281     77.6636886596     -53.3032989501
108  87    0    0     0.1173218607     -9.7664461135     -0.1460537433     -0.0171110725     -0.0003329000     -0.0014021751     58.3162918090     77.8394012451     -53.4719810485
109  39    0    0     0.0718297100     -9.7975721359     -0.2107004880     -0.0189753150     0.0076567049     0.0159086346     58.3162918090     77.8394012451     -53.4719810485
109 246    0    0     0.0718297100     -9.7975721359     -0.2107004880     -0.0189753150     0.0076567049     0.0159086346     58.3162918090     77.8394012451     -53.4719810485
110 198    0    0     0.0502807998     -9.7856006622     -0.1628140068     0.0047271814     0.0023303015     0.0020599868     58.3162918090     77.8394012451     -53.4719810485
111 149    0    0     0.0814070034     -9.7616577148     -0.1508424043     0.0196411113     -0.0112520265     -0.0227077865     58.3162918090     77.8394012451     -53.4719810485
112 101    0    0     0.0814070034     -9.7616577148     -0.1508424043     0.0196411113     -0.0112520265     -0.0227077865     58.3162918090     77.8394012451     -53.4719810485
113  53    0    7     0.1556310415     -9.7616577148     -0.1173218607     0.0169779071     -0.0141815481     -0.0208435487     58.3162918090     77.8394012451     -53.4719810485
114   6    0    0     0.1221105098     -9.7712354660     -0.1268991470     -0.0165784335     0.0095209465     0.0145770335     58.3162918090     77.8394012451     -53.4719810485
114 214    0    0     0.1221105098     -9.7712354660     -0.1268991470     -0.0165784335     0.0095209465     0.0145770335     58.3162918090     77.8394012451     -53.4719810485
115 166    0    0     0.0742240333     -9.7329254150     -0.1747856235     -0.0253669977     0.0164452695     0.0385458469     58.8416671752     77.3122711181     -51.6164855957
116 118    0    0     0.0526751232     -9.8023614883     -0.2130948066     -0.0061919460     0.0143147087     0.0377468872     58.8416671752     77.3122711181     -51.6164855957
117  71    0    0     0.0526751232     -9.8023614883     -0.2130948066     -0.0061919460     0.0143147087     0.0377468872     58.8416671752     77.3122711181     -51.6164855957
118  23    0    0     0.1125332117     -9.8095445632     -0.1484480619     0.0244348740     0.0079230251     0.0340184020     58.8416671752     77.3122711181     -51.6164855957
118 231    0    0     0.0191545906     -9.8286991119     -0.1604196929     0.0372182416     0.0105862259     0.0547913789     58.8416671752     77.3122711181     -51.6164855957
119 184    0    0     0.0191545906     -9.8286991119     -0.1604196929     0.0372182416     0.0105862259     0.0547913789     58.8416671752     77.3122711181     -51.6164855957
120 136    0    0     0.0215489125     -9.7305316925     -0.1173218607     0.0446752071     0.0047271828     0.0577208995     58.8416671752     77.3122711181     -51.6164855957
121  88    0    0     0.0095772953     -9.7017993927     -0.0933786296     0.0318918371     0.0047271828     0.0385458469     58.8416671752     77.3122711181     -51.6164855957
122  41    0    0     0.0095772953     -9.7017993927     -0.0933786296     0.0318918371     0.0047271828     0.0385458469     58.8416671752     77.3122711181     -51.6164855957
122 249    0    0     0.0167602658     -9.7065887451     -0.0957729530     0.0089883022     -0.0000665798     0.0049895086     59.1919136047     77.3122711181     -53.3032989501
123 200    0    0     0.0574637699     -9.7640523910     -0.1245048284     -0.0243017172     -0.0064582638     -0.0176477060     59.1919136047     77.3122711181     -53.3032989501
124 153    0    0     0.0574637699     -9.7640523910     -0.1245048284     -0.0243017172     -0.0064582638     -0.0176477060     59.1919136047     77.3122711181     -53.3032989501
125 106    0    0     0.1652083396     -9.7185602188     -0.1388707752     -0.0256333160     0.0143147087     0.0752980232     59.1919136047     77.3122711181     -53.3032989501
126  58    0    0     0.0981672668     -9.8406705856     -0.1436594247     -0.0290954799     0.0100535857     0.0603841018     59.1919136047     77.3122711181     -53.3032989501
127  10    0    0     0.0981672668     -9.8406705856     -0.1436594247     -0.0290954799     0.0100535857     0.0603841018     59.1919136047     77.3122711181     -53.3032989501
127 218    0    0     0.0790126848     -9.8789796829     -0.1915459060     -0.0021971445     0.0036619021     0.0284256820     59.1919136047     77.3122711181     -53.3032989501
128 170    0    0     -0.0191545906     -9.8023614883     -0.1412650966     0.0374845552     0.0063251042     0.0382795314     59.1919136047     77.3122711181     -53.3032989501
129 122    0    0     -0.0191545906     -9.8023614883     -0.1412650966     0.0374845552     0.0063251042     0.0382795314     59.1919136047     77.3122711181     -53.3032989501
130  74    0    0     -0.0191545906     -9.6970109939     -0.0981672668     0.0547953701     0.0057924633     0.0425406503     58.3162918090     77.1365661621     -53.4719810485
131  26    0    0     -0.0263375616     -9.6946163177     -0.0790126848     0.0502679300     -0.0043277025     0.0294909620     58.3162918090     77.1365661621     -53.4719810485
131 234    0    0     -0.0263375616     -9.6946163177     -0.0790126848     0.0502679300     -0.0043277025     0.0294909620     58.3162918090     77.1365661621     -53.4719810485
132 187    0    0     0.0454921483     -9.7041940689     -0.0526751232     0.0223043107     0.0031292619     0.0238982415     58.3162918090     77.1365661621     -53.4719810485
133 139    0    0     -0.0239432382     -9.8430643081     -0.0909842967     -0.0125836300     -0.0048603429     0.0353500080     58.3162918090     77.1365661621     -53.4719810485
134  91    0    0     -0.0239432382     -9.8430643081     -0.0909842967     -0.0125836300     -0.0048603429     0.0353500080     58.3162918090     77.1365661621     -53.4719810485
135  43    0    0     0.0167602658     -9.8382759094     -0.0670410633     -0.0322913217     -0.0165784301     0.0049895086     58.3162918090     77.1365661621     -53.4719810485
135 251    0    0     -0.0047886476     -9.7927837371     -0.1316878080     -0.0559938192     -0.0019308209     -0.0112560212     58.3162918090     77.1365661621     -53.4719810485
136 203    0    0     -0.0047886476     -9.7927837371     -0.1316878080     -0.0559938192     -0.0019308209     -0.0112560212     58.3162918090     77.1365661621     -53.4719810485
137 156    0    0     -0.0263375616     -9.8023614883     -0.1436594247     -0.0490694952     -0.0080561847     -0.0149845051     58.3162918090     77.1365661621     -53.4719810485
138 109    0    0     0.0071829710     -9.7856006622     -0.1532367229     -0.0243017172     -0.0131162667     -0.0197782659     58.1411705017     78.0151138305     -53.6406593322
139  61    0    0     0.0071829710     -9.7856006622     -0.1532367229     -0.0243017172     -0.0131162667     -0.0197782659     58.1411705017     78.0151138305     -53.6406593322
140  14    0    0     0.0215489125     -9.7736291885     -0.1460537433     -0.0117846691     -0.0064582638     -0.0035327367     58.1411705017     78.0151138305     -53.6406593322
140 222    0    0     0.0239432382     -9.7616577148     -0.1699969768     -0.0067245869     -0.0016645008     0.0161749553     58.1411705017     78.0151138305     -53.6406593322
141 174    0    0     0.0239432382     -9.7616577148     -0.1699969768     -0.0067245869     -0.0016645008     0.0161749553     58.1411705017     78.0151138305     -53.6406593322
142 126    0    0     0.0119716191     -9.7999668121     -0.1676026582     0.0049935002     0.0044608631     0.0382795314     58.1411705017     78.0151138305     -53.6406593322
143  78    0    0     -0.0383091812     -9.8047552108     -0.1412650966     0.0164452657     0.0135157477     0.0515955352     58.1411705017     78.0151138305     -53.6406593322
144  30    0    0     -0.0383091812     -9.8047552108     -0.1412650966     0.0164452657     0.0135157477     0.0515955352     58.1411705017     78.0151138305     -53.6406593322
144 238    0    0     -0.0263375616     -9.7353200912     -0.1221105098     0.0140483846     0.0079230251     0.0590525054     58.1411705017     78.0151138305     -53.6406593322
145 190    0    0     -0.0502807998     -9.6946163177     -0.1316878080     -0.0104530680     0.0143147087     0.0665094614     59.8924102783     78.7179489135     -53.9780235290
146 142    0    0     -0.0502807998     -9.6946163177     -0.1316878080     -0.0104530680     0.0143147087     0.0665094614     59.8924102783     78.7179489135     -53.9780235290
147  94    0    0     -0.1053502440     -9.7544746398     -0.1484480619     -0.0349545240     0.0140483880     0.0622483444     59.8924102783     78.7179489135     -53.9780235290
148  46    0    0     -0.1245048284     -9.7999668121     -0.1676026582     -0.0464062929     0.0065914239     0.0361489653     59.8924102783     78.7179489135     -53.9780235290
148 254    0    0     -0.1245048284     -9.7999668121     -0.1676026582     -0.0464062929     0.0065914239     0.0361489653     59.8924102783     78.7179489135     -53.9780235290
149 206    0    0     -0.0838013267     -9.8143329620     -0.1580253696     -0.0352208423     -0.0120509874     -0.0040653762     59.8924102783     78.7179489135     -53.9780235290
150 159    0    0     -0.0766183614     -9.7951784133     -0.1795742750     -0.0171110725     -0.0240353941     -0.0264362716     59.8924102783     78.7179489135     -53.9780235290
151 112    0    0     -0.0766183614     -9.7951784133     -0.1795742750     -0.0171110725     -0.0240353941     -0.0264362716     59.8924102783     78.7179489135     -53.9780235290
152  65    0    0     -0.4549215316     -9.6850395202     0.0287318849     -0.0077898669     -0.0653150129     -0.0120549821     59.8924102783     78.7179489135     -53.9780235290
153  17    0    0     0.0838013267     -9.7113771438     -0.2035175085     -0.0144478702     -0.3417553424     0.0705042743     61.1182785034     77.4879837036     -52.1225280761
153 225    0    0     0.0838013267     -9.7113771438     -0.2035175085     -0.0144478702     -0.3417553424     0.0705042743     61.1182785034     77.4879837036     -52.1225280761
154 178    0    0     -0.1221105098     -9.8191213607     -0.1915459060     -0.0123173105     -0.1593260288     0.0321541666     61.1182785034     77.4879837036     -52.1225280761
155 130    0    0     -0.0622524166     -9.7616577148     -0.1747856235     0.0081893434     -0.1593260288     0.0103159117     61.1182785034     77.4879837036     -52.1225280761
156  83    0    0     -0.0622524166     -9.7616577148     -0.1747856235     0.0081893434     -0.1593260288     0.0103159117     61.1182785034     77.4879837036     -52.1225280761
157  36    0    0     -0.0957729530     -9.7808122634     -0.1628140068     0.0302939176     -0.1380204200     0.0167075967     61.1182785034     77.4879837036     -52.1225280761
157 244    0    0     -0.0502807998     -9.7760238647     -0.1029559254     0.0518658542     -0.0368187618     0.0204360771     61.1182785034     77.4879837036     -52.1225280761
158 196   -1    0     -0.0502807998     -9.7760238647     -0.1029559254     0.0518658542     -0.0368187618     0.0204360771     61.1182785034     77.4879837036     -52.1225280761
