# Supplementary material for: A localization method for wireless capsule endoscopy using side wall cameras and IMU sensor
Source: Sci Rep. 2021 May 27;11:11204. doi: 10.1038/s41598-021-90523-w (PMC8160358; doi:10.1038/s41598-021-90523-w)
Supplement: Supplementary file 1 — Supplementary Information. [file 41598_2021_90523_MOESM1_ESM.zip › data/sup9]

178  42    0    0     -0.2442210197     -9.7496862411     0.6249184608     -0.0056593065     -0.0091214656     0.0108485519     57.9660453796     78.1908187866     -64.6049499511
178 250    0    0     -0.2442210197     -9.7496862411     0.6249184608     -0.0056593065     -0.0091214656     0.0108485519     57.9660453796     78.1908187866     -64.6049499511
179 202    0    0     -0.2154891252     -9.7448978424     0.6584390640     -0.0011318624     -0.0115183472     0.0017936668     57.9660453796     78.1908187866     -64.6049499511
180 154    0    0     -0.2250664234     -9.7329254150     0.6512560367     -0.0027297849     -0.0088551454     -0.0043316965     57.9660453796     78.1908187866     -64.6049499511
181 106    0    0     -0.2250664234     -9.7329254150     0.6512560367     -0.0027297849     -0.0088551454     -0.0043316965     57.9660453796     78.1908187866     -64.6049499511
182  59    0    0     -0.2154891252     -9.7233486175     0.6273128509     -0.0037950649     -0.0136489081     -0.0040653762     59.3670387268     76.0823059082     -64.2675857543
183  11    0    0     -0.2729529142     -9.7472915649     0.6464673995     -0.0029961037     -0.0192416305     -0.0075275382     59.3670387268     76.0823059082     -64.2675857543
183 219    0    0     -0.2729529142     -9.7472915649     0.6464673995     -0.0029961037     -0.0192416305     -0.0075275382     59.3670387268     76.0823059082     -64.2675857543
184 172    0    0     -0.2490096569     -9.7520809173     0.6225241661     0.0060587806     -0.0466726112     -0.0040653762     59.3670387268     76.0823059082     -64.2675857543
185 124    0    0     -0.2059118509     -9.7520809173     0.6249184608     0.0105862236     -0.0597222995     -0.0053969774     59.3670387268     76.0823059082     -64.2675857543
186  76    0    0     -0.2059118509     -9.7520809173     0.6249184608     0.0105862236     -0.0597222995     -0.0053969774     59.3670387268     76.0823059082     -64.2675857543
187  28    0    0     -0.2178834438     -9.7856006622     0.6775936126     0.0124504661     -0.0655813312     -0.0008695349     59.3670387268     76.0823059082     -64.2675857543
187 236    0    0     -0.1843629074     -9.7233486175     0.6608333587     0.0175105466     -0.0820931816     0.0081853504     59.3670387268     76.0823059082     -64.2675857543
188 188    0    0     -0.1843629074     -9.7233486175     0.6608333587     0.0175105466     -0.0820931816     0.0081853504     59.3670387268     76.0823059082     -64.2675857543
189 140    0    0     -0.1843629074     -9.6970109939     0.6536503314     0.0135157465     -0.0645160627     0.0015273462     58.1411705017     76.2580108642     -63.0868148803
190  92    0    0     -0.1867572593     -9.6802511215     0.6464673995     -0.0027297849     -0.0341555595     -0.0006032148     58.1411705017     76.2580108642     -63.0868148803
191  44    0    0     -0.1867572593     -9.6802511215     0.6464673995     -0.0027297849     -0.0341555595     -0.0006032148     58.1411705017     76.2580108642     -63.0868148803
191 252    0    0     -0.2274607658     -9.7233486175     0.6464673995     -0.0200405931     -0.0048603429     0.0009947060     58.1411705017     76.2580108642     -63.0868148803
192 204    0    0     -0.2202777862     -9.7472915649     0.6656219959     -0.0221711564     -0.0059256229     -0.0014021751     58.1411705017     76.2580108642     -63.0868148803
193 156    0    0     -0.2202777862     -9.7472915649     0.6656219959     -0.0221711564     -0.0059256229     -0.0014021751     58.1411705017     76.2580108642     -63.0868148803
194 109    0    0     -0.2442210197     -9.7425031661     0.6368901252     -0.0237690782     -0.0141815481     -0.0008695349     58.1411705017     76.2580108642     -63.0868148803
195  61    0    0     -0.1915459060     -9.7568693161     0.6416787624     -0.0240353965     -0.0248343563     0.0020599868     58.1411705017     76.2580108642     -63.0868148803
196  13    0    0     -0.1915459060     -9.7568693161     0.6416787624     -0.0240353965     -0.0248343563     0.0020599868     58.1411705017     76.2580108642     -63.0868148803
196 221    0    0     -0.1915459060     -9.7520809173     0.6249184608     -0.0280302000     -0.0147141885     -0.0112560212     57.9660453796     76.7851409912     -63.9302215576
197 173    0    0     -0.2298550844     -9.7257432937     0.6416787624     -0.0317586803     -0.0059256229     -0.0267025899     57.9660453796     76.7851409912     -63.9302215576
198 126    0    0     -0.2298550844     -9.7257432937     0.6416787624     -0.0317586803     -0.0059256229     -0.0267025899     57.9660453796     76.7851409912     -63.9302215576
199  78    0    0     -0.2609812974     -9.7209539413     0.6153411865     -0.0306933999     -0.0208395504     -0.0264362716     57.9660453796     76.7851409912     -63.9302215576
200  31    0    0     -0.2394323587     -9.7999668121     0.5913979530     -0.0322913217     -0.0583906936     -0.0163161039     57.9660453796     76.7851409912     -63.9302215576
200 239    0    0     -0.2394323587     -9.7999668121     0.5913979530     -0.0322913217     -0.0583906936     -0.0163161039     57.9660453796     76.7851409912     -63.9302215576
201 192    0    0     -0.1388707752     -9.7664461135     0.6177354812     -0.0245680356     -0.0671792602     -0.0304310750     57.9660453796     76.7851409912     -63.9302215576
202 145    0    0     -0.1676026582     -9.7616577148     0.5746376991     -0.0168447518     -0.0461399650     -0.0384206771     57.9660453796     76.7851409912     -63.9302215576
203  97    0    0     -0.1676026582     -9.7616577148     0.5746376991     -0.0168447518     -0.0461399650     -0.0384206771     57.9660453796     76.7851409912     -63.9302215576
204  50    0    0     -0.1077445626     -9.7113771438     0.6057639122     -0.0285628414     -0.0453410100     -0.0197782659     57.2655487060     78.5422439575     -63.9302215576
205   2    0    0     -0.1484480619     -9.7616577148     0.5794263362     -0.0394819688     -0.0085888252     -0.0325616335     57.2655487060     78.5422439575     -63.9302215576
205 211    0    0     -0.1484480619     -9.7616577148     0.5794263362     -0.0394819688     -0.0085888252     -0.0325616335     57.2655487060     78.5422439575     -63.9302215576
206 163    0    0     -0.1819685935     -9.7760238647     0.5818206787     -0.0346882057     -0.0067245841     -0.0493398046     57.2655487060     78.5422439575     -63.9302215576
207 116    0    0     -0.1340821266     -9.7233486175     0.5746376991     -0.0296281223     -0.0176437115     -0.0469429206     57.2655487060     78.5422439575     -63.9302215576
208  69    0    0     -0.1340821266     -9.7233486175     0.5746376991     -0.0296281223     -0.0176437115     -0.0469429206     57.2655487060     78.5422439575     -63.9302215576
209  21    0    0     -0.1891515731     -9.6922225952     0.5578774452     -0.0429441261     -0.0064582638     -0.0336269140     57.2655487060     78.5422439575     -63.9302215576
209 230    0    0     -0.2514039993     -9.7832069396     0.5602717399     -0.0480042076     -0.0336229205     -0.0139192223     57.2655487060     78.5422439575     -63.9302215576
210 182    0    0     -0.2514039993     -9.7832069396     0.5602717399     -0.0480042076     -0.0336229205     -0.0139192223     57.2655487060     78.5422439575     -63.9302215576
211 135    0    0     -0.0167602658     -9.7568693161     0.5363285064     -0.0429441261     -0.0605212593     0.0007283860     57.2655487060     78.5422439575     -63.9302215576
212  87    0    0     -0.1676026582     -9.8454589843     0.4788647174     -0.0464062929     -0.0229701137     -0.0128539419     58.8416671752     76.9608535766     -63.4241790771
213  40    0    0     -0.1676026582     -9.8454589843     0.4788647174     -0.0464062929     -0.0229701137     -0.0128539419     58.8416671752     76.9608535766     -63.4241790771
213 248    0    0     -0.2226721048     -9.8095445632     0.5770320415     -0.0251006793     -0.0352208423     -0.0248383498     58.8416671752     76.9608535766     -63.4241790771
214 201    0    0     -0.0430978250     -9.7041940689     0.5099909305     0.0116515028     -0.0709077405     0.0151096749     58.8416671752     76.9608535766     -63.4241790771
215 152    0    0     -0.0430978250     -9.7041940689     0.5099909305     0.0116515028     -0.0709077405     0.0151096749     58.8416671752     76.9608535766     -63.4241790771
216 104    0    0     -0.0287318849     -9.7784175872     0.5195682525     0.0308265566     -0.0448083639     0.0300236034     58.8416671752     76.9608535766     -63.4241790771
217  56    0    0     -0.1077445626     -9.7927837371     0.5411171436     0.0350876808     -0.0024634613     0.0348173666     58.8416671752     76.9608535766     -63.4241790771
218   8    0    0     -0.1077445626     -9.7927837371     0.5411171436     0.0350876808     -0.0024634613     0.0348173666     58.8416671752     76.9608535766     -63.4241790771
218 217    0    0     -0.1340821266     -9.7401084899     0.5530887603     0.0420120048     0.0177768707     0.0310888862     58.8416671752     76.9608535766     -63.4241790771
219 168    0    0     -0.1915459060     -9.7448978424     0.5674547195     0.0444088888     0.0231032752     0.0406764078     57.2655487060     78.8936614990     -64.6049499511
220 120    0    0     -0.1915459060     -9.7448978424     0.5674547195     0.0444088888     0.0231032752     0.0406764078     57.2655487060     78.8936614990     -64.6049499511
221  71    0    0     -0.1819685935     -9.7903900146     0.5722434043     0.0478710460     0.0161789512     0.0585198593     57.2655487060     78.8936614990     -64.6049499511
222  23    0    0     -0.2178834438     -9.7640523910     0.5866093158     0.0486700105     0.0143147087     0.0657105064     57.2655487060     78.8936614990     -64.6049499511
222 230    0    0     -0.2178834438     -9.7640523910     0.5866093158     0.0486700105     0.0143147087     0.0657105064     57.2655487060     78.8936614990     -64.6049499511
223 181    0    0     -0.2442210197     -9.7377147674     0.6368901252     0.0526648092     0.0039282226     0.0595851421     57.2655487060     78.8936614990     -64.6049499511
224 133    0    0     -0.1580253696     -9.7137708663     0.6392844200     0.0526648092     0.0015313410     0.0505302524     57.2655487060     78.8936614990     -64.6049499511
225  85    0    0     -0.1580253696     -9.7137708663     0.6392844200     0.0526648092     0.0015313410     0.0505302524     57.2655487060     78.8936614990     -64.6049499511
226  36    0    0     -0.2418267011     -9.7472915649     0.6225241661     0.0515995311     0.0164452695     0.0254961609     57.2655487060     78.8936614990     -64.6049499511
226 244    0    0     -0.2992904472     -9.7113771438     0.6129468917     0.0534637689     0.0009987009     -0.0131202626     59.5421600341     76.9608535766     -63.0868148803
227 196    0    0     -0.2992904472     -9.7113771438     0.6129468917     0.0534637689     0.0009987009     -0.0131202626     59.5421600341     76.9608535766     -63.0868148803
228 147    0    0     -0.1867572593     -9.7305316925     0.6656219959     0.0444088888     -0.0235027527     -0.0309637165     59.5421600341     76.9608535766     -63.0868148803
229 100    0    0     -0.1795742750     -9.7951784133     0.6297071456     0.0284296751     -0.0101867461     -0.0570630931     59.5421600341     76.9608535766     -63.0868148803
230  52    0    0     -0.1795742750     -9.7951784133     0.6297071456     0.0284296751     -0.0101867461     -0.0570630931     59.5421600341     76.9608535766     -63.0868148803
231   4    0    0     -0.2801358699     -9.8478536605     0.6105525493     0.0444088888     -0.0120509874     -0.0895541381     59.5421600341     76.9608535766     -63.0868148803
231 211    0    0     -0.2274607658     -9.8933458328     0.6201298236     0.0867537879     -0.0434767627     -0.1252410411     59.5421600341     76.9608535766     -63.0868148803
232 164    0    0     -0.2274607658     -9.8933458328     0.6201298236     0.0867537879     -0.0434767627     -0.1252410411     59.5421600341     76.9608535766     -63.0868148803
233 116    0    0     -0.1149275422     -9.8430643081     0.6536503314     0.1272344470     -0.0618528604     -0.1545362567     59.5421600341     76.9608535766     -63.0868148803
234  69    0    0     -0.2346437215     -9.8502473831     0.6057639122     0.1623887062     -0.0898164749     -0.1468129730     58.4914169311     78.7179489135     -65.4483566284
235  22    0    0     -0.2346437215     -9.8502473831     0.6057639122     0.1623887062     -0.0898164749     -0.1468129730     58.4914169311     78.7179489135     -65.4483566284
235 231    0    0     -0.1245048284     -9.7784175872     0.6847765922     0.2161853790     -0.1119210481     -0.1260399937     58.4914169311     78.7179489135     -65.4483566284
236 184    0    0     0.1077445626     -9.6395473480     0.5698490142     0.2172506570     -0.1012682437     -0.1225778579     58.4914169311     78.7179489135     -65.4483566284
237 137    0    0     0.1077445626     -9.6395473480     0.5698490142     0.2172506570     -0.1012682437     -0.1225778579     58.4914169311     78.7179489135     -65.4483566284
238  89    0    0     0.0359148550     -9.6467304229     0.5842149734     0.1488063812     -0.0211058712     -0.1585310697     58.4914169311     78.7179489135     -65.4483566284
239  42    0    2     -0.0335205316     -9.6826448440     0.7590005874     0.0899496269     0.0276307153     -0.1686512231     58.4914169311     78.7179489135     -65.4483566284
239 250    0    4     -0.0335205316     -9.6826448440     0.7590005874     0.0899496269     0.0276307153     -0.1686512231     58.4914169311     78.7179489135     -65.4483566284
240 203    1    5     -0.0215489125     -9.7760238647     0.8332246780     0.0537300968     0.0180431900     -0.1340296149     58.4914169311     78.7179489135     -65.4483566284
241 155    1    7     0.0143659424     -9.6443357467     0.6584390640     0.0294949531     0.0116515064     -0.0972774314     58.4914169311     78.7179489135     -65.4483566284
242 107    1    8     0.0143659424     -9.6443357467     0.6584390640     0.0294949531     0.0116515064     -0.0972774314     58.4914169311     78.7179489135     -65.4483566284
243  60    1    9     0.0430978250     -9.6754617691     0.6799879074     -0.0027297849     0.0095209465     -0.0781023788     57.2655487060     78.5422439575     -66.6291198730
244  11    1   10     0.1484480619     -9.6946163177     0.7925210952     -0.0344218850     0.0225706338     -0.0639874076     57.2655487060     78.5422439575     -66.6291198730
244 219    2   11     0.1484480619     -9.6946163177     0.7925210952     -0.0344218850     0.0225706338     -0.0639874076     57.2655487060     78.5422439575     -66.6291198730
245 172    2   12     0.0383091812     -9.7377147674     0.6823822021     -0.0432104492     0.0380172014     -0.0551988506     57.2655487060     78.5422439575     -66.6291198730
246 124    2   11     -0.0311262083     -9.7664461135     0.9242089271     -0.0607875823     0.0321581602     -0.0336269140     57.2655487060     78.5422439575     -66.6291198730
247  77    1   12     -0.0311262083     -9.7664461135     0.9242089271     -0.0607875823     0.0321581602     -0.0336269140     57.2655487060     78.5422439575     -66.6291198730
248  29    1   12     0.0718297100     -9.7616577148     0.7566062927     -0.0490694952     -0.0104530668     -0.0064622583     57.2655487060     78.5422439575     -66.6291198730
248 237    3   12     0.1125332117     -9.7089824676     0.8212530136     -0.0575917339     -0.0107193851     0.0017936668     57.2655487060     78.5422439575     -66.6291198730
249 189    3   13     0.1125332117     -9.7089824676     0.8212530136     -0.0575917339     -0.0107193851     0.0017936668     57.2655487060     78.5422439575     -66.6291198730
250 142    3   12     0.1268991470     -9.7951784133     0.9625181198     -0.0549285364     0.0137820672     0.0015273462     55.6894340515     78.0151138305     -65.1109924316
251  94    3   13     0.1005615949     -9.7377147674     0.7206914424     -0.0301607608     0.0204400730     -0.0024674563     55.6894340515     78.0151138305     -65.1109924316
252  46    3   14     0.1005615949     -9.7377147674     0.7206914424     -0.0301607608     0.0204400730     -0.0024674563     55.6894340515     78.0151138305     -65.1109924316
252 253    3   13     0.0311262083     -9.7520809173     0.8404075622     -0.0368187665     0.0300275993     -0.0203109073     55.6894340515     78.0151138305     -65.1109924316
253 205    2   13     -0.0191545906     -9.8071498870     0.8499849319     -0.0274975585     -0.0011318604     -0.0283005123     55.6894340515     78.0151138305     -65.1109924316
254 158    3   14     -0.0191545906     -9.8071498870     0.8499849319     -0.0274975585     -0.0011318604     -0.0283005123     55.6894340515     78.0151138305     -65.1109924316
255 110    3   13     0.0526751232     -9.6922225952     0.5291455268     -0.0128499507     -0.0314923572     -0.0290994691     55.6894340515     78.0151138305     -65.1109924316
  0  63    3   13     0.1149275422     -9.7448978424     0.8308303833     -0.0309597229     -0.0264322757     -0.0320289969     55.6894340515     78.0151138305     -65.1109924316
  1  15    4   15     0.1149275422     -9.7448978424     0.8308303833     -0.0309597229     -0.0264322757     -0.0320289969     55.6894340515     78.0151138305     -65.1109924316
  1 223    4   16     0.0478864765     -9.7544746398     0.6464673995     -0.0277638792     -0.0141815481     -0.0293657922     56.9153022766     77.8394012451     -65.6170349121
  2 176    4   16     0.1364764571     -9.7281370162     0.7230857849     -0.0304270792     -0.0173773899     -0.0293657922     56.9153022766     77.8394012451     -65.6170349121
  3 128    5   17     0.1364764571     -9.7281370162     0.7230857849     -0.0304270792     -0.0173773899     -0.0293657922     56.9153022766     77.8394012451     -65.6170349121
  4  81    5   17     0.2107004880     -9.7616577148     0.8044927597     -0.0384166831     -0.0075235438     -0.0298984336     56.9153022766     77.8394012451     -65.6170349121
  5  32    5   17     0.1460537433     -9.8502473831     0.9170259475     -0.0115183484     0.0167115917     -0.0381543617     56.9153022766     77.8394012451     -65.6170349121
  5 241    5   17     0.1460537433     -9.8502473831     0.9170259475     -0.0115183484     0.0167115917     -0.0381543617     56.9153022766     77.8394012451     -65.6170349121
  6 193    4   16     0.0957729530     -9.7760238647     0.8787168502     0.0247011923     0.0191084728     -0.0386869955     56.9153022766     77.8394012451     -65.6170349121
  7 145    5   15     0.1771799468     -9.7856006622     0.6871709346     0.0553280115     -0.0056593031     -0.0338932323     56.9153022766     77.8394012451     -65.6170349121
  8  97    5   15     0.1771799468     -9.7856006622     0.6871709346     0.0553280115     -0.0056593031     -0.0338932323     56.9153022766     77.8394012451     -65.6170349121
  9  49    5   16     0.1939402198     -9.6754617691     0.6967482089     0.0438762474     0.0385498428     -0.0567967653     55.5143089294     77.4879837036     -66.6291198730
 10   1    5   18     0.2370380401     -9.6395473480     0.7733665466     0.0108525443     0.0603880929     -0.0599926090     55.5143089294     77.4879837036     -66.6291198730
 10 208    6   18     0.2370380401     -9.6395473480     0.7733665466     0.0108525443     0.0603880929     -0.0599926090     55.5143089294     77.4879837036     -66.6291198730
 11 159    6   18     0.1604196929     -9.6826448440     0.7398460388     -0.0157794723     0.0657145023     -0.0586610126     55.5143089294     77.4879837036     -66.6291198730
 12 111    5   19     0.0526751232     -9.6970109939     0.6249184608     -0.0504010915     0.0294949579     -0.0338932323     55.5143089294     77.4879837036     -66.6291198730
 13  63    5   18     0.0526751232     -9.6970109939     0.6249184608     -0.0504010915     0.0294949579     -0.0338932323     55.5143089294     77.4879837036     -66.6291198730
 14  15    4   19     0.1268991470     -9.7760238647     0.7781552314     -0.0714403867     -0.0003329000     -0.0080601787     55.5143089294     77.4879837036     -66.6291198730
 14 222    5   20     0.2418267011     -9.7975721359     0.8930827140     -0.0522653341     -0.0120509874     0.0033915877     55.5143089294     77.4879837036     -66.6291198730
 15 174    6   21     0.2418267011     -9.7975721359     0.8930827140     -0.0522653341     -0.0120509874     0.0033915877     55.5143089294     77.4879837036     -66.6291198730
 16 126    6   20     0.2322494029     -9.8167276382     0.8835054397     -0.0144478702     -0.0059256229     -0.0030000963     55.8645591735     79.2450790405     -66.9664840698
 17  78    5   18     0.2154891252     -9.7305316925     0.7159028053     0.0124504661     0.0105862259     -0.0181803436     55.8645591735     79.2450790405     -66.9664840698
 18  29    5   18     0.2154891252     -9.7305316925     0.7159028053     0.0124504661     0.0105862259     -0.0181803436     55.8645591735     79.2450790405     -66.9664840698
 18 237    5   18     0.2130948066     -9.6347589492     0.7422403812     -0.0008655433     0.0505342531     -0.0330942749     55.8645591735     79.2450790405     -66.9664840698
 19 189    5   18     0.0670410633     -9.6898279190     0.5554831027     -0.0224374747     0.0329571223     -0.0208435487     55.8645591735     79.2450790405     -66.9664840698
 20 141    6   18     0.0670410633     -9.6898279190     0.5554831027     -0.0224374747     0.0329571223     -0.0208435487     55.8645591735     79.2450790405     -66.9664840698
 21  92    6   19     0.1077445626     -9.6706733703     0.3926690864     -0.0573254156     0.0151136693     0.0063211088     55.8645591735     79.2450790405     -66.9664840698
 22  44    7   21     0.2968961238     -9.8741912841     0.8858997344     -0.0831584739     0.0265654349     -0.0053969774     55.8645591735     79.2450790405     -66.9664840698
 22 252    8   20     0.2968961238     -9.8741912841     0.8858997344     -0.0831584739     0.0265654349     -0.0053969774     55.8645591735     79.2450790405     -66.9664840698
 23 204    7   20     0.5506944656     -9.7784175872     0.9098430633     -0.0474715662     0.0231032752     -0.0557314872     55.8645591735     79.2450790405     -66.9664840698
 24 156    7   21     0.5028079986     -9.7879953384     0.6895652294     -0.0120509898     0.0766336250     -0.0994079971     57.6157989501     79.5964965820     -64.9423065185
 25 108    6   21     0.5028079986     -9.7879953384     0.6895652294     -0.0120509898     0.0766336250     -0.0994079971     57.6157989501     79.5964965820     -64.9423065185
 26  60    5   22     0.3064734458     -9.8023614883     0.6560447216     -0.0083225069     0.1645192861     -0.1249747395     57.6157989501     79.5964965820     -64.9423065185
 27  12    5   21     0.2107004880     -9.7903900146     0.7542119503     -0.0019308235     0.1506706333     -0.0983427143     57.6157989501     79.5964965820     -64.9423065185
 27 219    4   20     0.2107004880     -9.7903900146     0.7542119503     -0.0019308235     0.1506706333     -0.0983427143     57.6157989501     79.5964965820     -64.9423065185
 28 171    5   21     0.3352053165     -9.6802511215     0.6871709346     -0.0024634637     0.1080594062     -0.0493398046     57.6157989501     79.5964965820     -64.9423065185
 29 123    4   21     0.5578774452     -9.6802511215     0.7566062927     0.0113851857     0.1144510865     -0.0301647520     57.6157989501     79.5964965820     -64.9423065185
 30  75    3   20     0.5578774452     -9.6802511215     0.7566062927     0.0113851857     0.1144510865     -0.0301647520     57.6157989501     79.5964965820     -64.9423065185
 31  27    4   22     0.3926690864     -9.6994056701     0.7135085105     0.0052598214     0.1456105470     -0.0253709888     57.6157989501     79.5964965820     -64.9423065185
 31 235    4   22     0.4118237018     -9.7185602188     0.9266032218     -0.0152468309     0.1629213571     -0.0061959381     54.9889373779     78.7179489135     -64.0988998413
 32 187    3   21     0.4118237018     -9.7185602188     0.9266032218     -0.0152468309     0.1629213571     -0.0061959381     54.9889373779     78.7179489135     -64.0988998413
 33 140    1   22     0.3256280183     -9.7975721359     0.8667451858     -0.0064582672     0.2100600242     0.0236319184     54.9889373779     78.7179489135     -64.0988998413
 34  92    1   20     0.2992904472     -9.6323642730     0.8547736167     0.0071240625     0.2124569177     0.0518618583     54.9889373779     78.7179489135     -64.0988998413
 35  43    1   21     0.2992904472     -9.6323642730     0.8547736167     0.0071240625     0.2124569177     0.0518618583     54.9889373779     78.7179489135     -64.0988998413
 35 251    0   22     0.3519655704     -9.5581398010     0.9146316528     -0.0133825898     0.1951460933     0.0763633155     54.9889373779     78.7179489135     -64.0988998413
 36 203    1   20     0.2561926364     -9.6060266494     1.0056159496     -0.0647823810     0.1533338308     0.0673084259     54.9889373779     78.7179489135     -64.0988998413
 37 155    1   19     0.2561926364     -9.6060266494     1.0056159496     -0.0647823810     0.1533338308     0.0673084259     54.9889373779     78.7179489135     -64.0988998413
 38 107    0   18     0.1915459060     -9.8382759094     1.4509601593     -0.0874195957     0.1301639795     0.0555903387     54.9889373779     78.7179489135     -64.0988998413
 39  59    0   15     0.0359148550     -9.8478536605     1.3168780803     -0.0453410100     0.1442789459     0.0550576972     57.6157989501     78.8936614990     -64.2675857543
 40  11    0   12     0.0359148550     -9.8478536605     1.3168780803     -0.0453410100     0.1442789459     0.0550576972     57.6157989501     78.8936614990     -64.2675857543
 40 219    0   11     0.0670410633     -9.6802511215     0.9098430633     -0.0139152299     0.0915475559     0.0782275485     57.6157989501     78.8936614990     -64.2675857543
 41 171    0    8     0.0885899734     -9.7401084899     0.9936443328     -0.0301607608     0.0393488044     0.0707705879     57.6157989501     78.8936614990     -64.2675857543
 42 122    0    6     0.0885899734     -9.7401084899     0.9936443328     -0.0301607608     0.0393488044     0.0707705879     57.6157989501     78.8936614990     -64.2675857543
 43  73    0    6     -0.0598580884     -9.7377147674     0.9361805915     -0.0506674098     0.0020639815     0.0430732917     57.6157989501     78.8936614990     -64.2675857543
 44  25    0    5     0.0215489125     -9.7856006622     1.0032216310     -0.0496021318     -0.0903491115     0.0262951231     57.6157989501     78.8936614990     -64.2675857543
 44 233    0    3     0.0215489125     -9.7856006622     1.0032216310     -0.0496021318     -0.0903491115     0.0262951231     57.6157989501     78.8936614990     -64.2675857543
 45 185    0    1     0.0909842967     -9.6132097244     0.7709722518     -0.0397482872     -0.1310961008     -0.0056632986     57.6157989501     78.8936614990     -64.2675857543
 46 137    0    0     -0.1173218607     -9.7448978424     0.7350573539     -0.0693098258     -0.1718430757     -0.0245720291     57.4406738281     77.6636886596     -64.7736282348
 47  90    0    1     -0.1173218607     -9.7448978424     0.7350573539     -0.0693098258     -0.1718430757     -0.0245720291     57.4406738281     77.6636886596     -64.7736282348
 48  43    0    1     0.0598580884     -9.7927837371     0.6751992702     -0.0911480808     -0.2783711194     -0.0104570603     57.4406738281     77.6636886596     -64.7736282348
 48 251    0    0     0.0933786296     -9.7640523910     0.6057639122     -0.0962081527     -0.3470817089     -0.0272352337     57.4406738281     77.6636886596     -64.7736282348
 49 203    0    0     0.0933786296     -9.7640523910     0.6057639122     -0.0962081527     -0.3470817089     -0.0272352337     57.4406738281     77.6636886596     -64.7736282348
 50 155    0    0     0.1316878080     -9.7305316925     0.5842149734     -0.0935449600     -0.3931551170     -0.0378880381     57.4406738281     77.6636886596     -64.7736282348
 51 107    0    0     0.3543598890     -9.6682786941     0.5363285064     -0.1057956814     -0.4086017131     -0.0181803436     57.4406738281     77.6636886596     -64.7736282348
 52  60    0    0     0.3543598890     -9.6682786941     0.5363285064     -0.1057956814     -0.4086017131     -0.0181803436     57.4406738281     77.6636886596     -64.7736282348
 53  12    1    0     0.3591485500     -9.6970109939     0.5506944656     -0.1129863262     -0.3715831995     -0.0093917798     57.4406738281     77.6636886596     -64.7736282348
 53 220    1   -1     0.5147795677     -9.7281370162     0.4740760803     -0.1161821722     -0.2908881950     0.0049895086     57.4406738281     77.6636886596     -64.7736282348
 54 172    1   -1     0.5147795677     -9.7281370162     0.4740760803     -0.1161821722     -0.2908881950     0.0049895086     57.4406738281     77.6636886596     -64.7736282348
 55 124    1    0     0.3854861259     -9.7712354660     0.4477385520     -0.1169811367     -0.1798326873     -0.0133865821     56.7401771545     77.3122711181     -64.7736282348
 56  77    0    0     0.2801358699     -9.8526420593     0.4525271415     -0.0922133541     -0.1073936104     -0.0189793090     56.7401771545     77.3122711181     -64.7736282348
 57  29    0    0     0.2801358699     -9.8526420593     0.4525271415     -0.0922133541     -0.1073936104     -0.0189793090     56.7401771545     77.3122711181     -64.7736282348
 57 237    0    0     0.2825301933     -9.8741912841     0.4166123390     -0.0610539007     -0.0623855018     -0.0195119457     56.7401771545     77.3122711181     -64.7736282348
 58 190    0    0     0.3902747631     -9.8526420593     0.3950634002     -0.0117846691     -0.0296281147     -0.0320289969     56.7401771545     77.3122711181     -64.7736282348
 59 142    0    0     0.3902747631     -9.8526420593     0.3950634002     -0.0117846691     -0.0296281147     -0.0320289969     56.7401771545     77.3122711181     -64.7736282348
 60  94    0    0     0.2609812974     -9.8143329620     0.4621044635     0.0199074277     0.0116515064     -0.0362901163     56.7401771545     77.3122711181     -64.7736282348
 61  46    0    0     0.2202777862     -9.6826448440     0.5099909305     0.0281633520     0.0441425704     -0.0144518623     56.7401771545     77.3122711181     -64.7736282348
 61 254    0    0     0.2202777862     -9.6826448440     0.5099909305     0.0281633520     0.0441425704     -0.0144518623     56.7401771545     77.3122711181     -64.7736282348
 62 205    0    0     0.2346437215     -9.6347589492     0.5052022933     0.0183095092     0.0332234382     0.0119138324     56.3899307250     78.3665313720     -64.4362640380
 63 157    0    0     0.2873188495     -9.7305316925     0.4692874431     -0.0067245869     0.0433436059     0.0236319184     56.3899307250     78.3665313720     -64.4362640380
 64 108    0    0     0.2873188495     -9.7305316925     0.4692874431     -0.0067245869     0.0433436059     0.0236319184     56.3899307250     78.3665313720     -64.4362640380
 65  60    0    0     0.2490096569     -9.7951784133     0.4836534023     -0.0221711564     0.0894169902     0.0137780737     56.3899307250     78.3665313720     -64.4362640380
 66  12    0    0     0.2202777862     -9.8023614883     0.4429498672     -0.0139152299     0.1040645956     0.0044568686     56.3899307250     78.3665313720     -64.4362640380
 66 219    0    0     0.2202777862     -9.8023614883     0.4429498672     -0.0139152299     0.1040645956     0.0044568686     56.3899307250     78.3665313720     -64.4362640380
 67 171    0    0     0.3352053165     -9.8286991119     0.4237952709     0.0033955798     0.1112552404     -0.0000705747     56.3899307250     78.3665313720     -64.4362640380
 68 122    0    0     0.4501328468     -9.7640523910     0.4621044635     0.0076567025     0.1994072151     -0.0173813843     56.3899307250     78.3665313720     -64.4362640380
 69  74    0    0     0.4501328468     -9.7640523910     0.4621044635     0.0076567025     0.1994072151     -0.0173813843     56.3899307250     78.3665313720     -64.4362640380
 70  25    0    0     0.2035175085     -9.7281370162     0.5052022933     0.0127167868     0.2625251054     -0.0272352337     57.6157989501     78.5422439575     -63.5928573608
 70 233    0    0     0.0766183614     -9.6778564453     0.5028079986     0.0108525443     0.2449479579     -0.0171150636     57.6157989501     78.5422439575     -63.5928573608
 71 185    0    0     0.0766183614     -9.6778564453     0.5028079986     0.0108525443     0.2449479579     -0.0171150636     57.6157989501     78.5422439575     -63.5928573608
 72 137    0    1     0.0095772953     -9.7520809173     0.5770320415     -0.0013981833     0.1898196983     -0.0099244203     57.6157989501     78.5422439575     -63.5928573608
 73  89    0    1     0.1292934894     -9.7281370162     0.4668931484     -0.0008655433     0.0819600296     -0.0024674563     57.6157989501     78.5422439575     -63.5928573608
 74  41    0    1     0.1292934894     -9.7281370162     0.4668931484     -0.0008655433     0.0819600296     -0.0024674563     57.6157989501     78.5422439575     -63.5928573608
 74 248    0    1     0.3591485500     -9.6946163177     0.5339341640     -0.0187089920     0.0366856002     0.0121801531     57.6157989501     78.5422439575     -63.5928573608
 75 200    0    1     0.2178834438     -9.7448978424     0.5961865901     -0.0424114894     0.0779652309     0.0252298402     57.6157989501     78.5422439575     -63.5928573608
 76 152    0    1     0.2178834438     -9.7448978424     0.5961865901     -0.0424114894     0.0779652309     0.0252298402     57.6157989501     78.5422439575     -63.5928573608
 77 104    0    1     0.1340821266     -9.7975721359     0.5099909305     -0.0496021318     0.0667797803     0.0476007318     55.3391838073     78.3665313720     -63.0868148803
 78  55    0    1     0.1771799468     -9.8119382858     0.4788647174     -0.0477378892     0.0414793634     0.0523944950     55.3391838073     78.3665313720     -63.0868148803
 79   7    0    0     0.1771799468     -9.8119382858     0.4788647174     -0.0477378892     0.0414793634     0.0523944950     55.3391838073     78.3665313720     -63.0868148803
 79 215    0    0     0.2178834438     -9.7808122634     0.4501328468     -0.0381503629     0.0422783279     0.0417416858     55.3391838073     78.3665313720     -63.0868148803
 80 166    0    0     0.6416787624     -9.5054655075     -0.0023943238     -0.0219048357     0.0782315444     0.0476007318     55.3391838073     78.3665313720     -63.0868148803
 81 118    0    1     0.6416787624     -9.5054655075     -0.0023943238     -0.0219048357     0.0782315444     0.0476007318     55.3391838073     78.3665313720     -63.0868148803
 82  70    1    2     0.0287318849     -9.4623670578     -0.8643508911     -0.1223075270     0.2161853790     0.0446712112     55.3391838073     78.3665313720     -63.0868148803
 83  22    2    5     -0.2537982940     -10.2812261581     1.2642029523     -0.2557339429     0.2060652256     0.1394811992     55.3391838073     78.3665313720     -63.0868148803
 83 231    2    6     -0.2537982940     -10.2812261581     1.2642029523     -0.2557339429     0.2060652256     0.1394811992     55.3391838073     78.3665313720     -63.0868148803
 84 184    1    5     0.5842149734     -9.7448978424     0.6919595718     0.0145810260     0.0915475559     0.1834240150     56.7401771545     77.6636886596     -61.7373657226
 85 136    0    4     0.1340821266     -9.4767332077     0.4477385520     -0.0312260413     0.1469421482     0.1836903381     56.7401771545     77.6636886596     -61.7373657226
 86  88    0    1     0.1340821266     -9.4767332077     0.4477385520     -0.0312260413     0.1469421482     0.1836903381     56.7401771545     77.6636886596     -61.7373657226
 87  41    0    0     -0.1843629074     -9.5461683273     0.5004136562     -0.1859580516     0.2119242668     0.1820924282     56.7401771545     77.6636886596     -61.7373657226
 87 249    0    0     0.3399939537     -9.9172887802     0.3088677406     -0.4397611618     0.1597255229     -0.0229741072     56.7401771545     77.6636886596     -61.7373657226
 88 201    0    0     0.3399939537     -9.9172887802     0.3088677406     -0.4397611618     0.1597255229     -0.0229741072     56.7401771545     77.6636886596     -61.7373657226
 89 154    0    0     0.1652083396     -10.1255950927     -0.0646467447     -0.4631973266     0.3096637725     -0.1478782653     56.7401771545     77.6636886596     -61.7373657226
 90 107    0    0     -0.3687258243     -9.7808122634     0.1340821266     -0.2727784156     0.2553344726     0.1605204963     56.7401771545     77.6636886596     -61.7373657226
 91  59    0    0     -0.3687258243     -9.7808122634     0.1340821266     -0.2727784156     0.2553344726     0.1605204963     56.7401771545     77.6636886596     -61.7373657226
 92  12    0    1     -0.0167602658     -9.9292602539     -0.1604196929     -0.1441457843     0.0023303015     0.0521281766     56.7401771545     77.6636886596     -61.7373657226
 92 220    0    1     -0.1173218607     -9.6132097244     0.0000000000     0.0534637689     -0.0519990062     -0.0951468658     56.3899307250     77.6636886596     -59.7131881713
 93 171    0    0     -0.1173218607     -9.6132097244     0.0000000000     0.0534637689     -0.0519990062     -0.0951468658     56.3899307250     77.6636886596     -59.7131881713
 94 123   -2    1     -0.4549215316     -9.7760238647     0.3352053165     0.0462731266     -0.1723757266     -0.1710481071     56.3899307250     77.6636886596     -59.7131881713
 95  75   -4    2     0.3304166793     -9.7592630386     0.1364764571     0.0015313384     -0.4086017131     -0.3199210643     56.3899307250     77.6636886596     -59.7131881713
 96  27   -3    1     0.3304166793     -9.7592630386     0.1364764571     0.0015313384     -0.4086017131     -0.3199210643     56.3899307250     77.6636886596     -59.7131881713
 96 235   -3    1     0.3663315296     -9.7305316925     0.1652083396     -0.0061919460     -0.2725120782     -0.1737113094     56.3899307250     77.6636886596     -59.7131881713
 97 188   -3    1     0.1580253696     -9.8598251342     0.0526751232     0.0087219829     -0.0749025392     -0.0043316965     56.3899307250     77.6636886596     -59.7131881713
 98 140   -1    0     0.1580253696     -9.8598251342     0.0526751232     0.0087219829     -0.0749025392     -0.0043316965     56.3899307250     77.6636886596     -59.7131881713
 99  92    0    0     0.1245048284     -9.8502473831     0.0718297100     0.0510668849     -0.0474715662     -0.0157834625     56.3899307250     77.6636886596     -59.7131881713
100  44    0    0     0.2011231899     -9.7903900146     0.0790126848     0.1099236373     -0.0815605545     -0.0591936492     57.4406738281     78.7179489135     -60.0505523681
100 252   -1    0     0.2011231899     -9.7903900146     0.0790126848     0.1099236373     -0.0815605545     -0.0591936492     57.4406738281     78.7179489135     -60.0505523681
101 204   -1    0     0.2346437215     -9.6730680465     0.2322494029     0.1264354944     -0.0975397586     -0.0623894929     57.4406738281     78.7179489135     -60.0505523681
102 157   -1    0     0.2466153383     -9.7664461135     0.0167602658     0.0710408973     -0.1047304034     -0.0264362716     57.4406738281     78.7179489135     -60.0505523681
103 109   -1    0     0.2466153383     -9.7664461135     0.0167602658     0.0710408973     -0.1047304034     -0.0264362716     57.4406738281     78.7179489135     -60.0505523681
104  62   -1    1     0.3256280183     -9.7544746398     -0.0478864765     0.0782315444     -0.0900827980     -0.1342959284     57.4406738281     78.7179489135     -60.0505523681
105  14   -2    2     0.0694353866     -9.6778564453     0.4884420394     0.0678450584     -0.0546622180     -0.2789077758     57.4406738281     78.7179489135     -60.0505523681
105 222   -2    2     0.0694353866     -9.6778564453     0.4884420394     0.0678450584     -0.0546622180     -0.2789077758     57.4406738281     78.7179489135     -60.0505523681
106 174   -2    2     0.1340821266     -9.9220771789     0.1747856235     0.0689103364     -0.0970071220     -0.2075339794     57.4406738281     78.7179489135     -60.0505523681
107 126   -2    3     0.0957729530     -9.7975721359     0.1891515731     0.0891506767     -0.2104594945     -0.2389597415     56.3899307250     78.3665313720     -60.3879127502
108  78   -1    2     0.0957729530     -9.7975721359     0.1891515731     0.0891506767     -0.2104594945     -0.2389597415     56.3899307250     78.3665313720     -60.3879127502
109  31   -1    1     0.2442210197     -9.7281370162     0.4022463798     0.0864874744     -0.3358962774     -0.3750493526     56.3899307250     78.3665313720     -60.3879127502
109 239   -2    2     -0.0335205316     -9.8143329620     0.5052022933     0.0476047229     -0.4139280796     -0.3558743000     56.3899307250     78.3665313720     -60.3879127502
110 191   -1    2     -0.0335205316     -9.8143329620     0.5052022933     0.0476047229     -0.4139280796     -0.3558743000     56.3899307250     78.3665313720     -60.3879127502
111 143   -1    2     0.5363285064     -9.7736291885     0.6177354812     0.0433436012     -0.5508166313     -0.3444225549     56.3899307250     78.3665313720     -60.3879127502
112  95   -1    1     0.6536503314     -9.6658849716     0.4022463798     -0.2165848731     -0.2064647197     -0.7313857555     56.3899307250     78.3665313720     -60.3879127502
113  48   -1    1     0.6536503314     -9.6658849716     0.4022463798     -0.2165848731     -0.2064647197     -0.7313857555     56.3899307250     78.3665313720     -60.3879127502
114   0   -1    1     1.8316576004     -8.8566036224     0.0287318849     -0.4200534343     -0.0309597206     -1.1969133567     56.3899307250     78.3665313720     -60.3879127502
114 208    0    0     0.5459058284     -9.2013864517     0.1652083396     -0.0975397586     -0.5292447090     -0.3915612220     52.7123260498     77.8394012451     -61.2313194274
115 161    0    0     0.5459058284     -9.2013864517     0.1652083396     -0.0975397586     -0.5292447090     -0.3915612220     52.7123260498     77.8394012451     -61.2313194274
116 113    0   -1     0.6009752750     -10.1806640625     0.1747856235     0.0537300968     -0.9196701049     0.1578572845     52.7123260498     77.8394012451     -61.2313194274
117  66   -1   -1     1.1636413335     -9.8358821868     0.1436594247     0.1448115825     -1.4278088569     0.1386822338     52.7123260498     77.8394012451     -61.2313194274
118  18   -2   -2     1.1636413335     -9.8358821868     0.1436594247     0.1448115825     -1.4278088569     0.1386822338     52.7123260498     77.8394012451     -61.2313194274
118 227   -2   -3     1.1516697406     -9.8095445632     -0.0239432382     0.2002061843     -1.8057172775     0.2057949066     52.7123260498     77.8394012451     -61.2313194274
119 180   -2   -3     0.8763224601     -9.6898279190     0.0119716191     0.1823627281     -1.7047819137     0.2143171548     52.7123260498     77.8394012451     -61.2313194274
120 132   -2   -2     0.8763224601     -9.6898279190     0.0119716191     0.1823627281     -1.7047819137     0.2143171548     52.7123260498     77.8394012451     -61.2313194274
121  85   -3    0     0.4477385520     -9.7137708663     0.0622524166     0.1687803840     -1.7841453552     0.2582599878     52.7123260498     77.8394012451     -61.2313194274
122  38   -3   -1     0.0119716191     -10.1710872650     0.2370380401     0.1815637588     -2.3556683063     0.3213778734     52.7123260498     77.8394012451     -61.2313194274
122 246   -7   -3     0.0119716191     -10.1710872650     0.2370380401     0.1815637588     -2.3556683063     0.3213778734     52.7123260498     77.8394012451     -61.2313194274
123 200  -12   -3     1.9394021987     -9.6443357467     -0.2921074867     0.2324309110     -3.1698091030     0.1306926250     51.3113327026     78.8936614990     -64.2675857543
124 152  -13   -3     1.4844807624     -9.5054655075     -0.1125332117     0.1599918365     -2.3530051708     0.1908809852     51.3113327026     78.8936614990     -64.2675857543
125 105  -13   -4     1.4844807624     -9.5054655075     -0.1125332117     0.1599918365     -2.3530051708     0.1908809852     51.3113327026     78.8936614990     -64.2675857543
126  58  -14   -2     -0.5171739578     -9.8095445632     0.0838013267     0.0417456865     -1.6986565589     0.3887568664     51.3113327026     78.8936614990     -64.2675857543
127  10  -12    0     0.4525271415     -10.0513706207     0.1939402198     0.0848895549     -2.5295753479     0.3488088607     51.3113327026     78.8936614990     -64.2675857543
127 219  -11    0     0.4525271415     -10.0513706207     0.1939402198     0.0848895549     -2.5295753479     0.3488088607     51.3113327026     78.8936614990     -64.2675857543
128 172  -15    0     1.1373037099     -9.6850395202     -0.0622524166     0.1517359018     -2.6611375808     0.1948757934     51.3113327026     78.8936614990     -64.2675857543
129 125  -14   -1     0.7733665466     -9.6874332427     0.0694353866     0.1275007724     -2.2936158180     0.2185782909     51.3113327026     78.8936614990     -64.2675857543
130  77  -13   -1     0.7733665466     -9.6874332427     0.0694353866     0.1275007724     -2.2936158180     0.2185782909     51.3113327026     78.8936614990     -64.2675857543
131  30  -12   -1     -0.0335205316     -9.6060266494     0.4094293594     0.0795631456     -2.0880165100     0.3045997142     49.5600929260     78.1908187866     -68.9906616210
131 237  -11   -2     -0.1628140068     -9.8526420593     0.1484480619     0.0276307129     -2.5703225135     0.4063339710     49.5600929260     78.1908187866     -68.9906616210
132 189  -13   -3     -0.1628140068     -9.8526420593     0.1484480619     0.0276307129     -2.5703225135     0.4063339710     49.5600929260     78.1908187866     -68.9906616210
133 141  -14   -4     1.4725090026     -9.6012382507     -0.6823822021     -0.0123173105     -2.8438331604     0.3498741149     49.5600929260     78.1908187866     -68.9906616210
134  94  -14   -3     0.9026599884     -9.4982824325     -1.2211050987     -0.0480042076     -2.3095948696     0.3599942922     49.5600929260     78.1908187866     -68.9906616210
135  46  -16   -1     0.9026599884     -9.4982824325     -1.2211050987     -0.0480042076     -2.3095948696     0.3599942922     49.5600929260     78.1908187866     -68.9906616210
135 254  -15    0     -0.5243568897     -9.8239097595     1.0319535732     -0.0599886178     -2.1101212501     0.4263080120     49.5600929260     78.1908187866     -68.9906616210
136 206  -14    1     -0.5435114860     -9.8167276382     0.4668931484     -0.0336229205     -2.1151812076     0.3868926048     49.5600929260     78.1908187866     -68.9906616210
137 159  -15    1     -0.5435114860     -9.8167276382     0.4668931484     -0.0336229205     -2.1151812076     0.3868926048     49.5600929260     78.1908187866     -68.9906616210
138 111  -12    0     0.5004136562     -9.8622188568     -0.2825301933     -0.0099204292     -2.4185199737     0.2119202852     48.1590995788     77.4879837036     -69.6653900146
139  63  -11    0     0.9481521606     -9.5868721008     -0.3184450626     0.0606544113     -1.8965324401     0.2715759754     48.1590995788     77.4879837036     -69.6653900146
140  16   -9   -1     0.9481521606     -9.5868721008     -0.3184450626     0.0606544113     -1.8965324401     0.2715759754     48.1590995788     77.4879837036     -69.6653900146
140 223   -7   -2     -0.2801358699     -9.7113771438     -0.3878804397     -0.0573254156     -1.3902578353     0.5629302024     48.1590995788     77.4879837036     -69.6653900146
141 176   -7    0     -0.3064734458     -9.8502473831     -0.2298550844     -0.1209759354     -1.6035802364     0.4526737213     48.1590995788     77.4879837036     -69.6653900146
142 129   -7    1     -0.3064734458     -9.8502473831     -0.2298550844     -0.1209759354     -1.6035802364     0.4526737213     48.1590995788     77.4879837036     -69.6653900146
143  81   -9    1     -0.5267512321     -9.8263044357     0.1173218607     -0.1420152282     -1.8187669754     0.3019365072     48.1590995788     77.4879837036     -69.6653900146
144  34  -10    3     -0.2945018005     -9.7736291885     0.0574637699     -0.1505374813     -1.9940055847     0.2486724615     48.1590995788     77.4879837036     -69.6653900146
144 242  -12    3     -0.2945018005     -9.7736291885     0.0574637699     -0.1505374813     -1.9940055847     0.2486724615     48.1590995788     77.4879837036     -69.6653900146
145 195  -13    3     -0.1580253696     -9.8574304580     -0.4860476970     -0.1271013021     -2.0560581684     0.2747718334     45.1819915771     77.6636886596     -68.8219833374
146 147  -12    3     -0.5530887603     -9.6658849716     -0.1939402198     -0.0221711564     -1.8555191040     0.1120502114     45.1819915771     77.6636886596     -68.8219833374
147 101  -12    3     -0.5530887603     -9.6658849716     -0.1939402198     -0.0221711564     -1.8555191040     0.1120502114     45.1819915771     77.6636886596     -68.8219833374
148  54  -12    4     -0.9218146324     -9.7089824676     0.1676026582     -0.0879522323     -2.0747005939     0.0513292121     45.1819915771     77.6636886596     -68.8219833374
149   7  -13    4     -0.6057639122     -9.7065887451     0.0957729530     -0.1907518196     -2.6209232807     -0.0370890760     45.1819915771     77.6636886596     -68.8219833374
149 215  -14    3     -0.6057639122     -9.7065887451     0.0957729530     -0.1907518196     -2.6209232807     -0.0370890760     45.1819915771     77.6636886596     -68.8219833374
150 168  -16    2     0.1268991470     -9.9077110290     0.0311262083     -0.1934150314     -2.8467626571     -0.0741075801     45.1819915771     77.6636886596     -68.8219833374
151 121  -16    1     0.0454921483     -9.7496862411     -0.4884420394     -0.0874195957     -2.2126543521     -0.0935489559     45.1819915771     77.6636886596     -68.8219833374
152  75  -14    0     0.0454921483     -9.7496862411     -0.4884420394     -0.0874195957     -2.2126543521     -0.0935489559     45.1819915771     77.6636886596     -68.8219833374
153  28  -13    1     -0.0718297100     -9.7520809173     -0.4836534023     -0.0365524435     -1.5423265457     -0.1103271245     39.4029006958     78.5422439575     -71.3522033691
153 237  -12    2     -0.5267512321     -9.7472915649     0.0047886476     -0.0402809238     -1.3015731573     -0.1625258684     39.4029006958     78.5422439575     -71.3522033691
154 190  -11    2     -0.5267512321     -9.7472915649     0.0047886476     -0.0402809238     -1.3015731573     -0.1625258684     39.4029006958     78.5422439575     -71.3522033691
155 143  -10    3     -0.5219625949     -9.6994056701     0.1891515731     -0.0823595142     -1.5013133049     -0.2030065298     39.4029006958     78.5422439575     -71.3522033691
156  96  -10    3     -0.1005615949     -9.6347589492     -0.0215489125     -0.1052630424     -1.6176952362     -0.2035391569     39.4029006958     78.5422439575     -71.3522033691
157  49   -9    2     -0.1005615949     -9.6347589492     -0.0215489125     -0.1052630424     -1.6176952362     -0.2035391569     39.4029006958     78.5422439575     -71.3522033691
158   2   -8    1     0.3998520660     -9.8191213607     -0.1891515731     -0.1049967288     -1.3029048442     -0.0567967653     39.4029006958     78.5422439575     -71.3522033691
158 210   -6    0     0.1795742750     -9.7832069396     -0.0861956501     0.0180431890     -0.5910310268     -0.0346921968     39.4029006958     78.5422439575     -71.3522033691
159 162   -3    0     0.1795742750     -9.7832069396     -0.0861956501     0.0180431890     -0.5910310268     -0.0346921968     39.4029006958     78.5422439575     -71.3522033691
160 114   -2    0     -0.3447826147     -9.7185602188     -0.0239432382     0.0380171985     -0.0876859092     -0.0687811756     39.4029006958     78.5422439575     -71.3522033691
161  67   -1    0     -0.3519655704     -9.7233486175     -0.0383091812     0.0092546234     -0.0061919441     -0.1260399937     37.6516609191     77.4879837036     -70.0027465820
162  19    0    0     -0.3519655704     -9.7233486175     -0.0383091812     0.0092546234     -0.0061919441     -0.1260399937     37.6516609191     77.4879837036     -70.0027465820
162 227    0    0     -0.1556310415     -9.7544746398     -0.1005615949     -0.0219048357     -0.0397482852     -0.1827661991     37.6516609191     77.4879837036     -70.0027465820
163 180    0    0     -0.2968961238     -9.7999668121     -0.0407035017     -0.0290954799     -0.0258996367     -0.2229805469     37.6516609191     77.4879837036     -70.0027465820
164 132    0    0     -0.2968961238     -9.7999668121     -0.0407035017     -0.0290954799     -0.0258996367     -0.2229805469     37.6516609191     77.4879837036     -70.0027465820
165  85    0    0     0.2514039993     -9.8694019317     -0.0957729530     0.0606544113     -0.0442757272     -0.1396223306     37.6516609191     77.4879837036     -70.0027465820
166  37    0    0     -0.2059118509     -9.7377147674     -0.1077445626     0.1211090922     0.0316255211     -0.0043316965     37.6516609191     77.4879837036     -70.0027465820
166 245    0    0     -0.2059118509     -9.7377147674     -0.1077445626     0.1211090922     0.0316255211     -0.0043316965     37.6516609191     77.4879837036     -70.0027465820
167 197    0    0     0.1245048284     -9.6203927993     -0.1628140068     0.1794332027     0.0215053534     -0.0101907408     37.6516609191     77.4879837036     -70.0027465820
168 149    0    0     -0.2442210197     -9.7281370162     -0.2059118509     0.1192448501     0.0486700105     0.0598514604     36.4257926940     77.6636886596     -69.1593399047
169 101    0    1     -0.2442210197     -9.7281370162     -0.2059118509     0.1192448501     0.0486700105     0.0598514604     36.4257926940     77.6636886596     -69.1593399047
170  53    0    1     -0.0430978250     -9.7784175872     -0.0263375616     0.0473384094     -0.0253669953     0.0105822312     36.4257926940     77.6636886596     -69.1593399047
171   5    0    1     0.3663315296     -9.7472915649     -0.3328109979     0.0289623165     0.0390824813     -0.0104570603     36.4257926940     77.6636886596     -69.1593399047
171 212    0    3     0.3663315296     -9.7472915649     -0.3328109979     0.0289623165     0.0390824813     -0.0104570603     36.4257926940     77.6636886596     -69.1593399047
172 164    0    4     0.5626660346     -9.7329254150     -1.0535024404     0.0180431890     0.2518723011     0.1043269276     36.4257926940     77.6636886596     -69.1593399047
173 116   -1    6     -0.4429498672     -9.9244718551     -0.8164643287     -0.0480042076     0.3775754213     0.4542716026     36.4257926940     77.6636886596     -69.1593399047
174  69   -1    9     -0.4429498672     -9.9244718551     -0.8164643287     -0.0480042076     0.3775754213     0.4542716026     36.4257926940     77.6636886596     -69.1593399047
175  21    0   12     -0.5028079986     -9.6970109939     -0.8044927597     -0.0147141909     0.2361593961     0.2587926387     36.4257926940     77.6636886596     -69.1593399047
175 229    0   16     -0.5123852729     -9.7209539413     -0.5459058284     -0.0844900703     -0.0176437115     0.1309589385     37.4765357971     78.7179489135     -70.5087966918
176 181   -1   19     -0.5123852729     -9.7209539413     -0.5459058284     -0.0844900703     -0.0176437115     0.1309589385     37.4765357971     78.7179489135     -70.5087966918
177 134   -1   22     -0.5794263362     -9.6371526718     -0.2633756160     -0.1188453674     -0.1097904920     0.0832876300     37.4765357971     78.7179489135     -70.5087966918
178  87    0   24     -0.3830918121     -9.7999668121     -0.0502807998     -0.1207096099     -0.0922133541     0.0649115467     37.4765357971     78.7179489135     -70.5087966918
179  40    0   25     -0.3830918121     -9.7999668121     -0.0502807998     -0.1207096099     -0.0922133541     0.0649115467     37.4765357971     78.7179489135     -70.5087966918
179 249    0   25     -0.3399939537     -9.7257432937     0.0718297100     -0.0892838287     0.0310928797     0.0225666379     37.4765357971     78.7179489135     -70.5087966918
180 201    0   24     -0.5028079986     -9.7209539413     -0.2705585718     -0.0586570215     0.0382835245     0.0100495922     37.4765357971     78.7179489135     -70.5087966918
181 154    1   24     -0.5028079986     -9.7209539413     -0.2705585718     -0.0586570215     0.0382835245     0.0100495922     37.4765357971     78.7179489135     -70.5087966918
182 106    2   24     -0.2226721048     -9.8454589843     -0.0071829710     -0.0474715662     -0.1225738525     -0.0112560212     37.4765357971     78.7179489135     -70.5087966918
183  59    2   24     -0.5052022933     -9.7544746398     -0.0550694465     -0.0341555619     -0.1212422609     -0.0634547758     38.0019073486     78.1908187866     -69.6653900146
184  12    2   24     -0.5052022933     -9.7544746398     -0.0550694465     -0.0341555619     -0.1212422609     -0.0634547758     38.0019073486     78.1908187866     -69.6653900146
184 220    2   24     -0.4046407222     -9.7065887451     -0.2609812974     -0.0429441261     -0.2972798538     -0.1026038408     38.0019073486     78.1908187866     -69.6653900146
185 173    1   24     1.2761745452     -9.9532032012     1.0056159496     -0.0786310291     -0.2320314407     -0.1377580881     38.0019073486     78.1908187866     -69.6653900146
186 126    1   24     1.2761745452     -9.9532032012     1.0056159496     -0.0786310291     -0.2320314407     -0.1377580881     38.0019073486     78.1908187866     -69.6653900146
187  78    2   23     -1.0558967590     -9.6563072204     -0.9936443328     0.0276307129     0.4936910152     -0.1598626613     38.0019073486     78.1908187866     -69.6653900146
188  30    1   23     -0.3495712518     -9.6610965728     -0.4022463798     -0.0211058735     0.0907485961     -0.0615905284     38.0019073486     78.1908187866     -69.6653900146
188 238    2   24     -0.3495712518     -9.6610965728     -0.4022463798     -0.0211058735     0.0907485961     -0.0615905284     38.0019073486     78.1908187866     -69.6653900146
189 191    3   25     -0.2537982940     -9.8478536605     0.3375996351     -0.0232364368     -0.0187089910     -0.0647863769     38.0019073486     78.1908187866     -69.6653900146
190 143    2   27     -0.0143659424     -9.0361776351     -0.1508424043     -0.0349545240     -0.0274975562     -0.0815645408     38.0019073486     78.1908187866     -69.6653900146
191  96    3   26     -0.0143659424     -9.0361776351     -0.1508424043     -0.0349545240     -0.0274975562     -0.0815645408     38.0019073486     78.1908187866     -69.6653900146
192  48    3   25     -0.2897131729     -9.8430643081     -0.4261896133     -0.1145842552     0.0553280115     0.0049895086     37.4765357971     77.3122711181     -70.1714324951
193   1    3   25     -0.1460537433     -9.7425031661     -0.3663315296     -0.0772994279     0.0380172014     -0.1167188048     37.4765357971     77.3122711181     -70.1714324951
193 210    3   25     -0.1460537433     -9.7425031661     -0.3663315296     -0.0772994279     0.0380172014     -0.1167188048     37.4765357971     77.3122711181     -70.1714324951
194 163    3   27     -0.2753472328     -9.7784175872     -0.1149275422     -0.0863543128     0.0265654349     -0.1113924026     37.4765357971     77.3122711181     -70.1714324951
195 117    4   27     0.0119716191     -9.9627809524     -0.0095772953     -0.1310961127     -0.0133825874     -0.0043316965     37.4765357971     77.3122711181     -70.1714324951
196  70    4   27     0.0119716191     -9.9627809524     -0.0095772953     -0.1310961127     -0.0133825874     -0.0043316965     37.4765357971     77.3122711181     -70.1714324951
197  23    5   29     -0.1604196929     -9.6754617691     -0.5267512321     -0.0807615852     0.0124504673     0.0523944950     37.4765357971     77.3122711181     -70.1714324951
197 232    6   31     -0.0550694465     -9.8023614883     -0.2992904472     -0.0008655433     -0.0280301952     -0.0069948983     37.4765357971     77.3122711181     -70.1714324951
198 185    6   33     -0.0550694465     -9.8023614883     -0.2992904472     -0.0008655433     -0.0280301952     -0.0069948983     37.4765357971     77.3122711181     -70.1714324951
199 137    6   32     -0.1340821266     -9.7209539413     -0.4860476970     -0.0024634637     -0.0530642938     -0.0141855430     36.2506675720     78.1908187866     -69.6653900146
200  90    5   32     -0.0838013267     -9.0194177627     -0.7063254833     -0.0360198020     -0.0645160627     -0.0330942749     36.2506675720     78.1908187866     -69.6653900146
201  42    4   34     -0.0838013267     -9.0194177627     -0.7063254833     -0.0360198020     -0.0645160627     -0.0330942749     36.2506675720     78.1908187866     -69.6653900146
201 251    4   34     -0.0909842967     -9.9891185760     -0.3519655704     -0.1899528598     -0.0887511920     0.0270940804     36.2506675720     78.1908187866     -69.6653900146
202 203    4   34     -0.1005615949     -9.7185602188     -0.4046407222     -0.1244380950     -0.1217748880     -0.1031364798     36.2506675720     78.1908187866     -69.6653900146
203 156    3   36     -0.1005615949     -9.7185602188     -0.4046407222     -0.1244380950     -0.1217748880     -0.1031364798     36.2506675720     78.1908187866     -69.6653900146
204 109    1   35     -0.0430978250     -9.6970109939     -0.2370380401     -0.0980724048     -0.1366888284     -0.1342959284     36.2506675720     78.1908187866     -69.6653900146
205  61    2   35     0.1364764571     -9.8694019317     -0.3830918121     -0.1510701179     -0.1135189652     -0.0999406337     36.2506675720     78.1908187866     -69.6653900146
206  14    2   37     0.1364764571     -9.8694019317     -0.3830918121     -0.1510701179     -0.1135189652     -0.0999406337     36.2506675720     78.1908187866     -69.6653900146
206 223    2   36     0.1101388931     -9.6874332427     -0.6632276535     -0.1326940178     -0.0360198020     -0.1105934381     36.0755462646     76.6094360351     -69.4967041015
207 175    2   36     -0.0790126848     -9.7065887451     -0.5818206787     -0.0828921508     0.0571922540     -0.1092618465     36.0755462646     76.6094360351     -69.4967041015
208 128    1   36     -0.0790126848     -9.7065887451     -0.5818206787     -0.0828921508     0.0571922540     -0.1092618465     36.0755462646     76.6094360351     -69.4967041015
209  80    2   36     -0.2897131729     -9.8286991119     0.0071829710     -0.0368187665     0.0422783279     -0.1223115205     36.0755462646     76.6094360351     -69.4967041015
210  33    2   34     -0.0191545906     -9.7017993927     -0.1580253696     0.0255001544     -0.0613202142     -0.1510740995     36.0755462646     76.6094360351     -69.4967041015
210 241    1   33     -0.0191545906     -9.7017993927     -0.1580253696     0.0255001544     -0.0613202142     -0.1510740995     36.0755462646     76.6094360351     -69.4967041015
211 194    1   32     0.2035175085     -9.8047552108     -0.2705585718     0.0321581602     -0.0991376781     -0.1521393775     36.0755462646     76.6094360351     -69.4967041015
212 146    1   30     0.0861956501     -9.6036319732     -0.5075965881     0.0539964151     -0.0578580570     -0.1295021648     36.0755462646     76.6094360351     -69.4967041015
213  98    0   29     0.0861956501     -9.6036319732     -0.5075965881     0.0539964151     -0.0578580570     -0.1295021648     36.0755462646     76.6094360351     -69.4967041015
214  51    1   29     0.0071829710     -9.7975721359     -0.2777415513     0.0582575321     -0.0674455833     -0.1111260771     35.1999244689     79.5964965820     -69.3280258178
215   3    1   30     0.1316878080     -9.8239097595     -0.2753472328     0.0686440181     -0.1284328937     -0.1348285675     35.1999244689     79.5964965820     -69.3280258178
215 212    1   29     0.1316878080     -9.8239097595     -0.2753472328     0.0686440181     -0.1284328937     -0.1348285675     35.1999244689     79.5964965820     -69.3280258178
216 164    2   29     0.2394323587     -9.7688407897     -0.6560447216     0.0164452657     -0.1846264457     -0.1470792865     35.1999244689     79.5964965820     -69.3280258178
217 117    1   32     0.2681642532     -9.7520809173     -0.5698490142     -0.0173773932     -0.1827622032     -0.1156535267     35.1999244689     79.5964965820     -69.3280258178
218  70    1   25     0.2681642532     -9.7520809173     -0.5698490142     -0.0173773932     -0.1827622032     -0.1156535267     35.1999244689     79.5964965820     -69.3280258178
219  23    1   18     0.1987288665     -9.7209539413     -0.4477385520     -0.0179100332     -0.1097904920     -0.0682485342     35.1999244689     79.5964965820     -69.3280258178
219 231    0   11     0.1149275422     -9.7496862411     -0.4094293594     -0.0530642938     -0.0967407989     -0.0429481220     35.1999244689     79.5964965820     -69.3280258178
220 184    0    1     0.1149275422     -9.7496862411     -0.4094293594     -0.0530642938     -0.0967407989     -0.0429481220     35.1999244689     79.5964965820     -69.3280258178
221 137    0    1     0.1005615949     -9.7879953384     -0.4094293594     -0.0879522323     -0.1715767621     -0.0450786828     34.6745529174     77.6636886596     -69.1593399047
222  90    1    5     0.4285839557     -9.6826448440     -0.3352053165     -0.0634507846     -0.1984750938     -0.0650526952     34.6745529174     77.6636886596     -69.1593399047
223  42    1   13     0.4285839557     -9.6826448440     -0.3352053165     -0.0634507846     -0.1984750938     -0.0650526952     34.6745529174     77.6636886596     -69.1593399047
223 251    2   24     0.3830918121     -9.7903900146     -0.2274607658     -0.0200405931     -0.0671792602     -0.0629221343     34.6745529174     77.6636886596     -69.1593399047
224 203    2   26     0.1628140068     -9.6826448440     0.0646467447     0.0111188650     -0.0019308209     -0.0786350250     34.6745529174     77.6636886596     -69.1593399047
225 155    2   30     0.1628140068     -9.6826448440     0.0646467447     0.0111188650     -0.0019308209     -0.0786350250     34.6745529174     77.6636886596     -69.1593399047
226 107    2   27     0.2561926364     -9.7760238647     0.0526751232     -0.0003329031     -0.0762341499     -0.0839614295     34.6745529174     77.6636886596     -69.1593399047
227  60    1   22     0.3280223608     -9.8263044357     0.0407035017     0.0119178236     -0.1025998473     -0.0682485342     34.6745529174     77.6636886596     -69.1593399047
228  12    1   28     0.3280223608     -9.8263044357     0.0407035017     0.0119178236     -0.1025998473     -0.0682485342     34.6745529174     77.6636886596     -69.1593399047
228 221    0   25     0.3232336997     -9.7736291885     0.2466153383     0.0462731266     -0.0522653341     -0.0474755668     34.6745529174     77.6636886596     -69.1593399047
229 173    1   22     0.2250664234     -9.7568693161     0.3040791034     0.0745030641     0.0305602359     -0.0275015544     33.0984382629     77.4879837036     -68.9906616210
230 125    1   21     0.2250664234     -9.7568693161     0.3040791034     0.0745030641     0.0305602359     -0.0275015544     33.0984382629     77.4879837036     -68.9906616210
231  77    1   16     0.1556310415     -9.7856006622     0.2729529142     0.0753020286     0.0436099243     -0.0181803436     33.0984382629     77.4879837036     -68.9906616210
232  28    1   13     0.2154891252     -9.7927837371     0.3998520660     0.0939444351     -0.0277638769     -0.0298984336     33.0984382629     77.4879837036     -68.9906616210
232 236    1   12     0.2154891252     -9.7927837371     0.3998520660     0.0939444351     -0.0277638769     -0.0298984336     33.0984382629     77.4879837036     -68.9906616210
233 189    1    9     0.3136564254     -9.7927837371     0.4214009761     0.1211090922     -0.0219048333     -0.0466766023     33.0984382629     77.4879837036     -68.9906616210
234 140    0    6     0.3495712518     -9.7568693161     0.0335205316     0.1426810169     0.0239022350     -0.0464102840     33.0984382629     77.4879837036     -68.9906616210
235  92    0    3     0.3495712518     -9.7568693161     0.0335205316     0.1426810169     0.0239022350     -0.0464102840     33.0984382629     77.4879837036     -68.9906616210
236  44    0    1     0.3543598890     -9.7209539413     -0.1987288665     0.1163153290     0.0374845623     -0.0402849197     33.0984382629     77.4879837036     -68.9906616210
236 252    0    0     0.5794263362     -9.6491241455     -0.3830918121     0.0702419376     0.0553280115     -0.0400186014     33.2735595703     77.6636886596     -70.1714324951
237 204    0    0     0.5794263362     -9.6491241455     -0.3830918121     0.0702419376     0.0553280115     -0.0400186014     33.2735595703     77.6636886596     -70.1714324951
238 156    0    1     0.6967482089     -9.7784175872     -0.4237952709     0.0153799867     0.4574714660     -0.0698464584     33.2735595703     77.6636886596     -70.1714324951
239 109    1    2     0.6105525493     -9.8478536605     -0.4525271415     -0.0093877878     1.0998356342     -0.1177840948     33.2735595703     77.6636886596     -70.1714324951
240  61    4    2     0.6105525493     -9.8478536605     -0.4525271415     -0.0093877878     1.0998356342     -0.1177840948     33.2735595703     77.6636886596     -70.1714324951
241  14    6    3     0.5794263362     -9.7305316925     -0.2657699346     0.0068577413     1.4897284507     -0.1193819999     33.2735595703     77.6636886596     -70.1714324951
241 222    6    3     0.6201298236     -9.6634902954     -0.2322494029     -0.0203069162     1.6599069595     -0.0690474987     33.2735595703     77.6636886596     -70.1714324951
242 174    8    4     0.6201298236     -9.6634902954     -0.2322494029     -0.0203069162     1.6599069595     -0.0690474987     33.2735595703     77.6636886596     -70.1714324951
243 127    9    4     0.6608333587     -9.7065887451     -0.2825301933     -0.0597222995     1.7829469680     -0.0259036302     33.2735595703     77.6636886596     -70.1714324951
244  79    9    4     0.8954771041     -9.6179981231     -0.3854861259     -0.0855553531     1.9070520401     0.0167075967     37.1262893676     78.7179489135     -70.5087966918
245  31    8    5     0.8954771041     -9.6179981231     -0.3854861259     -0.0855553531     1.9070520401     0.0167075967     37.1262893676     78.7179489135     -70.5087966918
245 239    8    5     0.7398460388     -9.7856006622     -0.3735145092     -0.1678482913     2.3896241188     0.0129791128     37.1262893676     78.7179489135     -70.5087966918
246 192   10    6     0.0646467447     -9.9484148025     -0.5004136562     -0.2408200025     2.9710011482     0.0305562448     37.1262893676     78.7179489135     -70.5087966918
247 144   10    6     0.0646467447     -9.9484148025     -0.5004136562     -0.2408200025     2.9710011482     0.0305562448     37.1262893676     78.7179489135     -70.5087966918
248  96   11    7     0.0766183614     -9.8981342315     -0.2059118509     -0.1550649261     2.9558208465     -0.1156535267     37.1262893676     78.7179489135     -70.5087966918
249  49   12    7     0.3974577426     -9.7520809173     -0.2107004880     -0.0682445478     2.4562041759     -0.1377580881     37.1262893676     78.7179489135     -70.5087966918
250   1   12    6     0.3974577426     -9.7520809173     -0.2107004880     -0.0682445478     2.4562041759     -0.1377580881     37.1262893676     78.7179489135     -70.5087966918
250 209   10    5     0.5674547195     -9.6658849716     -0.1053502440     0.0004660580     1.9904103279     -0.0030000963     37.1262893676     78.7179489135     -70.5087966918
251 161    8    4     0.6895652294     -9.6874332427     -0.2202777862     0.0406804037     1.6444604396     0.1762333869     40.2785224914     77.3122711181     -70.8461532592
252 113    8    3     0.6895652294     -9.6874332427     -0.2202777862     0.0406804037     1.6444604396     0.1762333869     40.2785224914     77.3122711181     -70.8461532592
253  66    8    3     0.9529408454     -9.6946163177     -0.3256280183     0.0590564966     1.6244864463     0.2595915794     40.2785224914     77.3122711181     -70.8461532592
254  18    7    4     0.7853381633     -9.7520809173     -0.2514039993     0.0398814392     1.9400757789     0.3181820154     40.2785224914     77.3122711181     -70.8461532592
254 226    7    4     0.7853381633     -9.7520809173     -0.2514039993     0.0398814392     1.9400757789     0.3181820154     40.2785224914     77.3122711181     -70.8461532592
255 178    8    5     0.4333725929     -9.8119382858     -0.0933786296     0.0228369522     2.1483380794     0.3410855531     40.2785224914     77.3122711181     -70.8461532592
  0 131    7    5     0.6033696174     -9.8598251342     -0.2035175085     0.0856885051     2.1054606437     0.2175129890     40.2785224914     77.3122711181     -70.8461532592
  1  83    7    5     0.6033696174     -9.8598251342     -0.2035175085     0.0856885051     2.1054606437     0.2175129890     40.2785224914     77.3122711181     -70.8461532592
  2  35    7    5     0.9816726684     -9.6898279190     -0.3184450626     0.0547953701     2.3366265296     0.2097897291     40.2785224914     77.3122711181     -70.8461532592
  2 243    7    5     -0.0023943238     -9.7496862411     -0.1867572593     0.0033955798     2.5920276641     0.3975454330     48.8595962524     77.4879837036     -68.9906616210
  3 194    7    7     -0.0023943238     -9.7496862411     -0.1867572593     0.0033955798     2.5920276641     0.3975454330     48.8595962524     77.4879837036     -68.9906616210
  4 147    6    7     -0.2035175085     -9.8143329620     -0.2274607658     0.0228369522     2.3941516876     0.4484125614     48.8595962524     77.4879837036     -68.9906616210
  5  99    6    6     0.5075965881     -9.6946163177     -0.2897131729     0.0321581602     2.4034729003     0.3501404523     48.8595962524     77.4879837036     -68.9906616210
  6  50    6    6     0.5075965881     -9.6946163177     -0.2897131729     0.0321581602     2.4034729003     0.3501404523     48.8595962524     77.4879837036     -68.9906616210
  7   1    7    7     0.5291455268     -9.6132097244     -0.3112620830     -0.0573254156     2.9004263877     0.2923489761     48.8595962524     77.4879837036     -68.9906616210
  7 209   10    8     0.2561926364     -9.6060266494     -0.3184450626     -0.1670493364     3.6605041027     0.2774350404     48.8595962524     77.4879837036     -68.9906616210
  8 161   13    8     0.2561926364     -9.6060266494     -0.3184450626     -0.1670493364     3.6605041027     0.2774350404     48.8595962524     77.4879837036     -68.9906616210
  9 113   17    7     -1.3934963989     -9.9771471023     -0.2777415513     -0.1737073421     4.2125859260     0.2356227874     48.8595962524     77.4879837036     -68.9906616210
 10  66   20    6     -1.1708242893     -9.9220771789     0.1292934894     0.0278970360     3.3499746322     0.3797019720     48.8595962524     77.4879837036     -68.9906616210
 11  17   18    6     -1.1708242893     -9.9220771789     0.1292934894     0.0278970360     3.3499746322     0.3797019720     48.8595962524     77.4879837036     -68.9906616210
 11 225   15    4     -0.2514039993     -10.0106678009     0.1125332117     0.1629213571     2.1645836830     0.4593317031     54.2884407043     78.7179489135     -66.1230773925
 12 178   13    1     -0.0478864765     -9.8334875106     -0.3064734458     0.1408167839     1.9603161811     0.4127256870     54.2884407043     78.7179489135     -66.1230773925
 13 131   11    0     -0.0478864765     -9.8334875106     -0.3064734458     0.1408167839     1.9603161811     0.4127256870     54.2884407043     78.7179489135     -66.1230773925
 14  83   10    0     -0.2968961238     -9.7209539413     0.0119716191     0.1591928577     1.8900075912     0.3874252796     54.2884407043     78.7179489135     -66.1230773925
 15  35   10    0     -0.1340821266     -9.7137708663     -0.1053502440     0.1394851799     1.9296893119     0.3450803518     54.2884407043     78.7179489135     -66.1230773925
 15 243   10    0     -0.1340821266     -9.7137708663     -0.1053502440     0.1394851799     1.9296893119     0.3450803518     54.2884407043     78.7179489135     -66.1230773925
 16 195   10   -1     -0.5291455268     -9.6347589492     0.0191545906     0.1618560695     2.0703063011     0.3006048679     54.2884407043     78.7179489135     -66.1230773925
 17 147   10   -2     -0.9194203376     -9.6682786941     -0.0047886476     0.1386862039     1.7874743938     0.3285685062     54.2884407043     78.7179489135     -66.1230773925
 18 100    8   -1     -0.9194203376     -9.6682786941     -0.0047886476     0.1386862039     1.7874743938     0.3285685062     54.2884407043     78.7179489135     -66.1230773925
 19  52    5   -1     -0.5315398693     -9.8646135330     0.0167602658     0.1069941282     1.2401864528     0.3168504238     58.8416671752     75.9065933227     -63.0868148803
 20   4    4   -2     -0.1197161788     -9.8813743591     0.0095772953     0.1565296649     1.2689490318     0.2473408699     58.8416671752     75.9065933227     -63.0868148803
 20 212    3   -2     -0.1197161788     -9.8813743591     0.0095772953     0.1565296649     1.2689490318     0.2473408699     58.8416671752     75.9065933227     -63.0868148803
 21 164    2   -2     -0.6512560367     -9.5725059509     -0.0263375616     0.1802321624     1.5120992660     0.1876851463     58.8416671752     75.9065933227     -63.0868148803
 22 116    2   -2     -0.3974577426     -9.7760238647     -0.2921074867     0.1538664722     1.5821414947     0.1085880517     58.8416671752     75.9065933227     -63.0868148803
 23  68    2   -2     -0.3974577426     -9.7760238647     -0.2921074867     0.1538664722     1.5821414947     0.1085880517     58.8416671752     75.9065933227     -63.0868148803
 24  20    2   -1     -0.9529408454     -9.6802511215     -0.1963345432     0.2018040895     1.8218297004     -0.0051306581     58.8416671752     75.9065933227     -63.0868148803
 24 228    2    0     -1.1564583778     -9.6299695968     0.2130948066     0.1637203121     1.6143662929     -0.0030000963     58.8416671752     75.9065933227     -63.0868148803
 25 180    2   -1     -1.1564583778     -9.6299695968     0.2130948066     0.1637203121     1.6143662929     -0.0030000963     58.8416671752     75.9065933227     -63.0868148803
 26 132    2   -1     -0.9313919067     -9.7233486175     0.1292934894     0.0334897565     1.1847918033     0.0662431478     59.7172851562     76.4337234497     -60.5565948486
 27  85    1    0     -1.0606853961     -9.6970109939     0.0119716191     -0.0208395552     0.9040904045     0.0942067527     59.7172851562     76.4337234497     -60.5565948486
 28  37    0    0     -1.0606853961     -9.6970109939     0.0119716191     -0.0208395552     0.9040904045     0.0942067527     59.7172851562     76.4337234497     -60.5565948486
 28 244    1    0     -0.9002656936     -9.7017993927     0.0239432382     -0.0043277053     0.6444282054     0.0430732917     59.7172851562     76.4337234497     -60.5565948486
 29 196    1    0     -0.9768840789     -9.6443357467     0.0215489125     -0.0096541080     0.5141976356     -0.0133865821     59.7172851562     76.4337234497     -60.5565948486
 30 149    0    0     -0.9768840789     -9.6443357467     0.0215489125     -0.0096541080     0.5141976356     -0.0133865821     59.7172851562     76.4337234497     -60.5565948486
 31 101    0   -1     -0.6632276535     -9.9412317276     -0.1316878080     -0.0309597229     0.3794396400     -0.0525356483     59.7172851562     76.4337234497     -60.5565948486
 32  54    0   -1     -0.7494233131     -9.7760238647     -0.0478864765     0.0870201110     0.4854351043     -0.1311000823     59.7172851562     76.4337234497     -60.5565948486
 33   6    0   -1     -0.7494233131     -9.7760238647     -0.0478864765     0.0870201110     0.4854351043     -0.1311000823     59.7172851562     76.4337234497     -60.5565948486
 33 214    0   -1     -0.4980193138     -9.8071498870     -0.3064734458     0.1101899623     0.5709238529     -0.1465466594     60.5929069519     76.2580108642     -58.7010993957
 34 166    1    0     -1.1851902008     -9.6084213256     0.1029559254     0.1749057674     0.4638631820     -0.1659880256     60.5929069519     76.2580108642     -58.7010993957
 35 118    1    0     -1.1851902008     -9.6084213256     0.1029559254     0.1749057674     0.4638631820     -0.1659880256     60.5929069519     76.2580108642     -58.7010993957
 36  70    1    0     -0.6728049278     -9.7448978424     0.0861956501     0.1163153290     0.0561269760     -0.1771734809     60.5929069519     76.2580108642     -58.7010993957
 37  22    1   -1     -0.6081582069     -9.9340486526     -0.0454921483     0.0880853843     -0.0461399650     -0.1393560171     60.5929069519     76.2580108642     -58.7010993957
 37 230    0   -1     -0.6081582069     -9.9340486526     -0.0454921483     0.0880853843     -0.0461399650     -0.1393560171     60.5929069519     76.2580108642     -58.7010993957
 38 182    0    0     -0.9744897842     -9.6634902954     -0.3567542552     0.1685140705     -0.1212422609     -0.0892878341     60.5929069519     76.2580108642     -58.7010993957
 39 135    0    1     -0.5459058284     -9.6874332427     -0.3735145092     0.1173806071     -0.2386894464     -0.0386869955     60.5929069519     76.2580108642     -58.7010993957
 40  87    1    2     -0.5459058284     -9.6874332427     -0.3735145092     0.1173806071     -0.2386894464     -0.0386869955     60.5929069519     76.2580108642     -58.7010993957
 41  40    2    6     -0.7039311408     -9.7089824676     -0.6057639122     0.0667797803     -0.1425478553     -0.0480082035     60.5929069519     76.2580108642     -58.7010993957
 41 248    2   10     -0.7733665466     -9.8382759094     -0.3543598890     0.0531974506     -0.1537333106     -0.0280341911     59.7172851562     76.7851409912     -59.8818702697
 42 201    3   12     -0.7733665466     -9.8382759094     -0.3543598890     0.0531974506     -0.1537333106     -0.0280341911     59.7172851562     76.7851409912     -59.8818702697
 43 154    5   15     -0.4214009761     -9.8119382858     -0.1125332117     0.0492026519     -0.2400210380     0.0087179908     59.7172851562     76.7851409912     -59.8818702697
 44 106    6   17     -0.6081582069     -9.6706733703     -0.1628140068     0.0113851857     -0.2168511867     0.0153759946     59.7172851562     76.7851409912     -59.8818702697
 45  58    6   18     -0.6081582069     -9.6706733703     -0.1628140068     0.0113851857     -0.2168511867     0.0153759946     59.7172851562     76.7851409912     -59.8818702697
 46  11    6   20     -0.4190066337     -9.7664461135     -0.0191545906     -0.0075235471     -0.2581307888     0.0089843101     59.7172851562     76.7851409912     -59.8818702697
 46 219    6   22     -0.4812590599     -9.7233486175     -0.1149275422     0.0119178236     -0.2621256113     -0.0101907408     59.7172851562     76.7851409912     -59.8818702697
 47 172    6   24     -0.4812590599     -9.7233486175     -0.1149275422     0.0119178236     -0.2621256113     -0.0101907408     59.7172851562     76.7851409912     -59.8818702697
 48 125    6   26     -0.5411171436     -9.6778564453     -0.3399939537     0.0020639784     -0.2085952520     -0.0432144403     59.7172851562     76.7851409912     -59.8818702697
 49  78    6   27     -0.8140700340     -9.7736291885     -0.3280223608     -0.0211058735     -0.1409499549     -0.0386869955     61.9938964843     77.3122711181     -60.7252769470
 50  30    7   30     -0.8140700340     -9.7736291885     -0.3280223608     -0.0211058735     -0.1409499549     -0.0386869955     61.9938964843     77.3122711181     -60.7252769470
 50 239    8   33     -0.6273128509     -9.8215160369     -0.2753472328     -0.0370850849     -0.1931487083     0.0017936668     61.9938964843     77.3122711181     -60.7252769470
 51 192   10   36     -0.4214009761     -9.7401084899     -0.0383091812     -0.0613202142     -0.1571954727     0.0193707962     61.9938964843     77.3122711181     -60.7252769470
 52 144   12   39     -0.4214009761     -9.7401084899     -0.0383091812     -0.0613202142     -0.1571954727     0.0193707962     61.9938964843     77.3122711181     -60.7252769470
 53  97   13   42     -0.5650603771     -9.7257432937     -0.0023943238     -0.0770331096     -0.0741035890     0.0294909620     61.9938964843     77.3122711181     -60.7252769470
 54  50   14   43     -0.3040791034     -9.7496862411     0.1891515731     -0.0647823810     -0.1007355928     0.0244308781     61.9938964843     77.3122711181     -60.7252769470
 55   2   13   42     -0.3040791034     -9.7496862411     0.1891515731     -0.0647823810     -0.1007355928     0.0244308781     61.9938964843     77.3122711181     -60.7252769470
 55 210   12   43     -0.4237952709     -9.6778564453     -0.1699969768     -0.0477378892     -0.0962081527     -0.0075275382     61.9938964843     77.3122711181     -60.7252769470
 56 164   11   45     -0.6392844200     -9.8215160369     0.0526751232     -0.0772994279     -0.0581243753     -0.0573294115     60.5929069519     77.6636886596     -59.0384635925
 57 117   11   46     -0.6392844200     -9.8215160369     0.0526751232     -0.0772994279     -0.0581243753     -0.0573294115     60.5929069519     77.6636886596     -59.0384635925
 58  70   11   47     -0.5530887603     -9.7712354660     0.1316878080     -0.0639834165     -0.0682445430     -0.0413502025     60.5929069519     77.6636886596     -59.0384635925
 59  22   11   49     -0.2537982940     -9.7161655426     0.1221105098     -0.0461399698     -0.0975397586     -0.0064622583     60.5929069519     77.6636886596     -59.0384635925
 59 231   12   48     -0.2537982940     -9.7161655426     0.1221105098     -0.0461399698     -0.0975397586     -0.0064622583     60.5929069519     77.6636886596     -59.0384635925
 60 184   13   48     -0.3184450626     -9.6539134979     0.1005615949     -0.0522653341     -0.0352208423     0.0191044788     60.5929069519     77.6636886596     -59.0384635925
 61 136   12   48     -0.2178834438     -9.7736291885     0.2346437215     -0.0551948547     -0.0578580570     0.0153759946     60.5929069519     77.6636886596     -59.0384635925
 62  89   11   47     -0.2178834438     -9.7736291885     0.2346437215     -0.0551948547     -0.0578580570     0.0153759946     60.5929069519     77.6636886596     -59.0384635925
 63  42   11   48     -0.1723913097     -9.7496862411     0.1676026582     -0.0498684501     -0.0203069114     -0.0405512428     60.5929069519     77.6636886596     -59.0384635925
 63 250   10   48     -0.4884420394     -9.7185602188     0.1915459060     -0.0453410100     0.0422783279     -0.0706454181     59.8924102783     76.6094360351     -59.0384635925
 64 203    9   46     -0.4884420394     -9.7185602188     0.1915459060     -0.0453410100     0.0422783279     -0.0706454181     59.8924102783     76.6094360351     -59.0384635925
 65 155    8   45     -0.7230857849     -9.7544746398     0.3806974601     -0.0437430906     0.0223043131     -0.0533346080     59.8924102783     76.6094360351     -59.0384635925
 66 107    7   43     -0.2130948066     -9.7161655426     0.6105525493     -0.0506674098     -0.0804952716     0.0001957454     59.8924102783     76.6094360351     -59.0384635925
 67  59    6   37     -0.2130948066     -9.7161655426     0.6105525493     -0.0506674098     -0.0804952716     0.0001957454     59.8924102783     76.6094360351     -59.0384635925
 68  11    6   34     -0.1340821266     -9.7903900146     0.8835054397     -0.0549285364     -0.0290954780     0.0068537497     59.8924102783     76.6094360351     -59.0384635925
 68 219    5   30     -0.4309782505     -9.7903900146     0.8787168502     -0.0328239631     0.0508005666     -0.0165824270     59.8924102783     76.6094360351     -59.0384635925
 69 171    4   27     -0.4309782505     -9.7903900146     0.8787168502     -0.0328239631     0.0508005666     -0.0165824270     59.8924102783     76.6094360351     -59.0384635925
 70 123    3   25     -0.3854861259     -9.8215160369     1.0271648168     0.0041945409     0.0156463098     -0.0402849197     59.8924102783     76.6094360351     -59.0384635925
 71  75    2   21     -0.4477385520     -9.6371526718     0.7398460388     0.0244348740     0.0270980787     -0.0506714057     60.0675354003     76.4337234497     -59.8818702697
 72  26    1   17     -0.4477385520     -9.6371526718     0.7398460388     0.0244348740     0.0270980787     -0.0506714057     60.0675354003     76.4337234497     -59.8818702697
 72 234    1   13     -0.7230857849     -9.7209539413     0.6416787624     0.0159126281     0.0143147087     -0.0298984336     60.0675354003     76.4337234497     -59.8818702697
 73 186    1    9     -0.1939402198     -9.7472915649     0.5770320415     0.0201737499     -0.0916807079     0.0151096749     60.0675354003     76.4337234497     -59.8818702697
 74 138    0    6     -0.1939402198     -9.7472915649     0.5770320415     0.0201737499     -0.0916807079     0.0151096749     60.0675354003     76.4337234497     -59.8818702697
 75  89    0    4     -0.2992904472     -9.7760238647     0.2681642532     -0.0051266665     0.0273643970     -0.0205772256     60.0675354003     76.4337234497     -59.8818702697
 76  41    0    2     -0.3878804397     -9.6251811981     0.1723913097     0.0047271814     0.1421483898     -0.0549325275     60.0675354003     76.4337234497     -59.8818702697
 76 250    0    2     -0.3878804397     -9.6251811981     0.1723913097     0.0047271814     0.1421483898     -0.0549325275     60.0675354003     76.4337234497     -59.8818702697
 77 202    0    1     -0.5985808849     -9.7520809173     0.1915459060     -0.0035287439     0.1959450531     -0.1177840948     60.0675354003     76.4337234497     -59.8818702697
 78 154    0    0     -0.4836534023     -9.7353200912     0.1221105098     -0.0464062929     0.0960750007     -0.1404212856     60.0675354003     76.4337234497     -59.8818702697
 79 106    0    0     -0.4836534023     -9.7353200912     0.1221105098     -0.0464062929     0.0960750007     -0.1404212856     60.0675354003     76.4337234497     -59.8818702697
 80  58    0    0     -0.2825301933     -9.6898279190     0.0502807998     -0.0669129419     0.0247011947     -0.1345622539     58.4914169311     78.0151138305     -60.3879127502
 81  10    0    0     -0.2346437215     -9.7975721359     -0.0239432382     -0.0927459907     0.0249675154     -0.1268389701     58.4914169311     78.0151138305     -60.3879127502
 81 219    0    0     -0.2346437215     -9.7975721359     -0.0239432382     -0.0927459907     0.0249675154     -0.1268389701     58.4914169311     78.0151138305     -60.3879127502
 82 171    0    0     -0.3280223608     -9.7999668121     -0.0119716191     -0.0490694952     0.0105862259     -0.1438834571     58.4914169311     78.0151138305     -60.3879127502
 83 124    0    0     0.2561926364     -9.7712354660     -0.1149275422     -0.0245680356     0.0100535857     -0.1683849096     58.4914169311     78.0151138305     -60.3879127502
 84  77    0    0     0.2561926364     -9.7712354660     -0.1149275422     -0.0245680356     0.0100535857     -0.1683849096     58.4914169311     78.0151138305     -60.3879127502
 85  29    1    1     0.1364764571     -9.7496862411     0.0047886476     -0.0346882057     0.3046036958     -0.1526720285     58.4914169311     78.0151138305     -60.3879127502
 85 237    1    1     -0.5698490142     -9.7712354660     0.0981672668     -0.0714403867     0.4324373722     -0.1492098569     58.4914169311     78.0151138305     -60.3879127502
 86 189    0    1     -0.5698490142     -9.7712354660     0.0981672668     -0.0714403867     0.4324373722     -0.1492098569     58.4914169311     78.0151138305     -60.3879127502
 87 142    0    1     -0.1125332117     -9.7233486175     -0.1364764571     -0.0778320693     0.2476111650     -0.0834287834     59.1919136047     78.0151138305     -58.7010993957
 88  95    0    0     -0.1388707752     -9.7856006622     0.0502807998     -0.0200405931     0.2742432117     -0.0149845051     59.1919136047     78.0151138305     -58.7010993957
 89  46    1    1     -0.1388707752     -9.7856006622     0.0502807998     -0.0200405931     0.2742432117     -0.0149845051     59.1919136047     78.0151138305     -58.7010993957
 89 254    1    1     -0.0023943238     -9.7879953384     -0.0454921483     -0.0485368537     0.3653247117     -0.0639874076     59.1919136047     78.0151138305     -58.7010993957
 90 206    2    0     0.3567542552     -9.8382759094     -0.3447826147     -0.0504010915     0.6625380039     -0.0914183902     59.1919136047     78.0151138305     -58.7010993957
 91 158    4    1     0.3567542552     -9.8382759094     -0.3447826147     -0.0504010915     0.6625380039     -0.0914183902     59.1919136047     78.0151138305     -58.7010993957
 92 110    5    2     0.5554831027     -9.8789796829     -0.3328109979     0.0641165733     1.2907872200     -0.0466766023     59.1919136047     78.0151138305     -58.7010993957
 93  62    7    2     0.2346437215     -9.9963016510     -0.2873188495     0.1221743702     2.0636484622     -0.0357574796     59.1919136047     78.0151138305     -58.7010993957
 94  14   10    3     0.2346437215     -9.9963016510     -0.2873188495     0.1221743702     2.0636484622     -0.0357574796     59.1919136047     78.0151138305     -58.7010993957
 94 222   13    4     -0.2226721048     -9.8095445632     -0.3160507440     0.1653182411     2.5115988254     -0.1723797225     59.7172851562     77.8394012451     -56.1708793640
 95 175   14    4     -0.4597101688     -9.8622188568     -0.2059118509     0.1796995258     2.6897671222     -0.2818372726     59.7172851562     77.8394012451     -56.1708793640
 96 128   15    5     -0.4597101688     -9.8622188568     -0.2059118509     0.1796995258     2.6897671222     -0.2818372726     59.7172851562     77.8394012451     -56.1708793640
 97  81   16    6     0.2825301933     -9.7927837371     -0.0598580884     0.2659872770     2.4298386573     -0.2536073684     59.7172851562     77.8394012451     -56.1708793640
 98  33   15    6     0.4860476970     -9.9484148025     0.0023943238     0.2500080585     2.4348986148     -0.3031429052     59.7172851562     77.8394012451     -56.1708793640
 98 240   13    8     0.4860476970     -9.9484148025     0.0023943238     0.2500080585     2.4348986148     -0.3031429052     59.7172851562     77.8394012451     -56.1708793640
 99 192   12    9     0.7182971000     -9.5964498519     -0.0742240333     0.1735741519     2.6639339923     -0.4725225448     59.7172851562     77.8394012451     -56.1708793640
100 144   13    9     0.0790126848     -9.7353200912     -0.3280223608     0.0342887187     3.1409134864     -0.5228570938     59.7172851562     77.8394012451     -56.1708793640
101  97   13   11     0.0790126848     -9.7353200912     -0.3280223608     0.0342887187     3.1409134864     -0.5228570938     59.7172851562     77.8394012451     -56.1708793640
102  49   13   11     -0.5004136562     -9.3737773895     0.3950634002     0.0079230217     3.1118845939     -0.2922237873     57.0904235839     78.3665313720     -50.9417610168
103   1   13   12     -0.0383091812     -9.8286991119     0.5985808849     -0.0938112735     2.3091955184     -0.1910221290     57.0904235839     78.3665313720     -50.9417610168
103 210   11   12     -0.0383091812     -9.8286991119     0.5985808849     -0.0938112735     2.3091955184     -0.1910221290     57.0904235839     78.3665313720     -50.9417610168
104 163    9   10     1.0367422103     -10.1471443176     -0.2226721048     -0.1047304034     1.9810891151     -0.2485472917     57.0904235839     78.3665313720     -50.9417610168
105 116    9   10     0.4333725929     -9.7233486175     -0.2370380401     0.0465394496     2.3254411220     -0.2765109062     57.0904235839     78.3665313720     -50.9417610168
106  69    9   11     0.4333725929     -9.7233486175     -0.2370380401     0.0465394496     2.3254411220     -0.2765109062     57.0904235839     78.3665313720     -50.9417610168
107  21    8   11     0.1268991470     -9.5126476287     -0.0790126848     0.0489363288     2.2181141376     -0.3276443719     57.0904235839     78.3665313720     -50.9417610168
107 229    8   13     0.2514039993     -9.2157516479     0.9122373580     -0.0847563838     1.9438042640     -0.2980828285     57.0904235839     78.3665313720     -50.9417610168
108 182    8   13     0.2514039993     -9.2157516479     0.9122373580     -0.0847563838     1.9438042640     -0.2980828285     57.0904235839     78.3665313720     -50.9417610168
109 134    7   11     0.2202777862     -9.9172887802     0.9649125099     -0.2658540964     1.6473898887     -0.0765044641     57.0904235839     78.3665313720     -50.9417610168
110  86    7   10     0.7015368461     -9.8622188568     0.2226721048     -0.3092642784     1.3621610403     0.1551940917     55.3391838073     79.0693664550     -47.9054946899
111  38    8    7     0.7015368461     -9.8622188568     0.2226721048     -0.3092642784     1.3621610403     0.1551940917     55.3391838073     79.0693664550     -47.9054946899
111 246    8    5     0.8739281654     -10.0992574691     -0.1676026582     -0.2839638710     1.5813426017     0.2531999111     55.3391838073     79.0693664550     -47.9054946899
112 199    8    4     0.8116757392     -9.5988435745     0.1532367229     -0.0091214685     2.1057269573     0.2188446044     55.3391838073     79.0693664550     -47.9054946899
113 152    9    4     0.8116757392     -9.5988435745     0.1532367229     -0.0091214685     2.1057269573     0.2188446044     55.3391838073     79.0693664550     -47.9054946899
114 104   10    6     0.4884420394     -9.9436264038     -0.2130948066     0.1743731260     2.2540671825     0.0603841018     55.3391838073     79.0693664550     -47.9054946899
115  56   11    7     0.1795742750     -8.9954738616     0.8643508911     0.1573286151     2.0868182182     -0.1366928100     55.3391838073     79.0693664550     -47.9054946899
116   8   11    7     0.1795742750     -8.9954738616     0.8643508911     0.1573286151     2.0868182182     -0.1366928100     55.3391838073     79.0693664550     -47.9054946899
116 216   10    7     0.6560447216     -9.5365915298     0.1747856235     -0.1524017095     1.9925408363     -0.0445460414     55.3391838073     79.0693664550     -47.9054946899
117 168   10    6     -0.1173218607     -10.8558635711     -0.5578774452     -0.2208459854     2.1816282272     0.1823587417     53.2376976013     78.7179489135     -44.1945075988
118 122   11    7     -0.1173218607     -10.8558635711     -0.5578774452     -0.2208459854     2.1816282272     0.1823587417     53.2376976013     78.7179489135     -44.1945075988
119  76   14    7     -0.5842149734     -10.2357339859     -0.5099909305     -0.0008655433     2.1824271678     0.0747653913     53.2376976013     78.7179489135     -44.1945075988
120  29   17    7     0.1292934894     -9.7257432937     0.2370380401     0.1504043102     1.8766916275     0.1136481285     53.2376976013     78.7179489135     -44.1945075988
120 237   18    8     0.1292934894     -9.7257432937     0.2370380401     0.1504043102     1.8766916275     0.1136481285     53.2376976013     78.7179489135     -44.1945075988
121 189   18    9     0.8188587188     -9.3067359924     0.9553351402     0.0577248954     1.8274223327     0.0321541666     53.2376976013     78.7179489135     -44.1945075988
122 142   16   10     0.5818206787     -8.6267480850     0.9122373580     -0.1454773902     1.8793548583     -0.0983427143     53.2376976013     78.7179489135     -44.1945075988
123  94   15    8     0.5818206787     -8.6267480850     0.9122373580     -0.1454773902     1.8793548583     -0.0983427143     53.2376976013     78.7179489135     -44.1945075988
124  47   13    5     0.0478864765     -10.4033365249     0.1412650966     -0.5329732418     1.7155679702     -0.0570630931     53.2376976013     78.7179489135     -44.1945075988
124 255   11    5     0.3519655704     -10.0250329971     -0.1340821266     -0.3452174901     1.7163668632     0.0012610261     49.9103431701     78.8936614990     -42.0016479492
125 208   10    4     0.3519655704     -10.0250329971     -0.1340821266     -0.3452174901     1.7163668632     0.0012610261     49.9103431701     78.8936614990     -42.0016479492
126 161    9    3     0.5842149734     -10.5733337402     -0.2873188495     -0.0690435028     1.7949313163     0.0510628938     49.9103431701     78.8936614990     -42.0016479492
127 114   10    4     0.3687258243     -9.6491241455     0.2202777862     0.1245712518     1.8617776870     -0.0149845051     49.9103431701     78.8936614990     -42.0016479492
128  66   10    3     0.3687258243     -9.6491241455     0.2202777862     0.1245712518     1.8617776870     -0.0149845051     49.9103431701     78.8936614990     -42.0016479492
129  18    9    3     0.2945018005     -9.5820837020     0.5363285064     0.0324244785     1.6351392269     -0.0008695349     49.9103431701     78.8936614990     -42.0016479492
129 225    8    3     0.4788647174     -9.1654710769     0.6632276535     -0.0780983877     1.3318005800     0.0483996915     49.9103431701     78.8936614990     -42.0016479492
130 177    8    2     0.4788647174     -9.1654710769     0.6632276535     -0.0780983877     1.3318005800     0.0483996915     49.9103431701     78.8936614990     -42.0016479492
131 129    8    1     0.1460537433     -9.9555978775     0.0287318849     -0.3305698871     1.3270068168     0.1565256834     49.9103431701     78.8936614990     -42.0016479492
132  81    8    1     0.2777415513     -10.1136236190     -0.1532367229     -0.1856917381     1.2862597656     0.1879514598     47.2834815979     77.6636886596     -38.7967033386
133  34    8    1     0.2777415513     -10.1136236190     -0.1532367229     -0.1856917381     1.2862597656     0.1879514598     47.2834815979     77.6636886596     -38.7967033386
133 243    8    1     0.4166123390     -9.8574304580     0.0502807998     0.0196411113     1.1701442003     0.1165776491     47.2834815979     77.6636886596     -38.7967033386
134 195    6    1     0.0071829710     -9.6778564453     0.2346437215     0.0324244785     1.1230055093     0.0092506303     47.2834815979     77.6636886596     -38.7967033386
135 147    4    1     0.0071829710     -9.6778564453     0.2346437215     0.0324244785     1.1230055093     0.0092506303     47.2834815979     77.6636886596     -38.7967033386
136  98    5    2     0.0000000000     -9.5868721008     0.3016848087     -0.0519990158     1.0566918849     0.0585198593     47.2834815979     77.6636886596     -38.7967033386
137  49    5    1     0.2466153383     -9.6874332427     0.1795742750     -0.1145842552     1.0178090333     0.0681073904     47.2834815979     77.6636886596     -38.7967033386
138   1    5    0     0.2466153383     -9.6874332427     0.1795742750     -0.1145842552     1.0178090333     0.0681073904     47.2834815979     77.6636886596     -38.7967033386
138 209    6    0     -0.1460537433     -10.3482666015     -0.2585869789     -0.1263023495     1.1933140754     0.0302899217     47.2834815979     77.6636886596     -38.7967033386
139 162    7    0     -0.0119716191     -9.7903900146     -0.0526751232     -0.1185790538     1.1991730880     -0.0376217174     45.0068702697     77.8394012451     -39.6401100158
140 115    7    0     -0.0119716191     -9.7903900146     -0.0526751232     -0.1185790538     1.1991730880     -0.0376217174     45.0068702697     77.8394012451     -39.6401100158
141  67    6    0     0.0646467447     -9.6491241455     -0.1532367229     -0.1023335218     0.9781273841     0.0633136272     45.0068702697     77.8394012451     -39.6401100158
142  20    7   -1     -0.1364764571     -9.8191213607     -0.1963345432     -0.0695761442     0.9847853660     0.1602541685     45.0068702697     77.8394012451     -39.6401100158
142 228    6   -1     -0.1364764571     -9.8191213607     -0.1963345432     -0.0695761442     0.9847853660     0.1602541685     45.0068702697     77.8394012451     -39.6401100158
143 180    3    0     -0.1197161788     -9.7951784133     -0.0814070034     -0.0549285364     0.3826354980     0.0489323329     45.0068702697     77.8394012451     -39.6401100158
144 132    2    0     0.1436594247     -9.8670082092     -0.0047886476     -0.0219048357     0.0321581602     0.0558566570     45.0068702697     77.8394012451     -39.6401100158
145  84    1    0     0.1436594247     -9.8670082092     -0.0047886476     -0.0219048357     0.0321581602     0.0558566570     45.0068702697     77.8394012451     -39.6401100158
146  35    0    0     0.1867572593     -9.9316549301     -0.1460537433     -0.0027297849     -0.0184426727     0.0161749553     45.0068702697     77.8394012451     -39.6401100158
146 243    0    0     0.0718297100     -9.7688407897     -0.0047886476     0.1400178194     0.0534637689     -0.0181803436     45.0068702697     77.8394012451     -39.6401100158
147 194    0    0     0.0718297100     -9.7688407897     -0.0047886476     0.1400178194     0.0534637689     -0.0181803436     45.0068702697     77.8394012451     -39.6401100158
148 146    0    0     0.1747856235     -9.7161655426     0.0526751232     0.1480074167     0.0638502597     -0.0389533185     45.7073669433     77.4879837036     -38.2906608581
149  98    0    0     0.1532367229     -9.6970109939     0.0646467447     0.1022003650     0.1320282220     -0.0232404279     45.7073669433     77.4879837036     -38.2906608581
150  50    0    0     0.1532367229     -9.6970109939     0.0646467447     0.1022003650     0.1320282220     -0.0232404279     45.7073669433     77.4879837036     -38.2906608581
151   1    0    0     0.2011231899     -9.7903900146     0.0694353866     0.0609207391     0.1440126323     -0.0011358549     45.7073669433     77.4879837036     -38.2906608581
151 208    1    0     0.2107004880     -9.8310928344     0.0239432382     0.0457404851     0.1432136535     0.0193707962     45.7073669433     77.4879837036     -38.2906608581
152 160    1    0     0.2107004880     -9.8310928344     0.0239432382     0.0457404851     0.1432136535     0.0193707962     45.7073669433     77.4879837036     -38.2906608581
153 111    0    0     0.1173218607     -9.8286991119     0.0766183614     0.0766336250     0.1679814434     0.0361489653     45.7073669433     77.4879837036     -38.2906608581
154  63    1    0     0.0981672668     -9.8550367355     0.0933786296     0.1165816545     0.1216417312     0.0518618583     45.7073669433     77.4879837036     -38.2906608581
155  15    1    0     0.0981672668     -9.8550367355     0.0933786296     0.1165816545     0.1216417312     0.0518618583     45.7073669433     77.4879837036     -38.2906608581
155 223    0    0     0.1460537433     -9.8167276382     -0.0885899734     0.1602581501     0.0931454753     0.0566556215     45.1819915771     76.9608535766     -37.7846145629
156 176    0    0     0.1604196929     -9.7041940689     -0.3471769332     0.1743731260     0.1211090922     0.0739664316     45.1819915771     76.9608535766     -37.7846145629
157 128    1    1     0.1604196929     -9.7041940689     -0.3471769332     0.1743731260     0.1211090922     0.0739664316     45.1819915771     76.9608535766     -37.7846145629
158  80    1    4     0.1963345432     -9.6754617691     -0.6560447216     0.1173806071     0.1264355063     0.1322905421     45.1819915771     76.9608535766     -37.7846145629
159  33    0    8     0.2825301933     -9.6323642730     -0.9002656936     0.0412130403     0.0798294639     0.1349537491     45.1819915771     76.9608535766     -37.7846145629
159 241    0   12     0.2825301933     -9.6323642730     -0.9002656936     0.0412130403     0.0798294639     0.1349537491     45.1819915771     76.9608535766     -37.7846145629
160 193    0   17     0.0478864765     -9.7712354660     -0.7063254833     -0.0088551473     0.0199074316     0.0643789052     45.1819915771     76.9608535766     -37.7846145629
161 145    0   23     -0.2059118509     -9.9196834564     -0.1963345432     -0.0208395552     -0.0701087760     0.0156423149     45.1819915771     76.9608535766     -37.7846145629
162  98    0   28     -0.2059118509     -9.9196834564     -0.1963345432     -0.0208395552     -0.0701087760     0.0156423149     45.1819915771     76.9608535766     -37.7846145629
163  51    0   30     -0.2633756160     -9.8861627578     -0.1197161788     0.0225706315     -0.1526680231     0.0601177787     45.5322418212     78.0151138305     -38.1219787597
164   4    0   32     0.1101388931     -9.7592630386     -0.1292934894     0.0848895549     -0.1518690681     0.1075227737     45.5322418212     78.0151138305     -38.1219787597
164 212    1   33     0.1101388931     -9.7592630386     -0.1292934894     0.0848895549     -0.1518690681     0.1075227737     45.5322418212     78.0151138305     -38.1219787597
165 165    2   34     0.1436594247     -9.6898279190     -0.5387228012     0.0779652309     -0.0725056600     0.0627809810     45.5322418212     78.0151138305     -38.1219787597
166 117    1   39     0.0838013267     -9.6970109939     -0.5171739578     0.0348213624     -0.0365524411     0.0201697564     45.5322418212     78.0151138305     -38.1219787597
167  70    1   43     0.0838013267     -9.6970109939     -0.5171739578     0.0348213624     -0.0365524411     0.0201697564     45.5322418212     78.0151138305     -38.1219787597
168  22    1   47     -0.0502807998     -9.7640523910     -0.0718297100     -0.0032624247     -0.0029961015     -0.0149845051     45.5322418212     78.0151138305     -38.1219787597
168 230    2   50     -0.0383091812     -9.7951784133     -0.0143659424     -0.0051266665     0.0433436059     -0.0232404279     45.5322418212     78.0151138305     -38.1219787597
169 183    2   50     -0.0383091812     -9.7951784133     -0.0143659424     -0.0051266665     0.0433436059     -0.0232404279     45.5322418212     78.0151138305     -38.1219787597
170 136    1   50     0.1316878080     -9.7640523910     -0.1963345432     0.0135157465     0.0412130403     0.0097832717     45.3571166992     77.8394012451     -38.6280212402
171  88    2   52     0.1699969768     -9.7472915649     -0.3304166793     -0.0013981833     0.0843569087     -0.0437470817     45.3571166992     77.8394012451     -38.6280212402
172  41    3   54     0.1699969768     -9.7472915649     -0.3304166793     -0.0013981833     0.0843569087     -0.0437470817     45.3571166992     77.8394012451     -38.6280212402
172 249    3   55     -0.0215489125     -9.7448978424     -0.1149275422     -0.0344218850     0.0990045166     -0.0794339847     45.3571166992     77.8394012451     -38.6280212402
173 202    2   56     0.2322494029     -9.7496862411     -0.1699969768     -0.0019308235     0.1346914172     -0.0762381458     45.3571166992     77.8394012451     -38.6280212402
174 155    2   56     0.2322494029     -9.7496862411     -0.1699969768     -0.0019308235     0.1346914172     -0.0762381458     45.3571166992     77.8394012451     -38.6280212402
175 108    3   56     0.1053502440     -9.7520809173     -0.1005615949     -0.0240353965     0.1229733347     -0.0815645408     45.3571166992     77.8394012451     -38.6280212402
176  61    3   56     -0.1173218607     -9.8215160369     0.2154891252     -0.0413462066     0.0731714677     -0.0783687019     45.3571166992     77.8394012451     -38.6280212402
177  13    0   56     -0.1173218607     -9.8215160369     0.2154891252     -0.0413462066     0.0731714677     -0.0783687019     45.3571166992     77.8394012451     -38.6280212402
177 222    0   56     -0.0957729530     -9.8095445632     0.2777415513     -0.0373514032     -0.0053929829     -0.0261699533     45.3571166992     77.8394012451     -38.6280212402
178 174    0   57     0.2322494029     -9.6994056701     0.4261896133     -0.0309597229     -0.0304270792     0.0116475117     44.1312484741     78.0151138305     -39.4714279174
179 127    0   57     0.2322494029     -9.6994056701     0.4261896133     -0.0309597229     -0.0304270792     0.0116475117     44.1312484741     78.0151138305     -39.4714279174
180  79    2   56     -0.1053502440     -9.7544746398     0.6201298236     -0.0429441261     0.0103199064     -0.0562641334     44.1312484741     78.0151138305     -39.4714279174
181  32    2   57     0.1771799468     -9.8358821868     0.6105525493     -0.0655813455     0.0633176231     -0.0227077865     44.1312484741     78.0151138305     -39.4714279174
181 240    2   56     0.1771799468     -9.8358821868     0.6105525493     -0.0655813455     0.0633176231     -0.0227077865     44.1312484741     78.0151138305     -39.4714279174
182 193    2   55     0.1029559254     -9.7688407897     0.6129468917     -0.0493358087     0.1581275939     -0.0365564370     44.1312484741     78.0151138305     -39.4714279174
183 145    2   56     -0.1005615949     -9.7879953384     0.6799879074     -0.0219048357     0.1722425699     -0.0117886614     44.1312484741     78.0151138305     -39.4714279174
184  98    1   55     -0.1005615949     -9.7879953384     0.6799879074     -0.0219048357     0.1722425699     -0.0117886614     44.1312484741     78.0151138305     -39.4714279174
185  50    1   53     0.0957729530     -9.7951784133     0.7613949298     0.0135157465     0.0840905952     0.0518618583     44.1312484741     78.0151138305     -39.4714279174
186   2    1   51     -0.0574637699     -9.8071498870     0.7063254833     -0.0109857093     0.0060587835     0.0662431478     44.4814987182     78.7179489135     -40.1461563110
186 210    0   49     -0.0574637699     -9.8071498870     0.7063254833     -0.0109857093     0.0060587835     0.0662431478     44.4814987182     78.7179489135     -40.1461563110
187 162    1   46     0.2705585718     -9.6730680465     0.6129468917     -0.0251006793     -0.0181763505     0.0665094614     44.4814987182     78.7179489135     -40.1461563110
188 114    1   43     0.1364764571     -9.6826448440     0.4812590599     -0.0509337329     -0.0029961015     0.0113811922     44.4814987182     78.7179489135     -40.1461563110
189  66    1   42     0.1364764571     -9.6826448440     0.4812590599     -0.0509337329     -0.0029961015     0.0113811922     44.4814987182     78.7179489135     -40.1461563110
190  19    1   40     -0.0239432382     -9.8957395553     0.7254800796     -0.0924796772     -0.0064582638     -0.0221751475     44.4814987182     78.7179489135     -40.1461563110
190 227    0   37     -0.1604196929     -9.9555978775     0.9170259475     -0.0392156486     -0.0229701137     -0.0019348161     44.4814987182     78.7179489135     -40.1461563110
191 180    0   35     -0.1604196929     -9.9555978775     0.9170259475     -0.0392156486     -0.0229701137     -0.0019348161     44.4814987182     78.7179489135     -40.1461563110
192 133    0   33     0.1005615949     -9.7209539413     0.3040791034     0.0515995311     0.0025966219     0.0569219398     44.4814987182     78.7179489135     -40.1461563110
193  85    0   31     0.2633756160     -9.6826448440     0.1580253696     0.0396151256     -0.0227037930     0.0587861776     43.4307518005     76.9608535766     -38.7967033386
194  36   -1   31     0.2633756160     -9.6826448440     0.1580253696     0.0396151256     -0.0227037930     0.0587861776     43.4307518005     76.9608535766     -38.7967033386
194 244   -3   32     0.0646467447     -9.7209539413     0.3543598890     -0.0264322781     -0.0280301952     0.0265614414     43.4307518005     76.9608535766     -38.7967033386
195 196   -4   31     -0.1484480619     -9.8454589843     0.6751992702     -0.0535969352     -0.0085888252     -0.0112560212     43.4307518005     76.9608535766     -38.7967033386
196 148   -3   30     -0.1484480619     -9.8454589843     0.6751992702     -0.0535969352     -0.0085888252     -0.0112560212     43.4307518005     76.9608535766     -38.7967033386
197 101   -2   27     -0.0454921483     -9.7903900146     0.5866093158     -0.0200405931     0.0622523355     -0.0104570603     43.4307518005     76.9608535766     -38.7967033386
198  53   -1   24     0.1987288665     -9.7281370162     0.4309782505     0.0183095092     0.0816937065     0.0052558288     43.4307518005     76.9608535766     -38.7967033386
199   4    0   23     0.1987288665     -9.7281370162     0.4309782505     0.0183095092     0.0816937065     0.0052558288     43.4307518005     76.9608535766     -38.7967033386
199 211    0   20     0.1149275422     -9.7329254150     0.1867572593     0.0193747892     0.0726388216     -0.0056632986     43.4307518005     76.9608535766     -38.7967033386
200 163   -1   19     -0.1245048284     -9.7353200912     0.3040791034     -0.0000665821     0.0302939176     -0.0176477060     44.4814987182     77.3122711181     -39.4714279174
201 115   -2   19     -0.1245048284     -9.7353200912     0.3040791034     -0.0000665821     0.0302939176     -0.0176477060     44.4814987182     77.3122711181     -39.4714279174
202  67   -2   17     -0.0598580884     -9.7616577148     0.3902747631     -0.0179100332     -0.0453410100     0.0145770335     44.4814987182     77.3122711181     -39.4714279174
203  20   -1   17     -0.0335205316     -9.7401084899     0.3447826147     -0.0448083686     -0.0485368490     -0.0099244203     44.4814987182     77.3122711181     -39.4714279174
203 228   -1   16     -0.0335205316     -9.7401084899     0.3447826147     -0.0448083686     -0.0485368490     -0.0099244203     44.4814987182     77.3122711181     -39.4714279174
204 180   -1   14     -0.0574637699     -9.7616577148     0.3806974601     -0.0522653341     -0.0570590972     -0.0333605980     44.4814987182     77.3122711181     -39.4714279174
205 133   -1   13     -0.0909842967     -9.7544746398     0.2059118509     -0.0237690782     -0.0594559764     -0.0322953176     44.4814987182     77.3122711181     -39.4714279174
206  86   -1   12     -0.0909842967     -9.7544746398     0.2059118509     -0.0237690782     -0.0594559764     -0.0322953176     44.4814987182     77.3122711181     -39.4714279174
207  39    0   12     -0.0646467447     -9.7832069396     0.2130948066     -0.0144478702     -0.1247044205     -0.0075275382     44.4814987182     77.3122711181     -39.4714279174
207 248    0   11     0.0263375616     -9.7832069396     0.1771799468     -0.0043277053     -0.1766368389     0.0097832717     45.0068702697     78.8936614990     -37.9532966613
208 200    0   11     0.0263375616     -9.7832069396     0.1771799468     -0.0043277053     -0.1766368389     0.0097832717     45.0068702697     78.8936614990     -37.9532966613
209 153    0   11     0.0550694465     -9.7401084899     0.0670410633     -0.0131162703     -0.1550649166     -0.0000705747     45.0068702697     78.8936614990     -37.9532966613
210 105    0   11     0.0550694465     -9.7401084899     0.0191545906     -0.0472052526     -0.1316287398     0.0039242279     45.0068702697     78.8936614990     -37.9532966613
211  57    0   12     0.0550694465     -9.7401084899     0.0191545906     -0.0472052526     -0.1316287398     0.0039242279     45.0068702697     78.8936614990     -37.9532966613
212   8    0   12     0.0071829710     -9.7329254150     -0.0215489125     -0.0674455833     -0.1465426683     0.0262951231     45.0068702697     78.8936614990     -37.9532966613
212 217    0   12     -0.0023943238     -9.8143329620     0.2849245071     -0.0578580570     -0.2312324762     0.0470680904     45.0068702697     78.8936614990     -37.9532966613
213 169    0   13     -0.0023943238     -9.8143329620     0.2849245071     -0.0578580570     -0.2312324762     0.0470680904     45.0068702697     78.8936614990     -37.9532966613
214 121    0   12     -0.0861956501     -9.8454589843     0.4022463798     -0.0408135652     -0.3060684204     0.0398774480     45.0068702697     78.8936614990     -37.9532966613
215  73    0   11     -0.0957729530     -9.7640523910     0.3184450626     -0.0304270792     -0.3899592876     0.0587861776     45.0068702697     78.8936614990     -37.9532966613
216  25   -1   10     -0.0957729530     -9.7640523910     0.3184450626     -0.0304270792     -0.3899592876     0.0587861776     45.0068702697     78.8936614990     -37.9532966613
216 233   -1    8     -0.0766183614     -9.7281370162     0.3160507440     -0.0362861204     -0.5015473842     0.0966036415     45.7073669433     76.4337234497     -39.3027496337
217 186    0    7     -0.2729529142     -9.7329254150     0.2035175085     -0.0770331096     -0.6600079059     0.1290947074     45.7073669433     76.4337234497     -39.3027496337
218 138   -1    6     -0.2729529142     -9.7329254150     0.2035175085     -0.0770331096     -0.6600079059     0.1290947074     45.7073669433     76.4337234497     -39.3027496337
219  90   -1    6     -0.1484480619     -9.7879953384     0.1292934894     -0.1281665802     -0.9308555603     0.1535961627     45.7073669433     76.4337234497     -39.3027496337
220  43   -2    6     -0.2274607658     -9.7856006622     0.1173218607     -0.1473416328     -1.1090236902     0.1309589385     45.7073669433     76.4337234497     -39.3027496337
220 252   -3    5     -0.2274607658     -9.7856006622     0.1173218607     -0.1473416328     -1.1090236902     0.1309589385     45.7073669433     76.4337234497     -39.3027496337
221 204   -3    5     -0.1029559254     -9.6946163177     0.0335205316     -0.1550649261     -1.2909203720     0.0782275485     45.7073669433     76.4337234497     -39.3027496337
222 157   -5    5     -0.0694353866     -9.8933458328     -0.0646467447     -0.1566628360     -1.5436582565     0.0151096749     45.7073669433     76.4337234497     -39.3027496337
223 110   -6    4     -0.0694353866     -9.8933458328     -0.0646467447     -0.1566628360     -1.5436582565     0.0151096749     45.7073669433     76.4337234497     -39.3027496337
224  63   -6    4     -0.1292934894     -9.6419420242     0.1245048284     -0.1073936104     -1.3846651268     -0.0418828392     46.4078598022     76.4337234497     -37.9532966613
225  16   -6    3     -0.1340821266     -9.7568693161     -0.2202777862     -0.1321613788     -1.2959804534     -0.0197782659     46.4078598022     76.4337234497     -37.9532966613
225 225   -6    2     -0.1340821266     -9.7568693161     -0.2202777862     -0.1321613788     -1.2959804534     -0.0197782659     46.4078598022     76.4337234497     -37.9532966613
226 178   -7    3     -0.2394323587     -9.8550367355     -0.2873188495     -0.0570590972     -1.4589684009     0.0065874290     46.4078598022     76.4337234497     -37.9532966613
227 130   -7    3     -0.0167602658     -9.7401084899     -0.0909842967     -0.0096541080     -1.6810793876     0.0369479298     46.4078598022     76.4337234497     -37.9532966613
228  82   -7    3     -0.0167602658     -9.7401084899     -0.0909842967     -0.0096541080     -1.6810793876     0.0369479298     46.4078598022     76.4337234497     -37.9532966613
229  34   -7    3     0.0622524166     -9.8047552108     0.0622524166     -0.0562601375     -1.6816120147     0.0808907508     46.4078598022     76.4337234497     -37.9532966613
229 242   -7    3     0.0311262083     -9.7257432937     -0.0766183614     -0.0866206264     -1.5822746753     0.0995331668     46.4078598022     76.4337234497     -37.9532966613
230 195   -8    3     0.0311262083     -9.7257432937     -0.0766183614     -0.0866206264     -1.5822746753     0.0995331668     46.4078598022     76.4337234497     -37.9532966613
231 148   -8    3     -0.0861956501     -9.7592630386     -0.2011231899     -0.0733046245     -1.5330053329     0.1346874356     51.6615829467     77.8394012451     -39.6401100158
232 101   -8    3     -0.0694353866     -9.7233486175     -0.2107004880     -0.0882185554     -1.7146357536     0.1554604053     51.6615829467     77.8394012451     -39.6401100158
233  53   -9    3     -0.0694353866     -9.7233486175     -0.2107004880     -0.0882185554     -1.7146357536     0.1554604053     51.6615829467     77.8394012451     -39.6401100158
234   6  -11    4     -0.2202777862     -9.7903900146     -0.1652083396     -0.0741035890     -1.8006571769     0.1256325364     51.6615829467     77.8394012451     -39.6401100158
234 214  -12    3     -0.2274607658     -9.8765850067     -0.2035175085     -0.0876859092     -1.8323493003     0.0569219398     51.6615829467     77.8394012451     -39.6401100158
235 166  -12    3     -0.2274607658     -9.8765850067     -0.2035175085     -0.0876859092     -1.8323493003     0.0569219398     51.6615829467     77.8394012451     -39.6401100158
236 119  -11    3     0.0095772953     -9.9579925537     -0.2107004880     -0.0120509898     -1.7623070716     -0.0024674563     51.6615829467     77.8394012451     -39.6401100158
237  71  -10    2     -0.7135085105     -9.7113771438     -0.0454921483     0.0316255140     -1.5303421974     0.0097832717     51.6615829467     77.8394012451     -39.6401100158
238  24  -10    3     -0.7135085105     -9.7113771438     -0.0454921483     0.0316255140     -1.5303421974     0.0097832717     51.6615829467     77.8394012451     -39.6401100158
238 232   -9    3     0.3663315296     -9.6994056701     -0.0502807998     -0.0429441261     -1.8043856620     -0.0328279542     53.9381942749     77.3122711181     -42.1703300476
239 185   -9    2     -0.4716817855     -9.9819355010     -0.2107004880     -0.0852890300     -1.3798713684     0.0057884688     53.9381942749     77.3122711181     -42.1703300476
240 137   -9    2     -0.4716817855     -9.9819355010     -0.2107004880     -0.0852890300     -1.3798713684     0.0057884688     53.9381942749     77.3122711181     -42.1703300476
241  90   -9    2     -0.3615428924     -9.8765850067     -0.2921074867     -0.0639834165     -1.5868021011     -0.0370890760     53.9381942749     77.3122711181     -42.1703300476
242  42  -10    2     -0.1197161788     -9.7544746398     -0.1915459060     0.0233695888     -1.8395399093     -0.1273716092     53.9381942749     77.3122711181     -42.1703300476
242 251  -11    1     -0.1197161788     -9.7544746398     -0.1915459060     0.0233695888     -1.8395399093     -0.1273716092     53.9381942749     77.3122711181     -42.1703300476
243 205  -11    1     -0.2274607658     -9.7927837371     -0.0742240333     0.0492026519     -1.8107772827     -0.1196483249     53.9381942749     77.3122711181     -42.1703300476
244 158  -10    2     -0.5770320415     -9.8334875106     0.2490096569     0.0497352933     -1.7404688835     -0.1068649530     53.9381942749     77.3122711181     -42.1703300476
245 110  -10    1     -0.5770320415     -9.8334875106     0.2490096569     0.0497352933     -1.7404688835     -0.1068649530     53.9381942749     77.3122711181     -42.1703300476
246  63  -10    1     -0.2202777862     -9.6419420242     0.2921074867     0.0278970360     -1.8155710220     -0.0914183902     53.9381942749     77.3122711181     -42.1703300476
247  16   -9    0     0.7087197780     -9.1127958297     -0.5219625949     -0.0213721966     -1.6637686729     -0.0932826328     56.5650520324     79.2450790405     -46.3873634338
247 224   -8   -1     0.7087197780     -9.1127958297     -0.5219625949     -0.0213721966     -1.6637686729     -0.0932826328     56.5650520324     79.2450790405     -46.3873634338
248 177   -7   -1     -0.3328109979     -9.9101057052     0.0407035017     -0.1595923662     -1.0930445194     -0.0006032148     56.5650520324     79.2450790405     -46.3873634338
249 129   -6   -1     -0.4573158264     -10.0848913192     0.0095772953     -0.1659840488     -1.3359284400     0.0558566570     56.5650520324     79.2450790405     -46.3873634338
250  82   -8   -1     -0.4573158264     -10.0848913192     0.0095772953     -0.1659840488     -1.3359284400     0.0558566570     56.5650520324     79.2450790405     -46.3873634338
251  34  -10   -3     -0.3878804397     -9.9436264038     0.1771799468     -0.0163121104     -1.8467306137     0.0055221486     56.5650520324     79.2450790405     -46.3873634338
251 243  -11   -4     -0.1388707752     -9.6491241455     -0.3711201906     0.1354903697     -1.9892118453     -0.0378880381     56.5650520324     79.2450790405     -46.3873634338
252 195  -12   -4     -0.1388707752     -9.6491241455     -0.3711201906     0.1354903697     -1.9892118453     -0.0378880381     56.5650520324     79.2450790405     -46.3873634338
253 148  -11   -3     -0.2729529142     -9.6108150482     -0.1556310415     0.1219080448     -1.6975913047     0.0201697564     56.5650520324     79.2450790405     -46.3873634338
254 101   -9   -3     0.3615428924     -9.6156044006     -0.1939402198     -0.0123173105     -1.6035802364     0.1083217258     57.7909202575     78.3665313720     -50.2670326232
255  53   -8   -2     0.3615428924     -9.6156044006     -0.1939402198     -0.0123173105     -1.6035802364     0.1083217258     57.7909202575     78.3665313720     -50.2670326232
  0   5   -8   -1     -0.1292934894     -9.8813743591     -0.1963345432     -0.1800990104     -1.5780135154     0.1930115509     57.7909202575     78.3665313720     -50.2670326232
  0 214   -9   -1     -0.5530887603     -9.8909511566     -0.3471769332     -0.1409499549     -1.8683024406     0.1959410762     57.7909202575     78.3665313720     -50.2670326232
  1 166  -11    0     -0.5530887603     -9.8909511566     -0.3471769332     -0.1409499549     -1.8683024406     0.1959410762     57.7909202575     78.3665313720     -50.2670326232
  2 118  -13    0     -0.5028079986     -9.8430643081     -0.3375996351     -0.0767667865     -2.2278347015     0.1200398087     57.7909202575     78.3665313720     -50.2670326232
  3  71  -14    2     -0.0981672668     -9.8071498870     -0.1604196929     -0.0634507846     -2.3114593029     0.0531934547     57.7909202575     78.3665313720     -50.2670326232
  4  23  -15    3     -0.0981672668     -9.8071498870     -0.1604196929     -0.0634507846     -2.3114593029     0.0531934547     57.7909202575     78.3665313720     -50.2670326232
  4 232  -14    3     -0.1292934894     -9.7401084899     0.0478864765     -0.0410798835     -1.8733625411     0.0987341976     57.7909202575     78.3665313720     -50.2670326232
  5 184  -12    4     -0.5123852729     -9.5844774246     -0.0622524166     -0.0376177263     -1.4246130943     0.1386822338     59.5421600341     78.0151138305     -52.2912101745
  6 137  -11    3     -0.5123852729     -9.5844774246     -0.0622524166     -0.0376177263     -1.4246130943     0.1386822338     59.5421600341     78.0151138305     -52.2912101745
  7  90  -10    3     -0.7781552314     -9.6275758743     0.0359148550     -0.0884848785     -1.5665616989     0.0614493846     59.5421600341     78.0151138305     -52.2912101745
  8  43  -10    4     -0.3471769332     -9.7903900146     -0.0790126848     -0.1537333106     -1.8528558731     -0.1558678627     59.5421600341     78.0151138305     -52.2912101745
  8 252  -10    3     -0.4740760803     -9.6826448440     -0.0598580884     -0.0559938192     -1.7681660652     -0.2839678573     59.5421600341     78.0151138305     -52.2912101745
  9 204  -11    3     -0.4740760803     -9.6826448440     -0.0598580884     -0.0559938192     -1.7681660652     -0.2839678573     59.5421600341     78.0151138305     -52.2912101745
 10 156  -10    3     -0.2681642532     -9.8119382858     0.0263375616     -0.0309597229     -1.7945318222     -0.2741140127     59.5421600341     78.0151138305     -52.2912101745
 11 110  -10    2     0.0814070034     -9.7999668121     0.0215489125     -0.0208395552     -1.7319465637     -0.2115287780     59.5421600341     78.0151138305     -52.2912101745
 12  62  -11    2     0.0814070034     -9.7999668121     0.0215489125     -0.0208395552     -1.7319465637     -0.2115287780     59.5421600341     78.0151138305     -52.2912101745
 13  15  -10    2     0.0071829710     -9.8143329620     -0.0095772953     0.0095209417     -1.2823981094     -0.1287032127     59.5421600341     76.6094360351     -57.3516502380
 13 223   -8    1     -0.1412650966     -9.6682786941     0.0478864765     0.0310928773     -0.8182021141     -0.0306973934     59.5421600341     76.6094360351     -57.3516502380
 14 175   -6    0     -0.1412650966     -9.6682786941     0.0478864765     0.0310928773     -0.8182021141     -0.0306973934     59.5421600341     76.6094360351     -57.3516502380
 15 127   -5    0     -0.1939402198     -9.7520809173     0.0861956501     -0.0165784335     -0.8624113082     0.0103159117     59.5421600341     76.6094360351     -57.3516502380
 16  79   -5    0     -0.2250664234     -9.8310928344     -0.0239432382     -0.0333566045     -0.9785268783     0.0135117530     59.5421600341     76.6094360351     -57.3516502380
 17  31   -6    0     -0.2250664234     -9.8310928344     -0.0239432382     -0.0333566045     -0.9785268783     0.0135117530     59.5421600341     76.6094360351     -57.3516502380
 17 239   -6    1     -0.0670410633     -9.7113771438     -0.0311262083     -0.0077898669     -1.0389815568     0.0009947060     59.5421600341     76.6094360351     -57.3516502380
 18 191   -6    1     -0.1197161788     -9.7520809173     -0.0071829710     -0.0056593065     -0.8259253501     -0.0309637165     59.5421600341     76.6094360351     -57.3516502380
 19 144   -6    0     -0.1197161788     -9.7520809173     -0.0071829710     -0.0056593065     -0.8259253501     -0.0309637165     59.5421600341     76.6094360351     -57.3516502380
 20  96   -5    0     -0.0646467447     -9.6922225952     0.0885899734     0.0156463074     -0.4850355625     -0.0357574796     59.5421600341     77.3122711181     -58.0263748168
 21  48   -3    0     -0.2059118509     -9.7305316925     -0.0023943238     -0.0173773932     -0.2882249641     -0.0338932323     59.5421600341     77.3122711181     -58.0263748168
 22   1   -2    0     -0.2059118509     -9.7305316925     -0.0023943238     -0.0173773932     -0.2882249641     -0.0338932323     59.5421600341     77.3122711181     -58.0263748168
 22 210   -1    2     -0.1676026582     -9.7425031661     0.0047886476     -0.0357534861     -0.1729083633     -0.0844940662     59.5421600341     77.3122711181     -58.0263748168
 23 163   -1    2     -0.1292934894     -9.7736291885     -0.0263375616     -0.0517326927     -0.0290954780     -0.1223115205     59.5421600341     77.3122711181     -58.0263748168
 24 116    0    1     -0.1292934894     -9.7736291885     -0.0263375616     -0.0517326927     -0.0290954780     -0.1223115205     59.5421600341     77.3122711181     -58.0263748168
 25  69    0    1     -0.0861956501     -9.8143329620     -0.0335205316     -0.0211058735     0.0007323807     -0.0999406337     59.5421600341     77.3122711181     -58.0263748168
 26  21    0    0     -0.0933786296     -9.8143329620     -0.0191545906     0.0207063913     -0.0075235438     -0.0458776426     59.5421600341     77.3122711181     -58.0263748168
 26 229    0    0     -0.0933786296     -9.8143329620     -0.0191545906     0.0207063913     -0.0075235438     -0.0458776426     59.5421600341     77.3122711181     -58.0263748168
 27 182    0    0     -0.0838013267     -9.7664461135     0.0383091812     0.0545290470     -0.0144478678     -0.0019348161     59.5421600341     77.3122711181     -58.0263748168
 28 134    0    0     -0.1412650966     -9.8119382858     0.0071829710     0.0662471389     -0.0067245841     0.0465354490     58.6665420532     78.5422439575     -57.5203323364
 29  86    0    0     -0.1412650966     -9.8119382858     0.0071829710     0.0662471389     -0.0067245841     0.0465354490     58.6665420532     78.5422439575     -57.5203323364
 30  38    0    0     -0.1268991470     -9.8478536605     -0.0215489125     0.0976729202     0.0025966219     0.0675747442     58.6665420532     78.5422439575     -57.5203323364
 30 246    0    0     -0.1436594247     -9.7951784133     0.0430978250     0.1472084617     0.0297612781     0.0856845092     58.6665420532     78.5422439575     -57.5203323364
 31 198    0    0     -0.1436594247     -9.7951784133     0.0430978250     0.1472084617     0.0297612781     0.0856845092     58.6665420532     78.5422439575     -57.5203323364
 32 150    0    0     -0.1053502440     -9.6467304229     -0.2537982940     0.1791668891     0.0398814439     0.1101859688     58.6665420532     78.5422439575     -57.5203323364
 33 102    0    1     -0.1819685935     -9.7089824676     -0.6584390640     0.0462731266     -0.0237690734     -0.0027337763     58.6665420532     78.5422439575     -57.5203323364
 34  55   -1    3     -0.1819685935     -9.7089824676     -0.6584390640     0.0462731266     -0.0237690734     -0.0027337763     58.6665420532     78.5422439575     -57.5203323364
 35   7   -1    5     -0.0742240333     -9.8334875106     -0.4501328468     0.0089883022     -0.1097904920     -0.0759718179     58.6665420532     78.5422439575     -57.5203323364
 35 216   -2    9     -0.3447826147     -9.7185602188     -0.3399939537     0.0188421478     -0.0509337329     -0.0647863769     60.2426567077     78.3665313720     -58.7010993957
 36 168   -2   13     -0.3447826147     -9.7185602188     -0.3399939537     0.0188421478     -0.0509337329     -0.0647863769     60.2426567077     78.3665313720     -58.7010993957
 37 121   -2   15     -0.1676026582     -9.6994056701     -0.3256280183     -0.0213721966     -0.0141815481     -0.0328279542     60.2426567077     78.3665313720     -58.7010993957
 38  74   -1   17     0.0263375616     -9.8478536605     0.0574637699     -0.0655813455     0.1107226133     -0.0168487429     60.2426567077     78.3665313720     -58.7010993957
 39  26    0   19     0.0263375616     -9.8478536605     0.0574637699     -0.0655813455     0.1107226133     -0.0168487429     60.2426567077     78.3665313720     -58.7010993957
 39 234    0   21     0.2083061695     -9.7425031661     -0.2825301933     -0.0583907032     0.1828953647     -0.0030000963     60.2426567077     78.3665313720     -58.7010993957
 40 187   -1   24     -0.1125332117     -9.7951784133     0.0263375616     -0.0709077405     0.2111253023     -0.0192456245     60.2426567077     78.3665313720     -58.7010993957
 41 139   -1   25     -0.1125332117     -9.7951784133     0.0263375616     -0.0709077405     0.2111253023     -0.0192456245     60.2426567077     78.3665313720     -58.7010993957
 42  92   -2   25     -0.2011231899     -9.8502473831     0.0838013267     -0.0458736467     0.1384198904     -0.0280341911     60.2426567077     78.3665313720     -58.7010993957
 43  45   -3   26     -0.1939402198     -9.7401084899     -0.1843629074     -0.0101867485     0.0907485961     0.0004620659     57.7909202575     78.0151138305     -56.6769256591
 43 252   -3   26     -0.1939402198     -9.7401084899     -0.1843629074     -0.0101867485     0.0907485961     0.0004620659     57.7909202575     78.0151138305     -56.6769256591
 44 204   -4   27     -0.1676026582     -9.6563072204     -0.2921074867     -0.0477378892     0.0670460987     -0.0125876235     57.7909202575     78.0151138305     -56.6769256591
 45 157   -3   28     -0.2585869789     -9.8670082092     0.1771799468     -0.0725056648     0.0832916259     -0.0368227601     57.7909202575     78.0151138305     -56.6769256591
 46 109   -2   28     -0.2585869789     -9.8670082092     0.1771799468     -0.0725056648     0.0832916259     -0.0368227601     57.7909202575     78.0151138305     -56.6769256591
 47  61   -2   29     -0.2945018005     -9.7808122634     -0.0885899734     -0.0232364368     0.0140483880     -0.0283005123     57.7909202575     78.0151138305     -56.6769256591
 48  13   -2   30     -0.2537982940     -9.7041940689     -0.1340821266     -0.0149805116     -0.0623855018     -0.0330942749     57.7909202575     78.0151138305     -56.6769256591
 48 221   -2   31     -0.2537982940     -9.7041940689     -0.1340821266     -0.0149805116     -0.0623855018     -0.0330942749     57.7909202575     78.0151138305     -56.6769256591
 49 174   -1   31     -0.2274607658     -9.7951784133     0.0502807998     -0.0139152299     -0.1428141832     -0.0384206771     57.7909202575     78.0151138305     -56.6769256591
 50 126   -1   31     -0.2274607658     -9.6467304229     -0.3759088277     -0.0072572269     -0.1300308108     -0.0421491575     58.4914169311     76.6094360351     -56.6769256591
 51  79   -1   33     -0.2274607658     -9.6467304229     -0.3759088277     -0.0072572269     -0.1300308108     -0.0421491575     58.4914169311     76.6094360351     -56.6769256591
 52  32    0   34     -0.2202777862     -9.7113771438     -0.0670410633     -0.0346882057     -0.0799626255     -0.0296321153     58.4914169311     76.6094360351     -56.6769256591
 52 241    0   35     -0.2250664234     -9.8047552108     0.1340821266     -0.0453410100     -0.0019308209     0.0025926268     58.4914169311     76.6094360351     -56.6769256591
 53 193    2   36     -0.2250664234     -9.8047552108     0.1340821266     -0.0453410100     -0.0019308209     0.0025926268     58.4914169311     76.6094360351     -56.6769256591
 54 144    4   36     -0.0766183614     -9.7856006622     0.1149275422     -0.0219048357     0.0239022350     0.0196371173     58.4914169311     76.6094360351     -56.6769256591
 55  97    4   36     -0.2849245071     -9.7377147674     -0.1436594247     -0.0115183484     0.0470720863     0.0057884688     58.4914169311     76.6094360351     -56.6769256591
 56  49    5   35     -0.2849245071     -9.7377147674     -0.1436594247     -0.0115183484     0.0470720863     0.0057884688     58.4914169311     76.6094360351     -56.6769256591
 57   1    5   35     -0.1508424043     -9.7041940689     -0.2849245071     -0.0229701161     0.0105862259     0.0095169506     58.4914169311     76.6094360351     -56.6769256591
 57 209    4   36     -0.2274607658     -9.7448978424     -0.1292934894     -0.0277638792     -0.0258996367     -0.0030000963     58.4914169311     76.6094360351     -56.6769256591
 58 162    5   37     -0.2274607658     -9.7448978424     -0.1292934894     -0.0277638792     -0.0258996367     -0.0030000963     58.4914169311     76.6094360351     -56.6769256591
 59 114    6   37     -0.1819685935     -9.7760238647     0.0071829710     0.0023302993     -0.0738372707     -0.0064622583     59.1919136047     76.9608535766     -57.6890144348
 60  67    7   38     -0.0814070034     -9.7784175872     0.1245048284     0.0049935002     -0.0538632488     0.0047231884     59.1919136047     76.9608535766     -57.6890144348
 61  18    7   39     -0.0814070034     -9.7784175872     0.1245048284     0.0049935002     -0.0538632488     0.0047231884     59.1919136047     76.9608535766     -57.6890144348
 61 226    7   38     0.1101388931     -9.7688407897     0.2705585718     0.0092546234     -0.0235027527     0.0041905479     59.1919136047     76.9608535766     -57.6890144348
 62 178    8   38     -0.0838013267     -9.7927837371     0.3926690864     0.0084556627     0.0119178283     -0.0306973934     59.1919136047     76.9608535766     -57.6890144348
 63 130    7   36     -0.0838013267     -9.7927837371     0.3926690864     0.0084556627     0.0119178283     -0.0306973934     59.1919136047     76.9608535766     -57.6890144348
 64  82    6   33     -0.0622524166     -9.7401084899     0.2202777862     0.0286959934     -0.0994040012     -0.0221751475     59.1919136047     76.9608535766     -57.6890144348
 65  34    6   32     0.0430978250     -9.7185602188     0.3232336997     0.0244348740     -0.1433468341     0.0033915877     59.1919136047     76.9608535766     -57.6890144348
 65 242    5   31     0.0430978250     -9.7185602188     0.3232336997     0.0244348740     -0.1433468341     0.0033915877     59.1919136047     76.9608535766     -57.6890144348
 66 193    3   30     -0.0239432382     -9.7903900146     0.4453442096     0.0273643946     -0.1665166759     0.0177728757     59.0167884826     77.8394012451     -57.8576927185
 67 146    3   27     -0.0335205316     -9.8717966079     0.4740760803     0.0097872629     -0.1271013021     0.0127127933     59.0167884826     77.8394012451     -57.8576927185
 68  98    3   25     -0.0335205316     -9.8717966079     0.4740760803     0.0097872629     -0.1271013021     0.0127127933     59.0167884826     77.8394012451     -57.8576927185
 69  50    2   23     -0.1053502440     -9.7688407897     0.5698490142     0.0358866405     -0.1707777976     0.0009947060     59.0167884826     77.8394012451     -57.8576927185
 70   1    2   20     -0.0933786296     -9.7161655426     0.4190066337     0.0398814392     -0.2573318481     0.0116475117     59.0167884826     77.8394012451     -57.8576927185
 70 209    1   19     -0.0933786296     -9.7161655426     0.4190066337     0.0398814392     -0.2573318481     0.0116475117     59.0167884826     77.8394012451     -57.8576927185
 71 162    0   16     -0.2107004880     -9.7999668121     0.8380132675     0.0244348740     -0.2860944271     0.0015273462     59.0167884826     77.8394012451     -57.8576927185
 72 114    1   14     -0.2035175085     -9.4863109588     0.9242089271     0.0380171985     -0.3217813014     -0.0264362716     59.0167884826     77.8394012451     -57.8576927185
 73  66    1   11     -0.2035175085     -9.4863109588     0.9242089271     0.0380171985     -0.3217813014     -0.0264362716     59.0167884826     77.8394012451     -57.8576927185
 74  18    0    8     -0.0933786296     -9.8550367355     0.4046407222     -0.0101867485     -0.3662567615     -0.0594599723     57.6157989501     77.4879837036     -56.1708793640
 74 226    0    6     0.0383091812     -9.7401084899     0.3040791034     -0.0128499507     -0.3582671880     -0.0711780548     57.6157989501     77.4879837036     -56.1708793640
 75 178    0    3     0.0383091812     -9.7401084899     0.3040791034     -0.0128499507     -0.3582671880     -0.0711780548     57.6157989501     77.4879837036     -56.1708793640
 76 130    0    2     0.0957729530     -9.7209539413     0.1987288665     -0.0746362257     -0.2354936122     -0.1044680833     57.6157989501     77.4879837036     -56.1708793640
 77  82    0    1     -0.1340821266     -9.6922225952     0.1580253696     -0.1297644977     -0.1454773902     -0.1433508157     57.6157989501     77.4879837036     -56.1708793640
 78  35    0    0     -0.1340821266     -9.6922225952     0.1580253696     -0.1297644977     -0.1454773902     -0.1433508157     57.6157989501     77.4879837036     -56.1708793640
 78 243    0    0     -0.0407035017     -9.7544746398     0.1508424043     -0.1590597152     -0.3398910760     -0.1255073666     57.6157989501     77.4879837036     -56.1708793640
 79 196    0    0     -0.1173218607     -9.9101057052     -0.1604196929     -0.2757079362     -0.4461528301     -0.0978100776     57.6157989501     77.4879837036     -56.1708793640
 80 148   -1    0     -0.1173218607     -9.9101057052     -0.1604196929     -0.2757079362     -0.4461528301     -0.0978100776     57.6157989501     77.4879837036     -56.1708793640
 81 101   -3    0     0.0550694465     -9.7760238647     -0.1364764571     -0.3092642784     -0.8046197891     -0.1119250416     56.7401771545     76.9608535766     -58.7010993957
 82  53   -4    0     0.0454921483     -9.6994056701     -0.0430978250     -0.3327004671     -1.0389815568     -0.0831624603     56.7401771545     76.9608535766     -58.7010993957
 83   5   -5   -1     0.0454921483     -9.6994056701     -0.0430978250     -0.3327004671     -1.0389815568     -0.0831624603     56.7401771545     76.9608535766     -58.7010993957
 83 213   -6   -2     0.1292934894     -9.8717966079     -0.4501328468     -0.3287056446     -1.1875882148     -0.0546662092     56.7401771545     76.9608535766     -58.7010993957
 84 166   -7   -2     0.1221105098     -9.7329254150     -0.3471769332     -0.1984751129     -1.1622877120     -0.0344258785     56.7401771545     76.9608535766     -58.7010993957
 85 118   -7   -2     0.1221105098     -9.7329254150     -0.3471769332     -0.1984751129     -1.1622877120     -0.0344258785     56.7401771545     76.9608535766     -58.7010993957
 86  71   -6   -3     0.0407035017     -9.8502473831     -0.4908363342     -0.1145842552     -1.1353894472     -0.0173813843     56.7401771545     76.9608535766     -58.7010993957
 87  24   -5   -3     -0.0885899734     -9.7712354660     -0.2059118509     -0.0059256258     -1.1734732389     -0.0520030069     56.7401771545     76.9608535766     -58.7010993957
 87 232   -6   -2     -0.0885899734     -9.7712354660     -0.2059118509     -0.0059256258     -1.1734732389     -0.0520030069     56.7401771545     76.9608535766     -58.7010993957
 88 184   -8   -3     -0.0742240333     -9.8023614883     -0.2322494029     0.0406804037     -1.5093028545     -0.0314963531     56.2148056030     77.8394012451     -58.1950569152
 89 137   -9   -3     -0.0526751232     -9.6850395202     -0.1412650966     0.0907485961     -1.9213001251     -0.0067285780     56.2148056030     77.8394012451     -58.1950569152
 90  89  -11   -3     -0.0526751232     -9.6850395202     -0.1412650966     0.0907485961     -1.9213001251     -0.0067285780     56.2148056030     77.8394012451     -58.1950569152
 91  41  -12   -3     0.2035175085     -9.6347589492     -0.6201298236     0.0518658542     -2.3293027877     0.0465354490     56.2148056030     77.8394012451     -58.1950569152
 91 250  -13   -3     0.1053502440     -9.7640523910     -0.6416787624     -0.0232364368     -2.4139924049     0.1330895185     56.2148056030     77.8394012451     -58.1950569152
 92 202  -13   -4     0.1053502440     -9.7640523910     -0.6416787624     -0.0232364368     -2.4139924049     0.1330895185     56.2148056030     77.8394012451     -58.1950569152
 93 155  -13   -2     -0.1245048284     -9.6850395202     -0.5387228012     -0.0045940246     -2.3332974910     0.1357527017     56.2148056030     77.8394012451     -58.1950569152
 94 107  -13    0     -0.1891515731     -9.6970109939     -0.3040791034     0.0017976593     -2.2267694473     0.0824886703     56.2148056030     77.8394012451     -58.1950569152
 95  59  -13    0     -0.1891515731     -9.6970109939     -0.3040791034     0.0017976593     -2.2267694473     0.0824886703     56.2148056030     77.8394012451     -58.1950569152
 96  11  -14    2     -0.2442210197     -9.6563072204     -0.4573158264     -0.0927459907     -2.2890882492     0.0476007318     56.2148056030     77.8394012451     -58.1950569152
 96 220  -14    3     -0.2945018005     -9.6658849716     -0.3304166793     -0.1595923662     -2.4941549301     0.0286920051     54.4635658264     78.8936614990     -62.2434082031
 97 172  -14    3     -0.2945018005     -9.6658849716     -0.3304166793     -0.1595923662     -2.4941549301     0.0286920051     54.4635658264     78.8936614990     -62.2434082031
 98 125  -14    4     -0.0885899734     -9.7616577148     -0.5315398693     -0.2482769727     -2.6456909179     0.0001957454     54.4635658264     78.8936614990     -62.2434082031
 99  77  -16    4     0.3136564254     -10.1351718902     -0.5459058284     -0.2099268674     -2.6427614688     -0.0450786828     54.4635658264     78.8936614990     -62.2434082031
100  31  -17    5     0.3136564254     -10.1351718902     -0.5459058284     -0.2099268674     -2.6427614688     -0.0450786828     54.4635658264     78.8936614990     -62.2434082031
100 240  -17    5     -0.0119716191     -9.6060266494     -0.4956250190     -0.0187089920     -2.2845609188     -0.0376217174     54.4635658264     78.8936614990     -62.2434082031
101 193  -14    4     -0.2873188495     -9.8023614883     -0.3711201906     0.0891506767     -2.2613909244     0.1152460455     54.4635658264     78.8936614990     -62.2434082031
102 146  -12    4     -0.2873188495     -9.8023614883     -0.3711201906     0.0891506767     -2.2613909244     0.1152460455     54.4635658264     78.8936614990     -62.2434082031
103  98  -12    4     -0.3136564254     -9.8119382858     -0.4118237018     0.1128531575     -2.2563309669     0.1650479316     54.4635658264     78.8936614990     -62.2434082031
104  51  -13    5     -0.4190066337     -9.7281370162     -0.4692874431     0.0484036874     -2.4768440723     0.2207088470     51.8367042541     77.3122711181     -66.7978057861
105   3  -16    5     -0.4190066337     -9.7281370162     -0.4692874431     0.0484036874     -2.4768440723     0.2207088470     51.8367042541     77.3122711181     -66.7978057861
105 212  -17    5     -0.5483001708     -9.6491241455     -0.3687258243     -0.0466726112     -2.6941614151     0.1858209133     51.8367042541     77.3122711181     -66.7978057861
106 165  -17    6     -0.4836534023     -9.7353200912     -0.4237952709     -0.1401510000     -2.9109458923     0.0385458469     51.8367042541     77.3122711181     -66.7978057861
107 118  -18    7     -0.4836534023     -9.7353200912     -0.4237952709     -0.1401510000     -2.9109458923     0.0385458469     51.8367042541     77.3122711181     -66.7978057861
108  70  -18    7     -0.3447826147     -9.6036319732     -0.2202777862     -0.1374877810     -2.9207997322     -0.1279042482     51.8367042541     77.3122711181     -66.7978057861
109  24  -14    6     -0.3759088277     -9.7353200912     -0.4142179965     -0.2048667907     -3.0108158588     -0.1401549720     51.8367042541     77.3122711181     -66.7978057861
109 233  -13    7     -0.3759088277     -9.7353200912     -0.4142179965     -0.2048667907     -3.0108158588     -0.1401549720     51.8367042541     77.3122711181     -66.7978057861
110 186  -12    7     -0.2370380401     -9.8334875106     -0.4621044635     -0.2251071214     -3.2276005744     -0.0565304470     51.8367042541     77.3122711181     -66.7978057861
111 139   -9    5     -0.0335205316     -9.8286991119     -0.3447826147     -0.1769031763     -3.0614168643     -0.0285668354     45.8824882507     76.9608535766     -68.1472549438
112  92  -11    5     -0.0335205316     -9.8286991119     -0.3447826147     -0.1769031763     -3.0614168643     -0.0285668354     45.8824882507     76.9608535766     -68.1472549438
113  45  -11    4     -0.2705585718     -9.7401084899     -0.2059118509     -0.1140516042     -2.5181236267     -0.0386869955     45.8824882507     76.9608535766     -68.1472549438
113 254   -8    3     -0.4405555725     -9.6682786941     -0.3136564254     -0.0788973522     -2.0078542232     -0.1928863620     45.8824882507     76.9608535766     -68.1472549438
114 207   -8    3     -0.4405555725     -9.6682786941     -0.3136564254     -0.0788973522     -2.0078542232     -0.1928863620     45.8824882507     76.9608535766     -68.1472549438
115 160   -6    2     -0.2992904472     -9.7233486175     -0.2609812974     -0.0882185554     -1.8869448661     -0.3180568456     45.8824882507     76.9608535766     -68.1472549438
116 113   -3    3     -0.0622524166     -9.7832069396     -0.3064734458     -0.0772994279     -1.7647039890     -0.3577385425     45.8824882507     76.9608535766     -68.1472549438
117  66   -3    2     -0.0622524166     -9.7832069396     -0.3064734458     -0.0772994279     -1.7647039890     -0.3577385425     45.8824882507     76.9608535766     -68.1472549438
118  18   -4    3     -0.1364764571     -9.7353200912     -0.2921074867     -0.0133825898     -1.6105046272     -0.2818372726     45.8824882507     76.9608535766     -68.1472549438
118 227   -3    4     -0.0430978250     -9.7017993927     -0.2418267011     0.0494689702     -1.5090365409     -0.2682549715     40.4536437988     78.1908187866     -68.3159332275
119 180   -2    2     -0.0430978250     -9.7017993927     -0.2418267011     0.0494689702     -1.5090365409     -0.2682549715     40.4536437988     78.1908187866     -68.3159332275
120 132   -1    1     -0.0718297100     -9.7329254150     -0.1723913097     0.0502679300     -1.4270099639     -0.2128603696     40.4536437988     78.1908187866     -68.3159332275
121  85    0    0     -0.0478864765     -9.7329254150     -0.2442210197     0.0212390279     -1.2051652669     -0.2389597415     40.4536437988     78.1908187866     -68.3159332275
122  38    0    0     -0.0478864765     -9.7329254150     -0.2442210197     0.0212390279     -1.2051652669     -0.2389597415     40.4536437988     78.1908187866     -68.3159332275
122 247   -2    0     0.0430978250     -9.7856006622     -0.1987288665     0.0667797803     -0.9977018356     -0.2711844921     40.4536437988     78.1908187866     -68.3159332275
123 199   -3    0     0.1532367229     -9.7065887451     -0.1556310415     0.1048635601     -0.6962275028     -0.1963485240     40.4536437988     78.1908187866     -68.3159332275
124 152   -3    0     0.1532367229     -9.7065887451     -0.1556310415     0.1048635601     -0.6962275028     -0.1963485240     40.4536437988     78.1908187866     -68.3159332275
125 105   -4    0     -0.1005615949     -9.7113771438     -0.1652083396     0.0508005666     -0.5010147571     -0.1212462425     40.4536437988     78.1908187866     -68.3159332275
126  57   -3    0     0.1268991470     -9.7544746398     -0.2202777862     0.0286959934     -0.6778513908     -0.0517366886     40.4536437988     78.1908187866     -68.3159332275
127  10   -3    0     0.1268991470     -9.7544746398     -0.2202777862     0.0286959934     -0.6778513908     -0.0517366886     40.4536437988     78.1908187866     -68.3159332275
127 218   -4    0     0.2418267011     -9.8215160369     -0.3232336997     0.0316255140     -0.5156623840     0.0454701709     37.1262893676     78.0151138305     -70.1714324951
128 171   -2    0     0.0454921483     -9.8167276382     -0.2202777862     0.0646492195     -0.1955455780     0.1301599860     37.1262893676     78.0151138305     -70.1714324951
129 124   -1    0     0.0454921483     -9.8167276382     -0.2202777862     0.0646492195     -0.1955455780     0.1301599860     37.1262893676     78.0151138305     -70.1714324951
130  76   -2    0     -0.1484480619     -9.7712354660     -0.1628140068     0.0795631456     -0.1670493125     0.1639826393     37.1262893676     78.0151138305     -70.1714324951
131  29   -2    0     -0.1484480619     -9.7760238647     -0.1747856235     0.0745030641     -0.2301671981     0.1160450100     37.1262893676     78.0151138305     -70.1714324951
131 237   -1    0     -0.1484480619     -9.7760238647     -0.1747856235     0.0745030641     -0.2301671981     0.1160450100     37.1262893676     78.0151138305     -70.1714324951
132 190   -1    0     -0.1771799468     -9.8334875106     -0.1580253696     0.0880853843     -0.2067310333     0.0446712112     37.1262893676     78.0151138305     -70.1714324951
133 143   -2    0     -0.1676026582     -9.8023614883     -0.1508424043     0.1072604417     -0.2429505586     0.0023263068     37.1262893676     78.0151138305     -70.1714324951
134  95   -1    0     -0.1676026582     -9.8023614883     -0.1508424043     0.1072604417     -0.2429505586     0.0023263068     37.1262893676     78.0151138305     -70.1714324951
135  47   -1    0     -0.0502807998     -9.8286991119     -0.1292934894     0.1434799671     -0.2591960668     -0.0235067486     38.5272827148     76.9608535766     -70.1714324951
136   0   -2    1     -0.2107004880     -9.7640523910     -0.3591485500     0.1871564865     -0.1662503623     -0.0192456245     38.5272827148     76.9608535766     -70.1714324951
136 208   -2    1     -0.2107004880     -9.7640523910     -0.3591485500     0.1871564865     -0.1662503623     -0.0192456245     38.5272827148     76.9608535766     -70.1714324951
137 161   -2    1     -0.0550694465     -9.6946163177     -0.5075965881     0.1647855997     -0.2360262393     -0.0000705747     38.5272827148     76.9608535766     -70.1714324951
138 113   -1    4     0.0622524166     -9.6850395202     -0.4022463798     0.0971402740     -0.2544023036     0.0076527109     38.5272827148     76.9608535766     -70.1714324951
139  65   -1    6     0.0622524166     -9.6850395202     -0.4022463798     0.0971402740     -0.2544023036     0.0076527109     38.5272827148     76.9608535766     -70.1714324951
140  17   -1    8     0.0957729530     -9.7257432937     -0.1364764571     0.0638502597     -0.2019372463     0.0300236034     38.5272827148     76.9608535766     -70.1714324951
140 225   -1   11     0.0191545906     -9.8071498870     0.0167602658     0.0675787401     -0.0858216762     0.0726348304     38.5272827148     76.9608535766     -70.1714324951
141 178   -1   12     0.0191545906     -9.8071498870     0.0167602658     0.0675787401     -0.0858216762     0.0726348304     38.5272827148     76.9608535766     -70.1714324951
142 130    0   12     0.0167602658     -9.7233486175     -0.3423882961     0.0811610698     -0.0029961015     0.1229693412     38.7024040222     78.1908187866     -70.0027465820
143  82    0   13     -0.1652083396     -9.7903900146     -0.3328109979     0.0494689702     0.0169779086     0.0899456405     38.7024040222     78.1908187866     -70.0027465820
144  33   -1   14     -0.1652083396     -9.7903900146     -0.3328109979     0.0494689702     0.0169779086     0.0899456405     38.7024040222     78.1908187866     -70.0027465820
144 241   -1   16     -0.1221105098     -9.8071498870     -0.0670410633     0.0055261402     -0.0874195957     0.0318878436     38.7024040222     78.1908187866     -70.0027465820
145 192   -1   18     0.0909842967     -9.7377147674     -0.2921074867     0.0244348740     -0.1385530710     0.0249635195     38.7024040222     78.1908187866     -70.0027465820
146 144   -2   18     0.0909842967     -9.7377147674     -0.2921074867     0.0244348740     -0.1385530710     0.0249635195     38.7024040222     78.1908187866     -70.0027465820
147  96   -2   20     -0.0742240333     -9.7161655426     -0.5123852729     0.0193747892     -0.1137852907     0.0326868033     38.7024040222     78.1908187866     -70.0027465820
148  48   -2   23     -0.0646467447     -9.7999668121     -0.3543598890     0.0161789488     -0.0634507751     0.0302899217     38.7024040222     78.1908187866     -70.0027465820
149   0   -2   25     -0.0646467447     -9.7999668121     -0.3543598890     0.0161789488     -0.0634507751     0.0302899217     38.7024040222     78.1908187866     -70.0027465820
149 208   -2   28     -0.1221105098     -9.6395473480     -0.9218146324     0.0161789488     0.0982055568     0.0374805665     36.6009178161     77.8394012451     -70.0027465820
150 160   -1   33     -0.1891515731     -9.6970109939     -0.5937922477     -0.0719730281     0.1514695882     -0.0096581010     36.6009178161     77.8394012451     -70.0027465820
151 113    0   37     -0.1891515731     -9.6970109939     -0.5937922477     -0.0719730281     0.1514695882     -0.0096581010     36.6009178161     77.8394012451     -70.0027465820
152  65   -2   42     -0.0622524166     -9.8909511566     -0.0718297100     -0.0946102333     0.0870201110     -0.0333605980     36.6009178161     77.8394012451     -70.0027465820
153  17   -2   47     -0.0981672668     -9.7808122634     -0.3759088277     -0.0538632583     0.1016677260     -0.0306973934     36.6009178161     77.8394012451     -70.0027465820
153 225   -2   49     -0.0981672668     -9.7808122634     -0.3759088277     -0.0538632583     0.1016677260     -0.0306973934     36.6009178161     77.8394012451     -70.0027465820
154 178   -2   48     -0.1556310415     -9.7808122634     -0.0694353866     -0.0565264606     0.0606544113     -0.0528019666     36.6009178161     77.8394012451     -70.0027465820
155 130   -2   49     -0.1532367229     -9.6730680465     -0.1436594247     -0.0519990158     0.0414793634     -0.0605252504     36.6009178161     77.8394012451     -70.0027465820
156  83   -3   49     -0.1532367229     -9.6730680465     -0.1436594247     -0.0519990158     0.0414793634     -0.0605252504     36.6009178161     77.8394012451     -70.0027465820
157  35   -2   48     0.0167602658     -9.6539134979     -0.1819685935     -0.0642497444     0.0931454753     -0.0498724460     37.1262893676     77.6636886596     -70.8461532592
157 244   -1   50     0.0119716191     -9.7975721359     -0.2154891252     -0.0685108613     0.2185822725     -0.0368227601     37.1262893676     77.6636886596     -70.8461532592
158 197   -1   50     0.0119716191     -9.7975721359     -0.2154891252     -0.0685108613     0.2185822725     -0.0368227601     37.1262893676     77.6636886596     -70.8461532592
159 150   -2   50     -0.1029559254     -9.8861627578     -0.1699969768     -0.0642497444     0.2010051488     -0.0469429206     37.1262893676     77.6636886596     -70.8461532592
160 103   -2   50     -0.1939402198     -9.8023614883     -0.0694353866     -0.0402809238     0.0729051494     -0.0884888744     37.1262893676     77.6636886596     -70.8461532592
161  56   -3   50     -0.1939402198     -9.8023614883     -0.0694353866     -0.0402809238     0.0729051494     -0.0884888744     37.1262893676     77.6636886596     -70.8461532592
162   9   -3   51     -0.1364764571     -9.7137708663     -0.0861956501     -0.0525316524     0.0292286376     -0.0631884574     37.1262893676     77.6636886596     -70.8461532592
162 218   -3   51     -0.2705585718     -9.7377147674     0.0000000000     -0.0677119016     -0.0021971411     -0.0413502025     37.1262893676     77.6636886596     -70.8461532592
163 169   -3   53     -0.2705585718     -9.7377147674     0.0000000000     -0.0677119016     -0.0021971411     -0.0413502025     37.1262893676     77.6636886596     -70.8461532592
164 121   -3   53     -0.1412650966     -9.8119382858     0.1532367229     -0.0381503629     -0.0381503629     -0.0392196416     37.1262893676     77.6636886596     -70.8461532592
165  74   -2   52     -0.2777415513     -9.6563072204     -0.2825301933     -0.0269649171     0.0289623165     -0.0509377241     37.4765357971     77.6636886596     -70.8461532592
166  27   -2   53     -0.2777415513     -9.6563072204     -0.2825301933     -0.0269649171     0.0289623165     -0.0509377241     37.4765357971     77.6636886596     -70.8461532592
166 236   -2   52     -0.3160507440     -9.8861627578     0.3759088277     -0.0575917339     -0.0450746870     -0.0698464584     37.4765357971     77.6636886596     -70.8461532592
167 189    0   52     -0.2825301933     -9.7401084899     0.2011231899     0.0185758304     -0.1188453674     -0.0799666309     37.4765357971     77.6636886596     -70.8461532592
168 141    0   52     -0.2825301933     -9.7401084899     0.2011231899     0.0185758304     -0.1188453674     -0.0799666309     37.4765357971     77.6636886596     -70.8461532592
169  94    0   50     -0.0622524166     -9.7089824676     -0.3184450626     0.0124504661     -0.2061983823     -0.0264362716     37.4765357971     77.6636886596     -70.8461532592
170  47    0   48     0.2346437215     -9.8263044357     0.0790126848     0.0108525443     -0.2711804866     -0.0392196416     37.4765357971     77.6636886596     -70.8461532592
170 255    0   48     0.2346437215     -9.8263044357     0.0790126848     0.0108525443     -0.2711804866     -0.0392196416     37.4765357971     77.6636886596     -70.8461532592
171 208    0   47     0.0215489125     -9.7640523910     0.0574637699     0.0132494258     -0.1481405973     -0.0586610126     37.4765357971     77.6636886596     -70.8461532592
172 160    0   47     -0.1843629074     -9.7233486175     0.3208393812     -0.0120509898     -0.1361561894     -0.0474755668     36.7760391235     77.3122711181     -71.5208816528
173 113    1   46     -0.1843629074     -9.7233486175     0.3208393812     -0.0120509898     -0.1361561894     -0.0474755668     36.7760391235     77.3122711181     -71.5208816528
174  66    1   43     0.0071829710     -9.8191213607     0.6344957828     -0.0032624247     -0.1646524429     -0.0221751475     36.7760391235     77.3122711181     -71.5208816528
175  19    1   42     0.1436594247     -9.7305316925     0.1699969768     0.0420120048     -0.0344218778     0.0156423149     36.7760391235     77.3122711181     -71.5208816528
175 227    1   39     0.1436594247     -9.7305316925     0.1699969768     0.0420120048     -0.0344218778     0.0156423149     36.7760391235     77.3122711181     -71.5208816528
176 179    1   36     0.0646467447     -9.7784175872     0.2011231899     0.0334897565     0.0249675154     -0.0014021751     36.7760391235     77.3122711181     -71.5208816528
177 132    2   35     0.0502807998     -9.7760238647     0.2418267011     0.0177768683     0.0670460987     -0.0304310750     36.7760391235     77.3122711181     -71.5208816528
178  84    1   33     0.0502807998     -9.7760238647     0.2418267011     0.0177768683     0.0670460987     -0.0304310750     36.7760391235     77.3122711181     -71.5208816528
179  35    0   33     -0.0215489125     -9.7903900146     0.3184450626     -0.0139152299     0.0670460987     -0.0325616335     36.7760391235     77.3122711181     -71.5208816528
179 244    1   32     -0.0383091812     -9.8167276382     0.3399939537     -0.0195079536     0.0404140853     -0.0173813843     36.0755462646     77.6636886596     -70.1714324951
180 196    1   31     -0.0383091812     -9.8167276382     0.3399939537     -0.0195079536     0.0404140853     -0.0173813843     36.0755462646     77.6636886596     -70.1714324951
181 149    0   30     0.0407035017     -9.7401084899     0.2035175085     0.0004660580     0.0100535857     -0.0011358549     36.0755462646     77.6636886596     -70.1714324951
182 100    0   27     -0.0239432382     -9.7185602188     0.2059118509     0.0033955798     0.0217716717     0.0145770335     36.0755462646     77.6636886596     -70.1714324951
183  52    1   26     -0.0239432382     -9.7185602188     0.2059118509     0.0033955798     0.0217716717     0.0145770335     36.0755462646     77.6636886596     -70.1714324951
184   4    1   25     -0.1292934894     -9.7448978424     0.1245048284     -0.0101867485     -0.0141815481     0.0113811922     36.0755462646     77.6636886596     -70.1714324951
184 213    0   24     -0.1412650966     -9.8119382858     0.0239432382     0.0009986981     -0.0996703243     0.0007283860     36.0755462646     77.6636886596     -70.1714324951
185 165    0   24     -0.1412650966     -9.8119382858     0.0239432382     0.0009986981     -0.0996703243     0.0007283860     36.0755462646     77.6636886596     -70.1714324951
186 117    0   22     -0.0335205316     -9.7664461135     0.0287318849     0.0092546234     -0.1707777976     -0.0085928192     36.0755462646     77.6636886596     -70.1714324951
187  70    0   21     0.0574637699     -9.7808122634     0.3352053165     0.0017976593     -0.1625218868     -0.0077938594     35.9004211425     77.1365661621     -71.6895599365
188  22    0   21     0.0574637699     -9.7808122634     0.3352053165     0.0017976593     -0.1625218868     -0.0077938594     35.9004211425     77.1365661621     -71.6895599365
188 230    0   20     -0.1149275422     -9.7017993927     0.1747856235     0.0020639784     -0.1268349766     -0.0093917798     35.9004211425     77.1365661621     -71.6895599365
189 183    0   19     -0.4070350170     -9.8813743591     0.4740760803     0.0004660580     -0.2309661388     -0.0125876235     35.9004211425     77.1365661621     -71.6895599365
190 135    1   17     -0.4070350170     -9.8813743591     0.4740760803     0.0004660580     -0.2309661388     -0.0125876235     35.9004211425     77.1365661621     -71.6895599365
191  87    1   15     -0.3040791034     -10.0058784484     -0.1340821266     0.0132494258     -0.4245809078     0.0164412736     35.9004211425     77.1365661621     -71.6895599365
192  40    1   15     0.3998520660     -9.7496862411     -0.1029559254     -0.0005992222     -0.3393584489     0.0779612302     35.9004211425     77.1365661621     -71.6895599365
192 248    2   14     0.3998520660     -9.7496862411     -0.1029559254     -0.0005992222     -0.3393584489     0.0779612302     35.9004211425     77.1365661621     -71.6895599365
193 201    2   13     0.1867572593     -9.7113771438     0.2537982940     0.0558606529     -0.1500048398     0.0095169506     35.9004211425     77.1365661621     -71.6895599365
194 153    1   13     -0.0502807998     -9.7808122634     0.2394323587     0.0486700105     -0.1247044205     -0.0008695349     35.9004211425     77.1365661621     -71.6895599365
195 105    1   13     -0.0502807998     -9.7808122634     0.2394323587     0.0486700105     -0.1247044205     -0.0008695349     35.9004211425     77.1365661621     -71.6895599365
196  57    1   12     -0.0263375616     -9.8095445632     0.1388707752     0.0441425704     -0.1465426683     -0.0141855430     35.7252960205     78.3665313720     -71.5208816528
197  10    0   11     -0.0119716191     -9.8406705856     0.0790126848     0.0460068035     -0.1468089818     -0.0085928192     35.7252960205     78.3665313720     -71.5208816528
197 218    1   10     -0.0119716191     -9.8406705856     0.0790126848     0.0460068035     -0.1468089818     -0.0085928192     35.7252960205     78.3665313720     -71.5208816528
198 170    1   10     -0.0885899734     -9.7736291885     -0.0359148550     0.0460068035     -0.1718430757     0.0121801531     35.7252960205     78.3665313720     -71.5208816528
199 122    0   10     -0.1149275422     -9.7879953384     -0.1173218607     0.0270980715     -0.2259060859     0.0329531240     35.7252960205     78.3665313720     -71.5208816528
200  75    0    9     -0.1149275422     -9.7879953384     -0.1173218607     0.0270980715     -0.2259060859     0.0329531240     35.7252960205     78.3665313720     -71.5208816528
201  28    1   11     -0.0287318849     -9.7233486175     -0.2154891252     -0.0069909067     -0.1936813354     0.0529271364     35.7252960205     78.3665313720     -71.5208816528
201 236    2   11     0.1292934894     -9.8215160369     0.0622524166     0.0151136684     -0.0709077405     0.0023263068     35.7252960205     78.3665313720     -71.5208816528
202 188    1   10     0.1292934894     -9.8215160369     0.0622524166     0.0151136684     -0.0709077405     0.0023263068     35.7252960205     78.3665313720     -71.5208816528
203 140    1   11     0.0287318849     -9.7879953384     0.3328109979     0.0164452657     -0.0045940222     0.0001957454     35.5501747131     77.4879837036     -71.0148391723
204  92    2   11     0.0933786296     -9.7808122634     0.4692874431     0.0374845552     0.0470720863     -0.0048643379     35.5501747131     77.4879837036     -71.0148391723
205  44    2    9     0.0933786296     -9.7808122634     0.4692874431     0.0374845552     0.0470720863     -0.0048643379     35.5501747131     77.4879837036     -71.0148391723
205 252    2    8     -0.0885899734     -9.6754617691     0.3663315296     0.0494689702     0.0995371627     0.0017936668     35.5501747131     77.4879837036     -71.0148391723
206 204    1    6     0.0550694465     -9.7544746398     0.3543598890     0.0153799867     0.0364192843     -0.0232404279     35.5501747131     77.4879837036     -71.0148391723
207 155    1    3     0.0550694465     -9.7544746398     0.3543598890     0.0153799867     0.0364192843     -0.0232404279     35.5501747131     77.4879837036     -71.0148391723
208 107    1    4     0.0814070034     -9.7401084899     0.2801358699     -0.0075235471     0.0087219858     -0.0115223407     35.5501747131     77.4879837036     -71.0148391723
209  59    1    4     0.0095772953     -9.6706733703     0.0694353866     -0.0541295766     0.0079230251     0.0236319184     35.5501747131     77.4879837036     -71.0148391723
210  11    1    3     0.0095772953     -9.6706733703     0.0694353866     -0.0541295766     0.0079230251     0.0236319184     35.5501747131     77.4879837036     -71.0148391723
210 218    0    2     0.0359148550     -9.7185602188     0.0000000000     -0.0866206264     0.0095209465     0.0377468872     35.7252960205     78.0151138305     -70.5087966918
211 169    0    0     -0.0430978250     -9.7879953384     -0.0287318849     -0.0842237567     0.0199074316     0.0468017721     35.7252960205     78.0151138305     -70.5087966918
212 121    0    0     -0.0430978250     -9.7879953384     -0.0287318849     -0.0842237567     0.0199074316     0.0468017721     35.7252960205     78.0151138305     -70.5087966918
213  73    0    0     -0.0359148550     -9.8095445632     -0.0263375616     -0.0677119016     0.0153799891     0.0430732917     35.7252960205     78.0151138305     -70.5087966918
214  25    0    0     -0.0454921483     -9.8358821868     -0.0311262083     -0.0237690782     0.0236359143     0.0348173666     35.7252960205     78.0151138305     -70.5087966918
214 234    0    0     -0.0454921483     -9.8358821868     -0.0311262083     -0.0237690782     0.0236359143     0.0348173666     35.7252960205     78.0151138305     -70.5087966918
215 186    0    0     -0.0454921483     -9.7808122634     -0.0071829710     0.0262991142     0.0342887187     0.0140443935     35.7252960205     78.0151138305     -70.5087966918
216 138    0    0     0.0023943238     -9.8167276382     -0.0167602658     0.0353539943     0.0241685533     -0.0064622583     35.7252960205     78.0151138305     -70.5087966918
217  90    0    0     0.0023943238     -9.8167276382     -0.0167602658     0.0353539943     0.0241685533     -0.0064622583     35.7252960205     78.0151138305     -70.5087966918
218  42    0    0     -0.0215489125     -9.7592630386     0.0023943238     0.0316255140     0.0215053534     -0.0083264999     35.9004211425     75.7308883666     -72.0269241333
218 250    0    0     0.0167602658     -9.7305316925     0.0311262083     0.0209727120     -0.0000665798     0.0169739151     35.9004211425     75.7308883666     -72.0269241333
219 202    0    0     0.0167602658     -9.7305316925     0.0311262083     0.0209727120     -0.0000665798     0.0169739151     35.9004211425     75.7308883666     -72.0269241333
220 153    0    0     0.1364764571     -9.5677175521     0.1197161788     -0.0205732345     -0.0067245841     0.0601177787     35.9004211425     75.7308883666     -72.0269241333
221 106    0    0     -0.1412650966     -9.8071498870     -0.0861956501     -0.0807615852     0.0129831075     0.1272304654     35.9004211425     75.7308883666     -72.0269241333
222  58    0    0     -0.1412650966     -9.8071498870     -0.0861956501     -0.0807615852     0.0129831075     0.1272304654     35.9004211425     75.7308883666     -72.0269241333
223  11    0    0     -0.2011231899     -9.8694019317     -0.0454921483     -0.0480042076     0.0081893444     0.0705042743     35.9004211425     75.7308883666     -72.0269241333
223 219    0    0     -0.1245048284     -9.8646135330     -0.0598580884     -0.0091214685     0.0015313410     0.0292246389     35.9004211425     75.7308883666     -72.0269241333
224 171    0    0     -0.1245048284     -9.8646135330     -0.0598580884     -0.0091214685     0.0015313410     0.0292246389     35.9004211425     75.7308883666     -72.0269241333
225 123    0    0     -0.1221105098     -9.7401084899     0.0263375616     0.0105862236     0.0097872657     0.0039242279     34.8496780395     77.1365661621     -72.3642883300
226  75    0    0     -0.0790126848     -9.7377147674     -0.0023943238     -0.0176437129     -0.0032624220     -0.0283005123     34.8496780395     77.1365661621     -72.3642883300
227  27    0    0     -0.0790126848     -9.7377147674     -0.0023943238     -0.0176437129     -0.0032624220     -0.0283005123     34.8496780395     77.1365661621     -72.3642883300
227 236    0    0     -0.0407035017     -9.7688407897     -0.0287318849     -0.0413462066     -0.0099204254     -0.0288331527     34.8496780395     77.1365661621     -72.3642883300
228 188    0    0     -0.0335205316     -9.7975721359     -0.0742240333     -0.0402809238     -0.0016645008     -0.0077938594     34.8496780395     77.1365661621     -72.3642883300
229 140    0    0     -0.0335205316     -9.7975721359     -0.0742240333     -0.0402809238     -0.0016645008     -0.0077938594     34.8496780395     77.1365661621     -72.3642883300
230  93    0    0     0.0359148550     -9.6108150482     -0.0047886476     -0.0195079536     0.0081893444     0.0124464726     34.8496780395     77.1365661621     -72.3642883300
231  44    0    0     -0.1316878080     -9.7568693161     -0.0981672668     -0.0176437129     0.0441425704     0.0555903387     34.8496780395     77.1365661621     -72.3642883300
231 253    0    0     -0.1316878080     -9.7568693161     -0.0981672668     -0.0176437129     0.0441425704     0.0555903387     34.8496780395     77.1365661621     -72.3642883300
232 205    0    0     -0.0502807998     -9.7999668121     -0.0191545906     0.0119178236     0.0494689655     0.0361489653     34.8496780395     77.1365661621     -72.3642883300
233 157    0    0     0.1604196929     -9.8382759094     -0.1915459060     0.0140483846     0.0721061801     0.0161749553     35.5501747131     78.1908187866     -70.6774749755
234 109    0    0     0.1604196929     -9.8382759094     -0.1915459060     0.0140483846     0.0721061801     0.0161749553     35.5501747131     78.1908187866     -70.6774749755
235  61    0    0     -0.2274607658     -9.7425031661     0.0119716191     0.0249675130     0.1464095115     -0.0259036302     35.5501747131     78.1908187866     -70.6774749755
236  13    0    0     -0.1077445626     -9.7401084899     0.0047886476     -0.0037950649     0.0574585723     -0.0144518623     35.5501747131     78.1908187866     -70.6774749755
236 221    0    0     -0.1077445626     -9.7401084899     0.0047886476     -0.0037950649     0.0574585723     -0.0144518623     35.5501747131     78.1908187866     -70.6774749755
237 173    0    0     -0.0694353866     -9.7472915649     -0.0478864765     -0.0266985988     0.0124504673     -0.0067285780     35.5501747131     78.1908187866     -70.6774749755
238 125    0    0     -0.0885899734     -9.7879953384     -0.0838013267     -0.0274975585     -0.0003329000     -0.0125876235     35.5501747131     78.1908187866     -70.6774749755
239  78    0    0     -0.0885899734     -9.7879953384     -0.0838013267     -0.0274975585     -0.0003329000     -0.0125876235     35.5501747131     78.1908187866     -70.6774749755
240  30    0    0     -0.0430978250     -9.8071498870     -0.0790126848     0.0028629396     -0.0045940222     -0.0394859580     35.5501747131     78.1908187866     -70.6774749755
240 238    0    0     -0.0454921483     -9.7712354660     -0.0718297100     0.0265654349     0.0049935026     -0.0360237956     35.3750495910     78.0151138305     -71.1835174560
241 190    0    0     -0.0454921483     -9.7712354660     -0.0718297100     0.0265654349     0.0049935026     -0.0360237956     35.3750495910     78.0151138305     -71.1835174560
242 142    0    0     -0.0359148550     -9.7568693161     -0.0383091812     0.0441425704     0.0145810270     -0.0219088268     35.3750495910     78.0151138305     -71.1835174560
243  94    0    0     0.0287318849     -9.7401084899     -0.0191545906     0.0353539943     0.0281633567     -0.0131202626     35.3750495910     78.0151138305     -71.1835174560
244  46    0    0     0.0287318849     -9.7401084899     -0.0191545906     0.0353539943     0.0281633567     -0.0131202626     35.3750495910     78.0151138305     -71.1835174560
244 253    0    0     -0.0933786296     -9.7185602188     0.0502807998     0.0047271814     0.0377508831     0.0169739151     35.3750495910     78.0151138305     -71.1835174560
245 205    0    0     -0.0430978250     -9.7496862411     -0.0167602658     -0.0368187665     -0.0013981805     0.0329531240     35.3750495910     78.0151138305     -71.1835174560
246 157    0    0     -0.0430978250     -9.7496862411     -0.0167602658     -0.0368187665     -0.0013981805     0.0329531240     35.3750495910     78.0151138305     -71.1835174560
247 109    0    0     -0.0550694465     -9.8119382858     -0.0526751232     -0.0450746917     -0.0051266627     0.0468017721     35.3750495910     78.0151138305     -71.1835174560
248  61    0    0     0.0000000000     -9.7927837371     -0.0670410633     -0.0131162703     0.0143147087     0.0518618583     36.9511642456     76.4337234497     -71.0148391723
249  12    0    0     0.0000000000     -9.7927837371     -0.0670410633     -0.0131162703     0.0143147087     0.0518618583     36.9511642456     76.4337234497     -71.0148391723
249 220    0    0     -0.0861956501     -9.7472915649     -0.0239432382     0.0209727120     0.0436099243     0.0681073904     36.9511642456     76.4337234497     -71.0148391723
250 172    0    0     -0.0502807998     -9.7616577148     -0.0095772953     0.0167115869     0.0790305089     0.0491986560     36.9511642456     76.4337234497     -71.0148391723
251 124    0    0     -0.0502807998     -9.7616577148     -0.0095772953     0.0167115869     0.0790305089     0.0491986560     36.9511642456     76.4337234497     -71.0148391723
252  76    0    0     -0.0646467447     -9.7233486175     -0.0622524166     0.0135157465     0.1165816545     0.0523944950     36.9511642456     76.4337234497     -71.0148391723
253  29    0    0     -0.1723913097     -9.7425031661     -0.0191545906     0.0009986981     0.1205764532     0.0606504201     36.9511642456     76.4337234497     -71.0148391723
253 236    0    0     -0.1723913097     -9.7425031661     -0.0191545906     0.0009986981     0.1205764532     0.0606504201     36.9511642456     76.4337234497     -71.0148391723
254 189    0    0     -0.1628140068     -9.7688407897     -0.0215489125     -0.0101867485     0.0886180305     0.0659768295     36.9511642456     76.4337234497     -71.0148391723
255 141    0    0     -0.1316878080     -9.8071498870     -0.0694353866     -0.0133825898     0.0649155378     0.0654441833     36.9511642456     77.1365661621     -71.0148391723
  0  93    0    0     -0.1316878080     -9.8071498870     -0.0694353866     -0.0133825898     0.0649155378     0.0654441833     36.9511642456     77.1365661621     -71.0148391723
  1  46    0    0     -0.2250664234     -9.7688407897     -0.0454921483     -0.0067245869     0.0675787401     0.0574545812     36.9511642456     77.1365661621     -71.0148391723
  1 254    0    0     -0.1963345432     -9.7496862411     -0.0454921483     -0.0139152299     0.0337560796     0.0460028123     36.9511642456     77.1365661621     -71.0148391723
  2 206    0    0     -0.1963345432     -9.7496862411     -0.0454921483     -0.0139152299     0.0337560796     0.0460028123     36.9511642456     77.1365661621     -71.0148391723
  3 159    0    0     -0.1676026582     -9.7520809173     -0.0335205316     -0.0272312402     0.0135157477     0.0465354490     36.9511642456     77.1365661621     -71.0148391723
  4 111    0    0     -0.1819685935     -9.7808122634     -0.0478864765     -0.0421451663     0.0103199064     0.0523944950     36.9511642456     77.1365661621     -71.0148391723
  5  63    0    0     -0.1819685935     -9.7808122634     -0.0478864765     -0.0421451663     0.0103199064     0.0523944950     36.9511642456     77.1365661621     -71.0148391723
  6  15    0    0     -0.2035175085     -9.7999668121     -0.0933786296     -0.0245680356     0.0097872657     0.0476007318     36.9511642456     77.1365661621     -71.0148391723
  6 223    0    0     -0.2059118509     -9.7927837371     -0.0502807998     0.0175105466     0.0121841478     0.0201697564     37.3014144897     76.7851409912     -72.0269241333
  7 175    0    0     -0.2059118509     -9.7927837371     -0.0502807998     0.0175105466     0.0121841478     0.0201697564     37.3014144897     76.7851409912     -72.0269241333
  8 127    0    0     -0.1268991470     -9.7640523910     -0.0814070034     0.0342887187     0.0119178283     -0.0080601787     37.3014144897     76.7851409912     -72.0269241333
  9  78    0    0     -0.2202777862     -9.7257432937     -0.0502807998     0.0297612762     0.0233695936     -0.0168487429     37.3014144897     76.7851409912     -72.0269241333
 10  30    0    0     -0.2202777862     -9.7257432937     -0.0502807998     0.0297612762     0.0233695936     -0.0168487429     37.3014144897     76.7851409912     -72.0269241333
 10 238    0    0     -0.1604196929     -9.7712354660     -0.0478864765     0.0159126281     0.0073903846     -0.0101907408     37.3014144897     76.7851409912     -72.0269241333
 11 190    0    0     -0.1723913097     -9.7592630386     -0.0167602658     0.0135157465     0.0068577442     0.0007283860     37.3014144897     76.7851409912     -72.0269241333
 12 142    0    0     -0.1723913097     -9.7592630386     -0.0167602658     0.0135157465     0.0068577442     0.0007283860     37.3014144897     76.7851409912     -72.0269241333
 13  94    0    0     -0.1939402198     -9.7353200912     -0.0167602658     0.0081893434     0.0113851869     0.0105822312     37.3014144897     76.7851409912     -72.0269241333
 14  45    0    0     -0.1987288665     -9.7712354660     -0.0263375616     -0.0080561866     0.0047271828     0.0113811922     37.3014144897     76.7851409912     -72.0269241333
 14 254    0    0     -0.1987288665     -9.7712354660     -0.0263375616     -0.0080561866     0.0047271828     0.0113811922     37.3014144897     76.7851409912     -72.0269241333
 15 206    0    0     -0.1915459060     -9.7688407897     -0.0335205316     -0.0179100332     0.0009987009     0.0065874290     37.8267860412     77.6636886596     -71.1835174560
 16 157    0    0     -0.1699969768     -9.7257432937     -0.0047886476     -0.0200405931     0.0039282226     0.0113811922     37.8267860412     77.6636886596     -71.1835174560
 17 110    0    0     -0.1699969768     -9.7257432937     -0.0047886476     -0.0200405931     0.0039282226     0.0113811922     37.8267860412     77.6636886596     -71.1835174560
 18  62    0    0     -0.2011231899     -9.7496862411     -0.0287318849     -0.0325576424     0.0076567049     0.0244308781     37.8267860412     77.6636886596     -71.1835174560
 19  14    0    0     -0.2011231899     -9.7999668121     -0.0526751232     -0.0400146055     -0.0059256229     0.0246971988     37.8267860412     77.6636886596     -71.1835174560
 19 222    0    0     -0.2011231899     -9.7999668121     -0.0526751232     -0.0400146055     -0.0059256229     0.0246971988     37.8267860412     77.6636886596     -71.1835174560
 20 174    0    0     -0.2059118509     -9.7736291885     -0.0838013267     -0.0235027551     -0.0019308209     0.0188381557     37.8267860412     77.6636886596     -71.1835174560
 21 126    0    0     -0.1867572593     -9.7592630386     -0.0598580884     0.0039282199     0.0087219858     0.0076527109     37.8267860412     77.6636886596     -71.1835174560
 22  78    0    0     -0.1867572593     -9.7592630386     -0.0598580884     0.0039282199     0.0087219858     0.0076527109     37.8267860412     77.6636886596     -71.1835174560
 23  29    0    0     -0.2011231899     -9.7448978424     -0.0742240333     0.0087219829     0.0127167880     0.0095169506     37.1262893676     78.7179489135     -70.8461532592
 23 237    0    0     -0.2083061695     -9.7712354660     -0.0718297100     -0.0069909067     -0.0000665798     0.0129791128     37.1262893676     78.7179489135     -70.8461532592
 24 189    0    0     -0.2083061695     -9.7712354660     -0.0718297100     -0.0069909067     -0.0000665798     0.0129791128     37.1262893676     78.7179489135     -70.8461532592
 25 141    0    0     -0.1939402198     -9.7760238647     -0.0694353866     -0.0187089920     -0.0123173069     0.0071200699     37.1262893676     78.7179489135     -70.8461532592
 26  94    0    0     -0.1891515731     -9.7520809173     -0.0670410633     -0.0213721966     -0.0096541051     0.0052558288     37.1262893676     78.7179489135     -70.8461532592
 27  46    0    0     -0.1891515731     -9.7520809173     -0.0670410633     -0.0213721966     -0.0096541051     0.0052558288     37.1262893676     78.7179489135     -70.8461532592
 27 254    0    0     -0.1915459060     -9.7736291885     -0.0861956501     -0.0179100332     -0.0040613822     0.0084516706     37.1262893676     78.7179489135     -70.8461532592
 28 206    0    0     -0.2250664234     -9.8119382858     -0.0742240333     0.0055261402     0.0076567049     0.0119138324     37.1262893676     78.7179489135     -70.8461532592
 29 158    0    0     -0.2250664234     -9.8119382858     -0.0742240333     0.0055261402     0.0076567049     0.0119138324     37.1262893676     78.7179489135     -70.8461532592
 30 111    0    0     -0.2154891252     -9.7185602188     -0.0694353866     0.0252338314     0.0113851869     0.0025926268     38.1770324707     74.8523330688     -71.8582458496
 31  63    0    0     -0.2178834438     -9.7017993927     -0.0311262083     0.0127167868     0.0020639815     -0.0131202626     38.1770324707     74.8523330688     -71.8582458496
 32  15    0    0     -0.2178834438     -9.7017993927     -0.0311262083     0.0127167868     0.0020639815     -0.0131202626     38.1770324707     74.8523330688     -71.8582458496
 32 223    0    0     -0.1771799468     -9.7736291885     -0.0478864765     -0.0107193887     -0.0061919441     -0.0152508234     38.1770324707     74.8523330688     -71.8582458496
 33 175    0    0     -0.2107004880     -9.8263044357     -0.0838013267     -0.0013981833     0.0028629419     -0.0059296183     38.1770324707     74.8523330688     -71.8582458496
 34 127    0    0     -0.2107004880     -9.8263044357     -0.0838013267     -0.0013981833     0.0028629419     -0.0059296183     38.1770324707     74.8523330688     -71.8582458496
 35  79    0    0     -0.1963345432     -9.7688407897     -0.0622524166     0.0380171985     0.0095209465     -0.0203109073     38.1770324707     74.8523330688     -71.8582458496
 36  31    0    0     -0.1819685935     -9.7065887451     -0.0167602658     0.0460068035     0.0076567049     -0.0277678704     38.1770324707     74.8523330688     -71.8582458496
 36 238    0    0     -0.1819685935     -9.7065887451     -0.0167602658     0.0460068035     0.0076567049     -0.0277678704     38.1770324707     74.8523330688     -71.8582458496
 37 190    0    0     -0.1819685935     -9.7137708663     -0.0167602658     0.0212390279     0.0020639815     -0.0181803436     36.7760391235     76.9608535766     -71.8582458496
 38 142    0    0     -0.1987288665     -9.8119382858     -0.0861956501     0.0031292586     -0.0011318604     -0.0155171442     36.7760391235     76.9608535766     -71.8582458496
 39  94    0    0     -0.1987288665     -9.8119382858     -0.0861956501     0.0031292586     -0.0011318604     -0.0155171442     36.7760391235     76.9608535766     -71.8582458496
 40  46    0    0     -0.1915459060     -9.7688407897     -0.0071829710     0.0183095092     0.0036619021     -0.0261699533     36.7760391235     76.9608535766     -71.8582458496
 40 254    0    0     -0.1460537433     -9.7161655426     0.0023943238     0.0103199052     -0.0005992200     -0.0197782659     36.7760391235     76.9608535766     -71.8582458496
 41 206    0    0     -0.1460537433     -9.7161655426     0.0023943238     0.0103199052     -0.0005992200     -0.0197782659     36.7760391235     76.9608535766     -71.8582458496
 42 157    0    0     -0.1628140068     -9.7233486175     -0.0430978250     -0.0173773932     -0.0067245841     0.0017936668     36.7760391235     76.9608535766     -71.8582458496
 43 110    0    0     -0.1484480619     -9.8119382858     -0.0407035017     -0.0173773932     -0.0027297811     0.0159086346     36.7760391235     76.9608535766     -71.8582458496
 44  62    0    0     -0.1484480619     -9.8119382858     -0.0407035017     -0.0173773932     -0.0027297811     0.0159086346     36.7760391235     76.9608535766     -71.8582458496
 45  14    0    0     -0.1747856235     -9.8095445632     -0.0861956501     0.0223043107     0.0140483880     0.0201697564     36.7760391235     76.9608535766     -71.8582458496
 45 222    0    0     -0.1652083396     -9.7377147674     -0.0143659424     0.0643828964     0.0209727120     0.0087179908     36.4257926940     79.0693664550     -71.5208816528
 46 173    0    0     -0.1652083396     -9.7377147674     -0.0143659424     0.0643828964     0.0209727120     0.0087179908     36.4257926940     79.0693664550     -71.5208816528
 47 125    0    0     -0.1771799468     -9.7233486175     0.0502807998     0.0502679300     0.0177768707     0.0177728757     36.4257926940     79.0693664550     -71.5208816528
 48  76    0    0     -0.1699969768     -9.7640523910     -0.0119716191     0.0055261402     0.0023303015     0.0230992794     36.4257926940     79.0693664550     -71.5208816528
 49  28    0    0     -0.1699969768     -9.7640523910     -0.0119716191     0.0055261402     0.0023303015     0.0230992794     36.4257926940     79.0693664550     -71.5208816528
 49 235    0    0     -0.2130948066     -9.7592630386     -0.0071829710     -0.0109857093     -0.0045940222     0.0127127933     36.4257926940     79.0693664550     -71.5208816528
 50 187    0    0     -0.1699969768     -9.7544746398     -0.0119716191     -0.0192416334     -0.0131162667     -0.0045980172     36.4257926940     79.0693664550     -71.5208816528
 51 140    0    0     -0.1699969768     -9.7544746398     -0.0119716191     -0.0192416334     -0.0131162667     -0.0045980172     36.4257926940     79.0693664550     -71.5208816528
 52  92    0    0     -0.1604196929     -9.7592630386     -0.0143659424     -0.0211058735     -0.0112520265     -0.0011358549     36.4257926940     79.0693664550     -71.5208816528
 53  45    0    0     -0.1388707752     -9.7616577148     -0.0407035017     -0.0139152299     -0.0040613822     0.0095169506     36.7760391235     77.6636886596     -71.5208816528
 53 253    0    0     -0.1388707752     -9.7616577148     -0.0407035017     -0.0139152299     -0.0040613822     0.0095169506     36.7760391235     77.6636886596     -71.5208816528
 54 205    0    0     -0.1604196929     -9.7377147674     -0.0359148550     -0.0048603448     0.0084556655     0.0238982415     36.7760391235     77.6636886596     -71.5208816528
 55 157    0    0     -0.1963345432     -9.7544746398     -0.0287318849     -0.0133825898     0.0089883060     0.0353500080     36.7760391235     77.6636886596     -71.5208816528
 56 109    0    0     -0.1963345432     -9.7544746398     -0.0287318849     -0.0133825898     0.0089883060     0.0353500080     36.7760391235     77.6636886596     -71.5208816528
 57  60    0    0     -0.1963345432     -9.7832069396     -0.0143659424     -0.0245680356     -0.0005992200     0.0310888862     36.7760391235     77.6636886596     -71.5208816528
 58  12    0    0     -0.1867572593     -9.7832069396     -0.0095772953     -0.0336229205     -0.0043277025     0.0350836849     36.7760391235     77.6636886596     -71.5208816528
 58 220    0    0     -0.1867572593     -9.7832069396     -0.0095772953     -0.0336229205     -0.0043277025     0.0350836849     36.7760391235     77.6636886596     -71.5208816528
 59 173    0    0     -0.1915459060     -9.7736291885     -0.0598580884     -0.0317586803     0.0007323807     0.0470680904     36.7760391235     77.6636886596     -71.5208816528
 60 124    0    0     -0.2370380401     -9.7520809173     -0.0718297100     -0.0213721966     0.0076567049     0.0574545812     36.6009178161     75.3794631958     -71.5208816528
 61  76    0    0     -0.2370380401     -9.7520809173     -0.0718297100     -0.0213721966     0.0076567049     0.0574545812     36.6009178161     75.3794631958     -72.7016525268
 62  28    0    0     -0.2873188495     -9.7257432937     -0.0646467447     -0.0069909067     0.0071240653     0.0390784883     36.6009178161     75.3794631958     -72.7016525268
 62 236    0    0     -0.2801358699     -9.7496862411     -0.0167602658     -0.0035287439     -0.0077898645     -0.0112560212     36.6009178161     75.3794631958     -72.7016525268
 63 188    0    0     -0.2801358699     -9.7496862411     -0.0167602658     -0.0035287439     -0.0077898645     -0.0112560212     36.6009178161     75.3794631958     -72.7016525268
 64 140    0    0     -0.2298550844     -9.8143329620     -0.0790126848     -0.0099204292     -0.0256333136     -0.0551988506     36.6009178161     75.3794631958     -72.7016525268
 65  93    0    0     -0.1939402198     -9.8239097595     -0.0646467447     0.0145810260     -0.0224374747     -0.0727759838     36.6009178161     75.3794631958     -72.7016525268
 66  45    0    0     -0.1939402198     -9.8239097595     -0.0646467447     0.0145810260     -0.0224374747     -0.0727759838     36.6009178161     75.3794631958     -72.7016525268
 66 253    0    0     -0.1292934894     -9.7377147674     -0.0311262083     0.0441425704     -0.0211058712     -0.0626558113     36.6009178161     75.3794631958     -72.7016525268
 67 206    0    0     -0.1388707752     -9.6658849716     -0.0239432382     0.0372182416     0.0081893444     -0.0112560212     36.6009178161     78.1908187866     -72.7016525268
 68 158    0    0     -0.1388707752     -9.6658849716     -0.0239432382     0.0372182416     0.0081893444     -0.0112560212     36.6009178161     78.1908187866     -70.6774749755
 69 111    0    0     -0.1891515731     -9.7017993927     -0.0215489125     0.0025966186     0.0185758304     0.0345510482     36.6009178161     78.1908187866     -70.6774749755
 70  62    0    0     -0.2418267011     -9.8047552108     -0.0502807998     -0.0117846691     0.0180431900     0.0377468872     36.6009178161     78.1908187866     -70.6774749755
 71  14    0    0     -0.2418267011     -9.8047552108     -0.0502807998     -0.0117846691     0.0180431900     0.0377468872     36.6009178161     78.1908187866     -70.6774749755
 71 222    0    0     -0.2609812974     -9.8526420593     -0.0311262083     0.0127167868     0.0108525466     0.0089843101     36.6009178161     78.1908187866     -70.6774749755
 72 173    0    0     -0.2274607658     -9.8023614883     0.0047886476     0.0316255140     -0.0048603429     -0.0304310750     36.6009178161     78.1908187866     -70.6774749755
 73 125    0    0     -0.2274607658     -9.8023614883     0.0047886476     0.0316255140     -0.0048603429     -0.0304310750     36.6009178161     78.1908187866     -70.6774749755
 74  77    0    0     -0.1939402198     -9.7137708663     0.0311262083     0.0332234358     -0.0125836265     -0.0602589321     36.6009178161     78.1908187866     -70.6774749755
 75  29    0    0     -0.1939402198     -9.7137708663     0.0311262083     0.0332234358     -0.0125836265     -0.0602589321     36.6009178161     78.1908187866     -70.6774749755
 75 237    0    0     -0.1173218607     -9.7377147674     -0.0191545906     0.0169779071     -0.0197742710     -0.0639874076     38.1770324707     76.2580108642     -70.1714324951
