# Supplementary material for: A localization method for wireless capsule endoscopy using side wall cameras and IMU sensor
Source: Sci Rep. 2021 May 27;11:11204. doi: 10.1038/s41598-021-90523-w (PMC8160358; doi:10.1038/s41598-021-90523-w)
Supplement: Supplementary file 1 — Supplementary Information. [file 41598_2021_90523_MOESM1_ESM.zip › data/T_1]

 39  98    0    0     -0.3854861259     -9.7784175872     0.1077445626     0.0064795780     -0.0124504673     -0.0519670534     26.0934772491     77.1365661621     -51.4478034973
 40  50    0    0     -0.3759088277     -9.7760238647     0.1436594247     0.0075448584     -0.0084556646     -0.0469069719     26.0934772491     77.1365661621     -51.4478034973
 41   2    0    0     -0.3711201906     -9.7664461135     0.1556310415     0.0094090995     -0.0068577437     -0.0319930434     26.0934772491     77.1365661621     -51.4478034973
 41 209    0    0     -0.3711201906     -9.7664461135     0.1556310415     0.0094090995     -0.0068577437     -0.0319930434     26.0934772491     77.1365661621     -51.4478034973
 42 161    0    0     -0.3304166793     -9.7448978424     0.1484480619     0.0056806173     -0.0055261430     -0.0178780722     25.2178573608     78.0151138305     -51.6164855957
 43 113    0    0     -0.3687258243     -9.7592630386     0.1460537433     -0.0007110667     0.0008655405     0.0026285793     25.2178573608     78.0151138305     -51.6164855957
 44  64    0    0     -0.3687258243     -9.7592630386     0.1460537433     -0.0007110667     0.0008655405     0.0026285793     25.2178573608     78.0151138305     -51.6164855957
 45  16    0    0     -0.3687258243     -9.7736291885     0.1268991470     -0.0033742671     0.0016645011     0.0010306583     25.2178573608     78.0151138305     -51.6164855957
 45 223    0    0     -0.3615428924     -9.7879953384     0.1388707752     -0.0015100277     -0.0007323804     -0.0072252659     25.2178573608     78.0151138305     -51.6164855957
 46 175    0    0     -0.3615428924     -9.7879953384     0.1388707752     -0.0015100277     -0.0007323804     -0.0072252659     25.2178573608     78.0151138305     -51.6164855957
 47 127    0    0     -0.3711201906     -9.7592630386     0.1245048284     0.0067458972     -0.0023303012     -0.0080242271     25.2178573608     78.0151138305     -51.6164855957
 48  79    0    0     -0.3854861259     -9.7712354660     0.1460537433     0.0107406985     -0.0055261430     -0.0178780722     25.2178573608     78.0151138305     -51.6164855957
 49  31    0    0     -0.3854861259     -9.7712354660     0.1460537433     0.0107406985     -0.0055261430     -0.0178780722     25.2178573608     78.0151138305     -51.6164855957
 49 238    0    0     -0.3567542552     -9.7903900146     0.1221105098     0.0040826964     -0.0065914239     -0.0346562409     26.4437255859     77.8394012451     -51.7851676940
 50 190    0    0     -0.3280223608     -9.7568693161     0.1173218607     0.0024847760     -0.0065914239     -0.0357215213     26.4437255859     77.8394012451     -51.7851676940
 51 142    0    0     -0.3280223608     -9.7568693161     0.1173218607     0.0024847760     -0.0065914239     -0.0357215213     26.4437255859     77.8394012451     -51.7851676940
 52  95    0    0     -0.3399939537     -9.7401084899     0.1340821266     0.0035500562     -0.0044608621     -0.0213402342     26.4437255859     77.8394012451     -51.7851676940
 53  46    0    0     -0.3735145092     -9.7472915649     0.1628140068     0.0011531747     -0.0009987005     -0.0077579069     26.4437255859     77.8394012451     -51.7851676940
 53 254    0    0     -0.3735145092     -9.7472915649     0.1628140068     0.0011531747     -0.0009987005     -0.0077579069     26.4437255859     77.8394012451     -51.7851676940
 54 206    0    0     -0.3998520660     -9.7592630386     0.1484480619     -0.0134944331     -0.0033955817     -0.0200086331     26.4437255859     77.8394012451     -51.7851676940
 55 158    0    0     -0.2921074867     -9.7688407897     0.1101388931     -0.0145597147     -0.0044608621     -0.0242697572     26.4437255859     77.8394012451     -51.7851676940
 56 110    0    0     -0.2921074867     -9.7688407897     0.1101388931     -0.0145597147     -0.0044608621     -0.0242697572     26.4437255859     77.8394012451     -51.7851676940
 57  62    0    0     -0.3543598890     -9.8071498870     0.1197161788     0.0064795780     0.0008655405     0.0071560215     26.4437255859     77.8394012451     -51.7851676940
 58  13    0    0     -0.3256280183     -9.7544746398     0.1292934894     0.0171323847     0.0027297818     0.0084876232     25.3929805755     77.8394012451     -52.7972526550
 58 221    0    0     -0.3256280183     -9.7544746398     0.1292934894     0.0171323847     0.0027297818     0.0084876232     25.3929805755     77.8394012451     -52.7972526550
 59 173    0    0     -0.3639371871     -9.7784175872     0.1388707752     -0.0009773876     0.0088551454     0.0199393892     25.3929805755     77.8394012451     -52.7972526550
 60 124    0    0     -0.3878804397     -9.7568693161     0.1460537433     -0.0198861179     0.0061919441     0.0124824261     25.3929805755     77.8394012451     -52.7972526550
 61  77    0    0     -0.3878804397     -9.7568693161     0.1460537433     -0.0198861179     0.0061919441     0.0124824261     25.3929805755     77.8394012451     -52.7972526550
 62  28    0    0     -0.3639371871     -9.7353200912     0.1771799468     -0.0411917304     0.0008655405     -0.0024315035     25.3929805755     77.8394012451     -52.7972526550
 62 236    0    0     -0.3495712518     -9.7257432937     0.1364764571     -0.0683563899     0.0043277029     -0.0050947055     25.3929805755     77.8394012451     -52.7972526550
 63 188    0    0     -0.3495712518     -9.7257432937     0.1364764571     -0.0683563899     0.0043277029     -0.0050947055     25.3929805755     77.8394012451     -52.7972526550
 64 140    0    0     -0.3519655704     -9.7161655426     0.1556310415     -0.1053748846     0.0101867461     -0.0018988633     25.3929805755     77.8394012451     -52.7972526550
 65  92    0    0     -0.3639371871     -9.7496862411     0.0790126848     -0.1495840454     0.0141815481     -0.0010999026     24.3422374725     78.1908187866     -52.1225280761
 66  45    0    0     -0.3639371871     -9.7496862411     0.0790126848     -0.1495840454     0.0141815481     -0.0010999026     24.3422374725     78.1908187866     -52.1225280761
 66 253    0    0     -0.3783031463     -9.7903900146     0.0167602658     -0.1652969264     0.0075235452     -0.0093558282     24.3422374725     78.1908187866     -52.1225280761
 67 205    0    0     -0.3352053165     -9.7832069396     -0.0526751232     -0.1415944337     0.0045940227     -0.0096221475     24.3422374725     78.1908187866     -52.1225280761
 68 157    0    0     -0.3352053165     -9.7832069396     -0.0526751232     -0.1415944337     0.0045940227     -0.0096221475     24.3422374725     78.1908187866     -52.1225280761
 69 110    0    0     -0.3591485500     -9.7664461135     -0.0598580884     -0.0920588874     0.0072572240     0.0074223423     24.3422374725     78.1908187866     -52.1225280761
 70  62    0    0     -0.3687258243     -9.7832069396     -0.0430978250     -0.0419906902     0.0093877849     0.0167435479     24.3422374725     78.1908187866     -52.1225280761
 71  14    0    0     -0.3687258243     -9.7832069396     -0.0430978250     -0.0419906902     0.0093877849     0.0167435479     24.3422374725     78.1908187866     -52.1225280761
 71 222    0    0     -0.3806974601     -9.8071498870     -0.0694353866     -0.0036405885     0.0032624220     0.0090202627     24.3422374725     78.1908187866     -52.1225280761
 72 173    0    0     -0.3783031463     -9.7903900146     -0.0383091812     0.0272525501     -0.0055261430     -0.0141495895     27.1442203521     76.7851409912     -52.1225280761
 73 125    0    0     -0.3783031463     -9.7903900146     -0.0383091812     0.0272525501     -0.0055261430     -0.0141495895     27.1442203521     76.7851409912     -52.1225280761
 74  78    0    0     -0.3471769332     -9.7688407897     -0.0071829710     0.0461612892     -0.0084556646     -0.0274655961     27.1442203521     76.7851409912     -52.1225280761
 75  30    0    0     -0.3639371871     -9.7832069396     0.0143659424     0.0400359201     -0.0081893444     -0.0256013584     27.1442203521     76.7851409912     -52.1225280761
 75 238    0    0     -0.3639371871     -9.7832069396     0.0143659424     0.0400359201     -0.0081893444     -0.0256013584     27.1442203521     76.7851409912     -52.1225280761
 76 190    0    0     -0.3471769332     -9.7425031661     0.0383091812     0.0192629451     -0.0124504673     -0.0301288008     27.1442203521     76.7851409912     -52.1225280761
 77 142    0    0     -0.3615428924     -9.7496862411     0.0383091812     -0.0158913145     -0.0092546262     -0.0301288008     27.1442203521     76.7851409912     -52.1225280761
 78  94    0    0     -0.3615428924     -9.7496862411     0.0383091812     -0.0158913145     -0.0092546262     -0.0301288008     27.1442203521     76.7851409912     -52.1225280761
 79  47    0    0     -0.3399939537     -9.7353200912     0.0143659424     -0.0491813373     -0.0097872657     -0.0367867994     27.1442203521     76.7851409912     -52.1225280761
 79 255    0    0     -0.3615428924     -9.7664461135     -0.0215489125     -0.0728838348     -0.0108525466     -0.0519670534     26.2686004638     78.0151138305     -50.2670326232
 80 208    0    0     -0.3615428924     -9.7664461135     -0.0215489125     -0.0728838348     -0.0108525466     -0.0519670534     26.2686004638     78.0151138305     -50.2670326232
 81 160    0    0     -0.3232336997     -9.7377147674     -0.0407035017     -0.0979179191     -0.0148473501     -0.0746042680     26.2686004638     78.0151138305     -50.2670326232
 82 113    0    0     -0.2945018005     -9.7568693161     -0.0287318849     -0.1288110618     -0.0164452695     -0.0865886783     26.2686004638     78.0151138305     -50.2670326232
 83  65    0    0     -0.2945018005     -9.7568693161     -0.0287318849     -0.1288110618     -0.0164452695     -0.0865886783     26.2686004638     78.0151138305     -50.2670326232
 84  18    0    0     -0.2394323587     -9.7568693161     -0.0861956501     -0.1575736427     -0.0095209465     -0.0775337886     26.2686004638     78.0151138305     -50.2670326232
 84 226    0    0     -0.2442210197     -9.7496862411     -0.1221105098     -0.1796782112     0.0061919441     -0.0479722499     26.2686004638     78.0151138305     -50.2670326232
 85 179    0    0     -0.2442210197     -9.7496862411     -0.1221105098     -0.1796782112     0.0061919441     -0.0479722499     26.2686004638     78.0151138305     -50.2670326232
 86 131    0    0     -0.1915459060     -9.8047552108     -0.2035175085     -0.1791455745     0.0149805078     -0.0048283843     26.2686004638     78.0151138305     -50.2670326232
 87  83    0    0     -0.2370380401     -9.8023614883     -0.2945018005     -0.1317405819     0.0274975562     0.0566915750     25.0427322387     77.8394012451     -50.7730789184
 88  35    0    0     -0.2370380401     -9.8023614883     -0.2945018005     -0.1317405819     0.0274975562     0.0566915750     25.0427322387     77.8394012451     -50.7730789184
 88 243    0    0     -0.3088677406     -9.7879953384     -0.3040791034     -0.0401264476     0.0322913193     0.0995691204     25.0427322387     77.8394012451     -50.7730789184
 89 194    0    0     -0.3854861259     -9.8263044357     -0.2681642532     0.0634720897     0.0266985940     0.1006343960     25.0427322387     77.8394012451     -50.7730789184
 90 146    0    0     -0.3854861259     -9.8263044357     -0.2681642532     0.0634720897     0.0266985940     0.1006343960     25.0427322387     77.8394012451     -50.7730789184
 91  98    0    0     -0.3280223608     -9.8622188568     -0.1987288665     0.1324490189     0.0112520265     0.0428429222     25.0427322387     77.8394012451     -50.7730789184
 92  50    0    0     -0.3926690864     -9.7640523910     -0.1292934894     0.1827835273     0.0013981809     0.0252657938     25.0427322387     77.8394012451     -50.7730789184
 93   2    0    0     -0.3926690864     -9.7640523910     -0.1292934894     0.1827835273     0.0013981809     0.0252657938     25.0427322387     77.8394012451     -50.7730789184
 93 209    0    0     -0.3280223608     -9.7784175872     -0.0861956501     0.1830498504     -0.0140483880     0.0026285793     25.0427322387     77.8394012451     -50.7730789184
 94 161    0    0     -0.3735145092     -9.6874332427     -0.0095772953     0.1715980768     -0.0151136693     -0.0101547873     25.0427322387     77.8394012451     -50.7730789184
 95 114    0    0     -0.3735145092     -9.6874332427     -0.0095772953     0.1715980768     -0.0151136693     -0.0101547873     25.0427322387     77.8394012451     -50.7730789184
 96  66    0    0     -0.3352053165     -9.7041940689     0.0023943238     0.1247257232     -0.0145810294     -0.0306614398     26.9690971374     78.3665313720     -50.6043968200
 97  18    0    0     -0.3280223608     -9.7161655426     0.0287318849     0.0602762603     -0.0036619021     -0.0333246421     26.9690971374     78.3665313720     -50.6043968200
 97 226    0    0     -0.3280223608     -9.7161655426     0.0287318849     0.0602762603     -0.0036619021     -0.0333246421     26.9690971374     78.3665313720     -50.6043968200
 98 178    0    0     -0.3160507440     -9.7544746398     -0.0215489125     0.0032837355     0.0011318606     -0.0245360755     26.9690971374     78.3665313720     -50.6043968200
 99 129    0    0     -0.3328109979     -9.7879953384     -0.0263375616     -0.0316042041     0.0003329002     -0.0088231868     26.9690971374     78.3665313720     -50.6043968200
100  81    0    0     -0.3328109979     -9.7879953384     -0.0263375616     -0.0316042041     0.0003329002     -0.0088231868     26.9690971374     78.3665313720     -50.6043968200
101  33    0    0     -0.3184450626     -9.7736291885     -0.0430978250     -0.0363979673     -0.0015313409     -0.0003009425     26.9690971374     78.3665313720     -50.6043968200
101 241    0    0     -0.3280223608     -9.7879953384     -0.0622524166     -0.0254788422     0.0013981809     0.0084876232     26.9690971374     78.3665313720     -50.6043968200
102 193    0    0     -0.3280223608     -9.7879953384     -0.0622524166     -0.0254788422     0.0013981809     0.0084876232     26.9690971374     78.3665313720     -50.6043968200
103 144    0    0     -0.3280223608     -9.7736291885     -0.0766183614     -0.0015100277     0.0053929834     0.0191404294     24.8676090240     76.9608535766     -51.6164855957
104  96    0    0     -0.3519655704     -9.7425031661     -0.0335205316     0.0160671043     0.0072572240     0.0239341926     24.8676090240     76.9608535766     -51.6164855957
105  48    0    0     -0.3519655704     -9.7425031661     -0.0335205316     0.0160671043     0.0072572240     0.0239341926     24.8676090240     76.9608535766     -51.6164855957
105 255    0    0     -0.3352053165     -9.7377147674     -0.0119716191     0.0128712594     0.0045940227     0.0108845043     24.8676090240     76.9608535766     -51.6164855957
106 207    0    0     -0.3208393812     -9.7808122634     -0.0119716191     -0.0060374698     0.0147141885     0.0170098676     24.8676090240     76.9608535766     -51.6164855957
107 159    0    0     -0.3208393812     -9.7808122634     -0.0119716191     -0.0060374698     0.0147141885     0.0170098676     24.8676090240     76.9608535766     -51.6164855957
108 111    0    0     -0.3543598890     -9.7616577148     -0.0263375616     -0.0063037900     0.0232364320     0.0367175602     24.8676090240     76.9608535766     -51.6164855957
109  63    0    0     -0.3663315296     -9.7616577148     -0.0430978250     -0.0031079483     0.0213721919     0.0324564337     24.8676090240     76.9608535766     -51.6164855957
110  15    0    0     -0.3663315296     -9.7616577148     -0.0430978250     -0.0031079483     0.0213721919     0.0324564337     24.8676090240     76.9608535766     -51.6164855957
110 223    0    0     -0.3878804397     -9.7664461135     -0.0550694465     -0.0031079483     0.0179100298     0.0231352305     26.7939720153     77.1365661621     -50.0983543395
111 175    0    0     -0.3974577426     -9.7736291885     -0.0311262083     -0.0124291539     0.0144478678     0.0170098676     26.7939720153     77.1365661621     -50.0983543395
112 127    0    0     -0.3974577426     -9.7736291885     -0.0311262083     -0.0124291539     0.0144478678     0.0170098676     26.7939720153     77.1365661621     -50.0983543395
113  80    0    0     -0.4070350170     -9.7616577148     -0.0646467447     -0.0129617929     0.0064582638     0.0036938600     26.7939720153     77.1365661621     -50.0983543395
114  32    0    0     -0.3567542552     -9.7592630386     -0.0502807998     -0.0055048298     -0.0073903846     -0.0165464711     26.7939720153     77.1365661621     -50.0983543395
114 240    0    0     -0.3567542552     -9.7592630386     -0.0502807998     -0.0055048298     -0.0073903846     -0.0165464711     26.7939720153     77.1365661621     -50.0983543395
115 192    0    0     -0.3878804397     -9.7736291885     -0.0502807998     0.0051479768     -0.0068577437     -0.0194759941     26.7939720153     77.1365661621     -50.0983543395
116 144    0    0     -0.4046407222     -9.7568693161     -0.0430978250     0.0181976652     -0.0132494282     -0.0442437696     26.7939720153     77.1365661621     -50.0983543395
117  97    0    0     -0.4046407222     -9.7568693161     -0.0430978250     0.0181976652     -0.0132494282     -0.0442437696     26.7939720153     77.1365661621     -50.0983543395
118  49    0    0     -0.3735145092     -9.8071498870     -0.0670410633     0.0355084776     -0.0270980787     -0.0722073841     26.4437255859     77.8394012451     -51.1104393005
119   1    0    0     -0.3471769332     -9.8047552108     -0.0766183614     0.0693311405     -0.0316255140     -0.0892518806     26.4437255859     77.8394012451     -51.1104393005
119 210    0    0     -0.3471769332     -9.8047552108     -0.0766183614     0.0693311405     -0.0316255140     -0.0892518806     26.4437255859     77.8394012451     -51.1104393005
120 162    0    0     -0.3016848087     -9.7999668121     -0.0359148550     0.1058170080     -0.0318918371     -0.0855233955     26.4437255859     77.8394012451     -51.1104393005
121 115    0    0     -0.3016848087     -9.7832069396     -0.0167602658     0.1452323818     -0.0297612781     -0.0708757877     26.4437255859     77.8394012451     -51.1104393005
122  67    0    0     -0.3016848087     -9.7832069396     -0.0167602658     0.1452323818     -0.0297612781     -0.0708757877     26.4437255859     77.8394012451     -51.1104393005
123  19    0    0     -0.2537982940     -9.7257432937     0.0407035017     0.1769244766     -0.0350876784     -0.0660820245     26.4437255859     77.8394012451     -51.1104393005
123 227    0    0     -0.3447826147     -9.6898279190     -1.1133605241     0.1617442369     -0.0342887187     -0.0759358692     26.4437255859     77.8394012451     -51.1104393005
124 180    0    0     -0.3447826147     -9.6898279190     -1.1133605241     0.1617442369     -0.0342887187     -0.0759358692     26.4437255859     77.8394012451     -51.1104393005
125 133    0    1     -0.1891515731     -9.6802511215     0.0622524166     -0.0254788422     0.0519990158     -0.0764685058     25.5681037902     76.2580108642     -51.2791213989
126  86    1    6     -0.2274607658     -9.7401084899     -0.0263375616     -0.0196197986     0.0932786369     -0.0256013584     25.5681037902     76.2580108642     -51.2791213989
127  38    3   12     -0.2274607658     -9.7401084899     -0.0263375616     -0.0196197986     0.0932786369     -0.0256013584     25.5681037902     76.2580108642     -51.2791213989
127 247    5   17     -0.2107004880     -9.7903900146     -0.0311262083     -0.0204187583     0.1220412135     0.0076886625     25.5681037902     76.2580108642     -51.2791213989
128 198    7   20     -0.2585869789     -9.7975721359     0.1221105098     -0.0161576366     0.1555975532     0.0423102807     25.5681037902     76.2580108642     -51.2791213989
129 151    6   19     -0.2585869789     -9.7975721359     0.1221105098     -0.0161576366     0.1555975532     0.0423102807     25.5681037902     76.2580108642     -51.2791213989
130 103    4   17     -0.3088677406     -9.7472915649     -0.0095772953     0.0096754188     0.1406836271     0.0665454196     25.5681037902     76.2580108642     -51.2791213989
131  55    4   18     -0.2561926364     -9.7305316925     -0.0622524166     -0.0068364295     0.1239054441     0.0748013401     25.5681037902     76.2580108642     -51.2791213989
132   8    5   18     -0.2561926364     -9.7305316925     -0.0622524166     -0.0068364295     0.1239054441     0.0748013401     25.5681037902     76.2580108642     -51.2791213989
132 216    3   20     -0.3016848087     -9.7496862411     -0.1652083396     0.0000878945     0.1422815418     0.0732034206     25.5681037902     76.2580108642     -51.2791213989
133 168    4   23     -0.3591485500     -9.7496862411     0.0023943238     -0.0345337271     0.1638534784     0.0468377208     26.2686004638     78.0151138305     -52.6285743713
134 120    4   23     -0.3591485500     -9.7496862411     0.0023943238     -0.0345337271     0.1638534784     0.0468377208     26.2686004638     78.0151138305     -52.6285743713
135  72    3   24     -0.4692874431     -9.8071498870     0.2849245071     -0.0220166802     0.1260360240     0.0361849188     26.2686004638     78.0151138305     -52.6285743713
136  24    4   23     -0.3998520660     -9.7784175872     0.0790126848     0.0168660640     0.0309597206     0.0215373110     26.2686004638     78.0151138305     -52.6285743713
136 231    1   23     -0.3998520660     -9.7784175872     0.0790126848     0.0168660640     0.0309597206     0.0215373110     26.2686004638     78.0151138305     -52.6285743713
137 183    1   23     -0.4573158264     -9.7927837371     -0.0670410633     -0.0081680307     -0.0305602359     0.0188741092     26.2686004638     78.0151138305     -52.6285743713
138 135    2   25     -0.4166123390     -9.8167276382     0.2729529142     -0.0036405885     -0.0904822731     -0.0074915862     26.2686004638     78.0151138305     -52.6285743713
139  88    2   25     -0.4166123390     -9.8167276382     0.2729529142     -0.0036405885     -0.0904822731     -0.0074915862     26.2686004638     78.0151138305     -52.6285743713
140  40    2   25     -0.4477385520     -9.7065887451     0.0742240333     0.0134039020     -0.1498716592     -0.0434448099     26.2686004638     78.0151138305     -52.6285743713
140 249    1   24     -0.4453442096     -9.7688407897     -0.1005615949     0.0240567088     -0.1938145065     -0.0642177820     24.6924839019     78.1908187866     -51.4478034973
141 201    1   22     -0.4453442096     -9.7688407897     -0.1005615949     0.0240567088     -0.1938145065     -0.0642177820     24.6924839019     78.1908187866     -51.4478034973
142 153    2   22     -0.2418267011     -9.7688407897     0.1891515731     0.0062132573     -0.2073968172     -0.0791317081     24.6924839019     78.1908187866     -51.4478034973
143 106    2   19     -0.2130948066     -9.7712354660     0.2298550844     0.0030174162     -0.1666498279     -0.0666146659     24.6924839019     78.1908187866     -51.4478034973
144  59    2   20     -0.2130948066     -9.7712354660     0.2298550844     0.0030174162     -0.1666498279     -0.0666146659     24.6924839019     78.1908187866     -51.4478034973
145  11    3   19     -0.2657699346     -9.7592630386     0.1316878080     0.0000878945     -0.1368219852     -0.0426458454     24.6924839019     78.1908187866     -51.4478034973
145 219    3   18     -0.1819685935     -9.7903900146     0.1915459060     0.0024847760     -0.1152500510     -0.0168127918     24.6924839019     78.1908187866     -51.4478034973
146 171    2   18     -0.1819685935     -9.7903900146     0.1915459060     0.0024847760     -0.1152500510     -0.0168127918     24.6924839019     78.1908187866     -51.4478034973
147 123    3   16     -0.2011231899     -9.7472915649     0.2035175085     0.0110070204     -0.0790305089     -0.0032304642     24.6924839019     78.1908187866     -51.4478034973
148  75    2   16     -0.2370380401     -9.7592630386     0.0790126848     -0.0025753080     -0.0457404851     0.0087539434     25.5681037902     77.6636886596     -51.9538459777
149  27    3   15     -0.2370380401     -9.7592630386     0.0790126848     -0.0025753080     -0.0457404851     0.0087539434     25.5681037902     77.6636886596     -51.9538459777
149 235    4   15     -0.2777415513     -9.7975721359     0.0143659424     -0.0017763469     -0.0057924633     0.0047591404     25.5681037902     77.6636886596     -51.9538459777
150 187    2   16     -0.2968961238     -9.7832069396     -0.0478864765     0.0027510952     0.0280301952     -0.0213402342     25.5681037902     77.6636886596     -51.9538459777
151 139    3   16     -0.2968961238     -9.7832069396     -0.0478864765     0.0027510952     0.0280301952     -0.0213402342     25.5681037902     77.6636886596     -51.9538459777
152  91    3   17     -0.2178834438     -9.8023614883     -0.0191545906     0.0126049423     0.0679782295     -0.0367867994     25.5681037902     77.6636886596     -51.9538459777
153  44    3   19     -0.2011231899     -9.7472915649     -0.0047886476     0.0086101379     0.1452110767     -0.0463743257     25.5681037902     77.6636886596     -51.9538459777
153 252    4   21     -0.2011231899     -9.7472915649     -0.0047886476     0.0086101379     0.1452110767     -0.0463743257     25.5681037902     77.6636886596     -51.9538459777
154 205    5   23     -0.2609812974     -9.7496862411     -0.1340821266     0.0099417400     0.2176501512     -0.0663483428     25.5681037902     77.6636886596     -51.9538459777
155 157    5   26     -0.3256280183     -9.7760238647     -0.2130948066     0.0088764591     0.2248407840     -0.0969751548     25.0427322387     77.8394012451     -51.4478034973
156 109    5   31     -0.3256280183     -9.7760238647     -0.2130948066     0.0088764591     0.2248407840     -0.0969751548     25.0427322387     77.8394012451     -51.4478034973
157  62    5   34     -0.2705585718     -9.7784175872     -0.1292934894     0.0035500562     0.1902191734     -0.1118890881     25.0427322387     77.8394012451     -51.4478034973
158  14    5   37     -0.1963345432     -9.7664461135     -0.1460537433     -0.0087006721     0.1470753097     -0.0727400255     25.0427322387     77.8394012451     -51.4478034973
158 223    6   41     -0.1963345432     -9.7664461135     -0.1460537433     -0.0087006721     0.1470753097     -0.0727400255     25.0427322387     77.8394012451     -51.4478034973
159 175    6   46     -0.1723913097     -9.7401084899     -0.1364764571     -0.0246798801     0.1358898639     -0.0176117515     25.0427322387     77.8394012451     -51.4478034973
160 128    5   52     -0.2083061695     -9.7903900146     0.0478864765     -0.0334684491     0.1249707341     0.0263310718     25.0427322387     77.8394012451     -51.4478034973
161  81    5   55     -0.2083061695     -9.7903900146     0.0478864765     -0.0334684491     0.1249707341     0.0263310718     25.0427322387     77.8394012451     -51.4478034973
162  33    6   60     -0.2873188495     -9.7472915649     -0.0694353866     -0.0134944331     0.1041977643     0.0281953144     25.0427322387     77.8394012451     -51.4478034973
162 241    5   62     -0.3112620830     -9.8047552108     0.0526751232     -0.0228156375     0.0458736467     0.0154119467     23.9919891357     77.8394012451     -51.4478034973
163 193    4   63     -0.3112620830     -9.8047552108     0.0526751232     -0.0228156375     0.0458736467     0.0154119467     23.9919891357     77.8394012451     -51.4478034973
164 146    4   65     -0.2394323587     -9.7832069396     0.1173218607     -0.0182881965     -0.0068577437     -0.0128179907     23.9919891357     77.8394012451     -51.4478034973
165  98    5   66     -0.1676026582     -9.7975721359     0.1987288665     -0.0100322723     -0.0129831075     -0.0205412721     23.9919891357     77.8394012451     -51.4478034973
166  51    3   68     -0.1676026582     -9.7975721359     0.1987288665     -0.0100322723     -0.0129831075     -0.0205412721     23.9919891357     77.8394012451     -51.4478034973
167   4    4   66     -0.2346437215     -9.7305316925     0.0718297100     0.0016858148     0.0128499484     -0.0250687170     23.9919891357     77.8394012451     -51.4478034973
167 211    7   67     -0.2011231899     -9.7401084899     0.1628140068     -0.0180218791     0.0016645011     -0.0149485492     23.9919891357     77.8394012451     -51.4478034973
168 164    4   66     -0.2011231899     -9.7401084899     0.1628140068     -0.0180218791     0.0016645011     -0.0149485492     23.9919891357     77.8394012451     -51.4478034973
169 116    5   66     -0.2226721048     -9.7568693161     0.0071829710     -0.0177555561     0.0093877849     -0.0096221475     23.9919891357     77.8394012451     -51.4478034973
170  68    6   68     -0.1676026582     -9.7784175872     0.1245048284     -0.0382622127     0.0099204254     0.0066233816     23.9919891357     77.8394012451     -51.4478034973
171  20    5   67     -0.1676026582     -9.7784175872     0.1245048284     -0.0382622127     0.0099204254     0.0066233816     23.9919891357     77.8394012451     -51.4478034973
171 229    5   67     -0.1771799468     -9.8167276382     0.2298550844     -0.0204187583     0.0261659574     0.0047591404     24.1671123504     79.7722091674     -51.9538459777
172 181    5   62     -0.2346437215     -9.7353200912     0.1987288665     -0.0007110667     0.0389493255     -0.0056273455     24.1671123504     79.7722091674     -51.9538459777
173 133    3   56     -0.2346437215     -9.7353200912     0.1987288665     -0.0007110667     0.0389493255     -0.0056273455     24.1671123504     79.7722091674     -51.9538459777
174  86    2   51     -0.2585869789     -9.8023614883     0.1460537433     0.0046153364     0.0128499484     -0.0066926264     24.1671123504     79.7722091674     -51.9538459777
175  38    4   49     -0.2633756160     -9.7281370162     0.0550694465     0.0171323847     -0.0124504673     -0.0224055147     24.1671123504     79.7722091674     -51.9538459777
175 246    4   49     -0.2633756160     -9.7281370162     0.0550694465     0.0171323847     -0.0124504673     -0.0224055147     24.1671123504     79.7722091674     -51.9538459777
176 198    5   48     -0.1484480619     -9.7425031661     0.0981672668     -0.0009773876     -0.0457404851     -0.0093558282     24.1671123504     79.7722091674     -51.9538459777
177 151    4   47     -0.2011231899     -9.7688407897     0.0670410633     -0.0105649125     -0.0041945424     -0.0128179907     24.1671123504     79.7722091674     -51.9538459777
178 103    3   46     -0.2011231899     -9.7688407897     0.0670410633     -0.0105649125     -0.0041945424     -0.0128179907     24.1671123504     79.7722091674     -51.9538459777
179  56    3   48     -0.3064734458     -9.8071498870     -0.0023943238     -0.0097659521     0.0061919441     -0.0112200677     24.1671123504     78.3665313720     -50.6043968200
180   8    4   48     -0.2178834438     -9.7927837371     0.0143659424     -0.0004447456     -0.0337560772     -0.0061599855     24.1671123504     78.3665313720     -50.6043968200
180 216    6   48     -0.2178834438     -9.7927837371     0.0143659424     -0.0004447456     -0.0337560772     -0.0061599855     24.1671123504     78.3665313720     -50.6043968200
181 168    5   46     -0.1915459060     -9.7760238647     0.0191545906     0.0126049423     -0.0465394449     0.0082213020     24.1671123504     78.3665313720     -50.6043968200
182 120    6   42     -0.1532367229     -9.7425031661     0.0047886476     0.0035500562     -0.0337560772     0.0178088283     24.1671123504     78.3665313720     -50.6043968200
183  72    5   42     -0.1532367229     -9.7425031661     0.0047886476     0.0035500562     -0.0337560772     0.0178088283     24.1671123504     78.3665313720     -50.6043968200
184  23    3   43     -0.2394323587     -9.7640523910     -0.0215489125     -0.0052385096     -0.0108525466     0.0263310718     24.1671123504     78.3665313720     -50.6043968200
184 232    6   46     -0.2322494029     -9.8047552108     0.0239432382     -0.0100322723     -0.0140483880     0.0260647535     24.1671123504     78.3665313720     -50.6043968200
185 184    6   48     -0.2322494029     -9.8047552108     0.0239432382     -0.0100322723     -0.0140483880     0.0260647535     24.1671123504     78.3665313720     -50.6043968200
186 135    5   50     -0.2705585718     -9.7616577148     -0.0335205316     -0.0049721899     -0.0292286376     0.0255321145     25.7432289123     77.4879837036     -52.4598922729
187  88    5   49     -0.2681642532     -9.7640523910     -0.0191545906     -0.0028416273     -0.0508005666     0.0175425076     25.7432289123     77.4879837036     -52.4598922729
188  41    3   47     -0.2681642532     -9.7640523910     -0.0191545906     -0.0028416273     -0.0508005666     0.0175425076     25.7432289123     77.4879837036     -52.4598922729
188 249    3   47     -0.2849245071     -9.7879953384     0.1053502440     0.0030174162     -0.0577248954     -0.0024315035     25.7432289123     77.4879837036     -52.4598922729
189 201    4   46     -0.2633756160     -9.7401084899     0.1292934894     -0.0044395494     -0.0662471342     -0.0210739159     25.7432289123     77.4879837036     -52.4598922729
190 154    4   47     -0.2633756160     -9.7401084899     0.1292934894     -0.0044395494     -0.0662471342     -0.0210739159     25.7432289123     77.4879837036     -52.4598922729
191 107    5   47     -0.2178834438     -9.7832069396     0.0335205316     -0.0089669914     -0.0638502550     -0.0274655961     25.7432289123     77.4879837036     -52.4598922729
192  59    7   45     -0.2370380401     -9.7640523910     -0.0383091812     -0.0028416273     -0.0449415254     -0.0248023962     25.7432289123     77.4879837036     -52.4598922729
193  12    8   46     -0.2370380401     -9.7640523910     -0.0383091812     -0.0028416273     -0.0449415254     -0.0248023962     25.7432289123     77.4879837036     -52.4598922729
193 221    8   44     -0.1676026582     -9.7760238647     0.1652083396     -0.0166902770     -0.0334897613     -0.0160138311     25.0427322387     76.7851409912     -52.7972526550
194 173    9   43     -0.2466153383     -9.8071498870     0.0454921483     -0.0079017114     -0.0302939176     -0.0173454308     25.0427322387     76.7851409912     -52.7972526550
195 126    8   46     -0.2466153383     -9.8071498870     0.0454921483     -0.0079017114     -0.0302939176     -0.0173454308     25.0427322387     76.7851409912     -52.7972526550
196  78    9   44     -0.2202777862     -9.7736291885     0.0215489125     0.0043490157     -0.0430772829     -0.0213402342     25.0427322387     76.7851409912     -52.7972526550
197  31   10   41     -0.1604196929     -9.7592630386     -0.0143659424     0.0099417400     -0.0388161611     -0.0082905473     25.0427322387     76.7851409912     -52.7972526550
197 239   10   41     -0.1604196929     -9.7592630386     -0.0143659424     0.0099417400     -0.0388161611     -0.0082905473     25.0427322387     76.7851409912     -52.7972526550
198 192   10   41     -0.1843629074     -9.7640523910     0.0718297100     0.0035500562     -0.0129831075     0.0066233816     25.0427322387     76.7851409912     -52.7972526550
199 144    9   41     -0.1939402198     -9.7401084899     -0.0359148550     0.0062132573     -0.0036619021     0.0058244218     25.0427322387     76.7851409912     -52.7972526550
200  96    9   42     -0.1939402198     -9.7401084899     -0.0359148550     0.0062132573     -0.0036619021     0.0058244218     25.0427322387     76.7851409912     -52.7972526550
201  47    8   42     -0.1723913097     -9.7760238647     0.1867572593     -0.0057711496     0.0072572240     0.0191404294     25.5681037902     77.6636886596     -50.9417610168
201 255    8   42     -0.1795742750     -9.7472915649     0.1891515731     -0.0089669914     0.0080561847     0.0492346048     25.5681037902     77.6636886596     -50.9417610168
202 207    8   43     -0.1795742750     -9.7472915649     0.1891515731     -0.0089669914     0.0080561847     0.0492346048     25.5681037902     77.6636886596     -50.9417610168
203 159    8   44     -0.2394323587     -9.7544746398     0.1316878080     -0.0092333116     0.0051266627     0.0545610141     25.5681037902     77.6636886596     -50.9417610168
204 112    7   41     -0.2370380401     -9.8071498870     0.2418267011     -0.0169565963     -0.0057924633     0.0502998876     25.5681037902     77.6636886596     -50.9417610168
205  64    6   39     -0.2370380401     -9.8071498870     0.2418267011     -0.0169565963     -0.0057924633     0.0502998876     25.5681037902     77.6636886596     -50.9417610168
206  15    4   37     -0.2945018005     -9.7425031661     0.1771799468     0.0144691824     -0.0127167880     0.0257984352     25.5681037902     77.6636886596     -50.9417610168
206 223    2   32     -0.3232336997     -9.7185602188     0.2466153383     0.0006205346     -0.0492026472     0.0159445867     25.5681037902     77.6636886596     -50.9417610168
207 175    2   28     -0.3232336997     -9.7185602188     0.2466153383     0.0006205346     -0.0492026472     0.0159445867     25.5681037902     77.6636886596     -50.9417610168
208 128    2   24     -0.2681642532     -9.7784175872     0.1987288665     -0.0049721899     -0.0915475559     -0.0042957444     25.5681037902     77.6636886596     -50.9417610168
209  80    0   22     -0.2561926364     -9.7520809173     0.1987288665     -0.0174892368     -0.1096573238     -0.0141495895     25.0427322387     78.5422439575     -50.7730789184
210  33    0   17     -0.2561926364     -9.7520809173     0.1987288665     -0.0174892368     -0.1096573238     -0.0141495895     25.0427322387     78.5422439575     -50.7730789184
210 242    0   16     -0.2370380401     -9.7999668121     0.1843629074     -0.0225493192     -0.1163153290     -0.0152148723     25.0427322387     78.5422439575     -50.7730789184
211 195    0   14     -0.2609812974     -9.7616577148     0.1245048284     -0.0124291539     -0.1011350870     -0.0221391940     25.0427322387     78.5422439575     -50.7730789184
212 148    0   10     -0.2609812974     -9.7616577148     0.1245048284     -0.0124291539     -0.1011350870     -0.0221391940     25.0427322387     78.5422439575     -50.7730789184
213 101    0    8     -0.2442210197     -9.7520809173     0.0909842967     -0.0060374698     -0.0875527477     -0.0346562409     25.0427322387     78.5422439575     -50.7730789184
214  53    0    4     -0.1819685935     -9.7664461135     0.1077445626     -0.0023089871     -0.0659808158     -0.0580924129     25.0427322387     78.5422439575     -50.7730789184
215   5    0    2     -0.1819685935     -9.7664461135     0.1077445626     -0.0023089871     -0.0659808158     -0.0580924129     25.0427322387     78.5422439575     -50.7730789184
215 213    0    0     -0.1843629074     -9.7808122634     0.0885899734     -0.0124291539     -0.0374845600     -0.0623535394     25.0427322387     78.5422439575     -50.7730789184
216 166    0    0     -0.1939402198     -9.7448978424     0.0311262083     -0.0220166802     -0.0204400730     -0.0503691291     24.5173606872     77.6636886596     -52.2912101745
217 118    0    0     -0.1939402198     -9.7448978424     0.0311262083     -0.0220166802     -0.0204400730     -0.0503691291     24.5173606872     77.6636886596     -52.2912101745
218  70    0    0     -0.1723913097     -9.7664461135     0.0263375616     -0.0300062847     -0.0161789488     -0.0319930434     24.5173606872     77.6636886596     -52.2912101745
219  23    0    0     -0.1819685935     -9.7832069396     -0.0023943238     -0.0387948493     -0.0041945424     -0.0136169493     24.5173606872     77.6636886596     -52.2912101745
219 231    0    0     -0.1819685935     -9.7832069396     -0.0023943238     -0.0387948493     -0.0041945424     -0.0136169493     24.5173606872     77.6636886596     -52.2912101745
220 184    0    0     -0.2035175085     -9.7736291885     0.0143659424     -0.0348000478     -0.0004660603     0.0023622589     24.5173606872     77.6636886596     -52.2912101745
221 136    0    0     -0.2466153383     -9.7975721359     -0.0191545906     -0.0233482789     -0.0012650206     0.0063570618     24.5173606872     77.6636886596     -52.2912101745
222  88    0    0     -0.2466153383     -9.7975721359     -0.0191545906     -0.0233482789     -0.0012650206     0.0063570618     24.5173606872     77.6636886596     -52.2912101745
223  40    0    0     -0.2298550844     -9.7736291885     0.0143659424     -0.0116301929     -0.0084556646     -0.0096221475     24.5173606872     77.6636886596     -52.2912101745
223 249    0    0     -0.2130948066     -9.7712354660     -0.0287318849     -0.0132281160     -0.0137820672     -0.0226718354     24.8676090240     78.7179489135     -51.2791213989
224 201    0    0     -0.2130948066     -9.7712354660     -0.0287318849     -0.0132281160     -0.0137820672     -0.0226718354     24.8676090240     78.7179489135     -51.2791213989
225 154    0    0     -0.2370380401     -9.7856006622     -0.0143659424     -0.0241472411     -0.0113851881     -0.0330583214     24.8676090240     78.7179489135     -51.2791213989
226 107    0    0     -0.1652083396     -9.7832069396     -0.0335205316     -0.0281420421     -0.0169779086     -0.0482385730     24.8676090240     78.7179489135     -51.2791213989
227  60    0    0     -0.1652083396     -9.7832069396     -0.0335205316     -0.0281420421     -0.0169779086     -0.0482385730     24.8676090240     78.7179489135     -51.2791213989
228  12    0    0     -0.1676026582     -9.7808122634     -0.0119716191     -0.0073690705     -0.0199074316     -0.0351888847     24.8676090240     78.7179489135     -51.2791213989
228 220    0    0     -0.1747856235     -9.7927837371     0.0000000000     0.0051479768     -0.0140483880     -0.0293298387     24.8676090240     78.7179489135     -51.2791213989
229 171    0    0     -0.1747856235     -9.7927837371     0.0000000000     0.0051479768     -0.0140483880     -0.0293298387     24.8676090240     78.7179489135     -51.2791213989
230 122    0    0     -0.2107004880     -9.7808122634     0.0000000000     0.0062132573     -0.0055261430     -0.0279982376     24.8676090240     78.7179489135     -51.2791213989
231  73    0    0     -0.1412650966     -9.7640523910     -0.0143659424     0.0070122184     -0.0033955817     -0.0253350377     24.1671123504     76.2580108642     -51.6164855957
232  25    0    0     -0.1412650966     -9.7640523910     -0.0143659424     0.0070122184     -0.0033955817     -0.0253350377     24.1671123504     76.2580108642     -51.6164855957
232 234    0    0     -0.1747856235     -9.7568693161     -0.0143659424     0.0051479768     -0.0017976610     -0.0074915862     24.1671123504     76.2580108642     -51.6164855957
233 186    0    0     -0.1652083396     -9.7640523910     0.0047886476     0.0000878945     -0.0031292617     -0.0005672626     24.1671123504     76.2580108642     -51.6164855957
234 138    0    0     -0.1652083396     -9.7640523910     0.0047886476     0.0000878945     -0.0031292617     -0.0005672626     24.1671123504     76.2580108642     -51.6164855957
235  90    0    0     -0.1556310415     -9.7712354660     -0.0047886476     -0.0071027507     -0.0015313409     0.0020959391     24.1671123504     76.2580108642     -51.6164855957
236  41    0    0     -0.1652083396     -9.7856006622     -0.0023943238     -0.0166902770     0.0051266627     0.0082213020     24.1671123504     76.2580108642     -51.6164855957
236 249    0    0     -0.1652083396     -9.7856006622     -0.0023943238     -0.0166902770     0.0051266627     0.0082213020     24.1671123504     76.2580108642     -51.6164855957
237 201    0    0     -0.1652083396     -9.7760238647     -0.0119716191     -0.0262778043     0.0067245841     0.0156782684     24.1671123504     76.2580108642     -51.6164855957
238 153    0    0     -0.1819685935     -9.7736291885     -0.0047886476     -0.0345337271     0.0091214656     0.0226025915     23.6417407989     78.1908187866     -51.7851676940
239 106    0    0     -0.1819685935     -9.7736291885     -0.0047886476     -0.0345337271     0.0091214656     0.0226025915     23.6417407989     78.1908187866     -51.7851676940
240  58    0    0     -0.1915459060     -9.7736291885     -0.0430978250     -0.0425233316     0.0083225040     0.0146129856     23.6417407989     78.1908187866     -51.7851676940
241  10    0    0     -0.2011231899     -9.7879953384     -0.0526751232     -0.0502466201     0.0061919441     0.0055581007     23.6417407989     78.1908187866     -51.7851676940
241 218    0    0     -0.2011231899     -9.7879953384     -0.0526751232     -0.0502466201     0.0061919441     0.0055581007     23.6417407989     78.1908187866     -51.7851676940
242 170    0    0     -0.1939402198     -9.7472915649     -0.0526751232     -0.0547740554     0.0045940227     -0.0114863884     23.6417407989     78.1908187866     -51.7851676940
243 122    0    0     -0.1987288665     -9.7640523910     -0.0526751232     -0.0563719797     0.0013981809     -0.0200086331     23.6417407989     78.1908187866     -51.7851676940
244  75    0    0     -0.1987288665     -9.7640523910     -0.0526751232     -0.0563719797     0.0013981809     -0.0200086331     23.6417407989     78.1908187866     -51.7851676940
245  27    0    0     -0.2035175085     -9.7784175872     -0.0694353866     -0.0539751005     -0.0108525466     -0.0330583214     23.6417407989     78.1908187866     -51.7851676940
245 235    0    0     -0.1628140068     -9.8023614883     -0.1029559254     -0.0611657428     -0.0204400730     -0.0511680889     23.6417407989     78.1908187866     -51.7851676940
246 187    0    0     -0.1628140068     -9.8023614883     -0.1029559254     -0.0611657428     -0.0204400730     -0.0511680889     23.6417407989     78.1908187866     -51.7851676940
247 140    0    0     -0.1460537433     -9.7879953384     -0.1245048284     -0.0579698991     -0.0172442317     -0.0487712097     25.5681037902     78.3665313720     -51.6164855957
248  93    0    0     -0.1604196929     -9.7568693161     -0.1077445626     -0.0507792568     -0.0196411132     -0.0378520846     25.5681037902     78.3665313720     -51.6164855957
249  46    0    0     -0.1604196929     -9.7568693161     -0.1077445626     -0.0507792568     -0.0196411132     -0.0378520846     25.5681037902     78.3665313720     -51.6164855957
249 255    0    0     -0.2107004880     -9.7472915649     -0.0574637699     -0.0374632477     -0.0878190708     -0.0114863884     25.5681037902     78.3665313720     -51.6164855957
250 207    0    0     -0.1580253696     -9.7903900146     -0.1388707752     -0.0355990076     -0.1807648086     0.0010306583     25.5681037902     78.3665313720     -51.6164855957
251 159    0    0     -0.1580253696     -9.7903900146     -0.1388707752     -0.0355990076     -0.1807648086     0.0010306583     25.5681037902     78.3665313720     -51.6164855957
252 111    0    0     -0.2346437215     -9.8143329620     -0.1077445626     -0.0417243671     -0.2342951536     -0.0016325431     25.5681037902     78.3665313720     -51.6164855957
253  64   -1    0     -0.2130948066     -9.7592630386     -0.1245048284     -0.0390611696     -0.3597319364     -0.0061599855     25.5681037902     78.3665313720     -51.6164855957
254  17   -4   -1     -0.2130948066     -9.7592630386     -0.1245048284     -0.0390611696     -0.3597319364     -0.0061599855     25.5681037902     78.3665313720     -51.6164855957
254 225   -7   -2     -0.2011231899     -9.7712354660     -0.1436594247     -0.0348000478     -0.4457533836     -0.0200086331     25.9183521270     78.3665313720     -50.2670326232
255 178  -10   -3     -0.2226721048     -9.7975721359     -0.1484480619     -0.0395938110     -0.5315084934     -0.0306614398     25.9183521270     78.3665313720     -50.2670326232
  0 131  -12   -3     -0.2226721048     -9.7975721359     -0.1484480619     -0.0395938110     -0.5315084934     -0.0306614398     25.9183521270     78.3665313720     -50.2670326232
  1  84  -14   -4     -0.1963345432     -9.7951784133     -0.1245048284     -0.0310715675     -0.6119371414     -0.0461080074     25.9183521270     78.3665313720     -50.2670326232
  2  36  -13   -4     -0.0814070034     -9.7951784133     -0.1699969768     -0.0193534774     -0.6998228549     -0.0498364877     25.9183521270     78.3665313720     -50.2670326232
  2 245  -15   -4     -0.0814070034     -9.7951784133     -0.1699969768     -0.0193534774     -0.6998228549     -0.0498364877     25.9183521270     78.3665313720     -50.2670326232
  3 198  -15   -6     -0.1771799468     -9.7377147674     -0.1388707752     -0.0081680307     -0.6548147201     -0.0495701742     25.9183521270     78.3665313720     -50.2670326232
  4 150  -14   -5     -0.1867572593     -9.7592630386     -0.0909842967     -0.0182881965     -0.6992902278     -0.0407816028     25.9183521270     78.3665313720     -50.2670326232
  5 103  -16   -4     -0.1867572593     -9.7592630386     -0.0909842967     -0.0182881965     -0.6992902278     -0.0407816028     25.9183521270     78.3665313720     -50.2670326232
  6  55  -19   -6     -0.1628140068     -9.8263044357     -0.1699969768     -0.0265441203     -0.7815831184     -0.0450427246     24.6924839019     77.8394012451     -49.7609901428
  7   8  -19   -5     -0.1652083396     -9.7808122634     -0.1604196929     -0.0023089871     -0.8263248443     -0.0578260946     24.6924839019     77.8394012451     -49.7609901428
  7 216  -20   -6     -0.1652083396     -9.7808122634     -0.1604196929     -0.0023089871     -0.8263248443     -0.0578260946     24.6924839019     77.8394012451     -49.7609901428
  8 168  -22   -7     -0.1484480619     -9.7879953384     -0.1412650966     0.0344431924     -0.8793226242     -0.0631524991     24.6924839019     77.8394012451     -49.7609901428
  9 121  -21   -6     -0.1508424043     -9.7472915649     -0.1819685935     0.0562814474     -0.9312550544     -0.0698105049     24.6924839019     77.8394012451     -49.7609901428
 10  73  -20   -7     -0.1508424043     -9.7472915649     -0.1819685935     0.0562814474     -0.9312550544     -0.0698105049     24.6924839019     77.8394012451     -49.7609901428
 11  25  -20   -7     -0.0814070034     -9.8574304580     -0.2274607658     0.0679995346     -0.9288581848     -0.1012362837     24.6924839019     77.8394012451     -49.7609901428
 11 234  -20   -7     -0.0670410633     -9.8143329620     -0.1292934894     0.1364438295     -0.8854479789     -0.0959098815     24.6924839019     77.8394012451     -49.7609901428
 12 186  -18   -7     -0.0670410633     -9.8143329620     -0.1292934894     0.1364438295     -0.8854479789     -0.0959098815     24.6924839019     77.8394012451     -49.7609901428
 13 139  -17   -7     -0.0622524166     -9.7688407897     -0.0957729530     0.1670706367     -0.7783872604     -0.0900508403     25.3929805755     78.8936614990     -47.3994522094
 14  91  -13   -6     -0.0742240333     -9.6754617691     0.0000000000     0.1588147163     -0.6817130565     -0.0343899202     25.3929805755     78.8936614990     -47.3994522094
 15  42   -7   -6     -0.0742240333     -9.6754617691     0.0000000000     0.1588147163     -0.6817130565     -0.0343899202     25.3929805755     78.8936614990     -47.3994522094
 15 249   -4   -4     -0.4333725929     -9.9292602539     0.0359148550     0.1497598266     -0.6361722946     0.0074223423     25.3929805755     78.8936614990     -47.3994522094
 16 201   -1   -6     -0.4357668876     -9.7209539413     0.1436594247     0.2200683593     -0.8188678741     0.1403161048     25.3929805755     78.8936614990     -47.3994522094
 17 153    1   -8     -0.4357668876     -9.7209539413     0.1436594247     0.2200683593     -0.8188678741     0.1403161048     25.3929805755     78.8936614990     -47.3994522094
 18 105    2   -9     -0.2322494029     -9.6946163177     0.1292934894     0.2046217679     -1.0822585868     0.2375229597     25.3929805755     78.8936614990     -47.3994522094
 19  58    5  -11     -0.0335205316     -9.7305316925     0.0933786296     0.1516240692     -1.1536324024     0.2295333623     25.3929805755     78.8936614990     -47.3994522094
 20  10    6  -10     -0.0335205316     -9.7305316925     0.0933786296     0.1516240692     -1.1536324024     0.2295333623     25.3929805755     78.8936614990     -47.3994522094
 20 219    6  -11     -0.0119716191     -9.7568693161     0.1101388931     0.1268563032     -1.0779974460     0.2100919723     26.9690971374     76.6094360351     -48.2428588867
 21 171    6  -10     -0.1268991470     -9.8358821868     0.1412650966     0.1026211619     -0.9794589996     0.1874547767     26.9690971374     76.6094360351     -48.2428588867
 22 124    6   -9     -0.1268991470     -9.8358821868     0.1412650966     0.1026211619     -0.9794589996     0.1874547767     26.9690971374     76.6094360351     -48.2428588867
 23  76    6  -10     -0.5530887603     -9.7616577148     0.2226721048     0.0695974588     -0.9019598007     0.1230052947     26.9690971374     76.6094360351     -48.2428588867
 24  28    6   -9     -0.2250664234     -9.6994056701     0.2083061695     0.0514876842     -0.9674745559     0.1336580991     26.9690971374     76.6094360351     -48.2428588867
 24 236    6  -10     -0.2250664234     -9.6994056701     0.2083061695     0.0514876842     -0.9674745559     0.1336580991     26.9690971374     76.6094360351     -48.2428588867
 25 188    6  -11     -0.0598580884     -9.6419420242     0.2490096569     0.0165997433     -0.8990303039     0.0897152709     26.9690971374     76.6094360351     -48.2428588867
 26 139    6  -11     -0.4716817855     -9.8622188568     0.2107004880     -0.0345337271     -0.7895727157     0.0356522798     26.9690971374     76.6094360351     -48.2428588867
 27  92    6  -10     -0.4716817855     -9.8622188568     0.2107004880     -0.0345337271     -0.7895727157     0.0356522798     26.9690971374     76.6094360351     -48.2428588867
 28  44    6  -10     -0.2442210197     -9.7089824676     0.2274607658     0.0027510952     -0.8159383773     0.0732034206     26.9690971374     76.6094360351     -48.2428588867
 28 252    5   -8     -0.2130948066     -9.7664461135     0.1508424043     0.0000878945     -0.7307159900     0.0247331523     29.2457084655     77.8394012451     -47.0620880126
 29 203    4   -7     -0.2130948066     -9.7664461135     0.1508424043     0.0000878945     -0.7307159900     0.0247331523     29.2457084655     77.8394012451     -47.0620880126
 30 154    4   -7     -0.2585869789     -9.7688407897     0.2178834438     -0.0308052444     -0.6417650699     -0.0277319192     29.2457084655     77.8394012451     -47.0620880126
 31 107    3   -5     -0.2154891252     -9.8454589843     0.1843629074     -0.0012437068     -0.6066107749     -0.0114863884     29.2457084655     77.8394012451     -47.0620880126
 32  59    3   -7     -0.2154891252     -9.8454589843     0.1843629074     -0.0012437068     -0.6066107749     -0.0114863884     29.2457084655     77.8394012451     -47.0620880126
 33  11    3   -8     -0.2035175085     -9.7856006622     0.1795742750     0.0296494293     -0.6074097156     0.0183414688     29.2457084655     77.8394012451     -47.0620880126
 33 218    3   -6     -0.1101388931     -9.6419420242     0.2466153383     0.0277851915     -0.5498845577     -0.0048283843     29.2457084655     77.8394012451     -47.0620880126
 34 170    3   -6     -0.1101388931     -9.6419420242     0.2466153383     0.0277851915     -0.5498845577     -0.0048283843     29.2457084655     77.8394012451     -47.0620880126
 35 122    2   -6     -0.1268991470     -9.8861627578     0.1747856235     0.0421664762     -0.4558735370     -0.0154811906     29.2457084655     77.8394012451     -47.0620880126
 36  75    4   -6     -0.4142179965     -9.7736291885     0.3016848087     0.0826471424     -0.4225835323     0.0162109079     30.4715766906     77.3122711181     -46.5560455322
 37  27    3   -6     -0.4142179965     -9.7736291885     0.3016848087     0.0826471424     -0.4225835323     0.0162109079     30.4715766906     77.3122711181     -46.5560455322
 37 235    2   -5     -0.4046407222     -9.7568693161     0.3112620830     0.0797176265     -0.5392317771     0.0742687034     30.4715766906     77.3122711181     -46.5560455322
 38 187    3   -4     -0.3184450626     -9.8550367355     0.2609812974     0.0514876842     -0.5831746101     0.0779971837     30.4715766906     77.3122711181     -46.5560455322
 39 140    1   -7     -0.3184450626     -9.8550367355     0.2609812974     0.0514876842     -0.5831746101     0.0779971837     30.4715766906     77.3122711181     -46.5560455322
 40  92    4   -3     -0.2011231899     -9.7975721359     0.3184450626     0.0978273963     -0.5616026401     0.0795950984     30.4715766906     77.3122711181     -46.5560455322
 41  44    4   -2     -0.4381612300     -9.6730680465     0.3926690864     0.1036864399     -0.4851687431     0.0598874139     30.4715766906     77.3122711181     -46.5560455322
 41 252    3   -1     -0.4381612300     -9.6730680465     0.3926690864     0.1036864399     -0.4851687431     0.0598874139     30.4715766906     77.3122711181     -46.5560455322
 42 204    5    0     -0.4094293594     -9.5605344772     0.5506944656     -0.0116301929     -0.5216546535     0.0561589288     30.4715766906     77.3122711181     -46.5560455322
 43 156    2   -6     -0.4214009761     -9.7832069396     0.3136564254     -0.1370669841     -0.5869030952     0.0425766038     30.2964534759     77.4879837036     -45.7126388549
 44 108    1   -3     -0.4214009761     -9.7832069396     0.3136564254     -0.1370669841     -0.5869030952     0.0425766038     30.2964534759     77.4879837036     -45.7126388549
 45  60    3   -5     -0.0430978250     -9.8909511566     0.2274607658     -0.0808734321     -0.6204594612     0.0518978118     30.2964534759     77.4879837036     -45.7126388549
 46  12    2   -4     -0.3567542552     -9.6610965728     0.3639371871     -0.0079017114     -0.4790433883     0.0210046720     30.2964534759     77.4879837036     -45.7126388549
 46 220    3   -1     -0.3567542552     -9.6610965728     0.3639371871     -0.0079017114     -0.4790433883     0.0210046720     30.2964534759     77.4879837036     -45.7126388549
 47 172    3   -1     -0.3615428924     -9.5629291534     0.3735145092     -0.0995158386     -0.5557436466     0.0234015512     30.2964534759     77.4879837036     -45.7126388549
 48 125    2    0     -0.5028079986     -9.9388380050     0.3304166793     -0.1951247692     -0.8018234252     0.0510988473     30.2964534759     77.4879837036     -45.7126388549
 49  77    2   -2     -0.5028079986     -9.9388380050     0.3304166793     -0.1951247692     -0.8018234252     0.0510988473     30.2964534759     77.4879837036     -45.7126388549
 50  29   -5   -2     -0.4142179965     -9.6563072204     0.4501328468     -0.1916626167     -1.0393810272     0.0740023851     30.2964534759     77.4879837036     -45.7126388549
 50 237  -12   -3     -0.3304166793     -9.8286991119     0.1819685935     -0.2300127029     -1.3302026987     0.0905142402     32.3979415893     79.2450790405     -43.3511009216
 51 189  -20   -6     -0.3304166793     -9.8286991119     0.1819685935     -0.2300127029     -1.3302026987     0.0905142402     32.3979415893     79.2450790405     -43.3511009216
 52 142  -30   -6     -0.3016848087     -9.9436264038     0.0335205316     -0.1834066963     -1.4385949134     0.0782635116     32.3979415893     79.2450790405     -43.3511009216
 53  94  -30   -6     -0.2945018005     -9.8430643081     0.1580253696     -0.0515782165     -1.1837265491     0.0218036317     32.3979415893     79.2450790405     -43.3511009216
 54  46  -27   -6     -0.2945018005     -9.8430643081     0.1580253696     -0.0515782165     -1.1837265491     0.0218036317     32.3979415893     79.2450790405     -43.3511009216
 54 254  -26   -5     -0.3687258243     -9.8167276382     0.1699969768     -0.0012437068     -0.7504236698     -0.0889855575     32.3979415893     79.2450790405     -43.3511009216
 55 207  -20   -4     -0.2657699346     -9.7401084899     0.1819685935     0.0333779144     -0.5671954154     -0.1025678873     32.3979415893     79.2450790405     -43.3511009216
 56 159  -14   -3     -0.2657699346     -9.7401084899     0.1819685935     0.0333779144     -0.5671954154     -0.1025678873     32.3979415893     79.2450790405     -43.3511009216
 57 111  -11   -3     -0.4046407222     -9.8191213607     0.2466153383     0.0349758338     -0.3536065816     -0.1172154903     32.3979415893     79.2450790405     -43.3511009216
 58  63   -9   -3     -0.4405555725     -9.7472915649     0.2585869789     0.0456286430     -0.3685205221     -0.0935130023     33.7989311218     78.1908187866     -43.3511009216
 59  16   -7   -2     -0.4405555725     -9.7472915649     0.2585869789     0.0456286430     -0.3685205221     -0.0935130023     33.7989311218     78.1908187866     -43.3511009216
 59 223   -6   -2     -0.3783031463     -9.8023614883     0.2298550844     0.0546835327     -0.5072733879     -0.0362541651     33.7989311218     78.1908187866     -43.3511009216
 60 176   -6   -2     -0.4237952709     -9.8191213607     0.4692874431     0.0365737533     -0.6540157794     0.0180751504     33.7989311218     78.1908187866     -43.3511009216
 61 128   -7   -1     -0.4237952709     -9.8191213607     0.4692874431     0.0365737533     -0.6540157794     0.0180751504     33.7989311218     78.1908187866     -43.3511009216
 62  80   -9    0     -0.4621044635     -9.7041940689     0.3639371871     -0.1487850666     -0.8931712150     0.0343206787     33.7989311218     78.1908187866     -43.3511009216
 63  32  -13   -1     -0.3687258243     -9.7808122634     0.1676026582     -0.1905973434     -1.3190171718     0.0769319009     33.7989311218     78.1908187866     -43.3511009216
 63 240  -20   -1     -0.3687258243     -9.7808122634     0.1676026582     -0.1905973434     -1.3190171718     0.0769319009     33.7989311218     78.1908187866     -43.3511009216
 64 193  -28   -1     -0.3663315296     -9.7353200912     0.1053502440     -0.1735528469     -1.5909300804     0.0745350170     33.7989311218     78.1908187866     -43.3511009216
 65 145  -36   -3     -0.2633756160     -9.9555978775     0.1053502440     -0.1242836236     -1.7299492359     0.0633495759     33.7989311218     78.1908187866     -43.3511009216
 66  98  -39   -3     -0.2633756160     -9.9555978775     0.1053502440     -0.1242836236     -1.7299492359     0.0633495759     33.7989311218     78.1908187866     -43.3511009216
 67  50  -36   -2     -0.2657699346     -9.8191213607     0.3423882961     0.0070122184     -1.3158214092     -0.0373194456     34.4994277954     78.1908187866     -42.0016479492
 68   2  -32   -1     -0.4692874431     -9.8837680816     0.3806974601     -0.0566382980     -1.2106249332     -0.0663483428     34.4994277954     78.1908187866     -42.0016479492
 68 210  -29   -2     -0.4692874431     -9.8837680816     0.3806974601     -0.0566382980     -1.2106249332     -0.0663483428     34.4994277954     78.1908187866     -42.0016479492
 69 163  -27   -5     -0.3471769332     -9.6634902954     0.3950634002     -0.0087006721     -1.5911964416     -0.0229381537     34.4994277954     78.1908187866     -42.0016479492
 70 115  -33   -7     -0.2059118509     -9.9005289077     0.0167602658     -0.0534424543     -1.5901311874     -0.0477059316     34.4994277954     78.1908187866     -42.0016479492
 71  67  -37   -9     -0.2059118509     -9.9005289077     0.0167602658     -0.0534424543     -1.5901311874     -0.0477059316     34.4994277954     78.1908187866     -42.0016479492
 72  19  -33   -9     -0.3208393812     -9.8215160369     0.2992904472     0.0722606563     -1.1815960407     -0.1662184000     34.4994277954     78.1908187866     -42.0016479492
 72 227  -32   -8     -0.0167602658     -9.7137708663     0.1268991470     0.1154045343     -1.0606865882     -0.1835292053     34.4994277954     78.1908187866     -42.0016479492
 73 180  -25   -8     -0.0167602658     -9.7137708663     0.1268991470     0.1154045343     -1.0606865882     -0.1835292053     34.4994277954     78.1908187866     -42.0016479492
 74 132  -17   -6     -0.0790126848     -9.9029226303     0.1795742750     0.0970284366     -0.6020833015     -0.2610283851     36.7760391235     78.3665313720     -41.8329696655
 75  84  -14   -4     -0.1963345432     -9.7305316925     0.3854861259     0.1300521373     -0.3669225931     -0.2756760120     36.7760391235     78.3665313720     -41.8329696655
 76  36   -8   -3     -0.1963345432     -9.7305316925     0.3854861259     0.1300521373     -0.3669225931     -0.2756760120     36.7760391235     78.3665313720     -41.8329696655
 76 245   -6   -3     -0.0263375616     -9.6922225952     0.4214009761     0.1183340435     -0.5410960197     -0.1070953249     36.7760391235     78.3665313720     -41.8329696655
 77 197   -4   -4     -0.0622524166     -9.8430643081     0.3471769332     0.0978273963     -0.5418949604     -0.0373194456     36.7760391235     78.3665313720     -41.8329696655
 78 150   -2   -3     -0.0622524166     -9.8430643081     0.3471769332     0.0978273963     -0.5418949604     -0.0373194456     36.7760391235     78.3665313720     -41.8329696655
 79 102   -2   -4     -0.0526751232     -9.7808122634     0.4022463798     0.1311174154     -0.4683905601     -0.0367867994     36.7760391235     78.3665313720     -41.8329696655
 80  54    0   -5     -0.0838013267     -9.7640523910     0.4453442096     0.1233941316     -0.4817065715     0.0111508238     36.7760391235     78.3665313720     -41.8329696655
 81   6    0   -4     -0.0838013267     -9.7640523910     0.4453442096     0.1233941316     -0.4817065715     0.0111508238     36.7760391235     78.3665313720     -41.8329696655
 81 214    0   -6     -0.0957729530     -9.7903900146     0.4405555725     0.1076812505     -0.5123334407     0.0492346048     38.7024040222     77.8394012451     -42.0016479492
 82 165    1   -6     -0.1053502440     -9.7281370162     0.4812590599     0.0951641941     -0.5360359668     0.0689423036     38.7024040222     77.8394012451     -42.0016479492
 83 117    2   -5     -0.1053502440     -9.7281370162     0.4812590599     0.0951641941     -0.5360359668     0.0689423036     38.7024040222     77.8394012451     -42.0016479492
 84  69    3   -6     -0.1915459060     -9.4480009078     0.8835054397     0.0344431924     -0.6143340587     0.1227389693     38.7024040222     77.8394012451     -42.0016479492
 85  20    1   -5     -0.3615428924     -9.7137708663     0.2921074867     -0.1836730098     -0.8404398918     0.2638886213     38.7024040222     77.8394012451     -42.0016479492
 85 228    0   -5     -0.3615428924     -9.7137708663     0.2921074867     -0.1836730098     -0.8404398918     0.2638886213     38.7024040222     77.8394012451     -42.0016479492
 86 180   -1   -5     0.0047886476     -10.0034847259     0.1604196929     -0.1895320510     -1.1421805620     0.3171526908     38.7024040222     77.8394012451     -42.0016479492
 87 132   -6   -4     -0.0335205316     -9.8861627578     0.1652083396     -0.0052385096     -0.9568218231     0.1658828353     38.7024040222     77.8394012451     -42.0016479492
 88  84   -8   -2     -0.0335205316     -9.8861627578     0.1652083396     -0.0052385096     -0.9568218231     0.1658828353     38.7024040222     77.8394012451     -42.0016479492
 89  35   -9    0     -0.3040791034     -9.8694019317     0.4381612300     0.0765217828     -0.6252532005     0.0668117332     39.0526542663     77.4879837036     -41.3269233703
 89 243   -7    0     -0.4884420394     -9.7616577148     0.5123852729     0.0853103446     -0.5749186992     0.0468377208     39.0526542663     77.4879837036     -41.3269233703
 90 195   -4    2     -0.4884420394     -9.7616577148     0.5123852729     0.0853103446     -0.5749186992     0.0468377208     39.0526542663     77.4879837036     -41.3269233703
 91 147   -3    3     -0.9936443328     -9.3618059158     0.4453442096     0.0578793764     -0.7216610908     0.1054281592     39.0526542663     77.4879837036     -41.3269233703
 92  99   -2    2     0.0454921483     -9.7281370162     0.5028079986     -0.0332021260     -1.1251361370     0.2726772069     39.0526542663     77.4879837036     -41.3269233703
 93  51    0    2     0.0454921483     -9.7281370162     0.5028079986     -0.0332021260     -1.1251361370     0.2726772069     39.0526542663     77.4879837036     -41.3269233703
 94   2    0    1     -0.2107004880     -9.7903900146     0.3375996351     -0.0204187583     -0.9906444549     0.1797314882     39.0526542663     77.4879837036     -41.3269233703
 94 210   -1    2     -0.2753472328     -9.5341968536     0.4573158264     -0.0872651195     -0.9506963729     0.1682797193     39.0526542663     77.4879837036     -41.3269233703
 95 162   -2    4     -0.2753472328     -9.5341968536     0.4573158264     -0.0872651195     -0.9506963729     0.1682797193     39.0526542663     77.4879837036     -41.3269233703
 96 115   -6    3     -0.3256280183     -9.8095445632     0.4022463798     -0.2601069211     -1.2348600625     0.1701439619     41.8546371459     79.5964965820     -42.6763763427
 97  67   -9    7     -0.2490096569     -9.8861627578     0.4405555725     -0.2310780048     -1.3954510688     0.0756002998     41.8546371459     79.5964965820     -42.6763763427
 98  19  -15    8     -0.2490096569     -9.8861627578     0.4405555725     -0.2310780048     -1.3954510688     0.0756002998     41.8546371459     79.5964965820     -42.6763763427
 98 227  -21    7     -0.3112620830     -9.8071498870     0.4501328468     -0.0593015003     -1.0503001213     -0.0378520846     41.8546371459     79.5964965820     -42.6763763427
 99 179  -22    7     -0.2537982940     -9.8047552108     0.4237952709     -0.0055048298     -0.7964970588     -0.0423795270     41.8546371459     79.5964965820     -42.6763763427
100 131  -23    4     -0.2537982940     -9.8047552108     0.4237952709     -0.0055048298     -0.7964970588     -0.0423795270     41.8546371459     79.5964965820     -42.6763763427
101  83  -18    2     -0.4142179965     -9.8741912841     0.3016848087     0.0240567088     -0.6718592166     -0.0266666388     41.8546371459     79.5964965820     -42.6763763427
102  35  -11    1     -0.5937922477     -9.6084213256     0.3759088277     0.0770544147     -0.5482866764     -0.0287971973     41.8546371459     79.5964965820     -42.6763763427
102 243   -8    2     -0.5937922477     -9.6084213256     0.3759088277     0.0770544147     -0.5482866764     -0.0287971973     41.8546371459     79.5964965820     -42.6763763427
103 196   -7    2     -0.6560447216     -9.7472915649     0.4070350170     0.0698637723     -0.6233889579     0.0534957313     41.8546371459     79.5964965820     -42.6763763427
104 148   -5    2     -0.2968961238     -9.7113771438     0.4118237018     0.0509550523     -0.7136714458     0.1168799281     44.1312484741     79.5964965820     -42.6763763427
105 101   -2    3     -0.2968961238     -9.7113771438     0.4118237018     0.0509550523     -0.7136714458     0.1168799281     44.1312484741     79.0693664550     -41.1582412719
106  53   -2    4     -0.3567542552     -9.7616577148     0.4836534023     0.0733259391     -0.5496182441     0.0771982192     44.1312484741     79.0693664550     -41.1582412719
107   5   -1    3     -0.2945018005     -9.7712354660     0.5578774452     0.0528192901     -0.4651947498     0.0748013401     44.1312484741     79.0693664550     -41.1582412719
107 213    0    4     -0.2945018005     -9.7712354660     0.5578774452     0.0528192901     -0.4651947498     0.0748013401     44.1312484741     79.0693664550     -41.1582412719
108 165    0    5     -0.5219625949     -9.7065887451     0.4166123390     -0.0518445396     -0.5299105644     0.1267337679     44.1312484741     79.0693664550     -41.1582412719
109 118    0    5     -0.3711201906     -9.8550367355     0.4429498672     -0.0140270733     -0.5203230381     0.1011670351     44.1312484741     79.0693664550     -41.1582412719
110  70    0    5     -0.3711201906     -9.8550367355     0.4429498672     -0.0140270733     -0.5203230381     0.1011670351     44.1312484741     79.0693664550     -41.1582412719
111  22    0    4     -0.4597101688     -9.7185602188     0.5411171436     0.0610752105     -0.3802385807     0.0236678719     44.1312484741     79.0693664550     -41.1582412719
111 230    0    3     -0.6153411865     -9.7784175872     0.4932306766     0.0408348798     -0.3552045345     0.0247331523     2.9771080017     79.0693664550     -41.1582412719
112 182    0    4     -0.6153411865     -9.7784175872     0.4932306766     0.0408348798     -0.3552045345     0.0247331523     47.8088531494     77.8394012451     -42.6763763427
113 134    0    4     -0.5243568897     -9.7041940689     0.5387228012     0.0224587869     -0.3932882785     0.0172761893     47.8088531494     77.8394012451     -42.6763763427
114  86    0    2     -0.5650603771     -9.5988435745     0.4549215316     -0.0608994245     -0.5315084934     0.0947753524     47.8088531494     77.8394012451     -42.6763763427
115  38    0    5     -0.5650603771     -9.5988435745     0.4549215316     -0.0608994245     -0.5315084934     0.0947753524     47.8088531494     77.8394012451     -42.6763763427
115 246    0    5     -0.4549215316     -9.9699640274     0.4884420394     -0.1096360092     -0.6806478023     0.1403161048     47.8088531494     77.8394012451     -42.6763763427
116 198    0    5     -0.2609812974     -9.7496862411     0.6153411865     -0.0321368455     -0.5911642074     0.0289942741     47.8088531494     77.8394012451     -42.6763763427
117 151   -1    6     -0.2609812974     -9.7496862411     0.6153411865     -0.0321368455     -0.5911642074     0.0289942741     47.8088531494     77.8394012451     -42.6763763427
118 103   -2    5     -0.2968961238     -9.7305316925     0.5961865901     -0.0079017114     -0.3674552440     -0.0716747379     47.8088531494     77.8394012451     -42.6763763427
119  56   -1    3     -0.3806974601     -9.7377147674     0.5363285064     -0.0193534774     -0.2793032646     -0.0913824367     47.8088531494     77.8394012451     -42.6763763427
120   9   -1    2     -0.3806974601     -9.7377147674     0.5363285064     -0.0193534774     -0.2793032646     -0.0913824367     45.5322418212     78.7179489135     -41.8329696655
120 217   -2    3     -0.2849245071     -9.7544746398     0.5650603771     -0.0297399635     -0.2713136672     -0.0714084196     45.5322418212     78.7179489135     -41.8329696655
121 170   -1    1     -0.3567542552     -9.7808122634     0.5004136562     -0.0398601293     -0.2886244773     -0.0474396085     45.5322418212     78.7179489135     -41.8329696655
122 123   -1    1     -0.3567542552     -9.7808122634     0.5004136562     -0.0398601293     -0.2886244773     -0.0474396085     45.5322418212     78.7179489135     -41.8329696655
123  75   -1    1     -0.3375996351     -9.7233486175     0.5243568897     -0.0230819606     -0.2710473537     -0.0394500045     45.5322418212     78.7179489135     -41.8329696655
124  28    0    0     -0.2442210197     -9.7065887451     0.5961865901     -0.0417243671     -0.1498716592     -0.0548965740     45.5322418212     78.7179489135     -41.8329696655
124 237    0    0     -0.2442210197     -9.7065887451     0.5961865901     -0.0417243671     -0.1498716592     -0.0548965740     45.5322418212     78.7179489135     -41.8329696655
125 190    0    0     -0.3280223608     -9.7448978424     0.5147795677     -0.1005811214     -0.0233695936     -0.0610219383     45.5322418212     78.7179489135     -41.8329696655
126 142    0    0     -0.3375996351     -9.7808122634     0.4501328468     -0.1314742684     0.0045940227     -0.0333246421     46.5829849243     78.7179489135     -42.8450546264
127  95    0    0     -0.3375996351     -9.7808122634     0.4501328468     -0.1314742684     0.0045940227     -0.0333246421     46.5829849243     78.7179489135     -42.8450546264
128  47    0    0     -0.3663315296     -9.7903900146     0.4118237018     -0.1368006706     0.0115183460     -0.0003009425     46.5829849243     78.7179489135     -42.8450546264
128 255    0    0     -0.3591485500     -9.8119382858     0.3687258243     -0.1218867421     0.0091214656     0.0106181836     46.5829849243     78.7179489135     -42.8450546264
129 207    0    0     -0.3591485500     -9.8119382858     0.3687258243     -0.1218867421     0.0091214656     0.0106181836     46.5829849243     78.7179489135     -42.8450546264
130 159    0    0     -0.3352053165     -9.7832069396     0.3711201906     -0.1067064881     0.0216385126     0.0084876232     46.5829849243     78.7179489135     -42.8450546264
131 111    0    0     -0.3759088277     -9.8095445632     0.3328109979     -0.1048422455     0.0243017148     0.0212709903     46.5829849243     78.7179489135     -42.8450546264
132  63    0    0     -0.3759088277     -9.8095445632     0.3328109979     -0.1048422455     0.0243017148     0.0212709903     46.5829849243     78.7179489135     -42.8450546264
133  15    0    0     -0.4237952709     -9.8167276382     0.3232336997     -0.0776775932     0.0274975562     0.0372502040     46.5829849243     78.7179489135     -42.8450546264
133 223    0    0     -0.4022463798     -9.7879953384     0.3375996351     -0.0350663661     0.0168447494     0.0202057099     46.0576133728     78.8936614990     -41.3269233703
134 175    0    0     -0.4022463798     -9.7879953384     0.3375996351     -0.0350663661     0.0168447494     0.0202057099     46.0576133728     78.8936614990     -41.3269233703
135 127    0    0     -0.4118237018     -9.7999668121     0.3040791034     -0.0039069091     0.0141815481     0.0090202627     46.0576133728     78.8936614990     -41.3269233703
136  78    0    0     -0.4190066337     -9.8071498870     0.2849245071     0.0323126316     0.0136489081     -0.0018988633     46.0576133728     78.8936614990     -41.3269233703
137  30    0    0     -0.4190066337     -9.8071498870     0.2849245071     0.0323126316     0.0136489081     -0.0018988633     46.0576133728     78.8936614990     -41.3269233703
137 238    0    0     -0.4166123390     -9.8143329620     0.3567542552     0.0722606563     0.0157794690     -0.0136169493     46.0576133728     78.8936614990     -41.3269233703
138 190    0    0     -0.3806974601     -9.7736291885     0.3567542552     0.1010232329     0.0203069114     -0.0216065549     46.0576133728     78.8936614990     -41.3269233703
139 142    0    0     -0.3806974601     -9.7736291885     0.3567542552     0.1010232329     0.0203069114     -0.0216065549     46.0576133728     78.8936614990     -41.3269233703
140  94    0    0     -0.3088677406     -9.7041940689     0.2514039993     0.0991589927     0.0464062881     -0.0418468856     46.0576133728     78.8936614990     -41.3269233703
141  46    0    2     -0.5147795677     -9.7568693161     0.4477385520     0.0597436141     0.1334929704     -0.1012362837     46.0576133728     78.8936614990     -41.3269233703
141 255    0    3     -0.5147795677     -9.7568693161     0.4477385520     0.0597436141     0.1334929704     -0.1012362837     46.0576133728     78.8936614990     -41.3269233703
142 207    0    5     -0.3567542552     -9.7520809173     0.3663315296     0.0403022384     0.0749025440     -0.0868549919     45.7073669433     77.8394012451     -42.0016479492
143 159   -2    8     -0.3184450626     -9.7712354660     0.3902747631     0.0232577490     0.0509337329     -0.0684789085     45.7073669433     77.8394012451     -42.0016479492
144 111   -3   10     -0.3184450626     -9.7712354660     0.3902747631     0.0232577490     0.0509337329     -0.0684789085     45.7073669433     77.8394012451     -42.0016479492
145  63   -1   10     -0.2514039993     -9.8143329620     0.2825301933     0.0253883099     0.0730383014     -0.0556955337     45.7073669433     77.8394012451     -42.0016479492
146  15   -1   11     -0.2514039993     -9.8143329620     0.2825301933     0.0253883099     0.0730383014     -0.0556955337     45.7073669433     77.8394012451     -42.0016479492
146 223   -2   12     -0.3088677406     -9.7903900146     0.4333725929     0.0213935065     0.1002029657     -0.0535649728     45.7073669433     77.8394012451     -42.0016479492
147 175   -2   13     -0.2897131729     -9.7664461135     0.3830918121     0.0237903881     0.1249707341     -0.0498364877     45.7073669433     77.8394012451     -42.0016479492
148 127   -2   15     -0.2897131729     -9.7664461135     0.3830918121     0.0237903881     0.1249707341     -0.0498364877     45.7073669433     77.8394012451     -42.0016479492
149  80   -2   16     -0.3112620830     -9.7616577148     0.2801358699     0.0227251076     0.1534669971     -0.0527660131     45.7073669433     77.8394012451     -42.0016479492
150  32   -4   18     -0.2825301933     -9.7496862411     0.3759088277     0.0051479768     0.1646524429     -0.0604892969     45.1819915771     78.0151138305     -41.1582412719
150 240   -5   21     -0.2825301933     -9.7496862411     0.3759088277     0.0051479768     0.1646524429     -0.0604892969     45.1819915771     78.0151138305     -41.1582412719
151 192   -5   23     -0.2897131729     -9.7999668121     0.3711201906     -0.0148260354     0.1473416233     -0.0386510467     45.1819915771     78.0151138305     -41.1582412719
152 145   -4   26     -0.3064734458     -9.8143329620     0.4477385520     -0.0092333116     0.1340256214     -0.0317267203     45.1819915771     78.0151138305     -41.1582412719
153  98   -3   29     -0.2897131729     -9.7281370162     0.3280223608     -0.0025753080     0.1635871505     -0.0524996948     45.1819915771     78.0151138305     -41.1582412719
154  50   -4   30     -0.2897131729     -9.7281370162     0.3280223608     -0.0025753080     0.1635871505     -0.0524996948     45.1819915771     78.0151138305     -41.1582412719
155   2   -5   32     -0.3519655704     -9.7784175872     0.3184450626     -0.0004447456     0.1454773902     -0.0535649728     45.1819915771     78.0151138305     -41.1582412719
155 211   -5   31     -0.2418267011     -9.7664461135     0.3280223608     0.0024847760     0.0714403867     -0.0248023962     45.1819915771     78.0151138305     -41.1582412719
156 163   -5   32     -0.2418267011     -9.7664461135     0.3280223608     0.0024847760     0.0714403867     -0.0248023962     45.1819915771     78.0151138305     -41.1582412719
157 115   -3   33     -0.1316878080     -9.7736291885     0.2083061695     -0.0110975527     0.0541295766     -0.0149485492     45.5322418212     78.3665313720     -41.8329696655
158  68   -3   35     -0.3064734458     -9.7688407897     0.3974577426     -0.0297399635     0.1079262495     -0.0293298387     45.5322418212     78.3665313720     -41.8329696655
159  20   -5   39     -0.3064734458     -9.7688407897     0.3974577426     -0.0297399635     0.1079262495     -0.0293298387     45.5322418212     78.3665313720     -41.8329696655
159 229   -4   43     -0.3447826147     -9.7448978424     0.4668931484     -0.0310715675     0.0927459907     -0.0208075952     45.5322418212     78.3665313720     -41.8329696655
160 181   -6   48     -0.3016848087     -9.7664461135     0.3471769332     -0.0401264476     0.0525316524     -0.0104211080     45.5322418212     78.3665313720     -41.8329696655
161 134   -6   51     -0.3016848087     -9.7664461135     0.3471769332     -0.0401264476     0.0525316524     -0.0104211080     45.5322418212     78.3665313720     -41.8329696655
162  87   -6   53     -0.3591485500     -9.7856006622     0.4788647174     -0.0350663661     0.0080561847     -0.0096221475     45.5322418212     78.3665313720     -41.8329696655
163  39   -7   54     -0.3304166793     -9.8191213607     0.5435114860     -0.0350663661     -0.0332234382     -0.0050947055     45.5322418212     78.3665313720     -41.8329696655
163 247   -6   54     -0.3304166793     -9.8191213607     0.5435114860     -0.0350663661     -0.0332234382     -0.0050947055     45.5322418212     78.3665313720     -41.8329696655
164 200   -5   56     -0.2921074867     -9.7808122634     0.0430978250     -0.0289410018     -0.0414793634     0.0002316981     44.6566200256     77.8394012451     -40.9895629882
165 152   -3   55     -0.2609812974     -9.7856006622     -0.0478864765     -0.0369306063     -0.0369519233     -0.0037631039     44.6566200256     77.8394012451     -40.9895629882
166 104   -3   57     -0.2609812974     -9.7856006622     -0.0478864765     -0.0369306063     -0.0369519233     -0.0037631039     44.6566200256     77.8394012451     -40.9895629882
167  56   -3   62     -0.2729529142     -9.7425031661     0.3735145092     -0.0758133506     0.0261659574     -0.0349225640     44.6566200256     77.8394012451     -40.9895629882
168   9   -3   62     -0.3328109979     -9.8143329620     0.7326630592     -0.0441212511     0.0456073284     -0.0399826478     44.6566200256     77.8394012451     -40.9895629882
168 217   -2   66     -0.3328109979     -9.8143329620     0.7326630592     -0.0441212511     0.0456073284     -0.0399826478     44.6566200256     77.8394012451     -40.9895629882
169 169    0   65     -0.3759088277     -9.8502473831     0.4549215316     -0.0158913145     0.0069909043     -0.0322593593     44.6566200256     77.8394012451     -40.9895629882
170 121    1   59     -0.2585869789     -9.7736291885     0.3375996351     0.0134039020     0.0258996367     -0.0362541651     44.6566200256     77.8394012451     -40.9895629882
171  73    3   61     -0.2585869789     -9.7736291885     0.3375996351     0.0134039020     0.0258996367     -0.0362541651     44.6566200256     77.8394012451     -40.9895629882
172  25    4   61     -0.2633756160     -9.7257432937     0.3040791034     -0.0087006721     0.0480042076     -0.0343899202     46.2327384948     78.3665313720     -40.8208808898
172 233    4   60     -0.1245048284     -9.7712354660     0.1891515731     -0.0284083633     0.0392156486     -0.0170791125     46.2327384948     78.3665313720     -40.8208808898
173 185    5   61     -0.1245048284     -9.7712354660     0.1891515731     -0.0284083633     0.0392156486     -0.0170791125     46.2327384948     78.3665313720     -40.8208808898
174 138    4   62     -0.1699969768     -9.8023614883     0.2298550844     -0.0438549327     0.0927459907     -0.0218728756     46.2327384948     78.3665313720     -40.8208808898
175  91    3   62     -0.1963345432     -9.7808122634     0.3926690864     -0.0465181303     0.1558638811     -0.0224055147     46.2327384948     78.3665313720     -40.8208808898
176  43    5   67     -0.1963345432     -9.7808122634     0.3926690864     -0.0465181303     0.1558638811     -0.0224055147     46.2327384948     78.3665313720     -40.8208808898
176 251    5   71     -0.2897131729     -9.7664461135     0.5770320415     -0.0332021260     0.1358898639     -0.0144159102     46.2327384948     78.3665313720     -40.8208808898
177 204    5   68     -0.2322494029     -9.7879953384     0.3854861259     -0.0129617929     0.0711740589     0.0055581007     46.2327384948     78.3665313720     -40.8208808898
178 156    6   69     -0.2322494029     -9.7879953384     0.3854861259     -0.0129617929     0.0711740589     0.0055581007     46.2327384948     78.3665313720     -40.8208808898
179 108    5   65     -0.1843629074     -9.7736291885     0.2346437215     -0.0166902770     0.0810279083     0.0095529031     46.2327384948     78.3665313720     -40.8208808898
180  61    4   63     -0.2178834438     -9.7472915649     0.2298550844     -0.0262778043     0.0794299888     0.0175425076     45.0068702697     78.8936614990     -40.8208808898
181  12    4   65     -0.2178834438     -9.7472915649     0.2298550844     -0.0262778043     0.0794299888     0.0175425076     45.0068702697     78.8936614990     -39.6401100158
181 220    5   65     -0.2130948066     -9.7640523910     0.3854861259     -0.0417243671     0.0432104492     0.0351196384     45.0068702697     78.8936614990     -39.6401100158
182 172    4   66     -0.1867572593     -9.7999668121     0.4836534023     -0.0350663661     -0.0084556646     0.0361849188     45.0068702697     78.8936614990     -39.6401100158
183 124    3   66     -0.1867572593     -9.7999668121     0.4836534023     -0.0350663661     -0.0084556646     0.0361849188     45.0068702697     78.8936614990     -39.6401100158
184  76    4   65     -0.2370380401     -9.8358821868     0.4621044635     -0.0217503595     -0.0119178283     0.0257984352     45.0068702697     78.8936614990     -39.6401100158
185  28    2   63     -0.2897131729     -9.7903900146     0.3160507440     -0.0009773876     -0.0121841478     0.0265973925     45.0068702697     78.8936614990     -39.6401100158
185 236    0   62     -0.2897131729     -9.7903900146     0.3160507440     -0.0009773876     -0.0121841478     0.0265973925     45.0068702697     78.8936614990     -39.6401100158
186 188   -1   60     -0.2202777862     -9.7736291885     0.2298550844     -0.0017763469     -0.0417456865     0.0279289960     45.0068702697     78.8936614990     -39.6401100158
187 140   -3   57     -0.2202777862     -9.7736291885     0.2298550844     -0.0017763469     -0.0417456865     0.0279289960     45.0068702697     78.8936614990     -39.6401100158
188  92   -3   57     -0.2178834438     -9.7472915649     0.1197161788     -0.0052385096     -0.0124504673     0.0151456284     44.8317451477     78.7179489135     -39.4714279174
189  44   -2   59     -0.1891515731     -9.7760238647     0.0550694465     -0.0252125215     0.0245680356     0.0111508238     44.8317451477     78.7179489135     -39.4714279174
189 253   -1   62     -0.1891515731     -9.7760238647     0.0550694465     -0.0252125215     0.0245680356     0.0111508238     44.8317451477     78.7179489135     -39.4714279174
190 206   -2   68     -0.2298550844     -9.7664461135     0.2394323587     -0.0342674064     0.0791636705     0.0023622589     44.8317451477     78.7179489135     -39.4714279174
191 158   -1   71     -0.2442210197     -9.7736291885     0.1795742750     -0.0446538925     0.0663803005     0.0124824261     44.8317451477     78.7179489135     -39.4714279174
192 111    0   70     -0.3615428924     -9.8143329620     0.1843629074     -0.0398601293     0.0541295766     0.0124824261     44.8317451477     78.7179489135     -39.4714279174
193  63   -1   73     -0.3615428924     -9.8143329620     0.1843629074     -0.0398601293     0.0541295766     0.0124824261     44.8317451477     78.7179489135     -39.4714279174
194  16    0   70     -0.2035175085     -9.7999668121     0.2968961238     -0.0254788422     0.0519990158     0.0130150651     44.8317451477     78.7179489135     -39.4714279174
194 224    0   70     -0.3136564254     -9.7616577148     0.2130948066     -0.0132281160     0.0780983877     0.0063570618     44.8317451477     78.7179489135     -39.4714279174
195 177    0   69     -0.3136564254     -9.7616577148     0.2130948066     -0.0132281160     0.0780983877     0.0063570618     46.2327384948     78.3665313720     -39.4714279174
196 129    0   70     -0.2107004880     -9.7568693161     0.1891515731     -0.0206850790     0.0962081623     -0.0016325431     46.2327384948     78.3665313720     -39.4714279174
197  81    0   77     -0.2274607658     -9.8598251342     0.2226721048     -0.0158913145     0.1002029657     0.0119497847     46.2327384948     78.3665313720     -39.4714279174
198  34    2   75     -0.2274607658     -9.8598251342     0.2226721048     -0.0158913145     0.1002029657     0.0119497847     46.2327384948     78.3665313720     -39.4714279174
198 242    4   79     -0.2490096569     -9.7784175872     0.4956250190     -0.0100322723     0.0762341499     0.0265973925     46.2327384948     78.3665313720     -39.4714279174
199 194    3   77     -0.2514039993     -9.7975721359     0.3375996351     0.0176650228     0.1207096099     0.0100855445     46.2327384948     78.3665313720     -39.4714279174
200 146    4   72     -0.2514039993     -9.7975721359     0.3375996351     0.0176650228     0.1207096099     0.0100855445     46.2327384948     78.3665313720     -39.4714279174
201  98    3   74     -0.2657699346     -9.7377147674     0.1699969768     0.0062132573     0.1409499549     0.0119497847     46.2327384948     78.3665313720     -39.4714279174
202  50    2   72     -0.3591485500     -9.7808122634     0.2897131729     -0.0084343519     0.1286992073     0.0156782684     46.2327384948     78.3665313720     -39.4714279174
203   3    2   70     -0.3591485500     -9.7808122634     0.2897131729     -0.0084343519     0.1286992073     0.0156782684     43.6058769226     76.4337234497     -39.9774742126
203 211    0   68     -0.2921074867     -9.7640523910     0.2968961238     -0.0073690705     0.0541295766     0.0223362731     43.6058769226     76.4337234497     -39.9774742126
204 163    0   68     -0.3471769332     -9.7808122634     0.3950634002     -0.0118965137     0.0496021318     0.0124824261     43.6058769226     76.4337234497     -39.9774742126
205 115    0   66     -0.3471769332     -9.7808122634     0.3950634002     -0.0118965137     0.0496021318     0.0124824261     43.6058769226     76.4337234497     -39.9774742126
206  67    0   65     -0.3112620830     -9.7951784133     0.4022463798     -0.0108312332     0.0669129419     -0.0005672626     43.6058769226     76.4337234497     -39.9774742126
207  20    1   65     -0.3088677406     -9.8047552108     0.2945018005     -0.0049721899     0.0320250034     0.0111508238     43.6058769226     76.4337234497     -39.9774742126
207 227    1   60     -0.3088677406     -9.8047552108     0.2945018005     -0.0049721899     0.0320250034     0.0111508238     43.6058769226     76.4337234497     -39.9774742126
208 179    0   58     -0.2897131729     -9.7975721359     0.3352053165     -0.0110975527     0.0125836265     0.0084876232     43.6058769226     76.4337234497     -39.9774742126
209 131    0   57     -0.2897131729     -9.7975721359     0.3352053165     -0.0110975527     0.0125836265     0.0084876232     43.6058769226     76.4337234497     -39.9774742126
210  83   -1   58     -0.3256280183     -9.7760238647     0.3711201906     0.0032837355     0.0232364320     -0.0061599855     44.4814987182     78.0151138305     -39.1340675354
211  35   -1   56     -0.3328109979     -9.7712354660     0.2322494029     0.0150018239     0.0370850825     -0.0090895071     44.4814987182     78.0151138305     -39.1340675354
211 243    0   56     -0.3328109979     -9.7712354660     0.2322494029     0.0150018239     0.0370850825     -0.0090895071     44.4814987182     78.0151138305     -39.1340675354
212 195    1   57     -0.2873188495     -9.7520809173     0.2585869789     0.0235240674     0.0496021318     -0.0072252659     44.4814987182     78.0151138305     -39.1340675354
213 147    2   56     -0.3232336997     -9.7760238647     0.2514039993     0.0136702227     0.0887512016     -0.0122853505     44.4814987182     78.0151138305     -39.1340675354
214  99    1   57     -0.3232336997     -9.7760238647     0.2514039993     0.0136702227     0.0887512016     -0.0122853505     44.4814987182     78.0151138305     -39.1340675354
215  51    0   56     -0.2945018005     -9.7616577148     0.1604196929     -0.0004447456     0.0725056648     -0.0018988633     44.4814987182     78.0151138305     -39.1340675354
216   3    0   55     -0.3423882961     -9.8239097595     0.3088677406     -0.0126954734     0.0400146055     0.0082213020     44.4814987182     78.0151138305     -39.1340675354
216 210   -2   54     -0.3423882961     -9.8239097595     0.3088677406     -0.0126954734     0.0400146055     0.0082213020     44.4814987182     78.0151138305     -39.1340675354
217 162   -3   57     -0.1987288665     -9.7808122634     0.1508424043     0.0067458972     0.0144478678     0.0106181836     44.4814987182     78.0151138305     -39.1340675354
218 114   -4   59     -0.2657699346     -9.7832069396     0.1340821266     0.0128712594     0.0730383014     -0.0032304642     45.8824882507     78.3665313720     -38.1219787597
219  66   -6   61     -0.2657699346     -9.7832069396     0.1340821266     0.0128712594     0.0730383014     -0.0032304642     45.8824882507     78.3665313720     -38.1219787597
220  18   -7   63     -0.2945018005     -9.7568693161     0.1771799468     -0.0097659521     0.0575917339     0.0010306583     45.8824882507     78.3665313720     -38.1219787597
220 226   -6   65     -0.3304166793     -9.7808122634     0.2609812974     -0.0065701098     0.0155131483     0.0031612200     45.8824882507     78.3665313720     -38.1219787597
221 178   -4   64     -0.3304166793     -9.7808122634     0.2609812974     -0.0065701098     0.0155131483     0.0031612200     45.8824882507     78.3665313720     -38.1219787597
222 130   -4   62     -0.2945018005     -9.7664461135     0.1963345432     -0.0142933950     -0.0076567039     0.0058244218     45.8824882507     78.3665313720     -38.1219787597
223  82   -3   64     -0.3016848087     -9.7640523910     0.2059118509     -0.0278757238     0.0107193851     -0.0058936662     45.8824882507     78.3665313720     -38.1219787597
224  34   -4   65     -0.3016848087     -9.7640523910     0.2059118509     -0.0278757238     0.0107193851     -0.0058936662     45.8824882507     78.3665313720     -38.1219787597
224 242   -3   66     -0.3375996351     -9.7712354660     0.1221105098     -0.0249462008     0.0504010915     -0.0088231868     45.8824882507     78.3665313720     -38.1219787597
225 194   -1   70     -0.3160507440     -9.7951784133     0.0478864765     -0.0294736433     0.0330902814     0.0031612200     44.6566200256     77.8394012451     -39.3027496337
226 146    0   73     -0.3160507440     -9.7951784133     0.0478864765     -0.0294736433     0.0330902814     0.0031612200     44.6566200256     77.8394012451     -39.3027496337
227  97    0   74     -0.3567542552     -9.7832069396     0.3280223608     -0.0300062847     0.0248343563     0.0068897013     44.6566200256     77.8394012451     -39.3027496337
228  49    0   75     -0.3184450626     -9.7784175872     0.3016848087     -0.0310715675     -0.0031292617     0.0124824261     44.6566200256     77.8394012451     -39.3027496337
229   1    0   70     -0.3184450626     -9.7784175872     0.3016848087     -0.0310715675     -0.0031292617     0.0124824261     44.6566200256     77.8394012451     -39.3027496337
229 209    0   70     -0.2657699346     -9.7927837371     0.1268991470     -0.0105649125     -0.0510668849     0.0167435479     44.6566200256     77.8394012451     -39.3027496337
230 161    0   67     -0.3184450626     -9.8334875106     0.4022463798     -0.0047058687     -0.0675787401     0.0076886625     44.6566200256     77.8394012451     -39.3027496337
231 113   -4   64     -0.3184450626     -9.8334875106     0.4022463798     -0.0047058687     -0.0675787401     0.0076886625     44.6566200256     77.8394012451     -39.3027496337
232  65   -5   66     -0.3112620830     -9.7856006622     0.2274607658     0.0112733411     -0.0705082654     -0.0152148723     44.6566200256     77.8394012451     -39.3027496337
233  17   -4   66     -0.3088677406     -9.7616577148     -0.0071829710     0.0038163755     -0.0255001544     -0.0200086331     44.6566200256     78.1908187866     -39.3027496337
233 225   -5   69     -0.3088677406     -9.7616577148     -0.0071829710     0.0038163755     -0.0255001544     -0.0200086331     44.6566200256     78.1908187866     -39.3027496337
234 177   -4   71     -0.2992904472     -9.7281370162     0.2897131729     -0.0241472411     -0.0630512952     -0.0157475113     44.6566200256     78.1908187866     -39.3027496337
235 130   -2   69     -0.3735145092     -9.8167276382     0.2083061695     0.0184639854     -0.0486700105     -0.0154811906     44.6566200256     78.1908187866     -39.3027496337
236  82   -2   67     -0.3735145092     -9.8167276382     0.2083061695     0.0184639854     -0.0486700105     -0.0154811906     44.6566200256     78.1908187866     -39.3027496337
237  34   -3   66     -0.2370380401     -9.8071498870     0.0718297100     0.0173987054     -0.0872864246     0.0074223423     44.6566200256     78.1908187866     -39.3027496337
237 241   -4   66     -0.3423882961     -9.7137708663     0.2346437215     -0.0087006721     -0.0683776950     -0.0013662228     44.6566200256     78.1908187866     -39.3027496337
238 193   -5   71     -0.3423882961     -9.7137708663     0.2346437215     -0.0087006721     -0.0683776950     -0.0013662228     44.6566200256     78.1908187866     -39.3027496337
239 146   -4   74     -0.3663315296     -9.7353200912     0.3471769332     -0.0129617929     -0.0563932895     -0.0117527079     44.6566200256     78.1908187866     -39.3027496337
240  99   -5   75     -0.2011231899     -9.7903900146     0.2154891252     -0.0153586745     -0.0713072204     -0.0058936662     44.8317451477     79.0693664550     -39.8087921142
241  51   -5   76     -0.2011231899     -9.7903900146     0.2154891252     -0.0153586745     -0.0713072204     -0.0058936662     44.8317451477     79.0693664550     -39.8087921142
242   3   -2   71     -0.2514039993     -9.7760238647     0.0861956501     -0.0065701098     -0.0215053534     -0.0085568666     44.8317451477     79.0693664550     -39.8087921142
242 211   -2   70     -0.3112620830     -9.7903900146     0.2849245071     -0.0182881965     -0.0316255140     -0.0016325431     44.8317451477     79.0693664550     -39.8087921142
243 164   -1   70     -0.3112620830     -9.7903900146     0.2849245071     -0.0182881965     -0.0316255140     -0.0016325431     44.8317451477     79.0693664550     -39.8087921142
244 116    0   71     -0.2514039993     -9.7377147674     0.0790126848     -0.0047058687     -0.0457404851     -0.0024315035     44.8317451477     79.0693664550     -39.8087921142
245  68    0   76     -0.2801358699     -9.7616577148     0.0670410633     -0.0228156375     -0.0244348764     0.0023622589     44.8317451477     79.0693664550     -39.8087921142
246  20   -2   77     -0.2801358699     -9.7616577148     0.0670410633     -0.0228156375     -0.0244348764     0.0023622589     44.8317451477     79.0693664550     -39.8087921142
246 229   -4   82     -0.2561926364     -9.7903900146     0.3112620830     -0.0268104410     -0.0342887187     0.0180751504     44.8317451477     79.0693664550     -39.8087921142
247 181   -4   83     -0.3232336997     -9.7903900146     0.2968961238     -0.0318705272     -0.0231032752     0.0084876232     46.0576133728     77.4879837036     -38.9653854370
248 133   -3   77     -0.3232336997     -9.7903900146     0.2968961238     -0.0318705272     -0.0231032752     0.0084876232     46.0576133728     77.4879837036     -38.9653854370
249  86   -3   80     -0.3160507440     -9.7760238647     0.3232336997     -0.0281420421     0.0149805078     -0.0045620646     46.0576133728     77.4879837036     -38.9653854370
250  37   -2   77     -0.1676026582     -9.7640523910     0.1987288665     -0.0140270733     0.0565264606     -0.0005672626     46.0576133728     77.4879837036     -38.9653854370
250 245   -1   75     -0.1676026582     -9.7640523910     0.1987288665     -0.0140270733     0.0565264606     -0.0005672626     46.0576133728     77.4879837036     -38.9653854370
251 198    0   82     -0.2729529142     -9.7760238647     0.1987288665     -0.0294736433     0.1249707341     0.0028948995     46.0576133728     77.4879837036     -38.9653854370
252 150    0   84     -0.2945018005     -9.7927837371     0.1699969768     -0.0569046211     0.1217748999     0.0228689146     46.0576133728     77.4879837036     -38.9653854370
253 102   -1   84     -0.2945018005     -9.7927837371     0.1699969768     -0.0569046211     0.1217748999     0.0228689146     46.0576133728     77.4879837036     -38.9653854370
254  55   -1   84     -0.3423882961     -9.8047552108     0.2585869789     -0.0553067016     0.0594559764     0.0313911557     46.0576133728     77.4879837036     -38.9653854370
255   6   -4   82     -0.3352053165     -9.7951784133     0.2729529142     -0.0518445396     -0.0292286376     0.0335217189     46.0576133728     77.4879837036     -38.9653854370
255 215   -7   75     -0.3352053165     -9.7951784133     0.2729529142     -0.0518445396     -0.0292286376     0.0335217189     46.0576133728     77.4879837036     -38.9653854370
  0 168   -9   75     -0.3040791034     -9.7999668121     0.2154891252     -0.0228156375     -0.1075267672     0.0324564337     45.3571166992     77.1365661621     -38.9653854370
  1 120  -10   72     -0.3184450626     -9.7305316925     0.0000000000     -0.0278757238     -0.0510668849     0.0151456284     45.3571166992     77.1365661621     -38.9653854370
  2  72   -9   74     -0.3184450626     -9.7305316925     0.0000000000     -0.0278757238     -0.0510668849     0.0151456284     45.3571166992     77.1365661621     -38.9653854370
  3  23   -9   76     -0.1771799468     -9.7544746398     0.0311262083     -0.0545077371     -0.0161789488     0.0012969785     45.3571166992     77.1365661621     -38.9653854370
  3 231   -9   73     -0.4285839557     -9.7736291885     0.2394323587     -0.0627636623     0.0807615852     -0.0354552030     45.3571166992     77.1365661621     -38.9653854370
  4 184   -8   75     -0.4285839557     -9.7736291885     0.2394323587     -0.0627636623     0.0807615852     -0.0354552030     45.3571166992     77.1365661621     -38.9653854370
  5 136   -9   75     -0.3783031463     -9.8334875106     0.0407035017     -0.0518445396     -0.0031292617     -0.0064263057     45.3571166992     77.1365661621     -38.9653854370
  6  89   -8   75     -0.3902747631     -9.8263044357     0.1245048284     -0.0177555561     -0.0113851881     0.0114171445     45.3571166992     77.1365661621     -38.9653854370
  7  41   -9   72     -0.3902747631     -9.8263044357     0.1245048284     -0.0177555561     -0.0113851881     0.0114171445     45.3571166992     77.1365661621     -38.9653854370
  7 250   -8   69     -0.4070350170     -9.8047552108     0.1891515731     -0.0190871582     0.0016645011     0.0020959391     43.7810020446     77.3122711181     -38.4593429565
  8 201   -5   67     -0.3328109979     -9.7425031661     0.1316878080     -0.0254788422     -0.0001997401     0.0058244218     43.7810020446     77.3122711181     -38.4593429565
  9 153   -4   65     -0.3328109979     -9.7425031661     0.1316878080     -0.0254788422     -0.0001997401     0.0058244218     43.7810020446     77.3122711181     -38.4593429565
 10 105   -3   63     -0.3830918121     -9.7903900146     0.1149275422     -0.0228156375     0.0248343563     0.0007643383     43.7810020446     77.3122711181     -38.4593429565
 11  57   -3   60     -0.2992904472     -9.7377147674     0.0933786296     -0.0289410018     0.0133825874     0.0028948995     43.7810020446     77.3122711181     -38.4593429565
 12   9   -2   56     -0.2992904472     -9.7377147674     0.0933786296     -0.0289410018     0.0133825874     0.0028948995     43.7810020446     77.3122711181     -38.4593429565
 12 216   -3   56     -0.3567542552     -9.7975721359     0.1484480619     -0.0395938110     -0.0071240639     0.0167435479     43.7810020446     77.3122711181     -38.4593429565
 13 169   -5   56     -0.3064734458     -9.7999668121     0.0957729530     -0.0393274879     -0.0156463088     0.0151456284     43.7810020446     77.3122711181     -38.4593429565
 14 121   -6   61     -0.3064734458     -9.7999668121     0.0957729530     -0.0393274879     -0.0156463088     0.0151456284     43.7810020446     77.3122711181     -38.4593429565
 15  73   -7   60     -0.3208393812     -9.7784175872     -0.0430978250     -0.0209513998     -0.0044608621     0.0098192234     44.8317451477     77.6636886596     -37.7846145629
 16  25   -5   60     -0.3375996351     -9.7808122634     -0.0694353866     -0.0308052444     0.0139152276     0.0026285793     44.8317451477     77.6636886596     -37.7846145629
 16 234   -2   63     -0.3375996351     -9.7808122634     -0.0694353866     -0.0308052444     0.0139152276     0.0026285793     44.8317451477     77.6636886596     -37.7846145629
 17 186   -3   60     -0.3902747631     -9.7544746398     0.0646467447     -0.0222830009     -0.0097872657     -0.0034967842     44.8317451477     77.6636886596     -37.7846145629
 18 139   -2   60     -0.3160507440     -9.8286991119     0.1771799468     -0.0281420421     -0.0390824813     -0.0021651835     44.8317451477     77.6636886596     -37.7846145629
 19  91   -3   54     -0.3160507440     -9.8286991119     0.1771799468     -0.0281420421     -0.0390824813     -0.0021651835     44.8317451477     77.6636886596     -37.7846145629
 20  44   -5   53     -0.3615428924     -9.7951784133     0.0407035017     -0.0092333116     -0.0095209465     -0.0077579069     44.8317451477     77.6636886596     -37.7846145629
 20 252   -4   52     -0.3399939537     -9.7736291885     0.0742240333     -0.0278757238     -0.0292286376     -0.0034967842     44.8317451477     77.6636886596     -37.7846145629
 21 205   -4   54     -0.3399939537     -9.7736291885     0.0742240333     -0.0278757238     -0.0292286376     -0.0034967842     44.8317451477     77.6636886596     -37.7846145629
 22 158   -4   56     -0.3639371871     -9.7664461135     0.0670410633     -0.0284083633     -0.0201737523     -0.0125516676     45.1819915771     78.0151138305     -38.4593429565
 23 111   -3   52     -0.3806974601     -9.7568693161     0.1532367229     -0.0246798801     0.0160457906     -0.0205412721     45.1819915771     78.0151138305     -38.4593429565
 24  63   -1   54     -0.3806974601     -9.7568693161     0.1532367229     -0.0246798801     0.0160457906     -0.0205412721     45.1819915771     78.0151138305     -38.4593429565
 25  15    0   53     -0.3375996351     -9.8286991119     0.0550694465     0.0110070204     0.0344218850     -0.0101547873     45.1819915771     78.0151138305     -38.4593429565
 25 223    0   49     -0.3328109979     -9.7951784133     -0.0885899734     0.0112733411     0.0128499484     -0.0016325431     45.1819915771     78.0151138305     -38.4593429565
 26 175    0   49     -0.3328109979     -9.7951784133     -0.0885899734     0.0112733411     0.0128499484     -0.0016325431     45.1819915771     78.0151138305     -38.4593429565
 27 128    0   47     -0.3399939537     -9.7808122634     -0.1197161788     -0.0201524376     0.0253669953     0.0020959391     45.1819915771     78.0151138305     -38.4593429565
 28  80   -3   43     -0.3112620830     -9.7448978424     -0.1316878080     -0.0300062847     0.0368187665     -0.0066926264     45.1819915771     78.0151138305     -38.4593429565
 29  32   -3   51     -0.3112620830     -9.7448978424     -0.1316878080     -0.0300062847     0.0368187665     -0.0066926264     45.1819915771     78.0151138305     -38.4593429565
 29 240   -2   54     -0.3184450626     -9.7520809173     0.0311262083     -0.0470507717     0.0653150177     -0.0034967842     45.1819915771     76.9608535766     -38.7967033386
 30 193   -3   54     -0.3495712518     -9.7927837371     -0.0359148550     -0.0193534774     0.0298944377     0.0071560215     45.1819915771     76.9608535766     -38.7967033386
 31 145   -3   56     -0.3495712518     -9.7927837371     -0.0359148550     -0.0193534774     0.0298944377     0.0071560215     45.1819915771     76.9608535766     -38.7967033386
 32  97   -5   53     -0.3471769332     -9.7999668121     0.0119716191     -0.0310715675     -0.0409467220     0.0124824261     45.1819915771     76.9608535766     -38.7967033386
 33  50   -6   54     -0.2897131729     -9.7496862411     0.1029559254     -0.0350663661     -0.0561269712     0.0084876232     45.1819915771     76.9608535766     -38.7967033386
 34   2   -5   55     -0.2897131729     -9.7496862411     0.1029559254     -0.0350663661     -0.0561269712     0.0084876232     45.1819915771     76.9608535766     -38.7967033386
 34 211   -4   54     -0.2968961238     -9.7808122634     0.0407035017     -0.0110975527     -0.0441425704     -0.0005672626     45.1819915771     76.9608535766     -38.7967033386
 35 163   -5   54     -0.3280223608     -9.7784175872     -0.1795742750     0.0000878945     -0.0108525466     -0.0016325431     45.1819915771     76.9608535766     -38.7967033386
 36 115   -6   54     -0.3280223608     -9.7784175872     -0.1795742750     0.0000878945     -0.0108525466     -0.0016325431     45.1819915771     76.9608535766     -38.7967033386
 37  67   -5   57     -0.3280223608     -9.7568693161     -0.0047886476     -0.0254788422     -0.0161789488     0.0066233816     45.1819915771     76.9608535766     -38.7967033386
 38  20   -4   59     -0.3926690864     -9.7879953384     0.0598580884     -0.0068364295     -0.0036619021     0.0036938600     45.5322418212     77.3122711181     -37.4472541809
 38 227   -2   58     -0.3926690864     -9.7879953384     0.0598580884     -0.0068364295     -0.0036619021     0.0036938600     45.5322418212     77.3122711181     -37.4472541809
 39 179    0   58     -0.2561926364     -9.7425031661     -0.0861956501     -0.0337347698     -0.0340223979     0.0108845043     45.5322418212     77.3122711181     -37.4472541809
 40 132    1   58     -0.3232336997     -9.7736291885     -0.0742240333     -0.0284083633     -0.0087219848     0.0100855445     45.5322418212     77.3122711181     -37.4472541809
 41  84    0   60     -0.3232336997     -9.7736291885     -0.0742240333     -0.0284083633     -0.0087219848     0.0100855445     45.5322418212     77.3122711181     -37.4472541809
 42  37    1   56     -0.2729529142     -9.7832069396     -0.0933786296     -0.0382622127     -0.0055261430     0.0012969785     45.5322418212     77.3122711181     -37.4472541809
 42 246    1   54     -0.3136564254     -9.7640523910     0.0335205316     -0.0521108579     0.0301607584     -0.0018988633     45.5322418212     77.3122711181     -37.4472541809
 43 198   -1   56     -0.3136564254     -9.7640523910     0.0335205316     -0.0521108579     0.0301607584     -0.0018988633     45.5322418212     77.3122711181     -37.4472541809
 44 150   -4   55     -0.3519655704     -9.7832069396     -0.0239432382     -0.0457191753     -0.0217716717     0.0124824261     45.5322418212     77.3122711181     -37.4472541809
 45 103   -8   61     -0.2801358699     -9.7784175872     -0.1053502440     -0.0350663661     -0.0489363241     0.0146129856     46.2327384948     78.0151138305     -36.7725296020
 46  55   -9   61     -0.2801358699     -9.7784175872     -0.1053502440     -0.0350663661     -0.0489363241     0.0146129856     46.2327384948     78.0151138305     -36.7725296020
 47   8   -9   62     -0.3016848087     -9.7856006622     -0.2059118509     -0.0161576366     -0.0252338361     0.0143466663     46.2327384948     78.0151138305     -36.7725296020
 47 216   -8   65     -0.3759088277     -9.7736291885     -0.0239432382     -0.0348000478     -0.0460068035     0.0103518652     46.2327384948     78.0151138305     -36.7725296020
 48 168   -7   63     -0.3759088277     -9.7736291885     -0.0239432382     -0.0348000478     -0.0460068035     0.0103518652     46.2327384948     78.0151138305     -36.7725296020
 49 120   -7   63     -0.3974577426     -9.7951784133     0.0574637699     -0.0158913145     -0.0492026472     0.0034275398     46.2327384948     78.0151138305     -36.7725296020
 50  72   -8   59     -0.3759088277     -9.7592630386     -0.0790126848     -0.0116301929     -0.0364192771     -0.0048283843     46.2327384948     78.0151138305     -36.7725296020
 51  24   -7   59     -0.3759088277     -9.7592630386     -0.0790126848     -0.0116301929     -0.0364192771     -0.0048283843     46.2327384948     78.0151138305     -36.7725296020
 51 233   -5   57     -0.3519655704     -9.7041940689     -0.0646467447     -0.0387948493     -0.0385498409     -0.0029641442     46.2327384948     78.0151138305     -36.7725296020
 52 185   -3   56     -0.4429498672     -9.7688407897     0.0359148550     -0.0270767641     -0.0721061801     0.0015632987     47.6337280273     76.2580108642     -37.7846145629
 53 137   -6   59     -0.4429498672     -9.7688407897     0.0359148550     -0.0270767641     -0.0721061801     0.0015632987     47.6337280273     76.2580108642     -37.7846145629
 54  89   -6   56     -0.3423882961     -9.7999668121     -0.0407035017     -0.0217503595     -0.0918138694     -0.0026978235     47.6337280273     76.2580108642     -37.7846145629
 55  42   -6   55     -0.3615428924     -9.7712354660     0.0287318849     -0.0220166802     -0.0617196989     -0.0093558282     47.6337280273     76.2580108642     -37.7846145629
 55 250   -7   56     -0.3615428924     -9.7712354660     0.0287318849     -0.0220166802     -0.0617196989     -0.0093558282     47.6337280273     76.2580108642     -37.7846145629
 56 203   -3   49     -0.3256280183     -9.7520809173     -0.2178834438     -0.0153586745     0.0035287423     -0.0152148723     47.6337280273     76.2580108642     -37.7846145629
 57 156   -2   45     -0.3471769332     -9.7353200912     -0.0167602658     -0.0278757238     -0.0358866429     -0.0146822309     47.6337280273     76.2580108642     -37.7846145629
 58 108   -2   49     -0.3471769332     -9.7353200912     -0.0167602658     -0.0278757238     -0.0358866429     -0.0146822309     47.6337280273     76.2580108642     -37.7846145629
 59  61   -3   47     -0.3591485500     -9.8119382858     0.1364764571     -0.0188208370     -0.0497352886     -0.0216065549     47.6337280273     76.2580108642     -37.7846145629
 60  13   -2   46     -0.2921074867     -9.7903900146     -0.3208393812     0.0293831110     0.0232364320     -0.0325256824     46.0576133728     77.8394012451     -38.2906608581
 60 221    0   52     -0.2921074867     -9.7903900146     -0.3208393812     0.0293831110     0.0232364320     -0.0325256824     46.0576133728     77.8394012451     -38.2906608581
 61 174    1   49     -0.2897131729     -9.7161655426     -0.3016848087     -0.0166902770     0.0677119016     -0.0285308790     46.0576133728     77.8394012451     -38.2906608581
 62 126    1   49     -0.3136564254     -9.7185602188     -0.0502807998     -0.0363979673     0.0655813455     -0.0224055147     46.0576133728     77.8394012451     -38.2906608581
 63  79    2   52     -0.3136564254     -9.7185602188     -0.0502807998     -0.0363979673     0.0655813455     -0.0224055147     46.0576133728     77.8394012451     -38.2906608581
 64  31    2   48     -0.3447826147     -9.8143329620     0.1508424043     -0.0305389213     0.0280301952     -0.0096221475     46.0576133728     77.8394012451     -38.2906608581
 64 239    0   47     -0.3543598890     -9.8358821868     0.0239432382     -0.0001784265     0.0256333136     -0.0072252659     46.0576133728     77.8394012451     -38.2906608581
 65 191   -1   49     -0.3543598890     -9.8358821868     0.0239432382     -0.0001784265     0.0256333136     -0.0072252659     46.0576133728     77.8394012451     -38.2906608581
 66 143   -1   52     -0.2849245071     -9.7664461135     -0.1364764571     0.0139365434     0.0301607584     -0.0048283843     46.0576133728     77.8394012451     -38.2906608581
 67  95   -1   51     -0.2945018005     -9.7209539413     -0.1029559254     -0.0430559730     0.0346882009     -0.0045620646     46.2327384948     78.7179489135     -39.1340675354
 68  47    1   55     -0.2945018005     -9.7209539413     -0.1029559254     -0.0430559730     0.0346882009     -0.0045620646     46.2327384948     78.7179489135     -39.1340675354
 68 255    3   53     -0.3735145092     -9.7496862411     -0.0430978250     -0.0246798801     -0.0039282221     -0.0034967842     46.2327384948     78.7179489135     -39.1340675354
 69 208    3   52     -0.3160507440     -9.8023614883     0.0670410633     -0.0401264476     -0.0414793634     0.0044928207     46.2327384948     78.7179489135     -39.1340675354
 70 160    1   51     -0.3160507440     -9.8023614883     0.0670410633     -0.0401264476     -0.0414793634     0.0044928207     46.2327384948     78.7179489135     -39.1340675354
 71 112    0   46     -0.3735145092     -9.7951784133     0.0838013267     -0.0324031639     -0.0534637689     0.0012969785     46.2327384948     78.7179489135     -39.1340675354
 72  64    0   48     -0.3567542552     -9.7736291885     -0.0430978250     -0.0278757238     -0.0617196989     -0.0010999026     46.2327384948     78.7179489135     -39.1340675354
 73  17   -1   41     -0.3567542552     -9.7736291885     -0.0430978250     -0.0278757238     -0.0617196989     -0.0010999026     46.2327384948     78.7179489135     -39.1340675354
 73 225   -1   36     -0.3663315296     -9.8095445632     -0.0263375616     -0.0459854936     -0.0713072204     -0.0093558282     46.2327384948     78.7179489135     -39.1340675354
 74 178   -1   28     -0.3280223608     -9.7832069396     -0.1436594247     -0.0278757238     -0.0545290517     -0.0096221475     46.2327384948     78.7179489135     -39.1340675354
 75 131    0   27     -0.3280223608     -9.7832069396     -0.1436594247     -0.0278757238     -0.0545290517     -0.0096221475     46.2327384948     78.7179489135     -39.1340675354
 76  84   -2   22     -0.3471769332     -9.7496862411     -0.0550694465     -0.0156249952     -0.0191084728     -0.0016325431     46.4078598022     76.7851409912     -36.6038475036
 77  37    0   15     -0.2705585718     -9.7472915649     0.0263375616     -0.0076353907     -0.0364192771     0.0052917809     46.4078598022     76.7851409912     -36.6038475036
 77 244    0   12     -0.2705585718     -9.7472915649     0.0263375616     -0.0076353907     -0.0364192771     0.0052917809     46.4078598022     76.7851409912     -36.6038475036
 78 196   -2    2     -0.3160507440     -9.7927837371     -0.2154891252     0.0099417400     -0.0284296779     -0.0053610258     46.4078598022     76.7851409912     -36.6038475036
 79 148    0    0     -0.3304166793     -9.8047552108     -0.1292934894     -0.0102985918     -0.0247011947     -0.0072252659     46.4078598022     76.7851409912     -36.6038475036
 80 100    0    0     -0.3304166793     -9.8047552108     -0.1292934894     -0.0102985918     -0.0247011947     -0.0072252659     46.4078598022     76.7851409912     -36.6038475036
 81  52    0    8     -0.2968961238     -9.7808122634     -0.0407035017     -0.0076353907     -0.0151136693     -0.0013662228     46.4078598022     76.7851409912     -36.6038475036
 82   4    0   12     -0.3352053165     -9.8263044357     -0.2466153383     0.0112733411     -0.0111188662     0.0079549837     46.4078598022     76.7851409912     -36.6038475036
 82 212    1   19     -0.3352053165     -9.8263044357     -0.2466153383     0.0112733411     -0.0111188662     0.0079549837     46.4078598022     76.7851409912     -36.6038475036
 83 164    1   24     -0.2945018005     -9.7616577148     -0.2035175085     -0.0041732282     -0.0097872657     0.0031612200     44.1312484741     78.0151138305     -37.4472541809
 84 116    1   22     -0.2466153383     -9.6754617691     -0.2466153383     -0.0004447456     0.0077898645     0.0036938600     44.1312484741     78.0151138305     -37.4472541809
 85  69    1   25     -0.2466153383     -9.6754617691     -0.2466153383     -0.0004447456     0.0077898645     0.0036938600     44.1312484741     78.0151138305     -37.4472541809
 86  20    2   25     -0.3136564254     -9.7688407897     -0.2274607658     -0.0017763469     0.0141815481     0.0132813870     44.1312484741     78.0151138305     -37.4472541809
 86 229    1   27     -0.3208393812     -9.7951784133     -0.1388707752     -0.0126954734     -0.0031292617     0.0124824261     44.1312484741     78.0151138305     -37.4472541809
 87 181    0   26     -0.3208393812     -9.7951784133     -0.1388707752     -0.0126954734     -0.0031292617     0.0124824261     44.1312484741     78.0151138305     -37.4472541809
 88 134    0   27     -0.2777415513     -9.7856006622     -0.3208393812     -0.0241472411     -0.0180431900     0.0031612200     44.1312484741     78.0151138305     -37.4472541809
 89  86   -1   28     -0.3399939537     -9.7616577148     -0.0742240333     -0.0334684491     0.0125836265     -0.0003009425     44.1312484741     78.0151138305     -37.4472541809
 90  39   -1   27     -0.3399939537     -9.7616577148     -0.0742240333     -0.0334684491     0.0125836265     -0.0003009425     44.1312484741     78.0151138305     -37.4472541809
 90 247   -1   26     -0.3208393812     -9.7664461135     -0.1149275422     -0.0366642904     0.0035287423     0.0119497847     46.7581100463     78.8936614990     -37.6159362792
 91 200   -1   22     -0.2945018005     -9.7784175872     -0.1005615949     -0.0233482789     0.0083225040     0.0194067487     46.7581100463     78.8936614990     -37.6159362792
 92 151   -2   20     -0.2945018005     -9.7784175872     -0.1005615949     -0.0233482789     0.0083225040     0.0194067487     46.7581100463     78.8936614990     -37.6159362792
 93 103   -2   18     -0.2705585718     -9.7472915649     -0.1676026582     -0.0324031639     0.0072572240     0.0188741092     46.7581100463     78.8936614990     -37.6159362792
 94  55    0   16     -0.3352053165     -9.7329254150     -0.1388707752     -0.0284083633     0.0480042076     0.0098192234     46.7581100463     78.8936614990     -37.6159362792
 95   7   -1   20     -0.3352053165     -9.7329254150     -0.1388707752     -0.0284083633     0.0480042076     0.0098192234     46.7581100463     78.8936614990     -37.6159362792
 95 215   -2   21     -0.3495712518     -9.7999668121     -0.1149275422     -0.0534424543     0.0080561847     0.0055581007     46.7581100463     78.8936614990     -37.6159362792
 96 167   -1   20     -0.4022463798     -9.8047552108     -0.0167602658     -0.0489150142     -0.0063251042     0.0044928207     46.7581100463     78.8936614990     -37.6159362792
 97 119   -2   19     -0.4022463798     -9.8047552108     -0.0167602658     -0.0489150142     -0.0063251042     0.0044928207     46.7581100463     78.8936614990     -37.6159362792
 98  71   -2   15     -0.3375996351     -9.7927837371     -0.1747856235     -0.0371969270     -0.0023303012     0.0031612200     45.1819915771     78.0151138305     -37.4472541809
 99  23   -1   11     -0.3423882961     -9.7496862411     -0.1340821266     -0.0129617929     0.0101867461     0.0044928207     45.1819915771     78.0151138305     -37.4472541809
 99 232    0    7     -0.3423882961     -9.7496862411     -0.1340821266     -0.0129617929     0.0101867461     0.0044928207     45.1819915771     78.0151138305     -37.4472541809
100 184   -2    9     -0.3543598890     -9.7760238647     -0.1795742750     -0.0246798801     0.0035287423     0.0066233816     45.1819915771     78.0151138305     -37.4472541809
101 136   -2    6     -0.3447826147     -9.7736291885     -0.1149275422     -0.0430559730     -0.0180431900     0.0116834652     45.1819915771     78.0151138305     -37.4472541809
102  89   -1    8     -0.3447826147     -9.7736291885     -0.1149275422     -0.0430559730     -0.0180431900     0.0116834652     45.1819915771     78.0151138305     -37.4472541809
103  41   -1    8     -0.3519655704     -9.7712354660     -0.1915459060     -0.0430559730     -0.0044608621     0.0058244218     45.1819915771     78.0151138305     -37.4472541809
103 249   -1    4     -0.3591485500     -9.7568693161     -0.2298550844     -0.0419906902     0.0088551454     -0.0000346224     45.1819915771     78.0151138305     -37.4472541809
104 201   -1    4     -0.3591485500     -9.7568693161     -0.2298550844     -0.0419906902     0.0088551454     -0.0000346224     45.1819915771     78.0151138305     -37.4472541809
105 153    0    0     -0.3375996351     -9.7688407897     -0.2729529142     -0.0393274879     0.0040613827     -0.0042957444     43.7810020446     78.7179489135     -37.4472541809
106 106    0    0     -0.3423882961     -9.7688407897     -0.2609812974     -0.0395938110     -0.0023303012     -0.0042957444     43.7810020446     78.7179489135     -37.4472541809
107  58    0    0     -0.3423882961     -9.7688407897     -0.2609812974     -0.0395938110     -0.0023303012     -0.0042957444     43.7810020446     78.7179489135     -37.4472541809
108  10    0    0     -0.3088677406     -9.7712354660     -0.2753472328     -0.0497139739     -0.0025966215     -0.0069589462     43.7810020446     78.7179489135     -37.4472541809
108 218    0    0     -0.3495712518     -9.7712354660     -0.3136564254     -0.0582362174     -0.0001997401     -0.0042957444     43.7810020446     78.7179489135     -37.4472541809
109 171    0    0     -0.3495712518     -9.7712354660     -0.3136564254     -0.0582362174     -0.0001997401     -0.0042957444     43.7810020446     78.7179489135     -37.4472541809
110 123    0    0     -0.3543598890     -9.7856006622     -0.3040791034     -0.0539751005     0.0043277029     -0.0048283843     43.7810020446     78.7179489135     -37.4472541809
111  75    0    0     -0.3375996351     -9.7640523910     -0.3208393812     -0.0451865339     -0.0012650206     -0.0064263057     43.7810020446     78.7179489135     -37.4472541809
112  27    0    0     -0.3375996351     -9.7640523910     -0.3208393812     -0.0451865339     -0.0012650206     -0.0064263057     43.7810020446     78.7179489135     -37.4472541809
112 235    0    0     -0.3567542552     -9.7568693161     -0.3232336997     -0.0316042041     -0.0015313409     -0.0082905473     43.7810020446     78.7179489135     -37.4472541809
113 187    0    0     -0.3256280183     -9.7664461135     -0.3375996351     -0.0228156375     0.0005992204     -0.0141495895     44.8317451477     78.0151138305     -36.7725296020
114 140    0    0     -0.3256280183     -9.7664461135     -0.3375996351     -0.0228156375     0.0005992204     -0.0141495895     44.8317451477     78.0151138305     -36.7725296020
115  92    0    0     -0.3280223608     -9.7520809173     -0.3447826147     -0.0142933950     0.0051266627     -0.0154811906     44.8317451477     78.0151138305     -36.7725296020
116  44    0    0     -0.3567542552     -9.7808122634     -0.3016848087     -0.0092333116     0.0013981809     -0.0213402342     44.8317451477     78.0151138305     -36.7725296020
116 252    0    0     -0.3567542552     -9.7808122634     -0.3016848087     -0.0092333116     0.0013981809     -0.0213402342     44.8317451477     78.0151138305     -36.7725296020
117 205    0    0     -0.3232336997     -9.7784175872     -0.3136564254     -0.0281420421     -0.0004660603     -0.0415805625     44.8317451477     78.0151138305     -36.7725296020
118 157    0    0     -0.3184450626     -9.7472915649     -0.3399939537     -0.0451865339     0.0037950630     -0.0511680889     44.8317451477     78.0151138305     -36.7725296020
119 110    0    0     -0.3184450626     -9.7472915649     -0.3399939537     -0.0451865339     0.0037950630     -0.0511680889     44.8317451477     78.0151138305     -36.7725296020
120  62    0    0     -0.2753472328     -9.7736291885     -0.3519655704     -0.0353326845     0.0104530668     -0.0439774465     44.8317451477     78.0151138305     -36.7725296020
121  15    0    0     -0.2801358699     -9.7592630386     -0.3567542552     -0.0318705272     0.0131162667     -0.0274655961     45.7073669433     78.5422439575     -36.2664833068
121 223    0    0     -0.2801358699     -9.7592630386     -0.3567542552     -0.0318705272     0.0131162667     -0.0274655961     45.7073669433     78.5422439575     -36.2664833068
122 176    0    0     -0.2729529142     -9.7640523910     -0.3663315296     -0.0539751005     0.0184426689     -0.0269329571     45.7073669433     78.5422439575     -36.2664833068
123 128    0    0     -0.2346437215     -9.7425031661     -0.3759088277     -0.0624973392     0.0650486993     -0.0311940789     45.7073669433     78.5422439575     -36.2664833068
124  81    0    0     -0.2346437215     -9.7425031661     -0.3759088277     -0.0624973392     0.0650486993     -0.0311940789     45.7073669433     78.5422439575     -36.2664833068
125  33    0    0     -0.2681642532     -9.7664461135     -0.3639371871     -0.0670247936     0.1095241661     -0.0232044744     45.7073669433     78.5422439575     -36.2664833068
125 242    0    0     -0.2298550844     -9.7879953384     -0.5459058284     -0.0486486911     0.1100568056     -0.0125516676     45.7073669433     78.5422439575     -36.2664833068
126 194    0    0     -0.2298550844     -9.7879953384     -0.5459058284     -0.0486486911     0.1100568056     -0.0125516676     45.7073669433     78.5422439575     -36.2664833068
127 147    0    0     -0.1628140068     -9.7592630386     -0.5147795677     -0.0073690705     0.2562665700     -0.0327920007     45.7073669433     78.5422439575     -36.2664833068
128  99    0    0     -0.1939402198     -9.7401084899     -0.4692874431     0.0070122184     0.4030089855     -0.0303951215     44.1312484741     76.9608535766     -37.1098899841
129  50    0    0     -0.1939402198     -9.7401084899     -0.4692874431     0.0070122184     0.4030089855     -0.0303951215     44.1312484741     76.9608535766     -37.1098899841
130   2    0    0     -0.1532367229     -9.7879953384     -0.4477385520     -0.0286746864     0.5468218326     -0.0226718354     44.1312484741     76.9608535766     -37.1098899841
130 210    0    0     -0.1364764571     -9.7664461135     -0.5147795677     -0.0880640792     0.7883742332     -0.0383847236     44.1312484741     76.9608535766     -37.1098899841
131 163    0    0     -0.1364764571     -9.7664461135     -0.5147795677     -0.0880640792     0.7883742332     -0.0383847236     44.1312484741     76.9608535766     -37.1098899841
132 116    0    0     -0.2083061695     -9.7544746398     -0.4668931484     -0.1261478662     1.0333887338     -0.0703431415     44.1312484741     76.9608535766     -37.1098899841
133  69    0    0     -0.1101388931     -9.7808122634     -0.6440730571     -0.0989832019     1.0869190692     -0.0615545797     44.1312484741     76.9608535766     -37.1098899841
134  21    0    0     -0.1101388931     -9.7808122634     -0.6440730571     -0.0989832019     1.0869190692     -0.0615545797     44.1312484741     76.9608535766     -37.1098899841
134 229    0    0     -0.0550694465     -9.7113771438     -0.5985808849     -0.0577035856     1.3172860145     -0.0735389900     44.1312484741     76.9608535766     -37.1098899841
135 182    0    0     -0.0622524166     -9.7951784133     -0.6225241661     -0.1005811214     1.6371365547     -0.0996383571     41.5043907165     77.4879837036     -34.9170341491
136 135    0    0     -0.0622524166     -9.7951784133     -0.6225241661     -0.1005811214     1.6371365547     -0.0996383571     41.5043907165     77.4879837036     -34.9170341491
137  88    0    0     0.0526751232     -9.7281370162     -0.6033696174     -0.1557094001     1.9255613327     -0.1342599868     41.5043907165     77.4879837036     -34.9170341491
138  40    0    0     -0.0502807998     -9.7688407897     -0.5866093158     -0.2217567920     2.0845544338     -0.1161502122     41.5043907165     77.4879837036     -34.9170341491
138 248    0    0     -0.0502807998     -9.7688407897     -0.5866093158     -0.2217567920     2.0845544338     -0.1161502122     41.5043907165     77.4879837036     -34.9170341491
139 201    0    0     -0.0742240333     -9.7065887451     -0.5674547195     -0.2201588630     1.8192996025     -0.0232044744     41.5043907165     77.4879837036     -34.9170341491
140 153    0    0     -0.0694353866     -9.7448978424     -0.6344957828     -0.1663622140     1.3404558897     0.1251358509     41.5043907165     77.4879837036     -34.9170341491
141 106    0    0     -0.0694353866     -9.7448978424     -0.6344957828     -0.1663622140     1.3404558897     0.1251358509     41.5043907165     77.4879837036     -34.9170341491
142  59    0    0     -0.1077445626     -9.8430643081     -0.6512560367     -0.1040432929     0.9010276794     0.2401861667     41.5043907165     77.4879837036     -34.9170341491
143  11    0    0     0.0047886476     -9.7832069396     -0.7781552314     -0.0688890266     0.6557467460     0.2971786499     39.5780258178     76.9608535766     -35.4230766296
143 218    6    4     0.0047886476     -9.7832069396     -0.7781552314     -0.0688890266     0.6557467460     0.2971786499     39.5780258178     76.9608535766     -35.4230766296
144 170    8    5     0.1101388931     -9.7903900146     -0.9313919067     -0.0244135618     0.7686665058     0.3235443592     39.5780258178     76.9608535766     -35.4230766296
145 122   14    6     0.0239432382     -9.7975721359     -0.8428019523     0.0560151290     1.1782668828     0.3033040046     39.5780258178     76.9608535766     -35.4230766296
146  74   17   10     0.0239432382     -9.7975721359     -0.8428019523     0.0560151290     1.1782668828     0.3033040046     39.5780258178     76.9608535766     -35.4230766296
147  26   10    7     -0.1915459060     -9.7257432937     -0.7350573539     0.1497598266     1.4874646663     0.2561653614     39.5780258178     76.9608535766     -35.4230766296
147 235    9    6     -0.3040791034     -9.7808122634     -0.5578774452     0.1814519309     1.3697510957     0.2814657688     39.5780258178     76.9608535766     -35.4230766296
148 187    4    4     -0.3040791034     -9.7808122634     -0.5578774452     0.1814519309     1.3697510957     0.2814657688     39.5780258178     76.9608535766     -35.4230766296
149 139    0    0     -0.1723913097     -9.8143329620     -0.5626660346     0.1875772953     1.0879844474     0.3057008981     39.5780258178     76.9608535766     -35.4230766296
150  91    0    0     -0.3759088277     -9.7209539413     -0.5195682525     0.1947679424     0.9673413276     0.2788025856     39.5780258178     76.9608535766     -35.4230766296
151  43    0    0     -0.3759088277     -9.7209539413     -0.5195682525     0.1947679424     0.9673413276     0.2788025856     39.5780258178     76.9608535766     -35.4230766296
151 251    0    0     -0.3639371871     -9.7401084899     -0.4860476970     0.1721307182     0.8783904075     0.2780035972     36.6009178161     77.1365661621     -34.5796699523
152 203    0    0     -0.3543598890     -9.8334875106     -0.5363285064     0.1524230241     0.9875817298     0.2700140237     36.6009178161     77.1365661621     -34.5796699523
153 155    0    0     -0.3543598890     -9.8334875106     -0.5363285064     0.1524230241     0.9875817298     0.2700140237     36.6009178161     77.1365661621     -34.5796699523
154 107    0    0     -0.1987288665     -9.8789796829     -0.4932306766     0.2490972518     1.3005079030     0.2535021543     36.6009178161     77.1365661621     -34.5796699523
155  59    0    0     -0.5363285064     -9.7856006622     -0.5602717399     0.3668107748     1.7615080833     0.2295333623     36.6009178161     77.1365661621     -34.5796699523
156  11    0    0     -0.5363285064     -9.7856006622     -0.5602717399     0.3668107748     1.7615080833     0.2295333623     36.6009178161     77.1365661621     -34.5796699523
156 220    0    0     -0.2801358699     -9.7616577148     -0.4740760803     0.4038292407     1.6906669139     0.2684160709     36.6009178161     77.1365661621     -34.5796699523
157 172    0    0     -0.5913979530     -9.6682786941     -0.3615428924     0.4075577259     1.6054444313     0.2862595367     36.6009178161     77.1365661621     -34.5796699523
158 124    0    0     -0.5913979530     -9.6682786941     -0.3615428924     0.4075577259     1.6054444313     0.2862595367     36.6009178161     77.1365661621     -34.5796699523
159  77    0    0     -0.5674547195     -9.6802511215     -0.2514039993     0.3502989053     1.4302058219     0.3469805479     36.0755462646     77.6636886596     -38.7967033386
160  29    0    0     -0.4237952709     -9.8861627578     -0.1915459060     0.3444398641     1.4829372406     0.3403225183     36.0755462646     77.6636886596     -38.7967033386
160 237    0   -1     -0.4237952709     -9.8861627578     -0.1915459060     0.3444398641     1.4829372406     0.3403225183     36.0755462646     77.6636886596     -38.7967033386
161 189    1   -6     -0.5937922477     -9.8310928344     -0.2394323587     0.3979701995     1.3625605106     0.2681497573     36.0755462646     77.6636886596     -38.7967033386
162 141   -1  -12     -0.5866093158     -9.7425031661     -0.2274607658     0.4275317668     0.8435025215     0.2159510135     36.0755462646     77.6636886596     -38.7967033386
163  94   -8  -17     -0.5866093158     -9.7425031661     -0.2274607658     0.4275317668     0.8435025215     0.2159510135     36.0755462646     77.6636886596     -38.7967033386
164  46  -21  -17     -0.5794263362     -9.7017993927     -0.2083061695     0.3982365417     0.1856917285     0.2196794986     36.0755462646     77.6636886596     -38.7967033386
164 255  -30  -12     -0.5722434043     -9.6515188217     -0.1053502440     0.3316564798     0.0051266627     0.2066298246     36.0755462646     77.6636886596     -38.7967033386
165 207  -40   -6     -0.5722434043     -9.6515188217     -0.1053502440     0.3316564798     0.0051266627     0.2066298246     36.0755462646     77.6636886596     -38.7967033386
166 160  -41   -1     -0.9122373580     -9.6682786941     -0.0694353866     0.2387107610     0.2176501512     0.1254021644     36.7760391235     79.0693664550     -40.8208808898
167 112  -37    3     -0.4214009761     -9.7017993927     0.1460537433     0.1809192848     0.5827750682     0.0242005133     36.7760391235     79.0693664550     -40.8208808898
168  63  -36    5     -0.4214009761     -9.7017993927     0.1460537433     0.1809192848     0.5827750682     0.0242005133     36.7760391235     79.0693664550     -40.8208808898
169  15  -26    5     -0.9505464553     -9.6658849716     0.2968961238     0.2144756078     1.0778642892     -0.1798007392     36.7760391235     79.0693664550     -40.8208808898
169 223  -23    4     -0.9074486732     -9.7448978424     0.1364764571     0.2301885128     1.2885234355     -0.1960462570     36.7760391235     79.0693664550     -40.8208808898
170 175  -18    1     -0.9074486732     -9.7448978424     0.1364764571     0.2301885128     1.2885234355     -0.1960462570     36.7760391235     79.0693664550     -40.8208808898
171 127  -14   -1     -0.7566062927     -9.7568693161     0.0359148550     0.2083502531     1.2933172035     -0.2029705762     36.7760391235     79.0693664550     -40.8208808898
172  80  -11   -3     -0.6775936126     -9.6443357467     0.1221105098     0.1452323818     1.2171497344     -0.1667510414     36.7760391235     79.0693664550     -40.8208808898
173  32   -8   -3     -0.6775936126     -9.6443357467     0.1221105098     0.1452323818     1.2171497344     -0.1667510414     36.7760391235     79.0693664550     -40.8208808898
173 240   -9   -2     -1.2043448686     -9.6563072204     0.1077445626     0.1100781202     1.2080948352     -0.1545003175     33.6238098144     80.1236267089     -43.1824188232
174 193   -9   -2     -0.7781552314     -9.7137708663     0.1819685935     0.0629394531     1.0179421901     -0.0663483428     33.6238098144     80.1236267089     -43.1824188232
175 145  -10   -1     -0.7781552314     -9.7137708663     0.1819685935     0.0629394531     1.0179421901     -0.0663483428     33.6238098144     80.1236267089     -43.1824188232
176  98   -7    0     -0.0071829710     -9.7353200912     0.2394323587     0.0315136766     0.9851848602     -0.0913824367     33.6238098144     80.1236267089     -43.1824188232
177  50   -6    0     -0.9840670585     -9.8622188568     0.0790126848     0.0110070204     1.0008977651     -0.1268030166     33.6238098144     80.1236267089     -43.1824188232
178   1   -5    0     -0.9840670585     -9.8622188568     0.0790126848     0.0110070204     1.0008977651     -0.1268030166     33.6238098144     80.1236267089     -43.1824188232
178 209   -2    0     -0.0119716191     -9.8694019317     0.2011231899     0.0640047311     0.7934343338     -0.0224055147     33.6238098144     80.1236267089     -43.1824188232
179 161   -4   -4     -0.4932306766     -9.7089824676     -0.0143659424     0.1636084794     1.2509723901     -0.2208140373     33.6238098144     80.1236267089     -43.1824188232
180 113   -3   -4     -0.4932306766     -9.7089824676     -0.0143659424     0.1636084794     1.2509723901     -0.2208140373     33.6238098144     80.1236267089     -43.1824188232
181  66   -3   -5     -1.3288496732     -9.5437746047     0.1867572593     0.0946315574     1.3401895761     -0.2192161083     32.5730667114     80.4750442504     -44.5318679809
182  18   -3   -5     -0.6656219959     -9.8143329620     0.0933786296     0.0179313430     0.9212679862     -0.0000346224     32.5730667114     80.4750442504     -44.5318679809
182 226   -2   -1     -0.6656219959     -9.8143329620     0.0933786296     0.0179313430     0.9212679862     -0.0000346224     32.5730667114     80.4750442504     -44.5318679809
183 178   -2   -1     -0.3136564254     -9.8430643081     0.1197161788     0.0389706344     0.8738630294     -0.0050947055     32.5730667114     80.4750442504     -44.5318679809
184 129    0    0     -0.1939402198     -9.8263044357     0.0814070034     0.0909030723     1.2254055738     -0.1142859697     32.5730667114     80.4750442504     -44.5318679809
185  81    0    0     -0.1939402198     -9.8263044357     0.0814070034     0.0909030723     1.2254055738     -0.1142859697     32.5730667114     80.4750442504     -44.5318679809
186  33    0    0     -0.8930827140     -9.6203927993     0.1436594247     0.0834461116     1.5372664928     -0.1891219329     32.5730667114     80.4750442504     -44.5318679809
186 241    0    0     -0.5291455268     -9.7089824676     -0.0023943238     0.0581456899     1.4278088569     -0.1009699583     32.5730667114     80.4750442504     -44.5318679809
187 193    0    0     -0.5291455268     -9.7089824676     -0.0023943238     0.0581456899     1.4278088569     -0.1009699583     32.5730667114     80.4750442504     -44.5318679809
188 145    0    0     -0.2921074867     -9.9196834564     0.0287318849     0.0381716775     1.3111606836     -0.0439774465     32.5730667114     80.4750442504     -44.5318679809
189  98    1    2     -0.8140700340     -9.7664461135     0.1532367229     0.0395032768     1.3476465940     -0.0793980312     28.1949653625     78.5422439575     -45.3752746582
190  50    2    5     -0.8140700340     -9.7664461135     0.1532367229     0.0395032768     1.3476465940     -0.0793980312     28.1949653625     78.5422439575     -45.3752746582
191   2    4    6     -0.5219625949     -9.6946163177     0.1915459060     0.0411011934     1.1790659427     -0.0357215213     28.1949653625     78.5422439575     -45.3752746582
191 210    4    6     0.1364764571     -9.9340486526     0.0215489125     0.0283178310     1.2083611488     0.0194067487     28.1949653625     78.5422439575     -45.3752746582
192 162    5    5     0.1364764571     -9.9340486526     0.0215489125     0.0283178310     1.2083611488     0.0194067487     28.1949653625     78.5422439575     -45.3752746582
193 114   11    4     -1.1420923471     -9.5796890258     0.1580253696     0.0395032768     1.6424629688     -0.1126880526     28.1949653625     78.5422439575     -45.3752746582
194  67   11    3     -0.7182971000     -9.7496862411     0.0957729530     0.0019521341     1.2309982776     0.0638822174     28.1949653625     78.5422439575     -45.3752746582
195  19   13    4     -0.7182971000     -9.7496862411     0.0957729530     0.0019521341     1.2309982776     0.0638822174     28.1949653625     78.5422439575     -45.3752746582
195 227   13    3     -0.6919595718     -9.7185602188     0.1316878080     -0.0079017114     0.8043534278     0.1408487415     28.1949653625     78.5422439575     -45.3752746582
196 180    6    2     -0.5794263362     -9.7496862411     0.1604196929     -0.0438549327     0.6626710891     0.1293969745     28.7203369140     80.1236267089     -47.2307701110
197 132    5    2     -0.5794263362     -9.7496862411     0.1604196929     -0.0438549327     0.6626710891     0.1293969745     28.7203369140     80.1236267089     -47.2307701110
198  84    7    2     -0.5363285064     -9.8670082092     0.0646467447     -0.0467844533     0.7031517505     0.0777308654     28.7203369140     80.1236267089     -47.2307701110
199  36    6    2     -0.7518176555     -9.7425031661     0.0047886476     0.0104743802     0.7982280731     0.0170098676     28.7203369140     80.1236267089     -47.2307701110
199 243    8    0     -0.7518176555     -9.7425031661     0.0047886476     0.0104743802     0.7982280731     0.0170098676     28.7203369140     80.1236267089     -47.2307701110
200 194   11    0     -0.6608333587     -9.7377147674     0.0383091812     0.0213935065     0.6243209838     0.0212709903     28.7203369140     80.1236267089     -47.2307701110
201 146    8   -1     -0.5626660346     -9.7640523910     0.1077445626     -0.0174892368     0.4749154090     0.0124824261     28.7203369140     80.1236267089     -47.2307701110
202  98    8   -2     -0.5626660346     -9.7640523910     0.1077445626     -0.0174892368     0.4749154090     0.0124824261     28.7203369140     80.1236267089     -47.2307701110
203  49    9   -2     -0.4692874431     -9.8430643081     0.0814070034     -0.0361316466     0.5090043544     0.0004980182     28.7203369140     80.1236267089     -47.2307701110
204   0   11   -2     -0.3567542552     -9.8239097595     0.0909842967     0.0006205346     0.6823788166     -0.0335909605     28.5452117919     78.8936614990     -48.4115409851
204 208   13   -4     -0.3567542552     -9.8239097595     0.0909842967     0.0006205346     0.6823788166     -0.0335909605     28.5452117919     78.8936614990     -48.4115409851
205 160   15   -6     -0.5698490142     -9.7856006622     -0.0670410633     0.0347095131     0.8730640411     -0.0586250543     28.5452117919     78.8936614990     -48.4115409851
206 112   16   -7     -0.6895652294     -9.6970109939     -0.0359148550     0.0448296833     0.7231257438     -0.0037631039     28.5452117919     78.8936614990     -48.4115409851
207  65   15   -6     -0.6895652294     -9.6970109939     -0.0359148550     0.0448296833     0.7231257438     -0.0037631039     28.5452117919     78.8936614990     -48.4115409851
208  17   12   -4     -0.5554831027     -9.8143329620     0.0191545906     0.0253883099     0.4919599533     0.0321901178     28.5452117919     78.8936614990     -48.4115409851
208 225   10   -3     -0.5818206787     -9.7927837371     0.0335205316     0.0219261479     0.4347010612     0.0353859615     28.5452117919     78.8936614990     -48.4115409851
209 177   11   -3     -0.5818206787     -9.7927837371     0.0335205316     0.0219261479     0.4347010612     0.0353859615     28.5452117919     78.8936614990     -48.4115409851
210 129    9   -3     -0.6153411865     -9.7712354660     -0.0191545906     0.0392369556     0.4347010612     0.0015632987     28.5452117919     78.8936614990     -48.4115409851
211  82    7   -2     -0.6823822021     -9.7017993927     -0.0167602658     0.0445633602     0.2589297771     0.0122161054     27.4944686889     79.2450790405     -49.4236259460
212  33    5   -2     -0.6823822021     -9.7017993927     -0.0167602658     0.0445633602     0.2589297771     0.0122161054     27.4944686889     79.2450790405     -49.4236259460
212 241    2   -2     -0.6177354812     -9.7568693161     0.0071829710     0.0269862294     0.0474715709     0.0108845043     27.4944686889     79.2450790405     -49.4236259460
213 192    1   -1     -0.5147795677     -9.7879953384     0.0311262083     0.0307147121     -0.0116515076     -0.0269329571     27.4944686889     79.2450790405     -49.4236259460
214 145    1    0     -0.5147795677     -9.7879953384     0.0311262083     0.0307147121     -0.0116515076     -0.0269329571     27.4944686889     79.2450790405     -49.4236259460
215  97    0    0     -0.5123852729     -9.7353200912     0.0622524166     0.0240567088     -0.0159126291     -0.0269329571     27.4944686889     79.2450790405     -49.4236259460
216  49    0    0     -0.5147795677     -9.7281370162     0.0526751232     0.0014194939     -0.0084556646     -0.0170791125     27.4944686889     79.2450790405     -49.4236259460
217   1    0    0     -0.5147795677     -9.7281370162     0.0526751232     0.0014194939     -0.0084556646     -0.0170791125     27.4944686889     79.2450790405     -49.4236259460
217 208    0    0     -0.5243568897     -9.7760238647     0.0167602658     -0.0196197986     -0.0047271828     -0.0106874275     27.4944686889     79.2450790405     -49.4236259460
218 160    0    0     -0.5052022933     -9.7305316925     0.0478864765     -0.0174892368     -0.0036619021     -0.0042957444     28.8954601287     79.2450790405     -49.7609901428
219 112    0    0     -0.5052022933     -9.7305316925     0.0478864765     -0.0174892368     -0.0036619021     -0.0042957444     28.8954601287     79.2450790405     -49.7609901428
220  64    0    0     -0.5315398693     -9.8023614883     0.0047886476     -0.0140270733     0.0035287423     -0.0010999026     28.8954601287     79.2450790405     -49.7609901428
221  15    0    0     -0.5411171436     -9.7664461135     0.0071829710     0.0408348798     -0.0111188662     -0.0253350377     28.8954601287     79.2450790405     -49.7609901428
221 223    0    0     -0.5411171436     -9.7664461135     0.0071829710     0.0408348798     -0.0111188662     -0.0253350377     28.8954601287     79.2450790405     -49.7609901428
222 175    0    0     -0.5171739578     -9.8167276382     -0.0143659424     0.0930336380     -0.0191084728     -0.0535649728     28.8954601287     79.2450790405     -49.7609901428
223 128    0    0     -0.4740760803     -9.7879953384     0.0574637699     0.1620105504     -0.0217716717     -0.0612882614     28.8954601287     79.2450790405     -49.7609901428
224  80    0    0     -0.4740760803     -9.7879953384     0.0574637699     0.1620105504     -0.0217716717     -0.0612882614     28.8954601287     79.2450790405     -49.7609901428
225  31    0    2     -0.4716817855     -9.6994056701     -0.6680163383     0.1636084794     -0.0316255140     -0.0466406488     28.8954601287     79.2450790405     -49.7609901428
225 239    0    9     -0.4573158264     -9.7353200912     -0.0742240333     0.0067458972     -0.0731714630     -0.0343899202     28.8954601287     79.2450790405     -49.7609901428
226 191    1   16     -0.4573158264     -9.7353200912     -0.0742240333     0.0067458972     -0.0731714630     -0.0343899202     28.8954601287     79.2450790405     -49.7609901428
227 144    1   24     -0.4022463798     -9.7209539413     -0.0550694465     -0.0121628332     -0.0582575321     -0.0146822309     28.3700885772     78.3665313720     -49.9296722412
228  96    0   30     -0.4740760803     -9.7927837371     -0.2346437215     -0.0193534774     -0.0180431900     -0.0173454308     28.3700885772     78.3665313720     -49.9296722412
229  49    1   34     -0.4740760803     -9.7927837371     -0.2346437215     -0.0193534774     -0.0180431900     -0.0173454308     28.3700885772     78.3665313720     -49.9296722412
230   2    1   39     -0.5626660346     -9.7736291885     -0.1364764571     -0.0427896547     -0.0502679300     -0.0224055147     28.3700885772     78.3665313720     -49.9296722412
230 210    1   43     -0.3567542552     -9.8143329620     0.1628140068     -0.0518445396     -0.1189785242     0.0052917809     28.3700885772     78.3665313720     -49.9296722412
231 163    2   47     -0.3567542552     -9.8143329620     0.1628140068     -0.0518445396     -0.1189785242     0.0052917809     28.3700885772     78.3665313720     -49.9296722412
232 116    2   49     -0.4022463798     -9.7832069396     -0.1556310415     -0.0158913145     -0.0561269712     0.0172761893     28.3700885772     78.3665313720     -49.9296722412
233  68    5   55     -0.5435114860     -9.7161655426     0.1652083396     -0.0545077371     -0.0079230251     0.0082213020     28.3700885772     78.3665313720     -49.9296722412
234  21    5   60     -0.5435114860     -9.7161655426     0.1652083396     -0.0545077371     -0.0079230251     0.0082213020     28.3700885772     78.3665313720     -49.9296722412
234 229    5   65     -0.3711201906     -9.7329254150     -0.0933786296     -0.0419906902     -0.0156463088     0.0087539434     26.6188488006     78.3665313720     -49.9296722412
235 181    7   68     -0.4453442096     -9.8071498870     -0.0574637699     -0.0651605415     0.0416125297     -0.0026978235     26.6188488006     78.3665313720     -49.9296722412
236 134    6   68     -0.4453442096     -9.8071498870     -0.0574637699     -0.0651605415     0.0416125297     -0.0026978235     26.6188488006     78.3665313720     -49.9296722412
237  86    5   71     -0.4812590599     -9.7520809173     -0.1292934894     -0.0433222913     0.0860879993     -0.0232044744     26.6188488006     78.3665313720     -49.9296722412
238  38    6   73     -0.6919595718     -9.7568693161     -0.0622524166     -0.0507792568     0.0895501518     -0.0301288008     26.6188488006     78.3665313720     -49.9296722412
238 247    9   77     -0.6919595718     -9.7568693161     -0.0622524166     -0.0507792568     0.0895501518     -0.0301288008     26.6188488006     78.3665313720     -49.9296722412
239 200   12   82     -0.5243568897     -9.7712354660     -0.0574637699     -0.0739491081     0.0163121089     -0.0242697572     26.6188488006     78.3665313720     -49.9296722412
240 153   14   86     -0.4980193138     -9.7760238647     0.0263375616     -0.0936568069     -0.0345550417     -0.0149485492     26.6188488006     78.3665313720     -49.9296722412
241 106   15   88     -0.4980193138     -9.7760238647     0.0263375616     -0.0936568069     -0.0345550417     -0.0149485492     26.6188488006     78.3665313720     -49.9296722412
242  58   15   90     -0.5602717399     -9.7425031661     -0.1316878080     -0.0861998367     -0.0489363241     -0.0378520846     27.3193454742     79.0693664550     -48.2428588867
243  11   18   91     -0.4357668876     -9.8023614883     -0.1340821266     -0.0585025405     -0.0864874744     -0.0519670534     27.3193454742     79.0693664550     -48.2428588867
243 220   18   89     -0.4357668876     -9.8023614883     -0.1340821266     -0.0585025405     -0.0864874744     -0.0519670534     27.3193454742     79.0693664550     -48.2428588867
244 173   19   90     -0.4166123390     -9.7879953384     0.0287318849     -0.0387948493     -0.0654481792     -0.0397163276     27.3193454742     79.0693664550     -48.2428588867
245 126   19   90     -0.4142179965     -9.6802511215     -0.2466153383     -0.0491813373     -0.0721061801     -0.0202749538     27.3193454742     79.0693664550     -48.2428588867
246  80   15   89     -0.4142179965     -9.6802511215     -0.2466153383     -0.0491813373     -0.0721061801     -0.0202749538     27.3193454742     79.0693664550     -48.2428588867
247  33   17   93     -0.2945018005     -9.7305316925     0.0861956501     -0.1000484824     -0.0816937065     0.0108845043     27.3193454742     79.0693664550     -48.2428588867
247 241   16   88     -0.2585869789     -9.7832069396     -0.3184450626     -0.0441212511     -0.0353539991     -0.0120190286     27.3193454742     79.0693664550     -48.2428588867
248 194   15   88     -0.2585869789     -9.7832069396     -0.3184450626     -0.0441212511     -0.0353539991     -0.0120190286     27.3193454742     79.0693664550     -48.2428588867
249 147   14   85     -0.3495712518     -9.7903900146     0.2849245071     -0.0763459920     0.0722393465     -0.0298624782     27.6695919036     78.7179489135     -48.5802230834
250  99   13   81     -0.4549215316     -9.8550367355     0.4309782505     -0.0963199996     0.1388193845     -0.0370531225     27.6695919036     78.7179489135     -48.5802230834
251  52   13   82     -0.4549215316     -9.8550367355     0.4309782505     -0.0963199996     0.1388193845     -0.0370531225     27.6695919036     78.7179489135     -48.5802230834
252   4   13   78     -0.3854861259     -9.7808122634     -0.0383091812     -0.0166902770     0.1100568056     0.0090202627     27.6695919036     78.7179489135     -48.5802230834
252 212   14   76     -0.2992904472     -9.7448978424     -0.1125332117     0.0056806173     0.0943439102     0.0297932357     27.6695919036     78.7179489135     -48.5802230834
253 165   13   73     -0.2992904472     -9.7448978424     -0.1125332117     0.0056806173     0.0943439102     0.0297932357     27.6695919036     78.7179489135     -48.5802230834
254 117   12   74     -0.3352053165     -9.6826448440     -0.0119716191     -0.0180218791     0.1417489051     0.0239341926     27.6695919036     78.7179489135     -48.5802230834
255  70   11   73     -0.4357668876     -9.7233486175     -0.3854861259     -0.0262778043     0.1550649166     0.0076886625     27.6695919036     78.7179489135     -48.5802230834
  0  22    9   74     -0.4357668876     -9.7233486175     -0.3854861259     -0.0262778043     0.1550649166     0.0076886625     27.6695919036     78.7179489135     -48.5802230834
  0 230    8   74     -0.5243568897     -9.8310928344     0.1340821266     -0.0683563899     0.0749025440     -0.0045620646     27.6695919036     78.7179489135     -49.2549476623
  1 182    7   73     -0.4597101688     -9.8215160369     -0.0502807998     -0.0153586745     -0.0039282221     0.0082213020     27.6695919036     78.7179489135     -49.2549476623
  2 134    6   71     -0.4597101688     -9.8215160369     -0.0502807998     -0.0153586745     -0.0039282221     0.0082213020     27.6695919036     78.7179489135     -49.2549476623
  3  86    7   69     -0.4716817855     -9.7017993927     -0.1316878080     -0.0097659521     -0.0161789488     -0.0056273455     27.6695919036     78.7179489135     -49.2549476623
  4  39    7   68     -0.3591485500     -9.7712354660     -0.0430978250     -0.0433222913     0.0000665801     -0.0208075952     27.6695919036     78.7179489135     -49.2549476623
  4 246    7   66     -0.3591485500     -9.7712354660     -0.0430978250     -0.0433222913     0.0000665801     -0.0208075952     27.6695919036     78.7179489135     -49.2549476623
  5 198    8   65     -0.4453442096     -9.8071498870     0.0454921483     -0.0102985918     0.0725056648     -0.0256013584     27.6695919036     78.7179489135     -49.2549476623
  6 150    7   62     -0.5219625949     -9.7448978424     -0.0598580884     -0.0001784265     0.0916807079     -0.0176117515     27.6695919036     78.7179489135     -49.2549476623
  7 102    9   59     -0.5219625949     -9.7448978424     -0.0598580884     -0.0001784265     0.0916807079     -0.0176117515     27.6695919036     78.7179489135     -49.2549476623
  8  54   10   56     -0.4070350170     -9.7544746398     0.1747856235     -0.0169565963     0.0405472469     -0.0040294246     27.6695919036     78.7179489135     -49.2549476623
  9   6    9   53     -0.3639371871     -9.7401084899     -0.1891515731     0.0067458972     0.0527979755     -0.0053610258     27.8447170257     78.1908187866     -48.0741767883
  9 214    8   51     -0.3639371871     -9.7401084899     -0.1891515731     0.0067458972     0.0527979755     -0.0053610258     27.8447170257     78.1908187866     -48.0741767883
 10 166    7   49     -0.3878804397     -9.7688407897     -0.0478864765     -0.0025753080     0.0780983877     0.0002316981     27.8447170257     78.1908187866     -48.0741767883
 11 117    7   48     -0.4118237018     -9.7305316925     -0.1843629074     -0.0036405885     0.0738372707     0.0018296189     27.8447170257     78.1908187866     -48.0741767883
 12  70    6   48     -0.4118237018     -9.7305316925     -0.1843629074     -0.0036405885     0.0738372707     0.0018296189     27.8447170257     78.1908187866     -48.0741767883
 13  21    5   46     -0.3160507440     -9.7688407897     0.0718297100     -0.0366642904     0.0751688575     -0.0037631039     27.8447170257     78.1908187866     -48.0741767883
 13 229    6   44     -0.2992904472     -9.7736291885     -0.0646467447     -0.0060374698     0.0922133541     0.0111508238     27.8447170257     78.1908187866     -48.0741767883
 14 181    5   42     -0.2992904472     -9.7736291885     -0.0646467447     -0.0060374698     0.0922133541     0.0111508238     27.8447170257     78.1908187866     -48.0741767883
 15 133    4   39     -0.3926690864     -9.7688407897     -0.0646467447     -0.0036405885     0.1308297872     0.0127487444     27.8447170257     78.1908187866     -48.0741767883
 16  85    5   38     -0.4070350170     -9.7401084899     -0.2370380401     -0.0116301929     0.1422815418     0.0084876232     27.3193454742     79.7722091674     -48.2428588867
 17  37    4   39     -0.4070350170     -9.7401084899     -0.2370380401     -0.0116301929     0.1422815418     0.0084876232     27.3193454742     79.7722091674     -48.2428588867
 17 245    4   38     -0.4237952709     -9.7520809173     -0.1268991470     -0.0294736433     0.1201769709     0.0204720282     27.3193454742     79.7722091674     -48.2428588867
 18 197    3   36     -0.4333725929     -9.7568693161     -0.0838013267     -0.0217503595     0.0749025440     0.0436418819     27.3193454742     79.7722091674     -48.2428588867
 19 150    2   37     -0.4333725929     -9.7568693161     -0.0838013267     -0.0217503595     0.0749025440     0.0436418819     27.3193454742     79.7722091674     -48.2428588867
 20 103    2   36     -0.4956250190     -9.7544746398     -0.3304166793     -0.0084343519     0.0618528604     0.0393807621     27.3193454742     79.7722091674     -48.2428588867
 21  55    1   36     -0.5387228012     -9.7688407897     -0.1460537433     -0.0206850790     -0.0292286376     0.0340543556     27.3193454742     79.7722091674     -48.2428588867
 22   7    0   37     -0.5387228012     -9.7688407897     -0.1460537433     -0.0206850790     -0.0292286376     0.0340543556     27.3193454742     79.7722091674     -48.2428588867
 22 215    0   36     -0.4070350170     -9.7592630386     0.0119716191     -0.0411917304     -0.0963413143     0.0335217189     27.3193454742     79.7722091674     -48.2428588867
 23 167    1   35     -0.4118237018     -9.8215160369     -0.0742240333     -0.0244135618     -0.0643828964     0.0428429222     26.9690971374     79.0693664550     -47.9054946899
 24 120    1   32     -0.4118237018     -9.8215160369     -0.0742240333     -0.0244135618     -0.0643828964     0.0428429222     26.9690971374     79.0693664550     -47.9054946899
 25  72    0   31     -0.5746376991     -9.7927837371     -0.2107004880     0.0283178310     -0.0369519233     0.0114171445     26.9690971374     79.0693664550     -47.9054946899
 26  24    1   29     -0.4716817855     -9.8023614883     -0.0790126848     0.0309810304     -0.0838242721     -0.0285308790     26.9690971374     79.0693664550     -47.9054946899
 26 232    1   29     -0.4716817855     -9.8023614883     -0.0790126848     0.0309810304     -0.0838242721     -0.0285308790     26.9690971374     79.0693664550     -47.9054946899
 27 184    1   28     -0.5123852729     -9.7017993927     -0.1292934894     0.0419001579     -0.1147174119     -0.0154811906     26.9690971374     79.0693664550     -47.9054946899
 28 137    2   31     -0.4118237018     -9.7401084899     -0.0383091812     0.0179313430     -0.1368219852     -0.0053610258     26.9690971374     79.0693664550     -47.9054946899
 29  89    2   33     -0.4118237018     -9.7401084899     -0.0383091812     0.0179313430     -0.1368219852     -0.0053610258     26.9690971374     79.0693664550     -47.9054946899
 30  41    2   31     -0.4453442096     -9.7401084899     -0.1077445626     0.0221924686     -0.1314955830     0.0148793077     26.9690971374     79.0693664550     -47.9054946899
 30 249    0   34     -0.4692874431     -9.8215160369     -0.2250664234     0.0283178310     -0.1408167839     0.0210046720     27.6695919036     79.7722091674     -47.2307701110
 31 201   -1   32     -0.4692874431     -9.8215160369     -0.2250664234     0.0283178310     -0.1408167839     0.0210046720     27.6695919036     79.7722091674     -47.2307701110
 32 153   -1   33     -0.4956250190     -9.5653228759     -0.1053502440     0.0280515146     -0.1424147033     0.0079549837     27.6695919036     79.7722091674     -47.2307701110
 33 105   -1   34     -0.2537982940     -9.7305316925     0.3328109979     -0.0206850790     -0.1077930808     0.0215373110     27.6695919036     79.7722091674     -47.2307701110
 34  56    0   31     -0.2537982940     -9.7305316925     0.3328109979     -0.0206850790     -0.1077930808     0.0215373110     27.6695919036     79.7722091674     -47.2307701110
 35   8    0   27     -0.4884420394     -9.7616577148     0.0790126848     0.0022184550     0.0445420455     0.0340543556     27.6695919036     79.7722091674     -47.2307701110
 35 215    1   21     -0.4644988059     -9.8143329620     -0.1699969768     0.0176650228     0.0935449600     0.0180751504     27.6695919036     79.7722091674     -47.2307701110
 36 167    1   17     -0.4644988059     -9.8143329620     -0.1699969768     0.0176650228     0.0935449600     0.0180751504     27.6695919036     79.7722091674     -47.2307701110
 37 118    1   16     -0.5602717399     -9.6946163177     -0.0071829710     0.0014194939     0.0879522323     0.0050254607     27.6695919036     79.7722091674     -47.2307701110
 38  70    2   15     -0.4644988059     -9.9867238998     -0.1245048284     -0.0041732282     0.0519990158     -0.0120190286     26.2686004638     79.7722091674     -48.2428588867
 39  22    0   14     -0.4644988059     -9.9867238998     -0.1245048284     -0.0041732282     0.0519990158     -0.0120190286     26.2686004638     79.7722091674     -48.2428588867
 39 230    0   12     -0.4740760803     -9.7879953384     -0.1556310415     0.0126049423     0.0314923572     -0.0165464711     26.2686004638     79.7722091674     -48.2428588867
 40 182    1   12     -0.4908363342     -9.7305316925     -0.1580253696     0.0115396618     -0.0065914239     0.0074223423     26.2686004638     79.7722091674     -48.2428588867
 41 134    0   11     -0.4908363342     -9.7305316925     -0.1580253696     0.0115396618     -0.0065914239     0.0074223423     26.2686004638     79.7722091674     -48.2428588867
 42  86    0   11     -0.4836534023     -9.7592630386     -0.0311262083     -0.0129617929     -0.0215053534     0.0103518652     26.2686004638     79.7722091674     -48.2428588867
 43  39    0   13     -0.5195682525     -9.5509576797     0.0430978250     0.0078111796     -0.0052598233     0.0146129856     26.2686004638     79.7722091674     -48.2428588867
 43 246    0   12     -0.5195682525     -9.5509576797     0.0430978250     0.0078111796     -0.0052598233     0.0146129856     26.2686004638     79.7722091674     -48.2428588867
 44 198    0   10     -0.5004136562     -9.7281370162     -0.0790126848     -0.0126954734     -0.0047271828     0.0164772272     26.2686004638     79.7722091674     -48.2428588867
 45 150    0    8     -0.4764704227     -9.7856006622     -0.0670410633     -0.0313378858     -0.0039282221     0.0364512395     26.2686004638     79.7722091674     -48.2428588867
 46 102    0    6     -0.4764704227     -9.7856006622     -0.0670410633     -0.0313378858     -0.0039282221     0.0364512395     26.2686004638     79.7722091674     -48.2428588867
 47  55    0    5     -0.4884420394     -9.8023614883     -0.1292934894     -0.0310715675     -0.0060587830     0.0518978118     26.2686004638     79.7722091674     -48.2428588867
 48   6    0    4     -0.5123852729     -9.7664461135     -0.0263375616     -0.0190871582     0.0075235452     0.0598874139     26.2686004638     79.7722091674     -48.2428588867
 48 214   -1    3     -0.5123852729     -9.7664461135     -0.0263375616     -0.0190871582     0.0075235452     0.0598874139     26.2686004638     79.7722091674     -48.2428588867
 49 167   -1    2     -0.5099909305     -9.7544746398     -0.0981672668     -0.0324031639     0.0149805078     0.0638822174     26.2686004638     79.7722091674     -48.2428588867
 50 118   -1    1     -0.5291455268     -9.7832069396     -0.1388707752     -0.0534424543     0.0165784301     0.0710728645     26.2686004638     79.7722091674     -48.2428588867
 51  70   -1    1     -0.5291455268     -9.7832069396     -0.1388707752     -0.0534424543     0.0165784301     0.0710728645     26.2686004638     79.7722091674     -48.2428588867
 52  22    0    0     -0.5842149734     -9.7041940689     -0.1364764571     -0.0776775932     0.0211058712     0.0806603908     26.2686004638     79.7722091674     -48.2428588867
 52 230    0    0     -0.5626660346     -9.7760238647     -0.1723913097     -0.0952547168     0.0256333136     0.0790624666     26.2686004638     79.7722091674     -48.2428588867
 53 182    0    0     -0.5626660346     -9.7760238647     -0.1723913097     -0.0952547168     0.0256333136     0.0790624666     26.2686004638     79.7722091674     -48.2428588867
 54 135    0    0     -0.6153411865     -9.7425031661     -0.2609812974     -0.0997821617     0.0293617963     0.0859867954     27.8447170257     78.8936614990     -46.3873634338
 55  87    0    0     -0.6225241661     -9.8095445632     -0.2633756160     -0.0774112701     0.0277638769     0.0750676631     27.8447170257     78.8936614990     -46.3873634338
 56  39    0    0     -0.6225241661     -9.8095445632     -0.2633756160     -0.0774112701     0.0277638769     0.0750676631     27.8447170257     78.8936614990     -46.3873634338
 56 248    0    0     -0.7039311408     -9.7377147674     -0.2154891252     -0.0449202108     0.0221711540     0.0596210956     27.8447170257     78.8936614990     -46.3873634338
 57 200    0    0     -0.6656219959     -9.7592630386     -0.2561926364     -0.0316042041     0.0075235452     0.0281953144     27.8447170257     78.8936614990     -46.3873634338
 58 152    0    0     -0.6656219959     -9.7592630386     -0.2561926364     -0.0316042041     0.0075235452     0.0281953144     27.8447170257     78.8936614990     -46.3873634338
 59 104    0    0     -0.6273128509     -9.7496862411     -0.2370380401     -0.0108312332     -0.0108525466     -0.0077579069     27.8447170257     78.8936614990     -46.3873634338
 60  57    0    0     -0.6033696174     -9.7401084899     -0.2083061695     0.0030174162     -0.0041945424     -0.0146822309     27.8447170257     78.8936614990     -46.3873634338
 61   8    0    0     -0.6033696174     -9.7401084899     -0.2083061695     0.0030174162     -0.0041945424     -0.0146822309     27.8447170257     78.8936614990     -46.3873634338
 61 216    0    0     -0.6129468917     -9.7185602188     -0.2490096569     0.0016858148     0.0109857058     0.0007643383     27.6695919036     79.4207916259     -46.8934097290
 62 167    0    0     -0.6440730571     -9.7856006622     -0.2633756160     -0.0110975527     0.0120509874     0.0124824261     27.6695919036     79.4207916259     -46.8934097290
 63 119    0    0     -0.6440730571     -9.7856006622     -0.2633756160     -0.0110975527     0.0120509874     0.0124824261     27.6695919036     79.4207916259     -46.8934097290
 64  71    0    0     -0.6416787624     -9.7209539413     -0.2514039993     0.0144691824     0.0069909043     -0.0090895071     27.6695919036     79.4207916259     -46.8934097290
 65  22    0    0     -0.5985808849     -9.7472915649     -0.2561926364     0.0355084776     0.0069909043     -0.0298624782     27.6695919036     79.4207916259     -46.8934097290
 65 229    0    0     -0.5985808849     -9.7472915649     -0.2561926364     0.0355084776     0.0069909043     -0.0298624782     27.6695919036     79.4207916259     -46.8934097290
 66 181    0    0     -0.5794263362     -9.7808122634     -0.2154891252     0.0355084776     0.0043277029     -0.0170791125     27.6695919036     79.4207916259     -46.8934097290
 67 133    0    0     -0.5674547195     -9.7616577148     -0.2418267011     0.0179313430     0.0096541051     0.0210046720     27.6695919036     79.4207916259     -46.8934097290
 68  84    0    0     -0.5674547195     -9.7616577148     -0.2418267011     0.0179313430     0.0096541051     0.0210046720     27.6695919036     79.4207916259     -46.8934097290
 69  36    0    0     -0.6273128509     -9.7568693161     -0.2657699346     0.0163334250     0.0149805078     0.0460387659     28.5452117919     78.5422439575     -45.7126388549
 69 244    0    0     -0.5866093158     -9.7113771438     -0.2585869789     0.0411011934     0.0256333136     0.0420439672     28.5452117919     78.5422439575     -45.7126388549
 70 196    0    0     -0.5866093158     -9.7113771438     -0.2585869789     0.0411011934     0.0256333136     0.0420439672     28.5452117919     78.5422439575     -45.7126388549
 71 148    0    0     -0.4046407222     -9.7353200912     -0.2130948066     0.0530856132     0.1494721889     0.0146129856     28.5452117919     78.5422439575     -45.7126388549
 72 100    0    0     -0.5339341640     -9.7688407897     -0.2130948066     0.0389706344     0.4152597427     -0.0429121685     28.5452117919     78.5422439575     -45.7126388549
 73  53    0    0     -0.5339341640     -9.7688407897     -0.2130948066     0.0389706344     0.4152597427     -0.0429121685     28.5452117919     78.5422439575     -45.7126388549
 74   5    3    1     -0.4549215316     -9.7927837371     -0.1963345432     0.0328452730     0.5012810707     -0.0248023962     28.5452117919     78.5422439575     -45.7126388549
 74 213    5    0     -0.5961865901     -9.7975721359     -0.2490096569     0.0517540025     0.6834440708     -0.0234707975     28.5452117919     78.5422439575     -45.7126388549
 75 165   10    0     -0.5961865901     -9.7975721359     -0.2490096569     0.0517540025     0.6834440708     -0.0234707975     28.5452117919     78.5422439575     -45.7126388549
 76 117   12    0     -0.5722434043     -9.6850395202     -0.1939402198     0.0831797790     0.6775850772     -0.0128179907     27.4944686889     78.8936614990     -48.4115409851
 77  69    8    0     -0.4740760803     -9.7017993927     -0.1197161788     0.0411011934     0.6818461418     -0.0013662228     27.4944686889     78.8936614990     -48.4115409851
 78  21    9    0     -0.4740760803     -9.7017993927     -0.1197161788     0.0411011934     0.6818461418     -0.0013662228     27.4944686889     78.8936614990     -48.4115409851
 78 229    9   -2     -0.4621044635     -9.7951784133     -0.1508424043     0.0067458972     0.8717324256     -0.0120190286     27.4944686889     78.8936614990     -48.4115409851
 79 181   12   -3     -0.6440730571     -9.7808122634     -0.3375996351     0.0466939210     1.1593582630     -0.0394500045     27.4944686889     78.8936614990     -48.4115409851
 80 133   15   -3     -0.6440730571     -9.7808122634     -0.3375996351     0.0466939210     1.1593582630     -0.0394500045     27.4944686889     78.8936614990     -48.4115409851
 81  85   17   -4     -0.5123852729     -9.7640523910     -0.2921074867     0.0698637723     1.1260682344     0.0090202627     27.4944686889     78.8936614990     -48.4115409851
 82  37   18   -6     -0.5650603771     -9.7927837371     -0.2992904472     0.0919683551     1.1566950082     0.0148793077     27.4944686889     78.8936614990     -48.4115409851
 82 245   17   -4     -0.5650603771     -9.7927837371     -0.2992904472     0.0919683551     1.1566950082     0.0148793077     27.4944686889     78.8936614990     -48.4115409851
 83 197   16   -4     -0.5746376991     -9.7137708663     -0.2585869789     0.1063496351     1.1449769735     0.0242005133     26.6188488006     79.4207916259     -49.5923080444
 84 149   17   -5     -0.3902747631     -9.7329254150     -0.2226721048     0.0996916389     1.1774679422     0.0039601802     26.6188488006     79.4207916259     -49.5923080444
 85 101   19   -3     -0.3902747631     -9.7329254150     -0.2226721048     0.0996916389     1.1774679422     0.0039601802     26.6188488006     79.4207916259     -49.5923080444
 86  52   16   -3     -0.5483001708     -9.7425031661     -0.1891515731     0.0813155460     1.2653536796     -0.0026978235     26.6188488006     79.4207916259     -49.5923080444
 87   4   19   -3     -0.4525271415     -9.7760238647     -0.2561926364     0.0871745872     1.3977147293     -0.0018988633     26.6188488006     79.4207916259     -49.5923080444
 87 212   19   -3     -0.4525271415     -9.7760238647     -0.2561926364     0.0871745872     1.3977147293     -0.0018988633     26.6188488006     79.4207916259     -49.5923080444
 88 165   20   -4     -0.5866093158     -9.8478536605     -0.3160507440     0.1377754211     1.5396634101     -0.0319930434     26.6188488006     79.4207916259     -49.5923080444
 89 117   23   -3     -0.4692874431     -9.7879953384     -0.3136564254     0.1795876741     1.4666915893     -0.0221391940     26.6188488006     79.4207916259     -49.5923080444
 90  69   20   -2     -0.4692874431     -9.7879953384     -0.3136564254     0.1795876741     1.4666915893     -0.0221391940     26.6188488006     79.4207916259     -49.5923080444
 91  21   19   -2     -0.3519655704     -9.7113771438     -0.2418267011     0.1958332061     1.4174223899     -0.0341236019     26.6188488006     79.4207916259     -49.5923080444
 91 230   17   -1     -0.3615428924     -9.7041940689     -0.1508424043     0.1569504737     1.4927910804     -0.0359878420     26.0934772491     81.0021743774     -53.8093414306
 92 182   20    1     -0.3615428924     -9.7041940689     -0.1508424043     0.1569504737     1.4927910804     -0.0359878420     26.0934772491     81.0021743774     -53.8093414306
 93 134   20    1     -0.4956250190     -9.8310928344     -0.1987288665     0.1204646110     1.6043791770     0.0095529031     26.0934772491     81.0021743774     -53.8093414306
 94  85   20    1     -0.4668931484     -9.7664461135     -0.2226721048     0.1572167873     1.5809430122     0.0178088283     26.0934772491     81.0021743774     -53.8093414306
 95  37   21    2     -0.4668931484     -9.7664461135     -0.2226721048     0.1572167873     1.5809430122     0.0178088283     26.0934772491     81.0021743774     -53.8093414306
 95 246   16    1     -0.4740760803     -9.7808122634     -0.1747856235     0.1761255264     1.5178251266     0.0106181836     26.0934772491     81.0021743774     -53.8093414306
 96 198   17    1     -0.4740760803     -9.7209539413     -0.0766183614     0.1633421421     1.5167598724     -0.0061599855     26.0934772491     81.0021743774     -53.8093414306
 97 150   13    2     -0.4740760803     -9.7209539413     -0.0766183614     0.1633421421     1.5167598724     -0.0061599855     26.0934772491     81.0021743774     -53.8093414306
 98 102   13    2     -0.3112620830     -9.8047552108     -0.1268991470     0.1391070127     1.4709527492     0.0356522798     26.0934772491     81.0021743774     -53.8093414306
 99  54   14    2     -0.3663315296     -9.7975721359     -0.0838013267     0.1417702198     1.5511151313     0.0436418819     25.5681037902     79.7722091674     -57.6890144348
100   6   10    3     -0.3663315296     -9.7975721359     -0.0838013267     0.1417702198     1.5511151313     0.0436418819     25.5681037902     79.7722091674     -57.6890144348
100 215   12    2     -0.3806974601     -9.6946163177     0.0502807998     0.1415039062     1.5662953853     0.0574905347     25.5681037902     79.7722091674     -57.6890144348
101 167   10    0     -0.4070350170     -9.7425031661     -0.0383091812     0.1068822741     1.5825409889     0.0958406352     25.5681037902     79.7722091674     -57.6890144348
102 119   10    0     -0.4070350170     -9.7425031661     -0.0383091812     0.1068822741     1.5825409889     0.0958406352     25.5681037902     79.7722091674     -57.6890144348
103  71   10   -1     -0.5530887603     -9.7664461135     -0.0814070034     0.1055506706     1.6248857975     0.1323264956     25.5681037902     79.7722091674     -57.6890144348
104  23    8   -3     -0.5052022933     -9.7592630386     -0.0502807998     0.0946315574     1.5769481658     0.1818620491     25.5681037902     79.7722091674     -57.6890144348
104 231   10   -4     -0.5052022933     -9.7592630386     -0.0502807998     0.0946315574     1.5769481658     0.1818620491     25.5681037902     79.7722091674     -57.6890144348
105 183    9   -4     -0.7398460388     -9.7472915649     0.0383091812     0.0453623247     1.5886663436     0.2407187938     25.5681037902     79.7722091674     -57.6890144348
106 135   12   -5     -0.5267512321     -9.8119382858     0.0071829710     0.0115396618     1.6520504951     0.3451162815     27.8447170257     80.6507568359     -60.8939590454
107  87   18   -9     -0.5267512321     -9.8119382858     0.0071829710     0.0115396618     1.6520504951     0.3451162815     27.8447170257     80.6507568359     -60.8939590454
108  39   22  -12     -0.7542119503     -9.7137708663     0.0071829710     0.0517540025     1.8930702209     0.4194196224     27.8447170257     80.6507568359     -60.8939590454
108 247   29  -16     -1.0008273124     -9.6658849716     -0.1939402198     0.0642710590     2.0480685234     0.4750805377     27.8447170257     80.6507568359     -60.8939590454
109 199   33  -19     -1.0008273124     -9.6658849716     -0.1939402198     0.0642710590     2.0480685234     0.4750805377     27.8447170257     80.6507568359     -60.8939590454
110 151   36  -18     -0.9313919067     -9.7353200912     -0.2202777862     0.0935662651     2.0765647888     0.5070389747     27.8447170257     80.6507568359     -60.8939590454
111 104   39  -18     -1.1253321170     -9.6299695968     -0.2035175085     0.1071485996     2.0872175693     0.5203549385     27.8447170257     80.6507568359     -60.8939590454
112  57   33  -17     -1.1253321170     -9.6299695968     -0.2035175085     0.1071485996     2.0872175693     0.5203549385     27.8447170257     80.6507568359     -60.8939590454
113   9   25  -12     -1.2785688638     -9.6179981231     -0.3783031463     0.0980937099     2.0797607898     0.4737489223     27.8447170257     80.6507568359     -60.8939590454
113 217   15   -7     -1.3001177310     -9.6491241455     -0.3663315296     0.0544172048     1.7159672737     0.4873312473     29.9462051391     81.0021743774     -65.9543991088
114 170    6   -3     -1.3001177310     -9.6491241455     -0.3663315296     0.0544172048     1.7159672737     0.4873312473     29.9462051391     81.0021743774     -65.9543991088
115 122    3    0     -1.4054679870     -9.7257432937     -0.3806974601     0.0512213659     1.4517776966     0.4729499340     29.9462051391     81.0021743774     -65.9543991088
116  75    0    0     -1.4677204132     -9.7161655426     -0.4022463798     0.1106107711     1.3162207603     0.3943855285     29.9462051391     81.0021743774     -65.9543991088
117  27    0    0     -1.4677204132     -9.7161655426     -0.4022463798     0.1106107711     1.3162207603     0.3943855285     29.9462051391     81.0021743774     -65.9543991088
117 235    0    0     -1.5060296058     -9.6706733703     -0.2849245071     0.1399059772     1.1628203392     0.3363277435     29.9462051391     81.0021743774     -65.9543991088
118 188    0    0     -1.4916636943     -9.7784175872     -0.3902747631     0.1737286472     1.1886534690     0.2428493738     29.9462051391     81.0021743774     -65.9543991088
119 140    0    0     -1.4916636943     -9.7784175872     -0.3902747631     0.1737286472     1.1886534690     0.2428493738     29.9462051391     81.0021743774     -65.9543991088
120  93    0    0     -1.5587047576     -9.6251811981     -0.3998520660     0.2403086662     1.1252691745     0.2007707834     29.9462051391     81.0021743774     -65.9543991088
121  45    0    0     -1.5419445037     -9.6467304229     -0.3280223608     0.2469666957     0.9271269798     0.1365876197     35.0247993469     80.8264694213     -66.4604415893
121 253    0    0     -1.5419445037     -9.6467304229     -0.3280223608     0.2469666957     0.9271269798     0.1365876197     35.0247993469     80.8264694213     -66.4604415893
122 206    0    0     -1.5874365806     -9.6587018966     -0.4740760803     0.2357812166     0.8200663566     0.0236678719     35.0247993469     80.8264694213     -66.4604415893
123 158    0    0     -1.4413828849     -9.5653228759     -0.3375996351     0.2834525299     0.8096798896     -0.1299988632     35.0247993469     80.8264694213     -66.4604415893
124 110    0    0     -1.4413828849     -9.5653228759     -0.3375996351     0.2834525299     0.8096798896     -0.1299988632     35.0247993469     80.8264694213     -66.4604415893
125  63    0    0     -1.5946196556     -9.5844774246     -0.2992904472     0.2680059671     0.8062176704     -0.3023080348     35.0247993469     80.8264694213     -66.4604415893
126  15    0    0     -1.5491274833     -9.6060266494     -0.2322494029     0.2094155311     0.7913037300     -0.3877967834     35.0247993469     80.8264694213     -66.4604415893
126 223    0    0     -1.5491274833     -9.6060266494     -0.2322494029     0.2094155311     0.7913037300     -0.3877967834     35.0247993469     80.8264694213     -66.4604415893
127 176    0    0     -1.1181491613     -9.8502473831     -0.4668931484     0.2384444475     0.7891731739     -0.4293427467     35.0247993469     80.8264694213     -66.4604415893
128 129    0    0     -1.2354710102     -9.5509576797     -0.2059118509     0.2448361158     0.7614758491     -0.4461209297     35.0247993469     80.8264694213     -66.4604415893
129  81    0    0     -1.2354710102     -9.5509576797     -0.2059118509     0.2448361158     0.7614758491     -0.4461209297     35.0247993469     80.8264694213     -66.4604415893
130  34    0    0     -1.1373037099     -9.7161655426     0.2849245071     0.1462976694     0.7644054412     -0.4503820419     33.9740562438     78.7179489135     -68.1472549438
130 242    0    0     -0.9050542831     -9.7999668121     0.0215489125     0.1193993206     0.6472245216     -0.3598331928     33.9740562438     78.7179489135     -68.1472549438
131 194    0    0     -0.9050542831     -9.7999668121     0.0215489125     0.1193993206     0.6472245216     -0.3598331928     33.9740562438     78.7179489135     -68.1472549438
132 147    0    0     -0.8787168502     -9.6371526718     -0.0263375616     0.1356448531     0.7119403362     -0.3622300624     33.9740562438     78.7179489135     -68.1472549438
133 100    3    3     -0.7901268005     -9.8310928344     -0.0526751232     0.1076812505     0.6703944206     -0.3510446071     33.9740562438     78.7179489135     -68.1472549438
134  52    3    3     -0.7901268005     -9.8310928344     -0.0526751232     0.1076812505     0.6703944206     -0.3510446071     33.9740562438     78.7179489135     -68.1472549438
135   4    3    7     -0.5913979530     -9.7137708663     0.0574637699     0.1276552557     0.7193973064     -0.3718175888     33.9740562438     78.7179489135     -68.1472549438
135 212    4   11     -0.8356189727     -9.9436264038     0.2466153383     0.0741249036     0.7167341232     -0.3268094539     33.9740562438     78.7179489135     -68.1472549438
136 165    1    8     -0.8356189727     -9.9436264038     0.2466153383     0.0741249036     0.7167341232     -0.3268094539     33.9740562438     78.7179489135     -68.1472549438
137 117    1    8     -0.8020984649     -9.6874332427     -0.0622524166     0.0818481826     0.5689263820     -0.2450491666     33.2735595703     79.0693664550     -69.8340682983
138  69    2    7     -0.5961865901     -9.7161655426     -0.1268991470     0.0669342565     0.4895630359     -0.2357279777     33.2735595703     79.0693664550     -69.8340682983
139  22    1    6     -0.5961865901     -9.7161655426     -0.1268991470     0.0669342565     0.4895630359     -0.2357279777     33.2735595703     79.0693664550     -69.8340682983
139 230    2    6     -0.7374516487     -9.7784175872     0.0526751232     0.0397695970     0.4642625808     -0.2660884857     33.2735595703     79.0693664550     -69.8340682983
140 182    2    8     -0.3735145092     -9.9555978775     -0.0359148550     0.0474928855     0.4434896469     -0.2567672729     33.2735595703     79.0693664550     -69.8340682983
141 134    0    7     -0.3735145092     -9.9555978775     -0.0359148550     0.0474928855     0.4434896469     -0.2567672729     33.2735595703     79.0693664550     -69.8340682983
142  86    0    6     -0.5626660346     -9.8023614883     -0.0478864765     0.0882398700     0.5239183425     -0.2887257099     33.2735595703     79.0693664550     -69.8340682983
143  38    0    8     -0.6273128509     -9.5772943496     0.0718297100     0.0797176265     0.4288420200     -0.2535714149     33.2735595703     79.0693664550     -69.8340682983
143 246    0    7     -0.6273128509     -9.5772943496     0.0718297100     0.0797176265     0.4288420200     -0.2535714149     33.2735595703     79.0693664550     -69.8340682983
144 198    0    6     -0.5339341640     -9.5964498519     0.2011231899     -0.0009773876     0.3223139762     -0.2325321197     31.6974449157     79.2450790405     -70.0027465820
145 150    0    5     -0.3471769332     -9.7353200912     0.0598580884     -0.0579698991     0.2341619968     -0.1832628822     31.6974449157     79.2450790405     -70.0027465820
146 102   -1    3     -0.3471769332     -9.7353200912     0.0598580884     -0.0579698991     0.2341619968     -0.1832628822     31.6974449157     79.2450790405     -70.0027465820
147  54   -1    1     -0.4525271415     -9.6994056701     -0.0407035017     -0.0771449518     0.2320314407     -0.1710121631     31.6974449157     79.2450790405     -70.0027465820
148   7    0    0     -0.3806974601     -9.8047552108     -0.0526751232     -0.0909935951     0.1593260288     -0.1443801498     31.6974449157     79.2450790405     -70.0027465820
148 214    0    0     -0.3806974601     -9.8047552108     -0.0526751232     -0.0909935951     0.1593260288     -0.1443801498     31.6974449157     79.2450790405     -70.0027465820
149 167    0    0     -0.3064734458     -9.8957395553     -0.1412650966     -0.0925915145     0.0682445430     -0.1262703895     31.6974449157     79.2450790405     -70.0027465820
150 119    0    0     -0.2418267011     -9.8502473831     -0.1029559254     -0.0417243671     0.0245680356     -0.1244061231     31.6974449157     79.2450790405     -70.0027465820
151  71    0    0     -0.2418267011     -9.8502473831     -0.1029559254     -0.0417243671     0.0245680356     -0.1244061231     31.6974449157     79.2450790405     -70.0027465820
152  24    0    0     -0.2059118509     -9.7879953384     -0.1340821266     -0.0076353907     0.0051266627     -0.1118890881     31.1720733642     79.0693664550     -70.5087966918
152 232    0    0     -0.1843629074     -9.8095445632     -0.1628140068     0.0408348798     -0.0049935026     -0.0937793159     31.1720733642     79.0693664550     -70.5087966918
153 184    0    0     -0.1843629074     -9.8095445632     -0.1628140068     0.0408348798     -0.0049935026     -0.0937793159     31.1720733642     79.0693664550     -70.5087966918
154 136    0    0     -0.1628140068     -9.8574304580     -0.1364764571     0.1076812505     -0.0135157477     -0.0716747379     31.1720733642     79.0693664550     -70.5087966918
155  89    0    0     -0.0598580884     -9.8167276382     -0.3830918121     0.1955668926     -0.0244348764     -0.0538312911     31.1720733642     79.0693664550     -70.5087966918
156  41    0    0     -0.0598580884     -9.8167276382     -0.3830918121     0.1955668926     -0.0244348764     -0.0538312911     31.1720733642     79.0693664550     -70.5087966918
156 250    0    6     -0.2250664234     -9.6563072204     -0.6440730571     0.1340469360     -0.0300275993     -0.0860560321     31.1720733642     79.0693664550     -70.5087966918
157 202   -1   13     -0.1125332117     -9.8430643081     -0.1388707752     0.0197955875     -0.1213754177     -0.0809959506     31.1720733642     79.0693664550     -70.5087966918
158 155   -1   21     -0.1125332117     -9.8430643081     -0.1388707752     0.0197955875     -0.1213754177     -0.0809959506     31.1720733642     79.0693664550     -70.5087966918
159 108   -2   31     -0.1699969768     -9.7592630386     -0.2633756160     0.0288504714     -0.1006024360     -0.0700768232     31.6974449157     80.6507568359     -70.6774749755
160  60   -3   37     -0.1771799468     -9.7544746398     -0.4405555725     0.0184639854     -0.1014014005     -0.0684789085     31.6974449157     80.6507568359     -70.6774749755
161  13   -1   43     -0.1771799468     -9.7544746398     -0.4405555725     0.0184639854     -0.1014014005     -0.0684789085     31.6974449157     80.6507568359     -70.6774749755
161 221    0   49     -0.1388707752     -9.8167276382     -0.1843629074     -0.0121628332     -0.0979392433     -0.0754032230     31.6974449157     80.6507568359     -70.6774749755
162 175    3   58     -0.1699969768     -9.7520809173     -0.2681642532     0.0062132573     -0.0582575321     -0.0788653850     31.6974449157     80.6507568359     -70.6774749755
163 127    7   65     -0.1699969768     -9.7520809173     -0.2681642532     0.0062132573     -0.0582575321     -0.0788653850     31.6974449157     80.6507568359     -70.6774749755
164  80   11   72     -0.1340821266     -9.7688407897     -0.3423882961     0.0131375801     -0.0172442317     -0.0823275470     31.6974449157     80.6507568359     -70.6774749755
165  33   16   80     -0.1604196929     -9.7233486175     -0.2705585718     -0.0047058687     0.0035287423     -0.0831265163     31.6974449157     80.6507568359     -70.6774749755
165 242   17   83     -0.1604196929     -9.7233486175     -0.2705585718     -0.0047058687     0.0035287423     -0.0831265163     31.6974449157     80.6507568359     -70.6774749755
166 194   16   91     -0.1077445626     -9.7472915649     -0.0885899734     -0.0294736433     0.0107193851     -0.0730063438     31.6974449157     80.6507568359     -70.6774749755
167 147   18   95     -0.0574637699     -9.8454589843     0.1340821266     -0.0273430824     0.0378840446     -0.0748705863     31.1720733642     78.7179489135     -69.4967041015
168 100   20  100     -0.0574637699     -9.8454589843     0.1340821266     -0.0273430824     0.0378840446     -0.0748705863     31.1720733642     78.7179489135     -69.4967041015
169  53   24  107     -0.0933786296     -9.7257432937     -0.3160507440     0.0094090995     0.0453410100     -0.0631524991     31.1720733642     78.7179489135     -69.4967041015
170   5   28  106     -0.0167602658     -9.8382759094     -0.2705585718     -0.0102985918     0.0788973522     -0.0503691291     31.1720733642     78.7179489135     -69.4967041015
170 213   30  110     -0.0167602658     -9.8382759094     -0.2705585718     -0.0102985918     0.0788973522     -0.0503691291     31.1720733642     78.7179489135     -69.4967041015
171 166   34  111     -0.0263375616     -9.7496862411     -0.0646467447     -0.0363979673     0.1239054441     -0.0434448099     31.1720733642     78.7179489135     -69.4967041015
172 120   33  111     0.0071829710     -9.7736291885     0.1221105098     -0.0398601293     0.1316287398     -0.0426458454     31.1720733642     78.7179489135     -69.4967041015
173  72   32  118     0.0071829710     -9.7736291885     0.1221105098     -0.0398601293     0.1316287398     -0.0426458454     31.1720733642     78.7179489135     -69.4967041015
174  25   31  117     0.0311262083     -9.8263044357     0.1556310415     -0.0177555561     0.1257696866     -0.0421132087     31.1720733642     78.7179489135     -69.4967041015
174 234   29  114     0.0478864765     -9.8095445632     -0.0071829710     0.0000878945     0.1095241661     -0.0330583214     33.2735595703     78.7179489135     -68.4846191406
175 186   32  118     0.0478864765     -9.8095445632     -0.0071829710     0.0000878945     0.1095241661     -0.0330583214     33.2735595703     78.7179489135     -68.4846191406
176 138   33  116     0.1340821266     -9.8478536605     -0.0838013267     0.0376390361     0.1279002547     -0.0266666388     33.2735595703     78.7179489135     -68.4846191406
177  91   34  117     -0.0766183614     -9.6610965728     -0.3926690864     0.0158007836     0.1779684448     -0.0346562409     33.2735595703     78.7179489135     -68.4846191406
178  44   34  122     -0.0766183614     -9.6610965728     -0.3926690864     0.0158007836     0.1779684448     -0.0346562409     33.2735595703     78.7179489135     -68.4846191406
178 252   32  122     0.0000000000     -9.8071498870     -0.1771799468     -0.0262778043     0.1428141832     -0.0170791125     33.2735595703     78.7179489135     -68.4846191406
179 204   27  107     0.0095772953     -9.7903900146     0.2035175085     -0.0582362174     0.1124536871     -0.0168127918     33.2735595703     78.7179489135     -68.4846191406
180 157   26  109     0.0095772953     -9.7903900146     0.2035175085     -0.0582362174     0.1124536871     -0.0168127918     33.2735595703     78.7179489135     -68.4846191406
181 110   25  107     0.0454921483     -9.8310928344     0.2777415513     -0.0422570133     0.0860879993     -0.0136169493     33.2735595703     78.7179489135     -68.4846191406
182  62   26  103     0.0095772953     -9.7688407897     0.1723913097     -0.0196197986     0.1212422609     -0.0096221475     31.8725681304     78.0151138305     -69.4967041015
183  15   29  118     0.0095772953     -9.7688407897     0.1723913097     -0.0196197986     0.1212422609     -0.0096221475     31.8725681304     78.0151138305     -69.4967041015
183 223   29  118     0.1077445626     -9.7903900146     0.1604196929     -0.0065701098     0.1041977643     0.0039601802     31.8725681304     78.0151138305     -69.4967041015
184 175   30  120     0.0766183614     -9.7305316925     0.0526751232     -0.0020426678     0.1079262495     0.0002316981     31.8725681304     78.0151138305     -69.4967041015
185 127   30  119     0.0766183614     -9.7305316925     0.0526751232     -0.0020426678     0.1079262495     0.0002316981     31.8725681304     78.0151138305     -69.4967041015
186  79   31  117     0.0143659424     -9.7975721359     -0.0071829710     -0.0079017114     0.1140516042     0.0034275398     31.8725681304     78.0151138305     -69.4967041015
187  31   26  103     0.0000000000     -9.7879953384     -0.1340821266     -0.0260114812     0.1028661608     0.0095529031     31.8725681304     78.0151138305     -69.4967041015
187 238   23   92     0.0000000000     -9.7879953384     -0.1340821266     -0.0260114812     0.1028661608     0.0095529031     31.8725681304     78.0151138305     -69.4967041015
188 190   25   96     0.1268991470     -9.8406705856     0.0646467447     -0.0289410018     0.0908817577     0.0204720282     31.8725681304     78.0151138305     -69.4967041015
189 141   24   94     0.0430978250     -9.7664461135     -0.1652083396     -0.0015100277     0.0890175151     0.0260647535     32.2228164672     79.0693664550     -69.4967041015
190  93   25  103     0.0430978250     -9.7664461135     -0.1652083396     -0.0015100277     0.0890175151     0.0260647535     32.2228164672     79.0693664550     -69.4967041015
191  45   27  115     0.0526751232     -9.7688407897     0.0694353866     -0.0166902770     0.1180464153     0.0252657938     32.2228164672     79.0693664550     -69.4967041015
191 254   25  113     0.0790126848     -9.8095445632     0.0694353866     -0.0105649125     0.1257696866     0.0295269155     32.2228164672     79.0693664550     -69.4967041015
192 206   22  115     0.0790126848     -9.8095445632     0.0694353866     -0.0105649125     0.1257696866     0.0295269155     32.2228164672     79.0693664550     -69.4967041015
193 158   20  116     -0.0071829710     -9.7089824676     -0.1795742750     0.0123386216     0.1260360240     0.0281953144     32.2228164672     79.0693664550     -69.4967041015
194 111   17  111     0.0718297100     -9.8454589843     -0.0550694465     0.0011531747     0.1057956814     0.0199393892     32.2228164672     79.0693664550     -69.4967041015
195  63   17  112     0.0718297100     -9.8454589843     -0.0550694465     0.0011531747     0.1057956814     0.0199393892     32.2228164672     79.0693664550     -69.4967041015
196  15   20  115     -0.0047886476     -9.7808122634     -0.0359148550     -0.0081680307     0.1273676156     0.0143466663     32.2228164672     79.0693664550     -69.4967041015
196 223   19  121     -0.0742240333     -9.7113771438     -0.1843629074     -0.0180218791     0.1452110767     0.0106181836     30.4715766906     77.6636886596     -68.1472549438
197 176   18  114     -0.0742240333     -9.7113771438     -0.1843629074     -0.0180218791     0.1452110767     0.0106181836     30.4715766906     77.6636886596     -68.1472549438
198 129   14  112     -0.0383091812     -9.7832069396     -0.1460537433     -0.0129617929     0.0962081623     0.0026285793     30.4715766906     77.6636886596     -68.1472549438
199  82   10  112     -0.0622524166     -9.7520809173     -0.0215489125     -0.0284083633     0.1073936104     -0.0109537482     30.4715766906     77.6636886596     -68.1472549438
200  35   12  110     -0.0622524166     -9.7520809173     -0.0215489125     -0.0284083633     0.1073936104     -0.0109537482     30.4715766906     77.6636886596     -68.1472549438
200 244   16  122     -0.0454921483     -9.7856006622     -0.0095772953     -0.0363979673     0.0946102333     -0.0130843091     30.4715766906     77.6636886596     -68.1472549438
201 197   20  125     -0.0646467447     -9.8119382858     -0.0430978250     -0.0262778043     0.1044640779     -0.0189433526     30.4715766906     77.6636886596     -68.1472549438
202 150   24  124     -0.0646467447     -9.8119382858     -0.0430978250     -0.0262778043     0.1044640779     -0.0189433526     30.4715766906     77.6636886596     -68.1472549438
203 103   24  126     -0.1005615949     -9.7329254150     -0.2537982940     0.0003542136     0.1007356047     -0.0218728756     30.4715766906     77.6636886596     -68.1472549438
204  55   21  127     0.0263375616     -9.8310928344     0.0430978250     -0.0281420421     0.0906154441     -0.0264003157     30.4715766906     77.6636886596     -68.1472549438
205   8   22  127     0.0263375616     -9.8310928344     0.0430978250     -0.0281420421     0.0906154441     -0.0264003157     30.4715766906     77.6636886596     -68.1472549438
205 216   23  127     0.0071829710     -9.7017993927     -0.0598580884     -0.0161576366     0.1302971363     -0.0170791125     33.2735595703     78.3665313720     -68.8219833374
206 169   23  127     -0.0215489125     -9.8191213607     0.0167602658     -0.0145597147     0.1332266569     -0.0205412721     33.2735595703     78.3665313720     -68.8219833374
207 122   25  127     -0.0215489125     -9.8191213607     0.0167602658     -0.0145597147     0.1332266569     -0.0205412721     33.2735595703     78.3665313720     -68.8219833374
208  76   25  127     -0.0454921483     -9.7951784133     -0.0670410633     0.0112733411     0.1135189652     -0.0240034365     33.2735595703     78.3665313720     -68.8219833374
209  29   25  127     -0.0383091812     -9.7664461135     -0.0478864765     -0.0113638734     0.1087252025     -0.0295961618     33.2735595703     78.3665313720     -68.8219833374
209 238   26  127     -0.0383091812     -9.7664461135     -0.0478864765     -0.0113638734     0.1087252025     -0.0295961618     33.2735595703     78.3665313720     -68.8219833374
210 191   28  127     0.0670410633     -9.7616577148     0.1268991470     -0.0230819606     0.1100568056     -0.0264003157     33.2735595703     78.3665313720     -68.8219833374
211 144   24  105     0.0478864765     -9.7640523910     0.0478864765     0.0064795780     0.1191116924     -0.0285308790     33.2735595703     78.3665313720     -68.8219833374
212  96   21   98     0.0478864765     -9.7640523910     0.0478864765     0.0064795780     0.1191116924     -0.0285308790     33.2735595703     78.3665313720     -68.8219833374
213  48   25   97     0.0670410633     -9.8023614883     -0.0311262083     0.0213935065     0.1047304034     -0.0298624782     32.5730667114     79.0693664550     -69.4967041015
214   0   20   96     0.0335205316     -9.7425031661     -0.1245048284     -0.0073690705     0.0884848785     -0.0295961618     32.5730667114     79.0693664550     -69.4967041015
214 208   17   87     0.0335205316     -9.7425031661     -0.1245048284     -0.0073690705     0.0884848785     -0.0295961618     32.5730667114     79.0693664550     -69.4967041015
215 161   14   68     0.1364764571     -9.7951784133     0.1388707752     -0.0395938110     0.0828921508     -0.0221391940     32.5730667114     79.0693664550     -69.4967041015
216 113    9   64     0.0981672668     -9.7425031661     0.0167602658     0.0038163755     0.0940775966     -0.0383847236     32.5730667114     79.0693664550     -69.4967041015
217  65   10   65     0.0981672668     -9.7425031661     0.0167602658     0.0038163755     0.0940775966     -0.0383847236     32.5730667114     79.0693664550     -69.4967041015
218  17   17   94     0.1077445626     -9.7927837371     -0.0239432382     0.0323126316     0.1081925630     -0.0410479259     32.5730667114     79.0693664550     -69.4967041015
218 225   24  120     0.0981672668     -9.7568693161     -0.1819685935     0.0251219892     0.1012682437     -0.0261339950     32.5730667114     79.0693664550     -69.4967041015
219 178   25  122     0.0981672668     -9.7568693161     -0.1819685935     0.0251219892     0.1012682437     -0.0261339950     32.5730667114     79.0693664550     -69.4967041015
220 130   25  119     0.1149275422     -9.7760238647     0.0526751232     -0.0033742671     0.1060620069     -0.0194759941     33.9740562438     79.7722091674     -69.8340682983
221  83   24  121     0.1388707752     -9.8023614883     0.0502807998     0.0059469375     0.1015345573     -0.0146822309     33.9740562438     79.7722091674     -69.8340682983
222  35   23  121     0.1388707752     -9.8023614883     0.0502807998     0.0059469375     0.1015345573     -0.0146822309     33.9740562438     79.7722091674     -69.8340682983
222 243   22  122     0.0478864765     -9.7688407897     -0.1292934894     0.0099417400     0.1273676156     -0.0229381537     33.9740562438     79.7722091674     -69.8340682983
223 195   27  124     0.1292934894     -9.8454589843     -0.0430978250     0.0296494293     0.1385530710     -0.0205412721     33.9740562438     79.7722091674     -69.8340682983
224 147   28  119     0.1292934894     -9.8454589843     -0.0430978250     0.0296494293     0.1385530710     -0.0205412721     33.9740562438     79.7722091674     -69.8340682983
225 100   28  119     0.0335205316     -9.7329254150     -0.2298550844     0.0363074398     0.1398846626     -0.0168127918     33.9740562438     79.7722091674     -69.8340682983
226  52   29  117     0.1508424043     -9.7784175872     0.2059118509     -0.0289410018     0.1028661608     -0.0056273455     33.9740562438     79.7722091674     -69.8340682983
227   4   24  108     0.1508424043     -9.7784175872     0.2059118509     -0.0289410018     0.1028661608     -0.0056273455     33.9740562438     79.7722091674     -69.8340682983
227 212   24  111     0.1915459060     -9.7544746398     0.0143659424     -0.0065701098     0.1374877810     -0.0098884687     32.9233131408     78.3665313720     -70.1714324951
228 165   22  101     0.0191545906     -9.7377147674     -0.1484480619     -0.0254788422     0.1244380950     -0.0133506298     32.9233131408     78.3665313720     -70.1714324951
229 118   20  103     0.0191545906     -9.7377147674     -0.1484480619     -0.0254788422     0.1244380950     -0.0133506298     32.9233131408     78.3665313720     -70.1714324951
230  70   23  114     0.1268991470     -9.7999668121     0.0287318849     -0.0651605415     0.1073936104     0.0108845043     32.9233131408     78.3665313720     -70.1714324951
231  23   24  114     0.2490096569     -9.8646135330     0.5147795677     -0.0395938110     0.1396183490     0.0236678719     32.9233131408     78.3665313720     -70.1714324951
231 231   23  115     0.2490096569     -9.8646135330     0.5147795677     -0.0395938110     0.1396183490     0.0236678719     32.9233131408     78.3665313720     -70.1714324951
232 184   21  104     0.1340821266     -9.6802511215     -0.3950634002     0.0661352920     0.1398846626     0.0303258776     32.9233131408     78.3665313720     -70.1714324951
233 136   18   98     0.1364764571     -9.8406705856     -0.1077445626     0.0016858148     0.1199106454     0.0244668340     32.9233131408     78.3665313720     -70.1714324951
234  89   16   96     0.1364764571     -9.8406705856     -0.1077445626     0.0016858148     0.1199106454     0.0244668340     32.9233131408     78.3665313720     -70.1714324951
235  41   14   98     0.1173218607     -9.7975721359     -0.0454921483     -0.0116301929     0.1044640779     0.0255321145     32.0476913452     77.4879837036     -68.9906616210
235 249   14  104     0.0622524166     -9.7784175872     -0.1340821266     -0.0036405885     0.1241717815     0.0207383489     32.0476913452     77.4879837036     -68.9906616210
236 202   13  101     0.0622524166     -9.7784175872     -0.1340821266     -0.0036405885     0.1241717815     0.0207383489     32.0476913452     77.4879837036     -68.9906616210
237 155   10  101     0.0790126848     -9.7520809173     -0.2729529142     -0.0190871582     0.0844900703     0.0247331523     32.0476913452     77.4879837036     -68.9906616210
238 107   12  102     0.0718297100     -9.8406705856     0.1221105098     -0.0473170948     0.0605212593     0.0071560215     32.0476913452     77.4879837036     -68.9906616210
239  59   13  101     0.0718297100     -9.8406705856     0.1221105098     -0.0473170948     0.0605212593     0.0071560215     32.0476913452     77.4879837036     -68.9906616210
240  11   15  107     0.0742240333     -9.7879953384     -0.0790126848     -0.0039069091     0.0788973522     0.0026285793     32.0476913452     77.4879837036     -68.9906616210
240 219   16  108     0.0143659424     -9.7568693161     -0.1412650966     -0.0020426678     0.0892838287     -0.0082905473     32.0476913452     77.4879837036     -68.9906616210
241 171   12  106     0.0143659424     -9.7568693161     -0.1412650966     -0.0020426678     0.0892838287     -0.0082905473     32.0476913452     77.4879837036     -68.9906616210
242 124    9  101     0.0335205316     -9.7736291885     -0.0814070034     -0.0204187583     0.0413462066     -0.0090895071     32.0476913452     77.4879837036     -68.9906616210
243  76    7   96     0.0239432382     -9.8334875106     0.2035175085     -0.0273430824     0.0309597206     -0.0186770334     33.9740562438     78.0151138305     -70.5087966918
244  28    7   91     0.0239432382     -9.8334875106     0.2035175085     -0.0273430824     0.0309597206     -0.0186770334     33.9740562438     78.0151138305     -70.5087966918
244 236    9   89     0.0933786296     -9.8047552108     0.1987288665     -0.0001784265     0.0203069114     -0.0146822309     33.9740562438     78.0151138305     -70.5087966918
245 187    9   86     0.0478864765     -9.7233486175     -0.1771799468     0.0024847760     0.0376177263     -0.0290635204     33.9740562438     78.0151138305     -70.5087966918
246 139    9   86     0.0478864765     -9.7233486175     -0.1771799468     0.0024847760     0.0376177263     -0.0290635204     33.9740562438     78.0151138305     -70.5087966918
247  92   10   83     0.0981672668     -9.7544746398     -0.0047886476     -0.0289410018     0.0368187665     -0.0311940789     33.9740562438     78.0151138305     -70.5087966918
248  44    9   79     0.0550694465     -9.7712354660     -0.1580253696     -0.0145597147     0.0512000513     -0.0343899202     33.9740562438     78.0151138305     -70.5087966918
248 252    9   81     0.0550694465     -9.7712354660     -0.1580253696     -0.0145597147     0.0512000513     -0.0343899202     33.9740562438     78.0151138305     -70.5087966918
249 204    9   75     0.1053502440     -9.7808122634     -0.0766183614     -0.0132281160     0.0461399698     -0.0309277582     33.9740562438     78.0151138305     -70.5087966918
250 156    8   78     0.1412650966     -9.8071498870     0.0335205316     -0.0169565963     0.0623855018     -0.0343899202     33.4486846923     78.8936614990     -68.3159332275
251 108    7   80     0.1412650966     -9.8071498870     0.0335205316     -0.0169565963     0.0623855018     -0.0343899202     33.4486846923     78.8936614990     -68.3159332275
252  61    7   77     0.1532367229     -9.7879953384     -0.0095772953     0.0192629451     0.0788973522     -0.0261339950     33.4486846923     78.8936614990     -68.3159332275
253  13    7   76     0.1053502440     -9.7425031661     -0.3304166793     0.0413675165     0.0927459907     -0.0208075952     33.4486846923     78.8936614990     -68.3159332275
253 221    7   68     0.1053502440     -9.7425031661     -0.3304166793     0.0413675165     0.0927459907     -0.0208075952     33.4486846923     78.8936614990     -68.3159332275
254 174    9   66     0.1676026582     -9.7975721359     0.0143659424     0.0192629451     0.0711740589     -0.0117527079     33.4486846923     78.8936614990     -68.3159332275
255 126    9   68     0.1221105098     -9.7329254150     0.0047886476     -0.0039069091     0.0796963119     -0.0141495895     33.4486846923     78.8936614990     -68.3159332275
  0  78    6   68     0.1221105098     -9.7329254150     0.0047886476     -0.0039069091     0.0796963119     -0.0141495895     33.4486846923     78.8936614990     -68.3159332275
  1  30    5   71     0.1460537433     -9.7784175872     0.0885899734     -0.0217503595     0.0392156486     -0.0040294246     33.4486846923     78.8936614990     -68.3159332275
  1 237    5   70     0.0981672668     -9.7808122634     -0.0622524166     0.0051479768     0.0274975562     -0.0072252659     33.2735595703     79.7722091674     -70.8461532592
  2 189    3   70     0.0981672668     -9.7808122634     -0.0622524166     0.0051479768     0.0274975562     -0.0072252659     33.2735595703     79.7722091674     -70.8461532592
  3 141    2   69     0.1245048284     -9.8454589843     0.0263375616     0.0011531747     0.0325576400     -0.0160138311     33.2735595703     79.7722091674     -70.8461532592
  4  93    2   67     0.1101388931     -9.6898279190     -0.2992904472     0.0187303047     0.0615865325     -0.0279982376     33.2735595703     79.7722091674     -70.8461532592
  5  45    3   64     0.1101388931     -9.6898279190     -0.2992904472     0.0187303047     0.0615865325     -0.0279982376     33.2735595703     79.7722091674     -70.8461532592
  5 253    4   60     0.1867572593     -9.8382759094     0.1245048284     -0.0244135618     0.0719730281     -0.0386510467     33.2735595703     79.7722091674     -70.8461532592
  6 205    7   60     0.1412650966     -9.7736291885     -0.0287318849     0.0147355031     0.0908817577     -0.0256013584     33.2735595703     79.7722091674     -70.8461532592
  7 157    9   58     0.1412650966     -9.7736291885     -0.0287318849     0.0147355031     0.0908817577     -0.0256013584     33.2735595703     79.7722091674     -70.8461532592
  8 110    9   59     0.1771799468     -9.7879953384     -0.0430978250     0.0208608675     0.0868869590     -0.0130843091     33.2735595703     79.7722091674     -70.8461532592
  9  61    8   58     0.1891515731     -9.7688407897     -0.1412650966     0.0054142975     0.0906154441     -0.0058936662     32.7481880187     78.1908187866     -70.0027465820
 10  13    6   57     0.1891515731     -9.7688407897     -0.1412650966     0.0054142975     0.0906154441     -0.0058936662     32.7481880187     78.1908187866     -70.0027465820
 10 221    6   62     0.1412650966     -9.7448978424     -0.4094293594     0.0022184550     0.1089915275     -0.0114863884     32.7481880187     78.1908187866     -70.0027465820
 11 172    7   64     0.1460537433     -9.7927837371     -0.2537982940     -0.0036405885     0.1052630424     -0.0149485492     32.7481880187     78.1908187866     -70.0027465820
 12 124    8   64     0.1460537433     -9.7927837371     -0.2537982940     -0.0036405885     0.1052630424     -0.0149485492     32.7481880187     78.1908187866     -70.0027465820
 13  76    7   70     0.1676026582     -9.8023614883     -0.0622524166     0.0048816556     0.0956755256     -0.0205412721     32.7481880187     78.1908187866     -70.0027465820
 14  28    7   70     0.1316878080     -9.8334875106     -0.0933786296     0.0389706344     0.0986050415     -0.0330583214     32.7481880187     78.1908187866     -70.0027465820
 14 236    7   69     0.1316878080     -9.8334875106     -0.0933786296     0.0389706344     0.0986050415     -0.0330583214     32.7481880187     78.1908187866     -70.0027465820
 15 187    7   74     0.0622524166     -9.7137708663     -0.1292934894     0.0032837355     0.0930123233     -0.0394500045     32.7481880187     78.1908187866     -70.0027465820
 16 139    8   76     0.1628140068     -9.7856006622     0.0622524166     -0.0201524376     0.0725056648     -0.0295961618     34.3243064880     78.7179489135     -69.4967041015
 17  91    7   77     0.1628140068     -9.7856006622     0.0622524166     -0.0201524376     0.0725056648     -0.0295961618     34.3243064880     78.7179489135     -69.4967041015
 18  43    6   77     0.1388707752     -9.7760238647     -0.1197161788     0.0112733411     0.0807615852     -0.0264003157     34.3243064880     78.7179489135     -69.4967041015
 18 251    7   75     0.1556310415     -9.7832069396     -0.1316878080     0.0165997433     0.0714403867     -0.0309277582     34.3243064880     78.7179489135     -69.4967041015
 19 203    7   73     0.1556310415     -9.7832069396     -0.1316878080     0.0165997433     0.0714403867     -0.0309277582     34.3243064880     78.7179489135     -69.4967041015
 20 155   11   69     0.2202777862     -9.8023614883     0.0670410633     0.0120723009     0.0458736467     -0.0269329571     34.3243064880     78.7179489135     -69.4967041015
 21 107   13   70     0.2059118509     -9.7903900146     0.0790126848     0.0136702227     0.0639834165     -0.0258676767     34.3243064880     78.7179489135     -69.4967041015
 22  59   12   72     0.2059118509     -9.7903900146     0.0790126848     0.0136702227     0.0639834165     -0.0258676767     34.3243064880     78.7179489135     -69.4967041015
 23  10   13   70     0.2130948066     -9.7712354660     0.0598580884     0.0189966249     0.0637170982     -0.0120190286     34.3243064880     78.7179489135     -69.4967041015
 23 218   11   73     0.2370380401     -9.7640523910     0.1652083396     -0.0110975527     0.0661139774     -0.0029641442     33.6238098144     78.3665313720     -70.1714324951
 24 170    9   68     0.2370380401     -9.7640523910     0.1652083396     -0.0110975527     0.0661139774     -0.0029641442     33.6238098144     78.3665313720     -70.1714324951
 25 122    8   60     0.1891515731     -9.7808122634     0.0885899734     -0.0020426678     0.0757015037     -0.0077579069     33.6238098144     78.3665313720     -70.1714324951
 26  74    7   57     0.2011231899     -9.8095445632     -0.0095772953     0.0256546306     0.0663803005     -0.0157475113     33.6238098144     78.3665313720     -70.1714324951
 27  26    7   56     0.2011231899     -9.8095445632     -0.0095772953     0.0256546306     0.0663803005     -0.0157475113     33.6238098144     78.3665313720     -70.1714324951
 27 234    7   54     0.1652083396     -9.7592630386     -0.0550694465     0.0267199087     0.0653150177     -0.0232044744     33.6238098144     78.3665313720     -70.1714324951
 28 186    6   55     0.2442210197     -9.7688407897     0.2897131729     -0.0009773876     0.0405472469     -0.0176117515     33.6238098144     78.3665313720     -70.1714324951
 29 138    8   54     0.2442210197     -9.7688407897     0.2897131729     -0.0009773876     0.0405472469     -0.0176117515     33.6238098144     78.3665313720     -70.1714324951
 30  90   10   48     0.2394323587     -9.7832069396     0.4405555725     0.0062132573     0.0549285364     -0.0181443929     33.6238098144     78.3665313720     -70.1714324951
 31  42    8   42     0.2083061695     -9.7544746398     0.1843629074     0.0152681407     0.0450746917     -0.0104211080     33.6238098144     78.3665313720     -70.1714324951
 31 250    6   34     0.2083061695     -9.7544746398     0.1843629074     0.0152681407     0.0450746917     -0.0104211080     33.6238098144     78.3665313720     -70.1714324951
 32 202    4   28     0.2370380401     -9.7736291885     0.2059118509     -0.0094996318     0.0261659574     0.0036938600     31.6974449157     76.7851409912     -69.3280258178
 33 153    1   22     0.2322494029     -9.7616577148     0.1173218607     -0.0142933950     0.0205732321     0.0140803456     31.6974449157     76.7851409912     -69.3280258178
 34 105    0   16     0.2322494029     -9.7616577148     0.1173218607     -0.0142933950     0.0205732321     0.0140803456     31.6974449157     76.7851409912     -69.3280258178
 35  57    0   12     0.2178834438     -9.7903900146     0.0670410633     -0.0052385096     0.0144478678     0.0220699524     31.6974449157     76.7851409912     -69.3280258178
 36   8    0    9     0.2178834438     -9.7975721359     -0.0143659424     -0.0142933950     0.0221711540     0.0194067487     31.6974449157     76.7851409912     -69.3280258178
 36 216    0    7     0.2178834438     -9.7975721359     -0.0143659424     -0.0142933950     0.0221711540     0.0194067487     31.6974449157     76.7851409912     -69.3280258178
 37 168    0    7     0.2154891252     -9.7448978424     -0.0335205316     -0.0047058687     0.0184426689     0.0180751504     31.6974449157     76.7851409912     -69.3280258178
 38 120    0    6     0.2154891252     -9.7448978424     0.0885899734     -0.0366642904     0.0072572240     0.0199393892     31.6974449157     76.7851409912     -69.3280258178
 39  71    0    3     0.2154891252     -9.7448978424     0.0885899734     -0.0366642904     0.0072572240     0.0199393892     31.6974449157     76.7851409912     -69.3280258178
 40  23    0    2     0.2011231899     -9.7448978424     -0.0622524166     -0.0680900669     -0.0015313409     0.0276626729     32.5730667114     78.0151138305     -70.5087966918
 40 231    0    1     0.2059118509     -9.8023614883     -0.1101388931     -0.0827376747     0.0013981809     0.0284616355     32.5730667114     78.0151138305     -70.5087966918
 41 182    0    0     0.2059118509     -9.8023614883     -0.1101388931     -0.0827376747     0.0013981809     0.0284616355     32.5730667114     78.0151138305     -70.5087966918
 42 134    0    0     0.1556310415     -9.8239097595     -0.1221105098     -0.0646279096     0.0064582638     0.0284616355     32.5730667114     78.0151138305     -70.5087966918
 43  86    0    0     0.2059118509     -9.7975721359     -0.1508424043     -0.0324031639     0.0029961018     0.0170098676     32.5730667114     78.0151138305     -70.5087966918
 44  37    0    0     0.2059118509     -9.7975721359     -0.1508424043     -0.0324031639     0.0029961018     0.0170098676     32.5730667114     78.0151138305     -70.5087966918
 44 245    0    0     0.1795742750     -9.7688407897     -0.1221105098     -0.0166902770     -0.0012650206     0.0116834652     32.5730667114     78.0151138305     -70.5087966918
 45 196    0    0     0.1699969768     -9.7712354660     -0.0981672668     -0.0182881965     0.0016645011     0.0127487444     32.5730667114     78.0151138305     -70.5087966918
 46 148    0    0     0.1699969768     -9.7712354660     -0.0981672668     -0.0182881965     0.0016645011     0.0127487444     32.5730667114     78.0151138305     -70.5087966918
 47 100    0    0     0.1580253696     -9.7760238647     -0.0957729530     -0.0249462008     0.0008655405     0.0098192234     33.7989311218     77.4879837036     -67.9785766601
 48  51    0    0     0.1771799468     -9.7808122634     -0.1245048284     -0.0475834178     -0.0023303012     -0.0018988633     33.7989311218     77.4879837036     -67.9785766601
 49   3    0    0     0.1771799468     -9.7808122634     -0.1245048284     -0.0475834178     -0.0023303012     -0.0018988633     33.7989311218     77.4879837036     -67.9785766601
 49 211    0    0     0.1771799468     -9.7592630386     -0.1053502440     -0.0723511886     -0.0007323804     -0.0066926264     33.7989311218     77.4879837036     -67.9785766601
 50 163    0    0     0.1652083396     -9.7329254150     -0.1508424043     -0.1008474469     -0.0009987005     -0.0045620646     33.7989311218     77.4879837036     -67.9785766601
 51 115    0    0     0.1652083396     -9.7329254150     -0.1508424043     -0.1008474469     -0.0009987005     -0.0045620646     33.7989311218     77.4879837036     -67.9785766601
 52  67    0    0     0.1436594247     -9.7903900146     -0.1891515731     -0.1160276889     -0.0068577437     -0.0154811906     33.7989311218     77.4879837036     -67.9785766601
 53  19    0    0     0.1628140068     -9.8334875106     -0.2226721048     -0.1011137723     -0.0175105500     -0.0410479259     33.7989311218     77.4879837036     -67.9785766601
 53 227    0    0     0.1628140068     -9.8334875106     -0.2226721048     -0.1011137723     -0.0175105500     -0.0410479259     33.7989311218     77.4879837036     -67.9785766601
 54 179    0    0     0.2011231899     -9.8167276382     -0.2873188495     -0.0585025405     -0.0180431900     -0.0559618520     33.4486846923     78.1908187866     -67.3038482666
 55 131    0    0     0.2561926364     -9.7784175872     -0.2442210197     -0.0068364295     -0.0225706338     -0.0493038558     33.4486846923     78.1908187866     -67.3038482666
 56  84    0    0     0.2561926364     -9.7784175872     -0.2442210197     -0.0068364295     -0.0225706338     -0.0493038558     33.4486846923     78.1908187866     -67.3038482666
 57  36    0    0     0.2394323587     -9.7329254150     -0.2633756160     0.0269862294     -0.0175105500     -0.0285308790     33.4486846923     78.1908187866     -67.3038482666
 57 244    0    0     0.2274607658     -9.7712354660     -0.2154891252     0.0725269794     -0.0089883050     -0.0074915862     33.4486846923     78.1908187866     -67.3038482666
 58 196    0    0     0.2274607658     -9.7712354660     -0.2154891252     0.0725269794     -0.0089883050     -0.0074915862     33.4486846923     78.1908187866     -67.3038482666
 59 148    0    0     0.1676026582     -9.7999668121     -0.2059118509     0.0938325881     -0.0103199064     -0.0106874275     33.4486846923     78.1908187866     -67.3038482666
 60 100    0    0     0.1795742750     -9.7520809173     -0.1125332117     0.0783860206     -0.0249675154     -0.0463743257     33.4486846923     78.1908187866     -67.3038482666
 61  52    0    0     0.1795742750     -9.7520809173     -0.1125332117     0.0783860206     -0.0249675154     -0.0463743257     33.4486846923     78.1908187866     -67.3038482666
 62   4    0    0     0.2178834438     -9.8334875106     -0.2035175085     0.0352421545     -0.0345550417     -0.0828601932     33.6238098144     77.6636886596     -69.1593399047
 62 212    0    0     0.2873188495     -9.8047552108     -0.2059118509     0.0757228183     -0.0337560772     -0.0929803562     33.6238098144     77.6636886596     -69.1593399047
 63 164    0    0     0.2873188495     -9.8047552108     -0.2059118509     0.0757228183     -0.0337560772     -0.0929803562     33.6238098144     77.6636886596     -69.1593399047
 64 116    0    0     0.2849245071     -9.7903900146     -0.1508424043     0.1172687768     -0.0356203198     -0.0839254760     33.6238098144     77.6636886596     -69.1593399047
 65  68    0    0     0.2322494029     -9.7401084899     -0.0502807998     0.1287205333     -0.0372182393     -0.0895181941     33.6238098144     77.6636886596     -69.1593399047
 66  20    0    0     0.2322494029     -9.7401084899     -0.0502807998     0.1287205333     -0.0372182393     -0.0895181941     33.6238098144     77.6636886596     -69.1593399047
 66 228    0    0     0.1292934894     -9.7688407897     -0.0478864765     0.0975610733     -0.0518658542     -0.1321294188     33.6238098144     77.6636886596     -69.1593399047
 67 180    0    0     0.2897131729     -9.7736291885     -0.0454921483     0.0267199087     -0.2361593961     -0.1262703895     33.6238098144     77.6636886596     -69.1593399047
 68 132    0    0     0.2897131729     -9.7736291885     -0.0454921483     0.0267199087     -0.2361593961     -0.1262703895     33.6238098144     77.6636886596     -69.1593399047
 69  85    0    0     0.4190066337     -9.7065887451     -0.0095772953     -0.0094996318     -0.3277735471     -0.0889855575     33.6238098144     77.6636886596     -69.1593399047
 70  37    0    0     0.4836534023     -9.6826448440     0.0263375616     -0.0614320659     -0.3006088733     -0.0234707975     31.3471965789     78.1908187866     -70.3401107788
 70 244   -1    0     0.4836534023     -9.6826448440     0.0263375616     -0.0614320659     -0.3006088733     -0.0234707975     31.3471965789     78.1908187866     -70.3401107788
 71 196   -4    0     0.4381612300     -9.6874332427     -0.0239432382     -0.1517145872     -0.2476111650     0.0463050889     31.3471965789     78.1908187866     -70.3401107788
 72 148   -5    0     0.4094293594     -9.7999668121     -0.2130948066     -0.2257515907     -0.1647855997     0.0822583103     31.3471965789     78.1908187866     -70.3401107788
 73 101   -5    0     0.4094293594     -9.7999668121     -0.2130948066     -0.2257515907     -0.1647855997     0.0822583103     31.3471965789     78.1908187866     -70.3401107788
 74  53   -3    0     0.3280223608     -9.7448978424     -0.2130948066     -0.2276158332     -0.0308265590     0.0825246238     31.3471965789     78.1908187866     -70.3401107788
 75   5    0    0     0.3328109979     -9.7616577148     -0.3160507440     -0.2169630289     0.0219048333     0.0873183917     31.3471965789     78.1908187866     -70.3401107788
 75 212    0    0     0.3328109979     -9.7616577148     -0.3160507440     -0.2169630289     0.0219048333     0.0873183917     31.3471965789     78.1908187866     -70.3401107788
 76 164    0    0     0.2609812974     -9.8071498870     -0.3304166793     -0.1519809246     0.0298944377     0.1080913658     31.3471965789     78.1908187866     -70.3401107788
 77 116    0    0     0.2178834438     -9.8502473831     -0.3687258243     -0.0928578376     0.0232364320     0.0918458366     32.9233131408     78.3665313720     -69.4967041015
 78  68    0    0     0.2178834438     -9.8502473831     -0.3687258243     -0.0928578376     0.0232364320     0.0918458366     32.9233131408     78.3665313720     -69.4967041015
 79  20    0    0     0.2346437215     -9.7951784133     -0.3471769332     -0.0449202108     0.0139152276     0.0564252471     32.9233131408     78.3665313720     -69.4967041015
 79 228    0    0     0.2849245071     -9.6874332427     -0.2873188495     -0.0206850790     0.0141815481     0.0460387659     32.9233131408     78.3665313720     -69.4967041015
 80 179    0    0     0.2849245071     -9.6874332427     -0.2873188495     -0.0206850790     0.0141815481     0.0460387659     32.9233131408     78.3665313720     -69.4967041015
 81 131    0    0     0.2394323587     -9.7137708663     -0.3136564254     -0.0414580535     0.0219048333     0.0702739000     32.9233131408     78.3665313720     -69.4967041015
 82  83    0    0     0.1580253696     -9.8071498870     -0.3735145092     -0.0494476556     0.0243017148     0.0897152709     32.9233131408     78.3665313720     -69.4967041015
 83  34    0    0     0.1580253696     -9.8071498870     -0.3735145092     -0.0494476556     0.0243017148     0.0897152709     32.9233131408     78.3665313720     -69.4967041015
 83 242    0    0     0.1101388931     -9.8430643081     -0.3711201906     -0.0286746864     0.0123173069     0.0588221311     32.9233131408     78.3665313720     -69.4967041015
 84 194    0    0     0.1292934894     -9.8286991119     -0.3974577426     -0.0121628332     -0.0047271828     -0.0050947055     33.7989311218     79.2450790405     -68.3159332275
 85 146    0    0     0.1292934894     -9.8286991119     -0.3974577426     -0.0121628332     -0.0047271828     -0.0050947055     33.7989311218     79.2450790405     -68.3159332275
 86  98    0    0     0.2059118509     -9.7281370162     -0.2968961238     -0.0102985918     -0.0148473501     -0.0519670534     33.7989311218     79.2450790405     -68.3159332275
 87  50    0    0     0.2083061695     -9.6730680465     -0.2921074867     -0.0670247936     -0.0103199064     -0.0604892969     33.7989311218     79.2450790405     -68.3159332275
 88   2    0    0     0.2083061695     -9.6730680465     -0.2921074867     -0.0670247936     -0.0103199064     -0.0604892969     33.7989311218     79.2450790405     -68.3159332275
 88 210    0    0     0.1891515731     -9.7329254150     -0.3759088277     -0.1154950618     -0.0084556646     -0.0623535394     33.7989311218     79.2450790405     -68.3159332275
 89 162    0    0     0.2059118509     -9.8023614883     -0.4118237018     -0.1383985881     -0.0156463088     -0.0884529113     33.7989311218     79.2450790405     -68.3159332275
 90 115    0    0     0.2059118509     -9.8023614883     -0.4118237018     -0.1383985881     -0.0156463088     -0.0884529113     33.7989311218     79.2450790405     -68.3159332275
 91  67    0    0     0.2274607658     -9.7927837371     -0.4501328468     -0.1330721855     -0.0236359143     -0.1174818158     33.7989311218     79.2450790405     -68.3159332275
 92  20    0    0     0.2561926364     -9.7353200912     -0.4573158264     -0.1072391271     -0.0659808158     -0.1169491767     33.4486846923     78.1908187866     -68.3159332275
 92 228    0    0     0.2561926364     -9.7353200912     -0.4573158264     -0.1072391271     -0.0659808158     -0.1169491767     33.4486846923     78.1908187866     -68.3159332275
 93 181    0    0     0.3352053165     -9.7568693161     -0.5123852729     -0.0816723918     -0.1714435958     -0.0759358692     33.4486846923     78.1908187866     -68.3159332275
 94 134    0    0     0.3591485500     -9.7472915649     -0.4788647174     -0.0872651195     -0.1069941282     -0.0602229785     33.4486846923     78.1908187866     -68.3159332275
 95  86    0    0     0.3591485500     -9.7472915649     -0.4788647174     -0.0872651195     -0.1069941282     -0.0602229785     33.4486846923     78.1908187866     -68.3159332275
 96  39    0    0     0.3735145092     -9.7712354660     -0.5746376991     -0.0877977561     -0.0539964103     -0.0325256824     33.4486846923     78.1908187866     -68.3159332275
 96 247    0    0     0.3447826147     -9.7616577148     -0.5626660346     -0.0654268646     -0.0111188662     -0.0013662228     33.4486846923     78.1908187866     -68.3159332275
 97 200    0    0     0.3447826147     -9.7616577148     -0.5626660346     -0.0654268646     -0.0111188662     -0.0013662228     33.4486846923     78.1908187866     -68.3159332275
 98 153    0    0     0.3280223608     -9.7712354660     -0.5578774452     -0.0294736433     0.0048603429     0.0300595545     33.4486846923     78.1908187866     -68.3159332275
 99 104    0    0     0.2992904472     -9.7592630386     -0.5506944656     0.0086101379     0.0075235452     0.0465714073     32.3979415893     79.5964965820     -67.6412124633
100  56    0    0     0.2992904472     -9.7592630386     -0.5506944656     0.0086101379     0.0075235452     0.0465714073     32.3979415893     79.5964965820     -67.6412124633
101   7    0    0     0.2873188495     -9.7784175872     -0.5626660346     0.0400359201     0.0067245841     0.0521641302     32.3979415893     79.5964965820     -67.6412124633
101 215    0    0     0.2753472328     -9.7448978424     -0.4956250190     0.0522866487     0.0059256238     0.0548273324     32.3979415893     79.5964965820     -67.6412124633
102 166    0    0     0.2753472328     -9.7448978424     -0.4956250190     0.0522866487     0.0059256238     0.0548273324     32.3979415893     79.5964965820     -67.6412124633
103 118    0    0     0.2729529142     -9.7448978424     -0.5004136562     0.0419001579     0.0091214656     0.0588221311     32.3979415893     79.5964965820     -67.6412124633
104  70    0    0     0.2633756160     -9.7185602188     -0.4908363342     0.0280515146     0.0152468299     0.0649474906     32.3979415893     79.5964965820     -67.6412124633
105  22    0    0     0.2633756160     -9.7185602188     -0.4908363342     0.0280515146     0.0152468299     0.0649474906     32.3979415893     79.5964965820     -67.6412124633
105 229    0    0     0.2418267011     -9.7377147674     -0.4932306766     0.0203282260     0.0187089910     0.0745350170     32.3979415893     79.5964965820     -67.6412124633
106 181    0    0     0.2083061695     -9.7425031661     -0.5004136562     0.0165997433     0.0192416305     0.0790624666     32.3979415893     79.5964965820     -67.6412124633
107 133    0    0     0.2083061695     -9.7425031661     -0.5004136562     0.0165997433     0.0192416305     0.0790624666     32.3979415893     79.5964965820     -67.6412124633
108  85    0    0     0.2178834438     -9.7879953384     -0.5483001708     0.0277851915     0.0189753112     0.0817256641     33.6238098144     79.0693664550     -68.1472549438
109  37    0    0     0.2035175085     -9.7856006622     -0.5028079986     0.0613415288     0.0245680356     0.0907805538     33.6238098144     79.0693664550     -68.1472549438
109 244    0    0     0.2035175085     -9.7856006622     -0.5028079986     0.0613415288     0.0245680356     0.0907805538     33.6238098144     79.0693664550     -68.1472549438
110 195    0    0     0.1747856235     -9.7736291885     -0.4453442096     0.0687984943     0.0344218850     0.1075587153     33.6238098144     79.0693664550     -68.1472549438
111 147    0    0     0.1364764571     -9.7544746398     -0.4429498672     0.0573467302     0.0429441261     0.1158146500     33.6238098144     79.0693664550     -68.1472549438
112  99    0    0     0.1364764571     -9.7544746398     -0.4429498672     0.0573467302     0.0429441261     0.1158146500     33.6238098144     79.0693664550     -68.1472549438
113  51    0    0     0.0885899734     -9.7401084899     -0.4166123390     0.0538845634     0.0389493255     0.1064934492     33.6238098144     79.0693664550     -68.1472549438
114   3    0    0     0.0790126848     -9.7832069396     -0.3950634002     0.0379053592     0.0256333136     0.0862531089     33.6238098144     79.0693664550     -68.1472549438
114 210    0    0     0.0790126848     -9.7832069396     -0.3950634002     0.0379053592     0.0256333136     0.0862531089     33.6238098144     79.0693664550     -68.1472549438
115 161    0    0     0.0550694465     -9.7496862411     -0.4214009761     0.0168660640     0.0168447494     0.0649474906     33.7989311218     79.5964965820     -68.9906616210
116 113    0    0     0.0407035017     -9.7640523910     -0.4190066337     0.0158007836     0.0048603429     0.0393807621     33.7989311218     79.5964965820     -68.9906616210
117  64    0    0     0.0407035017     -9.7640523910     -0.4190066337     0.0158007836     0.0048603429     0.0393807621     33.7989311218     79.5964965820     -68.9906616210
118  15    0    0     0.0454921483     -9.7568693161     -0.4094293594     0.0131375801     -0.0028629417     0.0063570618     33.7989311218     79.5964965820     -68.9906616210
118 223    0    0     0.0622524166     -9.7425031661     -0.4237952709     0.0024847760     -0.0057924633     -0.0176117515     33.7989311218     79.5964965820     -68.9906616210
119 175    0    0     0.0622524166     -9.7425031661     -0.4237952709     0.0024847760     -0.0057924633     -0.0176117515     33.7989311218     79.5964965820     -68.9906616210
120 127    0    0     0.0933786296     -9.7353200912     -0.4118237018     0.0027510952     -0.0063251042     -0.0250687170     33.7989311218     79.5964965820     -68.9906616210
121  79    0    0     0.0909842967     -9.7784175872     -0.4142179965     -0.0161576366     -0.0065914239     -0.0264003157     33.7989311218     79.5964965820     -68.9906616210
122  31    0    0     0.0909842967     -9.7784175872     -0.4142179965     -0.0161576366     -0.0065914239     -0.0264003157     33.7989311218     79.5964965820     -68.9906616210
122 239    0    0     0.1029559254     -9.7856006622     -0.4405555725     -0.0316042041     -0.0079230251     -0.0250687170     32.5730667114     78.7179489135     -69.8340682983
123 191    0    0     0.1077445626     -9.7856006622     -0.4214009761     -0.0366642904     -0.0095209465     -0.0202749538     32.5730667114     78.7179489135     -69.8340682983
124 144    0    0     0.1077445626     -9.7856006622     -0.4214009761     -0.0366642904     -0.0095209465     -0.0202749538     32.5730667114     78.7179489135     -69.8340682983
125  96    0    0     0.1173218607     -9.7568693161     -0.4357668876     -0.0449202108     -0.0073903846     -0.0109537482     32.5730667114     78.7179489135     -69.8340682983
126  48    0    0     0.1149275422     -9.7712354660     -0.4812590599     -0.0348000478     -0.0009987005     0.0052917809     32.5730667114     78.7179489135     -69.8340682983
127   0    0    0     0.1149275422     -9.7712354660     -0.4812590599     -0.0348000478     -0.0009987005     0.0052917809     32.5730667114     78.7179489135     -69.8340682983
127 207    0    0     0.0933786296     -9.7616577148     -0.4884420394     -0.0025753080     0.0032624220     0.0199393892     32.5730667114     78.7179489135     -69.8340682983
128 159    0    0     0.0718297100     -9.7448978424     -0.3998520660     0.0179313430     0.0011318606     0.0191404294     32.5730667114     78.7179489135     -69.8340682983
129 110    0    0     0.0718297100     -9.7448978424     -0.3998520660     0.0179313430     0.0011318606     0.0191404294     32.5730667114     78.7179489135     -69.8340682983
130  62    0    0     0.0861956501     -9.7377147674     -0.4405555725     -0.0052385096     0.0016645011     0.0130150651     35.1999244689     75.7308883666     -68.3159332275
131  14    0    0     0.0790126848     -9.7784175872     -0.4453442096     -0.0204187583     0.0013981809     0.0082213020     35.1999244689     75.7308883666     -68.3159332275
131 222    0    0     0.0790126848     -9.7784175872     -0.4453442096     -0.0204187583     0.0013981809     0.0082213020     35.1999244689     75.7308883666     -68.3159332275
132 173    0    0     0.0885899734     -9.7592630386     -0.4644988059     -0.0196197986     0.0019308210     0.0050254607     35.1999244689     75.7308883666     -68.3159332275
133 125    0    0     0.0670410633     -9.7736291885     -0.4716817855     -0.0039069091     0.0019308210     0.0034275398     35.1999244689     75.7308883666     -68.3159332275
134  76    0    0     0.0670410633     -9.7736291885     -0.4716817855     -0.0039069091     0.0019308210     0.0034275398     35.1999244689     75.7308883666     -68.3159332275
135  28    0    0     0.0718297100     -9.7832069396     -0.4525271415     0.0128712594     -0.0015313409     -0.0016325431     35.1999244689     75.7308883666     -68.3159332275
135 236    0    0     0.0981672668     -9.7377147674     -0.4573158264     0.0072785377     -0.0009987005     -0.0096221475     35.1999244689     75.7308883666     -68.3159332275
136 188    0    0     0.0981672668     -9.7377147674     -0.4573158264     0.0072785377     -0.0009987005     -0.0096221475     35.1999244689     75.7308883666     -68.3159332275
137 140    0    0     0.0933786296     -9.7616577148     -0.4549215316     -0.0039069091     -0.0017976610     -0.0130843091     32.3979415893     79.5964965820     -66.6291198730
138  92    0    0     0.0909842967     -9.7616577148     -0.4932306766     -0.0063037900     -0.0012650206     -0.0106874275     32.3979415893     79.5964965820     -66.6291198730
139  44    0    0     0.0909842967     -9.7616577148     -0.4932306766     -0.0063037900     -0.0012650206     -0.0106874275     32.3979415893     79.5964965820     -66.6291198730
139 251    0    0     0.0814070034     -9.7329254150     -0.4333725929     0.0064795780     -0.0012650206     -0.0090895071     32.3979415893     79.5964965820     -66.6291198730
140 203    0    0     0.0933786296     -9.7664461135     -0.4333725929     0.0030174162     -0.0023303012     -0.0101547873     32.3979415893     79.5964965820     -66.6291198730
141 155    0    0     0.0933786296     -9.7664461135     -0.4333725929     0.0030174162     -0.0023303012     -0.0101547873     32.3979415893     79.5964965820     -66.6291198730
142 107    0    0     0.0933786296     -9.7808122634     -0.4525271415     -0.0092333116     -0.0039282221     -0.0109537482     32.3979415893     79.5964965820     -66.6291198730
143  60    0    0     0.0957729530     -9.7640523910     -0.4740760803     -0.0201524376     -0.0039282221     -0.0085568666     32.3979415893     79.5964965820     -66.6291198730
144  12    0    0     0.0957729530     -9.7640523910     -0.4740760803     -0.0201524376     -0.0039282221     -0.0085568666     32.3979415893     79.5964965820     -66.6291198730
144 220    0    0     0.0909842967     -9.7544746398     -0.4980193138     -0.0017763469     -0.0033955817     0.0055581007     32.3979415893     79.5964965820     -66.6291198730
145 172    0    0     0.0909842967     -9.7401084899     -0.4477385520     0.0118059802     0.0013981809     0.0167435479     33.2735595703     77.6636886596     -67.4725265502
146 123    0    0     0.0909842967     -9.7401084899     -0.4477385520     0.0118059802     0.0013981809     0.0167435479     33.2735595703     77.6636886596     -67.4725265502
147  74    0    0     0.0598580884     -9.7377147674     -0.4668931484     -0.0033742671     0.0037950630     0.0164772272     33.2735595703     77.6636886596     -67.4725265502
148  26    0    0     0.0766183614     -9.7544746398     -0.4477385520     -0.0182881965     0.0021971411     0.0090202627     33.2735595703     77.6636886596     -67.4725265502
148 234    0    0     0.0766183614     -9.7544746398     -0.4477385520     -0.0182881965     0.0021971411     0.0090202627     33.2735595703     77.6636886596     -67.4725265502
149 186    0    0     0.0694353866     -9.7640523910     -0.4214009761     -0.0462518119     -0.0025966215     -0.0056273455     33.2735595703     77.6636886596     -67.4725265502
150 139    0    0     0.0885899734     -9.7520809173     -0.4405555725     -0.0960536861     -0.0039282221     -0.0178780722     33.2735595703     77.6636886596     -67.4725265502
151  91    0    0     0.0885899734     -9.7520809173     -0.4405555725     -0.0960536861     -0.0039282221     -0.0178780722     33.2735595703     77.6636886596     -67.4725265502
152  43    0    0     0.0909842967     -9.7520809173     -0.5195682525     -0.1354690670     -0.0012650206     -0.0221391940     33.2735595703     77.6636886596     -67.4725265502
152 251    0    0     0.0981672668     -9.7425031661     -0.5722434043     -0.1325395345     0.0000665801     -0.0250687170     33.6238098144     79.0693664550     -65.7857131958
153 203    0    0     0.0981672668     -9.7425031661     -0.5722434043     -0.1325395345     0.0000665801     -0.0250687170     33.6238098144     79.0693664550     -65.7857131958
154 155    0    0     0.0981672668     -9.7377147674     -0.6033696174     -0.1248162627     0.0021971411     -0.0248023962     33.6238098144     79.0693664550     -65.7857131958
155 108    0    0     0.0909842967     -9.7592630386     -0.5674547195     -0.1154950618     -0.0012650206     -0.0229381537     33.6238098144     79.0693664550     -65.7857131958
156  60    0    0     0.0909842967     -9.7592630386     -0.5674547195     -0.1154950618     -0.0012650206     -0.0229381537     33.6238098144     79.0693664550     -65.7857131958
157  12    0    0     0.0909842967     -9.7568693161     -0.5913979530     -0.1234846591     -0.0039282221     -0.0290635204     33.6238098144     79.0693664550     -65.7857131958
157 221    0    0     0.1173218607     -9.7544746398     -0.6823822021     -0.1285447483     -0.0047271828     -0.0325256824     33.6238098144     79.0693664550     -65.7857131958
158 173    0    0     0.1173218607     -9.7544746398     -0.6823822021     -0.1285447483     -0.0047271828     -0.0325256824     33.6238098144     79.0693664550     -65.7857131958
159 126    0    0     0.1292934894     -9.7233486175     -0.6584390640     -0.1229520082     -0.0012650206     -0.0287971973     33.6238098144     79.0693664550     -65.7857131958
160  79    0    0     0.1221105098     -9.7329254150     -0.7518176555     -0.1186908960     0.0067245841     -0.0152148723     32.9233131408     79.4207916259     -67.1351699829
161  31    0    0     0.1221105098     -9.7329254150     -0.7518176555     -0.1186908960     0.0067245841     -0.0152148723     32.9233131408     79.4207916259     -67.1351699829
161 239    0    0     0.1316878080     -9.7712354660     -0.7494233131     -0.0742154216     0.0027297818     -0.0040294246     32.9233131408     79.4207916259     -67.1351699829
162 192    0    0     0.1125332117     -9.7736291885     -0.7446346759     -0.0369306063     0.0003329002     -0.0034967842     32.9233131408     79.4207916259     -67.1351699829
163 144    0    0     0.1125332117     -9.7736291885     -0.7446346759     -0.0369306063     0.0003329002     -0.0034967842     32.9233131408     79.4207916259     -67.1351699829
164  96    0    0     0.1292934894     -9.7401084899     -0.7422403812     -0.0100322723     -0.0001997401     0.0002316981     32.9233131408     79.4207916259     -67.1351699829
165  48    0    0     0.1316878080     -9.7257432937     -0.7111141681     -0.0004447456     0.0000665801     0.0031612200     32.9233131408     79.4207916259     -67.1351699829
166   0    0    0     0.1316878080     -9.7257432937     -0.7111141681     -0.0004447456     0.0000665801     0.0031612200     32.9233131408     79.4207916259     -67.1351699829
166 207    0    0     0.1221105098     -9.7233486175     -0.7230857849     0.0024847760     0.0011318606     0.0058244218     32.9233131408     79.4207916259     -67.1351699829
167 159    0    0     0.1125332117     -9.7425031661     -0.7661836147     -0.0004447456     0.0013981809     0.0058244218     33.6238098144     79.0693664550     -65.4483566284
168 111    0    0     0.1125332117     -9.7425031661     -0.7661836147     -0.0004447456     0.0013981809     0.0058244218     33.6238098144     79.0693664550     -65.4483566284
169  63    0    0     0.1221105098     -9.7808122634     -0.7829438209     0.0240567088     -0.0017976610     0.0031612200     33.6238098144     79.0693664550     -65.4483566284
170  14    0    0     0.1005615949     -9.7496862411     -0.6632276535     0.0538845634     -0.0047271828     0.0020959391     33.6238098144     79.0693664550     -65.4483566284
170 222    0    0     0.1005615949     -9.7496862411     -0.6632276535     0.0538845634     -0.0047271828     0.0020959391     33.6238098144     79.0693664550     -65.4483566284
171 174    0    0     0.0957729530     -9.7353200912     -0.6632276535     0.0323126316     -0.0081893444     -0.0112200677     33.6238098144     79.0693664550     -65.4483566284
172 126    0    0     0.1197161788     -9.7065887451     -0.6344957828     -0.0102985918     -0.0081893444     -0.0224055147     33.6238098144     79.0693664550     -65.4483566284
173  78    0    0     0.1197161788     -9.7065887451     -0.6344957828     -0.0102985918     -0.0081893444     -0.0224055147     33.6238098144     79.0693664550     -65.4483566284
174  31    0    0     0.1245048284     -9.6970109939     -0.6560447216     -0.0662258243     -0.0036619021     -0.0258676767     33.6238098144     79.0693664550     -65.4483566284
174 239    0    0     0.1221105098     -9.7113771438     -0.7063254833     -0.1285447483     -0.0001997401     -0.0295961618     33.0984382629     79.2450790405     -66.6291198730
175 191    0    0     0.1221105098     -9.7113771438     -0.7063254833     -0.1285447483     -0.0001997401     -0.0295961618     33.0984382629     79.2450790405     -66.6291198730
176 144    0    0     0.1125332117     -9.7568693161     -0.7877325057     -0.1509156322     -0.0057924633     -0.0429121685     33.0984382629     79.2450790405     -66.6291198730
177  97    0    0     0.1436594247     -9.7568693161     -0.8212530136     -0.1423933982     -0.0108525466     -0.0580924129     33.0984382629     79.2450790405     -66.6291198730
178  49    0    0     0.1436594247     -9.7568693161     -0.8212530136     -0.1423933982     -0.0108525466     -0.0580924129     33.0984382629     79.2450790405     -66.6291198730
179   2    0    0     0.1723913097     -9.7496862411     -0.8906884193     -0.1136308073     -0.0105862259     -0.0618208980     33.0984382629     79.2450790405     -66.6291198730
179 209    0    0     0.1747856235     -9.7879953384     -0.9122373580     -0.0502466201     -0.0105862259     -0.0517007350     33.0984382629     79.2450790405     -66.6291198730
180 161    0    0     0.1747856235     -9.7879953384     -0.9122373580     -0.0502466201     -0.0105862259     -0.0517007350     33.0984382629     79.2450790405     -66.6291198730
181 114    0    0     0.1676026582     -9.7496862411     -0.8739281654     0.0299157524     -0.0121841478     -0.0442437696     33.0984382629     79.2450790405     -66.6291198730
182  66    0    0     0.1676026582     -9.7592630386     -0.8356189727     0.0690648174     -0.0164452695     -0.0509017705     33.0984382629     79.2450790405     -66.6291198730
183  18    0    0     0.1676026582     -9.7592630386     -0.8356189727     0.0690648174     -0.0164452695     -0.0509017705     33.0984382629     79.2450790405     -66.6291198730
183 225    0    0     0.1867572593     -9.7520809173     -0.8428019523     0.0823808288     -0.0196411132     -0.0588913822     32.3979415893     79.9479141235     -67.3038482666
184 178    0    0     0.2418267011     -9.7496862411     -0.8332246780     0.1146055579     -0.0201737523     -0.0477059316     32.3979415893     79.9479141235     -67.3038482666
185 130    0    0     0.2418267011     -9.7496862411     -0.8332246780     0.1146055579     -0.0201737523     -0.0477059316     32.3979415893     79.9479141235     -67.3038482666
186  83    0    0     0.2322494029     -9.7520809173     -0.7949154853     0.1660053634     -0.0180431900     -0.0186770334     32.3979415893     79.9479141235     -67.3038482666
187  35    0    0     0.2130948066     -9.7568693161     -0.7518176555     0.2163398742     -0.0135157477     0.0100855445     32.3979415893     79.9479141235     -67.3038482666
187 243    0    0     0.2130948066     -9.7568693161     -0.7518176555     0.2163398742     -0.0135157477     0.0100855445     32.3979415893     79.9479141235     -67.3038482666
188 196    0    0     0.2130948066     -9.7664461135     -0.6656219959     0.2549562692     -0.0108525466     0.0252657938     32.3979415893     79.9479141235     -67.3038482666
189 148    0    0     0.2226721048     -9.7329254150     -0.5435114860     0.2648101329     -0.0052598233     0.0375165200     32.3979415893     79.9479141235     -67.3038482666
190 100    0    0     0.2226721048     -9.7329254150     -0.5435114860     0.2648101329     -0.0052598233     0.0375165200     32.3979415893     79.9479141235     -67.3038482666
191  53    0    0     0.2083061695     -9.7233486175     -0.5387228012     0.2461677074     0.0029961018     0.0550936508     34.1491813659     78.5422439575     -67.3038482666
192   4    0    0     0.1723913097     -9.7041940689     -0.4405555725     0.2195357084     0.0115183460     0.0724044561     34.1491813659     78.5422439575     -67.3038482666
192 212    0    0     0.1723913097     -9.7041940689     -0.4405555725     0.2195357084     0.0115183460     0.0724044561     34.1491813659     78.5422439575     -67.3038482666
193 164    0    0     0.1580253696     -9.7496862411     -0.4405555725     0.1763918399     0.0181763505     0.0779971837     34.1491813659     78.5422439575     -67.3038482666
194 116    0    0     0.1221105098     -9.7568693161     -0.4285839557     0.1454987049     0.0208395504     0.0779971837     34.1491813659     78.5422439575     -67.3038482666
195  68    0    0     0.1221105098     -9.7568693161     -0.4285839557     0.1454987049     0.0208395504     0.0779971837     34.1491813659     78.5422439575     -67.3038482666
196  20    0    0     0.1077445626     -9.7425031661     -0.3543598890     0.1130076527     0.0216385126     0.0756002998     34.1491813659     78.5422439575     -67.3038482666
196 228    0    0     0.1029559254     -9.7113771438     -0.3088677406     0.0589446496     0.0248343563     0.0737360668     34.1491813659     78.5422439575     -67.3038482666
197 180    0    0     0.1029559254     -9.7113771438     -0.3088677406     0.0589446496     0.0248343563     0.0737360668     34.1491813659     78.5422439575     -67.3038482666
198 132    0    0     0.0718297100     -9.7161655426     -0.3854861259     -0.0137607550     0.0309597206     0.0684096574     32.5730667114     78.7179489135     -68.1472549438
199  84    0    0     0.0646467447     -9.7832069396     -0.4501328468     -0.0616983842     0.0251006746     0.0532294082     32.5730667114     78.7179489135     -68.1472549438
200  36    0    0     0.0646467447     -9.7832069396     -0.4501328468     -0.0616983842     0.0251006746     0.0532294082     32.5730667114     78.7179489135     -68.1472549438
200 244    0    0     0.0694353866     -9.8095445632     -0.4429498672     -0.0443875741     0.0160457906     0.0428429222     32.5730667114     78.7179489135     -68.1472549438
201 196    0    0     0.0335205316     -9.7951784133     -0.4166123390     -0.0225493192     0.0109857058     0.0335217189     32.5730667114     78.7179489135     -68.1472549438
202 149    0    0     0.0335205316     -9.7951784133     -0.4166123390     -0.0225493192     0.0109857058     0.0335217189     32.5730667114     78.7179489135     -68.1472549438
203 101    0    0     0.0263375616     -9.7808122634     -0.4860476970     -0.0055048298     0.0061919441     0.0148793077     32.5730667114     78.7179489135     -68.1472549438
204  53    0    0     0.0574637699     -9.8047552108     -0.5123852729     0.0421664762     -0.0044608621     -0.0024315035     32.5730667114     78.7179489135     -68.1472549438
205   5    0    0     0.0574637699     -9.8047552108     -0.5123852729     0.0421664762     -0.0044608621     -0.0024315035     32.5730667114     78.7179489135     -68.1472549438
205 212    0    0     0.0359148550     -9.7856006622     -0.4621044635     0.1130076527     -0.0103199064     -0.0064263057     34.8496780395     78.5422439575     -67.3038482666
206 164    0    0     0.0430978250     -9.7903900146     -0.3639371871     0.1723970317     -0.0159126291     -0.0130843091     34.8496780395     78.5422439575     -67.3038482666
207 117    0    0     0.0430978250     -9.7903900146     -0.3639371871     0.1723970317     -0.0159126291     -0.0130843091     34.8496780395     78.5422439575     -67.3038482666
208  69    0    0     0.0598580884     -9.7688407897     -0.3160507440     0.1859793663     -0.0193747901     -0.0245360755     34.8496780395     78.5422439575     -67.3038482666
209  20    0    0     0.0885899734     -9.7448978424     -0.2250664234     0.1585483789     -0.0191084728     -0.0237371158     34.8496780395     78.5422439575     -67.3038482666
209 229    0    0     0.0885899734     -9.7448978424     -0.2250664234     0.1585483789     -0.0191084728     -0.0237371158     34.8496780395     78.5422439575     -67.3038482666
210 181    0    0     0.0933786296     -9.7496862411     -0.2154891252     0.1010232329     -0.0103199064     -0.0066926264     34.8496780395     78.5422439575     -67.3038482666
211 134    0    0     0.0670410633     -9.7808122634     -0.2609812974     0.0584120082     -0.0044608621     0.0124824261     34.8496780395     78.5422439575     -67.3038482666
212  85    0    0     0.0670410633     -9.7808122634     -0.2609812974     0.0584120082     -0.0044608621     0.0124824261     34.8496780395     78.5422439575     -67.3038482666
213  37    0    0     0.0646467447     -9.7927837371     -0.2657699346     0.0429654407     0.0000665801     0.0252657938     32.7481880187     77.4879837036     -69.6653900146
213 244    0    0     0.0598580884     -9.7592630386     -0.2609812974     0.0379053592     0.0037950630     0.0364512395     32.7481880187     77.4879837036     -69.6653900146
214 195    0    0     0.0598580884     -9.7592630386     -0.2609812974     0.0379053592     0.0037950630     0.0364512395     32.7481880187     77.4879837036     -69.6653900146
215 147    0    0     0.0502807998     -9.7305316925     -0.1987288665     0.0142028617     0.0101867461     0.0463050889     32.7481880187     77.4879837036     -69.6653900146
216  98    0    0     0.0095772953     -9.7879953384     -0.2777415513     -0.0105649125     0.0107193851     0.0465714073     32.7481880187     77.4879837036     -69.6653900146
217  50    0    0     0.0095772953     -9.7879953384     -0.2777415513     -0.0105649125     0.0107193851     0.0465714073     32.7481880187     77.4879837036     -69.6653900146
218   2    0    0     -0.0167602658     -9.8071498870     -0.2825301933     0.0000878945     0.0032624220     0.0279289960     32.7481880187     77.4879837036     -69.6653900146
218 208    0    0     -0.0167602658     -9.8071498870     -0.2825301933     0.0000878945     0.0032624220     0.0279289960     32.7481880187     77.4879837036     -69.6653900146
219 160    0    0     -0.0047886476     -9.8167276382     -0.2346437215     0.0352421545     -0.0087219848     -0.0016325431     32.7481880187     77.4879837036     -69.6653900146
220 112    0    0     0.0071829710     -9.7999668121     -0.2154891252     0.0749238586     -0.0180431900     -0.0258676767     32.7481880187     77.4879837036     -69.6653900146
221  64    0    0     0.0071829710     -9.7999668121     -0.2154891252     0.0749238586     -0.0180431900     -0.0258676767     32.7481880187     77.4879837036     -69.6653900146
222  16    0    0     0.0287318849     -9.8119382858     -0.2298550844     0.0959631538     -0.0249675154     -0.0405152845     32.7481880187     77.4879837036     -69.6653900146
222 224    0    0     0.0191545906     -9.7808122634     -0.1963345432     0.1178014159     -0.0313591980     -0.0527660131     32.7481880187     77.4879837036     -69.6653900146
223 176    0    0     0.0191545906     -9.7808122634     -0.1963345432     0.1178014159     -0.0313591980     -0.0527660131     32.7481880187     77.4879837036     -69.6653900146
224 129    0    0     0.0287318849     -9.7712354660     -0.1460537433     0.1252583742     -0.0393488044     -0.0682125806     32.7481880187     77.4879837036     -69.6653900146
225  81    0    0     0.0670410633     -9.7760238647     -0.1556310415     0.1167361259     -0.0473384094     -0.0855233955     32.7481880187     77.4879837036     -69.6653900146
226  33    0    0     0.0670410633     -9.7760238647     -0.1556310415     0.1167361259     -0.0473384094     -0.0855233955     32.7481880187     77.4879837036     -69.6653900146
226 242    0    0     0.0861956501     -9.7137708663     -0.0550694465     0.0948978710     -0.0579912137     -0.0924477195     32.7481880187     77.4879837036     -69.6653900146
227 194    0    0     0.1125332117     -9.7353200912     -0.0742240333     0.0618741750     -0.0396151208     -0.0940456390     32.7481880187     77.4879837036     -69.6653900146
228 146    0    0     0.1125332117     -9.7353200912     -0.0742240333     0.0618741750     -0.0396151208     -0.0940456390     32.7481880187     77.4879837036     -69.6653900146
229  98    0    0     0.1508424043     -9.7472915649     -0.1077445626     0.0504224061     -0.0273643970     -0.0820612335     33.2735595703     78.7179489135     -69.8340682983
230  50    0    0     0.1364764571     -9.7640523910     -0.0526751232     0.0437644052     -0.0225706338     -0.0738053035     33.2735595703     78.7179489135     -69.8340682983
231   3    0    0     0.1364764571     -9.7640523910     -0.0526751232     0.0437644052     -0.0225706338     -0.0738053035     33.2735595703     78.7179489135     -69.8340682983
231 211    0    0     0.1676026582     -9.7520809173     -0.0383091812     0.0229914283     -0.0196411132     -0.0666146659     33.2735595703     78.7179489135     -69.8340682983
232 163    0    0     0.2059118509     -9.7377147674     -0.0143659424     -0.0126954734     -0.0092546262     -0.0437111282     33.2735595703     78.7179489135     -69.8340682983
233 116    0    0     0.2059118509     -9.7377147674     -0.0143659424     -0.0126954734     -0.0092546262     -0.0437111282     33.2735595703     78.7179489135     -69.8340682983
234  68    0    0     0.1915459060     -9.7592630386     -0.0622524166     -0.0624973392     0.0045940227     -0.0064263057     33.2735595703     78.7179489135     -69.8340682983
235  20    0    0     0.1843629074     -9.8071498870     -0.1436594247     -0.0846019172     0.0197742710     0.0308585166     33.2735595703     78.7179489135     -69.8340682983
