# Supplementary material for: A localization method for wireless capsule endoscopy using side wall cameras and IMU sensor
Source: Sci Rep. 2021 May 27;11:11204. doi: 10.1038/s41598-021-90523-w (PMC8160358; doi:10.1038/s41598-021-90523-w)
Supplement: Supplementary file 1 — Supplementary Information. [file 41598_2021_90523_MOESM1_ESM.zip › data/T_2]

159 193    0    0     0.3926690864     -9.7951784133     0.6440730571     -0.2666077375     -0.0789972066     -0.0289356803     35.5501747131     77.4879837036     -76.4126358032
160 146    0    0     0.3591485500     -9.7257432937     0.6416787624     -0.2655424594     -0.0803288173     -0.0065647864     35.5501747131     77.4879837036     -76.4126358032
161  98    0    0     0.3591485500     -9.7257432937     0.6416787624     -0.2655424594     -0.0803288173     -0.0065647864     35.5501747131     77.4879837036     -76.4126358032
162  50    0    0     0.3567542552     -9.7712354660     0.6129468917     -0.2732657432     -0.0781982517     -0.0047005453     35.5501747131     77.4879837036     -76.4126358032
163   3    0    0     0.3280223608     -9.7568693161     0.6368901252     -0.2610150337     -0.0715402507     -0.0108259094     35.5501747131     77.4879837036     -76.4126358032
163 211    0    0     0.3280223608     -9.7568693161     0.6368901252     -0.2610150337     -0.0715402507     -0.0108259094     35.5501747131     77.4879837036     -76.4126358032
164 163    0    0     0.3304166793     -9.7951784133     0.6033696174     -0.2623466253     -0.0750024080     -0.0393221664     34.3243064880     76.9608535766     -75.5692291259
165 115    0    0     0.3567542552     -9.7879953384     0.6105525493     -0.2540906906     -0.0715402507     -0.0521055316     34.3243064880     76.9608535766     -75.5692291259
166  67    0    0     0.3567542552     -9.7879953384     0.6105525493     -0.2540906906     -0.0715402507     -0.0521055316     34.3243064880     76.9608535766     -75.5692291259
167  19    0    0     0.3998520660     -9.7856006622     0.5913979530     -0.2434378862     -0.0675454425     -0.0531708145     34.3243064880     76.9608535766     -75.5692291259
167 227    0    0     0.3902747631     -9.7616577148     0.6081582069     -0.2271923542     -0.0654148817     -0.0382568836     34.3243064880     76.9608535766     -75.5692291259
168 179    0    0     0.3902747631     -9.7616577148     0.6081582069     -0.2271923542     -0.0654148817     -0.0382568836     34.3243064880     76.9608535766     -75.5692291259
169 132    0    0     0.3806974601     -9.7377147674     0.6129468917     -0.2202680349     -0.0699423265     -0.0273377561     34.3243064880     76.9608535766     -75.5692291259
170  84    0    0     0.3950634002     -9.7927837371     0.6057639122     -0.2253281116     -0.0694096946     -0.0329304814     34.3243064880     76.9608535766     -75.5692291259
171  36    0    0     0.3950634002     -9.7927837371     0.6057639122     -0.2253281116     -0.0694096946     -0.0329304814     34.3243064880     76.9608535766     -75.5692291259
171 244    0    0     0.4022463798     -9.7496862411     0.6488616943     -0.2279913187     -0.0662138462     -0.0228103160     34.3243064880     76.9608535766     -75.5692291259
172 197    0    0     0.3687258243     -9.7257432937     0.5985808849     -0.2386441230     -0.0715402507     -0.0198807945     36.0755462646     76.2580108642     -75.2318725585
173 149    0    0     0.3687258243     -9.7257432937     0.5985808849     -0.2386441230     -0.0715402507     -0.0198807945     36.0755462646     76.2580108642     -75.2318725585
174 101    0    0     0.3591485500     -9.7520809173     0.5818206787     -0.2482316493     -0.0787308931     -0.0217450356     36.0755462646     76.2580108642     -75.2318725585
175  53    0    0     0.3974577426     -9.7856006622     0.5985808849     -0.2450358152     -0.0744697666     -0.0305335998     36.0755462646     76.2580108642     -75.2318725585
176   5    0    0     0.3974577426     -9.7856006622     0.5985808849     -0.2450358152     -0.0744697666     -0.0305335998     36.0755462646     76.2580108642     -75.2318725585
176 213    0    0     0.4261896133     -9.8023614883     0.6105525493     -0.2338503599     -0.0646159267     -0.0198807945     36.0755462646     76.2580108642     -75.2318725585
177 165    0    0     0.3519655704     -9.6922225952     0.6249184608     -0.2200017213     -0.0547620773     0.0078165016     36.0755462646     76.2580108642     -75.2318725585
178 117    0    0     0.3519655704     -9.6922225952     0.6249184608     -0.2200017213     -0.0547620773     0.0078165016     36.0755462646     76.2580108642     -75.2318725585
179  69    0    0     0.3471769332     -9.7377147674     0.6416787624     -0.2410409927     -0.0707412910     0.0019574584     36.0755462646     76.2580108642     -75.2318725585
180  21    0    0     0.3974577426     -9.7999668121     0.5866093158     -0.2647435188     -0.0755350542     -0.0126901507     35.0247993469     77.6636886596     -77.2560424804
180 229    0    0     0.3974577426     -9.7999668121     0.5866093158     -0.2647435188     -0.0755350542     -0.0126901507     35.0247993469     77.6636886596     -77.2560424804
181 181    0    0     0.4118237018     -9.7927837371     0.5818206787     -0.2626129388     -0.0683444070     0.0008921783     35.0247993469     77.6636886596     -77.2560424804
182 133    0    0     0.2753472328     -9.6491241455     0.6321014881     -0.2458347797     -0.1053629040     0.0717333412     35.0247993469     77.6636886596     -77.2560424804
183  85   -1    0     0.2753472328     -9.6491241455     0.6321014881     -0.2458347797     -0.1053629040     0.0717333412     35.0247993469     77.6636886596     -77.2560424804
184  37   -1    0     0.4357668876     -9.7065887451     0.5267512321     -0.2708688735     -0.2025697708     0.1367154598     35.0247993469     77.6636886596     -77.2560424804
184 245   -1    0     0.3783031463     -9.8239097595     0.5937922477     -0.2692709445     -0.1136188387     0.1351175427     35.0247993469     77.6636886596     -77.2560424804
185 197   -3    0     0.3783031463     -9.8239097595     0.5937922477     -0.2692709445     -0.1136188387     0.1351175427     35.0247993469     77.6636886596     -77.2560424804
186 149   -4    0     0.2346437215     -9.7496862411     0.5506944656     -0.2578191757     -0.1916506385     0.1026264786     35.0247993469     77.6636886596     -77.2560424804
187 102   -7   -1     0.1987288665     -9.7664461135     0.5075965881     -0.2506285190     -0.1943138313     0.0733312654     35.5501747131     77.1365661621     -76.0752792358
188  54   -8   -1     0.1987288665     -9.7664461135     0.5075965881     -0.2506285190     -0.1943138313     0.0733312654     35.5501747131     77.1365661621     -76.0752792358
189   7   -8    0     0.2226721048     -9.7903900146     0.5650603771     -0.2343830108     -0.1160157203     0.0767934274     35.5501747131     77.1365661621     -76.0752792358
189 215   -7    0     0.1005615949     -9.7568693161     0.5698490142     -0.2327850818     -0.1037649869     0.0195345888     35.5501747131     77.1365661621     -76.0752792358
190 167   -3    0     0.1005615949     -9.7568693161     0.5698490142     -0.2327850818     -0.1037649869     0.0195345888     35.5501747131     77.1365661621     -76.0752792358
191 119   -3    0     0.1484480619     -9.7281370162     0.5890036106     -0.2394430875     -0.0720728874     -0.0052331852     35.5501747131     77.1365661621     -76.0752792358
192  72   -2    0     0.2202777862     -9.7856006622     0.5506944656     -0.2554223060     -0.0579579257     -0.0499749708     35.5501747131     77.1365661621     -76.0752792358
193  24    0    0     0.2202777862     -9.7856006622     0.5506944656     -0.2554223060     -0.0579579257     -0.0499749708     35.5501747131     77.1365661621     -76.0752792358
193 232    0    0     0.2107004880     -9.7377147674     0.5626660346     -0.2551559925     -0.0603548049     -0.0699489831     35.5501747131     77.1365661621     -76.0752792358
194 184    0    0     0.2226721048     -9.6922225952     0.5602717399     -0.2687382936     -0.0731381702     -0.0875261116     34.3243064880     76.9608535766     -76.9186859130
195 136    0    0     0.2226721048     -9.6922225952     0.5602717399     -0.2687382936     -0.0731381702     -0.0875261116     34.3243064880     76.9608535766     -76.9186859130
196  89    0    0     0.2705585718     -9.7544746398     0.5147795677     -0.2975008773     -0.0923132228     -0.1085654020     34.3243064880     76.9608535766     -76.9186859130
197  41    0    0     0.3328109979     -9.8622188568     0.4621044635     -0.3012293577     -0.0901826667     -0.1112286090     34.3243064880     76.9608535766     -76.9186859130
197 249    0    0     0.3328109979     -9.8622188568     0.4621044635     -0.3012293577     -0.0901826667     -0.1112286090     34.3243064880     76.9608535766     -76.9186859130
198 201    0    0     0.3352053165     -9.7712354660     0.5099909305     -0.2676730155     -0.0795298528     -0.0891240310     34.3243064880     76.9608535766     -76.9186859130
199 152    0    0     0.3208393812     -9.6898279190     0.5171739578     -0.2474326848     -0.0811277770     -0.0792701911     34.3243064880     76.9608535766     -76.9186859130
200 105    0    0     0.3208393812     -9.6898279190     0.5171739578     -0.2474326848     -0.0811277770     -0.0792701911     34.3243064880     76.9608535766     -76.9186859130
201  57    0    0     0.3878804397     -9.8286991119     0.4621044635     -0.2373125314     -0.0678117656     -0.0798028230     34.3243064880     76.9608535766     -76.9186859130
202   9    0    0     0.3687258243     -9.8646135330     0.4836534023     -0.1904401779     -0.0491693544     -0.0486433744     35.1999244689     77.8394012451     -76.0752792358
202 217    0    0     0.3687258243     -9.8646135330     0.4836534023     -0.1904401779     -0.0491693544     -0.0486433744     35.1999244689     77.8394012451     -76.0752792358
203 170    0    0     0.3854861259     -9.8861627578     0.4597101688     -0.1443667888     -0.0419787120     -0.0134891104     35.1999244689     77.8394012451     -76.0752792358
204 122    0    0     0.3830918121     -9.7999668121     0.5459058284     -0.0868416309     -0.0126834928     0.0403075599     35.1999244689     77.8394012451     -76.0752792358
205  74    0    0     0.3830918121     -9.7999668121     0.5459058284     -0.0868416309     -0.0126834928     0.0403075599     35.1999244689     77.8394012451     -76.0752792358
206  26    0    0     0.3232336997     -9.7065887451     0.5746376991     -0.0663349723     -0.0014980472     0.0847830295     35.1999244689     77.8394012451     -76.0752792358
206 233    0    0     0.2873188495     -9.7472915649     0.5890036106     -0.0708624267     -0.0020306854     0.1116813659     35.1999244689     77.8394012451     -76.0752792358
207 185    0    0     0.2873188495     -9.7472915649     0.5890036106     -0.0708624267     -0.0020306854     0.1116813659     35.1999244689     77.8394012451     -76.0752792358
208 137    0    0     0.2657699346     -9.7760238647     0.6632276535     -0.0684655427     0.0115516448     0.1247310519     35.1999244689     77.8394012451     -76.0752792358
209  89    0    0     0.2322494029     -9.7664461135     0.7278743743     -0.0804499530     0.0040946788     0.1303237795     35.1999244689     77.8394012451     -76.0752792358
210  41    0    0     0.2322494029     -9.7664461135     0.7278743743     -0.0804499530     0.0040946788     0.1303237795     35.1999244689     77.8394012451     -76.0752792358
210 249    0    0     0.1125332117     -9.7065887451     0.7182971000     -0.1025545120     -0.0073570909     0.1026264786     36.6009178161     78.5422439575     -76.7500000000
211 199    0    0     0.4381612300     -9.8358821868     0.7829438209     -0.1177347779     0.0099537191     0.0504277276     36.6009178161     78.5422439575     -76.7500000000
212 150    0    0     0.4381612300     -9.8358821868     0.7829438209     -0.1177347779     0.0099537191     0.0504277276     36.6009178161     78.5422439575     -76.7500000000
213 101    0    0     0.1221105098     -9.7137708663     0.7398460388     -0.1145389199     0.0512333440     0.0040880198     36.6009178161     78.5422439575     -76.7500000000
214  51    0    0     -0.0119716191     -9.6922225952     0.7685779571     -0.1270559787     0.0453743028     -0.0260061597     36.6009178161     78.5422439575     -76.7500000000
215   2    0    0     -0.0119716191     -9.6922225952     0.7685779571     -0.1270559787     0.0453743028     -0.0260061597     36.6009178161     78.5422439575     -76.7500000000
215 209    0    0     0.0909842967     -9.6850395202     0.8380132675     -0.1576828002     -0.0022970066     -0.0276040792     36.6009178161     78.5422439575     -76.7500000000
216 159    0    0     0.1125332117     -9.6682786941     0.8595622062     -0.1962992191     -0.0454408740     -0.0403874444     36.6009178161     78.5422439575     -76.7500000000
217 111    0    0     0.1125332117     -9.6682786941     0.8595622062     -0.1962992191     -0.0454408740     -0.0403874444     36.6009178161     78.5422439575     -76.7500000000
218  62    0    0     0.1388707752     -9.6563072204     0.8475905418     -0.2471663713     -0.0773992919     -0.0760743522     36.2506675720     77.4879837036     -78.4368133544
219  14    0    0     0.1819685935     -9.7017993927     0.7973098278     -0.2996314525     -0.1080261116     -0.1106959700     36.2506675720     77.4879837036     -78.4368133544
219 223    0    0     0.1819685935     -9.7017993927     0.7973098278     -0.2996314525     -0.1080261116     -0.1106959700     36.2506675720     77.4879837036     -78.4368133544
220 175    0    0     0.2322494029     -9.7448978424     0.7230857849     -0.3267961025     -0.1309296488     -0.1242782950     36.2506675720     77.4879837036     -78.4368133544
221 128    0    0     0.2873188495     -9.7592630386     0.7230857849     -0.3249318599     -0.1282664413     -0.1130928516     36.2506675720     77.4879837036     -78.4368133544
222  80    0    0     0.2873188495     -9.7592630386     0.7230857849     -0.3249318599     -0.1282664413     -0.1130928516     36.2506675720     77.4879837036     -78.4368133544
223  33    0    0     0.2801358699     -9.7712354660     0.6991425037     -0.3158769607     -0.1176136374     -0.0939177894     36.2506675720     77.4879837036     -78.4368133544
223 241    0    0     0.3040791034     -9.8430643081     0.6943538665     -0.2990987777     -0.1016344308     -0.0787375497     36.2506675720     77.4879837036     -78.4368133544
224 193    0    0     0.3040791034     -9.8430643081     0.6943538665     -0.2990987777     -0.1016344308     -0.0787375497     36.2506675720     77.4879837036     -78.4368133544
225 145    0    0     0.3328109979     -9.8334875106     0.6608333587     -0.2642108440     -0.0813940906     -0.0630246639     35.3750495910     77.6636886596     -76.2439575195
226  97    0    0     0.3280223608     -9.7975721359     0.6728049278     -0.2258607625     -0.0603548049     -0.0398548107     35.3750495910     77.6636886596     -76.2439575195
227  50    0    0     0.3280223608     -9.7975721359     0.6728049278     -0.2258607625     -0.0603548049     -0.0398548107     35.3750495910     77.6636886596     -76.2439575195
228   2    0    0     0.3016848087     -9.7544746398     0.6991425037     -0.1989624214     -0.0507672786     -0.0041679053     35.3750495910     77.6636886596     -76.2439575195
228 209    0    0     0.2921074867     -9.7544746398     0.7254800796     -0.1869780063     -0.0462398338     0.0200672292     35.3750495910     77.6636886596     -76.2439575195
229 161    0    0     0.2921074867     -9.7544746398     0.7254800796     -0.1869780063     -0.0462398338     0.0200672292     35.3750495910     77.6636886596     -76.2439575195
230 113    0    0     0.2609812974     -9.7472915649     0.7590005874     -0.1925707340     -0.0515662384     0.0301873946     35.3750495910     77.6636886596     -76.2439575195
231  65    0    0     0.2370380401     -9.7137708663     0.7350573539     -0.1994950675     -0.0622190427     0.0227304315     35.3750495910     77.6636886596     -76.2439575195
232  17    0    0     0.2370380401     -9.7137708663     0.7350573539     -0.1994950675     -0.0622190427     0.0227304315     35.3750495910     77.6636886596     -76.2439575195
232 225    0    0     0.2705585718     -9.7832069396     0.7039311408     -0.2013592958     -0.0720728874     0.0080828218     36.7760391235     78.0151138305     -75.5692291259
233 176    0    0     0.2226721048     -9.7832069396     0.6895652294     -0.1803200149     -0.0694096946     -0.0015047035     36.7760391235     78.0151138305     -75.5692291259
234 128    0    0     0.2226721048     -9.7832069396     0.6895652294     -0.1803200149     -0.0694096946     -0.0015047035     36.7760391235     78.0151138305     -75.5692291259
235  81    0    0     0.2537982940     -9.7664461135     0.7733665466     -0.1531553506     -0.0691433668     -0.0196144723     36.7760391235     78.0151138305     -75.5692291259
236  33    0    0     0.2705585718     -9.8023614883     0.7613949298     -0.1382414226     -0.0659475278     -0.0307999229     36.7760391235     78.0151138305     -75.5692291259
236 242    0    0     0.2705585718     -9.8023614883     0.7613949298     -0.1382414226     -0.0659475278     -0.0307999229     36.7760391235     78.0151138305     -75.5692291259
237 194    0    0     0.2633756160     -9.7568693161     0.7877325057     -0.1174684524     -0.0582242441     -0.0278703975     36.7760391235     78.0151138305     -75.5692291259
238 147    0    0     0.2202777862     -9.7041940689     0.8428019523     -0.1062830090     -0.0614200830     -0.0230766344     36.7760391235     78.0151138305     -75.5692291259
239  99    0    0     0.2202777862     -9.7041940689     0.8428019523     -0.1062830090     -0.0614200830     -0.0230766344     36.7760391235     78.0151138305     -75.5692291259
240  51    0    0     0.2250664234     -9.6826448440     0.8667451858     -0.1297191619     -0.0869868183     -0.0230766344     36.7760391235     78.0151138305     -75.5692291259
241   3    0    0     0.2657699346     -9.7353200912     0.8571679115     -0.1630091905     -0.0939111423     -0.0390558481     36.6009178161     77.4879837036     -78.0994491577
241 211    0    0     0.2657699346     -9.7353200912     0.8571679115     -0.1630091905     -0.0939111423     -0.0390558481     36.6009178161     77.4879837036     -78.0994491577
242 163    0    0     0.2801358699     -9.7951784133     0.8691394805     -0.1901738548     -0.0928458595     -0.0417190504     36.6009178161     77.4879837036     -78.0994491577
243 115    0    0     0.2705585718     -9.7664461135     0.8499849319     -0.1867116928     -0.0848562622     -0.0318652033     36.6009178161     77.4879837036     -78.0994491577
244  67    0    0     0.2705585718     -9.7664461135     0.8499849319     -0.1867116928     -0.0848562622     -0.0318652033     36.6009178161     77.4879837036     -78.0994491577
245  20    0    0     0.1436594247     -9.9029226303     0.6464673995     -0.1552859306     -0.0758013725     -0.0331968021     36.6009178161     77.4879837036     -78.0994491577
245 228    0    0     0.3304166793     -9.7448978424     0.9649125099     -0.1246590852     -0.0696760082     -0.0505076122     36.6009178161     77.4879837036     -78.0994491577
246 180    0    0     0.3304166793     -9.7448978424     0.9649125099     -0.1246590852     -0.0696760082     -0.0505076122     36.6009178161     77.4879837036     -78.0994491577
247 132    0    0     0.2681642532     -9.7784175872     0.9385748863     -0.1715314388     -0.0781982517     -0.0310662412     36.6009178161     77.4879837036     -78.0994491577
248  85    0    0     0.2873188495     -9.7664461135     0.9266032218     -0.1579491138     -0.0715402507     -0.0390558481     36.4257926940     76.2580108642     -77.5934066772
249  37    0    0     0.2873188495     -9.7664461135     0.9266032218     -0.1579491138     -0.0715402507     -0.0390558481     36.4257926940     76.2580108642     -77.5934066772
249 245    0    0     0.2873188495     -9.7496862411     0.9266032218     -0.1475626230     -0.0646159267     -0.0369252872     36.4257926940     76.2580108642     -77.5934066772
250 197    0    0     0.2849245071     -9.7041940689     1.0127989053     -0.1478289508     -0.0813940906     -0.0300009608     36.4257926940     76.2580108642     -77.5934066772
251 149    0    0     0.2849245071     -9.7041940689     1.0127989053     -0.1478289508     -0.0813940906     -0.0300009608     36.4257926940     76.2580108642     -77.5934066772
252 100    0    0     0.2777415513     -9.6706733703     1.0223761796     -0.1749936103     -0.0891173744     -0.0204134345     36.4257926940     76.2580108642     -77.5934066772
253  52   -1    2     0.4597101688     -9.2492723464     -0.1939402198     -0.3915119171     -0.2481105089     -0.0776722669     36.4257926940     76.2580108642     -77.5934066772
254   5   -4   15     0.4597101688     -9.2492723464     -0.1939402198     -0.3915119171     -0.2481105089     -0.0776722669     36.4257926940     76.2580108642     -77.5934066772
254 213   -7   29     0.2825301933     -9.8837680816     1.2450482845     -0.6341295242     -0.4188217639     -0.2108323335     36.4257926940     76.2580108642     -77.5934066772
255 166   -9   38     0.5219625949     -9.9939069747     0.9218146324     -0.5015021324     -0.2997766017     -0.0608941030     35.3750495910     76.9608535766     -77.2560424804
  0 118   -9   41     0.5219625949     -9.9939069747     0.9218146324     -0.5015021324     -0.2997766017     -0.0608941030     35.3750495910     76.9608535766     -77.2560424804
  1  69   -6   37     0.4285839557     -9.8310928344     0.6632276535     -0.3542270660     -0.1498383760     -0.0473117685     35.3750495910     76.9608535766     -77.2560424804
  2  21   -5   32     0.5195682525     -9.8741912841     0.8858997344     -0.3062894344     -0.0992375469     -0.0611604166     35.3750495910     76.9608535766     -77.2560424804
  2 229   -5   29     0.5195682525     -9.8741912841     0.8858997344     -0.3062894344     -0.0992375469     -0.0611604166     35.3750495910     76.9608535766     -77.2560424804
  3 181   -4   27     0.4501328468     -9.7401084899     0.7206914424     -0.2120121002     -0.0028296484     -0.0358600020     35.3750495910     76.9608535766     -77.2560424804
  4 132   -5   26     0.4357668876     -9.6587018966     0.6129468917     -0.1861790466     0.0094210767     -0.0305335998     35.3750495910     76.9608535766     -77.2560424804
  5  84   -6   27     0.4357668876     -9.6587018966     0.6129468917     -0.1861790466     0.0094210767     -0.0305335998     35.3750495910     76.9608535766     -77.2560424804
  6  35   -7   28     0.3567542552     -9.7448978424     0.7637892246     -0.2133437156     -0.0180098991     -0.0401211214     35.3750495910     76.9608535766     -77.2560424804
  6 243   -7   32     0.3328109979     -9.7496862411     0.5913979530     -0.2314534664     -0.0619527244     -0.0150870313     34.4994277954     76.7851409912     -77.4247283935
  7 196   -7   34     0.3328109979     -9.7496862411     0.5913979530     -0.2314534664     -0.0619527244     -0.0150870313     34.4994277954     76.7851409912     -77.4247283935
  8 148   -7   37     0.3495712518     -9.6898279190     0.5123852729     -0.2447694778     -0.0579579257     -0.0534371376     34.4994277954     76.7851409912     -77.4247283935
  9 101   -7   41     0.3064734458     -9.7281370162     0.7063254833     -0.2823206138     -0.0726055240     -0.0808681106     34.4994277954     76.7851409912     -77.4247283935
 10  53   -5   43     0.3064734458     -9.7281370162     0.7063254833     -0.2823206138     -0.0726055240     -0.0808681106     34.4994277954     76.7851409912     -77.4247283935
 11   5   -3   47     0.3399939537     -9.7736291885     0.8092814445     -0.2969682502     -0.0992375469     -0.0619593811     34.4994277954     76.7851409912     -77.4247283935
 11 213   -3   50     0.4309782505     -9.8286991119     0.7973098278     -0.2871143817     -0.1205431580     -0.0454475307     34.4994277954     76.7851409912     -77.4247283935
 12 165   -4   48     0.4309782505     -9.8286991119     0.7973098278     -0.2871143817     -0.1205431580     -0.0454475307     34.4994277954     76.7851409912     -77.4247283935
 13 118   -5   47     0.4908363342     -9.8622188568     0.8332246780     -0.2274586677     -0.0576915979     -0.0603614568     34.4994277954     76.7851409912     -77.4247283935
 14  70   -4   47     0.3519655704     -9.6491241455     0.5099909305     -0.2066857099     -0.0174772558     -0.0537034559     34.8496780395     76.0823059082     -77.0873641967
 15  21   -1   45     0.3519655704     -9.6491241455     0.5099909305     -0.2066857099     -0.0174772558     -0.0537034559     34.8496780395     76.0823059082     -77.0873641967
 15 229    0   47     0.3040791034     -9.6179981231     0.5913979530     -0.2714015007     -0.0441092681     -0.0603614568     34.8496780395     76.0823059082     -77.0873641967
 16 181    0   52     0.5339341640     -9.8526420593     0.9673068046     -0.3110831975     -0.0531641578     -0.0542360877     34.8496780395     76.0823059082     -77.0873641967
 17 133    1   54     0.5339341640     -9.8526420593     0.9673068046     -0.3110831975     -0.0531641578     -0.0542360877     34.8496780395     76.0823059082     -77.0873641967
 18  85    0   54     0.4621044635     -9.7544746398     0.6943538665     -0.2543570041     -0.0038949287     -0.0305335998     34.8496780395     76.0823059082     -77.0873641967
 19  36    1   55     0.3878804397     -9.7353200912     0.5602717399     -0.2469000577     0.0051599555     -0.0398548107     34.8496780395     76.0823059082     -77.0873641967
 19 243    3   55     0.3878804397     -9.7353200912     0.5602717399     -0.2469000577     0.0051599555     -0.0398548107     34.8496780395     76.0823059082     -77.0873641967
 20 195    4   57     0.5075965881     -9.8047552108     0.8092814445     -0.2777931928     -0.0145477352     -0.0483770513     34.8496780395     76.0823059082     -77.0873641967
 21 147    3   60     0.4692874431     -9.7568693161     0.6560447216     -0.2562212705     -0.0228036618     -0.0241419172     34.8496780395     76.0823059082     -77.0873641967
 22  99    4   60     0.4692874431     -9.7568693161     0.6560447216     -0.2562212705     -0.0228036618     -0.0241419172     34.8496780395     76.0823059082     -77.0873641967
 23  51    3   59     0.5099909305     -9.8454589843     0.6823822021     -0.2437041997     0.0059589185     -0.0361263227     34.4994277954     77.1365661621     -76.7500000000
 24   2    2   58     0.4237952709     -9.7185602188     0.5004136562     -0.2287902832     0.0355204534     -0.0310662412     34.4994277954     77.1365661621     -76.7500000000
 24 208    3   58     0.4237952709     -9.7185602188     0.5004136562     -0.2287902832     0.0355204534     -0.0310662412     34.4994277954     77.1365661621     -76.7500000000
 25 159    1   61     0.4716817855     -9.7281370162     0.6033696174     -0.2575528621     0.0208728504     -0.0334631204     34.4994277954     77.1365661621     -76.7500000000
 26 111    2   63     0.4381612300     -9.7401084899     0.6392844200     -0.2442368507     0.0307266902     -0.0371916055     34.4994277954     77.1365661621     -76.7500000000
 27  61    4   64     0.4381612300     -9.7401084899     0.6392844200     -0.2442368507     0.0307266902     -0.0371916055     34.4994277954     77.1365661621     -76.7500000000
 28  12    5   65     0.4046407222     -9.7712354660     0.6656219959     -0.2226649284     0.0347214961     -0.0382568836     34.4994277954     77.1365661621     -76.7500000000
 28 219    6   65     0.3304166793     -9.6970109939     0.4716817855     -0.2450358152     0.0075568370     -0.0377242445     34.4994277954     77.1365661621     -76.7500000000
 29 169    6   68     0.3304166793     -9.6970109939     0.4716817855     -0.2450358152     0.0075568370     -0.0377242445     34.4994277954     77.1365661621     -76.7500000000
 30 120    6   72     0.5363285064     -9.7808122634     0.7278743743     -0.3094852924     -0.0478377580     -0.0190818328     35.3750495910     75.9065933227     -77.2560424804
 31  72    6   76     0.5530887603     -9.8119382858     0.8284359931     -0.2895112514     -0.0062918100     -0.0292019987     35.3750495910     75.9065933227     -77.2560424804
 32  24    7   78     0.5530887603     -9.8119382858     0.8284359931     -0.2895112514     -0.0062918100     -0.0292019987     35.3750495910     75.9065933227     -77.2560424804
 32 231    7   76     0.2873188495     -9.6994056701     0.4261896133     -0.2445031642     0.0269982099     -0.0262724781     35.3750495910     75.9065933227     -77.2560424804
 33 183    6   75     0.4980193138     -9.8310928344     0.7422403812     -0.2674067020     -0.0052265300     -0.0284030418     35.3750495910     75.9065933227     -77.2560424804
 34 135    8   76     0.4980193138     -9.8310928344     0.7422403812     -0.2674067020     -0.0052265300     -0.0284030418     35.3750495910     75.9065933227     -77.2560424804
 35  86    8   77     0.5483001708     -9.7784175872     0.7973098278     -0.2551559925     0.0107526814     -0.0475780916     35.3750495910     75.9065933227     -77.2560424804
 36  38    8   78     0.3950634002     -9.7999668121     0.7398460388     -0.2490306138     0.0166117215     -0.0409200859     35.3750495910     75.9065933227     -77.2560424804
 36 245   10   78     0.3950634002     -9.7999668121     0.7398460388     -0.2490306138     0.0166117215     -0.0409200859     35.3750495910     75.9065933227     -77.2560424804
 37 197    9   76     0.5818206787     -9.7544746398     0.8667451858     -0.2303881883     -0.0100202929     -0.0068311066     36.7760391235     76.2580108642     -77.2560424804
 38 148    9   72     0.4644988059     -9.6994056701     0.5650603771     -0.2247954845     -0.0310595870     0.0064849019     36.7760391235     76.2580108642     -77.2560424804
 39 100    9   71     0.4644988059     -9.6994056701     0.5650603771     -0.2247954845     -0.0310595870     0.0064849019     36.7760391235     76.2580108642     -77.2560424804
 40  51    9   72     0.5387228012     -9.7520809173     0.5219625949     -0.2831195831     -0.0803288173     0.0115449833     36.7760391235     76.2580108642     -77.2560424804
 41   3   10   75     0.6512560367     -9.8670082092     1.1612470149     -0.2959029674     -0.0574252796     -0.0097606287     36.7760391235     76.2580108642     -77.2560424804
 41 211   10   76     0.6512560367     -9.8670082092     1.1612470149     -0.2959029674     -0.0574252796     -0.0097606287     36.7760391235     76.2580108642     -77.2560424804
 42 163    8   74     0.6344957828     -9.7927837371     0.9744897842     -0.2141426563     0.0014314763     -0.0156196713     36.7760391235     76.2580108642     -77.2560424804
 43 115    6   69     0.4046407222     -9.7137708663     0.5698490142     -0.1933696937     0.0038283581     -0.0031026244     36.7760391235     76.2580108642     -77.2560424804
 44  67    6   65     0.4046407222     -9.7137708663     0.5698490142     -0.1933696937     0.0038283581     -0.0031026244     36.7760391235     76.2580108642     -77.2560424804
 45  18    6   62     0.5171739578     -9.7401084899     0.8739281654     -0.1912391281     -0.0153466939     -0.0105595886     35.9004211425     76.4337234497     -78.0994491577
 45 227    4   59     0.3950634002     -9.6730680465     0.6368901252     -0.2045551300     -0.0398481483     0.0008921783     35.9004211425     76.4337234497     -78.0994491577
 46 178    4   59     0.3950634002     -9.6730680465     0.6368901252     -0.2045551300     -0.0398481483     0.0008921783     35.9004211425     76.4337234497     -78.0994491577
 47 130    4   57     0.3878804397     -9.7496862411     0.6775936126     -0.2546233177     -0.0789972066     0.0224641108     35.9004211425     76.4337234497     -78.0994491577
 48  82    3   57     0.4142179965     -9.7784175872     0.8212530136     -0.2634119033     -0.1003028273     0.0187356290     35.9004211425     76.4337234497     -78.0994491577
 49  34    3   56     0.4142179965     -9.7784175872     0.8212530136     -0.2634119033     -0.1003028273     0.0187356290     35.9004211425     76.4337234497     -78.0994491577
 49 242    1   53     0.5985808849     -9.9053173065     0.8787168502     -0.2322524309     -0.0981722640     0.0128765845     35.9004211425     76.4337234497     -78.0994491577
 50 194    1   50     0.3998520660     -9.7113771438     0.4860476970     -0.2120121002     -0.0518325567     -0.0124238300     35.9004211425     76.4337234497     -78.0994491577
 51 146    1   50     0.3998520660     -9.7113771438     0.4860476970     -0.2120121002     -0.0518325567     -0.0124238300     35.9004211425     76.4337234497     -78.0994491577
 52  98    1   51     0.2681642532     -9.7425031661     0.6823822021     -0.2258607625     -0.0342554283     -0.0236092782     35.9004211425     76.4337234497     -78.0994491577
 53  51    2   52     0.4022463798     -9.7017993927     0.6488616943     -0.2437041997     -0.0627516794     0.0174040269     35.1999244689     77.8394012451     -76.4126358032
 54   3    3   55     0.4022463798     -9.7017993927     0.6488616943     -0.2437041997     -0.0627516794     0.0174040269     35.1999244689     77.8394012451     -76.4126358032
 54 211    2   56     0.6512560367     -9.9364433288     1.0343478918     -0.2913755226     -0.1069608330     0.0235293912     35.1999244689     77.8394012451     -76.4126358032
 55 163    1   56     0.3950634002     -9.7688407897     0.8619565010     -0.2378451585     -0.0566263198     0.0112786650     35.1999244689     77.8394012451     -76.4126358032
 56 115    3   55     0.3950634002     -9.7688407897     0.8619565010     -0.2378451585     -0.0566263198     0.0112786650     35.1999244689     77.8394012451     -76.4126358032
 57  67    3   52     0.6249184608     -9.8502473831     1.0008273124     -0.2181374788     -0.0598221588     0.0208661913     35.1999244689     77.8394012451     -76.4126358032
 58  19    3   46     0.3711201906     -9.7185602188     0.4357668876     -0.1811189651     -0.0177435755     0.0203335499     35.1999244689     77.8394012451     -76.4126358032
 58 227    4   45     0.3711201906     -9.7185602188     0.4357668876     -0.1811189651     -0.0177435755     0.0203335499     35.1999244689     77.8394012451     -76.4126358032
 59 179    4   45     0.3328109979     -9.6491241455     0.4836534023     -0.2098815441     -0.0100202929     -0.0129564702     35.1999244689     77.8394012451     -76.4126358032
 60 131    4   48     0.5770320415     -9.8119382858     0.9337862968     -0.2591507673     -0.0502346420     -0.0105595886     35.9004211425     75.0280456542     -77.0873641967
 61  83    2   50     0.5770320415     -9.8119382858     0.9337862968     -0.2591507673     -0.0502346420     -0.0105595886     35.9004211425     75.0280456542     -77.0873641967
 62  35    3   51     0.4716817855     -9.8047552108     0.6919595718     -0.2671403884     -0.0552947139     0.0115449833     35.9004211425     75.0280456542     -77.0873641967
 62 243    3   53     0.3878804397     -9.8598251342     0.8428019523     -0.2351819515     -0.0520988750     -0.0004394227     35.9004211425     75.0280456542     -77.0873641967
 63 195    2   50     0.3878804397     -9.8598251342     0.8428019523     -0.2351819515     -0.0520988750     -0.0004394227     35.9004211425     75.0280456542     -77.0873641967
 64 147    3   48     0.7087197780     -9.9125003814     0.9912500381     -0.1989624214     -0.0630179977     0.0110123443     35.9004211425     75.0280456542     -77.0873641967
 65  99    1   44     0.1292934894     -9.6179981231     0.1005615949     -0.1595470333     -0.0132161355     -0.0118911897     35.9004211425     75.0280456542     -77.0873641967
 66  51    2   45     0.1292934894     -9.6179981231     0.1005615949     -0.1595470333     -0.0132161355     -0.0118911897     35.9004211425     75.0280456542     -77.0873641967
 67   3    4   47     0.4357668876     -9.8622188568     0.7637892246     -0.2362472534     -0.0254668593     -0.0382568836     35.9004211425     75.0280456542     -77.0873641967
 67 211    5   51     0.4381612300     -9.6563072204     0.5267512321     -0.2796574115     -0.0225373387     -0.0113585484     36.0755462646     77.6636886596     -77.9307708740
 68 164    6   62     0.4381612300     -9.6563072204     0.5267512321     -0.2796574115     -0.0225373387     -0.0113585484     36.0755462646     77.6636886596     -77.9307708740
 69 116    7   66     0.3974577426     -9.7472915649     0.7781552314     -0.3302582502     -0.0720728874     -0.0031026244     36.0755462646     77.6636886596     -77.9307708740
 70  68    8   68     0.4190066337     -9.7784175872     0.6871709346     -0.2903102397     -0.0835246562     0.0331169128     36.0755462646     77.6636886596     -77.9307708740
 71  20    7   69     0.4190066337     -9.7784175872     0.6871709346     -0.2903102397     -0.0835246562     0.0331169128     36.0755462646     77.6636886596     -77.9307708740
 71 227    6   64     0.3974577426     -9.8071498870     0.6488616943     -0.2309208393     -0.0177435755     -0.0156196713     36.0755462646     77.6636886596     -77.9307708740
 72 179    6   62     0.2633756160     -9.6227865219     0.3064734458     -0.2138763427     0.0147474822     -0.0148207116     36.0755462646     77.6636886596     -77.9307708740
 73 132    6   63     0.2633756160     -9.6227865219     0.3064734458     -0.2138763427     0.0147474822     -0.0148207116     36.0755462646     77.6636886596     -77.9307708740
 74  84    7   64     0.4190066337     -9.6658849716     0.6488616943     -0.3030936241     -0.0265321445     -0.0073637475     36.0755462646     77.6636886596     -77.9307708740
 75  35    7   64     0.5291455268     -9.8167276382     1.1253321170     -0.3124147891     -0.0350543856     -0.0094943084     35.7252960205     76.6094360351     -77.9307708740
 75 243    6   63     0.5291455268     -9.8167276382     1.1253321170     -0.3124147891     -0.0350543856     -0.0094943084     35.7252960205     76.6094360351     -77.9307708740
 76 195    6   59     0.3615428924     -9.6227865219     0.4884420394     -0.2261270761     -0.0129498124     0.0040880198     35.7252960205     76.6094360351     -77.9307708740
 77 147    6   56     0.2897131729     -9.8215160369     0.6847765922     -0.2556886196     -0.0409134340     -0.0121575093     35.7252960205     76.6094360351     -77.9307708740
 78  99    4   53     0.2897131729     -9.8215160369     0.6847765922     -0.2556886196     -0.0409134340     -0.0121575093     35.7252960205     76.6094360351     -77.9307708740
 79  51    2   49     0.1005615949     -9.7185602188     0.4788647174     -0.2652761459     -0.0347880649     -0.0294683218     35.7252960205     76.6094360351     -77.9307708740
 80   3    3   50     0.4309782505     -9.8406705856     0.6464673995     -0.3140127420     -0.0670128107     -0.0097606287     35.7252960205     76.6094360351     -77.9307708740
 80 210    4   51     0.4309782505     -9.8406705856     0.6464673995     -0.3140127420     -0.0670128107     -0.0097606287     35.7252960205     76.6094360351     -77.9307708740
 81 162    5   49     0.3112620830     -9.7927837371     0.8475905418     -0.2564875841     -0.0113518941     -0.0393221664     35.7252960205     76.6094360351     -77.9307708740
 82 114    5   48     0.2801358699     -9.7305316925     0.4453442096     -0.2074846744     0.0046273136     -0.0315988802     35.1999244689     76.7851409912     -77.0873641967
 83  66    4   45     0.2801358699     -9.7305316925     0.4453442096     -0.2074846744     0.0046273136     -0.0315988802     35.1999244689     76.7851409912     -77.0873641967
 84  18    2   40     0.3926690864     -9.7592630386     0.5913979530     -0.2234638690     -0.0076234111     -0.0339957618     35.1999244689     76.7851409912     -77.0873641967
 84 226    1   39     0.1340821266     -9.7377147674     0.3064734458     -0.1970981788     0.0214054846     -0.0513065767     35.1999244689     76.7851409912     -77.0873641967
 85 178    1   39     0.1340821266     -9.7377147674     0.3064734458     -0.1970981788     0.0214054846     -0.0513065767     35.1999244689     76.7851409912     -77.0873641967
 86 130    0   40     -0.0790126848     -9.4934930801     -0.2633756160     -0.2295892477     0.0019641183     -0.0510402584     35.1999244689     76.7851409912     -77.0873641967
 87  82    2   46     0.1316878080     -9.8837680816     0.4716817855     -0.3747337102     -0.0811277770     -0.0505076122     35.1999244689     76.7851409912     -77.0873641967
 88  34    4   52     0.1316878080     -9.8837680816     0.4716817855     -0.3747337102     -0.0811277770     -0.0505076122     35.1999244689     76.7851409912     -77.0873641967
 88 243    7   59     0.4357668876     -9.7975721359     0.6201298236     -0.3512975692     -0.0688770484     -0.0411864089     35.1999244689     76.7851409912     -77.0873641967
 89 195   11   62     0.2226721048     -9.6874332427     0.1580253696     -0.2719341516     -0.0092213306     -0.0592961788     35.1999244689     76.7851409912     -77.0873641967
 90 147   10   59     0.2226721048     -9.6874332427     0.1580253696     -0.2719341516     -0.0092213306     -0.0592961788     35.1999244689     76.7851409912     -77.0873641967
 91 100    9   60     0.1676026582     -9.7856006622     0.2178834438     -0.2905765533     0.0024967529     -0.0851292324     36.0755462646     74.8523330688     -75.5692291259
 92  52   10   64     0.3423882961     -9.8286991119     0.3591485500     -0.3520965099     -0.0419787120     -0.0699489831     36.0755462646     74.8523330688     -75.5692291259
 93   4    7   68     0.3423882961     -9.8286991119     0.3591485500     -0.3520965099     -0.0419787120     -0.0699489831     36.0755462646     74.8523330688     -75.5692291259
 93 212    7   72     0.1149275422     -9.7664461135     0.1101388931     -0.3110831975     -0.0089550132     -0.0782049083     36.0755462646     74.8523330688     -75.5692291259
 94 165    8   76     0.4214009761     -9.8167276382     0.3998520660     -0.3291929960     -0.0238689398     -0.0672857809     36.0755462646     74.8523330688     -75.5692291259
 95 117    6   80     0.4214009761     -9.8167276382     0.3998520660     -0.3291929960     -0.0238689398     -0.0672857809     36.0755462646     74.8523330688     -75.5692291259
 96  69    8   82     0.3830918121     -9.7305316925     0.3471769332     -0.3060231208     0.0110190021     -0.0710142612     36.0755462646     74.8523330688     -75.5692291259
 97  20   11   84     0.2657699346     -9.7592630386     0.4453442096     -0.2729994297     0.0203402066     -0.0811344337     36.0755462646     74.8523330688     -75.5692291259
 97 229   11   83     0.2657699346     -9.7592630386     0.4453442096     -0.2729994297     0.0203402066     -0.0811344337     36.0755462646     74.8523330688     -75.5692291259
 98 181   11   79     0.3735145092     -9.7903900146     0.4668931484     -0.2650098323     0.0227370882     -0.0736774682     35.5501747131     77.1365661621     -75.4005508422
 99 133   10   78     0.4932306766     -9.6994056701     0.3543598890     -0.2580854892     0.0230034112     -0.0369252872     35.5501747131     77.1365661621     -75.4005508422
100  85    9   77     0.4932306766     -9.6994056701     0.3543598890     -0.2580854892     0.0230034112     -0.0369252872     35.5501747131     77.1365661621     -75.4005508422
101  36    9   77     0.4716817855     -9.7329254150     0.3160507440     -0.3065557479     -0.0286627054     -0.0172175908     35.5501747131     77.1365661621     -75.4005508422
101 245   10   80     0.4094293594     -9.7927837371     0.3998520660     -0.3414437294     -0.0579579257     -0.0092279872     35.5501747131     77.1365661621     -75.4005508422
102 197   12   82     0.4094293594     -9.7927837371     0.3998520660     -0.3414437294     -0.0579579257     -0.0092279872     35.5501747131     77.1365661621     -75.4005508422
103 150   13   84     0.6081582069     -9.7879953384     0.4597101688     -0.3715378999     -0.0832583332     0.0022237784     35.5501747131     77.1365661621     -75.4005508422
104 102   14   86     0.5626660346     -9.8358821868     0.6225241661     -0.3544933795     -0.0563600015     -0.0233429551     35.5501747131     77.1365661621     -75.4005508422
105  55   12   84     0.5626660346     -9.8358821868     0.6225241661     -0.3544933795     -0.0563600015     -0.0233429551     35.5501747131     77.1365661621     -75.4005508422
106   7   11   84     0.3950634002     -9.7401084899     0.3375996351     -0.2745973587     -0.0094876518     -0.0268051171     34.6745529174     78.0151138305     -74.8945083618
106 215   11   81     0.5411171436     -9.7999668121     0.2083061695     -0.2554223060     -0.0017643682     -0.0233429551     34.6745529174     78.0151138305     -74.8945083618
107 168   12   80     0.5411171436     -9.7999668121     0.2083061695     -0.2554223060     -0.0017643682     -0.0233429551     34.6745529174     78.0151138305     -74.8945083618
108 121   13   82     0.4405555725     -9.7209539413     0.1771799468     -0.2612813472     0.0096873970     -0.0156196713     34.6745529174     78.0151138305     -74.8945083618
109  73   13   82     0.4333725929     -9.7401084899     0.3974577426     -0.3006967306     -0.0134824538     -0.0374579238     34.6745529174     78.0151138305     -74.8945083618
110  25   13   86     0.4333725929     -9.7401084899     0.3974577426     -0.3006967306     -0.0134824538     -0.0374579238     34.6745529174     78.0151138305     -74.8945083618
110 233   11   87     0.5099909305     -9.7496862411     0.5818206787     -0.2895112514     -0.0385165500     -0.0094943084     34.6745529174     78.0151138305     -74.8945083618
111 186   11   85     0.6943538665     -9.8430643081     0.7973098278     -0.2405083656     -0.0390491914     0.0123439443     34.6745529174     78.0151138305     -74.8945083618
112 138   11   81     0.6943538665     -9.8430643081     0.7973098278     -0.2405083656     -0.0390491914     0.0123439443     34.6745529174     78.0151138305     -74.8945083618
113  90   10   73     0.5028079986     -9.7472915649     0.2992904472     -0.1808526515     -0.0156130170     0.0205998706     35.3750495910     78.0151138305     -75.5692291259
114  42    9   67     0.2274607658     -9.4096918106     0.4908363342     -0.1267896652     0.0214054846     -0.0363926434     35.3750495910     78.0151138305     -75.5692291259
114 250    7   64     0.2274607658     -9.4096918106     0.4908363342     -0.1267896652     0.0214054846     -0.0363926434     35.3750495910     78.0151138305     -75.5692291259
115 202    5   60     0.4908363342     -9.7425031661     0.5602717399     -0.1787220859     -0.0129498124     0.0016911385     35.3750495910     78.0151138305     -75.5692291259
116 154    4   58     0.4764704227     -9.7353200912     0.4764704227     -0.1885759353     -0.0236026191     0.0048869805     35.3750495910     78.0151138305     -75.5692291259
117 106    3   55     0.4764704227     -9.7353200912     0.4764704227     -0.1885759353     -0.0236026191     0.0048869805     35.3750495910     78.0151138305     -75.5692291259
118  58    2   51     0.4405555725     -9.8310928344     0.3878804397     -0.1992287445     -0.0305269432     0.0022237784     35.3750495910     78.0151138305     -75.5692291259
119  10    1   52     0.3208393812     -9.7257432937     0.2921074867     -0.2125447273     -0.0598221588     0.0115449833     35.3750495910     78.0151138305     -75.5692291259
119 218    0   53     0.3208393812     -9.7257432937     0.2921074867     -0.2125447273     -0.0598221588     0.0115449833     35.3750495910     78.0151138305     -75.5692291259
120 170    0   54     0.3735145092     -9.7616577148     0.3830918121     -0.2732657432     -0.1205431580     0.0011584982     35.3750495910     78.0151138305     -75.5692291259
121 122   -1   56     0.6680163383     -9.8598251342     0.5698490142     -0.2913755226     -0.1370550155     0.0064849019     35.1999244689     77.4879837036     -74.3884658813
122  75   -2   53     0.6680163383     -9.8598251342     0.5698490142     -0.2913755226     -0.1370550155     0.0064849019     35.1999244689     77.4879837036     -74.3884658813
123  27   -1   52     0.5243568897     -9.7664461135     0.4405555725     -0.2234638690     -0.0510335969     0.0038217000     35.1999244689     77.4879837036     -74.3884658813
123 234   -1   49     0.3208393812     -9.7065887451     0.2394323587     -0.1760588884     -0.0126834928     -0.0161523103     35.1999244689     77.4879837036     -74.3884658813
124 187   -1   46     0.3208393812     -9.7065887451     0.2394323587     -0.1760588884     -0.0126834928     -0.0161523103     35.1999244689     77.4879837036     -74.3884658813
125 140    0   45     0.3567542552     -9.7808122634     0.4237952709     -0.2231975555     -0.0566263198     -0.0358600020     35.1999244689     77.4879837036     -74.3884658813
126  92    0   43     0.4166123390     -9.8143329620     0.5866093158     -0.2439705371     -0.0656812095     -0.0395884876     35.1999244689     77.4879837036     -74.3884658813
127  44    0   43     0.4166123390     -9.8143329620     0.5866093158     -0.2439705371     -0.0656812095     -0.0395884876     35.1999244689     77.4879837036     -74.3884658813
127 253    0   41     0.4190066337     -9.7903900146     0.4166123390     -0.2303881883     -0.0515662384     -0.0329304814     35.1999244689     77.4879837036     -74.3884658813
128 205    0   39     0.4118237018     -9.8143329620     0.3256280183     -0.2375788450     -0.0592895221     -0.0305335998     36.6009178161     77.4879837036     -75.4005508422
129 157    0   38     0.4118237018     -9.8143329620     0.3256280183     -0.2375788450     -0.0592895221     -0.0305335998     36.6009178161     77.4879837036     -75.4005508422
130 109    1   36     0.4644988059     -9.8310928344     0.3950634002     -0.2255944252     -0.0590231990     -0.0329304814     36.6009178161     77.4879837036     -75.4005508422
131  61    1   35     0.5483001708     -9.8119382858     0.7159028053     -0.1872443199     -0.0244015789     -0.0236092782     36.6009178161     77.4879837036     -75.4005508422
132  13    0   33     0.5483001708     -9.8119382858     0.7159028053     -0.1872443199     -0.0244015789     -0.0236092782     36.6009178161     77.4879837036     -75.4005508422
132 221    0   32     0.3783031463     -9.6754617691     0.5267512321     -0.1757925748     -0.0132161355     -0.0108259094     36.6009178161     77.4879837036     -75.4005508422
133 173    0   30     0.3878804397     -9.7568693161     0.6273128509     -0.2048214673     -0.0598221588     -0.0060321464     36.6009178161     77.4879837036     -75.4005508422
134 125    0   25     0.3878804397     -9.7568693161     0.6273128509     -0.2048214673     -0.0598221588     -0.0060321464     36.6009178161     77.4879837036     -75.4005508422
135  78    0   22     0.3926690864     -9.7736291885     0.2945018005     -0.2215996265     -0.1096240282     -0.0105595886     36.6009178161     77.4879837036     -75.4005508422
136  29    0   17     0.4453442096     -9.7353200912     0.0430978250     -0.2263934135     -0.1192115545     -0.0276040792     35.9004211425     77.4879837036     -75.4005508422
136 237    0   17     0.4453442096     -9.7353200912     0.0430978250     -0.2263934135     -0.1192115545     -0.0276040792     35.9004211425     77.4879837036     -75.4005508422
137 189    0   19     0.4908363342     -9.7951784133     0.6153411865     -0.2397094011     -0.1008354663     -0.0377242445     35.9004211425     77.4879837036     -75.4005508422
138 142    0   22     0.4453442096     -9.7401084899     0.5674547195     -0.2205343484     -0.0877857780     -0.0041679053     35.9004211425     77.4879837036     -75.4005508422
139  93   -1   22     0.4453442096     -9.7401084899     0.5674547195     -0.2205343484     -0.0877857780     -0.0041679053     35.9004211425     77.4879837036     -75.4005508422
140  45   -2   19     0.4453442096     -9.8095445632     0.6416787624     -0.2231975555     -0.0987049007     0.0048869805     35.9004211425     77.4879837036     -75.4005508422
140 252   -2   16     0.3304166793     -9.7209539413     0.3543598890     -0.2117457866     -0.1130861997     0.0315189957     35.9004211425     77.4879837036     -75.4005508422
141 204    0   11     0.3304166793     -9.7209539413     0.3543598890     -0.2117457866     -0.1130861997     0.0315189957     35.9004211425     77.4879837036     -75.4005508422
142 157    0   10     0.4190066337     -9.7808122634     0.2681642532     -0.2492969274     -0.1258695602     0.0080828218     35.9004211425     77.4879837036     -75.4005508422
143 109    0   10     0.4549215316     -9.7903900146     0.3352053165     -0.2570202112     -0.1141514778     -0.0086953468     35.3750495910     75.5551757812     -76.2439575195
144  61    0   10     0.4549215316     -9.7903900146     0.3352053165     -0.2570202112     -0.1141514778     -0.0086953468     35.3750495910     75.5551757812     -76.2439575195
145  14    0   12     0.4621044635     -9.7448978424     0.2011231899     -0.2482316493     -0.0960416984     -0.0150870313     35.3750495910     75.5551757812     -76.2439575195
145 222    0   14     0.4285839557     -9.9196834564     0.3016848087     -0.2226649284     -0.0582242441     -0.0310662412     35.3750495910     75.5551757812     -76.2439575195
146 175   -1   14     0.4285839557     -9.9196834564     0.3016848087     -0.2226649284     -0.0582242441     -0.0310662412     35.3750495910     75.5551757812     -76.2439575195
147 128   -1   17     0.2968961238     -9.6467304229     0.3998520660     -0.1385077476     0.0120842790     -0.0981789207     35.3750495910     75.5551757812     -76.2439575195
148  80   -1   18     0.4860476970     -9.8071498870     0.3375996351     -0.2271923542     -0.0574252796     -0.0345284032     35.3750495910     75.5551757812     -76.2439575195
149  32   -1   18     0.4860476970     -9.8071498870     0.3375996351     -0.2271923542     -0.0574252796     -0.0345284032     35.3750495910     75.5551757812     -76.2439575195
149 240   -1   21     0.3974577426     -9.6587018966     0.2466153383     -0.2325187683     -0.0369186282     -0.0196144723     35.3750495910     75.5551757812     -76.2439575195
150 193    0   22     0.4549215316     -9.7736291885     0.4309782505     -0.2679393291     -0.0361196708     -0.0379905652     36.2506675720     77.1365661621     -75.4005508422
151 146   -1   23     0.4549215316     -9.7736291885     0.4309782505     -0.2679393291     -0.0361196708     -0.0379905652     36.2506675720     77.1365661621     -75.4005508422
152  98   -1   24     0.4237952709     -9.7712354660     0.4333725929     -0.2450358152     -0.0275974249     -0.0313325595     36.2506675720     77.1365661621     -75.4005508422
153  51    0   23     0.4046407222     -9.7975721359     0.3112620830     -0.2255944252     -0.0036286079     -0.0438496112     36.2506675720     77.1365661621     -75.4005508422
154   3    0   21     0.4046407222     -9.7975721359     0.3112620830     -0.2255944252     -0.0036286079     -0.0438496112     36.2506675720     77.1365661621     -75.4005508422
154 211    0   18     0.3591485500     -9.7592630386     0.5890036106     -0.2426389217     -0.0278637409     -0.0513065767     36.2506675720     77.1365661621     -75.4005508422
155 163    0   18     0.4525271415     -9.7448978424     0.6895652294     -0.2666077375     -0.0654148817     -0.0409200859     36.2506675720     77.1365661621     -75.4005508422
156 115    0   17     0.4525271415     -9.7448978424     0.6895652294     -0.2666077375     -0.0654148817     -0.0409200859     36.2506675720     77.1365661621     -75.4005508422
157  68   -1   11     0.4214009761     -9.7089824676     0.5794263362     -0.2623466253     -0.0766003227     -0.0302672815     36.2506675720     77.1365661621     -75.4005508422
158  20    0    8     0.4621044635     -9.7856006622     0.3615428924     -0.2764616012     -0.0771329689     -0.0470454454     36.2506675720     77.1365661621     -75.4005508422
158 228    0    4     0.4621044635     -9.7856006622     0.3615428924     -0.2764616012     -0.0771329689     -0.0470454454     36.2506675720     77.1365661621     -75.4005508422
159 180   -1    1     0.5052022933     -9.7927837371     0.3088677406     -0.2807227134     -0.0603548049     -0.0465128135     36.0755462646     77.6636886596     -74.2197799682
160 132    0    1     0.5243568897     -9.7927837371     0.3304166793     -0.2668740749     -0.0430439949     -0.0068311066     36.0755462646     77.6636886596     -74.2197799682
161  84    0    0     0.5243568897     -9.7927837371     0.3304166793     -0.2668740749     -0.0430439949     -0.0068311066     36.0755462646     77.6636886596     -74.2197799682
162  36    0    0     0.4908363342     -9.7688407897     0.3064734458     -0.2602160453     -0.0185425357     0.0416391658     36.0755462646     77.6636886596     -74.2197799682
162 244    0    0     0.4285839557     -9.7448978424     0.3423882961     -0.2580854892     0.0317919731     0.0701354217     36.0755462646     77.6636886596     -74.2197799682
163 196    0    0     0.4285839557     -9.7448978424     0.3423882961     -0.2580854892     0.0317919731     0.0701354217     36.0755462646     77.6636886596     -74.2197799682
164 148    0    0     0.3854861259     -9.7736291885     0.3352053165     -0.2668740749     0.0613535118     0.0767934274     36.0755462646     77.6636886596     -74.2197799682
165 100    0    0     0.4668931484     -9.7568693161     0.2202777862     -0.2735320568     0.0605545520     0.0339158773     36.0755462646     77.6636886596     -74.2197799682
166  52    0    0     0.4668931484     -9.7568693161     0.2202777862     -0.2735320568     0.0605545520     0.0339158773     36.0755462646     77.6636886596     -74.2197799682
167   4    0    1     0.3687258243     -9.8047552108     0.3423882961     -0.2674067020     0.1452443599     -0.0401211214     35.1999244689     77.8394012451     -75.0631866455
167 212    0    1     0.4094293594     -9.9484148025     0.2968961238     -0.2322524309     0.1327273130     -0.0102932679     35.1999244689     77.8394012451     -75.0631866455
168 164    0    2     0.4094293594     -9.9484148025     0.2968961238     -0.2322524309     0.1327273130     -0.0102932679     35.1999244689     77.8394012451     -75.0631866455
169 116    0    2     0.3280223608     -9.7377147674     0.3543598890     -0.1824505615     0.1540329217     -0.0350610446     35.1999244689     77.8394012451     -75.0631866455
170  68    0    2     0.5674547195     -9.8550367355     0.2418267011     -0.1662050485     0.1396516437     -0.0190818328     35.1999244689     77.8394012451     -75.0631866455
171  20    0    3     0.5674547195     -9.8550367355     0.2418267011     -0.1662050485     0.1396516437     -0.0190818328     35.1999244689     77.8394012451     -75.0631866455
171 228    0    3     0.6201298236     -9.7664461135     0.2537982940     -0.1113430857     0.2160855293     -0.0073637475     35.1999244689     77.8394012451     -75.0631866455
172 181    0    4     0.5937922477     -9.7472915649     0.3447826147     -0.0916353988     0.3559036016     -0.0574319362     35.1999244689     77.8394012451     -75.0631866455
173 133    1    4     0.5937922477     -9.7472915649     0.3447826147     -0.0916353988     0.3559036016     -0.0574319362     35.1999244689     77.8394012451     -75.0631866455
174  85    1    5     0.4812590599     -9.6874332427     0.4908363342     -0.1198653221     0.4339354038     -0.0715469074     36.2506675720     78.1908187866     -76.0752792358
175  37    0    7     0.2107004880     -9.3689889907     0.6584390640     -0.1664713621     0.4256794929     0.0094144229     36.2506675720     78.1908187866     -76.0752792358
175 245    0    6     0.2107004880     -9.3689889907     0.6584390640     -0.1664713621     0.4256794929     0.0094144229     36.2506675720     78.1908187866     -76.0752792358
176 196    0    5     0.2897131729     -9.7425031661     0.5602717399     -0.2743310451     0.3114281177     0.1148772120     36.2506675720     78.1908187866     -76.0752792358
177 148    0    3     0.0359148550     -8.9164619445     0.2921074867     -0.3065557479     0.2552345752     0.2336560010     36.2506675720     78.1908187866     -76.0752792358
178 100    0    2     0.0359148550     -8.9164619445     0.2921074867     -0.3065557479     0.2552345752     0.2336560010     36.2506675720     78.1908187866     -76.0752792358
179  51    4    0     0.7015368461     -10.1471443176     0.3711201906     -0.3941751003     0.3167545557     0.2000996589     36.2506675720     78.1908187866     -76.0752792358
180   4    1    2     1.0894173431     -9.8502473831     0.0718297100     -0.3361172914     0.6267512321     0.1271279335     36.2506675720     78.1908187866     -76.0752792358
180 212    1    4     1.0894173431     -9.8502473831     0.0718297100     -0.3361172914     0.6267512321     0.1271279335     36.2506675720     78.1908187866     -76.0752792358
181 164    2    5     0.2633756160     -9.9627809524     0.1723913097     -0.2807227134     1.1633863449     -0.1059022068     38.3521575927     78.5422439575     -75.0631866455
182 117    0    8     -0.0335205316     -9.7592630386     0.4261896133     -0.2282576322     1.2320969104     -0.0707479429     38.3521575927     78.5422439575     -75.0631866455
183  69    3    8     -0.0335205316     -9.7592630386     0.4261896133     -0.2282576322     1.2320969104     -0.0707479429     38.3521575927     78.5422439575     -75.0631866455
184  22    3    8     0.1029559254     -9.7472915649     0.3735145092     -0.1907064914     0.9849518775     0.0376443576     38.3521575927     78.5422439575     -75.0631866455
184 230    4    6     0.2130948066     -9.7640523910     0.3591485500     -0.1931033706     0.8472643852     0.0608142137     38.3521575927     78.5422439575     -75.0631866455
185 182    4    5     0.2130948066     -9.7640523910     0.3591485500     -0.1931033706     0.8472643852     0.0608142137     38.3521575927     78.5422439575     -75.0631866455
186 133    3    4     0.1580253696     -9.7784175872     0.4070350170     -0.2045551300     0.9210350036     -0.0172175908     38.3521575927     78.5422439575     -75.0631866455
187  85    4    5     0.1580253696     -9.7784175872     0.4070350170     -0.2045551300     0.9210350036     -0.0172175908     38.3521575927     78.5422439575     -75.0631866455
188  37    5    6     0.3280223608     -9.8717966079     0.1771799468     -0.2152079582     0.9836202621     -0.1075001239     38.3521575927     78.5422439575     -75.0631866455
188 245    7    7     0.3926690864     -9.8598251342     0.1340821266     -0.2000277042     1.2840293693     -0.2249473094     38.3521575927     78.5422439575     -75.0631866455
189 197   12   10     0.3926690864     -9.8598251342     0.1340821266     -0.2000277042     1.2840293693     -0.2249473094     38.3521575927     78.5422439575     -75.0631866455
190 150   17   12     0.3663315296     -9.9125003814     0.2442210197     -0.2093488931     1.8014894485     -0.1985816192     41.5043907165     76.7851409912     -76.7500000000
191 101   23   14     0.2011231899     -9.6706733703     0.3208393812     -0.1893749046     1.9476991653     -0.1679548025     41.5043907165     76.7851409912     -76.7500000000
192  52   30   16     0.2011231899     -9.6706733703     0.3208393812     -0.1893749046     1.9476991653     -0.1679548025     41.5043907165     76.7851409912     -76.7500000000
193   3   36   17     0.2537982940     -9.6802511215     0.3878804397     -0.1978971385     2.1671469211     -0.0790038681     41.5043907165     76.7851409912     -76.7500000000
193 210   44   17     0.5937922477     -9.8047552108     0.6488616943     -0.2445031642     2.5703556537     0.1276605725     41.5043907165     76.7851409912     -76.7500000000
194 161   54   15     0.5937922477     -9.8047552108     0.6488616943     -0.2445031642     2.5703556537     0.1276605725     41.5043907165     76.7851409912     -76.7500000000
195 112   63   13     0.8260416984     -10.0034847259     1.1612470149     -0.2495632410     3.1029958724     0.2850557804     41.5043907165     76.7851409912     -76.7500000000
196  64   75    7     0.7805495262     -10.0585536956     0.9768840789     -0.0484915208     3.8670684814     0.4099599361     41.5043907165     76.7851409912     -76.7500000000
197  15   81   -3     0.7805495262     -10.0585536956     0.9768840789     -0.0484915208     3.8670684814     0.4099599361     41.5043907165     76.7851409912     -76.7500000000
197 222   80   -9     0.3136564254     -9.5341968536     0.2298550844     0.1073057651     4.1206054687     0.3044971466     47.4586067199     76.0823059082     -75.0631866455
198 174   67  -16     -0.0430978250     -9.6754617691     0.4908363342     -0.0285175132     3.1005990505     0.2024965524     47.4586067199     76.0823059082     -75.0631866455
199 126   45  -19     -0.0430978250     -9.6754617691     0.4908363342     -0.0285175132     3.1005990505     0.2024965524     47.4586067199     76.0823059082     -75.0631866455
200  78   24  -16     -0.3950634002     -9.8239097595     0.5028079986     -0.0721940279     2.3538372516     0.0805219078     47.4586067199     76.0823059082     -75.0631866455
201  30    6  -16     -0.4525271415     -9.9412317276     0.4094293594     -0.0548832130     2.0997679233     -0.0933851623     47.4586067199     76.0823059082     -75.0631866455
201 239   -1  -17     -0.4525271415     -9.9412317276     0.4094293594     -0.0548832130     2.0997679233     -0.0933851623     47.4586067199     76.0823059082     -75.0631866455
202 192   -3  -16     -0.3352053165     -9.8813743591     0.5004136562     -0.0282511997     1.9807229995     -0.2278768539     47.4586067199     76.0823059082     -75.0631866455
203 144   -4  -15     -0.2609812974     -9.8837680816     0.2753472328     0.0279423594     2.0885825157     -0.3213552236     47.4586067199     76.0823059082     -75.0631866455
204  97    0  -15     -0.2609812974     -9.8837680816     0.2753472328     0.0279423594     2.0885825157     -0.3213552236     47.4586067199     76.0823059082     -75.0631866455
205  49    8  -13     -0.2585869789     -9.7520809173     0.3783031463     0.0577702236     2.5993845462     -0.3716897487     54.1133155822     76.7851409912     -72.0269241333
206   2   20  -11     -0.8092814445     -9.4982824325     0.5602717399     0.0172895488     2.8398715972     -0.3245510816     54.1133155822     76.7851409912     -72.0269241333
206 210   30   -8     -0.8092814445     -9.4982824325     0.5602717399     0.0172895488     2.8398715972     -0.3245510816     54.1133155822     76.7851409912     -72.0269241333
207 163   33   -4     -0.3136564254     -9.6802511215     0.4285839557     -0.1134736537     2.3501088619     -0.2036417007     54.1133155822     76.7851409912     -72.0269241333
208 116   37    0     0.2729529142     -9.7616577148     0.3998520660     -0.1430351829     2.4289395809     -0.2052396297     54.1133155822     76.7851409912     -72.0269241333
209  69   37    3     0.2729529142     -9.7616577148     0.3998520660     -0.1430351829     2.4289395809     -0.2052396297     54.1133155822     76.7851409912     -72.0269241333
210  21   37   11     -0.0790126848     -9.5078592300     0.2729529142     -0.0990923690     2.7770199775     -0.3716897487     54.1133155822     76.7851409912     -72.0269241333
210 230   43   21     -0.5506944656     -9.4958877563     0.4980193138     -0.1749936103     2.9490628242     -0.4443951606     54.1133155822     76.7851409912     -72.0269241333
211 183   43   28     -0.5506944656     -9.4958877563     0.4980193138     -0.1749936103     2.9490628242     -0.4443951606     54.1133155822     76.7851409912     -72.0269241333
212 136   42   35     -0.3064734458     -9.7688407897     0.7757608890     -0.3904466152     2.5040419101     -0.4012512683     57.2655487060     77.8394012451     -69.6653900146
213  88   41   38     -0.4214009761     -9.6826448440     1.1540640592     -0.4732722282     2.0289268493     -0.1495787048     57.2655487060     77.8394012451     -69.6653900146
214  40   36   36     -0.4214009761     -9.6826448440     1.1540640592     -0.4732722282     2.0289268493     -0.1495787048     57.2655487060     77.8394012451     -69.6653900146
214 249   30   32     -0.2442210197     -9.9508094787     1.1827958869     -0.4572929859     1.4906938076     -0.1112286090     57.2655487060     77.8394012451     -69.6653900146
215 201   23   24     -0.2585869789     -9.7808122634     0.9673068046     -0.3984362125     0.9340847015     0.0150071454     57.2655487060     77.8394012451     -69.6653900146
216 153   14   15     -0.2585869789     -9.7808122634     0.9673068046     -0.3984362125     0.9340847015     0.0150071454     57.2655487060     77.8394012451     -69.6653900146
217 105    6    9     -0.1628140068     -9.8239097595     0.7398460388     -0.3699399471     0.5822757720     0.0530909299     57.2655487060     77.8394012451     -69.6653900146
218  57    3    4     -0.0263375616     -9.8430643081     0.6871709346     -0.3414437294     0.4238152503     0.0674722194     57.2655487060     77.8394012451     -69.6653900146
219   9    1    2     -0.0263375616     -9.8430643081     0.6871709346     -0.3414437294     0.4238152503     0.0674722194     57.2655487060     77.8394012451     -69.6653900146
219 217    2    2     -0.2154891252     -9.7664461135     0.5770320415     -0.2948376846     0.4946564197     0.0158061075     58.1411705017     76.9608535766     -64.4362640380
220 169    2    1     -0.2992904472     -9.7760238647     0.6057639122     -0.2828532695     0.4834709644     0.0104797029     58.1411705017     76.9608535766     -64.4362640380
221 121    2    1     -0.2992904472     -9.7760238647     0.6057639122     -0.2828532695     0.4834709644     0.0104797029     58.1411705017     76.9608535766     -64.4362640380
222  72    2    1     -0.6440730571     -9.6778564453     0.5722434043     -0.2852501678     0.3463160753     0.0477645254     58.1411705017     76.9608535766     -64.4362640380
223  24    0    0     -0.1652083396     -9.8215160369     0.6009752750     -0.2948376846     0.1628214836     0.1095508098     58.1411705017     76.9608535766     -64.4362640380
223 232    0    0     -0.1652083396     -9.8215160369     0.6009752750     -0.2948376846     0.1628214836     0.1095508098     58.1411705017     76.9608535766     -64.4362640380
224 184    0    0     -0.2729529142     -9.7209539413     0.6129468917     -0.2905765533     0.1449780368     0.0837177467     58.1411705017     76.9608535766     -64.4362640380
225 136    0    0     -0.3830918121     -9.6179981231     0.5746376991     -0.3291929960     0.0720063161     0.0895767974     58.1411705017     76.9608535766     -64.4362640380
226  88    0    0     -0.3830918121     -9.6179981231     0.5746376991     -0.3291929960     0.0720063161     0.0895767974     58.1411705017     76.9608535766     -64.4362640380
227  40    0    0     -0.2681642532     -9.7664461135     0.5075965881     -0.3707389354     -0.0196078157     0.0664069414     58.1411705017     76.9608535766     -64.4362640380
227 248    0    0     -0.2202777862     -9.8885564804     0.4549215316     -0.3835222721     -0.0489030313     0.0288557958     58.3162918090     78.8936614990     -63.9302215576
228 200    0    0     -0.2202777862     -9.8885564804     0.4549215316     -0.3835222721     -0.0489030313     0.0288557958     58.3162918090     78.8936614990     -63.9302215576
229 153    0    0     -0.2537982940     -9.8526420593     0.4501328468     -0.3467700958     -0.0425113487     0.0267252349     58.3162918090     78.8936614990     -63.9302215576
230 105    0    0     -0.2514039993     -9.7712354660     0.4142179965     -0.3254644870     -0.0651485633     0.0288557958     58.3162918090     78.8936614990     -63.9302215576
231  57    0    0     -0.2514039993     -9.7712354660     0.4142179965     -0.3254644870     -0.0651485633     0.0288557958     58.3162918090     78.8936614990     -63.9302215576
232   9    0    0     -0.2442210197     -9.7616577148     0.4381612300     -0.3182738304     -0.0941774559     0.0235293912     58.3162918090     78.8936614990     -63.9302215576
232 217    0    0     -0.2202777862     -9.8478536605     0.3687258243     -0.3052241802     -0.0813940906     0.0171377077     58.3162918090     78.8936614990     -63.9302215576
233 169    0    0     -0.2202777862     -9.8478536605     0.3687258243     -0.3052241802     -0.0813940906     0.0171377077     58.3162918090     78.8936614990     -63.9302215576
234 121    0    0     -0.3088677406     -9.8239097595     0.3902747631     -0.2708688735     -0.0371849489     0.0357801175     58.3162918090     78.8936614990     -63.9302215576
235  73    0    0     -0.3543598890     -9.7879953384     0.3663315296     -0.2453021287     -0.0566263198     0.0229967522     58.3162918090     77.8394012451     -63.9302215576
236  26    0    0     -0.3543598890     -9.7879953384     0.3663315296     -0.2453021287     -0.0566263198     0.0229967522     58.3162918090     77.8394012451     -63.9302215576
236 234    0    0     -0.3232336997     -9.7712354660     0.3830918121     -0.2298555612     -0.0968406677     -0.0294683218     58.3162918090     77.8394012451     -63.9302215576
237 187    0    0     -0.2801358699     -9.8286991119     0.3519655704     -0.2173385143     -0.1192115545     -0.0494423294     58.3162918090     77.8394012451     -63.9302215576
238 140    0    0     -0.2801358699     -9.8286991119     0.3519655704     -0.2173385143     -0.1192115545     -0.0494423294     58.3162918090     77.8394012451     -63.9302215576
239  93    0    0     -0.1460537433     -9.9077110290     0.3735145092     -0.1840484809     -0.1096240282     -0.0105595886     58.3162918090     77.8394012451     -63.9302215576
240  45    0    0     -0.4118237018     -9.8143329620     0.3806974601     -0.1009566068     -0.0489030313     -0.0494423294     58.3162918090     77.8394012451     -63.9302215576
240 253    0    0     -0.4118237018     -9.8143329620     0.3806974601     -0.1009566068     -0.0489030313     -0.0494423294     58.3162918090     77.8394012451     -63.9302215576
241 205    0    0     -0.4285839557     -9.7975721359     0.3854861259     -0.0506220912     -0.0710076093     -0.1216150999     58.3162918090     77.8394012451     -63.9302215576
242 158    0    0     -0.1029559254     -9.8885564804     0.4812590599     -0.0175983905     -0.1327938914     -0.1506439924     59.1919136047     78.0151138305     -63.7615394592
243 111    0    0     -0.1029559254     -9.8885564804     0.4812590599     -0.0175983905     -0.1327938914     -0.1506439924     59.1919136047     78.0151138305     -63.7615394592
244  64    0    4     -0.0885899734     -9.3977203369     -0.4190066337     -0.0405019235     -0.0590231990     -0.1357300519     59.1919136047     78.0151138305     -63.7615394592
245  16    3   14     -0.3304166793     -9.7784175872     0.6775936126     -0.2301218748     0.0768000793     -0.0435832881     59.1919136047     78.0151138305     -63.7615394592
245 224    7   23     -0.3304166793     -9.7784175872     0.6775936126     -0.2301218748     0.0768000793     -0.0435832881     59.1919136047     78.0151138305     -63.7615394592
246 177   11   32     -0.2418267011     -9.7592630386     0.4022463798     -0.2666077375     -0.0100202929     0.0040880198     59.1919136047     78.0151138305     -63.7615394592
247 129   12   37     -0.0478864765     -9.9795408248     0.9050542831     -0.2692709445     -0.0403807926     0.0291221160     59.1919136047     78.0151138305     -63.7615394592
248  82    9   33     -0.0478864765     -9.9795408248     0.9050542831     -0.2692709445     -0.0403807926     0.0291221160     59.1919136047     78.0151138305     -63.7615394592
249  34    8   31     -0.0478864765     -9.6563072204     0.1843629074     -0.2013592958     -0.0137487721     0.0448350000     59.1919136047     78.0151138305     -63.7615394592
249 242    7   32     -0.1077445626     -9.6658849716     0.0407035017     -0.2215996265     0.0632177448     0.0469655704     61.1182785034     76.7851409912     -63.2554969787
250 195    7   34     -0.1077445626     -9.6658849716     0.0407035017     -0.2215996265     0.0632177448     0.0469655704     61.1182785034     76.7851409912     -63.2554969787
251 147    9   42     -0.2705585718     -9.7448978424     0.4573158264     -0.3164096117     0.1734743022     0.0325842809     61.1182785034     76.7851409912     -63.2554969787
252 100   11   48     -0.1556310415     -9.7927837371     0.2777415513     -0.3206707239     0.1897198200     0.0352474808     61.1182785034     76.7851409912     -63.2554969787
253  52   12   53     -0.1556310415     -9.7927837371     0.2777415513     -0.3206707239     0.1897198200     0.0352474808     61.1182785034     76.7851409912     -63.2554969787
254   5   14   60     -0.3016848087     -9.5916604995     -0.1795742750     -0.3302582502     0.2637568473     0.0187356290     61.1182785034     76.7851409912     -63.2554969787
254 213   15   64     -0.4573158264     -9.8909511566     0.5698490142     -0.4058931827     0.2286025524     0.0554878139     61.1182785034     76.7851409912     -63.2554969787
255 165   16   69     -0.4573158264     -9.8909511566     0.5698490142     -0.4058931827     0.2286025524     0.0554878139     61.1182785034     76.7851409912     -63.2554969787
  0 118   17   71     -0.4261896133     -9.8502473831     0.5554831027     -0.3632819652     0.1172807335     0.0488298082     61.1182785034     76.7851409912     -63.2554969787
  1  70   17   69     -0.2035175085     -9.7425031661     0.2298550844     -0.3038925647     0.0760011196     0.0365790796     61.1182785034     76.7851409912     -63.2554969787
  2  22   17   66     -0.2035175085     -9.7425031661     0.2298550844     -0.3038925647     0.0760011196     0.0365790796     61.1182785034     76.7851409912     -63.2554969787
  2 230   15   66     -0.4046407222     -9.7472915649     0.2226721048     -0.2977671813     0.0978393650     0.0056859407     60.0675354003     77.4879837036     -61.9060440063
  3 181   14   69     -0.4118237018     -9.8813743591     0.5387228012     -0.2785921335     0.0475048589     -0.0281367187     60.0675354003     77.4879837036     -61.9060440063
  4 133   13   71     -0.4118237018     -9.8813743591     0.5387228012     -0.2785921335     0.0475048589     -0.0281367187     60.0675354003     77.4879837036     -61.9060440063
  5  85   13   73     -0.4429498672     -9.6898279190     0.1484480619     -0.2293229103     -0.0108192527     -0.0595624971     60.0675354003     77.4879837036     -61.9060440063
  6  37   14   71     -0.3304166793     -9.8263044357     0.3136564254     -0.2229312419     -0.0563600015     -0.0526381731     60.0675354003     77.4879837036     -61.9060440063
  6 245   15   69     -0.3304166793     -9.8263044357     0.3136564254     -0.2229312419     -0.0563600015     -0.0526381731     60.0675354003     77.4879837036     -61.9060440063
  7 198   16   67     -0.3926690864     -9.7736291885     0.2250664234     -0.2061530590     -0.0718065643     -0.0489096927     60.0675354003     77.4879837036     -61.9060440063
  8 150   17   66     -0.1987288665     -9.8981342315     0.5387228012     -0.1978971385     -0.0835246562     -0.0270714402     60.0675354003     77.4879837036     -61.9060440063
  9 102   17   64     -0.1987288665     -9.8981342315     0.5387228012     -0.1978971385     -0.0835246562     -0.0270714402     60.0675354003     77.4879837036     -61.9060440063
 10  54   17   66     -0.1747856235     -9.6634902954     0.0335205316     -0.1518237590     -0.0161456537     -0.0217450356     60.7680282592     78.8936614990     -61.5686836242
 11   7   18   69     -0.3064734458     -9.7353200912     0.3160507440     -0.2042888164     0.0232697296     -0.0020373435     60.7680282592     78.8936614990     -61.5686836242
 11 215   17   71     -0.3064734458     -9.7353200912     0.3160507440     -0.2042888164     0.0232697296     -0.0020373435     60.7680282592     78.8936614990     -61.5686836242
 12 167   17   77     -0.2801358699     -9.8334875106     0.5363285064     -0.2389104366     0.0075568370     0.0176703476     60.7680282592     78.8936614990     -61.5686836242
 13 119   17   77     -0.2083061695     -9.7975721359     0.4309782505     -0.2072183609     0.0067578816     0.0440360450     60.7680282592     78.8936614990     -61.5686836242
 14  71   16   75     -0.2083061695     -9.7975721359     0.4309782505     -0.2072183609     0.0067578816     0.0440360450     60.7680282592     78.8936614990     -61.5686836242
 15  22   15   70     -0.4333725929     -9.8670082092     0.5937922477     -0.1701998472     -0.0030959696     0.0618794918     60.7680282592     78.8936614990     -61.5686836242
 15 231   13   68     -0.2418267011     -9.6706733703     0.2442210197     -0.1441004514     -0.0177435755     0.0464329290     60.7680282592     78.8936614990     -61.5686836242
 16 183   14   69     -0.2418267011     -9.6706733703     0.2442210197     -0.1441004514     -0.0177435755     0.0464329290     60.7680282592     78.8936614990     -61.5686836242
 17 136   14   70     -0.3184450626     -9.6970109939     0.2753472328     -0.1915054512     0.0624187946     0.0323179602     60.9431533813     77.3122711181     -62.0747261047
 18  88   11   65     -0.3447826147     -9.7544746398     0.3854861259     -0.2293229103     0.0427110958     0.0264589118     60.9431533813     77.3122711181     -62.0747261047
 19  41   12   68     -0.3447826147     -9.7544746398     0.3854861259     -0.2293229103     0.0427110958     0.0264589118     60.9431533813     77.3122711181     -62.0747261047
 19 249   11   68     -0.4261896133     -9.8167276382     0.6847765922     -0.2279913187     -0.0214720582     0.0080828218     60.9431533813     77.3122711181     -62.0747261047
 20 202    9   67     -0.3232336997     -9.7209539413     0.3615428924     -0.2029572248     -0.0395818281     -0.0044342250     60.9431533813     77.3122711181     -62.0747261047
 21 155    9   75     -0.3232336997     -9.7209539413     0.3615428924     -0.2029572248     -0.0395818281     -0.0044342250     60.9431533813     77.3122711181     -62.0747261047
 22 108    8   75     -0.3950634002     -9.6419420242     0.2585869789     -0.2194690704     -0.0081560497     -0.0036352646     60.9431533813     77.3122711181     -62.0747261047
 23  60    8   77     -0.4142179965     -9.9125003814     0.7446346759     -0.2663414239     -0.0177435755     0.0059522619     60.9431533813     77.3122711181     -62.0747261047
 24  13    9   77     -0.4142179965     -9.9125003814     0.7446346759     -0.2663414239     -0.0177435755     0.0059522619     60.9431533813     77.3122711181     -62.0747261047
 24 221    9   74     -0.4333725929     -9.8550367355     0.6033696174     -0.1896412086     -0.0552947139     -0.0174839124     60.0675354003     76.0823059082     -62.2434082031
 25 174    8   70     -0.3639371871     -9.7137708663     0.2346437215     -0.1414372682     -0.0795298528     -0.0446485710     60.0675354003     76.0823059082     -62.2434082031
 26 126    7   66     -0.3639371871     -9.7137708663     0.2346437215     -0.1414372682     -0.0795298528     -0.0446485710     60.0675354003     76.0823059082     -62.2434082031
 27  79    6   66     -0.2154891252     -9.6227865219     0.0670410633     -0.1899075412     -0.0598221588     -0.0353273630     60.0675354003     76.0823059082     -62.2434082031
 28  31    7   72     -0.4285839557     -9.7616577148     0.5770320415     -0.2490306138     -0.0038949287     -0.0244082355     60.0675354003     76.0823059082     -62.2434082031
 28 239    8   79     -0.4285839557     -9.7616577148     0.5770320415     -0.2490306138     -0.0038949287     -0.0244082355     60.0675354003     76.0823059082     -62.2434082031
 29 191    8   80     -0.4525271415     -9.8550367355     0.5674547195     -0.2367798805     -0.0185425357     -0.0419853687     60.0675354003     76.0823059082     -62.2434082031
 30 143    8   79     -0.4429498672     -9.7688407897     0.4046407222     -0.1869780063     -0.0166782960     -0.0608941030     60.0675354003     76.0823059082     -62.2434082031
 31  95    8   77     -0.4429498672     -9.7688407897     0.4046407222     -0.1869780063     -0.0166782960     -0.0608941030     60.0675354003     76.0823059082     -62.2434082031
 32  47   10   78     -0.3806974601     -9.8239097595     0.6416787624     -0.1909728145     -0.0044275670     -0.0401211214     61.1182785034     77.1365661621     -62.9181327819
 32 255   11   79     -0.2298550844     -9.7664461135     0.4405555725     -0.1757925748     -0.0089550132     -0.0220113539     61.1182785034     77.1365661621     -62.9181327819
 33 208   12   80     -0.2298550844     -9.7664461135     0.4405555725     -0.1757925748     -0.0089550132     -0.0220113539     61.1182785034     77.1365661621     -62.9181327819
 34 161   14   83     -0.2083061695     -9.6922225952     0.3423882961     -0.1720640754     0.0384499759     -0.0156196713     61.1182785034     77.1365661621     -62.9181327819
 35 115   14   80     -0.2633756160     -9.7927837371     0.6392844200     -0.1784557723     0.0666799068     -0.0036352646     61.1182785034     77.1365661621     -62.9181327819
 36  67   13   80     -0.2633756160     -9.7927837371     0.6392844200     -0.1784557723     0.0666799068     -0.0036352646     61.1182785034     77.1365661621     -62.9181327819
 37  20   13   80     -0.2777415513     -9.7209539413     0.4668931484     -0.1520900726     0.1130196094     0.0054196214     61.1182785034     77.1365661621     -62.9181327819
 37 228   12   78     -0.3663315296     -9.7209539413     0.4453442096     -0.1779231309     0.1244713783     0.0224641108     61.1182785034     77.1365661621     -62.9181327819
 38 181   11   80     -0.3663315296     -9.7209539413     0.4453442096     -0.1779231309     0.1244713783     0.0224641108     61.1182785034     77.1365661621     -62.9181327819
 39 134   11   80     -0.4549215316     -9.8095445632     0.8092814445     -0.1978971385     0.0738705539     0.0179366683     61.1182785034     77.1365661621     -62.9181327819
 40  87    9   77     -0.4142179965     -9.8191213607     0.7709722518     -0.1603460073     0.0408468580     0.0139418661     60.2426567077     75.9065933227     -61.7373657226
 41  39    7   73     -0.4142179965     -9.8191213607     0.7709722518     -0.1603460073     0.0408468580     0.0139418661     60.2426567077     75.9065933227     -61.7373657226
 41 247    6   70     -0.3735145092     -9.6251811981     0.4716817855     -0.1512911081     0.0530975866     0.0072838616     60.2426567077     75.9065933227     -61.7373657226
 42 199    7   67     -0.2992904472     -9.7496862411     0.6201298236     -0.2306545257     0.0616198301     0.0291221160     60.2426567077     75.9065933227     -61.7373657226
 43 151    8   71     -0.2992904472     -9.7496862411     0.6201298236     -0.2306545257     0.0616198301     0.0291221160     60.2426567077     75.9065933227     -61.7373657226
 44 104    8   72     -0.4381612300     -9.8310928344     0.7566062927     -0.2354482889     0.0722726297     0.0243283534     60.2426567077     75.9065933227     -61.7373657226
 45  56    8   69     -0.5411171436     -9.7808122634     0.6560447216     -0.2096152305     0.0389826183     0.0006258582     60.2426567077     75.9065933227     -61.7373657226
 46   8    8   68     -0.5411171436     -9.7808122634     0.6560447216     -0.2096152305     0.0389826183     0.0006258582     60.2426567077     75.9065933227     -61.7373657226
 46 216    7   63     -0.4261896133     -9.7425031661     0.5794263362     -0.2000277042     -0.0299943065     -0.0126901507     60.2426567077     75.9065933227     -61.7373657226
 47 168    6   62     -0.4477385520     -9.6682786941     0.4333725929     -0.2229312419     -0.0539631175     -0.0196144723     60.4177818298     75.3794631958     -61.2313194274
 48 121    5   64     -0.4477385520     -9.6682786941     0.4333725929     -0.2229312419     -0.0539631175     -0.0196144723     60.4177818298     75.3794631958     -61.2313194274
 49  75    5   64     -0.3615428924     -9.7903900146     0.7877325057     -0.2508948326     -0.0723392057     -0.0315988802     60.4177818298     75.3794631958     -61.2313194274
 50  27    5   64     -0.5147795677     -9.8981342315     1.0463194847     -0.1997613811     -0.0680780887     -0.0307999229     60.4177818298     75.3794631958     -61.2313194274
 50 236    5   60     -0.4884420394     -9.7592630386     0.5147795677     -0.1118757247     -0.1003028273     -0.0414527320     60.4177818298     75.3794631958     -61.2313194274
 51 189    5   54     -0.4884420394     -9.7592630386     0.5147795677     -0.1118757247     -0.1003028273     -0.0414527320     60.4177818298     75.3794631958     -61.2313194274
 52 142    6   54     -0.4668931484     -9.6730680465     0.2897131729     -0.1297191619     -0.1074934720     -0.0579645729     60.4177818298     75.3794631958     -61.2313194274
 53  95    8   53     -0.3184450626     -9.7856006622     0.6321014881     -0.1771241664     -0.1349244356     -0.0390558481     60.4177818298     75.3794631958     -61.2313194274
 54  48    9   56     -0.3184450626     -9.7856006622     0.6321014881     -0.1771241664     -0.1349244356     -0.0390558481     60.4177818298     75.3794631958     -61.2313194274
 55   1    9   60     -0.3328109979     -9.7329254150     0.4764704227     -0.1877769851     -0.1197441940     -0.0361263227     59.8924102783     76.2580108642     -63.0868148803
 55 209    9   63     -0.3112620830     -9.9268665313     0.9960386276     -0.1576828002     -0.0949764251     -0.0118911897     59.8924102783     76.2580108642     -63.0868148803
 56 162    8   64     -0.3112620830     -9.9268665313     0.9960386276     -0.1576828002     -0.0949764251     -0.0118911897     59.8924102783     76.2580108642     -63.0868148803
 57 114    7   61     -0.2442210197     -9.5988435745     0.1580253696     -0.0825805091     -0.0707412910     -0.0137554299     59.8924102783     76.2580108642     -63.0868148803
 58  66    9   64     -0.6249184608     -9.5749006271     0.3567542552     -0.2037561893     -0.0161456537     -0.0086953468     59.8924102783     76.2580108642     -63.0868148803
 59  19    9   68     -0.6249184608     -9.5749006271     0.3567542552     -0.2037561893     -0.0161456537     -0.0086953468     59.8924102783     76.2580108642     -63.0868148803
 59 227   10   71     -0.4046407222     -10.2261562347     1.4868750572     -0.2333177089     -0.0840572929     0.0312526750     59.8924102783     76.2580108642     -63.0868148803
 60 180    9   69     -0.4908363342     -9.5796890258     0.3375996351     -0.1025545120     -0.0696760082     -0.0036352646     59.8924102783     76.2580108642     -63.0868148803
 61 132    7   68     -0.4908363342     -9.5796890258     0.3375996351     -0.1025545120     -0.0696760082     -0.0036352646     59.8924102783     76.2580108642     -63.0868148803
 62  84    6   66     -0.1412650966     -9.7377147674     0.7613949298     -0.1518237590     -0.0752687358     -0.0025699834     60.0675354003     76.7851409912     -62.2434082031
 63  36    5   65     -0.4309782505     -9.6970109939     0.6033696174     -0.1563511943     0.0176770067     -0.0313325595     60.0675354003     76.7851409912     -62.2434082031
 63 244    6   72     -0.4309782505     -9.6970109939     0.6033696174     -0.1563511943     0.0176770067     -0.0313325595     60.0675354003     76.7851409912     -62.2434082031
 64 196    6   75     -0.4932306766     -9.5796890258     0.5746376991     -0.2128110647     0.0096873970     -0.0204134345     60.0675354003     76.7851409912     -62.2434082031
 65 148    6   76     -0.2968961238     -9.8454589843     1.0966002941     -0.2668740749     -0.0278637409     0.0035553798     60.0675354003     76.7851409912     -62.2434082031
 66 100    7   75     -0.2968961238     -9.8454589843     1.0966002941     -0.2668740749     -0.0278637409     0.0035553798     60.0675354003     76.7851409912     -62.2434082031
 67  52    6   73     -0.4261896133     -9.6898279190     0.7398460388     -0.2290565967     0.0139485179     -0.0108259094     60.0675354003     76.7851409912     -62.2434082031
 68   4    5   73     -0.4501328468     -9.8239097595     1.0080102682     -0.2349156379     -0.0174772558     -0.0169512724     60.0675354003     76.7851409912     -62.2434082031
 68 212    5   70     -0.4501328468     -9.8239097595     1.0080102682     -0.2349156379     -0.0174772558     -0.0169512724     60.0675354003     76.7851409912     -62.2434082031
 69 164    4   68     -0.3591485500     -9.8382759094     0.9194203376     -0.1960328960     -0.0166782960     -0.0153533515     60.0675354003     76.7851409912     -62.2434082031
 70 116    5   66     -0.3735145092     -9.6323642730     0.3615428924     -0.1936360168     0.0038283581     -0.0241419172     59.8924102783     75.9065933227     -62.2434082031
 71  69    6   65     -0.3735145092     -9.6323642730     0.3615428924     -0.1936360168     0.0038283581     -0.0241419172     59.8924102783     75.9065933227     -64.0988998413
 72  21    5   65     -0.3878804397     -9.7999668121     0.6919595718     -0.2346493244     0.0038283581     -0.0140217518     59.8924102783     75.9065933227     -64.0988998413
 72 229    6   64     -0.4812590599     -9.7161655426     0.7613949298     -0.2330513954     0.0232697296     -0.0334631204     59.8924102783     75.9065933227     -64.0988998413
 73 182    6   68     -0.4812590599     -9.7161655426     0.7613949298     -0.2330513954     0.0232697296     -0.0334631204     59.8924102783     75.9065933227     -64.0988998413
 74 134    4   68     -0.4549215316     -9.7544746398     0.9840670585     -0.2341166734     0.0168780422     -0.0318652033     59.8924102783     75.9065933227     -64.0988998413
 75  86    6   67     -0.3304166793     -9.7425031661     0.6321014881     -0.2106805086     0.0024967529     -0.0182828731     59.8924102783     75.9065933227     -64.0988998413
 76  38    7   70     -0.3304166793     -9.7425031661     0.6321014881     -0.2106805086     0.0024967529     -0.0182828731     59.8924102783     75.9065933227     -64.0988998413
 76 246    7   71     -0.4214009761     -9.7640523910     0.7278743743     -0.2090825796     0.0014314763     -0.0172175908     59.8924102783     75.9065933227     -64.0988998413
 77 198    8   70     -0.3878804397     -9.7951784133     0.9026599884     -0.2152079582     0.0131495618     -0.0065647864     59.7172851562     78.5422439575     -64.0988998413
 78 151    7   71     -0.3878804397     -9.7951784133     0.9026599884     -0.2152079582     0.0131495618     -0.0065647864     59.7172851562     78.5422439575     -62.9181327819
 79 103    7   69     -0.3495712518     -9.7257432937     0.5937922477     -0.2010929822     0.0296614151     -0.0060321464     59.7172851562     78.5422439575     -62.9181327819
 80  56    7   67     -0.4956250190     -9.8239097595     1.1037832498     -0.2370461940     0.0565597486     -0.0164186334     59.7172851562     78.5422439575     -62.9181327819
 81   9    7   67     -0.4956250190     -9.8239097595     1.1037832498     -0.2370461940     0.0565597486     -0.0164186334     59.7172851562     78.5422439575     -62.9181327819
 81 217    6   67     -0.3088677406     -9.7664461135     0.9936443328     -0.1962992191     0.0336562132     -0.0161523103     59.7172851562     78.5422439575     -62.9181327819
 82 170    6   65     -0.3112620830     -9.7688407897     0.8858997344     -0.1385077476     0.0560271072     -0.0156196713     59.7172851562     78.5422439575     -62.9181327819
 83 122    7   63     -0.3112620830     -9.7688407897     0.8858997344     -0.1385077476     0.0560271072     -0.0156196713     59.7172851562     78.5422439575     -62.9181327819
 84  75    5   63     -0.4405555725     -9.7233486175     0.5866093158     -0.1305181384     0.0978393650     -0.0230766344     59.7172851562     78.5422439575     -62.9181327819
 85  27    5   60     -0.5554831027     -9.7496862411     0.7206914424     -0.1763252019     0.0786643123     -0.0390558481     59.7172851562     77.1365661621     -63.5928573608
 85 236    3   59     -0.5554831027     -9.7496862411     0.7206914424     -0.1763252019     0.0786643123     -0.0390558481     59.7172851562     77.1365661621     -63.5928573608
 86 189    2   61     -0.4501328468     -9.7065887451     0.8475905418     -0.1994950675     0.0280634880     -0.0329304814     59.7172851562     77.1365661621     -63.5928573608
 87 141    4   62     -0.3974577426     -9.6658849716     0.6057639122     -0.1992287445     -0.0116182112     -0.0342620849     59.7172851562     77.1365661621     -63.5928573608
 88  94    4   63     -0.3974577426     -9.6658849716     0.6057639122     -0.1992287445     -0.0116182112     -0.0342620849     59.7172851562     77.1365661621     -63.5928573608
 89  47    5   66     -0.4381612300     -9.8143329620     1.1468811035     -0.2231975555     -0.0441092681     -0.0395884876     59.7172851562     77.1365661621     -63.5928573608
 90   0    6   66     -0.2537982940     -9.6922225952     0.7182971000     -0.2088162660     -0.0433103132     -0.0350610446     59.7172851562     77.1365661621     -63.5928573608
 90 208    5   65     -0.2537982940     -9.6922225952     0.7182971000     -0.2088162660     -0.0433103132     -0.0350610446     59.7172851562     77.1365661621     -63.5928573608
 91 161    4   66     -0.4573158264     -9.6467304229     0.8260416984     -0.2479653358     0.0203402066     -0.0395884876     59.7172851562     77.1365661621     -63.5928573608
 92 114    4   66     -0.4046407222     -9.8670082092     1.1301207542     -0.2695372581     -0.0377175855     -0.0102932679     61.6436500549     77.3122711181     -63.4241790771
 93  66    5   65     -0.4046407222     -9.8670082092     1.1301207542     -0.2695372581     -0.0377175855     -0.0102932679     61.6436500549     77.3122711181     -63.4241790771
 94  19    5   65     -0.3232336997     -9.7401084899     0.8787168502     -0.2319861173     -0.0473051118     -0.0150870313     61.6436500549     77.3122711181     -63.4241790771
 94 227    4   64     -0.2897131729     -9.7520809173     0.6344957828     -0.2112131357     -0.0028296484     -0.0278703975     61.6436500549     77.3122711181     -63.4241790771
 95 180    5   62     -0.2897131729     -9.7520809173     0.6344957828     -0.2112131357     -0.0028296484     -0.0278703975     61.6436500549     77.3122711181     -63.4241790771
 96 132    6   63     -0.4429498672     -9.6778564453     0.7805495262     -0.2532917261     0.0435100603     -0.0188155155     61.6436500549     77.3122711181     -63.4241790771
 97  85    6   67     -0.3399939537     -9.7496862411     0.8835054397     -0.2990987777     0.0096873970     0.0027564194     61.6436500549     77.3122711181     -63.4241790771
 98  37    6   68     -0.3399939537     -9.7496862411     0.8835054397     -0.2990987777     0.0096873970     0.0027564194     61.6436500549     77.3122711181     -63.4241790771
 98 244    6   69     -0.3878804397     -9.7209539413     0.6632276535     -0.3044252157     0.0168780422     -0.0062984657     61.6436500549     77.3122711181     -63.4241790771
 99 197    5   71     -0.4764704227     -9.9101057052     1.0966002941     -0.2737983703     -0.0140150928     -0.0092279872     61.8187751770     76.4337234497     -62.5807723999
100 149    5   68     -0.4764704227     -9.9101057052     1.0966002941     -0.2737983703     -0.0140150928     -0.0092279872     61.8187751770     76.4337234497     -62.5807723999
101 101    6   66     -0.4501328468     -9.6251811981     0.3519655704     -0.2271923542     -0.0406471157     -0.0465128135     61.8187751770     76.4337234497     -62.5807723999
102  54    5   65     -0.3112620830     -9.6970109939     0.6177354812     -0.2828532695     -0.0726055240     -0.0454475307     61.8187751770     76.4337234497     -62.5807723999
103   7    4   68     -0.3112620830     -9.6970109939     0.6177354812     -0.2828532695     -0.0726055240     -0.0454475307     61.8187751770     76.4337234497     -62.5807723999
103 215    5   69     -0.3878804397     -9.8071498870     0.8787168502     -0.2767279148     -0.0457071971     -0.0353273630     61.8187751770     76.4337234497     -62.5807723999
104 168    4   71     -0.4190066337     -9.7903900146     0.8571679115     -0.2399757146     -0.0076234111     -0.0345284032     61.8187751770     76.4337234497     -62.5807723999
105 121    4   71     -0.4190066337     -9.7903900146     0.8571679115     -0.2399757146     -0.0076234111     -0.0345284032     61.8187751770     76.4337234497     -62.5807723999
106  73    4   67     -0.4166123390     -9.7592630386     0.8164643287     -0.2245291471     0.0078231577     -0.0313325595     61.8187751770     76.4337234497     -62.5807723999
107  26    6   69     -0.4118237018     -9.8023614883     1.0702626705     -0.2375788450     0.0027630739     -0.0441159296     61.8187751770     76.4337234497     -62.5807723999
107 234    8   72     -0.4118237018     -9.8023614883     1.0702626705     -0.2375788450     0.0027630739     -0.0441159296     61.8187751770     76.4337234497     -62.5807723999
108 187    8   72     -0.3543598890     -9.6515188217     0.4836534023     -0.2072183609     -0.0153466939     -0.0555676937     61.8187751770     76.0823059082     -62.9181327819
109 139    8   72     -0.4070350170     -9.6682786941     0.5626660346     -0.2676730155     -0.0102866101     -0.0568992996     61.8187751770     76.0823059082     -62.9181327819
110  92    6   75     -0.4070350170     -9.6682786941     0.5626660346     -0.2676730155     -0.0102866101     -0.0568992996     61.8187751770     76.0823059082     -62.9181327819
111  44    5   72     -0.3950634002     -9.8813743591     0.9720953941     -0.3094852924     -0.0283963823     -0.0334631204     61.8187751770     76.0823059082     -62.9181327819
111 252    5   76     -0.2753472328     -9.6275758743     0.4261896133     -0.2953703117     0.0008988344     -0.0214787149     61.8187751770     76.0823059082     -62.9181327819
112 205    6   80     -0.2753472328     -9.6275758743     0.4261896133     -0.2953703117     0.0008988344     -0.0214787149     61.8187751770     76.0823059082     -62.9181327819
113 157    7   81     -0.2442210197     -9.8957395553     0.9984330177     -0.3265297651     -0.0102866101     -0.0094943084     61.8187751770     76.0823059082     -62.9181327819
114 110    8   84     -0.2897131729     -9.5270137786     0.3232336997     -0.3161432743     0.0243350076     -0.0100269484     61.8187751770     76.0823059082     -62.9181327819
115  62    8   82     -0.2897131729     -9.5270137786     0.3232336997     -0.3161432743     0.0243350076     -0.0100269484     61.8187751770     76.0823059082     -62.9181327819
116  15    7   84     -0.3591485500     -9.8861627578     0.9146316528     -0.3635482788     0.0056925973     0.0056859407     60.2426567077     75.2037582397     -60.7252769470
116 223    6   81     -0.3567542552     -9.7544746398     0.5650603771     -0.3182738304     -0.0182762165     -0.0233429551     60.2426567077     75.2037582397     -60.7252769470
117 176    4   80     -0.3567542552     -9.7544746398     0.5650603771     -0.3182738304     -0.0182762165     -0.0233429551     60.2426567077     75.2037582397     -60.7252769470
118 129    2   83     -0.3423882961     -9.7927837371     0.6728049278     -0.3214696884     -0.0358533501     -0.0406537628     60.2426567077     75.2037582397     -60.7252769470
119  82    0   82     -0.4692874431     -9.8071498870     0.8308303833     -0.3028273105     -0.0241352605     -0.0441159296     60.2426567077     75.2037582397     -60.7252769470
120  34    1   83     -0.4692874431     -9.8071498870     0.8308303833     -0.3028273105     -0.0241352605     -0.0441159296     60.2426567077     75.2037582397     -60.7252769470
120 242    2   80     -0.2370380401     -9.7999668121     0.6368901252     -0.2458347797     -0.0281300592     -0.0292019987     60.2426567077     75.2037582397     -60.7252769470
121 195    2   74     -0.4190066337     -9.6251811981     0.3687258243     -0.2402420520     0.0403142166     -0.0486433744     60.2426567077     75.2037582397     -60.7252769470
122 147    4   70     -0.4190066337     -9.6251811981     0.3687258243     -0.2402420520     0.0403142166     -0.0486433744     60.2426567077     75.2037582397     -60.7252769470
123 100    3   71     -0.5052022933     -9.7784175872     0.5913979530     -0.2993651390     0.0158127665     -0.0523718547     60.7680282592     75.7308883666     -61.9060440063
124  52    3   74     -0.4764704227     -9.9412317276     0.9720953941     -0.2668740749     -0.0180098991     -0.0486433744     60.7680282592     75.7308883666     -61.9060440063
125   4    4   75     -0.4764704227     -9.9412317276     0.9720953941     -0.2668740749     -0.0180098991     -0.0486433744     60.7680282592     75.7308883666     -61.9060440063
125 212    6   72     -0.3184450626     -9.7568693161     0.6249184608     -0.1883096122     -0.0584905624     -0.0475780916     60.7680282592     75.7308883666     -61.9060440063
126 164    7   67     -0.2537982940     -9.6132097244     0.3399939537     -0.2122784137     -0.0473051118     -0.0446485710     60.7680282592     75.7308883666     -61.9060440063
127 117    7   64     -0.2537982940     -9.6132097244     0.3399939537     -0.2122784137     -0.0473051118     -0.0446485710     60.7680282592     75.7308883666     -61.9060440063
128  69    6   64     -0.2657699346     -9.7281370162     0.7063254833     -0.3004304170     -0.0454408740     -0.0379905652     60.7680282592     75.7308883666     -61.9060440063
129  21    5   67     -0.3112620830     -9.9316549301     1.1037832498     -0.2823206138     -0.0457071971     -0.0454475307     60.7680282592     75.7308883666     -61.9060440063
129 229    5   67     -0.3112620830     -9.9316549301     1.1037832498     -0.2823206138     -0.0457071971     -0.0454475307     60.7680282592     75.7308883666     -61.9060440063
130 181    4   62     -0.4980193138     -9.6826448440     0.6153411865     -0.2005603551     -0.0438429546     -0.0723458576     61.6436500549     76.2580108642     -61.0626373291
131 134    4   56     -0.3184450626     -9.6251811981     0.3256280183     -0.2258607625     -0.1152167558     -0.0811344337     61.6436500549     76.2580108642     -61.0626373291
132  87    5   52     -0.3184450626     -9.6251811981     0.3256280183     -0.2258607625     -0.1152167558     -0.0811344337     61.6436500549     76.2580108642     -61.0626373291
133  40    5   53     -0.1987288665     -9.7161655426     0.5387228012     -0.2913755226     -0.1295980339     -0.0646225833     61.6436500549     76.2580108642     -61.0626373291
133 249    5   54     -0.2322494029     -9.8574304580     0.7637892246     -0.2871143817     -0.1176136374     -0.0369252872     61.6436500549     76.2580108642     -61.0626373291
134 202    6   52     -0.2322494029     -9.8574304580     0.7637892246     -0.2871143817     -0.1176136374     -0.0369252872     61.6436500549     76.2580108642     -61.0626373291
135 154    6   52     -0.3663315296     -9.7712354660     0.5530887603     -0.2461010932     -0.0957753753     -0.0270714402     61.6436500549     76.2580108642     -61.0626373291
136 107    5   49     -0.0981672668     -9.7377147674     0.3399939537     -0.2263934135     -0.0965743446     -0.0220113539     61.6436500549     76.2580108642     -61.0626373291
137  60    5   46     -0.0981672668     -9.7377147674     0.3399939537     -0.2263934135     -0.0965743446     -0.0220113539     61.6436500549     76.2580108642     -61.0626373291
138  13    5   48     -0.2202777862     -9.7185602188     0.4022463798     -0.2301218748     -0.0150803747     -0.0315988802     61.6436500549     76.2580108642     -61.0626373291
138 221    5   52     -0.1723913097     -9.7137708663     0.3399939537     -0.2732657432     -0.0081560497     -0.0054995055     60.7680282592     78.1908187866     -61.9060440063
139 173    6   55     -0.1723913097     -9.7137708663     0.3399939537     -0.2732657432     -0.0081560497     -0.0054995055     60.7680282592     78.1908187866     -61.9060440063
140 125    6   59     -0.2059118509     -9.9412317276     0.8332246780     -0.2626129388     0.0182096481     0.0040880198     60.7680282592     78.1908187866     -61.9060440063
141  77    5   59     -0.3471769332     -9.7712354660     0.5602717399     -0.1941686630     0.0597555875     -0.0092279872     60.7680282592     78.1908187866     -61.9060440063
142  29    4   53     -0.3471769332     -9.7712354660     0.5602717399     -0.1941686630     0.0597555875     -0.0092279872     60.7680282592     78.1908187866     -61.9060440063
142 237    4   50     -0.3184450626     -9.8047552108     0.6009752750     -0.1755262470     0.0392489414     -0.0097606287     60.7680282592     78.1908187866     -61.9060440063
143 189    4   49     -0.3304166793     -9.6539134979     0.2705585718     -0.1694008827     0.0653483152     -0.0268051171     60.7680282592     78.1908187866     -61.9060440063
144 141    4   52     -0.3304166793     -9.6539134979     0.2705585718     -0.1694008827     0.0653483152     -0.0268051171     60.7680282592     78.1908187866     -61.9060440063
145  93    4   58     -0.2490096569     -9.6179981231     0.1699969768     -0.2532917261     0.0544291877     -0.0188155155     60.7680282592     78.1908187866     -61.9060440063
146  46    4   63     -0.2681642532     -9.8334875106     0.6273128509     -0.3233339309     0.0349878191     -0.0070974264     60.0675354003     76.4337234497     -60.2192306518
146 254    5   69     -0.2681642532     -9.8334875106     0.6273128509     -0.3233339309     0.0349878191     -0.0070974264     60.0675354003     76.4337234497     -60.2192306518
147 207    5   70     -0.4094293594     -9.8813743591     0.7422403812     -0.2751299858     0.0144811606     -0.0198807945     60.0675354003     76.4337234497     -60.2192306518
148 159    4   66     -0.2968961238     -9.7951784133     0.4573158264     -0.2202680349     -0.0206730985     -0.0433169651     60.0675354003     76.4337234497     -60.2192306518
149 112    4   64     -0.2968961238     -9.7951784133     0.4573158264     -0.2202680349     -0.0206730985     -0.0433169651     60.0675354003     76.4337234497     -60.2192306518
150  65    3   62     -0.2657699346     -9.7520809173     0.4094293594     -0.2133437156     0.0112853240     -0.0582309007     60.0675354003     76.4337234497     -60.2192306518
151  17    2   61     -0.3208393812     -9.6730680465     0.5411171436     -0.2354482889     0.0320582962     -0.0438496112     60.0675354003     76.4337234497     -60.2192306518
151 226    3   64     -0.3208393812     -9.6730680465     0.5411171436     -0.2354482889     0.0320582962     -0.0438496112     60.0675354003     76.4337234497     -60.2192306518
152 178    4   69     -0.2609812974     -9.6898279190     0.5459058284     -0.2751299858     -0.0126834928     -0.0385232019     60.0675354003     76.4337234497     -60.2192306518
153 131    5   69     -0.2346437215     -9.8095445632     0.5722434043     -0.2836522579     -0.0198741378     -0.0478444099     61.4685249328     76.7851409912     -60.2192306518
154  83    6   69     -0.2346437215     -9.8095445632     0.5722434043     -0.2836522579     -0.0198741378     -0.0478444099     61.4685249328     76.7851409912     -60.2192306518
155  36    7   70     -0.2226721048     -9.7592630386     0.4668931484     -0.2753963232     -0.0089550132     -0.0486433744     61.4685249328     76.7851409912     -60.2192306518
155 245    6   68     -0.2011231899     -9.7520809173     0.4549215316     -0.2676730155     -0.0022970066     -0.0273377561     61.4685249328     76.7851409912     -60.2192306518
156 197    6   68     -0.2011231899     -9.7520809173     0.4549215316     -0.2676730155     -0.0022970066     -0.0273377561     61.4685249328     76.7851409912     -60.2192306518
157 150    6   73     -0.2154891252     -9.7233486175     0.5674547195     -0.2855164718     0.0413794994     -0.0166849517     61.4685249328     76.7851409912     -60.2192306518
158 103    5   75     -0.2322494029     -9.8047552108     0.6608333587     -0.2852501678     0.0488364648     -0.0097606287     61.4685249328     76.7851409912     -60.2192306518
159  55    6   75     -0.2322494029     -9.8047552108     0.6608333587     -0.2852501678     0.0488364648     -0.0097606287     61.4685249328     76.7851409912     -60.2192306518
160   7    5   74     -0.1556310415     -9.7113771438     0.2945018005     -0.2719341516     0.0408468580     -0.0108259094     61.4685249328     76.7851409912     -60.2192306518
160 215    5   68     -0.3328109979     -9.7616577148     0.6368901252     -0.3046915292     0.0440427017     -0.0172175908     60.9431533813     76.6094360351     -60.3879127502
161 168    5   65     -0.3328109979     -9.7616577148     0.6368901252     -0.3046915292     0.0440427017     -0.0172175908     60.9431533813     76.6094360351     -60.3879127502
162 120    4   64     -0.3519655704     -9.7951784133     0.7302687168     -0.2788584709     -0.0022970066     -0.0065647864     60.9431533813     76.6094360351     -60.3879127502
163  73    4   62     -0.2992904472     -9.7903900146     0.5530887603     -0.2575528621     -0.0361196708     -0.0121575093     60.9431533813     76.6094360351     -60.3879127502
164  25    5   60     -0.2992904472     -9.7903900146     0.5530887603     -0.2575528621     -0.0361196708     -0.0121575093     60.9431533813     76.6094360351     -60.3879127502
164 233    4   57     -0.2633756160     -9.7568693161     0.4357668876     -0.2516938209     -0.0358533501     -0.0273377561     60.9431533813     76.6094360351     -60.3879127502
165 186    4   54     -0.2633756160     -9.7496862411     0.5866093158     -0.2626129388     -0.0465061521     -0.0355936813     60.9431533813     76.6094360351     -60.3879127502
166 139    4   54     -0.2633756160     -9.7496862411     0.5866093158     -0.2626129388     -0.0465061521     -0.0355936813     60.9431533813     76.6094360351     -60.3879127502
167  92    1   51     -0.2729529142     -9.7784175872     0.7374516487     -0.2735320568     -0.0643496036     -0.0323978424     60.9431533813     76.6094360351     -60.3879127502
168  45    1   46     -0.2968961238     -9.8310928344     0.7087197780     -0.2469000577     -0.0944437885     -0.0374579238     60.0675354003     77.1365661621     -59.5445060729
168 253    1   43     -0.2968961238     -9.8310928344     0.7087197780     -0.2469000577     -0.0944437885     -0.0374579238     60.0675354003     77.1365661621     -59.5445060729
169 206    1   38     -0.2609812974     -9.7065887451     0.3328109979     -0.2359809398     -0.1109556317     -0.0425180053     60.0675354003     77.1365661621     -59.5445060729
170 158    1   34     -0.2178834438     -9.7520809173     0.6895652294     -0.2668740749     -0.0867204952     -0.0462464904     60.0675354003     77.1365661621     -59.5445060729
171 111    1   32     -0.2178834438     -9.7520809173     0.6895652294     -0.2668740749     -0.0867204952     -0.0462464904     60.0675354003     77.1365661621     -59.5445060729
172  63    2   28     -0.2849245071     -9.8286991119     0.9026599884     -0.2562212705     -0.0893836975     -0.0300009608     60.0675354003     77.1365661621     -59.5445060729
173  15    2   22     -0.2107004880     -9.7736291885     0.6871709346     -0.2266597270     -0.1146841168     -0.0270714402     60.0675354003     77.1365661621     -59.5445060729
173 224    2   15     -0.2107004880     -9.7736291885     0.6871709346     -0.2266597270     -0.1146841168     -0.0270714402     60.0675354003     77.1365661621     -59.5445060729
174 177    1    9     -0.2083061695     -9.7305316925     0.5147795677     -0.2463674068     -0.1298643589     -0.0289356803     60.0675354003     77.1365661621     -59.5445060729
175 129    0    4     -0.1819685935     -9.7257432937     0.4237952709     -0.2961692810     -0.1248042821     -0.0513065767     60.0675354003     77.1365661621     -59.5445060729
176  82    0    2     -0.1819685935     -9.7257432937     0.4237952709     -0.2961692810     -0.1248042821     -0.0513065767     60.0675354003     77.1365661621     -59.5445060729
177  34    0    1     -0.1819685935     -9.7664461135     0.3902747631     -0.3414437294     -0.1152167558     -0.0323978424     60.5929069519     76.6094360351     -60.3879127502
177 243    0    0     -0.2466153383     -9.7496862411     0.3974577426     -0.3742010831     -0.1128198742     -0.0020373435     60.5929069519     76.6094360351     -60.3879127502
178 196    0    0     -0.2466153383     -9.7496862411     0.3974577426     -0.3742010831     -0.1128198742     -0.0020373435     60.5929069519     76.6094360351     -60.3879127502
179 149    0    0     -0.2011231899     -9.8143329620     0.3208393812     -0.3845875740     -0.1160157203     -0.0031026244     60.5929069519     76.6094360351     -60.3879127502
180 101    0    0     -0.2537982940     -9.8430643081     0.2753472328     -0.3654125213     -0.1104229927     0.0035553798     60.5929069519     76.6094360351     -60.3879127502
181  53    0    0     -0.2537982940     -9.8430643081     0.2753472328     -0.3654125213     -0.1104229927     0.0035553798     60.5929069519     76.6094360351     -60.3879127502
182   5    0    0     -0.2370380401     -9.8191213607     0.2178834438     -0.3289266586     -0.1186789150     0.0024900994     60.5929069519     76.6094360351     -60.3879127502
182 213    0    0     -0.2130948066     -9.8047552108     0.2514039993     -0.2969682502     -0.1280001277     0.0067512216     60.5929069519     76.6094360351     -60.3879127502
183 165    0    0     -0.2130948066     -9.8047552108     0.2514039993     -0.2969682502     -0.1280001277     0.0067512216     60.5929069519     76.6094360351     -60.3879127502
184 117    0    0     0.0000000000     -10.0537652969     0.0742240333     -0.2940387248     -0.1061618685     0.0227304315     60.9431533813     76.6094360351     -58.3637390136
185  68    0    0     -0.1795742750     -9.8694019317     0.3088677406     -0.0479588937     0.0893171310     0.1271279335     60.9431533813     76.6094360351     -58.3637390136
186  20    0    0     -0.1795742750     -9.8694019317     0.3088677406     -0.0479588937     0.0893171310     0.1271279335     60.9431533813     76.6094360351     -58.3637390136
186 229    0    0     -0.2083061695     -9.6850395202     0.3519655704     -0.0546168994     0.1303304314     0.2376507997     60.9431533813     76.6094360351     -58.3637390136
187 181    0    0     -0.6057639122     -9.6227865219     0.4309782505     -0.1012229204     0.1076932072     0.2600216865     60.9431533813     76.6094360351     -58.3637390136
188 133    0    0     -0.6057639122     -9.6227865219     0.4309782505     -0.1012229204     0.1076932072     0.2600216865     60.9431533813     76.6094360351     -58.3637390136
189  85    0    0     -0.4597101688     -9.6994056701     0.3854861259     -0.2000277042     -0.0025633275     0.1175404071     60.9431533813     76.6094360351     -58.3637390136
190  37    0    0     -0.4142179965     -9.7832069396     0.3136564254     -0.2295892477     -0.0305269432     0.0685375022     60.9431533813     76.6094360351     -58.3637390136
190 245    0    0     -0.4142179965     -9.7832069396     0.3136564254     -0.2295892477     -0.0305269432     0.0685375022     60.9431533813     76.6094360351     -58.3637390136
191 198    0    0     -0.4908363342     -9.8358821868     0.3016848087     -0.1936360168     -0.0393155078     0.0727986240     61.4685249328     75.3794631958     -59.2071456909
192 150    0    0     -0.5626660346     -9.7999668121     0.3423882961     -0.1323823809     -0.0571589565     -0.0094943084     61.4685249328     75.3794631958     -59.2071456909
193 103    0    0     -0.5626660346     -9.7999668121     0.3423882961     -0.1323823809     -0.0571589565     -0.0094943084     61.4685249328     75.3794631958     -59.2071456909
194  56    0    0     -0.5219625949     -9.8119382858     0.4094293594     -0.1110767722     -0.0907153034     -0.0835313129     61.4685249328     75.3794631958     -59.2071456909
195   8    0    0     -0.8619565010     -9.4503955841     0.4477385520     -0.1491605520     -0.1820631122     -0.1290720577     61.4685249328     75.3794631958     -59.2071456909
195 217    0    0     -0.8619565010     -9.4503955841     0.4477385520     -0.1491605520     -0.1820631122     -0.1290720577     61.4685249328     75.3794631958     -59.2071456909
196 169    0    0     0.1699969768     -10.0130615234     0.3375996351     -0.3763316154     -0.2885911750     -0.1863308906     61.4685249328     75.3794631958     -59.2071456909
197 123    0    0     -0.3160507440     -10.0322160720     0.1891515731     -0.3646135568     -0.1543658256     -0.2963211250     61.4685249328     75.3794631958     -59.2071456909
198  76    0    0     -0.3160507440     -10.0322160720     0.1891515731     -0.3646135568     -0.1543658256     -0.2963211250     61.4685249328     75.3794631958     -59.2071456909
199  29    0    0     -0.2059118509     -9.9412317276     0.2633756160     -0.2469000577     -0.1610238313     -0.3261489868     60.4177818298     76.4337234497     -59.2071456909
199 238    0    0     -0.2849245071     -9.9053173065     0.1699969768     -0.2138763427     -0.2829984474     -0.1836676788     60.4177818298     76.4337234497     -59.2071456909
200 191    0    1     -0.2849245071     -9.9053173065     0.1699969768     -0.2138763427     -0.2829984474     -0.1836676788     60.4177818298     76.4337234497     -59.2071456909
201 144    0    1     0.1987288665     -9.8646135330     0.4644988059     -0.1339802980     -0.3343982458     -0.0361263227     60.4177818298     76.4337234497     -59.2071456909
202  96    0    2     -0.0526751232     -9.6634902954     0.4668931484     -0.0948312377     -0.1205431580     -0.0486433744     60.4177818298     76.4337234497     -59.2071456909
203  49    1    2     -0.0526751232     -9.6634902954     0.4668931484     -0.0948312377     -0.1205431580     -0.0486433744     60.4177818298     76.4337234497     -59.2071456909
204   2    1    1     -0.1867572593     -9.5916604995     0.5147795677     -0.1536879777     -0.0252005434     -0.0521055316     60.4177818298     76.4337234497     -59.2071456909
204 210    0    1     -0.0646467447     -9.6802511215     0.5147795677     -0.2551559925     0.0517659854     -0.0449148845     60.4177818298     76.4337234497     -59.2071456909
205 163    0    0     -0.0646467447     -9.6802511215     0.5147795677     -0.2551559925     0.0517659854     -0.0449148845     60.4177818298     76.4337234497     -59.2071456909
206 116    0    0     -0.0502807998     -9.7065887451     0.4070350170     -0.3552923440     0.1154165029     0.0182029895     60.4177818298     76.4337234497     -59.2071456909
207  67    0    0     -0.0909842967     -9.7640523910     0.3759088277     -0.3885823726     0.3513761520     -0.0339957618     61.2933998107     75.9065933227     -59.7131881713
208  20    0    0     -0.0909842967     -9.7640523910     0.3759088277     -0.3885823726     0.3513761520     -0.0339957618     61.2933998107     75.9065933227     -59.7131881713
208 228    2    0     0.1699969768     -9.8670082092     0.3495712518     -0.3981698989     0.6142342090     -0.0419853687     61.2933998107     75.9065933227     -59.7131881713
209 180    5    0     -0.1771799468     -9.8981342315     0.2681642532     -0.3571566104     0.9151760101     -0.0598288154     61.2933998107     75.9065933227     -59.7131881713
210 133    9    0     -0.1771799468     -9.8981342315     0.2681642532     -0.3571566104     0.9151760101     -0.0598288154     61.2933998107     75.9065933227     -59.7131881713
211  85   13   -2     -0.0957729530     -9.8263044357     0.2873188495     -0.3158769607     1.1005347967     -0.0260061597     61.2933998107     75.9065933227     -59.7131881713
212  37   18   -5     0.1412650966     -9.8861627578     0.0909842967     -0.2490306138     1.3282384872     -0.0284030418     61.2933998107     75.9065933227     -59.7131881713
212 246   24   -7     0.1412650966     -9.8861627578     0.0909842967     -0.2490306138     1.3282384872     -0.0284030418     61.2933998107     75.9065933227     -59.7131881713
213 198   30   -8     0.0287318849     -9.8071498870     -0.1077445626     -0.1571501493     1.9325189590     -0.2007121801     61.2933998107     75.9065933227     -59.7131881713
214 151   38   -7     -0.2346437215     -9.7209539413     0.0454921483     -0.1821842384     2.2829961776     -0.2129629135     60.4177818298     76.4337234497     -56.5082435607
215 104   46   -4     -0.2346437215     -9.7209539413     0.0454921483     -0.1821842384     2.2829961776     -0.2129629135     60.4177818298     76.4337234497     -56.5082435607
216  57   49   -2     -0.3064734458     -9.7377147674     0.1077445626     -0.2184037923     2.1322588920     -0.1296046972     60.4177818298     76.4337234497     -56.5082435607
217  10   50   -1     -0.1891515731     -9.8215160369     0.2154891252     -0.2168058872     1.8251919746     -0.0369252872     60.4177818298     76.4337234497     -56.5082435607
217 219   49    0     -0.1891515731     -9.8215160369     0.2154891252     -0.2168058872     1.8251919746     -0.0369252872     60.4177818298     76.4337234497     -56.5082435607
218 172   42    0     -0.3543598890     -9.7975721359     0.2298550844     -0.1837821578     1.5892323493     0.0075501813     60.4177818298     76.4337234497     -56.5082435607
219 124   40    0     -0.2274607658     -9.8167276382     0.1771799468     -0.1363771915     1.4611322879     -0.0102932679     60.4177818298     76.4337234497     -56.5082435607
220  78   37   -1     -0.2274607658     -9.8167276382     0.1771799468     -0.1363771915     1.4611322879     -0.0102932679     60.4177818298     76.4337234497     -56.5082435607
221  31   33   -1     -0.1292934894     -9.8167276382     0.1795742750     -0.0844447517     1.4613986015     -0.0292019987     60.4177818298     76.4337234497     -56.5082435607
221 239   36   -1     -0.1221105098     -9.8071498870     0.1532367229     -0.0458283281     1.4723176956     0.0272578716     59.0167884826     76.7851409912     -51.4478034973
222 192   36   -1     -0.1221105098     -9.8071498870     0.1532367229     -0.0458283281     1.4723176956     0.0272578716     59.0167884826     76.7851409912     -51.4478034973
223 145   36   -1     0.2729529142     -9.7185602188     0.2322494029     -0.0620738554     1.5729866981     0.1239320993     59.0167884826     76.7851409912     -51.4478034973
224  97   37    0     0.6943538665     -9.7496862411     0.1292934894     -0.1366435050     1.6875043869     0.2554942369     59.0167884826     76.7851409912     -51.4478034973
225  50   35    3     0.6943538665     -9.7496862411     0.1292934894     -0.1366435050     1.6875043869     0.2554942369     59.0167884826     76.7851409912     -51.4478034973
226   2   29    8     -0.3064734458     -9.6371526718     0.1412650966     -0.1869780063     2.0603525638     0.1596189880     59.0167884826     76.7851409912     -51.4478034973
226 210   23   13     -0.9840670585     -9.8143329620     0.3280223608     -0.1832495307     2.1194756031     0.1015612006     59.0167884826     76.7851409912     -51.4478034973
227 162   21   14     -0.9840670585     -9.8143329620     0.3280223608     -0.1832495307     2.1194756031     0.1015612006     59.0167884826     76.7851409912     -51.4478034973
228 115   21   12     -0.7111141681     -9.7879953384     0.2609812974     -0.1030871629     1.9213335037     0.0666732549     59.0167884826     76.7851409912     -51.4478034973
229  68   27    8     -0.2897131729     -9.6515188217     0.2633756160     -0.1172021389     1.8622104644     0.0839840698     59.3670387268     76.0823059082     -49.4236259460
230  20   30    6     -0.2897131729     -9.6515188217     0.2633756160     -0.1172021389     1.8622104644     0.0839840698     59.3670387268     76.0823059082     -49.4236259460
230 228   28    5     -0.0742240333     -9.6443357467     0.2729529142     -0.2122784137     1.8382416725     0.1252636909     59.3670387268     76.0823059082     -49.4236259460
231 181   27    7     -0.5075965881     -9.7832069396     0.1915459060     -0.2564875841     1.9090827941     0.0256599545     59.3670387268     76.0823059082     -49.4236259460
232 133   24   10     -0.5075965881     -9.7832069396     0.1915459060     -0.2564875841     1.9090827941     0.0256599545     59.3670387268     76.0823059082     -49.4236259460
233  85   22   10     -0.9481521606     -9.6682786941     0.1939402198     -0.2413073062     2.0832560062     -0.1551714420     59.3670387268     76.0823059082     -49.4236259460
234  38   24   11     -0.5794263362     -9.7137708663     0.1460537433     -0.2530254125     2.1114859580     -0.1913909816     59.3670387268     76.0823059082     -49.4236259460
234 246   29   11     -0.5794263362     -9.7137708663     0.1460537433     -0.2530254125     2.1114859580     -0.1913909816     59.3670387268     76.0823059082     -49.4236259460
235 199   45   11     -0.3399939537     -9.6084213256     -0.5075965881     -0.3044252157     2.5290760993     -0.2126965761     59.3670387268     76.0823059082     -49.4236259460
236 152   61   16     -1.0774456262     -9.6323642730     0.7853381633     -0.4439769744     3.2286989688     -0.2787440061     55.5143089294     76.7851409912     -43.0137367248
237 105   70   22     -1.0774456262     -9.6323642730     0.7853381633     -0.4439769744     3.2286989688     -0.2787440061     55.5143089294     76.7851409912     -43.0137367248
238  58   70   23     -0.6536503314     -9.8813743591     0.5650603771     -0.5286667346     2.4164226055     -0.0513065767     55.5143089294     76.7851409912     -43.0137367248
239  10   58   20     -0.5842149734     -9.6539134979     0.0407035017     -0.4759354114     1.8235939979     0.0357801175     55.5143089294     76.7851409912     -43.0137367248
239 219   43   13     -0.5842149734     -9.6539134979     0.0407035017     -0.4759354114     1.8235939979     0.0357801175     55.5143089294     76.7851409912     -43.0137367248
240 171   30    6     -0.7398460388     -10.1016521453     0.0287318849     -0.3478353977     1.3772414922     0.0565530967     55.5143089294     76.7851409912     -43.0137367248
241 124   23    3     -0.4357668876     -9.9651756286     -0.0670410633     -0.3206707239     1.1383522748     -0.0060321464     55.5143089294     76.7851409912     -43.0137367248
242  77   20    3     -0.4357668876     -9.9651756286     -0.0670410633     -0.3206707239     1.1383522748     -0.0060321464     55.5143089294     76.7851409912     -43.0137367248
243  30   20    2     -0.3280223608     -9.8646135330     -0.1364764571     -0.2439705371     1.1993396282     -0.0486433744     55.5143089294     76.7851409912     -43.0137367248
243 239   24    0     -0.1867572593     -9.7520809173     -0.1963345432     -0.2120121002     1.3958837985     -0.0944504356     55.5143089294     76.7851409912     -43.0137367248
244 192   28    1     -0.1867572593     -9.7520809173     -0.1963345432     -0.2120121002     1.3958837985     -0.0944504356     55.5143089294     76.7851409912     -43.0137367248
245 145   28    2     -0.7422403812     -9.5964498519     -0.0239432382     -0.2117457866     1.5628665924     -0.1583672761     52.5372009277     75.5551757812     -38.4593429565
246  98   26    3     -0.6273128509     -9.8143329620     -0.0239432382     -0.2636782169     1.1556630134     -0.1274741411     52.5372009277     75.5551757812     -38.4593429565
247  52   22    4     -0.6273128509     -9.8143329620     -0.0239432382     -0.2636782169     1.1556630134     -0.1274741411     52.5372009277     75.5551757812     -38.4593429565
248   5   15    3     -0.7613949298     -9.7185602188     -0.0742240333     -0.2447694778     0.8286219596     -0.1162886857     52.5372009277     75.5551757812     -38.4593429565
248 213   11    2     -0.2705585718     -9.8119382858     -0.0790126848     -0.1939023494     0.4504472255     -0.0385232019     52.5372009277     75.5551757812     -38.4593429565
249 166   10    2     -0.2705585718     -9.8119382858     -0.0790126848     -0.1939023494     0.4504472255     -0.0385232019     52.5372009277     75.5551757812     -38.4593429565
250 119    7    1     -0.1843629074     -9.8550367355     -0.1053502440     -0.1928370571     0.3620289564     0.0293884372     52.5372009277     75.5551757812     -38.4593429565
251  71    7    0     -0.5913979530     -9.7185602188     -0.0407035017     -0.1835158443     0.3785408020     0.0339158773     52.5372009277     75.5551757812     -38.4593429565
252  23    7    0     -0.5913979530     -9.7185602188     -0.0407035017     -0.1835158443     0.3785408020     0.0339158773     52.5372009277     75.5551757812     -38.4593429565
252 231    6    0     -0.0215489125     -9.7856006622     -0.0838013267     -0.1859127235     0.2126233577     0.0461666059     49.9103431701     75.3794631958     -38.2906608581
253 183    7    0     -0.3256280183     -9.6706733703     -0.0287318849     -0.1680692672     0.5529805183     -0.0193481540     49.9103431701     75.3794631958     -38.2906608581
254 136    7    0     -0.3256280183     -9.6706733703     -0.0287318849     -0.1680692672     0.5529805183     -0.0193481540     49.9103431701     75.3794631958     -38.2906608581
255  88    9    0     -0.3687258243     -9.7281370162     -0.0359148550     -0.2069520235     0.5039776802     0.0544225263     49.9103431701     75.3794631958     -38.2906608581
  0  40   10   -1     -0.0526751232     -9.9388380050     -0.1245048284     -0.2357146024     0.3713501691     0.1018275141     49.9103431701     75.3794631958     -38.2906608581
  0 249    9   -3     -0.0526751232     -9.9388380050     -0.1245048284     -0.2357146024     0.3713501691     0.1018275141     49.9103431701     75.3794631958     -38.2906608581
  1 201   10   -3     -0.3854861259     -9.7927837371     -0.1532367229     -0.1832495307     0.5354034423     0.0091481027     49.9103431701     75.3794631958     -38.2906608581
  2 153    8   -2     -0.2945018005     -9.8670082092     -0.1604196929     -0.1448994255     0.3905252265     -0.0007057427     49.9103431701     75.3794631958     -38.2906608581
  3 105    7   -2     -0.2945018005     -9.8670082092     -0.1604196929     -0.1448994255     0.3905252265     -0.0007057427     49.9103431701     75.3794631958     -38.2906608581
  4  56    6   -1     -0.1843629074     -9.7975721359     -0.1532367229     -0.0799173116     0.4030422687     -0.0467791318     49.2098464965     75.3794631958     -38.2906608581
  5   8    4    0     -0.5818206787     -9.7712354660     -0.0574637699     -0.0242563939     0.3785408020     -0.0592961788     49.2098464965     75.3794631958     -38.2906608581
  5 216    3   -1     -0.5818206787     -9.7712354660     -0.0574637699     -0.0242563939     0.3785408020     -0.0592961788     49.2098464965     75.3794631958     -38.2906608581
  6 168    3   -1     -0.4644988059     -9.8598251342     0.0047886476     0.0252791643     0.1945135879     -0.0337294387     49.2098464965     75.3794631958     -38.2906608581
  7 120    2    0     -0.3304166793     -9.8382759094     -0.0047886476     0.0974519252     0.1255366683     -0.0489096927     49.2098464965     75.3794631958     -38.2906608581
  8  72    1    0     -0.3304166793     -9.8382759094     -0.0047886476     0.0974519252     0.1255366683     -0.0489096927     49.2098464965     75.3794631958     -38.2906608581
  9  24    1    0     -0.5028079986     -9.8382759094     0.2226721048     0.1525802040     0.0839907264     -0.0792701911     49.2098464965     75.3794631958     -38.2906608581
  9 231    0    0     -0.2777415513     -9.8047552108     0.1747856235     0.1893323707     -0.0707412910     -0.0353273630     49.2098464965     75.3794631958     -38.2906608581
 10 183    0    1     -0.2777415513     -9.8047552108     0.1747856235     0.1893323707     -0.0707412910     -0.0353273630     49.2098464965     75.3794631958     -38.2906608581
 11 135    1    4     -0.3328109979     -9.6682786941     0.0023943238     0.1861365413     -0.0425113487     -0.0566329717     48.3342247009     76.9608535766     -41.1582412719
 12  88    1    8     -0.2897131729     -9.6515188217     -0.0263375616     0.0644282102     0.0264655685     -0.0614267349     48.3342247009     76.9608535766     -41.1582412719
 13  40    1   16     -0.2897131729     -9.6515188217     -0.0263375616     0.0644282102     0.0264655685     -0.0614267349     48.3342247009     76.9608535766     -41.1582412719
 13 249    2   26     -0.1628140068     -9.6108150482     0.0981672668     -0.0370397567     0.0616198301     -0.0379905652     48.3342247009     76.9608535766     -41.1582412719
 14 201    2   36     -0.1340821266     -9.6323642730     -0.1005615949     -0.1209306120     0.1455106735     -0.0321315240     48.3342247009     76.9608535766     -41.1582412719
 15 153    2   47     -0.1340821266     -9.6323642730     -0.1005615949     -0.1209306120     0.1455106735     -0.0321315240     48.3342247009     76.9608535766     -41.1582412719
 16 106    4   54     -0.2897131729     -9.7664461135     0.2322494029     -0.2098815441     0.2823992252     -0.0656878662     48.3342247009     76.9608535766     -41.1582412719
 17  58    5   62     -0.2705585718     -9.8622188568     0.2585869789     -0.2223985910     0.3167545557     -0.0624920177     48.3342247009     76.9608535766     -41.1582412719
 18  11    7   69     -0.2705585718     -9.8622188568     0.2585869789     -0.2223985910     0.3167545557     -0.0624920177     48.3342247009     76.9608535766     -41.1582412719
 18 219    8   72     -0.2202777862     -9.7951784133     0.1891515731     -0.1747272968     0.3290052652     -0.0928525161     47.9839782714     76.6094360351     -41.8329696655
 19 172    9   75     -0.2945018005     -9.8454589843     0.3854861259     -0.1797873735     0.2989110946     -0.0987115573     47.9839782714     76.6094360351     -41.8329696655
 20 124    8   77     -0.2945018005     -9.8454589843     0.3854861259     -0.1797873735     0.2989110946     -0.0987115573     47.9839782714     76.6094360351     -41.8329696655
 21  76    7   79     -0.3806974601     -9.7472915649     0.2059118509     -0.1640744781     0.2685506105     -0.0853955459     47.9839782714     76.6094360351     -41.8329696655
 22  29   11   82     -0.1149275422     -9.7951784133     0.4022463798     -0.1680692672     0.2523050546     -0.0683510589     47.9839782714     76.6094360351     -41.8329696655
 22 237   11   88     -0.1149275422     -9.7951784133     0.4022463798     -0.1680692672     0.2523050546     -0.0683510589     47.9839782714     76.6094360351     -41.8329696655
 23 190   13   94     0.0622524166     -9.6802511215     -0.0167602658     -0.1534216642     0.3332663774     -0.0837976360     47.9839782714     76.6094360351     -41.8329696655
 24 143   17  100     -0.2274607658     -9.7425031661     0.1268991470     -0.1709988117     0.5106356620     -0.1170876502     47.9839782714     76.6094360351     -41.8329696655
 25  96   17  108     -0.2274607658     -9.7425031661     0.1268991470     -0.1709988117     0.5106356620     -0.1170876502     47.9839782714     76.6094360351     -41.8329696655
 26  48   18  115     -0.1268991470     -9.7233486175     0.3232336997     -0.1931033706     0.4480503559     -0.0821997070     47.9839782714     76.6094360351     -41.8329696655
 27   1   20  120     -0.2370380401     -9.6874332427     0.1460537433     -0.2330513954     0.3716164827     -0.0358600020     46.5829849243     78.0151138305     -42.8450546264
 27 209   21  125     -0.2370380401     -9.6874332427     0.1460537433     -0.2330513954     0.3716164827     -0.0358600020     46.5829849243     78.0151138305     -42.8450546264
 28 161   22  127     -0.3663315296     -9.7544746398     0.5602717399     -0.2879133415     0.4408596992     -0.0300009608     46.5829849243     78.0151138305     -42.8450546264
 29 114   24  126     -0.2801358699     -9.8023614883     0.7135085105     -0.2690046072     0.2994437217     0.0474982023     46.5829849243     78.0151138305     -42.8450546264
 30  66   24  127     -0.2801358699     -9.8023614883     0.7135085105     -0.2690046072     0.2994437217     0.0474982023     46.5829849243     78.0151138305     -42.8450546264
 31  18   23  127     -0.0909842967     -9.7281370162     0.5315398693     -0.2242628335     0.2387227535     0.0778587102     46.5829849243     78.0151138305     -42.8450546264
 31 226   24  127     -0.2226721048     -9.7927837371     0.5435114860     -0.2258607625     0.2989110946     0.0296547527     46.5829849243     78.0151138305     -42.8450546264
 32 179   24  127     -0.2226721048     -9.7927837371     0.5435114860     -0.2258607625     0.2989110946     0.0296547527     46.5829849243     78.0151138305     -42.8450546264
 33 131   22  127     -0.2346437215     -9.7353200912     0.4166123390     -0.2429052352     0.3500445365     -0.0140217518     46.5829849243     78.0151138305     -42.8450546264
 34  84   20  127     -0.4309782505     -9.8550367355     0.9289976119     -0.2530254125     0.4310059070     -0.0614267349     47.2834815979     77.6636886596     -41.4956054687
 35  36   17  127     -0.4309782505     -9.8550367355     0.9289976119     -0.2530254125     0.4310059070     -0.0614267349     47.2834815979     77.6636886596     -41.4956054687
 35 244   14  127     -0.5171739578     -9.7065887451     0.2657699346     -0.1915054512     0.3220809459     -0.0134891104     47.2834815979     77.6636886596     -41.4956054687
 36 197   12  127     -0.3567542552     -9.7664461135     0.4142179965     -0.2157405853     0.1801322937     0.0512266874     47.2834815979     77.6636886596     -41.4956054687
 37 150   14  127     -0.3567542552     -9.7664461135     0.4142179965     -0.2157405853     0.1801322937     0.0512266874     47.2834815979     77.6636886596     -41.4956054687
 38 103   15  127     -0.4190066337     -9.7401084899     0.3471769332     -0.2088162660     0.1116880178     0.0474982023     47.2834815979     77.6636886596     -41.4956054687
 39  55   15  127     -0.3759088277     -9.7832069396     0.4453442096     -0.2269260406     0.0501680612     0.0397749233     47.2834815979     77.6636886596     -41.4956054687
 40   7   17  127     -0.3759088277     -9.7832069396     0.4453442096     -0.2269260406     0.0501680612     0.0397749233     47.2834815979     77.6636886596     -41.4956054687
 40 215   18  127     -0.5123852729     -9.7903900146     0.4309782505     -0.2290565967     0.0403142166     0.0235293912     47.2834815979     77.6636886596     -41.4956054687
 41 167   18  127     -0.0742240333     -9.7736291885     0.6153411865     -0.2242628335     0.1210092186     -0.0145543909     46.0576133728     78.1908187866     -40.9895629882
 42 120   19  127     -0.0742240333     -9.7736291885     0.6153411865     -0.2242628335     0.1210092186     -0.0145543909     46.0576133728     78.1908187866     -40.9895629882
 43  73   21  127     -0.2298550844     -9.6730680465     0.3304166793     -0.2578191757     0.3311358451     -0.0744764280     46.0576133728     78.1908187866     -40.9895629882
 44  25   20  127     -0.3423882961     -9.8286991119     1.0151932239     -0.2735320568     0.3489792585     -0.0715469074     46.0576133728     78.1908187866     -40.9895629882
 44 234   19  127     -0.3423882961     -9.8286991119     1.0151932239     -0.2735320568     0.3489792585     -0.0715469074     46.0576133728     78.1908187866     -40.9895629882
 45 187   18  127     -0.1197161788     -9.7161655426     0.4142179965     -0.2263934135     0.2224771976     -0.0126901507     46.0576133728     78.1908187866     -40.9895629882
 46 140   14  127     -0.1699969768     -9.7281370162     0.5099909305     -0.2745973587     0.3606973648     -0.0662204980     46.0576133728     78.1908187866     -40.9895629882
 47  93   12  127     -0.1699969768     -9.7281370162     0.5099909305     -0.2745973587     0.3606973648     -0.0662204980     46.0576133728     78.1908187866     -40.9895629882
 48  45    8  127     -0.2968961238     -9.8167276382     0.4956250190     -0.2759289503     0.4427239418     -0.0861945152     46.0576133728     78.1908187866     -40.9895629882
 48 253    5  127     -0.4668931484     -9.7257432937     0.5554831027     -0.2317197799     0.3322011232     -0.0443822479     45.1819915771     77.3122711181     -42.1703300476
 49 206    6  125     -0.4668931484     -9.7257432937     0.5554831027     -0.2317197799     0.3322011232     -0.0443822479     45.1819915771     77.3122711181     -42.1703300476
 50 159    5  124     -0.2466153383     -9.7472915649     0.3735145092     -0.2189364194     0.1761374950     0.0235293912     45.1819915771     77.3122711181     -42.1703300476
 51 112   10  124     0.3663315296     -9.8286991119     0.6799879074     -0.2474326848     0.2925193786     -0.0270714402     45.1819915771     77.3122711181     -42.1703300476
 52  65   11  124     0.3663315296     -9.8286991119     0.6799879074     -0.2474326848     0.2925193786     -0.0270714402     45.1819915771     77.3122711181     -42.1703300476
 53  18    9  123     -0.6488616943     -9.6874332427     0.4405555725     -0.2255944252     0.3686869621     -0.1253435730     45.1819915771     77.3122711181     -42.1703300476
 53 227    7  123     -0.2705585718     -9.6587018966     0.3040791034     -0.2535580396     0.1947798919     -0.0260061597     45.1819915771     77.3122711181     -42.1703300476
 54 179    6  121     -0.2705585718     -9.6587018966     0.3040791034     -0.2535580396     0.1947798919     -0.0260061597     45.1819915771     77.3122711181     -42.1703300476
 55 131    4  120     -0.3160507440     -9.9939069747     0.8451962471     -0.2895112514     0.1005025625     -0.0438496112     45.1819915771     77.3122711181     -42.1703300476
 56  84    3  119     -0.4668931484     -9.8837680816     0.9266032218     -0.2271923542     -0.0955090618     -0.0315988802     45.1819915771     77.3122711181     -42.1703300476
 57  37    2  112     -0.4668931484     -9.8837680816     0.9266032218     -0.2271923542     -0.0955090618     -0.0315988802     45.1819915771     77.3122711181     -42.1703300476
 57 245   -1  103     -0.3783031463     -9.7927837371     0.6249184608     -0.1409046411     -0.2598285913     0.0147408256     45.3571166992     78.5422439575     -40.6521987915
 58 198   -1   94     -0.3878804397     -9.6060266494     0.3064734458     -0.1190663700     -0.3234791278     0.0240620326     45.3571166992     78.5422439575     -40.6521987915
 59 150   -2   88     -0.3878804397     -9.6060266494     0.3064734458     -0.1190663700     -0.3234791278     0.0240620326     45.3571166992     78.5422439575     -40.6521987915
 60 103    0   84     -0.2226721048     -9.6227865219     0.4692874431     -0.1771241664     -0.3122936725     0.0195345888     45.3571166992     78.5422439575     -40.6521987915
 61  56    3   83     -0.1819685935     -9.7185602188     0.7613949298     -0.2306545257     -0.1786009550     0.0000932175     45.3571166992     78.5422439575     -40.6521987915
 62   8    5   81     -0.1819685935     -9.7185602188     0.7613949298     -0.2306545257     -0.1786009550     0.0000932175     45.3571166992     78.5422439575     -40.6521987915
 62 216    6   78     -0.1245048284     -9.7856006622     0.5052022933     -0.2679393291     -0.0635506439     -0.0140217518     45.3571166992     78.5422439575     -40.6521987915
 63 169    6   76     -0.0335205316     -9.7736291885     0.7374516487     -0.2857827949     0.0235360431     -0.0457138490     45.3571166992     78.5422439575     -40.6521987915
 64 121    7   71     -0.0335205316     -9.7736291885     0.7374516487     -0.2857827949     0.0235360431     -0.0457138490     45.3571166992     78.5422439575     -40.6521987915
 65  74    8   66     -0.2801358699     -9.8047552108     0.4501328468     -0.2218659400     0.1484401941     -0.0899229907     45.3571166992     76.7851409912     -42.6763763427
 66  26    8   63     -0.3854861259     -9.8071498870     0.5363285064     -0.2298555612     0.1258029818     -0.0473117685     45.3571166992     76.7851409912     -42.6763763427
 66 235    6   61     -0.3854861259     -9.8071498870     0.5363285064     -0.2298555612     0.1258029818     -0.0473117685     45.3571166992     76.7851409912     -42.6763763427
 67 187    4   61     0.0454921483     -9.6802511215     0.3136564254     -0.2604823589     0.0184759674     -0.0081627073     45.3571166992     76.7851409912     -42.6763763427
 68 140    3   63     -0.2442210197     -9.8670082092     0.6201298236     -0.2812553596     0.0965077781     -0.0409200859     45.3571166992     76.7851409912     -42.6763763427
 69  92    0   64     -0.2442210197     -9.8670082092     0.6201298236     -0.2812553596     0.0965077781     -0.0409200859     45.3571166992     76.7851409912     -42.6763763427
 70  44   -2   64     -0.2681642532     -9.7185602188     0.5339341640     -0.2663414239     0.1495054817     -0.0782049083     45.3571166992     76.7851409912     -42.6763763427
 70 252   -2   62     -0.3567542552     -9.8191213607     0.4405555725     -0.2724667787     0.0256666135     -0.0100269484     45.3571166992     76.7851409912     -42.6763763427
 71 205   -3   60     -0.3567542552     -9.8191213607     0.4405555725     -0.2724667787     0.0256666135     -0.0100269484     45.3571166992     76.7851409912     -42.6763763427
 72 157   -4   59     -0.2729529142     -9.7640523910     0.3256280183     -0.2351819515     -0.1290654067     0.0237957096     44.3063735961     78.1908187866     -41.6642875671
 73 110   -5   59     -0.3136564254     -9.7065887451     0.3352053165     -0.2343830108     -0.1655512571     0.0131429064     44.3063735961     78.1908187866     -41.6642875671
 74  62   -6   60     -0.3136564254     -9.7065887451     0.3352053165     -0.2343830108     -0.1655512571     0.0131429064     44.3063735961     78.1908187866     -41.6642875671
 75  15   -6   62     -0.2585869789     -9.6802511215     0.2753472328     -0.2439705371     -0.1700787067     0.0163387479     44.3063735961     78.1908187866     -41.6642875671
 75 223   -5   64     -0.3112620830     -9.7640523910     0.1460537433     -0.2647435188     -0.1543658256     0.0213988304     44.3063735961     78.1908187866     -41.6642875671
 76 176   -3   67     -0.3112620830     -9.7640523910     0.1460537433     -0.2647435188     -0.1543658256     0.0213988304     44.3063735961     78.1908187866     -41.6642875671
 77 128   -2   70     -0.2394323587     -9.7808122634     0.2442210197     -0.2876470375     -0.1455772495     -0.0015047035     44.3063735961     78.1908187866     -41.6642875671
 78  81   -2   71     -0.3783031463     -9.8694019317     0.4429498672     -0.2599497318     -0.1642196655     -0.0102932679     44.3063735961     78.1908187866     -41.6642875671
 79  33   -2   74     -0.3783031463     -9.8694019317     0.4429498672     -0.2599497318     -0.1642196655     -0.0102932679     44.3063735961     78.1908187866     -41.6642875671
 79 242   -1   73     -0.2897131729     -9.7329254150     0.2130948066     -0.2210669994     -0.2124236106     0.0174040269     45.5322418212     78.0151138305     -40.8208808898
 80 194    0   72     -0.2250664234     -9.7209539413     0.3567542552     -0.2466337203     -0.1554310894     0.0086154632     45.5322418212     78.0151138305     -40.8208808898
 81 147    1   74     -0.2250664234     -9.7209539413     0.3567542552     -0.2466337203     -0.1554310894     0.0086154632     45.5322418212     78.0151138305     -40.8208808898
 82  99    2   75     -0.3016848087     -9.7808122634     0.4525271415     -0.2650098323     -0.1104229927     -0.0028363041     45.5322418212     78.0151138305     -40.8208808898
 83  51    3   76     -0.3088677406     -9.8023614883     0.4357668876     -0.2690046072     -0.0971069908     0.0120776236     45.5322418212     78.0151138305     -40.8208808898
 84   3    4   77     -0.3088677406     -9.8023614883     0.4357668876     -0.2690046072     -0.0971069908     0.0120776236     45.5322418212     78.0151138305     -40.8208808898
 84 210    5   75     -0.2394323587     -9.7712354660     0.4094293594     -0.2370461940     -0.1106893062     0.0259262704     45.5322418212     78.0151138305     -40.8208808898
 85 163    5   74     -0.3016848087     -9.6994056701     0.2968961238     -0.2253281116     -0.0973733043     0.0096807441     45.5322418212     78.0151138305     -40.8208808898
 86 115    4   74     -0.3016848087     -9.6994056701     0.2968961238     -0.2253281116     -0.0973733043     0.0096807441     45.5322418212     78.0151138305     -40.8208808898
 87  67    5   73     -0.2250664234     -9.7544746398     0.4094293594     -0.2684719800     -0.0883184242     -0.0129564702     45.8824882507     76.9608535766     -41.4956054687
 88  19    3   75     -0.3375996351     -9.8023614883     0.6895652294     -0.2927071094     -0.0859215354     -0.0371916055     45.8824882507     76.9608535766     -41.4956054687
 88 227    2   75     -0.3375996351     -9.8023614883     0.6895652294     -0.2927071094     -0.0859215354     -0.0371916055     45.8824882507     76.9608535766     -41.4956054687
 89 179    2   71     -0.3615428924     -9.7760238647     0.7470290184     -0.2690046072     -0.1245379567     -0.0393221664     45.8824882507     76.9608535766     -41.4956054687
 90 132    0   64     -0.3783031463     -9.7664461135     0.7470290184     -0.2530254125     -0.1642196655     -0.0518392086     45.8824882507     76.9608535766     -41.4956054687
 91  84    0   57     -0.3783031463     -9.7664461135     0.7470290184     -0.2530254125     -0.1642196655     -0.0518392086     45.8824882507     76.9608535766     -41.4956054687
 92  37    0   49     -0.3974577426     -9.7640523910     0.5746376991     -0.2295892477     -0.2007055282     -0.0489096927     45.8824882507     76.9608535766     -41.4956054687
 92 245    1   43     -0.2490096569     -9.7496862411     0.6081582069     -0.2370461940     -0.2374577045     -0.0435832881     45.8824882507     76.9608535766     -41.4956054687
 93 197    2   39     -0.2490096569     -9.7496862411     0.6081582069     -0.2370461940     -0.2374577045     -0.0435832881     45.8824882507     76.9608535766     -41.4956054687
 94 149    2   33     -0.1939402198     -9.8622188568     0.7877325057     -0.2311871528     -0.2086951255     -0.0284030418     45.8824882507     76.9608535766     -41.4956054687
 95 102    3   28     -0.0957729530     -9.7448978424     0.4956250190     -0.2021582603     -0.1461098909     -0.0233429551     45.3571166992     77.4879837036     -40.6521987915
 96  54    3   24     -0.0957729530     -9.7448978424     0.4956250190     -0.2021582603     -0.1461098909     -0.0233429551     45.3571166992     77.4879837036     -40.6521987915
 97   6    2   21     -0.2514039993     -9.9005289077     0.7637892246     -0.2389104366     -0.0411797475     -0.0188155155     45.3571166992     77.4879837036     -40.6521987915
 97 215    2   17     -0.2202777862     -9.7113771438     0.5506944656     -0.2208006620     -0.0188088560     -0.0150870313     45.3571166992     77.4879837036     -40.6521987915
 98 167    3   14     -0.2202777862     -9.7113771438     0.5506944656     -0.2208006620     -0.0188088560     -0.0150870313     45.3571166992     77.4879837036     -40.6521987915
 99 119    2   10     -0.3375996351     -9.7544746398     0.6201298236     -0.2197354078     -0.0236026191     0.0075501813     45.3571166992     77.4879837036     -40.6521987915
100  72    0    4     -0.2585869789     -9.7329254150     0.4501328468     -0.2429052352     -0.0411797475     0.0240620326     45.3571166992     77.4879837036     -40.6521987915
101  24    0    2     -0.2585869789     -9.7329254150     0.4501328468     -0.2429052352     -0.0411797475     0.0240620326     45.3571166992     77.4879837036     -40.6521987915
101 232    0    1     -0.3040791034     -9.7664461135     0.3902747631     -0.2748636722     -0.0236026191     0.0309863567     45.3571166992     77.4879837036     -40.6521987915
102 184    0    0     -0.3280223608     -9.6706733703     0.2633756160     -0.2687382936     -0.0169446172     0.0078165016     45.8824882507     76.6094360351     -42.1703300476
103 136    0    0     -0.3280223608     -9.6706733703     0.2633756160     -0.2687382936     -0.0169446172     0.0078165016     45.8824882507     76.6094360351     -42.1703300476
104  88    0    0     -0.2777415513     -9.7281370162     0.3304166793     -0.2615476608     -0.0422450304     0.0112786650     45.8824882507     76.6094360351     -42.1703300476
105  40    0    0     -0.2945018005     -9.7640523910     0.3352053165     -0.2535580396     -0.0547620773     0.0200672292     45.8824882507     76.6094360351     -42.1703300476
105 247    0    0     -0.2945018005     -9.7640523910     0.3352053165     -0.2535580396     -0.0547620773     0.0200672292     45.8824882507     76.6094360351     -42.1703300476
106 199    0    0     -0.3399939537     -9.8215160369     0.3375996351     -0.2402420520     -0.0465061521     0.0144745054     45.8824882507     76.6094360351     -42.1703300476
107 151    0    0     -0.3112620830     -9.7927837371     0.3399939537     -0.2290565967     -0.0592895221     -0.0081627073     45.8824882507     76.6094360351     -42.1703300476
108 103    0    0     -0.3112620830     -9.7927837371     0.3399939537     -0.2290565967     -0.0592895221     -0.0081627073     45.8824882507     76.6094360351     -42.1703300476
109  55    0    0     -0.3112620830     -9.7712354660     0.3423882961     -0.2133437156     -0.0611537647     -0.0113585484     45.8824882507     76.6094360351     -42.1703300476
110   8    0    0     -0.3615428924     -9.7856006622     0.3471769332     -0.1962992191     -0.0688770484     -0.0153533515     45.5322418212     76.6094360351     -41.1582412719
110 216    0    0     -0.3615428924     -9.7856006622     0.3471769332     -0.1962992191     -0.0688770484     -0.0153533515     45.5322418212     76.6094360351     -41.1582412719
111 169    0    0     -0.3567542552     -9.7616577148     0.3711201906     -0.1856464195     -0.0875194644     -0.0281367187     45.5322418212     76.6094360351     -41.1582412719
112 122    0    0     -0.3016848087     -9.7592630386     0.3639371871     -0.1848474502     -0.1040313124     -0.0323978424     45.5322418212     76.6094360351     -41.1582412719
113  75    0    0     -0.3016848087     -9.7592630386     0.3639371871     -0.1848474502     -0.1040313124     -0.0323978424     45.5322418212     76.6094360351     -41.1582412719
114  27    0    0     -0.2825301933     -9.6994056701     0.3854861259     -0.1968318462     -0.1096240282     -0.0505076122     45.5322418212     76.6094360351     -41.1582412719
114 236    0    0     -0.2466153383     -9.7185602188     0.3878804397     -0.2077509880     -0.0933784961     -0.0374579238     45.5322418212     76.6094360351     -41.1582412719
115 188    0    0     -0.2466153383     -9.7185602188     0.3878804397     -0.2077509880     -0.0933784961     -0.0374579238     45.5322418212     76.6094360351     -41.1582412719
116 141    0    0     -0.2250664234     -9.7185602188     0.4070350170     -0.2223985910     -0.0680780887     -0.0137554299     45.5322418212     76.6094360351     -41.1582412719
117  93    0    0     -0.2921074867     -9.8215160369     0.3806974601     -0.2495632410     -0.0411797475     0.0182029895     45.1819915771     78.0151138305     -42.5076942443
118  46    0    0     -0.2921074867     -9.8215160369     0.3806974601     -0.2495632410     -0.0411797475     0.0182029895     45.1819915771     78.0151138305     -42.5076942443
118 254    0    0     -0.3064734458     -9.7113771438     0.3112620830     -0.2580854892     -0.0172109375     0.0269915556     45.1819915771     78.0151138305     -42.5076942443
119 206    0    0     -0.3040791034     -9.7664461135     0.3256280183     -0.2450358152     -0.0124171745     0.0403075599     45.1819915771     78.0151138305     -42.5076942443
120 158    0    0     -0.3040791034     -9.7664461135     0.3256280183     -0.2450358152     -0.0124171745     0.0403075599     45.1819915771     78.0151138305     -42.5076942443
121 111    0    0     -0.3184450626     -9.8023614883     0.3663315296     -0.2314534664     -0.0057591681     0.0578846931     45.1819915771     78.0151138305     -42.5076942443
122  63    0    0     -0.3687258243     -9.7760238647     0.3615428924     -0.2314534664     0.0062252397     0.0664069414     45.1819915771     78.0151138305     -42.5076942443
123  16    0    0     -0.3687258243     -9.7760238647     0.3615428924     -0.2314534664     0.0062252397     0.0664069414     45.1819915771     78.0151138305     -42.5076942443
123 224    0    1     -0.7398460388     -9.6730680465     0.5483001708     -0.2351819515     0.2523050546     -0.0829986667     45.1819915771     78.0151138305     -42.5076942443
124 176    0    2     -0.2322494029     -9.7041940689     0.3902747631     -0.2575528621     0.3649585008     -0.1256098985     45.1819915771     78.0151138305     -42.5076942443
125 128    0    4     -0.2322494029     -9.7041940689     0.3902747631     -0.2575528621     0.3649585008     -0.1256098985     45.1819915771     78.0151138305     -42.5076942443
126  80    0    5     -0.2178834438     -9.6515188217     0.2897131729     -0.2799237251     0.4227499485     -0.1269415020     45.8824882507     76.9608535766     -40.8208808898
127  33    0    6     -0.7661836147     -9.9651756286     0.4644988059     -0.2831195831     0.4837372779     -0.1581009483     45.8824882507     76.9608535766     -40.8208808898
127 241    0    6     -0.7661836147     -9.9651756286     0.4644988059     -0.2831195831     0.4837372779     -0.1581009483     45.8824882507     76.9608535766     -40.8208808898
128 193    0    5     -0.3543598890     -9.8263044357     0.3615428924     -0.2154742717     0.2965142250     -0.0989778709     45.8824882507     76.9608535766     -40.8208808898
129 145    0    5     -0.1628140068     -9.7592630386     0.3136564254     -0.1819179344     0.2256730556     -0.0782049083     45.8824882507     76.9608535766     -40.8208808898
130  98    0    3     -0.1628140068     -9.7592630386     0.3136564254     -0.1819179344     0.2256730556     -0.0782049083     45.8824882507     76.9608535766     -40.8208808898
131  50    0    3     -0.1173218607     -9.7377147674     0.2801358699     -0.1867116928     0.2650884389     -0.0568992996     45.8824882507     76.9608535766     -40.8208808898
132   2    0    5     -0.1101388931     -9.7520809173     0.1771799468     -0.1923044204     0.3937210845     -0.0646225833     45.8824882507     76.9608535766     -40.8208808898
132 210    1    6     -0.1101388931     -9.7520809173     0.1771799468     -0.1923044204     0.3937210845     -0.0646225833     45.8824882507     76.9608535766     -40.8208808898
133 162    2    8     -0.7877325057     -9.8310928344     0.6871709346     -0.2109468221     0.6560464382     -0.1378606319     45.1819915771     78.0151138305     -40.4835166931
134 115    3   10     -0.8571679115     -9.5725059509     0.4405555725     -0.2413073062     0.9503302574     -0.2126965761     45.1819915771     78.0151138305     -40.4835166931
135  67    7   13     -0.8571679115     -9.5725059509     0.4405555725     -0.2413073062     0.9503302574     -0.2126965761     45.1819915771     78.0151138305     -40.4835166931
136  20   10   15     0.2921074867     -9.7544746398     -0.0263375616     -0.2849838447     1.0209050178     -0.1343984603     45.1819915771     78.0151138305     -40.4835166931
136 228   12   17     -0.4549215316     -9.7927837371     0.4046407222     -0.3323888301     1.2006711959     -0.0917872333     45.1819915771     78.0151138305     -40.4835166931
137 182   14   18     -0.4549215316     -9.7927837371     0.4046407222     -0.3323888301     1.2006711959     -0.0917872333     45.1819915771     78.0151138305     -40.4835166931
138 134   16   17     -0.2322494029     -9.7377147674     0.3280223608     -0.3694073200     1.1450102329     -0.0044342250     45.1819915771     78.0151138305     -40.4835166931
139  87   18   17     0.0718297100     -9.8502473831     0.0981672668     -0.3736684322     1.2344938516     0.0472318840     45.1819915771     78.0151138305     -40.4835166931
140  39   21   15     0.0718297100     -9.8502473831     0.0981672668     -0.3736684322     1.2344938516     0.0472318840     45.1819915771     78.0151138305     -40.4835166931
140 248   24   15     0.0574637699     -9.6874332427     -0.0071829710     -0.3547597169     1.5780467987     -0.0057658262     40.8038940429     77.4879837036     -39.6401100158
141 200   26   15     -0.4477385520     -9.6754617691     0.2059118509     -0.3742010831     1.8238603591     -0.0369252872     40.8038940429     77.4879837036     -39.6401100158
142 152   30   17     -0.4477385520     -9.6754617691     0.2059118509     -0.3742010831     1.8238603591     -0.0369252872     40.8038940429     77.4879837036     -39.6401100158
143 105   31   17     -0.3088677406     -9.7472915649     0.1292934894     -0.3995015144     1.6246528625     0.0538898944     40.8038940429     77.4879837036     -39.6401100158
144  57   30   17     -0.5075965881     -9.7736291885     0.1412650966     -0.4098879814     1.5620676040     0.0440360450     40.8038940429     77.4879837036     -39.6401100158
145   8   29   17     -0.5075965881     -9.7736291885     0.1412650966     -0.4098879814     1.5620676040     0.0440360450     40.8038940429     77.4879837036     -39.6401100158
145 216   25   13     -0.6033696174     -9.8191213607     0.1197161788     -0.4010993957     1.2294337749     0.0759944629     40.8038940429     77.4879837036     -39.6401100158
146 168   19   10     -0.5315398693     -9.8478536605     0.0359148550     -0.3893813610     0.7918697357     0.0935715961     40.8038940429     77.4879837036     -39.6401100158
147 120   15    8     -0.5315398693     -9.8478536605     0.0359148550     -0.3893813610     0.7918697357     0.0935715961     40.8038940429     77.4879837036     -39.6401100158
148  72    9    5     0.0263375616     -9.3833541870     0.1963345432     -0.1001576423     0.0365857362     -0.2353338003     39.2277755737     77.3122711181     -37.4472541809
149  25    4    2     -0.1676026582     -9.8646135330     0.0215489125     0.0178221759     -0.0845899391     -0.3447914123     39.2277755737     77.3122711181     -37.4472541809
149 234    2    1     -0.1676026582     -9.8646135330     0.0215489125     0.0178221759     -0.0845899391     -0.3447914123     39.2277755737     77.3122711181     -37.4472541809
150 186    0    0     -0.5435114860     -9.9699640274     0.3615428924     0.0316708374     -0.1434466934     -0.3344049215     39.2277755737     77.3122711181     -37.4472541809
151 139    0    0     0.2633756160     -9.6898279190     0.2274607658     -0.0764551448     -0.2576980352     -0.3533136606     39.2277755737     77.3122711181     -37.4472541809
152  92    0    0     0.2633756160     -9.6898279190     0.2274607658     -0.0764551448     -0.2576980352     -0.3533136606     39.2277755737     77.3122711181     -37.4472541809
153  44    0    0     0.0574637699     -9.9268665313     -0.0383091812     -0.0977607631     -0.1650186157     -0.0859281921     39.2277755737     77.3122711181     -37.4472541809
153 253    0    0     1.1540640592     -9.7161655426     -0.7063254833     0.1128984928     -0.0395818281     0.0248609924     39.2277755737     77.3122711181     -37.4472541809
154 206    1    3     1.1540640592     -9.7161655426     -0.7063254833     0.1128984928     -0.0395818281     0.0248609924     39.2277755737     77.3122711181     -37.4472541809
155 158    4   18     0.4788647174     -9.6084213256     -0.4142179965     -0.0591443300     0.8922723770     -0.2507803678     36.9511642456     76.4337234497     -41.6642875671
156 111    8   33     0.1125332117     -9.7089824676     0.4740760803     -0.2913755226     1.5793785095     -0.3029791355     36.9511642456     76.4337234497     -41.6642875671
157  64   14   47     0.1125332117     -9.7089824676     0.4740760803     -0.2913755226     1.5793785095     -0.3029791355     36.9511642456     76.4337234497     -41.6642875671
158  17   22   57     0.3663315296     -9.6922225952     -0.0909842967     -0.3957730293     2.0094854831     -0.2225504398     36.9511642456     76.4337234497     -41.6642875671
158 226   32   57     -1.0702626705     -10.5158700942     1.2761745452     -0.5102906703     2.7264192104     -0.2553078174     36.9511642456     76.4337234497     -41.6642875671
159 179   38   51     -1.0702626705     -10.5158700942     1.2761745452     -0.5102906703     2.7264192104     -0.2553078174     36.9511642456     76.4337234497     -41.6642875671
160 133   42   44     0.0742240333     -9.9627809524     0.0622524166     -0.3707389354     2.2877900600     -0.0166849517     36.9511642456     76.4337234497     -41.6642875671
161  85   45   36     0.1412650966     -9.8861627578     -0.0407035017     -0.3427753210     2.3184168338     -0.0347947239     36.9511642456     76.4337234497     -41.6642875671
162  38   44   28     0.1412650966     -9.8861627578     -0.0407035017     -0.3427753210     2.3184168338     -0.0347947239     36.9511642456     76.4337234497     -41.6642875671
162 247   42   27     -0.0861956501     -9.9316549301     0.1340821266     -0.2546233177     2.2100243568     -0.0156196713     36.9511642456     76.4337234497     -41.6642875671
163 200   38   27     0.2633756160     -9.9053173065     0.0574637699     -0.1800536918     1.9277252197     -0.0086953468     32.0476913452     77.1365661621     -42.0016479492
164 153   35   26     0.2633756160     -9.9053173065     0.0574637699     -0.1800536918     1.9277252197     -0.0086953468     32.0476913452     77.1365661621     -42.0016479492
165 105   29   26     0.6488616943     -9.7185602188     0.0071829710     -0.1076146125     1.9807229995     -0.0369252872     32.0476913452     77.1365661621     -42.0016479492
166  58   24   26     0.0574637699     -9.6587018966     -0.0335205316     -0.1262570142     2.1152145862     -0.0907219600     32.0476913452     77.1365661621     -42.0016479492
167  10   21   26     0.0574637699     -9.6587018966     -0.0335205316     -0.1262570142     2.1152145862     -0.0907219600     32.0476913452     77.1365661621     -42.0016479492
167 219   18   27     -0.0909842967     -9.7113771438     0.0790126848     -0.1584817409     2.0060231685     -0.0683510589     32.0476913452     77.1365661621     -42.0016479492
168 172   18   27     -0.0095772953     -9.7808122634     0.0885899734     -0.1773904800     1.8377089500     -0.0212123966     32.0476913452     77.1365661621     -42.0016479492
169 124   18   27     -0.0095772953     -9.7808122634     0.0885899734     -0.1773904800     1.8377089500     -0.0212123966     32.0476913452     77.1365661621     -42.0016479492
170  77   18   27     0.0119716191     -9.7089824676     0.3663315296     -0.2002940177     1.7911029815     0.0072838616     32.0476913452     77.1365661621     -42.0016479492
171  29   19   27     0.5842149734     -9.8191213607     -0.1388707752     -0.2066857099     2.0907130241     0.0054196214     29.2457084655     76.4337234497     -45.0379142761
171 237   17   25     0.5842149734     -9.8191213607     -0.1388707752     -0.2066857099     2.0907130241     0.0054196214     29.2457084655     76.4337234497     -45.0379142761
172 189   13   21     1.4533544540     -9.2037801742     -0.0311262083     -0.0463609695     1.9932399749     0.0759944629     29.2457084655     76.4337234497     -45.0379142761
173 142    9   22     -0.0694353866     -9.7616577148     0.2777415513     -0.0434314441     1.9487644195     -0.0023036637     29.2457084655     76.4337234497     -45.0379142761
174  95    4   23     -0.0694353866     -9.7616577148     0.2777415513     -0.0434314441     1.9487644195     -0.0023036637     29.2457084655     76.4337234497     -45.0379142761
175  48    1   21     0.5052022933     -9.8239097595     0.0981672668     -0.1012229204     1.9375790596     -0.1000431656     29.2457084655     76.4337234497     -45.0379142761
176   0    0   23     0.0550694465     -9.7377147674     0.2107004880     -0.0868416309     1.9655426979     -0.2390622854     29.2457084655     76.4337234497     -45.0379142761
176 208   -2   24     0.0550694465     -9.7377147674     0.2107004880     -0.0868416309     1.9655426979     -0.2390622854     29.2457084655     76.4337234497     -45.0379142761
177 161   -4   22     -0.2801358699     -9.8813743591     0.3902747631     -0.0788520288     1.7857766151     -0.1623620891     29.2457084655     76.4337234497     -45.0379142761
178 114   -5   21     0.0143659424     -9.5437746047     0.4429498672     -0.0548832130     1.5516811370     -0.0630246639     25.9183521270     76.9608535766     -49.9296722412
179  66   -6   20     0.0143659424     -9.5437746047     0.4429498672     -0.0548832130     1.5516811370     -0.0630246639     25.9183521270     76.9608535766     -49.9296722412
180  19   -6   18     -0.3615428924     -9.4958877563     0.5530887603     -0.1454320669     1.4898948669     -0.1378606319     25.9183521270     76.9608535766     -49.9296722412
180 227   -6   17     -0.5890036106     -9.4695501327     0.6967482089     -0.3094852924     1.2563320398     -0.1056358814     25.9183521270     76.9608535766     -49.9296722412
181 180   -5   15     -0.5890036106     -9.4695501327     0.6967482089     -0.3094852924     1.2563320398     -0.1056358814     25.9183521270     76.9608535766     -49.9296722412
182 132   -2   14     -0.1364764571     -9.6275758743     0.4525271415     -0.4988389015     0.9740327835     -0.0241419172     25.9183521270     76.9608535766     -49.9296722412
183  85    0   12     -0.1795742750     -9.7640523910     0.4309782505     -0.5976437568     0.8579171180     0.0357801175     25.9183521270     76.9608535766     -49.9296722412
184  37    3   11     -0.1795742750     -9.7640523910     0.4309782505     -0.5976437568     0.8579171180     0.0357801175     25.9183521270     76.9608535766     -49.9296722412
184 245   10   11     -0.2322494029     -9.6946163177     0.3447826147     -0.6200145721     0.9958709716     -0.0044342250     25.9183521270     76.9608535766     -49.9296722412
185 198   17   10     -0.0981672668     -9.8502473831     0.1795742750     -0.6501088142     1.1013337373     -0.0414527320     25.5681037902     75.9065933227     -52.2912101745
186 150   22    9     -0.0981672668     -9.8502473831     0.1795742750     -0.6501088142     1.1013337373     -0.0414527320     25.5681037902     75.9065933227     -52.2912101745
187 103   26    7     -0.0047886476     -10.0824966430     -0.0454921483     -0.5704790115     1.0781638622     -0.0561003398     25.5681037902     75.9065933227     -52.2912101745
188  56   25    6     0.1268991470     -10.0178499221     -0.1292934894     -0.3704726219     0.8406063079     0.0456339645     25.5681037902     75.9065933227     -52.2912101745
189   8   22    4     0.1268991470     -10.0178499221     -0.1292934894     -0.3704726219     0.8406063079     0.0456339645     25.5681037902     75.9065933227     -52.2912101745
189 217   19    3     0.1580253696     -9.9053173065     -0.0742240333     -0.1406383037     0.6374040126     0.2126167058     25.5681037902     75.9065933227     -52.2912101745
190 169   14    3     0.1197161788     -9.7425031661     0.1101388931     -0.0279848718     0.6355398178     0.2200736761     25.5681037902     75.9065933227     -52.2912101745
191 121   11    3     0.1197161788     -9.7425031661     0.1101388931     -0.0279848718     0.6355398178     0.2200736761     25.5681037902     75.9065933227     -52.2912101745
192  74   10    5     -0.2346437215     -9.5461683273     0.2753472328     -0.0900374794     0.7085115432     0.1063549637     25.5681037902     75.9065933227     -52.2912101745
193  26    7    5     -0.2442210197     -9.7281370162     0.2777415513     -0.2077509880     0.5095703601     0.0839840698     25.5681037902     75.9065933227     -52.2912101745
193 234    5    6     -0.2442210197     -9.7281370162     0.2777415513     -0.2077509880     0.5095703601     0.0839840698     25.5681037902     75.9065933227     -52.2912101745
194 186    3    5     -0.3902747631     -9.8215160369     0.2035175085     -0.2868480682     0.3266083955     0.0459002876     24.6924839019     75.7308883666     -52.1225280761
195 138    1    2     -0.1388707752     -9.8717966079     0.0622524166     -0.2650098323     0.1417821884     0.0517593288     24.6924839019     75.7308883666     -52.1225280761
196  90    1    2     -0.1388707752     -9.8717966079     0.0622524166     -0.2650098323     0.1417821884     0.0517593288     24.6924839019     75.7308883666     -52.1225280761
197  42    0    1     -0.1676026582     -9.7712354660     0.1029559254     -0.2122784137     0.0653483152     0.0152734661     24.6924839019     75.7308883666     -52.1225280761
197 250    0    0     -0.1316878080     -9.7353200912     0.1460537433     -0.1867116928     0.0437763786     -0.0244082355     24.6924839019     75.7308883666     -52.1225280761
198 202    0    0     -0.1316878080     -9.7353200912     0.1460537433     -0.1867116928     0.0437763786     -0.0244082355     24.6924839019     75.7308883666     -52.1225280761
199 155    0    0     -0.0143659424     -9.7903900146     0.1388707752     -0.1893749046     0.0666799068     -0.0510402584     24.6924839019     75.7308883666     -52.1225280761
200 107    1    1     -0.1125332117     -9.7496862411     0.1652083396     -0.2106805086     0.1492391586     -0.0678184270     24.6924839019     75.7308883666     -52.1225280761
201  59    1    2     -0.1125332117     -9.7496862411     0.1652083396     -0.2106805086     0.1492391586     -0.0678184270     24.6924839019     75.7308883666     -52.1225280761
202  12    2    2     -0.1580253696     -9.7927837371     0.1245048284     -0.2085499525     0.1588266849     -0.0795365047     25.2178573608     76.6094360351     -51.2791213989
202 220    3    2     -0.1795742750     -9.8406705856     0.1819685935     -0.1779231309     0.0845233726     -0.0803354644     25.2178573608     76.6094360351     -51.2791213989
203 172    2    2     -0.1795742750     -9.8406705856     0.1819685935     -0.1779231309     0.0845233726     -0.0803354644     25.2178573608     76.6094360351     -51.2791213989
204 125    2    2     -0.0430978250     -9.7305316925     0.0239432382     -0.1350455880     0.0312593317     -0.1027063608     25.2178573608     76.6094360351     -51.2791213989
205  77    3    3     -0.0359148550     -9.7927837371     -0.0981672668     -0.1249254226     0.0746695089     -0.1405238151     25.2178573608     76.6094360351     -51.2791213989
206  30    4    7     -0.0359148550     -9.7927837371     -0.0981672668     -0.1249254226     0.0746695089     -0.1405238151     25.2178573608     76.6094360351     -51.2791213989
206 239    6   10     -0.0742240333     -9.7688407897     -0.0622524166     -0.1475626230     0.1178133726     -0.0963146781     25.2178573608     76.6094360351     -51.2791213989
207 192    9   14     0.0119716191     -9.8334875106     0.0814070034     -0.1733956909     0.1284661884     -0.0161523103     25.2178573608     76.6094360351     -51.2791213989
208 145    9   20     0.0119716191     -9.8334875106     0.0814070034     -0.1733956909     0.1284661884     -0.0161523103     25.2178573608     76.6094360351     -51.2791213989
209  97    9   22     0.0167602658     -9.6419420242     -0.1987288665     -0.1662050485     0.1668162918     -0.0020373435     24.8676090240     75.9065933227     -52.9659347534
210  49   12   29     0.0287318849     -9.7425031661     0.0000000000     -0.2282576322     0.2142212629     -0.0097606287     24.8676090240     75.9065933227     -52.9659347534
211   0   12   38     0.0287318849     -9.7425031661     0.0000000000     -0.2282576322     0.2142212629     -0.0097606287     24.8676090240     75.9065933227     -52.9659347534
211 208   12   47     -0.0143659424     -9.8167276382     0.1963345432     -0.2735320568     0.1851923751     0.0115449833     24.8676090240     75.9065933227     -52.9659347534
212 161   12   54     -0.0861956501     -9.8071498870     0.1747856235     -0.2397094011     0.0975730419     0.0605478954     24.8676090240     75.9065933227     -52.9659347534
213 113   12   55     -0.0861956501     -9.8071498870     0.1747856235     -0.2397094011     0.0975730419     0.0605478954     24.8676090240     75.9065933227     -52.9659347534
214  65   12   55     -0.1436594247     -9.7616577148     0.6105525493     -0.2341166734     0.0174106836     0.0845167064     24.8676090240     75.9065933227     -52.9659347534
215  17   11   54     -0.2130948066     -9.8119382858     0.1723913097     -0.2032235383     -0.0891173744     0.0957021617     24.8676090240     75.9065933227     -52.9659347534
215 226   12   55     -0.2130948066     -9.8119382858     0.1723913097     -0.2032235383     -0.0891173744     0.0957021617     24.8676090240     75.9065933227     -52.9659347534
216 179   11   56     -0.0047886476     -9.6658849716     0.2657699346     -0.2165395498     -0.1434466934     0.1039580821     24.6924839019     76.0823059082     -51.7851676940
217 131   11   56     -0.2561926364     -9.8119382858     -0.0383091812     -0.2213333129     -0.0771329689     0.0304537177     24.6924839019     76.0823059082     -51.7851676940
218  84   12   58     -0.2561926364     -9.8119382858     -0.0383091812     -0.2213333129     -0.0771329689     0.0304537177     24.6924839019     76.0823059082     -51.7851676940
219  37   13   59     -0.1173218607     -9.7329254150     0.3423882961     -0.2503622055     0.0232697296     -0.0547687339     24.6924839019     76.0823059082     -51.7851676940
219 246   16   61     -0.1915459060     -9.8095445632     0.2705585718     -0.2623466253     0.0762674331     -0.0861945152     24.6924839019     76.0823059082     -51.7851676940
220 198   18   64     -0.1915459060     -9.8095445632     0.2705585718     -0.2623466253     0.0762674331     -0.0861945152     24.6924839019     76.0823059082     -51.7851676940
221 151   21   71     -0.1173218607     -9.6922225952     -0.3663315296     -0.2519601345     0.0645493412     -0.0475780916     24.6924839019     76.0823059082     -51.7851676940
222 104   22   77     -0.1364764571     -9.8310928344     0.0071829710     -0.2540906906     0.0046273136     0.0245946741     24.6924839019     76.0823059082     -51.7851676940
223  56   21   81     -0.1364764571     -9.8310928344     0.0071829710     -0.2540906906     0.0046273136     0.0245946741     24.6924839019     76.0823059082     -51.7851676940
224   8   22   88     -0.1460537433     -9.7832069396     -0.1484480619     -0.1891085815     -0.0563600015     0.0309863567     24.6924839019     75.7308883666     -53.1346168518
224 216   22   92     -0.1604196929     -9.7784175872     0.1939402198     -0.1875106620     0.0243350076     0.0078165016     24.6924839019     75.7308883666     -53.1346168518
225 168   22   95     -0.1604196929     -9.7784175872     0.1939402198     -0.1875106620     0.0243350076     0.0078165016     24.6924839019     75.7308883666     -53.1346168518
226 121   25  103     -0.0838013267     -9.6706733703     -0.1125332117     -0.1941686630     0.0480375003     -0.0073637475     24.6924839019     75.7308883666     -53.1346168518
227  74   28  110     -0.2849245071     -9.7353200912     -0.0957729530     -0.2519601345     0.0786643123     -0.0265387988     24.6924839019     75.7308883666     -53.1346168518
228  26   30  114     -0.2849245071     -9.7353200912     -0.0957729530     -0.2519601345     0.0786643123     -0.0265387988     24.6924839019     75.7308883666     -53.1346168518
228 235   32  121     0.0454921483     -9.8358821868     0.2849245071     -0.2650098323     0.0768000793     -0.0281367187     24.6924839019     75.7308883666     -53.1346168518
229 187   32  125     0.0095772953     -9.7425031661     0.1316878080     -0.2373125314     0.1194113016     -0.0419853687     24.6924839019     75.7308883666     -53.1346168518
230 141   31  127     0.0095772953     -9.7425031661     0.1316878080     -0.2373125314     0.1194113016     -0.0419853687     24.6924839019     75.7308883666     -53.1346168518
231  94   32  127     -0.1197161788     -9.7568693161     0.0742240333     -0.2594170808     0.1479075527     -0.0510402584     24.6924839019     75.7308883666     -53.1346168518
232  46   32  127     -0.0311262083     -9.7233486175     -0.0095772953     -0.2559549331     0.1524350070     -0.0734111404     24.8676090240     75.9065933227     -52.6285743713
232 255   33  127     -0.0383091812     -9.8215160369     0.4573158264     -0.2575528621     0.1660173177     -0.0550350570     24.8676090240     75.9065933227     -52.6285743713
233 208   31  127     -0.0383091812     -9.8215160369     0.4573158264     -0.2575528621     0.1660173177     -0.0550350570     24.8676090240     75.9065933227     -52.6285743713
234 161   27  127     -0.0766183614     -9.7185602188     0.4285839557     -0.2277250051     0.0994372940     -0.0150870313     24.8676090240     75.9065933227     -52.6285743713
235 114   26  127     -0.0574637699     -9.7688407897     0.3591485500     -0.2532917261     0.1023668050     -0.0222776746     24.8676090240     75.9065933227     -52.6285743713
236  66   23  127     -0.0574637699     -9.7688407897     0.3591485500     -0.2532917261     0.1023668050     -0.0222776746     24.8676090240     75.9065933227     -52.6285743713
237  19   23  127     -0.0718297100     -9.8239097595     0.2442210197     -0.2415736436     0.1367221117     -0.0347947239     24.8676090240     75.9065933227     -52.6285743713
237 228   22  126     -0.0814070034     -9.8382759094     0.4333725929     -0.2255944252     0.1021004915     -0.0265387988     24.8676090240     75.9065933227     -52.6285743713
238 180   20  123     -0.0814070034     -9.8382759094     0.4333725929     -0.2255944252     0.1021004915     -0.0265387988     24.8676090240     75.9065933227     -52.6285743713
239 133   17  118     0.0047886476     -9.7089824676     0.5028079986     -0.2333177089     0.0325909376     0.0245946741     25.2178573608     76.6094360351     -53.6406593322
240  85   13  113     0.0047886476     -9.7425031661     0.4764704227     -0.2543570041     0.0637503862     0.0232630705     25.2178573608     76.6094360351     -53.6406593322
241  37   12  106     0.0047886476     -9.7425031661     0.4764704227     -0.2543570041     0.0637503862     0.0232630705     25.2178573608     76.6094360351     -53.6406593322
241 245   12  101     -0.0550694465     -9.7736291885     0.4501328468     -0.2591507673     0.1281998634     -0.0174839124     25.2178573608     76.6094360351     -53.6406593322
242 198   11   98     -0.1101388931     -9.7903900146     0.2514039993     -0.2500958919     0.1465759515     -0.0305335998     25.2178573608     76.6094360351     -53.6406593322
243 150   11   92     -0.1101388931     -9.7903900146     0.2514039993     -0.2500958919     0.1465759515     -0.0305335998     25.2178573608     76.6094360351     -53.6406593322
244 102   11   88     -0.0191545906     -9.7832069396     0.2753472328     -0.2437041997     0.1178133726     -0.0076300668     25.2178573608     76.6094360351     -53.6406593322
245  55   10   82     -0.1556310415     -9.8334875106     0.5339341640     -0.2492969274     0.1127532958     -0.0302672815     25.2178573608     76.6094360351     -53.6406593322
246   7   10   80     -0.1556310415     -9.8334875106     0.5339341640     -0.2492969274     0.1127532958     -0.0302672815     25.2178573608     76.6094360351     -53.6406593322
246 216    9   76     -0.1173218607     -9.7425031661     0.2154891252     -0.2362472534     0.1183460235     -0.0683510589     23.9919891357     76.7851409912     -53.4719810485
247 169    8   73     -0.0694353866     -9.8023614883     0.1987288665     -0.2426389217     0.0861212730     -0.0318652033     23.9919891357     76.7851409912     -53.4719810485
248 121    9   74     -0.0694353866     -9.8023614883     0.1987288665     -0.2426389217     0.0861212730     -0.0318652033     23.9919891357     76.7851409912     -53.4719810485
249  74    9   72     -0.1795742750     -9.7784175872     0.3208393812     -0.2530254125     0.0573587036     -0.0225439977     23.9919891357     76.7851409912     -53.4719810485
250  27    9   70     -0.0742240333     -9.7616577148     0.2681642532     -0.2242628335     0.0720063161     -0.0350610446     23.9919891357     76.7851409912     -53.4719810485
250 235    8   69     -0.0742240333     -9.7616577148     0.2681642532     -0.2242628335     0.0720063161     -0.0350610446     23.9919891357     76.7851409912     -53.4719810485
251 188    8   68     -0.1245048284     -9.7688407897     -0.0598580884     -0.2263934135     0.0829254341     -0.0329304814     23.9919891357     76.7851409912     -53.4719810485
252 141    8   70     -0.0814070034     -9.7448978424     0.1149275422     -0.2354482889     0.0541628646     -0.0244082355     23.9919891357     76.7851409912     -53.4719810485
253  93    7   72     -0.0814070034     -9.7448978424     0.1149275422     -0.2354482889     0.0541628646     -0.0244082355     23.9919891357     76.7851409912     -53.4719810485
254  46   10   71     -0.0909842967     -9.6898279190     0.0550694465     -0.2237301826     0.0781316757     -0.0478444099     24.1671123504     76.2580108642     -53.3032989501
254 254   10   74     0.0215489125     -9.7640523910     -0.0191545906     -0.2397094011     0.0794632720     -0.0395884876     24.1671123504     76.2580108642     -53.3032989501
255 207    9   73     0.0215489125     -9.7640523910     -0.0191545906     -0.2397094011     0.0794632720     -0.0395884876     24.1671123504     76.2580108642     -53.3032989501
  0 159    9   74     -0.1077445626     -9.7784175872     0.2825301933     -0.2476989984     0.0608208703     -0.0185491924     24.1671123504     76.2580108642     -53.3032989501
  1 111    8   75     -0.0670410633     -9.7592630386     0.0119716191     -0.2335840463     -0.0262658238     -0.0020373435     24.1671123504     76.2580108642     -53.3032989501
  2  63    8   73     -0.0670410633     -9.7592630386     0.0119716191     -0.2335840463     -0.0262658238     -0.0020373435     24.1671123504     76.2580108642     -53.3032989501
  3  15    8   74     -0.1316878080     -9.8215160369     0.1484480619     -0.2559549331     -0.0193414983     -0.0249408769     24.1671123504     76.2580108642     -53.3032989501
  3 224    7   76     -0.0263375616     -9.8095445632     0.2130948066     -0.2415736436     -0.0092213306     -0.0568992996     24.1671123504     76.2580108642     -53.3032989501
  4 176    8   76     -0.0263375616     -9.8095445632     0.2130948066     -0.2415736436     -0.0092213306     -0.0568992996     24.1671123504     76.2580108642     -53.3032989501
  5 128   10   75     -0.0742240333     -9.7736291885     0.1340821266     -0.2359809398     0.0184759674     -0.0470454454     24.1671123504     76.2580108642     -53.3032989501
  6  81   10   74     -0.0694353866     -9.7856006622     0.0430978250     -0.2208006620     0.0405805397     -0.0470454454     23.4666156768     76.6094360351     -53.6406593322
  7  32   10   72     -0.0694353866     -9.7856006622     0.0430978250     -0.2208006620     0.0405805397     -0.0470454454     23.4666156768     76.6094360351     -53.6406593322
  7 240   10   70     0.1125332117     -9.7712354660     -0.1436594247     -0.2112131357     0.0640167140     -0.0481107282     23.4666156768     76.6094360351     -53.6406593322
  8 193    9   72     0.0861956501     -9.7496862411     0.0766183614     -0.2215996265     0.0624187946     0.0014248182     23.4666156768     76.6094360351     -53.6406593322
  9 145    7   75     0.0861956501     -9.7496862411     0.0766183614     -0.2215996265     0.0624187946     0.0014248182     23.4666156768     76.6094360351     -53.6406593322
 10  97    5   77     0.0814070034     -9.7041940689     0.3926690864     -0.2426389217     -0.0462398338     0.0751955032     23.4666156768     76.6094360351     -53.6406593322
 11  49    1   81     0.0359148550     -9.6970109939     0.2873188495     -0.2631455659     -0.0342554283     0.0387096405     23.4666156768     76.6094360351     -53.6406593322
 12   0   -2   80     0.0359148550     -9.6970109939     0.2873188495     -0.2631455659     -0.0342554283     0.0387096405     23.4666156768     76.6094360351     -53.6406593322
 12 208   -3   80     -0.2035175085     -9.7832069396     0.2490096569     -0.2935060977     0.0293950920     -0.0494423294     23.4666156768     76.6094360351     -53.6406593322
 13 160   -4   78     -0.2346437215     -9.8478536605     0.4118237018     -0.2748636722     0.0062252397     -0.0947167587     24.5173606872     76.6094360351     -53.6406593322
 14 113   -2   72     -0.2346437215     -9.8478536605     0.4118237018     -0.2748636722     0.0062252397     -0.0947167587     24.5173606872     76.6094360351     -53.6406593322
 15  65    0   70     -0.3064734458     -9.7496862411     0.2370380401     -0.2365135669     -0.0417123889     -0.0931188392     24.5173606872     76.6094360351     -53.6406593322
 16  18    1   65     0.0095772953     -9.7760238647     0.2035175085     -0.2333177089     -0.0726055240     -0.0686173820     24.5173606872     76.6094360351     -53.6406593322
 16 226    3   62     0.0095772953     -9.7760238647     0.2035175085     -0.2333177089     -0.0726055240     -0.0686173820     24.5173606872     76.6094360351     -53.6406593322
 17 178    5   61     0.0478864765     -9.7425031661     -0.0143659424     -0.2208006620     -0.0462398338     -0.0292019987     24.5173606872     76.6094360351     -53.6406593322
 18 130    6   59     -0.0454921483     -9.8047552108     0.1460537433     -0.2463674068     -0.0744697666     0.0179366683     24.5173606872     76.6094360351     -53.6406593322
 19  83    4   57     -0.0454921483     -9.8047552108     0.1460537433     -0.2463674068     -0.0744697666     0.0179366683     24.5173606872     76.6094360351     -53.6406593322
 20  35    4   55     0.0047886476     -9.7448978424     0.2561926364     -0.2583518028     -0.0939111423     0.0200672292     24.5173606872     76.6094360351     -53.6406593322
 20 243    4   53     -0.0383091812     -9.7856006622     0.1652083396     -0.2594170808     -0.0361196708     -0.0153533515     24.3422374725     76.4337234497     -54.1467056274
 21 195    3   52     -0.0383091812     -9.7856006622     0.1652083396     -0.2594170808     -0.0361196708     -0.0153533515     24.3422374725     76.4337234497     -54.1467056274
 22 148    4   48     -0.0311262083     -9.7951784133     0.2849245071     -0.2674067020     -0.0454408740     -0.0124238300     24.3422374725     76.4337234497     -54.1467056274
 23 100    4   45     -0.0263375616     -9.7688407897     0.2083061695     -0.2522264480     -0.0481040763     -0.0092279872     24.3422374725     76.4337234497     -54.1467056274
 24  53    4   45     -0.0263375616     -9.7688407897     0.2083061695     -0.2522264480     -0.0481040763     -0.0092279872     24.3422374725     76.4337234497     -54.1467056274
 25   5    4   42     0.0287318849     -9.7688407897     0.2346437215     -0.2524927854     -0.0430439949     0.0019574584     24.3422374725     76.4337234497     -54.1467056274
 25 213    3   43     0.0526751232     -9.8358821868     0.2633756160     -0.2535580396     -0.0377175855     0.0142081856     24.3422374725     76.4337234497     -54.1467056274
 26 165    3   43     0.0526751232     -9.8358821868     0.2633756160     -0.2535580396     -0.0377175855     0.0142081856     24.3422374725     76.4337234497     -54.1467056274
 27 118    3   42     -0.0167602658     -9.7975721359     0.1460537433     -0.2455684661     -0.0371849489     0.0221977901     24.3422374725     76.4337234497     -54.1467056274
 28  71    2   42     -0.0143659424     -9.7760238647     0.0861956501     -0.2492969274     -0.0582242441     0.0301873946     24.3422374725     77.8394012451     -55.4961547851
 29  23    3   41     -0.0143659424     -9.7760238647     0.0861956501     -0.2492969274     -0.0582242441     0.0301873946     24.3422374725     77.8394012451     -55.4961547851
 29 232    2   40     -0.0478864765     -9.6898279190     0.2083061695     -0.2687382936     -0.0510335969     0.0160724282     24.3422374725     77.8394012451     -55.4961547851
 30 184    1   40     -0.1556310415     -9.8286991119     0.1867572593     -0.2860491275     -0.0406471157     -0.0158859920     24.3422374725     77.8394012451     -55.4961547851
 31 137    2   39     -0.1556310415     -9.8286991119     0.1867572593     -0.2860491275     -0.0406471157     -0.0158859920     24.3422374725     77.8394012451     -55.4961547851
 32  90    2   37     -0.1460537433     -9.8334875106     0.2968961238     -0.2676730155     -0.0459735107     -0.0371916055     24.3422374725     77.8394012451     -55.4961547851
 33  42    2   32     -0.0861956501     -9.8071498870     0.3232336997     -0.2429052352     -0.0510335969     -0.0624920177     24.3422374725     77.8394012451     -55.4961547851
 33 251    2   27     -0.0861956501     -9.8071498870     0.3232336997     -0.2429052352     -0.0510335969     -0.0624920177     24.3422374725     77.8394012451     -55.4961547851
 34 203    2   22     -0.0574637699     -9.8071498870     0.0909842967     -0.2378451585     -0.0702086448     -0.0627583408     24.3422374725     77.8394012451     -55.4961547851
 35 156    3   17     -0.0287318849     -9.7185602188     0.2490096569     -0.2498295783     -0.0797961711     -0.0385232019     24.3422374725     77.4879837036     -53.1346168518
 36 109    3   15     -0.0287318849     -9.7185602188     0.2490096569     -0.2498295783     -0.0797961711     -0.0385232019     24.3422374725     77.4879837036     -53.1346168518
 37  62    2   13     0.0215489125     -9.7185602188     0.1029559254     -0.2471663713     -0.0760676908     -0.0206797552     24.3422374725     77.4879837036     -53.1346168518
 38  14    2   13     -0.0263375616     -9.8478536605     0.1556310415     -0.2708688735     -0.0566263198     -0.0094943084     24.3422374725     77.4879837036     -53.1346168518
 38 223    2   13     -0.0263375616     -9.8478536605     0.1556310415     -0.2708688735     -0.0566263198     -0.0094943084     24.3422374725     77.4879837036     -53.1346168518
 39 176    2   11     -0.0287318849     -9.8047552108     0.0694353866     -0.2546233177     -0.0792635345     0.0059522619     24.3422374725     77.4879837036     -53.1346168518
 40 128    2   12     -0.0167602658     -9.7377147674     0.1628140068     -0.2636782169     -0.1029660224     0.0299210758     24.3422374725     77.4879837036     -53.1346168518
 41  81    1   10     -0.0167602658     -9.7377147674     0.1628140068     -0.2636782169     -0.1029660224     0.0299210758     24.3422374725     77.4879837036     -53.1346168518
 42  33    1    8     -0.0167602658     -9.7329254150     0.1723913097     -0.2604823589     -0.0848562622     0.0179366683     24.3422374725     77.4879837036     -53.1346168518
 42 242    1    7     -0.0311262083     -9.8310928344     0.0167602658     -0.2463674068     -0.0518325567     -0.0044342250     24.3422374725     77.4879837036     -53.1346168518
 43 194    0    4     -0.0311262083     -9.8310928344     0.0167602658     -0.2463674068     -0.0518325567     -0.0044342250     24.3422374725     77.4879837036     -53.1346168518
 44 147    0    3     -0.0861956501     -9.8263044357     -0.0718297100     -0.2277250051     -0.0592895221     -0.0044342250     23.9919891357     77.1365661621     -52.7972526550
 45 100    0    4     -0.0574637699     -9.7640523910     -0.0239432382     -0.2282576322     -0.0861878490     -0.0054995055     23.9919891357     77.1365661621     -52.7972526550
 46  52    1    6     -0.0574637699     -9.7640523910     -0.0239432382     -0.2282576322     -0.0861878490     -0.0054995055     23.9919891357     77.1365661621     -52.7972526550
 47   5    1    7     -0.0550694465     -9.7520809173     0.0742240333     -0.2421062946     -0.1000365018     -0.0036352646     23.9919891357     77.1365661621     -52.7972526550
 47 213    0    8     -0.0574637699     -9.7377147674     0.0454921483     -0.2570202112     -0.1024333834     0.0016911385     23.9919891357     77.1365661621     -52.7972526550
 48 165    0    8     -0.0574637699     -9.7377147674     0.0454921483     -0.2570202112     -0.1024333834     0.0016911385     23.9919891357     77.1365661621     -52.7972526550
 49 118    0    8     -0.0670410633     -9.7879953384     0.1628140068     -0.2602160453     -0.0984385871     0.0000932175     23.9919891357     77.1365661621     -52.7972526550
 50  70    0    7     -0.0909842967     -9.7832069396     0.1604196929     -0.2588844537     -0.0800624942     -0.0166849517     23.9919891357     77.1365661621     -52.7972526550
 51  22    0    5     -0.0909842967     -9.7832069396     0.1604196929     -0.2588844537     -0.0800624942     -0.0166849517     23.9919891357     77.1365661621     -52.7972526550
 51 230    0    2     -0.0407035017     -9.7544746398     0.0383091812     -0.2969682502     -0.0710076093     -0.0465128135     24.5173606872     77.3122711181     -53.9780235290
 52 182    0    0     -0.0191545906     -9.8023614883     -0.0359148550     -0.3366499423     -0.0766003227     -0.0398548107     24.5173606872     77.3122711181     -53.9780235290
 53 135    0    0     -0.0191545906     -9.8023614883     -0.0359148550     -0.3366499423     -0.0766003227     -0.0398548107     24.5173606872     77.3122711181     -53.9780235290
 54  88    0    0     -0.0335205316     -9.7903900146     -0.0502807998     -0.3094852924     -0.0712739276     -0.0118911897     24.5173606872     77.3122711181     -53.9780235290
 55  40    0    0     -0.0383091812     -9.7784175872     -0.0646467447     -0.2575528621     -0.0734044933     0.0112786650     24.5173606872     77.3122711181     -53.9780235290
 55 248    0    0     -0.0383091812     -9.7784175872     -0.0646467447     -0.2575528621     -0.0734044933     0.0112786650     24.5173606872     77.3122711181     -53.9780235290
 56 201    0    0     -0.0526751232     -9.7879953384     -0.0287318849     -0.2282576322     -0.0731381702     0.0187356290     24.5173606872     77.3122711181     -53.9780235290
 57 153    0    0     -0.0766183614     -9.8071498870     -0.0167602658     -0.2306545257     -0.0691433668     0.0067512216     24.5173606872     77.3122711181     -53.9780235290
 58 106    0    0     -0.0766183614     -9.8071498870     -0.0167602658     -0.2306545257     -0.0691433668     0.0067512216     24.5173606872     77.3122711181     -53.9780235290
 59  58    0    0     -0.0742240333     -9.7664461135     -0.0095772953     -0.2500958919     -0.0710076093     -0.0190818328     24.1671123504     78.0151138305     -53.6406593322
 60  10    0    0     -0.0670410633     -9.7856006622     -0.0526751232     -0.2743310451     -0.0766003227     -0.0353273630     24.1671123504     78.0151138305     -53.6406593322
 60 219    0    0     -0.0670410633     -9.7856006622     -0.0526751232     -0.2743310451     -0.0766003227     -0.0353273630     24.1671123504     78.0151138305     -53.6406593322
 61 171    0    0     -0.0407035017     -9.7975721359     -0.0718297100     -0.2759289503     -0.0944437885     -0.0393221664     24.1671123504     78.0151138305     -53.6406593322
 62 124    0    0     -0.0287318849     -9.7784175872     -0.0790126848     -0.2455684661     -0.0979059410     -0.0339957618     24.1671123504     78.0151138305     -53.6406593322
 63  77    0    0     -0.0287318849     -9.7784175872     -0.0790126848     -0.2455684661     -0.0979059410     -0.0339957618     24.1671123504     78.0151138305     -53.6406593322
 64  29    0    0     -0.0407035017     -9.7712354660     -0.0263375616     -0.2346493244     -0.1024333834     -0.0182828731     24.1671123504     78.0151138305     -53.6406593322
 64 238    0    0     -0.0526751232     -9.7736291885     -0.0143659424     -0.2476989984     -0.1122872352     -0.0028363041     24.1671123504     78.0151138305     -53.6406593322
 65 191    0    0     -0.0526751232     -9.7736291885     -0.0143659424     -0.2476989984     -0.1122872352     -0.0028363041     24.1671123504     78.0151138305     -53.6406593322
 66 144    0    0     -0.1245048284     -9.7568693161     -0.1101388931     -0.2735320568     -0.1173473119     -0.0132227897     22.5909957885     76.4337234497     -51.7851676940
 67  97    0    1     0.0335205316     -9.7903900146     -0.0119716191     -0.3132137775     -0.2550348281     0.0011584982     22.5909957885     76.4337234497     -51.7851676940
 68  49    0    1     0.0335205316     -9.7903900146     -0.0119716191     -0.3132137775     -0.2550348281     0.0011584982     22.5909957885     76.4337234497     -51.7851676940
 69   1   -1    0     -0.0383091812     -9.7927837371     -0.1173218607     -0.2761952638     -0.1748724699     -0.0060321464     22.5909957885     76.4337234497     -51.7851676940
 69 210   -2    0     -0.0598580884     -9.7927837371     -0.1604196929     -0.2330513954     -0.1841936683     0.0365790796     22.5909957885     76.4337234497     -51.7851676940
 70 162   -3    0     -0.0598580884     -9.7927837371     -0.1604196929     -0.2330513954     -0.1841936683     0.0365790796     22.5909957885     76.4337234497     -51.7851676940
 71 115   -3    2     -0.0694353866     -9.7520809173     -0.0526751232     -0.1973645019     -0.1940475273     0.0797229480     22.5909957885     76.4337234497     -51.7851676940
 72  67   -4    2     -0.1053502440     -9.7185602188     -0.0215489125     -0.2037561893     -0.1237390041     0.0664069414     22.5909957885     76.4337234497     -51.7851676940
 73  20   -3    0     -0.1053502440     -9.7185602188     -0.0215489125     -0.2037561893     -0.1237390041     0.0664069414     22.5909957885     76.4337234497     -51.7851676940
 73 228   -1    0     -0.1053502440     -9.7305316925     -0.0574637699     -0.2429052352     -0.0470387935     0.0264589118     22.5909957885     76.4337234497     -51.7851676940
 74 180   -1    0     -0.1221105098     -9.7520809173     -0.0598580884     -0.2903102397     -0.0512999153     0.0256599545     24.5173606872     76.6094360351     -52.2912101745
 75 132    0    0     -0.1221105098     -9.7520809173     -0.0598580884     -0.2903102397     -0.0512999153     0.0256599545     24.5173606872     76.6094360351     -52.2912101745
 76  84    0    0     -0.1508424043     -9.7760238647     -0.1173218607     -0.3169422388     -0.0632843255     0.0211325120     24.5173606872     76.6094360351     -52.2912101745
 77  37    0    0     -0.1340821266     -9.8119382858     -0.1388707752     -0.3126811504     -0.0718065643     0.0019574584     24.5173606872     76.6094360351     -52.2912101745
 77 245    0    0     -0.1340821266     -9.8119382858     -0.1388707752     -0.3126811504     -0.0718065643     0.0019574584     24.5173606872     76.6094360351     -52.2912101745
 78 198    0    0     -0.1221105098     -9.7712354660     -0.1843629074     -0.2889786243     -0.0819267368     -0.0161523103     24.5173606872     76.6094360351     -52.2912101745
 79 150    0    0     -0.1316878080     -9.7592630386     -0.1771799468     -0.2540906906     -0.0856552219     -0.0212123966     24.5173606872     76.6094360351     -52.2912101745
 80 103    0    0     -0.1316878080     -9.7592630386     -0.1771799468     -0.2540906906     -0.0856552219     -0.0212123966     24.5173606872     76.6094360351     -52.2912101745
 81  56    0    0     -0.0838013267     -9.8430643081     -0.1221105098     -0.2317197799     -0.1381202936     -0.0180165538     24.5173606872     76.6094360351     -52.2912101745
 82   8    0    0     -0.1699969768     -9.8215160369     -0.2178834438     -0.1856464195     -0.1173473119     -0.0353273630     26.4437255859     78.1908187866     -51.7851676940
 82 217    0    0     -0.1699969768     -9.8215160369     -0.2178834438     -0.1856464195     -0.1173473119     -0.0353273630     26.4437255859     78.1908187866     -51.7851676940
 83 170   -1    1     -0.1125332117     -9.7448978424     -0.0957729530     -0.1683356046     -0.1525015830     -0.0465128135     26.4437255859     78.1908187866     -51.7851676940
 84 122   -2    1     -0.1077445626     -9.7377147674     -0.0909842967     -0.1622102355     -0.1072271466     -0.0750090599     26.4437255859     78.1908187866     -51.7851676940
 85  75   -1    0     -0.1077445626     -9.7377147674     -0.0909842967     -0.1622102355     -0.1072271466     -0.0750090599     26.4437255859     78.1908187866     -51.7851676940
 86  28   -1    0     -0.0646467447     -9.7592630386     -0.0335205316     -0.1717977619     -0.0936448192     -0.0774059391     26.4437255859     78.1908187866     -51.7851676940
 86 237   -1    0     -0.0335205316     -9.7951784133     -0.0502807998     -0.1819179344     -0.0859215354     -0.0521055316     26.4437255859     78.1908187866     -51.7851676940
 87 189    0    0     -0.0335205316     -9.7951784133     -0.0502807998     -0.1819179344     -0.0859215354     -0.0521055316     26.4437255859     78.1908187866     -51.7851676940
 88 142    0    0     -0.3495712518     -9.6610965728     -0.4525271415     -0.2018919467     -0.0944437885     -0.0142880702     26.4437255859     78.1908187866     -51.7851676940
 89  95   -1    0     -0.0598580884     -9.8047552108     -0.0526751232     -0.2508948326     -0.1666165447     0.0264589118     25.9183521270     75.9065933227     -52.2912101745
 90  47   -1    0     -0.0598580884     -9.8047552108     -0.0526751232     -0.2508948326     -0.1666165447     0.0264589118     25.9183521270     75.9065933227     -52.2912101745
 91   0    0    1     -0.1005615949     -9.7568693161     -0.0670410633     -0.2186701059     -0.0896500205     -0.0044342250     25.9183521270     75.9065933227     -52.2912101745
 91 208    0    1     -0.0933786296     -9.7448978424     -0.0550694465     -0.2250617980     -0.0813940906     -0.0228103160     25.9183521270     75.9065933227     -52.2912101745
 92 160    0    0     -0.0933786296     -9.7448978424     -0.0550694465     -0.2250617980     -0.0813940906     -0.0228103160     25.9183521270     75.9065933227     -52.2912101745
 93 113    0    0     -0.1005615949     -9.7760238647     -0.0598580884     -0.2383778095     -0.0797961711     -0.0382568836     25.9183521270     75.9065933227     -52.2912101745
 94  65    0    0     -0.0646467447     -9.7879953384     -0.0838013267     -0.2333177089     -0.0805951309     -0.0379905652     25.9183521270     75.9065933227     -52.2912101745
 95  18    0    0     -0.0646467447     -9.7879953384     -0.0838013267     -0.2333177089     -0.0805951309     -0.0379905652     25.9183521270     75.9065933227     -52.2912101745
 95 226    0    0     -0.3926690864     -9.6658849716     -0.5195682525     -0.2208006620     -0.1082924365     -0.0124238300     25.9183521270     75.9065933227     -52.2912101745
 96 179    0    1     -0.1484480619     -9.7856006622     -0.1556310415     -0.2413073062     -0.2422514677     0.0522919654     25.7432289123     76.4337234497     -52.1225280761
 97 131   -1    2     -0.1484480619     -9.7856006622     -0.1556310415     -0.2413073062     -0.2422514677     0.0522919654     25.7432289123     76.4337234497     -52.1225280761
 98  84   -2    3     -0.0574637699     -9.7496862411     -0.0718297100     -0.2325187683     -0.2172173976     0.0384433221     25.7432289123     76.4337234497     -52.1225280761
 99  37   -3    5     -0.0598580884     -9.7377147674     0.0000000000     -0.2306545257     -0.1671491861     0.0229967522     25.7432289123     76.4337234497     -52.1225280761
 99 244   -2    4     -0.0598580884     -9.7377147674     0.0000000000     -0.2306545257     -0.1671491861     0.0229967522     25.7432289123     76.4337234497     -52.1225280761
100 196   -1    3     -0.1101388931     -9.7640523910     -0.0526751232     -0.2250617980     -0.1032323479     0.0134092259     25.7432289123     76.4337234497     -52.1225280761
101 149   -1    2     -0.1436594247     -9.8191213607     -0.0790126848     -0.2138763427     -0.0840572929     -0.0033689441     25.7432289123     76.4337234497     -52.1225280761
102 102    0    1     -0.1436594247     -9.8191213607     -0.0790126848     -0.2138763427     -0.0840572929     -0.0033689441     25.7432289123     76.4337234497     -52.1225280761
103  55    0    1     -0.1029559254     -9.7832069396     -0.0694353866     -0.2101478576     -0.0771329689     -0.0337294387     25.7432289123     76.4337234497     -52.1225280761
104   8    0    0     -0.1029559254     -9.7879953384     -0.0478864765     -0.2152079582     -0.0712739276     -0.0433169651     25.3929805755     77.4879837036     -51.7851676940
104 216    0    0     -0.1029559254     -9.7879953384     -0.0478864765     -0.2152079582     -0.0712739276     -0.0433169651     25.3929805755     77.4879837036     -51.7851676940
105 169    0    0     -0.0814070034     -9.7712354660     -0.0407035017     -0.2314534664     -0.0699423265     -0.0382568836     25.3929805755     77.4879837036     -51.7851676940
106 122    0    0     -0.0718297100     -9.7832069396     -0.0670410633     -0.2453021287     -0.0696760082     -0.0140217518     25.3929805755     77.4879837036     -51.7851676940
107  74    0    0     -0.0718297100     -9.7832069396     -0.0670410633     -0.2453021287     -0.0696760082     -0.0140217518     25.3929805755     77.4879837036     -51.7851676940
108  27    0    0     -0.1197161788     -9.7377147674     -0.0359148550     -0.2548896789     -0.0691433668     0.0102133846     25.3929805755     77.4879837036     -51.7851676940
108 235    0    0     -0.1460537433     -9.7496862411     -0.0766183614     -0.2825869560     -0.0659475278     -0.0023036637     25.3929805755     77.4879837036     -51.7851676940
109 188    0    0     -0.1460537433     -9.7496862411     -0.0766183614     -0.2825869560     -0.0659475278     -0.0023036637     25.3929805755     77.4879837036     -51.7851676940
110 141    0    0     -0.1292934894     -9.7903900146     -0.0957729530     -0.3028273105     -0.0606211233     -0.0369252872     25.3929805755     77.4879837036     -51.7851676940
111  93    0    0     -0.1149275422     -9.7975721359     -0.1197161788     -0.2948376846     -0.0797961711     -0.0571656179     25.3929805755     77.4879837036     -51.7851676940
112  46    0    0     -0.1149275422     -9.7975721359     -0.1197161788     -0.2948376846     -0.0797961711     -0.0571656179     25.3929805755     77.4879837036     -51.7851676940
113   0    0    0     -0.0718297100     -9.7520809173     -0.1460537433     -0.2575528621     -0.0837909698     -0.0654215431     24.3422374725     76.0823059082     -51.7851676940
113 208    0    0     -0.0454921483     -9.7808122634     -0.1412650966     -0.2210669994     -0.0707412910     -0.0454475307     24.3422374725     76.0823059082     -51.7851676940
114 161    0    0     -0.0454921483     -9.7808122634     -0.1412650966     -0.2210669994     -0.0707412910     -0.0454475307     24.3422374725     76.0823059082     -51.7851676940
115 114    0    0     -0.0383091812     -9.7736291885     -0.0981672668     -0.2050877809     -0.0568926382     -0.0062984657     24.3422374725     76.0823059082     -51.7851676940
116  66    0    0     -0.1029559254     -9.7592630386     -0.1125332117     -0.2008266687     -0.0494356727     0.0315189957     24.3422374725     76.0823059082     -51.7851676940
117  19    0    0     -0.1029559254     -9.7592630386     -0.1125332117     -0.2008266687     -0.0494356727     0.0315189957     24.3422374725     76.0823059082     -51.7851676940
117 227    0    0     -0.1292934894     -9.7281370162     -0.0814070034     -0.2189364194     -0.0526315212     0.0304537177     24.3422374725     76.0823059082     -51.7851676940
118 180    0    0     -0.1628140068     -9.7688407897     -0.1029559254     -0.2447694778     -0.0550283956     -0.0052331852     24.3422374725     76.0823059082     -51.7851676940
119 132    0    0     -0.1628140068     -9.7688407897     -0.1029559254     -0.2447694778     -0.0550283956     -0.0052331852     24.3422374725     76.0823059082     -51.7851676940
120  85    0    0     -0.1221105098     -9.8143329620     -0.1484480619     -0.2500958919     -0.0654148817     -0.0515728950     24.8676090240     76.9608535766     -51.9538459777
121  37    0    0     -0.0909842967     -9.7975721359     -0.1388707752     -0.2362472534     -0.0789972066     -0.0782049083     24.8676090240     76.9608535766     -51.9538459777
121 246    0    0     -0.0909842967     -9.7975721359     -0.1388707752     -0.2362472534     -0.0789972066     -0.0782049083     24.8676090240     76.9608535766     -51.9538459777
122 198    0    0     -0.0383091812     -9.7616577148     -0.1197161788     -0.2258607625     -0.0832583332     -0.0811344337     24.8676090240     76.9608535766     -51.9538459777
123 151    0    0     -0.0047886476     -9.7233486175     -0.1005615949     -0.2184037923     -0.0758013725     -0.0542360877     24.8676090240     76.9608535766     -51.9538459777
124 104    0    0     -0.0047886476     -9.7233486175     -0.1005615949     -0.2184037923     -0.0758013725     -0.0542360877     24.8676090240     76.9608535766     -51.9538459777
125  56    0    0     -0.0263375616     -9.7808122634     -0.0933786296     -0.2077509880     -0.0640832853     -0.0148207116     24.8676090240     76.9608535766     -51.9538459777
126   9    0    0     -0.0526751232     -9.8047552108     -0.0957729530     -0.1923044204     -0.0600884819     0.0198009090     24.8676090240     76.9608535766     -51.9538459777
126 216    0    0     -0.0526751232     -9.8047552108     -0.0957729530     -0.1923044204     -0.0600884819     0.0198009090     24.8676090240     76.9608535766     -51.9538459777
127 168    0    0     -0.1221105098     -9.7808122634     -0.0598580884     -0.1931033706     -0.0640832853     0.0309863567     23.9919891357     76.0823059082     -52.1225280761
128 120    0    0     -0.1268991470     -9.7784175872     -0.0742240333     -0.2157405853     -0.0640832853     -0.0062984657     23.9919891357     76.0823059082     -52.1225280761
129  73    0    0     -0.1268991470     -9.7784175872     -0.0742240333     -0.2157405853     -0.0640832853     -0.0062984657     23.9919891357     76.0823059082     -52.1225280761
130  25    0    0     -0.0742240333     -9.7592630386     -0.0766183614     -0.2218659400     -0.0678117656     -0.0417190504     23.9919891357     76.0823059082     -52.1225280761
130 234    0    0     -0.0359148550     -9.7616577148     -0.0957729530     -0.2149416208     -0.0672791242     -0.0417190504     23.9919891357     76.0823059082     -52.1225280761
131 186    0    0     -0.0359148550     -9.7616577148     -0.0957729530     -0.2149416208     -0.0672791242     -0.0417190504     23.9919891357     76.0823059082     -52.1225280761
132 139    0    0     -0.0287318849     -9.7975721359     -0.0622524166     -0.2106805086     -0.0619527244     -0.0180165538     23.9919891357     76.0823059082     -52.1225280761
133  92    0    0     -0.0598580884     -9.8023614883     -0.0239432382     -0.2202680349     -0.0606211233     0.0107460248     23.9919891357     76.0823059082     -52.1225280761
134  44    0    0     -0.0598580884     -9.8023614883     -0.0239432382     -0.2202680349     -0.0606211233     0.0107460248     23.9919891357     76.0823059082     -52.1225280761
134 252    0    0     -0.0981672668     -9.7760238647     -0.0574637699     -0.2506285190     -0.0635506439     0.0259262704     24.5173606872     77.3122711181     -50.6043968200
135 204    0    0     -0.0885899734     -9.7401084899     -0.0909842967     -0.2807227134     -0.0688770484     0.0219314718     24.5173606872     77.3122711181     -50.6043968200
136 157    0    0     -0.0885899734     -9.7401084899     -0.0909842967     -0.2807227134     -0.0688770484     0.0219314718     24.5173606872     77.3122711181     -50.6043968200
137 109    0    0     -0.1221105098     -9.7640523910     -0.1077445626     -0.2881796646     -0.0718065643     -0.0025699834     24.5173606872     77.3122711181     -50.6043968200
138  62    0    0     -0.1245048284     -9.7999668121     -0.1316878080     -0.2690046072     -0.0747360897     -0.0305335998     24.5173606872     77.3122711181     -50.6043968200
139  14    0    0     -0.1245048284     -9.7999668121     -0.1316878080     -0.2690046072     -0.0747360897     -0.0305335998     24.5173606872     77.3122711181     -50.6043968200
139 223    0    0     -0.0861956501     -9.7975721359     -0.1053502440     -0.2450358152     -0.0795298528     -0.0600951385     24.5173606872     77.3122711181     -50.6043968200
140 175    0    0     -0.0287318849     -9.7927837371     -0.1149275422     -0.2242628335     -0.0869868183     -0.0595624971     24.5173606872     77.3122711181     -50.6043968200
141 129    0    0     -0.0287318849     -9.7927837371     -0.1149275422     -0.2242628335     -0.0869868183     -0.0595624971     24.5173606872     77.3122711181     -50.6043968200
142  82    0    0     -0.0526751232     -9.7832069396     -0.0957729530     -0.2106805086     -0.0869868183     -0.0371916055     24.5173606872     77.3122711181     -50.6043968200
143  35    0    0     -0.0454921483     -9.7592630386     -0.1077445626     -0.2128110647     -0.0784645748     -0.0177502336     24.8676090240     76.2580108642     -52.2912101745
143 243    0    0     -0.0454921483     -9.7592630386     -0.1077445626     -0.2128110647     -0.0784645748     -0.0177502336     24.8676090240     76.2580108642     -52.2912101745
144 196    0    0     -0.0550694465     -9.7616577148     -0.0909842967     -0.2215996265     -0.0739371299     -0.0015047035     24.8676090240     76.2580108642     -52.2912101745
145 148    0    0     -0.1125332117     -9.7712354660     -0.1149275422     -0.2295892477     -0.0726055240     0.0027564194     24.8676090240     76.2580108642     -52.2912101745
146 101    0    0     -0.1125332117     -9.7712354660     -0.1149275422     -0.2295892477     -0.0726055240     0.0027564194     24.8676090240     76.2580108642     -52.2912101745
147  53   -1    0     0.0167602658     -9.7903900146     -0.0287318849     -0.2604823589     -0.1977760124     0.0381769990     24.8676090240     76.2580108642     -52.2912101745
148   5   -1    0     -0.0861956501     -9.7329254150     -0.0981672668     -0.2237301826     -0.0979059410     0.0000932175     24.8676090240     76.2580108642     -52.2912101745
148 213   -1    0     -0.0861956501     -9.7329254150     -0.0981672668     -0.2237301826     -0.0979059410     0.0000932175     24.8676090240     76.2580108642     -52.2912101745
149 165   -1    0     -0.1245048284     -9.7879953384     -0.1053502440     -0.2029572248     -0.0781982517     -0.0278703975     24.8676090240     76.2580108642     -52.2912101745
150 117    0    0     -0.1029559254     -9.7903900146     -0.1125332117     -0.1888422489     -0.0784645748     -0.0513065767     24.6924839019     77.4879837036     -51.1104393005
151  70    0    0     -0.1029559254     -9.7903900146     -0.1125332117     -0.1888422489     -0.0784645748     -0.0513065767     24.6924839019     77.4879837036     -51.1104393005
152  23    0    0     0.1125332117     -9.8334875106     0.0143659424     -0.2120121002     -0.1570290184     0.0107460248     24.6924839019     77.4879837036     -51.1104393005
152 231    0    0     -0.3088677406     -9.6754617691     -0.2035175085     -0.2077509880     -0.1317286014     0.0317853164     24.6924839019     77.4879837036     -51.1104393005
153 183    0    1     -0.3088677406     -9.6754617691     -0.2035175085     -0.2077509880     -0.1317286014     0.0317853164     24.6924839019     77.4879837036     -51.1104393005
154 135    0    1     -0.0694353866     -9.7951784133     -0.0215489125     -0.2335840463     -0.1266685247     0.0389759588     24.6924839019     77.4879837036     -51.1104393005
155  88    0    1     -0.1221105098     -9.7257432937     -0.0287318849     -0.2479653358     -0.0845899391     -0.0031026244     24.6924839019     77.4879837036     -51.1104393005
156  40    0    1     -0.1221105098     -9.7257432937     -0.0287318849     -0.2479653358     -0.0845899391     -0.0031026244     24.6924839019     77.4879837036     -51.1104393005
156 249    0    0     -0.1364764571     -9.7377147674     -0.0502807998     -0.2897776126     -0.0776656150     -0.0310662412     24.6924839019     77.4879837036     -51.1104393005
157 201    0    0     -0.1245048284     -9.8191213607     -0.1532367229     -0.3257308006     -0.0976396179     -0.0691500234     24.1671123504     75.2037582397     -51.2791213989
