# Supplementary material for: A localization method for wireless capsule endoscopy using side wall cameras and IMU sensor
Source: Sci Rep. 2021 May 27;11:11204. doi: 10.1038/s41598-021-90523-w (PMC8160358; doi:10.1038/s41598-021-90523-w)
Supplement: Supplementary file 1 — Supplementary Information. [file 41598_2021_90523_MOESM1_ESM.zip › data/T_3]

  7 159    0    0     -0.1963345432     -9.7616577148     -0.0718297100     -0.1986961174     -0.0560936832     -0.0092279872     46.0576133728     78.8936614990     -39.3027496337
  8 112    0    0     -0.1963345432     -9.7616577148     -0.0718297100     -0.1986961174     -0.0560936832     -0.0092279872     46.0576133728     78.8936614990     -39.3027496337
  9  65    0    0     -0.2011231899     -9.7712354660     -0.0550694465     -0.2021582603     -0.0590231990     -0.0110922288     46.0576133728     78.8936614990     -39.3027496337
 10  17    0    0     -0.2154891252     -9.7975721359     -0.1053502440     -0.2048214673     -0.0595558404     -0.0097606287     46.7581100463     78.1908187866     -38.9653854370
 10 226    0    0     -0.2154891252     -9.7975721359     -0.1053502440     -0.2048214673     -0.0595558404     -0.0097606287     46.7581100463     78.1908187866     -38.9653854370
 11 178    0    0     -0.1987288665     -9.7616577148     -0.0814070034     -0.2072183609     -0.0568926382     -0.0113585484     46.7581100463     78.1908187866     -38.9653854370
 12 131    0    0     -0.2011231899     -9.7448978424     -0.0574637699     -0.2181374788     -0.0576915979     -0.0100269484     46.7581100463     78.1908187866     -38.9653854370
 13  83    0    0     -0.2011231899     -9.7448978424     -0.0574637699     -0.2181374788     -0.0576915979     -0.0100269484     46.7581100463     78.1908187866     -38.9653854370
 14  36    0    0     -0.2059118509     -9.7592630386     -0.0790126848     -0.2335840463     -0.0598221588     -0.0012383832     46.7581100463     78.1908187866     -38.9653854370
 14 244    0    0     -0.2178834438     -9.7832069396     -0.0909842967     -0.2343830108     -0.0584905624     0.0056859407     46.7581100463     78.1908187866     -38.9653854370
 15 196    0    0     -0.2178834438     -9.7832069396     -0.0909842967     -0.2343830108     -0.0584905624     0.0056859407     46.7581100463     78.1908187866     -38.9653854370
 16 148    0    0     -0.2346437215     -9.7808122634     -0.0957729530     -0.2202680349     -0.0534304809     0.0059522619     46.7581100463     78.1908187866     -38.9653854370
 17 100    0    0     -0.2514039993     -9.7640523910     -0.0957729530     -0.2101478576     -0.0515662384     -0.0007057427     45.3571166992     78.1908187866     -38.6280212402
 18  53    0    0     -0.2514039993     -9.7640523910     -0.0957729530     -0.2101478576     -0.0515662384     -0.0007057427     45.3571166992     78.1908187866     -38.6280212402
 19   5    0    0     -0.2490096569     -9.7209539413     -0.0718297100     -0.2112131357     -0.0582242441     -0.0198807945     45.3571166992     78.1908187866     -38.6280212402
 19 213    0    0     -0.2178834438     -9.7496862411     -0.0718297100     -0.2101478576     -0.0659475278     -0.0358600020     45.3571166992     78.1908187866     -38.6280212402
 20 166    0    0     -0.2178834438     -9.7496862411     -0.0718297100     -0.2101478576     -0.0659475278     -0.0358600020     45.3571166992     78.1908187866     -38.6280212402
 21 118    0    0     -0.2226721048     -9.7879953384     -0.0119716191     -0.2181374788     -0.0662138462     -0.0345284032     45.3571166992     78.1908187866     -38.6280212402
 22  71    0    0     -0.2298550844     -9.7760238647     -0.0383091812     -0.2351819515     -0.0622190427     -0.0254735183     45.3571166992     78.1908187866     -38.6280212402
 23  24    0    0     -0.2298550844     -9.7760238647     -0.0383091812     -0.2351819515     -0.0622190427     -0.0254735183     45.3571166992     78.1908187866     -38.6280212402
 23 233    0    0     -0.2226721048     -9.7185602188     -0.0502807998     -0.2450358152     -0.0632843255     -0.0206797552     45.3571166992     78.1908187866     -38.6280212402
 24 186    0    0     -0.2011231899     -9.7544746398     -0.0742240333     -0.2466337203     -0.0675454425     -0.0110922288     45.3571166992     77.8394012451     -39.6401100158
 25 138    0    0     -0.2011231899     -9.7544746398     -0.0742240333     -0.2466337203     -0.0675454425     -0.0110922288     45.3571166992     77.8394012451     -39.6401100158
 26  91    0    0     -0.1915459060     -9.7688407897     -0.1101388931     -0.2442368507     -0.0622190427     0.0147408256     45.3571166992     77.8394012451     -39.6401100158
 27  43    0    0     -0.2250664234     -9.7832069396     -0.1053502440     -0.2349156379     -0.0550283956     0.0477645254     45.3571166992     77.8394012451     -39.6401100158
 27 251    0    0     -0.2250664234     -9.7832069396     -0.1053502440     -0.2349156379     -0.0550283956     0.0477645254     45.3571166992     77.8394012451     -39.6401100158
 28 204    0    0     -0.2466153383     -9.7353200912     -0.0550694465     -0.2168058872     -0.0478377580     0.0685375022     45.3571166992     77.8394012451     -39.6401100158
 29 156    0    0     -0.3088677406     -9.7856006622     -0.0430978250     -0.2269260406     -0.0422450304     0.0799892663     45.3571166992     77.8394012451     -39.6401100158
 30 108    0    0     -0.3088677406     -9.7856006622     -0.0430978250     -0.2269260406     -0.0422450304     0.0799892663     45.3571166992     77.8394012451     -39.6401100158
 31  60    0    0     -0.3136564254     -9.7520809173     -0.0646467447     -0.2437041997     -0.0430439949     0.0661406230     45.3571166992     77.8394012451     -39.6401100158
 32  12    0    0     -0.3328109979     -9.8310928344     -0.0550694465     -0.2492969274     -0.0414460706     0.0389759588     45.3571166992     77.8394012451     -39.6401100158
 32 220    0    0     -0.3328109979     -9.8310928344     -0.0550694465     -0.2492969274     -0.0414460706     0.0389759588     45.3571166992     77.8394012451     -39.6401100158
 33 173    0    0     -0.3471769332     -9.7616577148     -0.1053502440     -0.2575528621     -0.0560936832     0.0040880198     46.5829849243     78.0151138305     -39.8087921142
 34 125    0    0     -0.3471769332     -9.7568693161     -0.0814070034     -0.2471663713     -0.0680780887     -0.0334631204     46.5829849243     78.0151138305     -39.8087921142
 35  78    0    0     -0.3471769332     -9.7568693161     -0.0814070034     -0.2471663713     -0.0680780887     -0.0334631204     46.5829849243     78.0151138305     -39.8087921142
 36  31    0    0     -0.3184450626     -9.7951784133     -0.1029559254     -0.2309208393     -0.0763340091     -0.0656878662     46.5829849243     78.0151138305     -39.8087921142
 36 239    0    0     -0.2921074867     -9.7640523910     -0.0646467447     -0.2178711652     -0.0781982517     -0.0899229907     46.5829849243     78.0151138305     -39.8087921142
 37 192    0    0     -0.2921074867     -9.7640523910     -0.0646467447     -0.2178711652     -0.0781982517     -0.0899229907     46.5829849243     78.0151138305     -39.8087921142
 38 145    0    0     -0.3040791034     -9.7903900146     -0.0933786296     -0.2194690704     -0.0797961711     -0.1077664375     46.5829849243     78.0151138305     -39.8087921142
 39  97    0    0     -0.2681642532     -9.7448978424     -0.0766183614     -0.2061530590     -0.0901826667     -0.1386595840     46.5829849243     78.0151138305     -39.8087921142
 40  50    0    0     -0.2681642532     -9.7448978424     -0.0766183614     -0.2061530590     -0.0901826667     -0.1386595840     46.5829849243     78.0151138305     -39.8087921142
 41   3    0    0     -0.2250664234     -9.7496862411     -0.0766183614     -0.2080173015     -0.1019007444     -0.1535735130     46.9332313537     78.0151138305     -39.8087921142
 41 211    0    0     -0.1532367229     -9.7233486175     -0.0287318849     -0.2287902832     -0.1149504303     -0.1386595840     46.9332313537     78.0151138305     -39.8087921142
 42 164    0    0     -0.1532367229     -9.7233486175     -0.0287318849     -0.2287902832     -0.1149504303     -0.1386595840     46.9332313537     78.0151138305     -39.8087921142
 43 117    0    0     -0.1149275422     -9.7664461135     -0.0502807998     -0.2620803117     -0.1120209097     -0.0947167587     46.9332313537     78.0151138305     -39.8087921142
 44  70    0    0     -0.1221105098     -9.8263044357     -0.1053502440     -0.2724667787     -0.0824593734     -0.0345284032     46.9332313537     78.0151138305     -39.8087921142
 45  22    0    0     -0.1221105098     -9.8263044357     -0.1053502440     -0.2724667787     -0.0824593734     -0.0345284032     46.9332313537     78.0151138305     -39.8087921142
 45 231    0    0     -0.1580253696     -9.8095445632     -0.0957729530     -0.2431715726     -0.0534304809     0.0179366683     46.9332313537     78.0151138305     -39.8087921142
 46 183    0    0     -0.1819685935     -9.7425031661     -0.1077445626     -0.2101478576     -0.0398481483     0.0501614093     46.9332313537     78.0151138305     -39.8087921142
 47 136    0    0     -0.1819685935     -9.7425031661     -0.1077445626     -0.2101478576     -0.0398481483     0.0501614093     46.9332313537     78.0151138305     -39.8087921142
 48  89    0    0     -0.1963345432     -9.7209539413     -0.0790126848     -0.1915054512     -0.0366523075     0.0674722194     45.5322418212     77.3122711181     -40.1461563110
 49  42    0    0     -0.2202777862     -9.7592630386     -0.0550694465     -0.1984297752     -0.0302606225     0.0938379192     45.5322418212     77.3122711181     -40.1461563110
 49 250    0    0     -0.2202777862     -9.7592630386     -0.0550694465     -0.1984297752     -0.0302606225     0.0938379192     45.5322418212     77.3122711181     -40.1461563110
 50 203    0    0     -0.2609812974     -9.7832069396     -0.0550694465     -0.2165395498     -0.0241352605     0.1140782475     45.5322418212     77.3122711181     -40.1461563110
 51 156    0    0     -0.2921074867     -9.7209539413     -0.0335205316     -0.2298555612     -0.0113518941     0.1146108865     45.5322418212     77.3122711181     -40.1461563110
 52 109    0    0     -0.2921074867     -9.7209539413     -0.0335205316     -0.2298555612     -0.0113518941     0.1146108865     45.5322418212     77.3122711181     -40.1461563110
 53  62    0    0     -0.3687258243     -9.7305316925     -0.0407035017     -0.2407746791     -0.0052265300     0.0919736766     45.5322418212     77.3122711181     -40.1461563110
 54  15    0    0     -0.3854861259     -9.7329254150     -0.0550694465     -0.2530254125     -0.0228036618     0.0541562080     45.5322418212     77.3122711181     -40.1461563110
 54 223    0    0     -0.3854861259     -9.7329254150     -0.0550694465     -0.2530254125     -0.0228036618     0.0541562080     45.5322418212     77.3122711181     -40.1461563110
 55 176    0    0     -0.3735145092     -9.7496862411     -0.0981672668     -0.2604823589     -0.0512999153     0.0136755466     46.2327384948     77.3122711181     -39.8087921142
 56 129    0    0     -0.3639371871     -9.8023614883     -0.1077445626     -0.2602160453     -0.0670128107     -0.0188155155     46.2327384948     77.3122711181     -39.8087921142
 57  82    0    0     -0.3639371871     -9.8023614883     -0.1077445626     -0.2602160453     -0.0670128107     -0.0188155155     46.2327384948     77.3122711181     -39.8087921142
 58  35    0    0     -0.3471769332     -9.7975721359     -0.0861956501     -0.2434378862     -0.0739371299     -0.0494423294     46.2327384948     77.3122711181     -39.8087921142
 58 244    0    0     -0.3495712518     -9.7736291885     -0.0861956501     -0.2285239458     -0.0771329689     -0.0795365047     46.2327384948     77.3122711181     -39.8087921142
 59 197    0    0     -0.3495712518     -9.7736291885     -0.0861956501     -0.2285239458     -0.0771329689     -0.0795365047     46.2327384948     77.3122711181     -39.8087921142
 60 150    0    0     -0.3232336997     -9.7496862411     -0.0742240333     -0.2130774021     -0.0813940906     -0.1093643665     46.2327384948     77.3122711181     -39.8087921142
 61 103    0    0     -0.2992904472     -9.7377147674     -0.0574637699     -0.2149416208     -0.0893836975     -0.1293383836     46.2327384948     77.3122711181     -39.8087921142
 62  57    0    0     -0.2992904472     -9.7377147674     -0.0574637699     -0.2149416208     -0.0893836975     -0.1293383836     46.2327384948     77.3122711181     -39.8087921142
 63   9    0    0     -0.2514039993     -9.7329254150     -0.0742240333     -0.2330513954     -0.0984385871     -0.1378606319     46.2327384948     77.3122711181     -39.8087921142
 63 218    0    0     -0.2154891252     -9.7496862411     -0.1173218607     -0.2543570041     -0.1042976260     -0.1269415020     45.0068702697     78.8936614990     -40.3148345947
 64 171    0    0     -0.2154891252     -9.7496862411     -0.1173218607     -0.2543570041     -0.1042976260     -0.1269415020     45.0068702697     78.8936614990     -40.3148345947
 65 124    0    0     -0.1867572593     -9.7472915649     -0.0694353866     -0.2682056665     -0.1080261116     -0.1069674849     45.0068702697     78.8936614990     -40.3148345947
 66  76    0    0     -0.1891515731     -9.7520809173     -0.0909842967     -0.2809890270     -0.0997701835     -0.0798028230     45.0068702697     78.8936614990     -40.3148345947
 67  28    0    0     -0.1891515731     -9.7520809173     -0.0909842967     -0.2809890270     -0.0997701835     -0.0798028230     45.0068702697     78.8936614990     -40.3148345947
 67 236    0    0     -0.2011231899     -9.8071498870     -0.1149275422     -0.2791247844     -0.0909816169     -0.0595624971     45.0068702697     78.8936614990     -40.3148345947
 68 189    0    0     -0.1867572593     -9.7664461135     -0.1005615949     -0.2631455659     -0.0851225757     -0.0579645729     45.0068702697     78.8936614990     -40.3148345947
 69 142    0    0     -0.1867572593     -9.7664461135     -0.1005615949     -0.2631455659     -0.0851225757     -0.0579645729     45.0068702697     78.8936614990     -40.3148345947
 70  95    0    0     -0.1747856235     -9.7472915649     -0.1101388931     -0.2607486724     -0.0803288173     -0.0465128135     45.0068702697     78.8936614990     -40.3148345947
 71  47    0    0     -0.1604196929     -9.7879953384     -0.1556310415     -0.2620803117     -0.0736708116     -0.0278703975     44.8317451477     78.3665313720     -40.8208808898
 72   0    0    0     -0.1604196929     -9.7879953384     -0.1556310415     -0.2620803117     -0.0736708116     -0.0278703975     44.8317451477     78.3665313720     -40.8208808898
 72 208    0    0     -0.1795742750     -9.7856006622     -0.1460537433     -0.2546233177     -0.0680780887     -0.0140217518     44.8317451477     78.3665313720     -40.8208808898
 73 161    0    0     -0.1604196929     -9.7951784133     -0.1604196929     -0.2423726081     -0.0624853610     -0.0062984657     44.8317451477     78.3665313720     -40.8208808898
 74 113    0    0     -0.1604196929     -9.7951784133     -0.1604196929     -0.2423726081     -0.0624853610     -0.0062984657     44.8317451477     78.3665313720     -40.8208808898
 75  66    0    0     -0.2107004880     -9.7592630386     -0.1436594247     -0.2258607625     -0.0595558404     -0.0142880702     44.8317451477     78.3665313720     -40.8208808898
 76  18    0    0     -0.1891515731     -9.7568693161     -0.1005615949     -0.2186701059     -0.0654148817     -0.0369252872     44.8317451477     78.3665313720     -40.8208808898
 76 227    0    0     -0.1891515731     -9.7568693161     -0.1005615949     -0.2186701059     -0.0654148817     -0.0369252872     44.8317451477     78.3665313720     -40.8208808898
 77 180    0    0     -0.1987288665     -9.7209539413     -0.0861956501     -0.2290565967     -0.0736708116     -0.0539697742     44.8317451477     78.3665313720     -40.8208808898
 78 133    0    0     -0.1747856235     -9.7688407897     -0.1245048284     -0.2476989984     -0.0827256965     -0.0659541797     46.5829849243     78.3665313720     -39.8087921142
 79  86    0    0     -0.1747856235     -9.7688407897     -0.1245048284     -0.2476989984     -0.0827256965     -0.0659541797     46.5829849243     78.3665313720     -39.8087921142
 80  38    0    0     -0.1604196929     -9.7544746398     -0.1508424043     -0.2604823589     -0.0843236160     -0.0654215431     46.5829849243     78.3665313720     -39.8087921142
 80 247    0    0     -0.1556310415     -9.8071498870     -0.1604196929     -0.2663414239     -0.0840572929     -0.0595624971     46.5829849243     78.3665313720     -39.8087921142
 81 200    0    0     -0.1556310415     -9.8071498870     -0.1604196929     -0.2663414239     -0.0840572929     -0.0595624971     46.5829849243     78.3665313720     -39.8087921142
 82 152    0    0     -0.1364764571     -9.7999668121     -0.1699969768     -0.2618139743     -0.0784645748     -0.0478444099     46.5829849243     78.3665313720     -39.8087921142
 83 105    0    0     -0.1580253696     -9.7784175872     -0.1652083396     -0.2415736436     -0.0734044933     -0.0441159296     46.5829849243     78.3665313720     -39.8087921142
 84  58    0    0     -0.1580253696     -9.7784175872     -0.1652083396     -0.2415736436     -0.0734044933     -0.0441159296     46.5829849243     78.3665313720     -39.8087921142
 85  11    0    0     -0.1316878080     -9.7640523910     -0.1867572593     -0.2247954845     -0.0742034435     -0.0449148845     46.5829849243     78.3665313720     -39.8087921142
 85 220    0    0     -0.1316878080     -9.7832069396     -0.1747856235     -0.2226649284     -0.0734044933     -0.0385232019     45.3571166992     78.8936614990     -38.2906608581
 86 173    0    0     -0.1316878080     -9.7832069396     -0.1747856235     -0.2226649284     -0.0734044933     -0.0385232019     45.3571166992     78.8936614990     -38.2906608581
 87 125    0    0     -0.1245048284     -9.7568693161     -0.1676026582     -0.2330513954     -0.0742034435     -0.0321315240     45.3571166992     78.8936614990     -38.2906608581
 88  78    0    0     -0.1221105098     -9.7616577148     -0.1508424043     -0.2450358152     -0.0715402507     -0.0214787149     45.3571166992     78.8936614990     -38.2906608581
 89  31    0    0     -0.1221105098     -9.7616577148     -0.1508424043     -0.2450358152     -0.0715402507     -0.0214787149     45.3571166992     78.8936614990     -38.2906608581
 89 240    0    0     -0.1221105098     -9.7664461135     -0.1508424043     -0.2607486724     -0.0646159267     -0.0089616689     45.3571166992     78.8936614990     -38.2906608581
 90 192    0    0     -0.1604196929     -9.8047552108     -0.2107004880     -0.2519601345     -0.0614200830     -0.0070974264     45.3571166992     78.8936614990     -38.2906608581
 91 144    0    0     -0.1604196929     -9.8047552108     -0.2107004880     -0.2519601345     -0.0614200830     -0.0070974264     45.3571166992     78.8936614990     -38.2906608581
 92  96    0    0     -0.1628140068     -9.8047552108     -0.2298550844     -0.2109468221     -0.0616864013     -0.0225439977     45.3571166992     78.8936614990     -38.2906608581
 93  49    0    0     -0.1508424043     -9.7736291885     -0.1604196929     -0.1864453697     -0.0651485633     -0.0374579238     45.7073669433     78.8936614990     -39.3027496337
 94   2    0    0     -0.1508424043     -9.7736291885     -0.1604196929     -0.1864453697     -0.0651485633     -0.0374579238     45.7073669433     78.8936614990     -39.3027496337
 94 210    0    0     -0.1245048284     -9.7640523910     -0.1388707752     -0.1864453697     -0.0678117656     -0.0414527320     45.7073669433     78.8936614990     -39.3027496337
 95 163    0    0     -0.1101388931     -9.7496862411     -0.1532367229     -0.1992287445     -0.0656812095     -0.0315988802     45.7073669433     78.8936614990     -39.3027496337
 96 116    0    0     -0.1101388931     -9.7496862411     -0.1532367229     -0.1992287445     -0.0656812095     -0.0315988802     45.7073669433     78.8936614990     -39.3027496337
 97  69    0    0     -0.1268991470     -9.7760238647     -0.1221105098     -0.2098815441     -0.0632843255     -0.0164186334     45.7073669433     78.8936614990     -39.3027496337
 98  22    0    0     -0.1316878080     -9.7425031661     -0.1197161788     -0.2287902832     -0.0598221588     -0.0054995055     45.7073669433     78.8936614990     -39.3027496337
 98 230    0    0     -0.1316878080     -9.7425031661     -0.1197161788     -0.2287902832     -0.0598221588     -0.0054995055     45.7073669433     78.8936614990     -39.3027496337
 99 183    0    0     -0.1508424043     -9.7879953384     -0.1388707752     -0.2373125314     -0.0579579257     -0.0015047035     45.7073669433     78.8936614990     -39.3027496337
100 135    0    0     -0.1388707752     -9.7832069396     -0.1484480619     -0.2160068988     -0.0584905624     -0.0073637475     45.7073669433     78.8936614990     -39.3027496337
101  88    0    0     -0.1388707752     -9.7832069396     -0.1484480619     -0.2160068988     -0.0584905624     -0.0073637475     45.7073669433     78.8936614990     -39.3027496337
102  40    0    0     -0.1412650966     -9.7903900146     -0.1340821266     -0.1909728145     -0.0574252796     -0.0118911897     44.8317451477     77.6636886596     -39.4714279174
102 249    0    0     -0.1388707752     -9.7975721359     -0.1340821266     -0.1627428770     -0.0547620773     -0.0113585484     44.8317451477     77.6636886596     -39.4714279174
103 202    0    0     -0.1388707752     -9.7975721359     -0.1340821266     -0.1627428770     -0.0547620773     -0.0113585484     44.8317451477     77.6636886596     -39.4714279174
104 156    0    0     -0.1340821266     -9.7808122634     -0.0861956501     -0.1472963094     -0.0512999153     -0.0078963871     44.8317451477     77.6636886596     -39.4714279174
105 109    0    0     -0.1436594247     -9.7568693161     -0.0454921483     -0.1595470333     -0.0510335969     -0.0023036637     44.8317451477     77.6636886596     -39.4714279174
106  62    0    0     -0.1436594247     -9.7568693161     -0.0454921483     -0.1595470333     -0.0510335969     -0.0023036637     44.8317451477     77.6636886596     -39.4714279174
107  15    0    0     -0.1412650966     -9.7089824676     -0.0670410633     -0.1872443199     -0.0539631175     0.0056859407     44.8317451477     77.6636886596     -39.4714279174
107 224    0    0     -0.1676026582     -9.7879953384     -0.1149275422     -0.2154742717     -0.0542294406     0.0134092259     44.8317451477     77.6636886596     -39.4714279174
108 177    0    0     -0.1676026582     -9.7879953384     -0.1149275422     -0.2154742717     -0.0542294406     0.0134092259     44.8317451477     77.6636886596     -39.4714279174
109 130    0    0     -0.1843629074     -9.7808122634     -0.1125332117     -0.2069520235     -0.0539631175     0.0054196214     46.2327384948     78.7179489135     -40.8208808898
110  83    0    0     -0.1723913097     -9.7712354660     -0.0766183614     -0.1984297752     -0.0552947139     -0.0025699834     46.2327384948     78.7179489135     -40.8208808898
111  35    0    0     -0.1723913097     -9.7712354660     -0.0766183614     -0.1984297752     -0.0552947139     -0.0025699834     46.2327384948     78.7179489135     -40.8208808898
111 244    0    0     -0.1699969768     -9.7856006622     -0.0383091812     -0.1955002593     -0.0547620773     -0.0049668655     46.2327384948     78.7179489135     -40.8208808898
112 197    0    0     -0.1963345432     -9.7640523910     -0.0574637699     -0.2002940177     -0.0531641578     -0.0041679053     46.2327384948     78.7179489135     -40.8208808898
113 149    0    0     -0.1963345432     -9.7640523910     -0.0574637699     -0.2002940177     -0.0531641578     -0.0041679053     46.2327384948     78.7179489135     -40.8208808898
114 102    0    0     -0.1963345432     -9.7640523910     -0.0478864765     -0.1992287445     -0.0587568807     -0.0086953468     46.2327384948     78.7179489135     -40.8208808898
115  54    0    0     -0.1723913097     -9.7832069396     -0.0359148550     -0.2066857099     -0.0571589565     -0.0028363041     46.2327384948     78.7179489135     -40.8208808898
116   7    0    0     -0.1723913097     -9.7832069396     -0.0359148550     -0.2066857099     -0.0571589565     -0.0028363041     46.2327384948     78.7179489135     -40.8208808898
116 215    0    0     -0.1939402198     -9.7879953384     -0.0550694465     -0.1984297752     -0.0505009555     0.0054196214     45.3571166992     79.2450790405     -39.6401100158
117 167    0    0     -0.1939402198     -9.7808122634     -0.0598580884     -0.1821842384     -0.0451745557     0.0051533002     45.3571166992     79.2450790405     -39.6401100158
118 119    0    0     -0.1939402198     -9.7808122634     -0.0598580884     -0.1821842384     -0.0451745557     0.0051533002     45.3571166992     79.2450790405     -39.6401100158
119  71    0    0     -0.1963345432     -9.7784175872     -0.0263375616     -0.1574164772     -0.0475714349     0.0006258582     45.3571166992     79.2450790405     -39.6401100158
120  24    0    0     -0.1987288665     -9.7568693161     0.0095772953     -0.1390403747     -0.0547620773     -0.0017710235     45.3571166992     79.2450790405     -39.6401100158
120 232    0    0     -0.1987288665     -9.7568693161     0.0095772953     -0.1390403747     -0.0547620773     -0.0017710235     45.3571166992     79.2450790405     -39.6401100158
121 184    0    0     -0.1915459060     -9.7640523910     0.0287318849     -0.1427688598     -0.0678117656     -0.0057658262     45.3571166992     79.2450790405     -39.6401100158
122 137    0    0     -0.1795742750     -9.7113771438     -0.0694353866     -0.1701998472     -0.0646159267     -0.0044342250     45.3571166992     79.2450790405     -39.6401100158
123  89    0    0     -0.1795742750     -9.7113771438     -0.0694353866     -0.1701998472     -0.0646159267     -0.0044342250     45.3571166992     79.2450790405     -39.6401100158
124  42    0    3     -0.3854861259     -9.7377147674     -0.3878804397     -0.3318562030     -0.0134824538     -0.0047005453     45.1819915771     79.4207916259     -41.4956054687
124 250    0   11     -0.2250664234     -9.7760238647     -0.0143659424     -0.3579555511     -0.0584905624     -0.0217450356     45.1819915771     79.4207916259     -41.4956054687
125 203    2   19     -0.2250664234     -9.7760238647     -0.0143659424     -0.3579555511     -0.0584905624     -0.0217450356     45.1819915771     79.4207916259     -41.4956054687
126 156    4   26     -0.1987288665     -9.8239097595     0.0430978250     -0.3206707239     -0.0832583332     -0.0142880702     45.1819915771     79.4207916259     -41.4956054687
127 109    4   29     -0.1508424043     -9.8550367355     0.1771799468     -0.2596834182     -0.0635506439     -0.0174839124     45.1819915771     79.4207916259     -41.4956054687
128  62    4   25     -0.1508424043     -9.8550367355     0.1771799468     -0.2596834182     -0.0635506439     -0.0174839124     45.1819915771     79.4207916259     -41.4956054687
129  15    5   22     -0.2298550844     -9.7832069396     -0.2298550844     -0.2016256093     -0.0425113487     -0.0148207116     45.1819915771     79.4207916259     -41.4956054687
129 224    4   22     -0.2178834438     -9.7185602188     -0.3280223608     -0.1840484809     -0.0523651981     -0.0172175908     45.1819915771     79.4207916259     -41.4956054687
130 177    3   25     -0.2178834438     -9.7185602188     -0.3280223608     -0.1840484809     -0.0523651981     -0.0172175908     45.1819915771     79.4207916259     -41.4956054687
131 130    4   29     -0.2346437215     -9.7209539413     -0.1316878080     -0.2186701059     -0.0465061521     -0.0214787149     45.1819915771     79.4207916259     -41.4956054687
132  83    5   34     -0.1963345432     -9.7496862411     -0.0646467447     -0.2437041997     -0.0542294406     -0.0145543909     45.8824882507     77.6636886596     -39.4714279174
133  36    6   36     -0.1963345432     -9.7496862411     -0.0646467447     -0.2437041997     -0.0542294406     -0.0145543909     45.8824882507     77.6636886596     -39.4714279174
133 245    6   36     -0.1867572593     -9.7879953384     -0.0119716191     -0.2447694778     -0.0523651981     -0.0097606287     45.8824882507     77.6636886596     -39.4714279174
134 198    5   38     -0.2274607658     -9.8047552108     0.0718297100     -0.2383778095     -0.0417123889     -0.0044342250     45.8824882507     77.6636886596     -39.4714279174
135 150    3   37     -0.2274607658     -9.8047552108     0.0718297100     -0.2383778095     -0.0417123889     -0.0044342250     45.8824882507     77.6636886596     -39.4714279174
136 103    3   36     -0.1268991470     -9.7448978424     0.0287318849     -0.2285239458     -0.0366523075     0.0019574584     45.8824882507     77.6636886596     -39.4714279174
137  55    3   36     -0.2274607658     -9.8119382858     0.0574637699     -0.2383778095     -0.0022970066     0.0062185816     45.8824882507     77.6636886596     -39.4714279174
138   8    2   34     -0.2274607658     -9.8119382858     0.0574637699     -0.2383778095     -0.0022970066     0.0062185816     45.8824882507     77.6636886596     -39.4714279174
138 216    4   34     -0.2011231899     -9.7472915649     -0.0430978250     -0.2274586677     -0.0121508538     0.0091481027     45.8824882507     77.6636886596     -39.4714279174
139 168    4   33     -0.2202777862     -9.7640523910     -0.0981672668     -0.2239965200     -0.0006990880     0.0064849019     45.7073669433     78.8936614990     -39.6401100158
140 120    3   32     -0.2202777862     -9.7640523910     -0.0981672668     -0.2239965200     -0.0006990880     0.0064849019     45.7073669433     78.8936614990     -39.6401100158
141  72    4   34     -0.2394323587     -9.7520809173     -0.0981672668     -0.2274586677     0.0038283581     -0.0025699834     45.7073669433     78.8936614990     -39.6401100158
142  24    3   35     -0.3040791034     -9.7975721359     -0.0478864765     -0.2168058872     -0.0070907697     -0.0097606287     45.7073669433     78.8936614990     -39.6401100158
142 232    3   36     -0.3040791034     -9.7975721359     -0.0478864765     -0.2168058872     -0.0070907697     -0.0097606287     45.7073669433     78.8936614990     -39.6401100158
143 185    3   38     -0.2418267011     -9.7113771438     -0.2011231899     -0.2141426563     -0.0478377580     -0.0105595886     45.7073669433     78.8936614990     -39.6401100158
144 138    2   39     -0.2466153383     -9.7664461135     0.0670410633     -0.2322524309     -0.0598221588     -0.0142880702     45.7073669433     78.8936614990     -39.6401100158
145  90    1   39     -0.2466153383     -9.7664461135     0.0670410633     -0.2322524309     -0.0598221588     -0.0142880702     45.7073669433     78.8936614990     -39.6401100158
146  43    2   39     -0.1580253696     -9.7903900146     -0.0430978250     -0.2266597270     -0.0582242441     -0.0124238300     45.7073669433     78.8936614990     -39.6401100158
146 251    1   39     -0.2178834438     -9.7999668121     0.0047886476     -0.2152079582     -0.0286627054     -0.0228103160     45.8824882507     78.0151138305     -39.8087921142
147 204    1   39     -0.2178834438     -9.7999668121     0.0047886476     -0.2152079582     -0.0286627054     -0.0228103160     45.8824882507     78.0151138305     -39.8087921142
148 156    2   40     -0.2849245071     -9.7903900146     0.0143659424     -0.1994950675     -0.0121508538     -0.0241419172     45.8824882507     78.0151138305     -39.8087921142
149 109    1   40     -0.2992904472     -9.7209539413     -0.0311262083     -0.1824505615     -0.0265321445     -0.0214787149     45.8824882507     78.0151138305     -39.8087921142
150  62    3   39     -0.2992904472     -9.7209539413     -0.0311262083     -0.1824505615     -0.0265321445     -0.0214787149     45.8824882507     78.0151138305     -39.8087921142
151  14    2   40     -0.2801358699     -9.7377147674     -0.0742240333     -0.1955002593     -0.0369186282     -0.0214787149     45.8824882507     78.0151138305     -39.8087921142
151 223    1   40     -0.2250664234     -9.7472915649     -0.0335205316     -0.2263934135     -0.0502346420     -0.0204134345     45.8824882507     78.0151138305     -39.8087921142
152 176    2   42     -0.2250664234     -9.7472915649     -0.0335205316     -0.2263934135     -0.0502346420     -0.0204134345     45.8824882507     78.0151138305     -39.8087921142
153 130    3   44     -0.2873188495     -9.7496862411     0.2059118509     -0.2357146024     -0.0473051118     -0.0318652033     45.8824882507     78.0151138305     -39.8087921142
154  82    4   43     -0.2466153383     -9.7377147674     0.1292934894     -0.2373125314     -0.0888510608     -0.0217450356     45.0068702697     79.5964965820     -40.3148345947
155  35    4   41     -0.2466153383     -9.7377147674     0.1292934894     -0.2373125314     -0.0888510608     -0.0217450356     45.0068702697     79.5964965820     -40.3148345947
155 244    4   41     -0.2801358699     -9.8286991119     0.1268991470     -0.2394430875     -0.0984385871     -0.0193481540     45.0068702697     79.5964965820     -40.3148345947
156 196    3   40     -0.2585869789     -9.7784175872     0.0191545906     -0.2434378862     -0.0784645748     -0.0142880702     45.0068702697     79.5964965820     -40.3148345947
157 149    2   39     -0.2585869789     -9.7784175872     0.0191545906     -0.2434378862     -0.0784645748     -0.0142880702     45.0068702697     79.5964965820     -40.3148345947
158 101    2   39     -0.2107004880     -9.7472915649     0.2035175085     -0.2277250051     -0.0531641578     -0.0161523103     45.0068702697     79.5964965820     -40.3148345947
159  54    2   36     -0.2561926364     -9.7640523910     0.0119716191     -0.2066857099     -0.0435766315     -0.0169512724     45.0068702697     79.5964965820     -40.3148345947
160   6    1   35     -0.2561926364     -9.7640523910     0.0119716191     -0.2066857099     -0.0435766315     -0.0169512724     45.0068702697     79.5964965820     -40.3148345947
160 214    3   35     -0.2897131729     -9.7544746398     -0.1987288665     -0.2120121002     -0.0712739276     -0.0145543909     45.0068702697     79.5964965820     -40.3148345947
161 167    3   35     -0.1939402198     -9.7712354660     0.0670410633     -0.2381114721     -0.0936448192     -0.0193481540     46.0576133728     78.1908187866     -39.9774742126
162 120    1   36     -0.1939402198     -9.7712354660     0.0670410633     -0.2381114721     -0.0936448192     -0.0193481540     46.0576133728     78.1908187866     -39.9774742126
163  73    1   37     -0.2705585718     -9.7664461135     -0.0191545906     -0.2447694778     -0.0696760082     -0.0236092782     46.0576133728     78.1908187866     -39.9774742126
164  26    0   38     -0.1436594247     -9.7401084899     -0.0071829710     -0.2373125314     -0.0771329689     -0.0198807945     46.0576133728     78.1908187866     -39.9774742126
164 235    0   36     -0.1436594247     -9.7401084899     -0.0071829710     -0.2373125314     -0.0771329689     -0.0198807945     46.0576133728     78.1908187866     -39.9774742126
165 188    0   36     -0.2466153383     -9.8191213607     -0.0407035017     -0.2184037923     -0.0329238224     -0.0268051171     46.0576133728     78.1908187866     -39.9774742126
166 141    1   37     -0.2681642532     -9.8143329620     0.0454921483     -0.2120121002     -0.0177435755     -0.0142880702     46.0576133728     78.1908187866     -39.9774742126
167  94    3   36     -0.2681642532     -9.8143329620     0.0454921483     -0.2120121002     -0.0177435755     -0.0142880702     46.0576133728     78.1908187866     -39.9774742126
168  47    3   36     -0.2585869789     -9.7999668121     0.0670410633     -0.1944349765     -0.0078897290     -0.0134891104     46.0576133728     78.1908187866     -39.9774742126
168 255    1   37     -0.2657699346     -9.7425031661     -0.0861956501     -0.1928370571     -0.0054928474     -0.0076300668     46.0576133728     78.1908187866     -39.9774742126
169 208    1   39     -0.2657699346     -9.7425031661     -0.0861956501     -0.1928370571     -0.0054928474     -0.0076300668     46.0576133728     78.1908187866     -39.9774742126
170 161    1   42     -0.3136564254     -9.7472915649     0.0933786296     -0.2205343484     -0.0140150928     -0.0126901507     44.8317451477     77.6636886596     -40.8208808898
171 114    2   43     -0.2585869789     -9.7472915649     0.0287318849     -0.2287902832     -0.0451745557     -0.0134891104     44.8317451477     77.6636886596     -40.8208808898
172  67    2   45     -0.2346437215     -9.7041940689     -0.1723913097     -0.2399757146     -0.0635506439     -0.0164186334     44.8317451477     77.6636886596     -40.8208808898
173  20    1   46     -0.2346437215     -9.7041940689     -0.1723913097     -0.2399757146     -0.0635506439     -0.0164186334     44.8317451477     77.6636886596     -40.8208808898
173 229    2   47     -0.2633756160     -9.7832069396     -0.0215489125     -0.2839185714     -0.0494356727     -0.0246745562     44.8317451477     77.6636886596     -40.8208808898
174 182    1   53     -0.2537982940     -9.8286991119     0.0646467447     -0.2796574115     -0.0702086448     -0.0169512724     44.8317451477     77.6636886596     -40.8208808898
175 134    0   56     -0.2537982940     -9.8286991119     0.0646467447     -0.2796574115     -0.0702086448     -0.0169512724     44.8317451477     77.6636886596     -40.8208808898
176  87    0   56     -0.2657699346     -9.7903900146     -0.1340821266     -0.2487643003     -0.0766003227     -0.0132227897     44.8317451477     77.6636886596     -40.8208808898
177  40   -1   58     -0.3088677406     -9.7712354660     -0.0838013267     -0.2423726081     -0.0704749679     -0.0145543909     43.9561233520     79.5964965820     -39.9774742126
177 248   -2   58     -0.3088677406     -9.7712354660     -0.0838013267     -0.2423726081     -0.0704749679     -0.0145543909     43.9561233520     79.5964965820     -39.9774742126
178 201   -2   57     -0.2107004880     -9.7377147674     -0.0861956501     -0.2455684661     -0.0885847282     -0.0166849517     43.9561233520     79.5964965820     -39.9774742126
179 154   -1   59     -0.2226721048     -9.7808122634     -0.0718297100     -0.2442368507     -0.0781982517     -0.0289356803     43.9561233520     79.5964965820     -39.9774742126
180 107   -3   60     -0.2226721048     -9.7808122634     -0.0718297100     -0.2442368507     -0.0781982517     -0.0289356803     43.9561233520     79.5964965820     -39.9774742126
181  60   -2   62     -0.2107004880     -9.7185602188     -0.0646467447     -0.2556886196     -0.0944437885     -0.0286693592     43.9561233520     79.5964965820     -39.9774742126
182  12   -1   65     -0.2609812974     -9.8023614883     0.0909842967     -0.2652761459     -0.0891173744     -0.0382568836     43.9561233520     79.5964965820     -39.9774742126
182 221   -2   67     -0.2609812974     -9.8023614883     0.0909842967     -0.2652761459     -0.0891173744     -0.0382568836     43.9561233520     79.5964965820     -39.9774742126
183 174    0   67     -0.2322494029     -9.7879953384     -0.0263375616     -0.2516938209     -0.0766003227     -0.0417190504     43.9561233520     79.5964965820     -39.9774742126
184 127    0   67     -0.2226721048     -9.7233486175     -0.3112620830     -0.2562212705     -0.0787308931     -0.0329304814     43.9561233520     78.5422439575     -40.6521987915
185  80    0   66     -0.2226721048     -9.7233486175     -0.3112620830     -0.2562212705     -0.0787308931     -0.0329304814     43.9561233520     78.5422439575     -40.6521987915
186  33   -1   67     -0.2537982940     -9.7161655426     -0.0311262083     -0.2900439262     -0.1048302650     -0.0294683218     43.9561233520     78.5422439575     -40.6521987915
186 242   -3   72     -0.3016848087     -9.8167276382     0.1771799468     -0.2732657432     -0.0968406677     -0.0379905652     43.9561233520     78.5422439575     -40.6521987915
187 195   -5   70     -0.3016848087     -9.8167276382     0.1771799468     -0.2732657432     -0.0968406677     -0.0379905652     43.9561233520     78.5422439575     -40.6521987915
188 148   -4   68     -0.2130948066     -9.7808122634     0.1101388931     -0.2620803117     -0.1003028273     -0.0321315240     43.9561233520     78.5422439575     -40.6521987915
189 101    0   65     -0.2083061695     -9.7185602188     -0.2873188495     -0.2620803117     -0.0779319334     -0.0401211214     43.9561233520     78.5422439575     -40.6521987915
190  54    1   63     -0.2083061695     -9.7185602188     -0.2873188495     -0.2620803117     -0.0779319334     -0.0401211214     43.9561233520     78.5422439575     -40.6521987915
191   7    2   64     -0.2609812974     -9.8478536605     -0.0790126848     -0.2663414239     -0.0949764251     -0.0361263227     43.9561233520     78.5422439575     -40.6521987915
191 216    3   63     -0.2226721048     -9.7185602188     -0.3088677406     -0.2567538976     -0.1178799629     -0.0278703975     45.7073669433     78.8936614990     -40.6521987915
192 169    2   64     -0.2226721048     -9.7185602188     -0.3088677406     -0.2567538976     -0.1178799629     -0.0278703975     45.7073669433     78.8936614990     -40.6521987915
193 122    1   65     -0.2992904472     -9.7808122634     0.0071829710     -0.2498295783     -0.0896500205     -0.0483770513     45.7073669433     78.8936614990     -40.6521987915
194  74    1   65     -0.2490096569     -9.7161655426     -0.3256280183     -0.2463674068     -0.1157493948     -0.0414527320     45.7073669433     78.8936614990     -40.6521987915
195  27    1   68     -0.2490096569     -9.7161655426     -0.3256280183     -0.2463674068     -0.1157493948     -0.0414527320     45.7073669433     78.8936614990     -40.6521987915
195 236    1   73     -0.2442210197     -9.8167276382     -0.1460537433     -0.2879133415     -0.1264021992     -0.0459801721     45.7073669433     78.8936614990     -40.6521987915
196 189    0   76     -0.2250664234     -9.7664461135     -0.0742240333     -0.2879133415     -0.1535668468     -0.0318652033     45.7073669433     78.8936614990     -40.6521987915
197 143    0   78     -0.2250664234     -9.7664461135     -0.0742240333     -0.2879133415     -0.1535668468     -0.0318652033     45.7073669433     78.8936614990     -40.6521987915
198  96    0   79     -0.1819685935     -9.7736291885     -0.0335205316     -0.2804563999     -0.1354570865     -0.0262724781     45.7073669433     78.8936614990     -40.6521987915
199  49    0   76     -0.1412650966     -9.7808122634     -0.0095772953     -0.2748636722     -0.1042976260     -0.0222776746     45.7073669433     78.8936614990     -40.6521987915
200   2    0   72     -0.1412650966     -9.7808122634     -0.0095772953     -0.2748636722     -0.1042976260     -0.0222776746     45.7073669433     78.8936614990     -40.6521987915
200 211    1   68     -0.2154891252     -9.7975721359     -0.0766183614     -0.2764616012     -0.0712739276     -0.0246745562     45.1819915771     75.9065933227     -40.1461563110
201 164    2   66     -0.2298550844     -9.7856006622     -0.1628140068     -0.2642108440     -0.0808614540     -0.0148207116     45.1819915771     75.9065933227     -40.1461563110
202 117    4   66     -0.2298550844     -9.7856006622     -0.1628140068     -0.2642108440     -0.0808614540     -0.0148207116     45.1819915771     75.9065933227     -40.1461563110
203  70    4   64     -0.1987288665     -9.7520809173     -0.1987288665     -0.2554223060     -0.0917805767     0.0006258582     45.1819915771     75.9065933227     -40.1461563110
204  22    3   64     -0.1580253696     -9.8119382858     -0.0191545906     -0.2431715726     -0.0704749679     -0.0023036637     45.1819915771     75.9065933227     -40.1461563110
204 232    3   62     -0.1580253696     -9.8119382858     -0.0191545906     -0.2431715726     -0.0704749679     -0.0023036637     45.1819915771     75.9065933227     -40.1461563110
205 185    0   61     -0.2059118509     -9.7161655426     -0.3112620830     -0.2333177089     -0.0443755912     -0.0148207116     45.1819915771     75.9065933227     -40.1461563110
206 138    1   65     -0.1819685935     -9.7472915649     -0.3543598890     -0.2405083656     -0.0568926382     -0.0164186334     45.1819915771     75.9065933227     -40.1461563110
207  91    1   69     -0.1819685935     -9.7472915649     -0.3543598890     -0.2405083656     -0.0568926382     -0.0164186334     45.1819915771     75.9065933227     -40.1461563110
208  44    2   72     -0.2274607658     -9.7999668121     -0.2035175085     -0.2551559925     -0.0659475278     -0.0212123966     44.8317451477     77.3122711181     -39.4714279174
208 254    3   74     -0.1699969768     -9.6754617691     -0.4070350170     -0.2463674068     -0.1056292295     -0.0166849517     44.8317451477     77.3122711181     -39.4714279174
209 207    1   73     -0.1699969768     -9.6754617691     -0.4070350170     -0.2463674068     -0.1056292295     -0.0166849517     44.8317451477     77.3122711181     -39.4714279174
210 161    0   76     -0.1723913097     -9.7496862411     -0.2992904472     -0.2780595064     -0.0981722640     -0.0252071976     44.8317451477     77.3122711181     -39.4714279174
211 114    1   78     -0.2107004880     -9.7856006622     -0.1556310415     -0.2900439262     -0.0694096946     -0.0305335998     44.8317451477     77.3122711181     -39.4714279174
212  67    1   80     -0.2107004880     -9.7856006622     -0.1556310415     -0.2900439262     -0.0694096946     -0.0305335998     44.8317451477     77.3122711181     -39.4714279174
213  19    0   84     -0.2250664234     -9.7903900146     -0.0407035017     -0.2674067020     -0.0630179977     -0.0323978424     44.8317451477     77.3122711181     -39.4714279174
213 228    1   80     -0.1628140068     -9.7856006622     -0.1053502440     -0.2620803117     -0.0758013725     -0.0230766344     44.8317451477     77.3122711181     -39.4714279174
214 181    2   77     -0.1628140068     -9.7856006622     -0.1053502440     -0.2620803117     -0.0758013725     -0.0230766344     44.8317451477     77.3122711181     -39.4714279174
215 134    3   75     -0.2346437215     -9.7616577148     -0.0119716191     -0.2599497318     -0.0654148817     -0.0286693592     45.0068702697     78.5422439575     -38.9653854370
216  88    3   69     -0.2394323587     -9.7712354660     0.0454921483     -0.2583518028     -0.0795298528     -0.0262724781     45.0068702697     78.5422439575     -38.9653854370
217  40    4   66     -0.2394323587     -9.7712354660     0.0454921483     -0.2583518028     -0.0795298528     -0.0262724781     45.0068702697     78.5422439575     -38.9653854370
217 249    3   66     -0.2083061695     -9.7760238647     -0.1340821266     -0.2429052352     -0.0875194644     -0.0276040792     45.0068702697     78.5422439575     -38.9653854370
218 202    3   62     -0.2466153383     -9.8095445632     0.0335205316     -0.2437041997     -0.0627516794     -0.0310662412     45.0068702697     78.5422439575     -38.9653854370
219 155    4   57     -0.2466153383     -9.8095445632     0.0335205316     -0.2437041997     -0.0627516794     -0.0310662412     45.0068702697     78.5422439575     -38.9653854370
220 107    4   53     -0.1891515731     -9.8143329620     0.1245048284     -0.2226649284     -0.0502346420     -0.0209460735     45.0068702697     78.5422439575     -38.9653854370
221  60    4   45     -0.2250664234     -9.7879953384     -0.0550694465     -0.1955002593     -0.0299943065     -0.0153533515     45.0068702697     78.5422439575     -38.9653854370
222  13    2   40     -0.2250664234     -9.7879953384     -0.0550694465     -0.1955002593     -0.0299943065     -0.0153533515     45.0068702697     78.5422439575     -38.9653854370
222 221    2   40     -0.2298550844     -9.7425031661     -0.3184450626     -0.1933696937     -0.0267984604     -0.0254735183     45.1819915771     78.3665313720     -39.8087921142
223 174    1   38     -0.2873188495     -9.7903900146     -0.1245048284     -0.2080173015     -0.0624853610     -0.0305335998     45.1819915771     78.3665313720     -39.8087921142
224 127    1   39     -0.2873188495     -9.7903900146     -0.1245048284     -0.2080173015     -0.0624853610     -0.0305335998     45.1819915771     78.3665313720     -39.8087921142
225  80    1   41     -0.2130948066     -9.6850395202     -0.2250664234     -0.2136100292     -0.1019007444     -0.0281367187     45.1819915771     78.3665313720     -39.8087921142
226  33    0   41     -0.2130948066     -9.7329254150     -0.0526751232     -0.2503622055     -0.1125535488     -0.0323978424     45.1819915771     78.3665313720     -39.8087921142
226 242    0   41     -0.2130948066     -9.7329254150     -0.0526751232     -0.2503622055     -0.1125535488     -0.0323978424     45.1819915771     78.3665313720     -39.8087921142
227 195    0   41     -0.1915459060     -9.7999668121     -0.0622524166     -0.2516938209     -0.1088250751     -0.0334631204     45.1819915771     78.3665313720     -39.8087921142
228 148    0   39     -0.1915459060     -9.8023614883     -0.1173218607     -0.2269260406     -0.0960416984     -0.0297346382     45.1819915771     78.3665313720     -39.8087921142
229 101    0   37     -0.1915459060     -9.8023614883     -0.1173218607     -0.2269260406     -0.0960416984     -0.0297346382     45.1819915771     78.3665313720     -39.8087921142
230  54    0   37     -0.1939402198     -9.7951784133     -0.2059118509     -0.2311871528     -0.0859215354     -0.0230766344     44.6566200256     77.1365661621     -39.3027496337
231   7    1   37     -0.1867572593     -9.7664461135     -0.0766183614     -0.2229312419     -0.0728718519     -0.0262724781     44.6566200256     77.1365661621     -39.3027496337
231 217    1   38     -0.1867572593     -9.7664461135     -0.0766183614     -0.2229312419     -0.0728718519     -0.0262724781     44.6566200256     77.1365661621     -39.3027496337
232 170    0   37     -0.2083061695     -9.7089824676     -0.3735145092     -0.2138763427     -0.0792635345     -0.0252071976     44.6566200256     77.1365661621     -39.3027496337
233 123    0   39     -0.2059118509     -9.7664461135     -0.1723913097     -0.2373125314     -0.0917805767     -0.0270714402     44.6566200256     77.1365661621     -39.3027496337
234  76    0   41     -0.2059118509     -9.7664461135     -0.1723913097     -0.2373125314     -0.0917805767     -0.0270714402     44.6566200256     77.1365661621     -39.3027496337
235  29    1   40     -0.1795742750     -9.7664461135     -0.1388707752     -0.2466337203     -0.0907153034     -0.0252071976     44.6566200256     77.1365661621     -39.3027496337
235 238    2   42     -0.1364764571     -9.7640523910     -0.2298550844     -0.2476989984     -0.0710076093     -0.0190818328     44.6566200256     77.1365661621     -39.3027496337
236 191    4   44     -0.1364764571     -9.7640523910     -0.2298550844     -0.2476989984     -0.0710076093     -0.0190818328     44.6566200256     77.1365661621     -39.3027496337
237 144    5   43     -0.1723913097     -9.8430643081     -0.2154891252     -0.2381114721     -0.0334564685     -0.0182828731     44.6566200256     77.1365661621     -39.3027496337
238  98    4   45     -0.1819685935     -9.7664461135     -0.3136564254     -0.2064193725     -0.0225373387     -0.0212123966     44.8317451477     79.0693664550     -40.8208808898
239  51    3   46     -0.1819685935     -9.7664461135     -0.3136564254     -0.2064193725     -0.0225373387     -0.0212123966     44.8317451477     79.0693664550     -40.8208808898
240   4    2   47     -0.1508424043     -9.7257432937     -0.4477385520     -0.2085499525     -0.0254668593     -0.0188155155     44.8317451477     79.0693664550     -40.8208808898
240 212    2   52     -0.2537982940     -9.7616577148     -0.3974577426     -0.2295892477     0.0024967529     -0.0292019987     44.8317451477     79.0693664550     -40.8208808898
241 165    2   51     -0.2537982940     -9.7616577148     -0.3974577426     -0.2295892477     0.0024967529     -0.0292019987     44.8317451477     79.0693664550     -40.8208808898
242 117    3   56     -0.1053502440     -9.7161655426     -0.2154891252     -0.2373125314     -0.0246679019     -0.0249408769     44.8317451477     79.0693664550     -40.8208808898
243  70    2   58     -0.2011231899     -9.7951784133     -0.0287318849     -0.2623466253     0.0128832435     -0.0294683218     44.8317451477     79.0693664550     -40.8208808898
244  23    3   56     -0.2011231899     -9.7951784133     -0.0287318849     -0.2623466253     0.0128832435     -0.0294683218     44.8317451477     79.0693664550     -40.8208808898
244 232    3   57     -0.2035175085     -9.8430643081     -0.0550694465     -0.2604823589     0.0027630739     -0.0190818328     44.8317451477     79.0693664550     -40.8208808898
245 184    2   55     -0.1652083396     -9.7401084899     -0.0550694465     -0.2431715726     -0.0228036618     -0.0121575093     45.1819915771     78.0151138305     -39.1340675354
246 137    3   55     -0.1652083396     -9.7401084899     -0.0550694465     -0.2431715726     -0.0228036618     -0.0121575093     45.1819915771     78.0151138305     -39.1340675354
247  90    2   53     -0.1819685935     -9.7568693161     -0.1388707752     -0.2506285190     -0.0142814149     -0.0100269484     45.1819915771     78.0151138305     -39.1340675354
248  42    2   52     -0.2322494029     -9.7808122634     -0.0454921483     -0.2439705371     -0.0206730985     -0.0137554299     45.1819915771     78.0151138305     -39.1340675354
248 251    2   50     -0.2322494029     -9.7808122634     -0.0454921483     -0.2439705371     -0.0206730985     -0.0137554299     45.1819915771     78.0151138305     -39.1340675354
249 204    2   47     -0.2514039993     -9.7448978424     -0.2370380401     -0.2327850818     -0.0731381702     -0.0158859920     45.1819915771     78.0151138305     -39.1340675354
250 157    1   47     -0.2083061695     -9.7496862411     -0.2825301933     -0.2471663713     -0.1295980339     -0.0230766344     45.1819915771     78.0151138305     -39.1340675354
251 111    0   47     -0.2083061695     -9.7496862411     -0.2825301933     -0.2471663713     -0.1295980339     -0.0230766344     45.1819915771     78.0151138305     -39.1340675354
252  64    0   48     -0.1652083396     -9.7592630386     -0.2466153383     -0.2652761459     -0.1439793205     -0.0313325595     45.1819915771     78.0151138305     -39.1340675354
253  18    0   49     -0.2154891252     -9.8430643081     -0.0239432382     -0.2610150337     -0.1216084361     -0.0425180053     43.2556304931     77.4879837036     -38.9653854370
253 227    0   49     -0.2154891252     -9.8430643081     -0.0239432382     -0.2610150337     -0.1216084361     -0.0425180053     43.2556304931     77.4879837036     -38.9653854370
254 179    0   47     -0.1843629074     -9.7736291885     -0.2059118509     -0.2341166734     -0.1280001277     -0.0371916055     43.2556304931     77.4879837036     -38.9653854370
255 132    0   44     -0.1340821266     -9.7616577148     -0.1604196929     -0.2389104366     -0.1173473119     -0.0305335998     43.2556304931     77.4879837036     -38.9653854370
  0  85    0   43     -0.1340821266     -9.7616577148     -0.1604196929     -0.2389104366     -0.1173473119     -0.0305335998     43.2556304931     77.4879837036     -38.9653854370
  1  38    0   42     -0.1771799468     -9.7879953384     -0.1891515731     -0.2402420520     -0.0965743446     -0.0315988802     43.2556304931     77.4879837036     -38.9653854370
  1 247    0   41     -0.1556310415     -9.7472915649     -0.3184450626     -0.2322524309     -0.0941774559     -0.0292019987     43.2556304931     77.4879837036     -38.9653854370
  2 199    2   42     -0.1556310415     -9.7472915649     -0.3184450626     -0.2322524309     -0.0941774559     -0.0292019987     43.2556304931     77.4879837036     -38.9653854370
  3 152    4   43     -0.1580253696     -9.7664461135     -0.1915459060     -0.2626129388     -0.0696760082     -0.0265387988     43.2556304931     77.4879837036     -38.9653854370
  4 105    3   42     -0.1604196929     -9.7496862411     -0.2130948066     -0.2650098323     -0.0534304809     -0.0254735183     45.0068702697     78.1908187866     -38.6280212402
  5  57    3   43     -0.1604196929     -9.7496862411     -0.2130948066     -0.2650098323     -0.0534304809     -0.0254735183     45.0068702697     78.1908187866     -38.6280212402
  6   9    2   44     -0.0838013267     -9.7688407897     -0.3591485500     -0.2431715726     -0.0643496036     -0.0190818328     45.0068702697     78.1908187866     -38.6280212402
  6 217    2   42     -0.1029559254     -9.7832069396     -0.3304166793     -0.2405083656     -0.0512999153     -0.0212123966     45.0068702697     78.1908187866     -38.6280212402
  7 169    2   44     -0.1029559254     -9.7832069396     -0.3304166793     -0.2405083656     -0.0512999153     -0.0212123966     45.0068702697     78.1908187866     -38.6280212402
  8 122    1   47     -0.1819685935     -9.7760238647     -0.2681642532     -0.2511611461     -0.0331901454     -0.0260061597     45.0068702697     78.1908187866     -38.6280212402
  9  74    2   49     -0.2059118509     -9.7879953384     -0.0407035017     -0.2599497318     -0.0166782960     -0.0321315240     45.0068702697     78.1908187866     -38.6280212402
 10  26    2   51     -0.2059118509     -9.7879953384     -0.0407035017     -0.2599497318     -0.0166782960     -0.0321315240     45.0068702697     78.1908187866     -38.6280212402
 10 234    2   50     -0.1053502440     -9.7448978424     -0.2322494029     -0.2277250051     -0.0419787120     -0.0198807945     45.0068702697     78.1908187866     -38.6280212402
 11 187    2   48     -0.1939402198     -9.8622188568     -0.1604196929     -0.2247954845     -0.0286627054     -0.0145543909     43.9561233520     78.1908187866     -38.6280212402
 12 139    1   44     -0.1939402198     -9.8622188568     -0.1604196929     -0.2247954845     -0.0286627054     -0.0145543909     43.9561233520     78.1908187866     -38.6280212402
 13  92    1   45     -0.1508424043     -9.6778564453     -0.4549215316     -0.2221322536     -0.0334564685     -0.0121575093     43.9561233520     78.1908187866     -38.6280212402
 14  45    1   47     -0.1436594247     -9.7161655426     -0.0215489125     -0.2658087968     -0.0121508538     -0.0185491924     43.9561233520     78.1908187866     -38.6280212402
 14 254    1   47     -0.1436594247     -9.7161655426     -0.0215489125     -0.2658087968     -0.0121508538     -0.0185491924     43.9561233520     78.1908187866     -38.6280212402
 15 206    0   49     -0.1340821266     -9.7448978424     -0.1676026582     -0.2783258199     -0.0089550132     -0.0201471138     43.9561233520     78.1908187866     -38.6280212402
 16 159    0   46     -0.1723913097     -9.7760238647     -0.1005615949     -0.2703361988     -0.0212057375     -0.0206797552     43.9561233520     78.1908187866     -38.6280212402
 17 112    0   43     -0.1723913097     -9.7760238647     -0.1005615949     -0.2703361988     -0.0212057375     -0.0206797552     43.9561233520     78.1908187866     -38.6280212402
 18  65   -1   41     -0.1891515731     -9.8143329620     0.0885899734     -0.2745973587     -0.0443755912     -0.0068311066     43.9561233520     78.1908187866     -38.6280212402
 19  17    0   36     -0.1963345432     -9.8095445632     -0.0287318849     -0.2492969274     -0.0449082326     -0.0089616689     43.9561233520     78.1908187866     -38.6280212402
 19 226   -1   31     -0.1963345432     -9.8095445632     -0.0287318849     -0.2492969274     -0.0449082326     -0.0089616689     43.9561233520     78.1908187866     -38.6280212402
 20 179   -1   27     -0.2178834438     -9.6826448440     -0.1843629074     -0.2386441230     -0.0552947139     -0.0209460735     45.3571166992     77.4879837036     -39.6401100158
 21 131    0   24     -0.1987288665     -9.7305316925     -0.0933786296     -0.2618139743     -0.0851225757     -0.0347947239     45.3571166992     77.4879837036     -39.6401100158
 22  84    0   22     -0.1987288665     -9.7305316925     -0.0933786296     -0.2618139743     -0.0851225757     -0.0347947239     45.3571166992     77.4879837036     -39.6401100158
 23  37    0   21     -0.1771799468     -9.8047552108     -0.1628140068     -0.2796574115     -0.0960416984     -0.0430506467     45.3571166992     77.4879837036     -39.6401100158
 23 246    0   19     -0.1795742750     -9.7832069396     -0.2130948066     -0.2615476608     -0.0968406677     -0.0499749708     45.3571166992     77.4879837036     -39.6401100158
 24 198    1   16     -0.1795742750     -9.7832069396     -0.2130948066     -0.2615476608     -0.0968406677     -0.0499749708     45.3571166992     77.4879837036     -39.6401100158
 25 151    2   14     -0.1340821266     -9.7233486175     -0.2083061695     -0.2602160453     -0.1005691409     -0.0518392086     45.3571166992     77.4879837036     -39.6401100158
 26 103    1   11     -0.1412650966     -9.7832069396     -0.1340821266     -0.2676730155     -0.0995038700     -0.0576982545     45.3571166992     77.4879837036     -39.6401100158
 27  56    0    8     -0.1412650966     -9.7832069396     -0.1340821266     -0.2676730155     -0.0995038700     -0.0576982545     45.3571166992     77.4879837036     -39.6401100158
 28   8    0    6     -0.1245048284     -9.7999668121     -0.1340821266     -0.2612813472     -0.1013681054     -0.0608941030     44.8317451477     77.3122711181     -39.1340675354
 28 217    1    5     -0.1197161788     -9.7329254150     -0.2442210197     -0.2650098323     -0.0781982517     -0.0584972190     44.8317451477     77.3122711181     -39.1340675354
 29 170    1    3     -0.1197161788     -9.7329254150     -0.2442210197     -0.2650098323     -0.0781982517     -0.0584972190     44.8317451477     77.3122711181     -39.1340675354
 30 123    0    1     -0.1197161788     -9.7353200912     -0.3016848087     -0.2959029674     -0.0680780887     -0.0534371376     44.8317451477     77.3122711181     -39.1340675354
 31  76    0    1     -0.0885899734     -9.7592630386     -0.3399939537     -0.3049578428     -0.0670128107     -0.0449148845     44.8317451477     77.3122711181     -39.1340675354
 32  29    0    0     -0.0885899734     -9.7592630386     -0.3399939537     -0.3049578428     -0.0670128107     -0.0449148845     44.8317451477     77.3122711181     -39.1340675354
 32 238    0    0     -0.1077445626     -9.8454589843     -0.3519655704     -0.2935060977     -0.0579579257     -0.0339957618     44.8317451477     77.3122711181     -39.1340675354
 33 191    0    0     -0.1125332117     -9.7760238647     -0.3783031463     -0.2961692810     -0.0489030313     -0.0326641607     44.8317451477     77.3122711181     -39.1340675354
 34 144    0    0     -0.1125332117     -9.7760238647     -0.3783031463     -0.2961692810     -0.0489030313     -0.0326641607     44.8317451477     77.3122711181     -39.1340675354
 35  97    0    0     -0.0646467447     -9.7951784133     -0.5171739578     -0.2889786243     -0.0539631175     -0.0425180053     43.9561233520     75.3794631958     -38.6280212402
 36  50    0    0     -0.0885899734     -9.6682786941     -0.3878804397     -0.2434378862     -0.0651485633     -0.0771396207     43.9561233520     75.3794631958     -38.6280212402
 37   3    0    0     -0.0885899734     -9.6682786941     -0.3878804397     -0.2434378862     -0.0651485633     -0.0771396207     43.9561233520     75.3794631958     -38.6280212402
 37 211    0    0     -0.0957729530     -9.7568693161     -0.3830918121     -0.2548896789     -0.0704749679     -0.0835313129     43.9561233520     75.3794631958     -38.6280212402
 38 164    0    0     -0.0502807998     -9.7544746398     -0.3783031463     -0.2578191757     -0.0797961711     -0.0843302631     43.9561233520     75.3794631958     -38.6280212402
 39 117    0    0     -0.0502807998     -9.7544746398     -0.3783031463     -0.2578191757     -0.0797961711     -0.0843302631     43.9561233520     75.3794631958     -38.6280212402
 40  69    0    0     -0.0718297100     -9.8095445632     -0.3639371871     -0.2658087968     -0.0829920196     -0.0856618785     43.9561233520     75.3794631958     -38.6280212402
 41  22    0    0     -0.0095772953     -9.9651756286     -0.2322494029     -0.3174748897     -0.1130861997     -0.1045706033     43.9561233520     75.3794631958     -38.6280212402
 41 230    0    0     -0.0095772953     -9.9651756286     -0.2322494029     -0.3174748897     -0.1130861997     -0.1045706033     43.9561233520     75.3794631958     -38.6280212402
 42 183    0    0     0.0407035017     -9.6395473480     -0.4860476970     -0.4045615673     -0.0819267368     -0.0779385852     43.7810020446     78.0151138305     -37.4472541809
 43 135    0    0     0.0263375616     -9.7664461135     -0.5794263362     -0.3507648944     -0.0731381702     -0.0060321464     43.7810020446     78.0151138305     -37.4472541809
 44  87    0    0     0.0263375616     -9.7664461135     -0.5794263362     -0.3507648944     -0.0731381702     -0.0060321464     43.7810020446     78.0151138305     -37.4472541809
 45  39    0    0     -0.0454921483     -9.8885564804     -0.5411171436     -0.2389104366     -0.0667464828     0.0387096405     43.7810020446     78.0151138305     -37.4472541809
 45 247    0    0     -0.0383091812     -9.7520809173     -0.4190066337     -0.1646071195     -0.0534304809     0.0229967522     43.7810020446     78.0151138305     -37.4472541809
 46 199    0    0     -0.0383091812     -9.7520809173     -0.4190066337     -0.1646071195     -0.0534304809     0.0229967522     43.7810020446     78.0151138305     -37.4472541809
 47 151    0    0     -0.0598580884     -9.7568693161     -0.4142179965     -0.2048214673     -0.0497019958     0.0208661913     43.7810020446     78.0151138305     -37.4472541809
 48 103    0    0     -0.0574637699     -9.7329254150     -0.4309782505     -0.2586181402     -0.0515662384     0.0131429064     43.7810020446     78.0151138305     -37.4472541809
 49  55    0    0     -0.0574637699     -9.7329254150     -0.4309782505     -0.2586181402     -0.0515662384     0.0131429064     43.7810020446     78.0151138305     -37.4472541809
 50   7    0    0     -0.0909842967     -9.7568693161     -0.5267512321     -0.2612813472     -0.0534304809     0.0000932175     43.7810020446     78.0151138305     -37.4472541809
 50 215    0    0     -0.0814070034     -9.7951784133     -0.5267512321     -0.1840484809     -0.0619527244     -0.0398548107     43.6058769226     76.7851409912     -37.2785720825
 51 168    0    0     -0.0814070034     -9.7951784133     -0.5267512321     -0.1840484809     -0.0619527244     -0.0398548107     43.6058769226     76.7851409912     -37.2785720825
 52 120    0    0     -0.0359148550     -9.7544746398     -0.4214009761     -0.1547532653     -0.0651485633     -0.0675520992     43.6058769226     76.7851409912     -37.2785720825
 53  73    0    0     -0.0263375616     -9.7616577148     -0.4118237018     -0.1715314388     -0.0643496036     -0.0640899419     43.6058769226     76.7851409912     -37.2785720825
 54  26    0    0     -0.0263375616     -9.7616577148     -0.4118237018     -0.1715314388     -0.0643496036     -0.0640899419     43.6058769226     76.7851409912     -37.2785720825
 54 234    0    0     -0.0167602658     -9.7736291885     -0.3854861259     -0.1792547225     -0.0624853610     -0.0521055316     43.6058769226     76.7851409912     -37.2785720825
 55 187    0    0     -0.0071829710     -9.7305316925     -0.3447826147     -0.2072183609     -0.0603548049     -0.0313325595     43.6058769226     76.7851409912     -37.2785720825
 56 140    0    0     -0.0071829710     -9.7305316925     -0.3447826147     -0.2072183609     -0.0603548049     -0.0313325595     43.6058769226     76.7851409912     -37.2785720825
 57  92    0    0     0.0119716191     -9.7089824676     -0.3926690864     -0.2543570041     -0.0608874416     -0.0084290275     43.6058769226     76.7851409912     -37.2785720825
 58  44    0    0     -0.0023943238     -9.7544746398     -0.4118237018     -0.2817879867     -0.0614200830     0.0213988304     43.6058769226     77.8394012451     -36.9412117004
 58 252    0    0     -0.0023943238     -9.7544746398     -0.4118237018     -0.2817879867     -0.0614200830     0.0213988304     43.6058769226     77.8394012451     -36.9412117004
 59 204    0    0     -0.0359148550     -9.7808122634     -0.4309782505     -0.3068220853     -0.0547620773     0.0517593288     43.6058769226     77.8394012451     -36.9412117004
 60 156    0    0     -0.1005615949     -9.7568693161     -0.5075965881     -0.3121484756     -0.0164119744     0.0650753402     43.6058769226     77.8394012451     -36.9412117004
 61 109    0    0     -0.1005615949     -9.7568693161     -0.5075965881     -0.3121484756     -0.0164119744     0.0650753402     43.6058769226     77.8394012451     -36.9412117004
 62  61    0    0     -0.1005615949     -9.7664461135     -0.4668931484     -0.2903102397     -0.0331901454     0.0525582885     43.6058769226     77.8394012451     -36.9412117004
 63  13    0    0     -0.0814070034     -9.7472915649     -0.4597101688     -0.2772605419     -0.0433103132     0.0312526750     43.6058769226     77.8394012451     -36.9412117004
 63 221    0    0     -0.0814070034     -9.7472915649     -0.4597101688     -0.2772605419     -0.0433103132     0.0312526750     43.6058769226     77.8394012451     -36.9412117004
 64 174    0    0     -0.1125332117     -9.7927837371     -0.4836534023     -0.2908428955     -0.0398481483     0.0235293912     43.6058769226     77.8394012451     -36.9412117004
 65 126    0    0     -0.0574637699     -9.7808122634     -0.5052022933     -0.2921744823     -0.0571589565     0.0182029895     43.9561233520     76.7851409912     -38.2906608581
 66  79    0    0     -0.0574637699     -9.7808122634     -0.5052022933     -0.2921744823     -0.0571589565     0.0182029895     43.9561233520     76.7851409912     -38.2906608581
 67  31    0    0     -0.1173218607     -9.7784175872     -0.5435114860     -0.2711351871     -0.0603548049     0.0190019493     43.9561233520     76.7851409912     -38.2906608581
 67 239    0    0     -0.1436594247     -9.7808122634     -0.4908363342     -0.2564875841     -0.0624853610     0.0046206598     43.9561233520     76.7851409912     -38.2906608581
 68 191    0    0     -0.1436594247     -9.7808122634     -0.4908363342     -0.2564875841     -0.0624853610     0.0046206598     43.9561233520     76.7851409912     -38.2906608581
 69 143    0    0     -0.1149275422     -9.6970109939     -0.6632276535     -0.2772605419     -0.0710076093     -0.0116248691     43.9561233520     76.7851409912     -38.2906608581
 70  96    0    0     -0.1053502440     -9.7209539413     -0.5435114860     -0.2879133415     -0.0720728874     -0.0222776746     43.9561233520     76.7851409912     -38.2906608581
 71  48    0    0     -0.1053502440     -9.7209539413     -0.5435114860     -0.2879133415     -0.0720728874     -0.0222776746     43.9561233520     76.7851409912     -38.2906608581
 72   1    0    0     -0.1388707752     -9.7784175872     -0.6081582069     -0.2700698852     -0.0664801645     -0.0300009608     43.9561233520     76.7851409912     -38.2906608581
 72 208    0    0     -0.1292934894     -9.7401084899     -0.5363285064     -0.2306545257     -0.0710076093     -0.0523718547     45.0068702697     76.7851409912     -37.6159362792
 73 161    0    0     -0.1292934894     -9.7401084899     -0.5363285064     -0.2306545257     -0.0710076093     -0.0523718547     45.0068702697     76.7851409912     -37.6159362792
 74 113    0    0     -0.1101388931     -9.7353200912     -0.5578774452     -0.2615476608     -0.0758013725     -0.0739437866     45.0068702697     76.7851409912     -37.6159362792
 75  66    0    0     -0.0670410633     -9.6754617691     -0.5961865901     -0.2865817546     -0.0811277770     -0.0981789207     45.0068702697     76.7851409912     -37.6159362792
 76  18    0    0     -0.0670410633     -9.6754617691     -0.5961865901     -0.2865817546     -0.0811277770     -0.0981789207     45.0068702697     76.7851409912     -37.6159362792
 76 227    0    0     -0.0335205316     -9.7496862411     -0.6057639122     -0.2455684661     -0.0824593734     -0.0931188392     45.0068702697     76.7851409912     -37.6159362792
 77 180    0    0     -0.0574637699     -9.8454589843     -0.5411171436     -0.1627428770     -0.0779319334     -0.0808681106     45.0068702697     76.7851409912     -37.6159362792
 78 133    0    0     -0.0574637699     -9.8454589843     -0.5411171436     -0.1627428770     -0.0779319334     -0.0808681106     45.0068702697     76.7851409912     -37.6159362792
 79  85    0    0     -0.0407035017     -9.7448978424     -0.4501328468     -0.1515574359     -0.0710076093     -0.0816670703     45.0068702697     76.7851409912     -37.6159362792
 80  37    0    0     -0.0646467447     -9.6826448440     -0.4908363342     -0.2077509880     -0.0779319334     -0.0939177894     46.4078598022     77.1365661621     -37.2785720825
 80 246    0    0     -0.0646467447     -9.6826448440     -0.4908363342     -0.2077509880     -0.0779319334     -0.0939177894     46.4078598022     77.1365661621     -37.2785720825
 81 198    0    0     0.0071829710     -9.7017993927     -0.5052022933     -0.2413073062     -0.1146841168     -0.1266751766     46.4078598022     77.1365661621     -37.2785720825
 82 151    0    0     0.0383091812     -9.7592630386     -0.5075965881     -0.2690046072     -0.1322612524     -0.1351974129     46.4078598022     77.1365661621     -37.2785720825
 83 104    0    0     0.0383091812     -9.7592630386     -0.5075965881     -0.2690046072     -0.1322612524     -0.1351974129     46.4078598022     77.1365661621     -37.2785720825
 84  56    0    0     0.0239432382     -9.7951784133     -0.6009752750     -0.2706025600     -0.1311959624     -0.1194845314     46.4078598022     77.1365661621     -37.2785720825
 85   9    0    0     0.0023943238     -9.8263044357     -0.5411171436     -0.2242628335     -0.1540994882     -0.1035053253     46.4078598022     77.1365661621     -37.2785720825
 85 217    0    0     0.0023943238     -9.8263044357     -0.5411171436     -0.2242628335     -0.1540994882     -0.1035053253     46.4078598022     77.1365661621     -37.2785720825
 86 170    0    0     0.0071829710     -9.7472915649     -0.4525271415     -0.1648734331     -0.3402572870     -0.0584972190     46.4078598022     77.1365661621     -37.2785720825
 87 122   -2    0     0.1412650966     -9.7329254150     -0.5435114860     -0.1811189651     -0.4491822242     -0.0209460735     46.4078598022     77.1365661621     -37.2785720825
 88  75   -5    0     0.1412650966     -9.7329254150     -0.5435114860     -0.1811189651     -0.4491822242     -0.0209460735     46.4078598022     77.1365661621     -37.2785720825
 89  27   -7   -1     -0.0119716191     -9.7784175872     -0.4932306766     -0.1909728145     -0.3359961748     -0.0369252872     43.4307518005     77.3122711181     -37.4472541809
 89 236   -8   -2     0.0478864765     -9.7448978424     -0.5674547195     -0.1808526515     -0.4467853546     -0.0025699834     43.4307518005     77.3122711181     -37.4472541809
 90 188   -7   -1     0.0478864765     -9.7448978424     -0.5674547195     -0.1808526515     -0.4467853546     -0.0025699834     43.4307518005     77.3122711181     -37.4472541809
 91 141   -8   -1     0.0933786296     -9.6754617691     -0.4764704227     -0.2018919467     -0.4137616634     0.0016911385     43.4307518005     77.3122711181     -37.4472541809
 92  93  -10   -2     0.0383091812     -9.7520809173     -0.5195682525     -0.2743310451     -0.3940539550     0.0341821956     43.4307518005     77.3122711181     -37.4472541809
 93  46   -8   -2     0.0383091812     -9.7520809173     -0.5195682525     -0.2743310451     -0.3940539550     0.0341821956     43.4307518005     77.3122711181     -37.4472541809
 93 254  -10   -2     -0.0191545906     -9.7784175872     -0.5530887603     -0.2959029674     -0.4254797458     0.0512266874     43.4307518005     77.3122711181     -37.4472541809
 94 206  -12   -1     -0.0933786296     -9.7185602188     -0.4908363342     -0.2527590990     -0.4579708099     0.0088817834     43.4307518005     77.3122711181     -37.4472541809
 95 159   -9    0     -0.0933786296     -9.7185602188     -0.4908363342     -0.2527590990     -0.4579708099     0.0088817834     43.4307518005     77.3122711181     -37.4472541809
 96 111  -11   -1     -0.0095772953     -9.7784175872     -0.5794263362     -0.2413073062     -0.5136317253     -0.0318652033     46.0576133728     76.7851409912     -37.6159362792
 97  64  -11   -1     -0.1556310415     -9.8167276382     -0.5099909305     -0.2333177089     -0.5194907188     -0.0635572957     46.0576133728     76.7851409912     -37.6159362792
 98  17  -12   -1     -0.1556310415     -9.8167276382     -0.5099909305     -0.2333177089     -0.5194907188     -0.0635572957     46.0576133728     76.7851409912     -37.6159362792
 98 226  -16   -2     -0.1077445626     -9.7784175872     -0.5578774452     -0.2085499525     -0.7613094329     -0.0646225833     46.0576133728     76.7851409912     -37.6159362792
 99 179  -17   -2     -0.0933786296     -9.7329254150     -0.4860476970     -0.1430351829     -0.8851482391     -0.1067011594     46.0576133728     76.7851409912     -37.6159362792
100 132  -22   -2     0.0742240333     -9.7401084899     -0.4142179965     -0.1387740612     -0.9578536987     -0.1032389998     46.0576133728     76.7851409912     -37.6159362792
101  85  -23   -2     0.0742240333     -9.7401084899     -0.4142179965     -0.1387740612     -0.9578536987     -0.1032389998     46.0576133728     76.7851409912     -37.6159362792
102  38  -21   -3     -0.0239432382     -9.7233486175     -0.3519655704     -0.1736620044     -0.9013937950     -0.1027063608     46.0576133728     76.7851409912     -37.6159362792
102 247  -23   -3     0.0766183614     -9.7305316925     -0.4812590599     -0.2226649284     -1.0302928686     -0.0598288154     45.7073669433     76.7851409912     -37.6159362792
103 200  -23   -3     0.0766183614     -9.7305316925     -0.4812590599     -0.2226649284     -1.0302928686     -0.0598288154     45.7073669433     76.7851409912     -39.9774742126
104 153  -23   -5     0.1053502440     -9.7640523910     -0.4788647174     -0.2652761459     -0.9394776344     -0.0640899419     45.7073669433     76.7851409912     -39.9774742126
105 105  -23   -4     -0.1316878080     -9.8502473831     -0.5602717399     -0.2343830108     -0.9083181381     -0.0832649993     45.7073669433     76.7851409912     -39.9774742126
106  58  -22   -4     -0.1316878080     -9.8502473831     -0.5602717399     -0.2343830108     -0.9083181381     -0.0832649993     45.7073669433     76.7851409912     -39.9774742126
107  11  -22   -4     -0.2873188495     -9.7017993927     -0.5698490142     -0.1355782151     -1.0795620679     -0.1692863941     45.7073669433     76.7851409912     -39.9774742126
107 221  -21   -3     -0.0191545906     -9.7784175872     -0.4022463798     -0.1552859306     -0.9445377349     -0.1575683212     45.7073669433     76.7851409912     -39.9774742126
108 174  -21   -4     -0.0191545906     -9.7784175872     -0.4022463798     -0.1552859306     -0.9445377349     -0.1575683212     45.7073669433     76.7851409912     -39.9774742126
109 127  -20   -3     0.0957729530     -9.7856006622     -0.3735145092     -0.1795210599     -0.9900784492     -0.0949830818     45.7073669433     76.7851409912     -39.9774742126
110  80  -19   -3     0.0047886476     -9.7520809173     -0.4692874431     -0.1978971385     -0.9450703620     -0.0835313129     49.5600929260     78.1908187866     -41.6642875671
111  33  -21   -4     0.0047886476     -9.7520809173     -0.4692874431     -0.1978971385     -0.9450703620     -0.0835313129     49.5600929260     78.1908187866     -41.6642875671
111 241  -23   -4     -0.0119716191     -9.7712354660     -0.4549215316     -0.1640744781     -0.9932743072     -0.1106959700     49.5600929260     78.1908187866     -41.6642875671
112 194  -24   -4     0.1628140068     -9.7592630386     -0.4261896133     -0.1363771915     -1.1221733093     -0.1013747572     49.5600929260     78.1908187866     -41.6642875671
113 147  -25   -4     0.1628140068     -9.7592630386     -0.4261896133     -0.1363771915     -1.1221733093     -0.1013747572     49.5600929260     78.1908187866     -41.6642875671
114 100  -26   -4     0.1508424043     -9.7472915649     -0.3926690864     -0.1728630304     -1.0800946998     -0.0553013753     49.5600929260     78.1908187866     -41.6642875671
115  53  -25   -3     -0.1053502440     -9.7281370162     -0.3663315296     -0.2029572248     -1.0001986026     -0.0321315240     49.5600929260     78.1908187866     -41.6642875671
116   5  -24   -2     -0.1053502440     -9.7281370162     -0.3663315296     -0.2029572248     -1.0001986026     -0.0321315240     49.5600929260     78.1908187866     -41.6642875671
116 214  -24   -3     0.0359148550     -9.7305316925     -0.3950634002     -0.2149416208     -1.1810300350     -0.0310662412     49.5600929260     78.1908187866     -41.6642875671
117 166  -26   -2     0.1316878080     -9.7999668121     -0.3830918121     -0.2474326848     -1.2388215065     -0.0425180053     49.5600929260     78.1908187866     -41.6642875671
118 119  -27   -1     0.1316878080     -9.7999668121     -0.3830918121     -0.2474326848     -1.2388215065     -0.0425180053     49.5600929260     78.1908187866     -41.6642875671
119  72  -28   -1     0.0167602658     -9.8047552108     -0.3591485500     -0.2261270761     -1.1914165019     -0.0819333839     50.9610862731     78.8936614990     -41.6642875671
120  25  -31   -1     0.0167602658     -9.8191213607     -0.3735145092     -0.2032235383     -1.3149890899     -0.0614267349     50.9610862731     78.8936614990     -41.6642875671
120 233  -29   -2     0.0167602658     -9.8191213607     -0.3735145092     -0.2032235383     -1.3149890899     -0.0614267349     50.9610862731     78.8936614990     -41.6642875671
121 187  -28   -3     0.0838013267     -9.7041940689     -0.4549215316     -0.1502258300     -1.3272397518     -0.0912545967     50.9610862731     78.8936614990     -41.6642875671
122 139  -29   -3     0.2609812974     -9.7185602188     -0.3591485500     -0.1691345596     -1.1962102699     -0.0776722669     50.9610862731     78.8936614990     -41.6642875671
123  92  -26   -2     0.2609812974     -9.7185602188     -0.3591485500     -0.1691345596     -1.1962102699     -0.0776722669     50.9610862731     78.8936614990     -41.6642875671
124  45  -23   -2     0.1556310415     -9.6706733703     -0.3016848087     -0.2317197799     -0.8779576301     -0.0590298557     50.9610862731     78.8936614990     -41.6642875671
124 254  -22   -1     0.0047886476     -9.7688407897     -0.3519655704     -0.2591507673     -0.7972626686     -0.0169512724     50.9610862731     78.8936614990     -41.6642875671
125 207  -20    0     0.0047886476     -9.7688407897     -0.3519655704     -0.2591507673     -0.7972626686     -0.0169512724     50.9610862731     78.8936614990     -41.6642875671
126 160  -19    0     0.1891515731     -9.7736291885     -0.4094293594     -0.2687382936     -0.8851482391     0.0288557958     52.5372009277     79.0693664550     -43.5197830200
127 112  -17    0     -0.0311262083     -9.7975721359     -0.4597101688     -0.2793910980     -0.7437323570     0.0304537177     52.5372009277     79.0693664550     -43.5197830200
128  65  -17    0     -0.0311262083     -9.7975721359     -0.4597101688     -0.2793910980     -0.7437323570     0.0304537177     52.5372009277     79.0693664550     -43.5197830200
129  17  -17    0     0.0502807998     -9.7472915649     -0.4214009761     -0.2684719800     -0.7993932247     0.0461666059     52.5372009277     79.0693664550     -43.5197830200
129 225  -14    0     0.0071829710     -9.7879953384     -0.4501328468     -0.2546233177     -0.7517219066     0.0347148418     52.5372009277     79.0693664550     -43.5197830200
130 177  -14    0     0.0071829710     -9.7879953384     -0.4501328468     -0.2546233177     -0.7517219066     0.0347148418     52.5372009277     79.0693664550     -43.5197830200
131 130  -15    1     0.0383091812     -9.7161655426     -0.3783031463     -0.2431715726     -0.7112412452     0.0405738782     52.5372009277     79.0693664550     -43.5197830200
132  82  -16    3     -0.1101388931     -9.8358821868     -0.3926690864     -0.2508948326     -0.6510529041     0.0477645254     52.5372009277     79.0693664550     -43.5197830200
133  35  -16    4     -0.1101388931     -9.8358821868     -0.3926690864     -0.2508948326     -0.6510529041     0.0477645254     52.5372009277     79.0693664550     -43.5197830200
133 243  -16    4     -0.2154891252     -9.7520809173     -0.4788647174     -0.2327850818     -0.6928651332     -0.0169512724     53.7630691528     78.1908187866     -44.0258255004
134 196  -17    4     -0.0574637699     -9.7281370162     -0.3543598890     -0.2074846744     -0.8718322753     -0.0779385852     53.7630691528     78.1908187866     -44.0258255004
135 149  -17    4     -0.0574637699     -9.7281370162     -0.3543598890     -0.2074846744     -0.8718322753     -0.0779385852     53.7630691528     78.1908187866     -44.0258255004
136 102  -19    4     -0.0239432382     -9.8047552108     -0.3423882961     -0.2215996265     -0.8718322753     -0.0936514759     53.7630691528     78.1908187866     -44.0258255004
137  55  -19    4     -0.0885899734     -9.7712354660     -0.4692874431     -0.1925707340     -0.7759570598     -0.1293383836     53.7630691528     78.1908187866     -44.0258255004
138   8  -19    4     -0.0885899734     -9.7712354660     -0.4692874431     -0.1925707340     -0.7759570598     -0.1293383836     53.7630691528     78.1908187866     -44.0258255004
138 216  -18    4     0.0742240333     -9.7832069396     -0.3543598890     -0.1680692672     -0.8409391403     -0.1288057441     53.7630691528     78.1908187866     -44.0258255004
139 169  -16    4     0.0287318849     -9.7832069396     -0.3352053165     -0.1544869518     -0.7410690784     -0.1298710231     53.7630691528     78.1908187866     -44.0258255004
140 122  -17    4     0.0287318849     -9.7832069396     -0.3352053165     -0.1544869518     -0.7410690784     -0.1298710231     53.7630691528     78.1908187866     -44.0258255004
141  74  -14    4     -0.0095772953     -9.7640523910     -0.3783031463     -0.1448994255     -0.6294809341     -0.1266751766     54.8138122558     78.5422439575     -44.7005500793
142  27  -13    4     0.1053502440     -9.7185602188     -0.2968961238     -0.1283875703     -0.5724884033     -0.1181529283     54.8138122558     78.5422439575     -44.7005500793
142 236  -12    3     0.1053502440     -9.7185602188     -0.2968961238     -0.1283875703     -0.5724884033     -0.1181529283     54.8138122558     78.5422439575     -44.7005500793
143 189   -9    3     0.2322494029     -9.7592630386     -0.2154891252     -0.1345129251     -0.4670257091     -0.0803354644     54.8138122558     78.5422439575     -44.7005500793
144 142   -7    3     0.0622524166     -9.7616577148     -0.3184450626     -0.1369098186     -0.3114947080     -0.0662204980     54.8138122558     78.5422439575     -44.7005500793
145  94   -6    1     0.0622524166     -9.7616577148     -0.3184450626     -0.1369098186     -0.3114947080     -0.0662204980     54.8138122558     78.5422439575     -44.7005500793
146  47   -4    1     0.0861956501     -9.7688407897     -0.2442210197     -0.1113430857     -0.2638233900     -0.0654215431     54.8138122558     78.5422439575     -44.7005500793
146 255   -2    2     -0.0718297100     -9.7448978424     -0.4142179965     -0.1073482751     -0.2883248519     -0.0414527320     54.8138122558     78.5422439575     -44.7005500793
147 208   -2    3     -0.0718297100     -9.7448978424     -0.4142179965     -0.1073482751     -0.2883248519     -0.0414527320     54.8138122558     78.5422439575     -44.7005500793
148 161   -3    6     0.3064734458     -9.6563072204     -0.1508424043     -0.1249254226     -0.3924560546     -0.0044342250     54.4635658264     78.8936614990     -45.7126388549
149 114   -2    7     0.1484480619     -9.8957395553     0.1197161788     -0.2090825796     -0.2411861896     0.0850493526     54.4635658264     78.8936614990     -45.7126388549
150  66   -2    8     0.1484480619     -9.8957395553     0.1197161788     -0.2090825796     -0.2411861896     0.0850493526     54.4635658264     78.8936614990     -45.7126388549
151  19   -2    7     0.0574637699     -9.7784175872     -0.1245048284     -0.2532917261     -0.0702086448     0.1319216966     54.4635658264     78.8936614990     -45.7126388549
151 228   -1    3     -0.0742240333     -9.8023614883     -0.1747856235     -0.2871143817     -0.0212057375     0.1532273197     54.4635658264     78.8936614990     -45.7126388549
152 181   -1    1     -0.0742240333     -9.8023614883     -0.1747856235     -0.2871143817     -0.0212057375     0.1532273197     54.4635658264     78.8936614990     -45.7126388549
153 134    0    0     -0.2202777862     -9.8143329620     -0.2561926364     -0.2977671813     -0.0014980472     0.0885115146     54.4635658264     78.8936614990     -45.7126388549
154  87    0    0     -0.1125332117     -9.7137708663     -0.3088677406     -0.2650098323     -0.0563600015     -0.0265387988     54.4635658264     78.8936614990     -45.7126388549
155  39    0    0     -0.1125332117     -9.7137708663     -0.3088677406     -0.2650098323     -0.0563600015     -0.0265387988     54.4635658264     78.8936614990     -45.7126388549
155 248    0    0     -0.0814070034     -9.9364433288     -0.2178834438     -0.1805863380     -0.0960416984     -0.1035053253     54.4635658264     78.8936614990     -45.7126388549
156 201    0    0     0.0622524166     -9.7903900146     -0.1891515731     -0.1462310314     -0.0933784961     -0.1104296445     55.1640625000     78.8936614990     -47.3994522094
157 153    0    0     0.0622524166     -9.7903900146     -0.1891515731     -0.1462310314     -0.0933784961     -0.1104296445     55.1640625000     78.8936614990     -47.3994522094
158 105    0    0     0.0359148550     -9.6850395202     -0.1197161788     -0.1981634616     -0.0616864013     0.0051533002     55.1640625000     78.8936614990     -47.3994522094
159  57    0    0     -0.1747856235     -9.8023614883     -0.1963345432     -0.2580854892     -0.0369186282     0.0288557958     55.1640625000     78.8936614990     -47.3994522094
160   9    0    0     -0.1747856235     -9.8023614883     -0.1963345432     -0.2580854892     -0.0369186282     0.0288557958     55.1640625000     78.8936614990     -47.3994522094
160 217    0    0     0.0191545906     -9.6227865219     -0.1604196929     -0.2426389217     -0.0691433668     -0.0688837051     55.1640625000     78.8936614990     -47.3994522094
161 169    0    0     -0.0694353866     -9.8095445632     -0.2322494029     -0.2540906906     -0.0829920196     -0.0728785037     55.1640625000     78.8936614990     -47.3994522094
162 121    0    0     -0.0694353866     -9.8095445632     -0.2322494029     -0.2540906906     -0.0829920196     -0.0728785037     55.1640625000     78.8936614990     -47.3994522094
163  73    0    0     -0.0430978250     -9.8622188568     -0.2154891252     -0.2208006620     -0.1181462764     -0.1130928516     55.1640625000     78.8936614990     -47.3994522094
164  25    0    0     -0.0263375616     -9.7377147674     -0.2226721048     -0.1899075412     -0.1314622879     -0.1857982635     54.1133155822     77.8394012451     -47.7368164062
164 235    0    0     -0.0263375616     -9.7377147674     -0.2226721048     -0.1899075412     -0.1314622879     -0.1857982635     54.1133155822     77.8394012451     -47.7368164062
165 188    0    0     0.0454921483     -9.7137708663     -0.1652083396     -0.1749936103     -0.1658175945     -0.2411928415     54.1133155822     77.8394012451     -47.7368164062
166 142    0    0     0.2083061695     -9.7736291885     -0.1292934894     -0.2146753072     -0.1770030260     -0.2337358713     54.1133155822     77.8394012451     -47.7368164062
167  95    0    0     0.2083061695     -9.7736291885     -0.1292934894     -0.2146753072     -0.1770030260     -0.2337358713     54.1133155822     77.8394012451     -47.7368164062
168  48    0    0     0.2250664234     -9.7305316925     -0.1460537433     -0.2703361988     -0.1048302650     -0.1943204975     54.1133155822     77.8394012451     -47.7368164062
169   1    0    0     0.2178834438     -9.7496862411     -0.1723913097     -0.3214696884     -0.0670128107     -0.1253435730     54.1133155822     77.8394012451     -47.7368164062
169 209    0    0     0.2178834438     -9.7496862411     -0.1723913097     -0.3214696884     -0.0670128107     -0.1253435730     54.1133155822     77.8394012451     -47.7368164062
170 163    0    0     0.2298550844     -9.6994056701     -0.1723913097     -0.3590208292     -0.0446419143     -0.0718132257     54.1133155822     77.8394012451     -47.7368164062
171 115    0    0     0.2346437215     -9.7951784133     -0.2226721048     -0.4058931827     -0.0241352605     -0.0278703975     53.0625724792     78.8936614990     -46.0500030517
172  68    0    0     0.2346437215     -9.7951784133     -0.2226721048     -0.4058931827     -0.0241352605     -0.0278703975     53.0625724792     78.8936614990     -46.0500030517
173  20    0    0     0.1795742750     -9.7975721359     -0.3591485500     -0.4218723773     0.0078231577     -0.0206797552     53.0625724792     78.8936614990     -46.0500030517
173 228    0    0     0.2083061695     -9.7568693161     -0.3663315296     -0.3710052490     0.0075568370     -0.0289356803     53.0625724792     78.8936614990     -46.0500030517
174 180    0    0     0.2083061695     -9.7568693161     -0.3663315296     -0.3710052490     0.0075568370     -0.0289356803     53.0625724792     78.8936614990     -46.0500030517
175 132    0    0     0.2059118509     -9.7377147674     -0.4142179965     -0.3379815578     0.0088884420     -0.0073637475     53.0625724792     78.8936614990     -46.0500030517
176  83    0    0     0.4309782505     -9.7425031661     -0.5722434043     -0.3140127420     0.1092911357     -0.0100269484     53.0625724792     78.8936614990     -46.0500030517
177  35    2    1     0.4309782505     -9.7425031661     -0.5722434043     -0.3140127420     0.1092911357     -0.0100269484     53.0625724792     78.8936614990     -46.0500030517
177 243    7    2     0.2418267011     -9.7233486175     -0.3639371871     -0.3427753210     0.5476541519     -0.0680847454     53.0625724792     78.8936614990     -46.0500030517
178 195   11    2     0.3735145092     -9.7209539413     -0.5052022933     -0.3728694915     0.6568453788     -0.0252071976     52.7123260498     77.1365661621     -42.6763763427
179 148   16    4     0.3735145092     -9.7209539413     -0.5052022933     -0.3728694915     0.6568453788     -0.0252071976     52.7123260498     77.1365661621     -42.6763763427
180 101   21    7     0.0766183614     -9.7903900146     -0.4190066337     -0.4050941944     0.8952019691     -0.0182828731     52.7123260498     77.1365661621     -42.6763763427
181  53   21    7     0.1915459060     -9.8239097595     -0.5028079986     -0.3481017112     0.7359424591     0.0331169128     52.7123260498     77.1365661621     -42.6763763427
182   5   21    7     0.1915459060     -9.8239097595     -0.5028079986     -0.3481017112     0.7359424591     0.0331169128     52.7123260498     77.1365661621     -42.6763763427
182 214   21    8     0.2801358699     -9.5868721008     -0.4764704227     -0.3781958818     0.7916033744     0.0211325120     52.7123260498     77.1365661621     -42.6763763427
183 166   19    8     -0.0694353866     -9.8957395553     -0.2537982940     -0.3981698989     0.6714930057     0.1039580821     52.7123260498     77.1365661621     -42.6763763427
184 119   16    6     -0.0694353866     -9.8957395553     -0.2537982940     -0.3981698989     0.6714930057     0.1039580821     52.7123260498     77.1365661621     -42.6763763427
185  72   11    5     0.1221105098     -9.8023614883     -0.5028079986     -0.3310572147     0.1316620230     0.2150135993     52.7123260498     77.1365661621     -42.6763763427
186  24    6    3     0.1532367229     -9.7448978424     -0.5123852729     -0.3105505704     0.0317919731     0.2248674392     52.7123260498     77.1365661621     -42.6763763427
186 233    2    0     0.1532367229     -9.7448978424     -0.5123852729     -0.3105505704     0.0317919731     0.2248674392     52.7123260498     77.1365661621     -42.6763763427
187 185    0    0     0.0263375616     -9.7856006622     -0.6943538665     -0.2684719800     0.0168780422     0.2336560010     52.7123260498     76.7851409912     -40.9895629882
188 137    0    0     0.0215489125     -9.8622188568     -0.5770320415     -0.1374424695     0.0075568370     0.1865173339     52.7123260498     76.7851409912     -40.9895629882
189  90    0    0     0.0215489125     -9.8622188568     -0.5770320415     -0.1374424695     0.0075568370     0.1865173339     52.7123260498     76.7851409912     -40.9895629882
190  42    0    0     0.0502807998     -9.6994056701     -0.4932306766     -0.0793846702     0.0195412454     0.1542925930     52.7123260498     76.7851409912     -40.9895629882
190 250    0    0     0.2298550844     -9.9819355010     -0.4932306766     -0.0708624267     0.0645493412     0.1822562122     52.7123260498     76.7851409912     -40.9895629882
191 202    0    0     0.2298550844     -9.9819355010     -0.4932306766     -0.0708624267     0.0645493412     0.1822562122     52.7123260498     76.7851409912     -40.9895629882
192 155    6    1     -0.3687258243     -9.9555978775     -1.0151932239     -0.0117393434     0.6627044677     0.1148772120     52.7123260498     76.7851409912     -40.9895629882
193 107   12    3     -0.2322494029     -9.8861627578     -0.0095772953     0.2047789335     0.7085115432     0.1204699277     52.7123260498     76.7851409912     -40.9895629882
194  60   11    3     -0.2322494029     -9.8861627578     -0.0095772953     0.2047789335     0.7085115432     0.1204699277     52.7123260498     76.7851409912     -40.9895629882
195  12   12    4     0.8236474037     -9.5892667770     -1.1301207542     0.2031810283     0.2672189712     0.3119541168     54.6386909484     77.6636886596     -41.8329696655
195 220   11    8     0.3783031463     -9.8765850067     -0.6440730571     -0.0333112764     0.9679073333     0.0413728427     54.6386909484     77.6636886596     -41.8329696655
196 173    9   16     0.3783031463     -9.8765850067     -0.6440730571     -0.0333112764     0.9679073333     0.0413728427     54.6386909484     77.6636886596     -41.8329696655
197 125   12   28     0.3950634002     -10.0537652969     -0.2921074867     -0.1206642985     1.5471537113     -0.0957820415     54.6386909484     77.6636886596     -41.8329696655
198  78   12   37     -2.1692571640     -9.2803983688     0.9577294349     -0.0801836204     1.7596771717     -0.3016475439     54.6386909484     77.6636886596     -41.8329696655
199  31   11   38     -2.1692571640     -9.2803983688     0.9577294349     -0.0801836204     1.7596771717     -0.3016475439     54.6386909484     77.6636886596     -41.8329696655
199 240    8   28     -0.3160507440     -9.8933458328     0.0407035017     -0.1297191619     0.5513825893     -0.0880587577     54.6386909484     77.6636886596     -41.8329696655
200 193    5   16     -0.1029559254     -9.6419420242     -0.0167602658     -0.0639380931     0.0301940560     0.0866472721     54.6386909484     77.6636886596     -41.8329696655
201 145    3    6     -0.1029559254     -9.6419420242     -0.0167602658     -0.0639380931     0.0301940560     0.0866472721     54.6386909484     77.6636886596     -41.8329696655
202  98    0    0     -0.0263375616     -9.8047552108     -0.1580253696     -0.0889721965     -0.0182762165     0.1060886502     52.5372009277     78.3665313720     -40.4835166931
203  50    0    0     -0.1819685935     -9.6970109939     -0.0622524166     -0.0719277143     -0.0134824538     0.1521620273     52.5372009277     78.3665313720     -40.4835166931
204   3    0    0     -0.1819685935     -9.6970109939     -0.0622524166     -0.0719277143     -0.0134824538     0.1521620273     52.5372009277     78.3665313720     -40.4835166931
204 212    0    0     0.2514039993     -9.5246200561     -0.2298550844     -0.1347792625     0.0067578816     0.1119476795     52.5372009277     78.3665313720     -40.4835166931
205 164    0    2     -0.4716817855     -9.7760238647     0.1340821266     -0.2745973587     0.2722790718     -0.0726121807     52.5372009277     78.3665313720     -40.4835166931
206 117    0    3     -0.4716817855     -9.7760238647     0.1340821266     -0.2745973587     0.2722790718     -0.0726121807     52.5372009277     78.3665313720     -40.4835166931
207  69    0    4     -0.3064734458     -9.8095445632     0.0407035017     -0.2990987777     0.1399179573     -0.0547687339     52.5372009277     78.3665313720     -40.4835166931
208  21    0    4     -0.1101388931     -9.7568693161     -0.0430978250     -0.2881796646     -0.0299943065     0.0072838616     52.5372009277     78.3665313720     -40.4835166931
208 230    0    2     -0.1101388931     -9.7568693161     -0.0430978250     -0.2881796646     -0.0299943065     0.0072838616     52.5372009277     78.3665313720     -40.4835166931
209 182    0    1     -0.1077445626     -9.8047552108     -0.1029559254     -0.3022946357     -0.0483703947     0.0176703476     50.9610862731     77.4879837036     -42.0016479492
210 135    0    0     -0.1628140068     -9.8143329620     -0.1292934894     -0.3126811504     -0.0566263198     0.0160724282     50.9610862731     77.4879837036     -42.0016479492
211  87    0    0     -0.1628140068     -9.8143329620     -0.1292934894     -0.3126811504     -0.0566263198     0.0160724282     50.9610862731     77.4879837036     -42.0016479492
212  40    0    0     -0.0957729530     -9.8310928344     -0.1101388931     -0.3081536769     -0.0640832853     0.0006258582     50.9610862731     77.4879837036     -42.0016479492
212 248    0    0     -0.1723913097     -9.8382759094     -0.1843629074     -0.2780595064     -0.0403807926     0.0267252349     50.9610862731     77.4879837036     -42.0016479492
213 200    0    0     -0.1723913097     -9.8382759094     -0.1843629074     -0.2780595064     -0.0403807926     0.0267252349     50.9610862731     77.4879837036     -42.0016479492
214 152    0    0     -0.1364764571     -9.8382759094     -0.1987288665     -0.2343830108     -0.0401144695     0.0419054889     50.9610862731     77.4879837036     -42.0016479492
215 105    0    0     -0.2107004880     -9.7760238647     -0.1221105098     -0.1888422489     -0.0265321445     0.0749291849     50.9610862731     77.4879837036     -42.0016479492
216  57    0    0     -0.2107004880     -9.7760238647     -0.1221105098     -0.1888422489     -0.0265321445     0.0749291849     50.9610862731     77.4879837036     -42.0016479492
217   9    0    0     -0.2370380401     -9.6970109939     -0.0933786296     -0.1872443199     -0.0259995007     0.0719996643     53.4128227233     77.1365661621     -41.6642875671
217 218    0    0     -0.2490096569     -9.8119382858     -0.1268991470     -0.2016256093     -0.0393155078     0.0421718072     53.4128227233     77.1365661621     -41.6642875671
218 171    0    0     -0.2490096569     -9.8119382858     -0.1268991470     -0.2016256093     -0.0393155078     0.0421718072     53.4128227233     77.1365661621     -41.6642875671
219 124    0    0     0.0526751232     -9.7353200912     -0.4237952709     -0.1675366401     -0.0454408740     0.0056859407     53.4128227233     77.1365661621     -41.6642875671
220  76    0    0     -0.1867572593     -9.6347589492     -0.0814070034     -0.1558185577     0.1428474807     -0.1495787048     53.4128227233     77.1365661621     -41.6642875671
221  29    0    2     -0.1867572593     -9.6347589492     -0.0814070034     -0.1558185577     0.1428474807     -0.1495787048     53.4128227233     77.1365661621     -41.6642875671
221 238    0    2     -0.2394323587     -9.7856006622     -0.0143659424     -0.2290565967     0.0360530948     -0.1871298599     53.4128227233     77.1365661621     -41.6642875671
222 191    0    1     -0.0430978250     -9.8694019317     -0.2274607658     -0.2258607625     -0.1841936683     -0.1112286090     53.4128227233     77.1365661621     -41.6642875671
223 145    0    1     -0.0430978250     -9.8694019317     -0.2274607658     -0.2258607625     -0.1841936683     -0.1112286090     53.4128227233     77.1365661621     -41.6642875671
224  98   -1    2     -0.3208393812     -9.7017993927     -0.0957729530     -0.1696671962     -0.5285456180     0.0999632740     53.4128227233     77.1365661621     -41.6642875671
225  51   -5    4     -0.3184450626     -9.7808122634     -0.0359148550     -0.2231975555     -0.9389450073     0.1745329141     50.9610862731     77.8394012451     -41.6642875671
226   4  -12    7     -0.3184450626     -9.7808122634     -0.0359148550     -0.2231975555     -0.9389450073     0.1745329141     50.9610862731     77.8394012451     -41.6642875671
226 212  -17   10     -0.4046407222     -9.8239097595     0.1484480619     -0.2769942283     -1.0774314403     0.0823861503     50.9610862731     77.8394012451     -41.6642875671
227 165  -24    8     -0.4070350170     -9.9986953735     0.0790126848     -0.2929734230     -1.2244402170     -0.0422516918     50.9610862731     77.8394012451     -41.6642875671
228 118  -28    5     -0.4070350170     -9.9986953735     0.0790126848     -0.2929734230     -1.2244402170     -0.0422516918     50.9610862731     77.8394012451     -41.6642875671
229  70  -31    1     -0.4716817855     -9.8861627578     0.1292934894     -0.1701998472     -1.4329688549     -0.0260061597     50.9610862731     77.8394012451     -41.6642875671
230  23  -33   -2     -0.1316878080     -9.3211021423     0.2035175085     -0.0210605573     -1.5682594776     0.0517593288     50.9610862731     77.8394012451     -41.6642875671
230 232  -33   -7     -0.1316878080     -9.3211021423     0.2035175085     -0.0210605573     -1.5682594776     0.0517593288     50.9610862731     77.8394012451     -41.6642875671
231 185  -35  -12     -0.1556310415     -9.7305316925     0.0071829710     -0.2532917261     -1.6638684272     -0.0547687339     50.9610862731     77.8394012451     -41.6642875671
232 138  -34  -13     -0.4884420394     -9.7544746398     -0.1819685935     -0.3848538875     -1.5019458770     0.0530909299     54.1133155822     77.8394012451     -44.3631896972
233  91  -34  -14     -0.4884420394     -9.7544746398     -0.1819685935     -0.3848538875     -1.5019458770     0.0530909299     54.1133155822     77.8394012451     -44.3631896972
234  44  -35  -13     -0.5578774452     -9.8717966079     -0.0766183614     -0.3190728187     -1.5464212894     0.0128765845     54.1133155822     77.8394012451     -44.3631896972
234 253  -35  -12     -0.2992904472     -10.0130615234     0.0287318849     -0.2429052352     -1.8055507659     -0.0270714402     54.1133155822     77.8394012451     -44.3631896972
235 207  -35  -13     -0.2992904472     -10.0130615234     0.0287318849     -0.2429052352     -1.8055507659     -0.0270714402     54.1133155822     77.8394012451     -44.3631896972
236 161  -41  -14     -0.0526751232     -9.7760238647     -0.0718297100     -0.1939023494     -1.9123451232     0.0107460248     54.1133155822     77.8394012451     -44.3631896972
237 114  -43  -14     -0.5602717399     -9.6658849716     0.0095772953     -0.1616775989     -1.7442971229     0.0970337486     54.1133155822     77.8394012451     -44.3631896972
238  67  -42  -15     -0.5602717399     -9.6658849716     0.0095772953     -0.1616775989     -1.7442971229     0.0970337486     54.1133155822     77.8394012451     -44.3631896972
239  20  -40  -15     -0.4309782505     -9.6898279190     -0.1723913097     -0.2466337203     -1.7781198024     0.0877125549     54.1133155822     77.8394012451     -44.3631896972
239 229  -33  -14     -0.3878804397     -9.8119382858     -0.2130948066     -0.2634119033     -1.7296495437     0.1143445730     56.5650520324     76.4337234497     -45.7126388549
240 183  -32  -12     -0.3878804397     -9.8119382858     -0.2130948066     -0.2634119033     -1.7296495437     0.1143445730     56.5650520324     76.4337234497     -45.7126388549
241 136  -32   -9     -0.5052022933     -9.7329254150     -0.0263375616     -0.2287902832     -1.7477593421     0.0815871906     56.5650520324     76.4337234497     -45.7126388549
242  89  -34   -8     -0.1460537433     -9.7856006622     0.0071829710     -0.2519601345     -1.9469667434     0.0307200336     56.5650520324     76.4337234497     -45.7126388549
243  41  -40   -7     -0.1460537433     -9.7856006622     0.0071829710     -0.2519601345     -1.9469667434     0.0307200336     56.5650520324     76.4337234497     -45.7126388549
243 250  -43   -7     -0.7637892246     -9.8526420593     0.1771799468     -0.2839185714     -2.0766649246     0.0094144229     56.5650520324     76.4337234497     -45.7126388549
244 203  -45   -8     -0.3663315296     -9.7664461135     0.1532367229     -0.3100179195     -2.3653559684     -0.0555676937     56.5650520324     76.4337234497     -45.7126388549
245 156  -47  -11     -0.3663315296     -9.7664461135     0.1532367229     -0.3100179195     -2.3653559684     -0.0555676937     56.5650520324     76.4337234497     -45.7126388549
246 109  -50  -14     -0.2274607658     -9.7472915649     -0.1652083396     -0.2628792524     -2.4780092239     0.0299210758     56.5650520324     76.4337234497     -45.7126388549
247  63  -50  -16     -0.4070350170     -9.7568693161     -0.2011231899     -0.2413073062     -2.3578989505     0.0504277276     60.0675354003     77.8394012451     -50.7730789184
248  15  -52  -14     -0.4070350170     -9.7568693161     -0.2011231899     -0.2413073062     -2.3578989505     0.0504277276     60.0675354003     77.8394012451     -50.7730789184
248 224  -52  -10     -1.1612470149     -9.8334875106     -0.2585869789     -0.1957665824     -2.3051674365     0.0088817834     60.0675354003     77.8394012451     -50.7730789184
249 177  -47   -7     -0.3328109979     -9.8286991119     -0.2107004880     -0.1496931934     -2.5371322631     -0.0688837051     60.0675354003     77.8394012451     -50.7730789184
250 130  -42   -4     -0.3328109979     -9.8286991119     -0.2107004880     -0.1496931934     -2.5371322631     -0.0688837051     60.0675354003     77.8394012451     -50.7730789184
251  83  -34   -1     -0.1436594247     -9.7137708663     -0.1077445626     -0.1108104467     -2.4159567356     0.0150071454     60.0675354003     77.8394012451     -50.7730789184
252  36  -29    2     -0.6871709346     -9.6754617691     0.2322494029     -0.1632755041     -2.2782692909     -0.0009720629     60.0675354003     77.8394012451     -50.7730789184
252 244  -26    4     -0.6871709346     -9.6754617691     0.2322494029     -0.1632755041     -2.2782692909     -0.0009720629     60.0675354003     77.8394012451     -50.7730789184
253 197  -26    7     -0.2178834438     -9.9579925537     0.3112620830     -0.1928370571     -2.4319360256     -0.0811344337     60.0675354003     77.8394012451     -50.7730789184
254 150  -27    7     -0.0694353866     -9.1846256256     0.2394323587     -0.1355782151     -2.3536376953     -0.1948531341     60.0675354003     77.8394012451     -50.7730789184
255 103  -29    5     -0.0694353866     -9.1846256256     0.2394323587     -0.1355782151     -2.3536376953     -0.1948531341     60.0675354003     77.8394012451     -50.7730789184
  0  57  -30    3     -0.5722434043     -9.6132097244     0.3878804397     -0.0982933902     -2.1983730792     -0.0699489831     60.2426567077     79.0693664550     -57.0142860412
  1   9  -28    2     -0.7206914424     -9.7089824676     0.3399939537     -0.1984297752     -2.1919815540     0.0685375022     60.2426567077     79.0693664550     -57.0142860412
  1 217  -24    1     -0.7206914424     -9.7089824676     0.3399939537     -0.1984297752     -2.1919815540     0.0685375022     60.2426567077     79.0693664550     -57.0142860412
  2 169  -17    0     0.8523792266     -9.7927837371     0.0550694465     -0.2498295783     -2.1187434196     0.0669395828     60.2426567077     79.0693664550     -57.0142860412
  3 122  -13    0     0.1245048284     -9.7401084899     0.2609812974     -0.2522264480     -1.6055443286     0.1252636909     60.2426567077     79.0693664550     -57.0142860412
  4  73  -12    2     0.1245048284     -9.7401084899     0.2609812974     -0.2522264480     -1.6055443286     0.1252636909     60.2426567077     79.0693664550     -57.0142860412
  5  25  -12    5     0.1101388931     -9.7856006622     0.3998520660     -0.3228013038     -1.3488117456     0.0903757476     60.2426567077     79.0693664550     -57.0142860412
  5 233  -13    8     -0.5961865901     -9.7664461135     0.3759088277     -0.3358509778     -1.1256353855     0.0626784563     60.2426567077     79.0693664550     -57.0142860412
  6 185  -14   10     -0.5961865901     -9.7664461135     0.3759088277     -0.3358509778     -1.1256353855     0.0626784563     60.2426567077     79.0693664550     -57.0142860412
  7 138  -16    8     -0.4884420394     -9.7664461135     0.4022463798     -0.3486343622     -1.3083310127     0.0770597457     59.7172851562     77.4879837036     -60.5565948486
  8  90  -17    7     -0.0885899734     -9.7975721359     0.3830918121     -0.3630156517     -1.5064731597     0.0520256471     59.7172851562     77.4879837036     -60.5565948486
  9  42  -20    7     -0.0885899734     -9.7975721359     0.3830918121     -0.3630156517     -1.5064731597     0.0520256471     59.7172851562     77.4879837036     -60.5565948486
  9 251  -25    5     -0.2202777862     -9.8263044357     0.3088677406     -0.3427753210     -1.4976847171     -0.0007057427     59.7172851562     77.4879837036     -60.5565948486
 10 203  -29    5     -0.1819685935     -9.7784175872     0.2968961238     -0.3291929960     -1.4428226947     -0.0358600020     59.7172851562     77.4879837036     -60.5565948486
 11 156  -31    5     -0.1819685935     -9.7784175872     0.2968961238     -0.3291929960     -1.4428226947     -0.0358600020     59.7172851562     77.4879837036     -60.5565948486
 12 109  -31    4     -0.7398460388     -9.7856006622     0.1436594247     -0.3305245637     -1.3538718223     -0.0220113539     59.7172851562     77.4879837036     -60.5565948486
 13  62  -30    5     -0.6919595718     -9.8550367355     0.0646467447     -0.3097516059     -1.5128649711     -0.0300009608     59.7172851562     77.4879837036     -60.5565948486
 14  14  -26    6     -0.6919595718     -9.8550367355     0.0646467447     -0.3097516059     -1.5128649711     -0.0300009608     59.7172851562     77.4879837036     -60.5565948486
 14 223  -21    5     -0.3591485500     -9.8263044357     0.1484480619     -0.2663414239     -1.5714553833     -0.0102932679     58.8416671752     76.2580108642     -62.4120903015
 15 175  -16    6     -0.1173218607     -9.8310928344     0.3040791034     -0.2181374788     -1.4675904273     -0.0329304814     58.8416671752     76.2580108642     -62.4120903015
 16 128  -12    6     -0.1173218607     -9.8310928344     0.3040791034     -0.2181374788     -1.4675904273     -0.0329304814     58.8416671752     76.2580108642     -62.4120903015
 17  81  -13    5     -0.4453442096     -9.6922225952     0.3950634002     -0.1779231309     -1.4830370903     0.0000932175     58.8416671752     76.2580108642     -62.4120903015
 18  32  -15    5     -0.1149275422     -9.8047552108     0.2777415513     -0.2058867454     -1.7059470176     0.0296547527     58.8416671752     76.2580108642     -62.4120903015
 18 241  -17    4     -0.1149275422     -9.8047552108     0.2777415513     -0.2058867454     -1.7059470176     0.0296547527     58.8416671752     76.2580108642     -62.4120903015
 19 193  -17    2     -0.5387228012     -9.7951784133     0.2609812974     -0.2037561893     -1.5160607337     0.0530909299     58.8416671752     76.2580108642     -62.4120903015
 20 146  -13    1     -0.4549215316     -9.7903900146     0.3567542552     -0.2024245738     -1.5221861839     0.0855819892     58.8416671752     76.2580108642     -62.4120903015
 21  98   -9    1     -0.4549215316     -9.7903900146     0.3567542552     -0.2024245738     -1.5221861839     0.0855819892     58.8416671752     76.2580108642     -62.4120903015
 22  51   -6    1     0.3567542552     -9.7137708663     0.5075965881     -0.2133437156     -1.3919556140     0.0557541322     58.4914169311     77.6636886596     -67.1351699829
 23   3   -4    0     -0.1843629074     -9.7209539413     0.4764704227     -0.2602160453     -0.9575874328     -0.0217450356     58.4914169311     77.6636886596     -67.1351699829
 23 212    0   -2     -0.1843629074     -9.7209539413     0.4764704227     -0.2602160453     -0.9575874328     -0.0217450356     58.4914169311     77.6636886596     -67.1351699829
 24 164    1   -4     -1.3982850265     -9.9053173065     0.4118237018     -0.2620803117     -0.9610495567     -0.0020373435     58.4914169311     77.6636886596     -67.1351699829
 25 117    3   -6     0.0167602658     -9.8310928344     0.1819685935     -0.2231975555     -1.4798412322     0.1231331348     58.4914169311     77.6636886596     -67.1351699829
 26  70    5   -5     0.0167602658     -9.8310928344     0.1819685935     -0.2231975555     -1.4798412322     0.1231331348     58.4914169311     77.6636886596     -67.1351699829
 27  22    4   -5     0.7230857849     -9.6634902954     0.2992904472     -0.1952339363     -1.3485454320     0.1609506034     58.4914169311     77.6636886596     -67.1351699829
 27 231    3   -5     -0.4118237018     -9.6563072204     0.3256280183     -0.2447694778     -0.9290911674     0.1396449804     58.4914169311     77.6636886596     -67.1351699829
 28 183   -1   -1     -0.4118237018     -9.6563072204     0.3256280183     -0.2447694778     -0.9290911674     0.1396449804     58.4914169311     77.6636886596     -67.1351699829
 29 136   -6    2     -1.0247704982     -9.6563072204     0.4237952709     -0.3156106472     -1.1599906682     0.1218015193     54.9889373779     79.0693664550     -68.4846191406
 30  88   -9    4     -0.8643508911     -9.6587018966     0.5147795677     -0.3923108577     -1.5959568023     0.0842503929     54.9889373779     79.0693664550     -68.4846191406
 31  40  -10    4     -0.8643508911     -9.6587018966     0.5147795677     -0.3923108577     -1.5959568023     0.0842503929     54.9889373779     79.0693664550     -68.4846191406
 31 248   -9    3     0.7087197780     -10.0034847259     0.1747856235     -0.3901803016     -1.6633358001     0.0368454003     54.9889373779     79.0693664550     -68.4846191406
 32 200   -5    2     0.1460537433     -9.7760238647     0.3112620830     -0.2698035717     -0.9943395614     0.0488298082     54.9889373779     79.0693664550     -68.4846191406
 33 152   -4    1     0.1460537433     -9.7760238647     0.3112620830     -0.2698035717     -0.9943395614     0.0488298082     54.9889373779     79.0693664550     -68.4846191406
 34 104   -3    1     0.0191545906     -9.7257432937     0.4956250190     -0.2508948326     -0.6060447692     0.0576183748     54.9889373779     79.0693664550     -68.4846191406
 35  56   -3    1     -0.3040791034     -9.7185602188     0.4237952709     -0.2690046072     -0.2712803840     0.0136755466     54.9889373779     79.0693664550     -68.4846191406
 36   7   -3    2     -0.3040791034     -9.7185602188     0.4237952709     -0.2690046072     -0.2712803840     0.0136755466     54.9889373779     79.0693664550     -68.4846191406
 36 215   -2    2     -0.7494233131     -9.7640523910     0.2849245071     -0.2911091995     -0.1895200729     -0.0281367187     54.9889373779     79.0693664550     -68.4846191406
 37 167   -4    1     -0.6416787624     -9.7089824676     0.1747856235     -0.3291929960     -0.4177564620     -0.0342620849     54.8138122558     78.1908187866     -69.6653900146
 38 119   -4    1     -0.6416787624     -9.7089824676     0.1747856235     -0.3291929960     -0.4177564620     -0.0342620849     54.8138122558     78.1908187866     -69.6653900146
 39  72   -5    1     -0.0023943238     -9.8622188568     0.3639371871     -0.3236002683     -0.5469217300     0.0203335499     54.8138122558     78.1908187866     -69.6653900146
 40  24   -6    1     -0.2561926364     -9.7688407897     0.3495712518     -0.3046915292     -0.3996467113     0.0152734661     54.8138122558     78.1908187866     -69.6653900146
 40 232   -6    2     -0.2561926364     -9.7688407897     0.3495712518     -0.3046915292     -0.3996467113     0.0152734661     54.8138122558     78.1908187866     -69.6653900146
 41 184   -6    2     -0.3830918121     -9.7329254150     0.3663315296     -0.3118821620     -0.3088315010     -0.0446485710     54.8138122558     78.1908187866     -69.6653900146
 42 137   -5    2     -0.3399939537     -9.7688407897     0.2992904472     -0.3254644870     -0.1881884765     -0.0877924346     54.8138122558     78.1908187866     -69.6653900146
 43  89   -4    2     -0.3399939537     -9.7688407897     0.2992904472     -0.3254644870     -0.1881884765     -0.0877924346     54.8138122558     78.1908187866     -69.6653900146
 44  42   -3    1     -0.5099909305     -9.8837680816     0.2298550844     -0.3094852924     -0.1317286014     -0.0766069889     54.8138122558     78.1908187866     -69.6653900146
 44 250   -1    0     -0.2537982940     -9.8071498870     0.2107004880     -0.2639445304     -0.2584969997     -0.0305335998     54.6386909484     77.3122711181     -69.1593399047
 45 201   -2    0     -0.2537982940     -9.8071498870     0.2107004880     -0.2639445304     -0.2584969997     -0.0305335998     54.6386909484     77.3122711181     -69.1593399047
 46 154   -3    1     -0.2681642532     -9.7353200912     0.2681642532     -0.2418399572     -0.1916506385     -0.0060321464     54.6386909484     77.3122711181     -69.1593399047
 47 106   -2    1     -0.3256280183     -9.7568693161     0.2346437215     -0.2447694778     -0.0728718519     -0.0060321464     54.6386909484     77.3122711181     -69.1593399047
 48  59   -1    0     -0.3256280183     -9.7568693161     0.2346437215     -0.2447694778     -0.0728718519     -0.0060321464     54.6386909484     77.3122711181     -69.1593399047
 49  12    0    0     -0.4022463798     -9.7520809173     0.2992904472     -0.2453021287     -0.0398481483     -0.0100269484     54.6386909484     77.3122711181     -69.1593399047
 49 220    0    0     -0.3806974601     -9.8334875106     0.2370380401     -0.2413073062     -0.0289290237     -0.0339957618     54.6386909484     77.3122711181     -69.1593399047
 50 172    0    0     -0.3806974601     -9.8334875106     0.2370380401     -0.2413073062     -0.0289290237     -0.0339957618     54.6386909484     77.3122711181     -69.1593399047
 51 124    0    0     -0.3711201906     -9.7664461135     0.2705585718     -0.2258607625     -0.0441092681     -0.0363926434     54.6386909484     77.3122711181     -69.1593399047
 52  77    0    0     -0.3375996351     -9.7712354660     0.2585869789     -0.2202680349     -0.0555610418     -0.0084290275     54.6386909484     77.3122711181     -68.4846191406
 53  29    0    0     -0.3375996351     -9.7712354660     0.2585869789     -0.2202680349     -0.0555610418     -0.0084290275     54.6386909484     77.3122711181     -68.4846191406
 53 237    0    0     -0.3208393812     -9.7736291885     0.2274607658     -0.2101478576     -0.0632843255     0.0283231525     54.6386909484     77.3122711181     -68.4846191406
 54 190    0    0     -0.3806974601     -9.7520809173     0.2873188495     -0.2050877809     -0.0499683189     0.0397749233     54.6386909484     77.3122711181     -68.4846191406
 55 142    0    0     -0.3806974601     -9.7520809173     0.2873188495     -0.2050877809     -0.0499683189     0.0397749233     54.6386909484     77.3122711181     -68.4846191406
 56  94    0    0     -0.3304166793     -9.7616577148     0.2609812974     -0.2245291471     -0.0398481483     0.0166050672     54.6386909484     77.3122711181     -68.4846191406
 57  46    0    0     -0.5075965881     -9.7879953384     0.2825301933     -0.2210669994     -0.0294616651     -0.0142880702     54.6386909484     77.3122711181     -68.4846191406
 57 255    0    0     -0.5075965881     -9.7879953384     0.2825301933     -0.2210669994     -0.0294616651     -0.0142880702     54.6386909484     77.3122711181     -68.4846191406
 58 207    0    0     -0.3280223608     -9.8406705856     0.2178834438     -0.2000277042     -0.0776656150     -0.0047005453     54.6386909484     77.3122711181     -68.4846191406
 59 159    0    0     -0.3543598890     -9.8023614883     0.2681642532     -0.1616775989     -0.0696760082     0.0288557958     55.6894340515     78.7179489135     -68.1472549438
 60 112    0    0     -0.3543598890     -9.8023614883     0.2681642532     -0.1616775989     -0.0696760082     0.0288557958     55.6894340515     78.7179489135     -68.1472549438
 61  64    0    0     -0.4190066337     -9.7209539413     0.3064734458     -0.1406383037     -0.0603548049     0.0485634851     55.6894340515     78.7179489135     -68.1472549438
 62  16   -1    0     -0.1412650966     -9.7161655426     -0.1388707752     -0.2045551300     -0.1626217365     -0.0023036637     55.6894340515     78.7179489135     -68.1472549438
 62 225   -3    6     -0.1412650966     -9.7161655426     -0.1388707752     -0.2045551300     -0.1626217365     -0.0023036637     55.6894340515     78.7179489135     -68.1472549438
 63 178   -6   10     -0.4261896133     -9.8430643081     0.3926690864     -0.2551559925     -0.2893901348     -0.0345284032     55.6894340515     78.7179489135     -68.1472549438
 64 131  -10   13     -0.2992904472     -9.7664461135     0.2514039993     -0.2170722007     -0.2169510602     -0.0252071976     55.6894340515     78.7179489135     -68.1472549438
 65  83  -12   16     -0.2992904472     -9.7664461135     0.2514039993     -0.2170722007     -0.2169510602     -0.0252071976     55.6894340515     78.7179489135     -68.1472549438
 66  36  -11   15     -0.2657699346     -9.7353200912     0.2035175085     -0.1978971385     -0.1232063651     -0.0198807945     55.6894340515     78.7179489135     -68.1472549438
 66 245  -10   17     -0.2130948066     -9.7401084899     0.1029559254     -0.1976308250     -0.0062918100     -0.0305335998     55.6894340515     78.7179489135     -68.1472549438
 67 197  -11   17     -0.2130948066     -9.7401084899     0.1029559254     -0.1976308250     -0.0062918100     -0.0305335998     55.6894340515     78.7179489135     -68.1472549438
 68 149  -12   21     -0.6201298236     -9.7688407897     0.0550694465     -0.2149416208     -0.0238689398     -0.0457138490     55.3391838073     76.9608535766     -68.4846191406
 69 102  -13   25     -0.5842149734     -9.7640523910     0.3280223608     -0.2200017213     -0.1796662330     -0.0518392086     55.3391838073     76.9608535766     -68.4846191406
 70  54  -14   26     -0.5842149734     -9.7640523910     0.3280223608     -0.2200017213     -0.1796662330     -0.0518392086     55.3391838073     76.9608535766     -68.4846191406
 71   7  -14   29     -0.2729529142     -9.7209539413     0.3136564254     -0.2202680349     -0.2023034572     -0.0475780916     55.3391838073     76.9608535766     -68.4846191406
 71 215  -13   30     -0.2418267011     -9.7448978424     0.2561926364     -0.2074846744     -0.1493057250     -0.0307999229     55.3391838073     76.9608535766     -68.4846191406
 72 168  -10   29     -0.2418267011     -9.7448978424     0.2561926364     -0.2074846744     -0.1493057250     -0.0307999229     55.3391838073     76.9608535766     -68.4846191406
 73 121   -9   29     -0.2968961238     -9.6826448440     0.1532367229     -0.1976308250     -0.1003028273     -0.0150870313     55.3391838073     76.9608535766     -68.4846191406
 74  73   -8   29     -0.4118237018     -9.8334875106     0.1891515731     -0.2250617980     -0.0821930503     -0.0433169651     55.3391838073     76.9608535766     -68.4846191406
 75  26   -9   31     -0.4118237018     -9.8334875106     0.1891515731     -0.2250617980     -0.0821930503     -0.0433169651     55.3391838073     76.9608535766     -68.4846191406
 75 234  -10   35     -0.2801358699     -9.7664461135     0.1604196929     -0.2253281116     -0.1154830694     -0.0483770513     53.7630691528     77.4879837036     -67.9785766601
 76 187  -10   39     -0.2921074867     -9.7137708663     0.0766183614     -0.2492969274     -0.1658175945     -0.0515728950     53.7630691528     77.4879837036     -67.9785766601
 77 140  -12   45     -0.2921074867     -9.7137708663     0.0766183614     -0.2492969274     -0.1658175945     -0.0515728950     53.7630691528     77.4879837036     -67.9785766601
 78  93  -13   50     -0.3064734458     -9.8310928344     0.2705585718     -0.2735320568     -0.2465126037     -0.0550350570     53.7630691528     77.4879837036     -67.9785766601
 79  45  -14   53     -0.2202777862     -9.8143329620     0.3375996351     -0.2548896789     -0.2710140228     -0.0257398366     53.7630691528     77.4879837036     -67.9785766601
 79 254  -14   55     -0.2202777862     -9.8143329620     0.3375996351     -0.2548896789     -0.2710140228     -0.0257398366     53.7630691528     77.4879837036     -67.9785766601
 80 207  -14   56     -0.3160507440     -9.7257432937     0.1532367229     -0.2309208393     -0.2054992914     -0.0278703975     53.7630691528     77.4879837036     -67.9785766601
 81 159  -15   57     -0.4788647174     -9.7808122634     0.3088677406     -0.2492969274     -0.2963144493     -0.0323978424     53.7630691528     77.4879837036     -67.9785766601
 82 112  -17   59     -0.4788647174     -9.7808122634     0.3088677406     -0.2492969274     -0.2963144493     -0.0323978424     53.7630691528     77.4879837036     -67.9785766601
 83  65  -16   59     -0.1436594247     -9.8574304580     0.5483001708     -0.2434378862     -0.3857980251     -0.0153533515     53.5879440307     77.6636886596     -69.1593399047
 84  18  -16   58     -0.4190066337     -9.7017993927     0.2178834438     -0.2045551300     -0.1892537593     -0.0028363041     53.5879440307     77.6636886596     -69.1593399047
 84 226  -13   59     -0.4190066337     -9.7017993927     0.2178834438     -0.2045551300     -0.1892537593     -0.0028363041     53.5879440307     77.6636886596     -69.1593399047
 85 179   -9   58     -0.5530887603     -9.7472915649     0.2514039993     -0.1984297752     -0.2039013624     0.0086154632     53.5879440307     77.6636886596     -69.1593399047
 86 131   -9   60     -0.1053502440     -9.8023614883     0.3471769332     -0.2072183609     -0.2510400295     0.0118113052     53.5879440307     77.6636886596     -69.1593399047
 87  83   -6   63     -0.1053502440     -9.8023614883     0.3471769332     -0.2072183609     -0.2510400295     0.0118113052     53.5879440307     77.6636886596     -69.1593399047
 88  35   -5   64     -0.3471769332     -9.7425031661     0.2466153383     -0.2346493244     -0.1567627048     -0.0052331852     53.5879440307     77.6636886596     -69.1593399047
 88 244   -6   64     -0.5411171436     -9.8263044357     0.4237952709     -0.2692709445     -0.1527678966     -0.0225439977     53.5879440307     77.6636886596     -69.1593399047
 89 196   -6   64     -0.5411171436     -9.8263044357     0.4237952709     -0.2692709445     -0.1527678966     -0.0225439977     53.5879440307     77.6636886596     -69.1593399047
 90 149   -6   65     -0.2514039993     -9.8478536605     0.6009752750     -0.2716678380     -0.1951128101     -0.0315988802     52.7123260498     76.4337234497     -70.6774749755
 91 101   -5   62     -0.2466153383     -9.7784175872     0.4860476970     -0.2365135669     -0.1264021992     -0.0278703975     52.7123260498     76.4337234497     -70.6774749755
 92  54   -4   59     -0.2466153383     -9.7784175872     0.4860476970     -0.2365135669     -0.1264021992     -0.0278703975     52.7123260498     76.4337234497     -70.6774749755
 93   7   -4   56     -0.5770320415     -9.7281370162     0.1891515731     -0.2247954845     -0.0422450304     -0.0204134345     52.7123260498     76.4337234497     -70.6774749755
 93 215   -3   53     -0.3998520660     -9.8191213607     0.3759088277     -0.2391767740     -0.1426477336     -0.0100269484     52.7123260498     76.4337234497     -70.6774749755
 94 168   -2   52     -0.3998520660     -9.8191213607     0.3759088277     -0.2391767740     -0.1426477336     -0.0100269484     52.7123260498     76.4337234497     -70.6774749755
 95 121   -2   53     -0.4094293594     -9.7879953384     0.2298550844     -0.2405083656     -0.2124236106     -0.0140217518     52.7123260498     76.4337234497     -70.6774749755
 96  74   -2   53     -0.4980193138     -9.7664461135     0.1364764571     -0.2357146024     -0.2526379585     -0.0174839124     52.7123260498     76.4337234497     -70.6774749755
 97  27   -2   53     -0.4980193138     -9.7664461135     0.1364764571     -0.2357146024     -0.2526379585     -0.0174839124     52.7123260498     76.4337234497     -70.6774749755
 97 236   -3   56     -0.0694353866     -9.7233486175     0.2442210197     -0.2503622055     -0.3021734952     -0.0172175908     52.0118293762     77.1365661621     -70.0027465820
 98 189   -3   56     -0.3543598890     -9.8526420593     0.2849245071     -0.2413073062     -0.1748724699     -0.0257398366     52.0118293762     77.1365661621     -70.0027465820
 99 141   -4   54     -0.4501328468     -9.7616577148     0.0430978250     -0.2346493244     -0.1658175945     -0.0196144723     52.0118293762     77.1365661621     -70.0027465820
100  94   -6   55     -0.4501328468     -9.7616577148     0.0430978250     -0.2346493244     -0.1658175945     -0.0196144723     52.0118293762     77.1365661621     -70.0027465820
101  47   -5   57     -0.1915459060     -9.8717966079     0.4573158264     -0.2580854892     -0.2824658203     -0.0153533515     52.0118293762     77.1365661621     -70.0027465820
102   0   -5   60     -0.3208393812     -9.8382759094     0.2178834438     -0.2421062946     -0.2561001300     -0.0081627073     52.0118293762     77.1365661621     -70.0027465820
102 208   -4   63     -0.3208393812     -9.8382759094     0.2178834438     -0.2421062946     -0.2561001300     -0.0081627073     52.0118293762     77.1365661621     -70.0027465820
103 161   -3   63     -0.1149275422     -9.7281370162     0.1029559254     -0.2197354078     -0.2497084379     0.0046206598     52.0118293762     77.1365661621     -70.0027465820
104 114   -3   62     0.0359148550     -9.8454589843     0.3184450626     -0.2170722007     -0.1596922302     0.0048869805     52.0118293762     77.1365661621     -70.0027465820
105  66   -3   64     0.0359148550     -9.8454589843     0.3184450626     -0.2170722007     -0.1596922302     0.0048869805     52.0118293762     77.1365661621     -70.0027465820
106  18   -5   67     -0.2992904472     -9.6419420242     0.0742240333     -0.2202680349     -0.0137487721     -0.0068311066     53.9381942749     78.7179489135     -70.8461532592
106 226   -6   71     -0.5530887603     -9.6658849716     0.0239432382     -0.2610150337     -0.0478377580     -0.0422516918     53.9381942749     78.7179489135     -70.8461532592
107 179   -8   77     -0.5530887603     -9.6658849716     0.0239432382     -0.2610150337     -0.0478377580     -0.0422516918     53.9381942749     78.7179489135     -70.8461532592
108 132  -10   80     -0.4716817855     -9.8167276382     0.2537982940     -0.2852501678     -0.1668828725     -0.0574319362     53.9381942749     78.7179489135     -70.8461532592
109  86  -10   83     -0.3806974601     -9.7879953384     0.2777415513     -0.2935060977     -0.2060319423     -0.0438496112     53.9381942749     78.7179489135     -70.8461532592
110  38  -10   85     -0.3806974601     -9.7879953384     0.2777415513     -0.2935060977     -0.2060319423     -0.0438496112     53.9381942749     78.7179489135     -70.8461532592
110 247   -7   84     -0.3136564254     -9.7592630386     0.3375996351     -0.2636782169     -0.2313323497     -0.0129564702     53.9381942749     78.7179489135     -70.8461532592
111 201   -5   82     -0.0909842967     -9.7281370162     0.2226721048     -0.2381114721     -0.2052329778     -0.0142880702     53.9381942749     78.7179489135     -70.8461532592
112 154   -5   85     -0.0909842967     -9.7281370162     0.2226721048     -0.2381114721     -0.2052329778     -0.0142880702     53.9381942749     78.7179489135     -70.8461532592
113 107   -4   85     -0.1676026582     -9.5868721008     0.0359148550     -0.2285239458     -0.1080261116     -0.0164186334     50.7859611511     75.9065933227     -70.1714324951
114  60   -6   86     -0.3232336997     -9.7329254150     0.3016848087     -0.2575528621     -0.1325275659     -0.0307999229     50.7859611511     75.9065933227     -70.1714324951
115  13   -8   89     -0.3232336997     -9.7329254150     0.3016848087     -0.2575528621     -0.1325275659     -0.0307999229     50.7859611511     75.9065933227     -70.1714324951
115 222   -9   87     -0.3399939537     -9.8023614883     0.4333725929     -0.2474326848     -0.2015044927     -0.0214787149     50.7859611511     75.9065933227     -70.1714324951
116 175   -8   88     -0.2945018005     -9.7401084899     0.2609812974     -0.2413073062     -0.2086951255     -0.0228103160     50.7859611511     75.9065933227     -70.1714324951
117 128   -5   87     -0.2945018005     -9.7401084899     0.2609812974     -0.2413073062     -0.2086951255     -0.0228103160     50.7859611511     75.9065933227     -70.1714324951
118  81   -3   86     -0.2250664234     -9.6802511215     0.1652083396     -0.2378451585     -0.2009718656     -0.0108259094     50.7859611511     75.9065933227     -70.1714324951
119  34   -3   87     -0.1843629074     -9.7041940689     0.3974577426     -0.2391767740     -0.1599585437     -0.0201471138     50.7859611511     75.9065933227     -70.1714324951
119 243   -2   87     -0.1843629074     -9.7041940689     0.3974577426     -0.2391767740     -0.1599585437     -0.0201471138     50.7859611511     75.9065933227     -70.1714324951
120 196   -1   85     -0.4788647174     -9.7808122634     0.5770320415     -0.2381114721     -0.1383866071     -0.0398548107     52.5372009277     77.3122711181     -69.4967041015
121 149   -2   82     -0.4812590599     -9.6251811981     0.2585869789     -0.2261270761     -0.2158857822     -0.0244082355     52.5372009277     77.3122711181     -69.4967041015
122 102   -1   75     -0.4812590599     -9.6251811981     0.2585869789     -0.2261270761     -0.2158857822     -0.0244082355     52.5372009277     77.3122711181     -69.4967041015
123  55   -1   74     -0.1963345432     -9.7999668121     0.4525271415     -0.2413073062     -0.2957818222     0.0096807441     52.5372009277     77.3122711181     -69.4967041015
124   7   -1   75     -0.1101388931     -9.7951784133     0.2777415513     -0.2423726081     -0.2470452308     0.0083491430     52.5372009277     77.3122711181     -69.4967041015
124 216    0   77     -0.1101388931     -9.7951784133     0.2777415513     -0.2423726081     -0.2470452308     0.0083491430     52.5372009277     77.3122711181     -69.4967041015
125 169    0   82     -0.3783031463     -9.8526420593     0.4908363342     -0.2647435188     -0.1999065780     -0.0347947239     52.5372009277     77.3122711181     -69.4967041015
126 121    1   78     -0.2945018005     -9.7329254150     0.4094293594     -0.2745973587     -0.1953791236     -0.0502412891     52.5372009277     77.3122711181     -69.4967041015
127  74    3   76     -0.2945018005     -9.7329254150     0.4094293594     -0.2745973587     -0.1953791236     -0.0502412891     52.5372009277     77.3122711181     -69.4967041015
128  26    2   72     -0.3232336997     -9.7161655426     0.2992904472     -0.2578191757     -0.1756714344     -0.0411864089     53.0625724792     78.1908187866     -69.3280258178
128 235    2   67     -0.2490096569     -9.8741912841     0.3375996351     -0.2482316493     -0.2297344207     -0.0052331852     53.0625724792     78.1908187866     -69.3280258178
129 188    4   67     -0.2490096569     -9.8741912841     0.3375996351     -0.2482316493     -0.2297344207     -0.0052331852     53.0625724792     78.1908187866     -69.3280258178
130 141    3   66     0.0047886476     -9.8095445632     0.2561926364     -0.2503622055     -0.2377240419     0.0224641108     53.0625724792     78.1908187866     -69.3280258178
131  93    3   65     -0.2083061695     -9.7401084899     0.2825301933     -0.2255944252     -0.1370550155     0.0229967522     53.0625724792     78.1908187866     -69.3280258178
132  46    2   63     -0.2083061695     -9.7401084899     0.2825301933     -0.2255944252     -0.1370550155     0.0229967522     53.0625724792     78.1908187866     -69.3280258178
132 254    0   61     -0.2490096569     -9.6754617691     0.0143659424     -0.2365135669     -0.1309296488     0.0139418661     53.0625724792     78.1908187866     -69.3280258178
133 207    0   66     -0.2011231899     -9.7592630386     0.0430978250     -0.2801900863     -0.1706113576     0.0096807441     53.0625724792     78.1908187866     -69.3280258178
134 159    0   72     -0.2011231899     -9.7592630386     0.0430978250     -0.2801900863     -0.1706113576     0.0096807441     53.0625724792     78.1908187866     -69.3280258178
135 111    0   76     -0.1460537433     -9.7808122634     0.2178834438     -0.2929734230     -0.1572953462     0.0003595380     53.0625724792     78.1908187866     -69.3280258178
136  64    0   80     -0.3519655704     -9.7999668121     0.1053502440     -0.2583518028     -0.1106893062     -0.0001731026     53.0625724792     77.4879837036     -69.6653900146
137  16   -1   78     -0.3519655704     -9.7999668121     0.1053502440     -0.2583518028     -0.1106893062     -0.0001731026     53.0625724792     77.4879837036     -69.6653900146
137 225   -2   78     0.0454921483     -9.8502473831     0.3399939537     -0.2612813472     -0.1423814201     0.0163387479     53.0625724792     77.4879837036     -69.6653900146
138 177   -3   78     -0.3280223608     -9.8717966079     0.2298550844     -0.2322524309     -0.0491693544     -0.0015047035     53.0625724792     77.4879837036     -69.6653900146
139 130   -4   78     -0.3280223608     -9.8717966079     0.2298550844     -0.2322524309     -0.0491693544     -0.0015047035     53.0625724792     77.4879837036     -69.6653900146
140  82   -3   80     -0.4166123390     -9.7975721359     -0.0574637699     -0.2069520235     -0.0065581316     -0.0025699834     53.0625724792     77.4879837036     -69.6653900146
141  35   -1   79     -0.4333725929     -9.6850395202     -0.0814070034     -0.2567538976     -0.0425113487     0.0035553798     53.0625724792     77.4879837036     -69.6653900146
141 243   -1   84     -0.4333725929     -9.6850395202     -0.0814070034     -0.2567538976     -0.0425113487     0.0035553798     53.0625724792     77.4879837036     -69.6653900146
142 195   -4   91     -0.3423882961     -9.7712354660     0.1915459060     -0.2998977661     -0.0992375469     -0.0118911897     53.0625724792     77.4879837036     -69.6653900146
143 148   -4   94     -0.3639371871     -9.8598251342     0.5052022933     -0.2727330923     -0.1130861997     -0.0113585484     52.0118293762     76.7851409912     -69.3280258178
144 101   -4   96     -0.3639371871     -9.8598251342     0.5052022933     -0.2727330923     -0.1130861997     -0.0113585484     52.0118293762     76.7851409912     -69.3280258178
145  54   -2   92     -0.4118237018     -9.7305316925     0.1388707752     -0.2431715726     -0.1013681054     -0.0039015846     52.0118293762     76.7851409912     -69.3280258178
146   7    0   88     -0.1268991470     -9.8071498870     0.3328109979     -0.2655424594     -0.0843236160     0.0046206598     52.0118293762     76.7851409912     -69.3280258178
146 215    1   89     -0.1268991470     -9.8071498870     0.3328109979     -0.2655424594     -0.0843236160     0.0046206598     52.0118293762     76.7851409912     -69.3280258178
147 167    3   88     -0.5363285064     -9.7425031661     0.0646467447     -0.2692709445     -0.0457071971     -0.0015047035     52.0118293762     76.7851409912     -69.3280258178
148 119    3   88     -0.3591485500     -9.8550367355     0.2442210197     -0.2951040077     -0.1317286014     -0.0060321464     52.0118293762     76.7851409912     -69.3280258178
149  72    5   92     -0.3591485500     -9.8550367355     0.2442210197     -0.2951040077     -0.1317286014     -0.0060321464     52.0118293762     76.7851409912     -69.3280258178
150  24    6   92     -0.4405555725     -9.8263044357     0.3136564254     -0.2879133415     -0.1644859886     -0.0007057427     52.0118293762     76.7851409912     -69.3280258178
150 233    5   92     -0.3328109979     -9.6850395202     0.1484480619     -0.2474326848     -0.2174837112     -0.0198807945     51.6615829467     76.0823059082     -68.6532974243
151 186    6   91     -0.3328109979     -9.6850395202     0.1484480619     -0.2474326848     -0.2174837112     -0.0198807945     51.6615829467     76.0823059082     -68.6532974243
152 138    6   88     -0.1795742750     -9.8646135330     0.3711201906     -0.2351819515     -0.2225437641     -0.0531708145     51.6615829467     76.0823059082     -68.6532974243
153  92    5   85     -0.2801358699     -9.8382759094     0.2418267011     -0.2200017213     -0.1695460700     -0.0723458576     51.6615829467     76.0823059082     -68.6532974243
154  44    6   82     -0.2801358699     -9.8382759094     0.2418267011     -0.2200017213     -0.1695460700     -0.0723458576     51.6615829467     76.0823059082     -68.6532974243
154 252    7   79     -0.0574637699     -9.7903900146     0.4573158264     -0.2442368507     -0.1642196655     -0.0704816246     51.6615829467     76.0823059082     -68.6532974243
155 205    7   75     -0.3328109979     -9.7975721359     0.4142179965     -0.2540906906     -0.0614200830     -0.0425180053     51.6615829467     76.0823059082     -68.6532974243
156 158    7   71     -0.3328109979     -9.7975721359     0.4142179965     -0.2540906906     -0.0614200830     -0.0425180053     51.6615829467     76.0823059082     -68.6532974243
157 110    8   69     -0.2777415513     -9.7113771438     0.2561926364     -0.2511611461     -0.0225373387     -0.0182828731     51.6615829467     76.0823059082     -68.6532974243
158  64    8   67     -0.3519655704     -9.8310928344     0.2897131729     -0.2455684661     -0.0307932639     -0.0102932679     52.3620758056     77.8394012451     -69.6653900146
159  16    8   65     -0.3519655704     -9.8310928344     0.2897131729     -0.2455684661     -0.0307932639     -0.0102932679     52.3620758056     77.8394012451     -69.6653900146
159 225    8   66     -0.1245048284     -9.6970109939     0.1388707752     -0.2437041997     -0.0949764251     0.0067512216     52.3620758056     77.8394012451     -69.6653900146
160 177    8   67     -0.1245048284     -9.7616577148     0.1268991470     -0.2461010932     -0.0643496036     0.0011584982     52.3620758056     77.8394012451     -69.6653900146
161 130    8   67     -0.1245048284     -9.7616577148     0.1268991470     -0.2461010932     -0.0643496036     0.0011584982     52.3620758056     77.8394012451     -69.6653900146
162  82    7   69     -0.3759088277     -9.6634902954     -0.0287318849     -0.2349156379     -0.0265321445     -0.0039015846     52.3620758056     77.8394012451     -69.6653900146
163  35    5   72     -0.2514039993     -9.8310928344     0.3232336997     -0.2823206138     -0.0704749679     -0.0225439977     52.3620758056     77.8394012451     -69.6653900146
163 243    5   72     -0.2514039993     -9.8310928344     0.3232336997     -0.2823206138     -0.0704749679     -0.0225439977     52.3620758056     77.8394012451     -69.6653900146
164 195    4   71     -0.3711201906     -9.7832069396     0.2849245071     -0.2642108440     -0.0515662384     -0.0225439977     52.3620758056     77.8394012451     -69.6653900146
165 148    3   66     -0.3567542552     -9.7448978424     0.2633756160     -0.2514275074     -0.0760676908     -0.0281367187     51.8367042541     78.0151138305     -68.8219833374
166 101    5   59     -0.3567542552     -9.7448978424     0.2633756160     -0.2514275074     -0.0760676908     -0.0281367187     51.8367042541     78.0151138305     -68.8219833374
167  54    7   55     -0.1771799468     -9.7161655426     0.1436594247     -0.2429052352     -0.0843236160     -0.0172175908     51.8367042541     78.0151138305     -68.8219833374
168   7    7   53     -0.3136564254     -9.7161655426     0.0622524166     -0.2514275074     -0.0560936832     -0.0070974264     51.8367042541     78.0151138305     -68.8219833374
168 215    7   55     -0.3136564254     -9.7161655426     0.0622524166     -0.2514275074     -0.0560936832     -0.0070974264     51.8367042541     78.0151138305     -68.8219833374
169 168    8   59     -0.3160507440     -9.7927837371     0.1316878080     -0.2809890270     -0.0877857780     0.0019574584     51.8367042541     78.0151138305     -68.8219833374
170 121    8   58     -0.3591485500     -9.8670082092     0.3136564254     -0.2524927854     -0.1141514778     -0.0004394227     51.8367042541     78.0151138305     -68.8219833374
171  73    7   56     -0.3591485500     -9.8670082092     0.3136564254     -0.2524927854     -0.1141514778     -0.0004394227     51.8367042541     78.0151138305     -68.8219833374
172  26    6   55     -0.1676026582     -9.6587018966     -0.1053502440     -0.2285239458     -0.1522352600     -0.0054995055     51.8367042541     78.0151138305     -68.8219833374
172 235    6   51     -0.1508424043     -9.8095445632     0.0622524166     -0.2588844537     -0.1141514778     0.0032890594     51.8367042541     78.0151138305     -68.8219833374
173 187    6   50     -0.1508424043     -9.8095445632     0.0622524166     -0.2588844537     -0.1141514778     0.0032890594     51.8367042541     78.0151138305     -68.8219833374
174 140    6   54     -0.2849245071     -9.7736291885     -0.0263375616     -0.2554223060     -0.0816604137     0.0150071454     51.4864578247     78.7179489135     -69.4967041015
175  93    5   55     -0.4477385520     -9.7736291885     -0.0454921483     -0.2516938209     -0.1453109359     -0.0116248691     51.4864578247     78.7179489135     -69.4967041015
176  46    4   57     -0.4477385520     -9.7736291885     -0.0454921483     -0.2516938209     -0.1453109359     -0.0116248691     51.4864578247     78.7179489135     -69.4967041015
176 255    4   60     -0.2107004880     -9.9125003814     -0.0023943238     -0.2604823589     -0.3130926609     -0.0917872333     51.4864578247     78.7179489135     -69.4967041015
177 208    5   61     -0.2107004880     -9.8478536605     0.0981672668     -0.2375788450     -0.3237454414     -0.1272078156     51.4864578247     78.7179489135     -69.4967041015
178 160    3   62     -0.2107004880     -9.8478536605     0.0981672668     -0.2375788450     -0.3237454414     -0.1272078156     51.4864578247     78.7179489135     -69.4967041015
179 113    2   67     -0.3088677406     -9.7784175872     -0.0023943238     -0.2200017213     -0.2656876564     -0.1280067920     51.4864578247     78.7179489135     -69.4967041015
180  66    5   69     -0.1771799468     -9.7927837371     0.1197161788     -0.2378451585     -0.2265385866     -0.0792701911     51.4864578247     78.7179489135     -69.4967041015
181  19    5   69     -0.1771799468     -9.7927837371     0.1197161788     -0.2378451585     -0.2265385866     -0.0792701911     51.4864578247     78.7179489135     -69.4967041015
181 229    7   70     -0.1460537433     -9.7760238647     0.0095772953     -0.2679393291     -0.1522352600     0.0064849019     51.4864578247     76.9608535766     -69.1593399047
182 181    9   65     -0.0359148550     -9.7377147674     0.0095772953     -0.2490306138     -0.0686107254     0.0283231525     51.4864578247     76.9608535766     -69.1593399047
183 134   11   66     -0.0359148550     -9.7377147674     0.0095772953     -0.2490306138     -0.0686107254     0.0283231525     51.4864578247     76.9608535766     -69.1593399047
184  86   14   71     -0.3567542552     -9.7664461135     0.2322494029     -0.2431715726     -0.0049602088     0.0232630705     51.4864578247     76.9608535766     -69.1593399047
185  39   14   73     -0.2729529142     -9.6730680465     0.0167602658     -0.2458347797     -0.0680780887     0.0051533002     51.4864578247     76.9608535766     -69.1593399047
185 247   12   74     -0.2729529142     -9.6730680465     0.0167602658     -0.2458347797     -0.0680780887     0.0051533002     51.4864578247     76.9608535766     -69.1593399047
186 199    9   71     -0.2442210197     -9.7544746398     0.1005615949     -0.2761952638     -0.1144177913     0.0243283534     51.4864578247     76.9608535766     -69.1593399047
187 152    7   67     -0.1532367229     -9.8023614883     0.1005615949     -0.2780595064     -0.1407834911     0.0056859407     51.4864578247     76.9608535766     -69.1593399047
188 105    7   69     -0.1532367229     -9.8023614883     0.1005615949     -0.2780595064     -0.1407834911     0.0056859407     51.4864578247     76.9608535766     -69.1593399047
189  57    8   70     -0.1699969768     -9.7736291885     0.0454921483     -0.2596834182     -0.0957753753     -0.0057658262     49.9103431701     76.7851409912     -70.0027465820
190   9    9   69     -0.2202777862     -9.7233486175     0.0790126848     -0.2610150337     -0.0558273601     -0.0054995055     49.9103431701     76.7851409912     -70.0027465820
190 218    8   66     -0.2202777862     -9.7233486175     0.0790126848     -0.2610150337     -0.0558273601     -0.0054995055     49.9103431701     76.7851409912     -70.0027465820
191 170    8   62     -0.1963345432     -9.8143329620     0.2442210197     -0.2442368507     -0.0576915979     0.0056859407     49.9103431701     76.7851409912     -70.0027465820
192 122    8   60     -0.2633756160     -9.7856006622     0.0766183614     -0.2170722007     -0.0592895221     -0.0009720629     49.9103431701     76.7851409912     -70.0027465820
193  75    6   59     -0.2633756160     -9.7856006622     0.0766183614     -0.2170722007     -0.0592895221     -0.0009720629     49.9103431701     76.7851409912     -70.0027465820
194  27    4   63     -0.3471769332     -9.7353200912     -0.0335205316     -0.2349156379     -0.1005691409     0.0014248182     49.9103431701     76.7851409912     -70.0027465820
194 235    3   65     -0.2011231899     -9.8406705856     0.0670410633     -0.2514275074     -0.1711439990     -0.0273377561     49.9103431701     76.7851409912     -70.0027465820
195 188    2   66     -0.2011231899     -9.8406705856     0.0670410633     -0.2514275074     -0.1711439990     -0.0273377561     49.9103431701     76.7851409912     -70.0027465820
196 140    2   67     -0.1221105098     -9.7425031661     -0.1149275422     -0.2474326848     -0.1847263145     -0.0350610446     51.6615829467     77.8394012451     -68.6532974243
197  94    2   64     -0.1460537433     -9.8143329620     -0.0047886476     -0.2463674068     -0.1445119619     -0.0241419172     51.6615829467     77.8394012451     -68.6532974243
198  47    2   62     -0.1460537433     -9.8143329620     -0.0047886476     -0.2463674068     -0.1445119619     -0.0241419172     51.6615829467     77.8394012451     -68.6532974243
199   0    4   64     -0.2945018005     -9.6970109939     -0.1915459060     -0.2466337203     -0.1125535488     -0.0105595886     51.6615829467     77.8394012451     -68.6532974243
199 209    3   67     -0.0957729530     -9.8215160369     0.2561926364     -0.2421062946     -0.0869868183     -0.0102932679     51.6615829467     77.8394012451     -68.6532974243
200 162    4   69     -0.0957729530     -9.8215160369     0.2561926364     -0.2421062946     -0.0869868183     -0.0102932679     51.6615829467     77.8394012451     -68.6532974243
201 115    5   71     -0.5123852729     -9.7712354660     -0.0263375616     -0.2133437156     -0.0222710180     -0.0220113539     51.6615829467     77.8394012451     -68.6532974243
202  68    4   72     -0.2681642532     -9.6874332427     -0.2011231899     -0.2381114721     -0.1149504303     -0.0305335998     51.6615829467     77.8394012451     -68.6532974243
203  22    4   73     -0.2681642532     -9.6874332427     -0.2011231899     -0.2381114721     -0.1149504303     -0.0305335998     51.6615829467     77.8394012451     -68.6532974243
203 231    3   74     -0.1484480619     -9.8263044357     0.3663315296     -0.2658087968     -0.1423814201     -0.0547687339     51.6615829467     77.8394012451     -68.6532974243
204 184    3   72     -0.5052022933     -9.8358821868     0.1029559254     -0.2309208393     -0.1154830694     -0.1032389998     51.1362075805     78.7179489135     -69.4967041015
205 137    4   71     -0.5052022933     -9.8358821868     0.1029559254     -0.2309208393     -0.1154830694     -0.1032389998     51.1362075805     78.7179489135     -69.4967041015
206  90    5   67     -0.3136564254     -9.6874332427     0.2011231899     -0.2152079582     -0.2225437641     -0.1125602006     51.1362075805     78.7179489135     -69.4967041015
207  42    8   61     -0.0861956501     -9.7257432937     0.0909842967     -0.2215996265     -0.3024398088     -0.1474481582     51.1362075805     78.7179489135     -69.4967041015
207 251    8   58     -0.0861956501     -9.7257432937     0.0909842967     -0.2215996265     -0.3024398088     -0.1474481582     51.1362075805     78.7179489135     -69.4967041015
208 204    6   54     -0.0430978250     -9.7832069396     0.1556310415     -0.2586181402     -0.3024398088     -0.1186855792     51.1362075805     78.7179489135     -69.4967041015
209 157    6   49     -0.0047886476     -9.7879953384     0.2992904472     -0.2578191757     -0.2582306861     -0.1184192543     51.1362075805     78.7179489135     -69.4967041015
210 110    5   44     -0.0047886476     -9.7879953384     0.2992904472     -0.2578191757     -0.2582306861     -0.1184192543     51.1362075805     78.7179489135     -69.4967041015
211  63    4   42     -0.1819685935     -9.7448978424     0.2202777862     -0.2434378862     -0.2220111370     -0.0923198795     51.1362075805     78.7179489135     -69.4967041015
212  15    4   39     0.0023943238     -9.8023614883     0.2968961238     -0.2498295783     -0.2268049240     -0.0648889017     49.9103431701     76.4337234497     -69.3280258178
212 224    4   35     0.0023943238     -9.8023614883     0.2968961238     -0.2498295783     -0.2268049240     -0.0648889017     49.9103431701     76.4337234497     -69.3280258178
213 177    6   33     -0.0071829710     -9.7448978424     0.1292934894     -0.2490306138     -0.1801988792     -0.0169512724     49.9103431701     76.4337234497     -69.3280258178
214 129    6   29     -0.0861956501     -9.7544746398     0.2849245071     -0.2495632410     -0.1634207010     -0.0001731026     49.9103431701     76.4337234497     -69.3280258178
215  82    5   24     -0.0861956501     -9.7544746398     0.2849245071     -0.2495632410     -0.1634207010     -0.0001731026     49.9103431701     76.4337234497     -69.3280258178
216  35    5   21     0.0981672668     -9.7951784133     0.3711201906     -0.2530254125     -0.1610238313     -0.0060321464     49.9103431701     76.4337234497     -69.3280258178
216 243    4   17     -0.0790126848     -9.7425031661     0.1364764571     -0.2370461940     -0.1024333834     -0.0068311066     49.9103431701     76.4337234497     -69.3280258178
217 196    3   13     -0.0790126848     -9.7425031661     0.1364764571     -0.2370461940     -0.1024333834     -0.0068311066     49.9103431701     76.4337234497     -69.3280258178
218 149    1   10     -0.0909842967     -9.7856006622     0.2011231899     -0.2402420520     -0.1042976260     -0.0073637475     49.9103431701     76.4337234497     -69.3280258178
219 101    0    8     -0.0383091812     -9.7760238647     0.0885899734     -0.2447694778     -0.1032323479     -0.0188155155     50.4357147216     75.9065933227     -69.1593399047
220  54    0    5     -0.0383091812     -9.7760238647     0.0885899734     -0.2447694778     -0.1032323479     -0.0188155155     50.4357147216     75.9065933227     -69.1593399047
221   7    0    2     -0.0550694465     -9.7879953384     0.0071829710     -0.2429052352     -0.0923132228     -0.0244082355     50.4357147216     75.9065933227     -69.1593399047
221 215    0    1     -0.2729529142     -9.8047552108     -0.1747856235     -0.2351819515     -0.0995038700     -0.0113585484     50.4357147216     75.9065933227     -69.1593399047
222 168    0    0     -0.2729529142     -9.8047552108     -0.1747856235     -0.2351819515     -0.0995038700     -0.0113585484     50.4357147216     75.9065933227     -69.1593399047
223 121    0    1     0.0407035017     -9.7808122634     -0.0143659424     -0.2290565967     -0.1700787067     0.0184693098     50.4357147216     75.9065933227     -69.1593399047
224  73    0    1     -0.0263375616     -9.7808122634     -0.1101388931     -0.2221322536     -0.1466425418     0.0237957096     50.4357147216     75.9065933227     -69.1593399047
225  27    1    3     -0.0263375616     -9.7808122634     -0.1101388931     -0.2221322536     -0.1466425418     0.0237957096     50.4357147216     75.9065933227     -69.1593399047
225 235    0    5     -0.1652083396     -9.7616577148     -0.0981672668     -0.2154742717     -0.1418487787     0.0208661913     50.4357147216     75.9065933227     -69.1593399047
226 189    0    7     -0.1292934894     -9.7808122634     -0.2107004880     -0.2266597270     -0.1831284046     0.0163387479     50.0854644775     77.3122711181     -68.8219833374
227 141    0    9     -0.1292934894     -9.7808122634     -0.2107004880     -0.2266597270     -0.1831284046     0.0163387479     50.0854644775     77.3122711181     -68.8219833374
228  94   -1   12     0.1340821266     -9.8071498870     -0.0861956501     -0.2285239458     -0.1852589607     0.0171377077     50.0854644775     77.3122711181     -68.8219833374
229  47   -1   16     -0.0957729530     -9.7640523910     -0.0215489125     -0.2295892477     -0.0664801645     0.0035553798     50.0854644775     77.3122711181     -68.8219833374
230   0   -3   18     -0.0957729530     -9.7640523910     -0.0215489125     -0.2295892477     -0.0664801645     0.0035553798     50.0854644775     77.3122711181     -68.8219833374
230 209   -2   20     -0.3471769332     -9.7233486175     0.0119716191     -0.2423726081     -0.0832583332     -0.0132227897     50.0854644775     77.3122711181     -68.8219833374
231 162   -1   20     -0.1053502440     -9.7760238647     0.0311262083     -0.2628792524     -0.2060319423     -0.0078963871     50.0854644775     77.3122711181     -68.8219833374
232 115   -2   21     -0.1053502440     -9.7760238647     0.0311262083     -0.2628792524     -0.2060319423     -0.0078963871     50.0854644775     77.3122711181     -68.8219833374
233  68   -1   21     -0.0957729530     -9.7951784133     0.1388707752     -0.2498295783     -0.1692797565     -0.0118911897     50.0854644775     77.3122711181     -68.8219833374
234  22   -1   20     -0.0287318849     -9.7640523910     0.1149275422     -0.2301218748     -0.0944437885     -0.0145543909     50.2605895996     77.4879837036     -70.3401107788
234 230    0   17     -0.0287318849     -9.7640523910     0.1149275422     -0.2301218748     -0.0944437885     -0.0145543909     50.2605895996     77.4879837036     -70.3401107788
235 183    0   15     -0.1556310415     -9.7520809173     -0.0047886476     -0.2370461940     -0.0499683189     -0.0116248691     50.2605895996     77.4879837036     -70.3401107788
236 136    0   14     -0.1245048284     -9.7951784133     0.1867572593     -0.2511611461     -0.0867204952     -0.0121575093     50.2605895996     77.4879837036     -70.3401107788
237  89    0   12     -0.1245048284     -9.7951784133     0.1867572593     -0.2511611461     -0.0867204952     -0.0121575093     50.2605895996     77.4879837036     -70.3401107788
238  42    0   10     -0.1149275422     -9.7113771438     0.1460537433     -0.2476989984     -0.0909816169     -0.0180165538     50.2605895996     77.4879837036     -70.3401107788
238 250    1    8     -0.1053502440     -9.7688407897     0.1005615949     -0.2567538976     -0.0896500205     -0.0209460735     50.2605895996     77.4879837036     -70.3401107788
239 202    0    5     -0.1053502440     -9.7688407897     0.1005615949     -0.2567538976     -0.0896500205     -0.0209460735     50.2605895996     77.4879837036     -70.3401107788
240 154    0    2     -0.0933786296     -9.7999668121     0.0287318849     -0.2570202112     -0.0840572929     -0.0244082355     50.2605895996     77.4879837036     -70.3401107788
241 107    0    2     -0.0861956501     -9.7903900146     -0.0143659424     -0.2471663713     -0.0715402507     -0.0241419172     50.2605895996     77.4879837036     -70.3401107788
242  59    0    1     -0.0861956501     -9.7903900146     -0.0143659424     -0.2471663713     -0.0715402507     -0.0241419172     50.2605895996     77.4879837036     -70.3401107788
243  12    0    0     -0.1149275422     -9.7832069396     -0.0143659424     -0.2365135669     -0.0571589565     -0.0148207116     49.5600929260     76.7851409912     -70.0027465820
243 221    0    0     -0.0957729530     -9.7856006622     -0.0047886476     -0.2461010932     -0.0699423265     -0.0137554299     49.5600929260     76.7851409912     -70.0027465820
244 173    0    0     -0.0957729530     -9.7856006622     -0.0047886476     -0.2461010932     -0.0699423265     -0.0137554299     49.5600929260     76.7851409912     -70.0027465820
245 125    0    0     -0.1029559254     -9.8023614883     -0.0287318849     -0.2538243770     -0.0758013725     -0.0166849517     49.5600929260     76.7851409912     -70.0027465820
246  78    0    0     -0.1197161788     -9.7568693161     -0.0287318849     -0.2437041997     -0.0646159267     -0.0148207116     49.5600929260     76.7851409912     -70.0027465820
247  31    0    0     -0.1197161788     -9.7568693161     -0.0287318849     -0.2437041997     -0.0646159267     -0.0148207116     49.5600929260     76.7851409912     -70.0027465820
247 240    0    0     -0.1053502440     -9.7664461135     0.0167602658     -0.2370461940     -0.0600884819     -0.0158859920     49.5600929260     76.7851409912     -70.0027465820
248 191    0    0     -0.1101388931     -9.7712354660     0.0000000000     -0.2487643003     -0.0654148817     -0.0148207116     49.5600929260     76.7851409912     -70.0027465820
249 143    0    0     -0.1101388931     -9.7712354660     0.0000000000     -0.2487643003     -0.0654148817     -0.0148207116     49.5600929260     76.7851409912     -70.0027465820
250  94    0    0     -0.1029559254     -9.7951784133     -0.0359148550     -0.2508948326     -0.0635506439     -0.0129564702     51.6615829467     76.7851409912     -70.0027465820
251  47    0    0     -0.0933786296     -9.7879953384     -0.0359148550     -0.2450358152     -0.0584905624     -0.0153533515     51.6615829467     76.7851409912     -70.0027465820
252   0    0    0     -0.0933786296     -9.7879953384     -0.0359148550     -0.2450358152     -0.0584905624     -0.0153533515     51.6615829467     76.7851409912     -70.0027465820
252 209    0    0     -0.1029559254     -9.7712354660     -0.0454921483     -0.2455684661     -0.0606211233     -0.0212123966     51.6615829467     76.7851409912     -70.0027465820
253 162    0    0     -0.0790126848     -9.7736291885     -0.0454921483     -0.2484979629     -0.0686107254     -0.0206797552     51.6615829467     76.7851409912     -70.0027465820
254 115    0    0     -0.0790126848     -9.7736291885     -0.0454921483     -0.2484979629     -0.0686107254     -0.0206797552     51.6615829467     76.7851409912     -70.0027465820
255  68    0    0     -0.0885899734     -9.7736291885     -0.0478864765     -0.2439705371     -0.0627516794     -0.0092279872     51.6615829467     76.7851409912     -70.0027465820
  0  20    0    0     -0.1005615949     -9.7903900146     -0.0359148550     -0.2389104366     -0.0603548049     -0.0039015846     51.6615829467     76.7851409912     -70.0027465820
  0 228    0    0     -0.1005615949     -9.7903900146     -0.0359148550     -0.2389104366     -0.0603548049     -0.0039015846     51.6615829467     76.7851409912     -70.0027465820
  1 180    0    0     -0.1125332117     -9.7664461135     -0.0335205316     -0.2402420520     -0.0576915979     0.0006258582     49.5600929260     76.4337234497     -70.3401107788
  2 132    0    0     -0.1149275422     -9.8095445632     -0.0550694465     -0.2532917261     -0.0640832853     -0.0047005453     49.5600929260     76.4337234497     -70.3401107788
  3  85    0    0     -0.1149275422     -9.8095445632     -0.0550694465     -0.2532917261     -0.0640832853     -0.0047005453     49.5600929260     76.4337234497     -70.3401107788
  4  37    0    0     -0.1053502440     -9.7975721359     -0.0742240333     -0.2487643003     -0.0624853610     -0.0092279872     49.5600929260     76.4337234497     -70.3401107788
  4 245    0    0     -0.1029559254     -9.7856006622     -0.0622524166     -0.2397094011     -0.0608874416     -0.0081627073     49.5600929260     76.4337234497     -70.3401107788
  5 197    0    0     -0.1029559254     -9.7856006622     -0.0622524166     -0.2397094011     -0.0608874416     -0.0081627073     49.5600929260     76.4337234497     -70.3401107788
  6 150    0    0     -0.1077445626     -9.7712354660     -0.0407035017     -0.2341166734     -0.0598221588     -0.0039015846     49.5600929260     76.4337234497     -70.3401107788
  7 102    0    0     -0.1077445626     -9.7999668121     -0.0694353866     -0.2343830108     -0.0630179977     -0.0092279872     49.5600929260     76.4337234497     -70.3401107788
  8  55    0    0     -0.1077445626     -9.7999668121     -0.0694353866     -0.2343830108     -0.0630179977     -0.0092279872     49.5600929260     76.4337234497     -70.3401107788
  9   7    0    0     -0.1364764571     -9.7832069396     -0.0766183614     -0.2239965200     -0.0547620773     -0.0137554299     51.4864578247     77.6636886596     -70.1714324951
  9 215    0    0     -0.0981672668     -9.7784175872     -0.0694353866     -0.2282576322     -0.0632843255     -0.0241419172     51.4864578247     77.6636886596     -70.1714324951
 10 169    0    0     -0.0981672668     -9.7784175872     -0.0694353866     -0.2282576322     -0.0632843255     -0.0241419172     51.4864578247     77.6636886596     -70.1714324951
 11 122    0    0     -0.1149275422     -9.7616577148     -0.0478864765     -0.2362472534     -0.0630179977     -0.0188155155     51.4864578247     77.6636886596     -70.1714324951
 12  75    0    0     -0.0861956501     -9.7640523910     -0.0742240333     -0.2378451585     -0.0574252796     -0.0118911897     51.4864578247     77.6636886596     -70.1714324951
 13  28    0    0     -0.0861956501     -9.7640523910     -0.0742240333     -0.2378451585     -0.0574252796     -0.0118911897     51.4864578247     77.6636886596     -70.1714324951
 13 237    0    0     -0.1077445626     -9.7760238647     -0.0598580884     -0.2375788450     -0.0550283956     -0.0049668655     51.4864578247     77.6636886596     -70.1714324951
 14 190    0    0     -0.1268991470     -9.7616577148     -0.0718297100     -0.2394430875     -0.0550283956     -0.0025699834     51.4864578247     77.6636886596     -70.1714324951
 15 143    0    0     -0.1268991470     -9.7616577148     -0.0718297100     -0.2394430875     -0.0550283956     -0.0025699834     51.4864578247     77.6636886596     -70.1714324951
 16  95    0    0     -0.1197161788     -9.7808122634     -0.0550694465     -0.2474326848     -0.0670128107     -0.0113585484     51.4864578247     77.6636886596     -70.1714324951
 17  48    0    0     -0.0838013267     -9.7951784133     -0.0957729530     -0.2538243770     -0.0736708116     -0.0188155155     50.9610862731     78.1908187866     -69.3280258178
 18   1    0    0     -0.0838013267     -9.7951784133     -0.0957729530     -0.2538243770     -0.0736708116     -0.0188155155     50.9610862731     78.1908187866     -69.3280258178
 18 210    0    0     -0.0861956501     -9.7568693161     -0.0981672668     -0.2434378862     -0.0635506439     -0.0113585484     50.9610862731     78.1908187866     -69.3280258178
 19 163    0    0     -0.1149275422     -9.7832069396     -0.0957729530     -0.2378451585     -0.0582242441     -0.0076300668     50.9610862731     78.1908187866     -69.3280258178
 20 115    0    0     -0.1149275422     -9.7832069396     -0.0957729530     -0.2378451585     -0.0582242441     -0.0076300668     50.9610862731     78.1908187866     -69.3280258178
 21  68    0    0     -0.1292934894     -9.7808122634     -0.0598580884     -0.2373125314     -0.0566263198     -0.0084290275     50.9610862731     78.1908187866     -69.3280258178
 22  21    0    0     -0.1221105098     -9.7927837371     -0.0838013267     -0.2351819515     -0.0566263198     -0.0134891104     50.9610862731     78.1908187866     -69.3280258178
 22 229    0    0     -0.1221105098     -9.7927837371     -0.0838013267     -0.2351819515     -0.0566263198     -0.0134891104     50.9610862731     78.1908187866     -69.3280258178
 23 182    0    0     -0.1029559254     -9.7736291885     -0.0718297100     -0.2365135669     -0.0590231990     -0.0158859920     50.9610862731     78.1908187866     -69.3280258178
 24 135    0    0     -0.0814070034     -9.7903900146     -0.0622524166     -0.2405083656     -0.0627516794     -0.0209460735     50.6108360290     78.1908187866     -68.9906616210
 25  87    0    0     -0.0814070034     -9.7903900146     -0.0622524166     -0.2405083656     -0.0627516794     -0.0209460735     50.6108360290     78.1908187866     -68.9906616210
 26  39    0    0     -0.0933786296     -9.7784175872     -0.0861956501     -0.2330513954     -0.0531641578     -0.0086953468     50.6108360290     78.1908187866     -68.9906616210
 26 247    0    0     -0.1053502440     -9.8023614883     -0.0885899734     -0.2239965200     -0.0441092681     -0.0068311066     50.6108360290     78.1908187866     -68.9906616210
 27 199    0    0     -0.1053502440     -9.8023614883     -0.0885899734     -0.2239965200     -0.0441092681     -0.0068311066     50.6108360290     78.1908187866     -68.9906616210
 28 151    0    0     -0.1268991470     -9.7640523910     -0.0622524166     -0.2226649284     -0.0430439949     -0.0121575093     50.6108360290     78.1908187866     -68.9906616210
 29 104    0    0     -0.0670410633     -9.7784175872     -0.0646467447     -0.2255944252     -0.0451745557     -0.0150870313     50.6108360290     78.1908187866     -68.9906616210
 30  56    0    0     -0.0670410633     -9.7784175872     -0.0646467447     -0.2255944252     -0.0451745557     -0.0150870313     50.6108360290     78.1908187866     -68.9906616210
 31   9    0    0     -0.1053502440     -9.7736291885     -0.0766183614     -0.2314534664     -0.0422450304     -0.0076300668     50.6108360290     78.1908187866     -68.9906616210
 31 217    0    0     -0.1101388931     -9.7832069396     -0.0981672668     -0.2429052352     -0.0502346420     -0.0020373435     49.9103431701     78.5422439575     -67.9785766601
 32 169    0    0     -0.1101388931     -9.7832069396     -0.0981672668     -0.2429052352     -0.0502346420     -0.0020373435     49.9103431701     78.5422439575     -67.9785766601
 33 122    0    0     -0.1149275422     -9.8454589843     -0.1412650966     -0.2442368507     -0.0502346420     -0.0078963871     49.9103431701     78.5422439575     -67.9785766601
 34  75    0    0     0.1292934894     -9.7520809173     -0.1292934894     -0.2426389217     -0.0126834928     -0.0121575093     49.9103431701     78.5422439575     -67.9785766601
 35  27    0    0     0.1292934894     -9.7520809173     -0.1292934894     -0.2426389217     -0.0126834928     -0.0121575093     49.9103431701     78.5422439575     -67.9785766601
 35 236    1    1     -0.1436594247     -9.8119382858     -0.0933786296     -0.2620803117     0.2499081850     -0.0377242445     49.9103431701     78.5422439575     -67.9785766601
 36 188    2    1     -0.2370380401     -9.7496862411     -0.0598580884     -0.2650098323     0.2816002655     -0.0558340167     49.9103431701     78.5422439575     -67.9785766601
 37 141    2    2     -0.2370380401     -9.7496862411     -0.0598580884     -0.2650098323     0.2816002655     -0.0558340167     49.9103431701     78.5422439575     -67.9785766601
 38  93    3    3     -0.0694353866     -9.7999668121     -0.1125332117     -0.2714015007     0.2166181564     -0.0731448221     49.9103431701     78.5422439575     -67.9785766601
 39  46    4    3     0.0550694465     -9.8095445632     -0.1747856235     -0.2508948326     0.2371248006     -0.0568992996     48.8595962524     76.4337234497     -68.3159332275
 39 254    5    3     0.0550694465     -9.8095445632     -0.1747856235     -0.2508948326     0.2371248006     -0.0568992996     48.8595962524     76.4337234497     -68.3159332275
 40 207    6    3     0.0119716191     -9.8167276382     -0.1508424043     -0.2170722007     0.3103628396     -0.0305335998     48.8595962524     76.4337234497     -68.3159332275
 41 159    6    4     -0.0574637699     -9.7832069396     -0.0981672668     -0.1973645019     0.3529740810     -0.0126901507     48.8595962524     76.4337234497     -68.3159332275
 42 112    6    4     -0.0574637699     -9.7832069396     -0.0981672668     -0.1973645019     0.3529740810     -0.0126901507     48.8595962524     76.4337234497     -68.3159332275
 43  64    6    4     0.3160507440     -9.7544746398     -0.1580253696     -0.2024245738     0.4286089897     -0.0268051171     48.8595962524     76.4337234497     -68.3159332275
 44  17    7    3     0.0335205316     -9.8286991119     -0.1005615949     -0.2072183609     0.6901354312     -0.0473117685     48.8595962524     76.4337234497     -68.3159332275
 44 225    7    5     0.0335205316     -9.8286991119     -0.1005615949     -0.2072183609     0.6901354312     -0.0473117685     48.8595962524     76.4337234497     -68.3159332275
 45 178    7    5     -0.0047886476     -9.7927837371     -0.1268991470     -0.1939023494     0.7671019554     -0.0659541797     48.8595962524     76.4337234497     -68.3159332275
 46 131    7    4     0.0766183614     -9.7832069396     -0.0574637699     -0.1861790466     0.7937339782     -0.0310662412     50.2605895996     78.1908187866     -67.6412124633
 47  83    7    5     0.0766183614     -9.7832069396     -0.0574637699     -0.1861790466     0.7937339782     -0.0310662412     50.2605895996     78.1908187866     -67.6412124633
 48  35    7    5     0.0670410633     -9.7903900146     -0.1364764571     -0.1869780063     0.8603139877     -0.0244082355     50.2605895996     78.1908187866     -67.6412124633
 48 243    7    5     0.5243568897     -9.7760238647     -0.1723913097     -0.1944349765     1.0629836320     -0.0675520992     50.2605895996     78.1908187866     -67.6412124633
 49 196    9    5     0.5243568897     -9.7760238647     -0.1723913097     -0.1944349765     1.0629836320     -0.0675520992     50.2605895996     78.1908187866     -67.6412124633
 50 148   13    6     0.2801358699     -9.7712354660     -0.1340821266     -0.2032235383     1.5783131122     -0.0829986667     50.2605895996     78.1908187866     -67.6412124633
 51 101   18    7     -0.1221105098     -9.8143329620     -0.1292934894     -0.2053541183     1.9074849128     -0.1170876502     50.2605895996     78.1908187866     -67.6412124633
 52  54   22    8     -0.2202777862     -9.7903900146     -0.1292934894     -0.1853800964     1.8504923820     -0.1019073963     50.2605895996     78.1908187866     -67.6412124633
 53   6   24    8     -0.2202777862     -9.7903900146     -0.1292934894     -0.1853800964     1.8504923820     -0.1019073963     50.2605895996     78.1908187866     -67.6412124633
 53 214   26    8     0.0000000000     -9.7137708663     -0.0838013267     -0.1832495307     1.7199954986     -0.1189518928     50.2605895996     78.1908187866     -67.6412124633
 54 166   28    7     0.0000000000     -9.7137708663     -0.0838013267     -0.1832495307     1.7199954986     -0.1189518928     50.2605895996     78.1908187866     -67.6412124633
 55 118   28    7     -0.0023943238     -9.7879953384     -0.1221105098     -0.2285239458     1.7093427181     -0.1197508449     52.7123260498     77.4879837036     -66.9664840698
 56  71   30    7     0.2849245071     -9.7544746398     -0.0526751232     -0.2322524309     1.7101416587     -0.1112286090     52.7123260498     77.4879837036     -66.9664840698
 57  23   32    7     0.2849245071     -9.7544746398     -0.0526751232     -0.2322524309     1.7101416587     -0.1112286090     52.7123260498     77.4879837036     -66.9664840698
 57 232   33    8     0.1245048284     -9.7472915649     -0.0861956501     -0.2626129388     1.8598135948     -0.1056358814     52.7123260498     77.4879837036     -66.9664840698
 58 184   36    7     0.1221105098     -9.8502473831     -0.1532367229     -0.2868480682     1.9599498748     -0.1093643665     52.7123260498     77.4879837036     -66.9664840698
 59 137   37    7     0.1077445626     -9.7712354660     -0.1292934894     -0.2562212705     1.9975009918     -0.1011084437     52.7123260498     77.4879837036     -66.9664840698
 60  90   39    7     0.1077445626     -9.7712354660     -0.1292934894     -0.2562212705     1.9975009918     -0.1011084437     52.7123260498     77.4879837036     -66.9664840698
 61  42   42    6     0.2107004880     -9.7640523910     -0.1388707752     -0.2698035717     2.0259971618     -0.1072338104     52.7123260498     77.4879837036     -66.9664840698
 61 250   43    5     0.3687258243     -9.7592630386     -0.0885899734     -0.2687382936     2.1000342369     -0.0675520992     52.7123260498     77.4879837036     -66.9664840698
 62 202   45    6     0.3687258243     -9.7592630386     -0.0885899734     -0.2687382936     2.1000342369     -0.0675520992     54.1133155822     78.1908187866     -63.9302215576
 63 155   49    6     0.1460537433     -9.7640523910     -0.0814070034     -0.2796574115     2.2576956748     -0.0084290275     54.1133155822     78.1908187866     -63.9302215576
 64 107   51    6     0.2968961238     -9.7999668121     0.0167602658     -0.2839185714     2.3072314262     0.0192682685     54.1133155822     78.1908187866     -63.9302215576
 65  59   52    6     0.2968961238     -9.7999668121     0.0167602658     -0.2839185714     2.3072314262     0.0192682685     54.1133155822     78.1908187866     -63.9302215576
 66  12   54    4     0.3256280183     -9.7616577148     -0.1412650966     -0.2785921335     2.4268090724     0.0498950862     54.1133155822     78.1908187866     -63.9302215576
 66 220   58    4     0.3998520660     -9.7568693161     -0.1771799468     -0.2913755226     2.5991182327     0.0791903066     54.1133155822     78.1908187866     -63.9302215576
 67 173   62    4     0.3998520660     -9.7568693161     -0.1771799468     -0.2913755226     2.5991182327     0.0791903066     54.1133155822     78.1908187866     -63.9302215576
 68 125   69    4     0.2107004880     -9.8670082092     -0.0119716191     -0.2916418266     2.8507907867     0.1124803304     54.1133155822     78.1908187866     -63.9302215576
 69  77   76    4     0.5147795677     -9.8358821868     -0.1029559254     -0.2892449378     3.1802287101     0.0847830295     56.0396804809     78.1908187866     -63.9302215576
 70  29   81    4     0.5147795677     -9.8358821868     -0.1029559254     -0.2892449378     3.1802287101     0.0847830295     56.0396804809     76.2580108642     -59.0384635925
 70 237   90    3     0.1268991470     -9.8574304580     -0.1149275422     -0.3073547124     3.7301800251     0.1505640983     56.0396804809     76.2580108642     -59.0384635925
 71 189   97    0     -0.1436594247     -9.7568693161     -0.0670410633     -0.1941686630     3.7464253902     0.2538963317     56.0396804809     76.2580108642     -59.0384635925
 72 141  102   -1     -0.1436594247     -9.7568693161     -0.0670410633     -0.1941686630     3.7464253902     0.2538963317     56.0396804809     76.2580108642     -59.0384635925
 73  94  103   -3     -0.4668931484     -9.7065887451     -0.3735145092     -0.1534216642     3.4209821224     0.2096871852     56.0396804809     76.2580108642     -59.0384635925
 74  47  102   -6     -0.1676026582     -9.7999668121     -0.2992904472     -0.1994950675     3.0350842475     0.0690701389     56.0396804809     76.2580108642     -59.0384635925
 74 255   98   -4     -0.1676026582     -9.7999668121     -0.2992904472     -0.1994950675     3.0350842475     0.0690701389     56.0396804809     76.2580108642     -59.0384635925
 75 207   88    0     0.1173218607     -9.7185602188     -0.2442210197     -0.2226649284     2.7208266258     0.0283231525     56.0396804809     76.2580108642     -59.0384635925
 76 159   84    6     -0.1077445626     -9.8263044357     -0.0359148550     -0.3017619848     2.6965913772     0.0006258582     58.3162918090     76.2580108642     -59.0384635925
 77 112   81   11     -0.1077445626     -9.8263044357     -0.0359148550     -0.3017619848     2.6965913772     0.0006258582     58.3162918090     76.7851409912     -51.7851676940
 78  64   81   13     0.0526751232     -9.7568693161     -0.0167602658     -0.4160133361     2.8894071578     -0.0917872333     58.3162918090     76.7851409912     -51.7851676940
 79  17   87   14     -0.2873188495     -9.7065887451     -0.2298550844     -0.5081601142     3.0574553012     -0.0161523103     58.3162918090     76.7851409912     -51.7851676940
 79 225   90   13     -0.2873188495     -9.7065887451     -0.2298550844     -0.5081601142     3.0574553012     -0.0161523103     58.3162918090     76.7851409912     -51.7851676940
 80 178   90   12     -0.1149275422     -9.7544746398     -0.1340821266     -0.4314599037     2.4979164600     -0.0230766344     58.3162918090     76.7851409912     -51.7851676940
 81 131   80   11     0.2011231899     -9.8286991119     -0.1388707752     -0.2556886196     1.5330387115     -0.0656878662     58.3162918090     76.7851409912     -51.7851676940
 82  84   63    9     0.2011231899     -9.8286991119     -0.1388707752     -0.2556886196     1.5330387115     -0.0656878662     58.3162918090     76.7851409912     -51.7851676940
 83  37   47    9     0.2609812974     -9.8406705856     -0.0814070034     -0.1717977619     1.1098560094     -0.0483770513     58.3162918090     76.7851409912     -51.7851676940
 83 244   35    7     0.3136564254     -9.6323642730     -0.0670410633     -0.2184037923     1.1340911388     -0.0302672815     58.3162918090     76.7851409912     -51.7851676940
 84 197   29    7     0.3136564254     -9.6323642730     -0.0670410633     -0.2184037923     1.1340911388     -0.0302672815     58.3162918090     76.7851409912     -51.7851676940
 85 149   30    8     0.4022463798     -9.6610965728     -0.2921074867     -0.3105505704     1.2382223606     -0.0643562602     55.6894340515     77.3122711181     -46.5560455322
 86 102   30    9     0.3399939537     -9.7329254150     -0.2035175085     -0.3520965099     1.5391640663     -0.0449148845     55.6894340515     77.3122711181     -46.5560455322
 87  54   33   12     0.3399939537     -9.7329254150     -0.2035175085     -0.3520965099     1.5391640663     -0.0449148845     55.6894340515     77.3122711181     -46.5560455322
 88   7   39   12     -0.1173218607     -9.7377147674     -0.0694353866     -0.4016320705     1.6914992332     0.0174040269     55.6894340515     77.3122711181     -46.5560455322
 88 215   41   13     0.0861956501     -9.7425031661     -0.1316878080     -0.3971046257     1.3596643209     -0.0619593811     55.6894340515     77.3122711181     -46.5560455322
 89 169   38   12     0.0861956501     -9.7425031661     -0.1316878080     -0.3971046257     1.3596643209     -0.0619593811     55.6894340515     77.3122711181     -46.5560455322
 90 121   33   10     0.0430978250     -9.9220771789     -0.3040791034     -0.2977671813     1.0430096387     -0.0289356803     55.6894340515     77.3122711181     -46.5560455322
 91  73   28    9     0.1364764571     -9.7927837371     -0.2130948066     -0.1944349765     0.8920061111     -0.0076300668     55.6894340515     77.3122711181     -46.5560455322
 92  26   24    8     0.1364764571     -9.7927837371     -0.2130948066     -0.1944349765     0.8920061111     -0.0076300668     55.6894340515     77.3122711181     -46.5560455322
 92 234   24    8     0.4046407222     -9.7760238647     -0.2777415513     -0.1877769851     0.8422042846     -0.0140217518     53.9381942749     76.2580108642     -43.1824188232
 93 187   25    8     -0.0167602658     -9.7472915649     -0.1101388931     -0.2535580396     1.0150460004     0.0027564194     53.9381942749     76.2580108642     -43.1824188232
 94 139   26    9     -0.0167602658     -9.7472915649     -0.1101388931     -0.2535580396     1.0150460004     0.0027564194     53.9381942749     76.2580108642     -43.1824188232
 95  91   23    8     -0.1867572593     -9.7879953384     -0.1053502440     -0.2370461940     0.6304797172     -0.0414527320     53.9381942749     76.2580108642     -43.1824188232
 96  44   19    6     0.2633756160     -9.7688407897     -0.1604196929     -0.1872443199     0.1726753234     -0.1037716388     53.9381942749     76.2580108642     -43.1824188232
 96 252   14    4     0.2633756160     -9.7688407897     -0.1604196929     -0.1872443199     0.1726753234     -0.1037716388     53.9381942749     76.2580108642     -43.1824188232
 97 205    8    2     0.2849245071     -9.7832069396     -0.1604196929     -0.1992287445     0.1148838520     -0.0875261116     53.9381942749     76.2580108642     -43.1824188232
 98 158    5    2     0.3926690864     -9.7999668121     -0.1843629074     -0.1877769851     0.0930456066     -0.0443822479     53.9381942749     76.2580108642     -43.1824188232
 99 110    6    2     0.3926690864     -9.7999668121     -0.1843629074     -0.1877769851     0.0930456066     -0.0443822479     53.9381942749     76.2580108642     -43.1824188232
100  63    5    1     0.2178834438     -9.7927837371     -0.1005615949     -0.1544869518     0.1202102661     0.0187356290     53.0625724792     77.8394012451     -42.6763763427
101  15    4    1     0.3495712518     -9.7017993927     -0.0981672668     -0.1134736537     0.0475048589     0.0570857286     53.0625724792     77.8394012451     -42.6763763427
101 223    5    2     0.3495712518     -9.7017993927     -0.0981672668     -0.1134736537     0.0475048589     0.0570857286     53.0625724792     77.8394012451     -42.6763763427
102 176    2    1     0.1580253696     -9.8047552108     -0.1101388931     -0.1363771915     0.0677451992     0.0970337486     53.0625724792     77.8394012451     -42.6763763427
103 128    2    1     0.1604196929     -9.7736291885     -0.0598580884     -0.1470299959     0.0293950920     0.0602815723     53.0625724792     77.8394012451     -42.6763763427
104  81    2    1     0.1604196929     -9.7736291885     -0.0598580884     -0.1470299959     0.0293950920     0.0602815723     53.0625724792     77.8394012451     -42.6763763427
105  33    0    0     0.2226721048     -9.7305316925     -0.0670410633     -0.1590144062     -0.0228036618     0.0506940460     53.0625724792     77.8394012451     -42.6763763427
105 241    0    0     0.1580253696     -9.7281370162     -0.0335205316     -0.1843148231     -0.0385165500     0.0586836576     53.0625724792     77.8394012451     -42.6763763427
106 193    0    0     0.1580253696     -9.7281370162     -0.0335205316     -0.1843148231     -0.0385165500     0.0586836576     53.0625724792     77.8394012451     -42.6763763427
107 146    0    0     0.1388707752     -9.7688407897     -0.0598580884     -0.2018919467     -0.0520988750     0.0275241947     53.2376976013     79.0693664550     -42.1703300476
108  98    0    0     0.1843629074     -9.7568693161     -0.0622524166     -0.2034898757     -0.0568926382     0.0080828218     53.2376976013     79.0693664550     -42.1703300476
109  50    0    0     0.1843629074     -9.7568693161     -0.0622524166     -0.2034898757     -0.0568926382     0.0080828218     53.2376976013     79.0693664550     -42.1703300476
110   2    0    0     0.1819685935     -9.7927837371     -0.0838013267     -0.2005603551     -0.0555610418     0.0160724282     53.2376976013     79.0693664550     -42.1703300476
110 210    0    0     0.1364764571     -9.7688407897     -0.0383091812     -0.1920380783     -0.0515662384     0.0251273131     53.2376976013     79.0693664550     -42.1703300476
111 163    0    0     0.1364764571     -9.7688407897     -0.0383091812     -0.1920380783     -0.0515662384     0.0251273131     53.2376976013     79.0693664550     -42.1703300476
112 115    0    0     0.1316878080     -9.7879953384     -0.0359148550     -0.2024245738     -0.0539631175     0.0080828218     53.2376976013     79.0693664550     -42.1703300476
113  67    0    0     0.1699969768     -9.7329254150     -0.0143659424     -0.2162732362     -0.0526315212     -0.0148207116     53.2376976013     79.0693664550     -42.1703300476
114  20    0    0     0.1699969768     -9.7329254150     -0.0143659424     -0.2162732362     -0.0526315212     -0.0148207116     53.2376976013     79.0693664550     -42.1703300476
114 228    0    0     0.2154891252     -9.7353200912     -0.1101388931     -0.2205343484     -0.0534304809     -0.0156196713     53.9381942749     77.6636886596     -42.8450546264
115 181    0    0     0.1412650966     -9.7568693161     -0.0694353866     -0.2165395498     -0.0105529320     -0.0100269484     53.9381942749     77.6636886596     -42.8450546264
116 134    0    0     0.1412650966     -9.7568693161     -0.0694353866     -0.2165395498     -0.0105529320     -0.0100269484     53.9381942749     77.6636886596     -42.8450546264
117  86    0    0     0.0957729530     -9.7999668121     -0.0454921483     -0.1936360168     -0.0473051118     0.0035553798     53.9381942749     77.6636886596     -42.8450546264
118  38    0    0     0.1388707752     -10.3865766525     -0.1867572593     -0.1688682460     -0.0742034435     0.0142081856     53.9381942749     77.6636886596     -42.8450546264
118 247    0    0     0.1388707752     -10.3865766525     -0.1867572593     -0.1688682460     -0.0742034435     0.0142081856     53.9381942749     77.6636886596     -42.8450546264
119 201    0    0     0.2753472328     -9.8263044357     0.0718297100     -0.0863089847     -0.0454408740     0.0560204505     53.9381942749     77.6636886596     -42.8450546264
120 152    0    0     0.0574637699     -9.7688407897     0.1029559254     -0.1102777957     -0.0220046973     0.1638801193     53.9381942749     77.6636886596     -42.8450546264
121 105    0    0     0.0574637699     -9.7688407897     0.1029559254     -0.1102777957     -0.0220046973     0.1638801193     53.9381942749     77.6636886596     -42.8450546264
122  57    0    0     0.0311262083     -9.8047552108     0.0263375616     -0.1574164772     -0.0470387935     0.1484335517     53.9381942749     77.6636886596     -42.8450546264
123   9    0    0     0.0167602658     -9.7832069396     0.0694353866     -0.1510247945     -0.0672791242     0.1124803304     53.7630691528     76.4337234497     -44.0258255004
123 217    0    0     0.0167602658     -9.7832069396     0.0694353866     -0.1510247945     -0.0672791242     0.1124803304     53.7630691528     76.4337234497     -44.0258255004
124 169    0    0     0.0167602658     -9.7712354660     0.0885899734     -0.1587480783     -0.0587568807     0.0799892663     53.7630691528     76.4337234497     -44.0258255004
125 121    0    0     0.0478864765     -9.7664461135     0.0957729530     -0.1728630304     -0.0518325567     0.0538898944     53.7630691528     76.4337234497     -44.0258255004
126  74    0    0     0.0478864765     -9.7664461135     0.0957729530     -0.1728630304     -0.0518325567     0.0538898944     53.7630691528     76.4337234497     -44.0258255004
127  26    0    0     0.0335205316     -9.7472915649     0.1364764571     -0.1797873735     -0.0270647811     0.0413728427     53.7630691528     76.4337234497     -44.0258255004
127 234    0    0     -0.0095772953     -9.7568693161     0.1364764571     -0.2002940177     -0.0241352605     0.0357801175     53.7630691528     76.4337234497     -44.0258255004
128 186    0    0     -0.0095772953     -9.7568693161     0.1364764571     -0.2002940177     -0.0241352605     0.0357801175     53.7630691528     76.4337234497     -44.0258255004
129 139    0    0     -0.0095772953     -9.7592630386     0.1340821266     -0.2189364194     -0.0302606225     0.0371117234     53.7630691528     76.4337234497     -44.0258255004
130  91    0    0     -0.0981672668     -9.7496862411     0.1077445626     -0.2365135669     -0.0339891052     0.0392422819     54.8138122558     77.4879837036     -42.6763763427
131  44    0    0     -0.0981672668     -9.7496862411     0.1077445626     -0.2365135669     -0.0339891052     0.0392422819     54.8138122558     77.4879837036     -42.6763763427
131 253    0    0     -0.0095772953     -9.7832069396     0.1005615949     -0.2554223060     -0.0497019958     0.0080828218     54.8138122558     77.4879837036     -42.6763763427
132 205    0    0     -0.0502807998     -9.7879953384     0.0622524166     -0.2437041997     -0.0265321445     0.0256599545     54.8138122558     77.4879837036     -42.6763763427
133 157    0    0     -0.0502807998     -9.7879953384     0.0622524166     -0.2437041997     -0.0265321445     0.0256599545     54.8138122558     77.4879837036     -42.6763763427
134 110    0    0     -0.0646467447     -9.8550367355     0.0454921483     -0.2231975555     -0.0270647811     0.0213988304     54.8138122558     77.4879837036     -42.6763763427
135  62    0    0     -0.0742240333     -9.8310928344     0.0598580884     -0.1837821578     -0.0369186282     0.0139418661     54.8138122558     77.4879837036     -42.6763763427
136  15    0    0     -0.0742240333     -9.8310928344     0.0598580884     -0.1837821578     -0.0369186282     0.0139418661     54.8138122558     77.4879837036     -42.6763763427
136 223    0    0     -0.0670410633     -9.8071498870     0.1245048284     -0.1494268798     -0.0478377580     0.0096807441     54.8138122558     77.4879837036     -42.6763763427
137 176    0    0     0.2011231899     -9.4168748855     -0.4573158264     -0.1289202213     -0.0454408740     0.0219314718     55.5143089294     76.0823059082     -44.0258255004
138 128    0    0     0.2011231899     -9.4168748855     -0.4573158264     -0.1289202213     -0.0454408740     0.0219314718     55.5143089294     76.0823059082     -44.0258255004
139  80    3    6     -0.4190066337     -9.6132097244     -0.4525271415     -0.2197354078     0.0757347965     0.0461666059     55.5143089294     76.0823059082     -44.0258255004
140  32    7   13     -0.1556310415     -9.7353200912     -0.1484480619     -0.2841848850     0.0853223228     0.0922399997     55.5143089294     76.0823059082     -44.0258255004
140 241   12   23     -0.1556310415     -9.7353200912     -0.1484480619     -0.2841848850     0.0853223228     0.0922399997     55.5143089294     76.0823059082     -44.0258255004
141 193   16   33     -0.0790126848     -9.8239097595     -0.1077445626     -0.3017619848     0.1409832382     0.0927726364     55.5143089294     76.0823059082     -44.0258255004
142 145   19   38     -0.1197161788     -9.8095445632     -0.0335205316     -0.2817879867     0.1369884252     0.0882451915     55.5143089294     76.0823059082     -44.0258255004
143  98   21   46     -0.1197161788     -9.8095445632     -0.0335205316     -0.2817879867     0.1369884252     0.0882451915     55.5143089294     76.0823059082     -44.0258255004
144  51   20   48     -0.1699969768     -9.7856006622     -0.1484480619     -0.2708688735     0.0789306259     0.0746628665     55.5143089294     76.0823059082     -44.0258255004
145   3   19   53     -0.1508424043     -9.7760238647     -0.2130948066     -0.2602160453     -0.0081560497     0.0658743000     56.3899307250     78.0151138305     -42.5076942443
145 211   17   58     -0.1508424043     -9.7760238647     -0.2130948066     -0.2602160453     -0.0081560497     0.0658743000     56.3899307250     78.0151138305     -42.5076942443
146 163   15   60     -0.1843629074     -9.7353200912     -0.1987288665     -0.2714015007     -0.0510335969     0.0501614093     56.3899307250     78.0151138305     -42.5076942443
147 116   13   66     -0.0646467447     -9.7736291885     0.0311262083     -0.2924407958     -0.0182762165     0.0256599545     56.3899307250     78.0151138305     -42.5076942443
148  68   13   67     -0.0646467447     -9.7736291885     0.0311262083     -0.2924407958     -0.0182762165     0.0256599545     56.3899307250     78.0151138305     -42.5076942443
149  21   14   69     -0.1843629074     -9.8143329620     0.1508424043     -0.2889786243     0.0560271072     0.0120776236     56.3899307250     78.0151138305     -42.5076942443
149 229   15   70     -0.2466153383     -9.7520809173     0.0071829710     -0.2716678380     0.0975730419     0.0027564194     56.3899307250     78.0151138305     -42.5076942443
150 181   17   68     -0.2466153383     -9.7520809173     0.0071829710     -0.2716678380     0.0975730419     0.0027564194     56.3899307250     78.0151138305     -42.5076942443
151 133   16   68     -0.2537982940     -9.8382759094     0.1292934894     -0.2487643003     0.0645493412     0.0120776236     56.3899307250     78.0151138305     -42.5076942443
152  85   14   65     -0.0622524166     -9.8717966079     0.0957729530     -0.2085499525     -0.0022970066     0.0397749233     56.3899307250     78.0151138305     -42.5076942443
153  37   14   65     -0.0622524166     -9.8717966079     0.0957729530     -0.2085499525     -0.0022970066     0.0397749233     56.3899307250     78.0151138305     -42.5076942443
153 245   13   66     -0.1987288665     -9.8215160369     0.0526751232     -0.1939023494     0.0120842790     0.0618794918     54.9889373779     76.6094360351     -42.8450546264
154 198   13   68     -0.2274607658     -9.7496862411     -0.1197161788     -0.1965655326     0.0219381284     0.0722659826     54.9889373779     76.6094360351     -42.8450546264
155 151   15   70     -0.2274607658     -9.7496862411     -0.1197161788     -0.1965655326     0.0219381284     0.0722659826     54.9889373779     76.6094360351     -42.8450546264
156 104   17   72     -0.2777415513     -9.7448978424     0.1508424043     -0.2021582603     0.0373847007     0.0717333412     54.9889373779     76.6094360351     -42.8450546264
157  56   16   75     -0.4692874431     -9.8047552108     0.2633756160     -0.2112131357     0.0432437372     0.0693364620     54.9889373779     76.6094360351     -42.8450546264
158   9   15   72     -0.4692874431     -9.8047552108     0.2633756160     -0.2112131357     0.0432437372     0.0693364620     54.9889373779     76.6094360351     -42.8450546264
158 217   15   70     -0.1364764571     -9.7520809173     -0.0718297100     -0.2080173015     -0.0156130170     0.0405738782     54.9889373779     76.6094360351     -42.8450546264
159 169   12   70     -0.2322494029     -9.8047552108     0.0239432382     -0.2136100292     0.0176770067     0.0166050672     54.9889373779     76.6094360351     -42.8450546264
160 122   12   69     -0.2322494029     -9.8047552108     0.0239432382     -0.2136100292     0.0176770067     0.0166050672     54.9889373779     76.6094360351     -42.8450546264
161  74   12   71     -0.3136564254     -9.7209539413     -0.1628140068     -0.2434378862     0.0440427017     -0.0001731026     55.3391838073     76.6094360351     -43.1824188232
162  26   10   74     -0.3375996351     -9.7544746398     -0.0454921483     -0.2676730155     0.0102200400     0.0195345888     55.3391838073     76.6094360351     -43.1824188232
162 235   10   78     -0.3375996351     -9.7544746398     -0.0454921483     -0.2676730155     0.0102200400     0.0195345888     55.3391838073     76.6094360351     -43.1824188232
163 187   11   83     -0.3375996351     -9.7903900146     0.2011231899     -0.2945713806     -0.0196078157     0.0134092259     55.3391838073     76.6094360351     -43.1824188232
164 140   10   84     -0.2154891252     -9.7113771438     -0.0311262083     -0.2871143817     -0.0821930503     -0.0078963871     55.3391838073     76.6094360351     -43.1824188232
165  93   10   87     -0.2154891252     -9.7113771438     -0.0311262083     -0.2871143817     -0.0821930503     -0.0078963871     55.3391838073     76.6094360351     -43.1824188232
166  47   12   86     -0.1508424043     -9.7760238647     0.1268991470     -0.2945713806     -0.0638169670     -0.0185491924     55.3391838073     76.6094360351     -43.1824188232
167   0   12   83     -0.2945018005     -9.8382759094     0.0670410633     -0.2881796646     -0.0124171745     -0.0121575093     55.3391838073     76.6094360351     -43.1824188232
167 208   14   86     -0.2945018005     -9.8382759094     0.0670410633     -0.2881796646     -0.0124171745     -0.0121575093     55.3391838073     76.6094360351     -43.1824188232
168 161   14   85     -0.4597101688     -9.7353200912     -0.2107004880     -0.2548896789     -0.0417123889     -0.0078963871     56.5650520324     76.7851409912     -42.6763763427
169 114   11   85     -0.1053502440     -9.7592630386     -0.0239432382     -0.2841848850     -0.0909816169     -0.0206797552     56.5650520324     76.7851409912     -42.6763763427
170  67    9   90     -0.1053502440     -9.7592630386     -0.0239432382     -0.2841848850     -0.0909816169     -0.0206797552     56.5650520324     76.7851409912     -42.6763763427
171  19    9   91     -0.2849245071     -9.8358821868     -0.0742240333     -0.3236002683     -0.0105529320     -0.0345284032     56.5650520324     76.7851409912     -42.6763763427
171 228   11   92     -0.3280223608     -9.8813743591     0.0478864765     -0.2796574115     0.0408468580     -0.0334631204     56.5650520324     76.7851409912     -42.6763763427
172 180   12   99     -0.3280223608     -9.8813743591     0.0478864765     -0.2796574115     0.0408468580     -0.0334631204     56.5650520324     76.7851409912     -42.6763763427
173 133   13   98     -0.3998520660     -9.6802511215     -0.2035175085     -0.2540906906     0.0134158849     -0.0201471138     56.5650520324     76.7851409912     -42.6763763427
174  86   13  102     -0.2466153383     -9.8239097595     0.0239432382     -0.2841848850     -0.0281300592     -0.0300009608     56.5650520324     76.7851409912     -42.6763763427
175  38   12  108     -0.2466153383     -9.8239097595     0.0239432382     -0.2841848850     -0.0281300592     -0.0300009608     56.5650520324     76.7851409912     -42.6763763427
175 246   13  107     -0.2801358699     -9.7736291885     -0.0071829710     -0.2690046072     -0.0166782960     0.0056859407     55.1640625000     76.7851409912     -43.6884613037
176 199   12  109     -0.3447826147     -9.7472915649     -0.0311262083     -0.2642108440     -0.0089550132     -0.0150870313     55.1640625000     76.7851409912     -43.6884613037
177 151   11  106     -0.3447826147     -9.7472915649     -0.0311262083     -0.2642108440     -0.0089550132     -0.0150870313     55.1640625000     76.7851409912     -43.6884613037
178 104   10  101     -0.3447826147     -9.7688407897     0.1268991470     -0.2570202112     -0.0244015789     -0.0201471138     55.1640625000     76.7851409912     -43.6884613037
179  56    8   98     -0.3256280183     -9.7209539413     -0.1005615949     -0.2405083656     -0.0401144695     -0.0076300668     55.1640625000     76.7851409912     -43.6884613037
180   8    9   98     -0.3256280183     -9.7209539413     -0.1005615949     -0.2405083656     -0.0401144695     -0.0076300668     55.1640625000     76.7851409912     -43.6884613037
180 216   10   96     -0.2945018005     -9.8119382858     0.0502807998     -0.2588844537     -0.0313259077     0.0174040269     55.1640625000     76.7851409912     -43.6884613037
181 167   10   95     -0.2992904472     -9.7401084899     0.0574637699     -0.2887123107     -0.0209394168     0.0070175414     55.1640625000     76.7851409912     -43.6884613037
182 119   11   96     -0.2992904472     -9.7401084899     0.0574637699     -0.2887123107     -0.0209394168     0.0070175414     55.1640625000     76.7851409912     -43.6884613037
183  71   12   93     -0.3088677406     -9.8023614883     0.0359148550     -0.2921744823     -0.0140150928     -0.0121575093     56.0396804809     77.3122711181     -43.8571434020
184  23   11   93     -0.2633756160     -9.7856006622     0.0526751232     -0.2722004652     -0.0204067802     -0.0078963871     56.0396804809     77.3122711181     -43.8571434020
184 232   11   91     -0.2633756160     -9.7856006622     0.0526751232     -0.2722004652     -0.0204067802     -0.0078963871     56.0396804809     77.3122711181     -43.8571434020
185 184   11   85     -0.3519655704     -9.8550367355     0.0287318849     -0.2554223060     -0.0238689398     -0.0129564702     56.0396804809     77.3122711181     -43.8571434020
186 137   10   82     -0.4070350170     -9.7520809173     -0.0646467447     -0.2354482889     -0.0536967992     -0.0281367187     56.0396804809     77.3122711181     -43.8571434020
187  89   10   80     -0.4070350170     -9.7520809173     -0.0646467447     -0.2354482889     -0.0536967992     -0.0281367187     56.0396804809     77.3122711181     -43.8571434020
188  42   10   78     -0.3974577426     -9.6850395202     -0.1915459060     -0.2394430875     -0.0691433668     -0.0318652033     56.0396804809     77.3122711181     -43.8571434020
188 251   10   79     -0.2968961238     -9.8023614883     -0.0670410633     -0.2745973587     -0.0797961711     -0.0339957618     56.0396804809     77.3122711181     -43.8571434020
189 204   10   80     -0.2968961238     -9.8023614883     -0.0670410633     -0.2745973587     -0.0797961711     -0.0339957618     56.0396804809     77.3122711181     -43.8571434020
190 157   11   79     -0.3064734458     -9.7808122634     -0.0861956501     -0.2695372581     -0.0869868183     -0.0214787149     56.0396804809     77.3122711181     -43.8571434020
191 110   11   79     -0.3399939537     -9.7161655426     -0.1819685935     -0.2487643003     -0.1024333834     -0.0334631204     56.2148056030     77.1365661621     -41.3269233703
192  64   13   78     -0.3399939537     -9.7161655426     -0.1819685935     -0.2487643003     -0.1024333834     -0.0334631204     56.2148056030     77.1365661621     -41.3269233703
193  17   15   77     -0.2873188495     -9.7760238647     -0.0574637699     -0.2618139743     -0.1085587501     -0.0483770513     56.2148056030     77.1365661621     -41.3269233703
193 226   15   78     -0.2537982940     -9.7999668121     -0.0646467447     -0.2586181402     -0.1136188387     -0.0592961788     56.2148056030     77.1365661621     -41.3269233703
194 179   15   79     -0.2537982940     -9.7999668121     -0.0646467447     -0.2586181402     -0.1136188387     -0.0592961788     56.2148056030     77.1365661621     -41.3269233703
195 133   13   77     -0.1412650966     -9.7544746398     -0.1364764571     -0.2445031642     -0.1413161277     -0.0595624971     56.2148056030     77.1365661621     -41.3269233703
196  86   11   75     -0.0814070034     -9.7472915649     -0.1508424043     -0.2474326848     -0.1381202936     -0.0473117685     56.2148056030     77.1365661621     -41.3269233703
197  40    9   73     -0.0814070034     -9.7472915649     -0.1508424043     -0.2474326848     -0.1381202936     -0.0473117685     56.2148056030     77.1365661621     -41.3269233703
197 249    8   72     -0.2609812974     -9.7760238647     -0.1436594247     -0.2463674068     -0.0779319334     -0.0358600020     56.2148056030     77.1365661621     -41.3269233703
198 201    9   71     -0.3232336997     -9.8239097595     -0.1795742750     -0.2365135669     -0.0539631175     -0.0305335998     55.8645591735     77.1365661621     -41.3269233703
199 155    9   71     -0.3232336997     -9.8239097595     -0.1795742750     -0.2365135669     -0.0539631175     -0.0305335998     55.8645591735     77.1365661621     -41.3269233703
200 108    9   73     -0.3591485500     -9.7927837371     -0.2250664234     -0.2229312419     -0.0395818281     -0.0062984657     55.8645591735     77.1365661621     -41.3269233703
201  62   11   73     -0.3112620830     -9.7568693161     -0.2633756160     -0.2258607625     -0.0755350542     0.0115449833     55.8645591735     77.1365661621     -41.3269233703
202  15   11   76     -0.3112620830     -9.7568693161     -0.2633756160     -0.2258607625     -0.0755350542     0.0115449833     55.8645591735     77.1365661621     -41.3269233703
202 224   13   78     -0.1843629074     -9.7879953384     -0.1197161788     -0.2482316493     -0.0944437885     0.0174040269     55.8645591735     77.1365661621     -41.3269233703
203 178   13   79     -0.2561926364     -9.8095445632     -0.0933786296     -0.2447694778     -0.0587568807     0.0280568361     55.8645591735     77.1365661621     -41.3269233703
204 131   11   80     -0.2561926364     -9.8095445632     -0.0933786296     -0.2447694778     -0.0587568807     0.0280568361     55.8645591735     77.1365661621     -41.3269233703
205  84   10   77     -0.3352053165     -9.7448978424     -0.3208393812     -0.2365135669     -0.0433103132     0.0096807441     55.8645591735     77.1365661621     -41.3269233703
206  37   11   78     -0.3471769332     -9.7089824676     -0.2873188495     -0.2461010932     -0.0574252796     0.0016911385     55.1640625000     77.1365661621     -42.3390121459
206 245   12   78     -0.3471769332     -9.7089824676     -0.2873188495     -0.2461010932     -0.0574252796     0.0016911385     55.1640625000     77.1365661621     -42.3390121459
207 198   14   79     -0.2418267011     -9.8861627578     -0.0598580884     -0.2650098323     -0.0771329689     0.0259262704     55.1640625000     77.1365661621     -42.3390121459
208 150   17   79     -0.1316878080     -9.8047552108     -0.0574637699     -0.2500958919     -0.0781982517     0.0610805416     55.1640625000     77.1365661621     -42.3390121459
209 102   17   77     -0.1316878080     -9.8047552108     -0.0574637699     -0.2500958919     -0.0781982517     0.0610805416     55.1640625000     77.1365661621     -42.3390121459
210  55   17   76     -0.0909842967     -9.7856006622     -0.1101388931     -0.2551559925     -0.0401144695     0.0834514236     55.1640625000     77.1365661621     -42.3390121459
211   7   15   74     -0.1915459060     -9.7856006622     -0.2107004880     -0.2495632410     0.0232697296     0.0925063133     55.1640625000     77.1365661621     -42.3390121459
211 215   12   74     -0.1915459060     -9.7856006622     -0.2107004880     -0.2495632410     0.0232697296     0.0925063133     55.1640625000     77.1365661621     -42.3390121459
212 167    7   74     -0.3878804397     -9.8310928344     -0.1029559254     -0.2226649284     -0.0052265300     0.0371117234     55.1640625000     77.1365661621     -42.3390121459
213 119    4   74     -0.3998520660     -9.7712354660     -0.1915459060     -0.1955002593     -0.0904489707     -0.0185491924     56.2148056030     75.7308883666     -42.0016479492
214  72    1   76     -0.3998520660     -9.7712354660     -0.1915459060     -0.1955002593     -0.0904489707     -0.0185491924     56.2148056030     75.7308883666     -42.0016479492
215  24    0   76     -0.4860476970     -9.7209539413     -0.2107004880     -0.2021582603     -0.1064281940     -0.0414527320     56.2148056030     75.7308883666     -42.0016479492
215 232    0   76     -0.4884420394     -9.7305316925     -0.2849245071     -0.2285239458     -0.1072271466     -0.0361263227     56.2148056030     75.7308883666     -42.0016479492
216 185    2   77     -0.4884420394     -9.7305316925     -0.2849245071     -0.2285239458     -0.1072271466     -0.0361263227     56.2148056030     75.7308883666     -42.0016479492
217 137    7   78     -0.2849245071     -9.7736291885     -0.1412650966     -0.2508948326     -0.0995038700     -0.0062984657     56.2148056030     75.7308883666     -42.0016479492
218  90   10   78     -0.2921074867     -9.7760238647     -0.0167602658     -0.2809890270     -0.0489030313     0.0312526750     56.2148056030     75.7308883666     -42.0016479492
219  42   13   80     -0.2921074867     -9.7760238647     -0.0167602658     -0.2809890270     -0.0489030313     0.0312526750     56.2148056030     75.7308883666     -42.0016479492
219 250   14   82     -0.2490096569     -9.7903900146     0.0071829710     -0.2817879867     -0.0278637409     0.0573520565     56.2148056030     75.7308883666     -42.0016479492
220 202   13   78     -0.2825301933     -9.8095445632     -0.0071829710     -0.2748636722     -0.0022970066     0.0637437391     56.2148056030     75.7308883666     -42.0016479492
221 154   10   76     -0.2825301933     -9.8095445632     -0.0071829710     -0.2748636722     -0.0022970066     0.0637437391     56.2148056030     75.7308883666     -42.0016479492
222 107    7   73     -0.3519655704     -9.8047552108     -0.0239432382     -0.2548896789     -0.0294616651     0.0469655704     56.5650520324     76.7851409912     -41.3269233703
223  59    5   71     -0.4357668876     -9.8215160369     -0.1699969768     -0.2277250051     -0.0728718519     0.0022237784     56.5650520324     76.7851409912     -41.3269233703
224  12    3   72     -0.4357668876     -9.8215160369     -0.1699969768     -0.2277250051     -0.0728718519     0.0022237784     56.5650520324     76.7851409912     -41.3269233703
224 220    2   71     -0.4501328468     -9.7448978424     -0.2729529142     -0.2181374788     -0.1224074006     -0.0326641607     56.5650520324     76.7851409912     -41.3269233703
225 173    3   73     -0.3615428924     -9.7568693161     -0.2705585718     -0.2370461940     -0.1157493948     -0.0249408769     56.5650520324     76.7851409912     -41.3269233703
226 126    5   75     -0.3615428924     -9.7568693161     -0.2705585718     -0.2370461940     -0.1157493948     -0.0249408769     56.5650520324     76.7851409912     -41.3269233703
227  79    7   74     -0.3543598890     -9.7712354660     -0.1268991470     -0.2626129388     -0.0731381702     -0.0062984657     56.5650520324     76.7851409912     -41.3269233703
228  32    8   74     -0.3735145092     -9.7951784133     -0.0766183614     -0.2642108440     -0.0875194644     0.0014248182     56.5650520324     76.7851409912     -41.3269233703
228 241    8   69     -0.3735145092     -9.7951784133     -0.0766183614     -0.2642108440     -0.0875194644     0.0014248182     56.5650520324     76.7851409912     -41.3269233703
229 193    8   65     -0.2849245071     -9.7736291885     -0.2418267011     -0.2423726081     -0.1232063651     0.0014248182     56.7401771545     76.6094360351     -40.4835166931
230 146    6   64     -0.3615428924     -9.7640523910     -0.1388707752     -0.2341166734     -0.1229400396     -0.0174839124     56.7401771545     76.6094360351     -40.4835166931
231 100    6   62     -0.3615428924     -9.7640523910     -0.1388707752     -0.2341166734     -0.1229400396     -0.0174839124     56.7401771545     76.6094360351     -40.4835166931
232  53    7   65     -0.4214009761     -9.8047552108     -0.1245048284     -0.2463674068     -0.1032323479     -0.0260061597     56.7401771545     76.6094360351     -40.4835166931
233   5    6   65     -0.4333725929     -9.7951784133     -0.1316878080     -0.2527590990     -0.0763340091     -0.0302672815     56.7401771545     76.6094360351     -40.4835166931
233 214    6   64     -0.4333725929     -9.7951784133     -0.1316878080     -0.2527590990     -0.0763340091     -0.0302672815     56.7401771545     76.6094360351     -40.4835166931
234 167    5   67     -0.3471769332     -9.7784175872     -0.2035175085     -0.2463674068     -0.0925795459     -0.0249408769     56.7401771545     76.6094360351     -40.4835166931
235 120    4   66     -0.3567542552     -9.8598251342     -0.3878804397     -0.2367798805     -0.0963080215     -0.0126901507     56.7401771545     76.6094360351     -40.4835166931
236  73    4   65     -0.3567542552     -9.8598251342     -0.3878804397     -0.2367798805     -0.0963080215     -0.0126901507     56.7401771545     76.6094360351     -40.4835166931
237  25    5   65     -0.3615428924     -9.7616577148     -0.2059118509     -0.2335840463     -0.0957753753     -0.0254735183     53.9381942749     74.8523330688     -41.1582412719
237 234    5   63     -0.4956250190     -9.8286991119     -0.2226721048     -0.2389104366     -0.0840572929     -0.0260061597     53.9381942749     74.8523330688     -41.1582412719
238 187    5   62     -0.4956250190     -9.8286991119     -0.2226721048     -0.2389104366     -0.0840572929     -0.0260061597     53.9381942749     74.8523330688     -41.1582412719
239 140    6   62     -0.3926690864     -9.8358821868     -0.1221105098     -0.2154742717     -0.1133525133     -0.0529044914     53.9381942749     74.8523330688     -41.1582412719
240  94    7   60     -0.4812590599     -9.7856006622     -0.2202777862     -0.2002940177     -0.0829920196     0.0376443576     53.9381942749     74.8523330688     -41.1582412719
241  46    7   60     -0.4812590599     -9.7856006622     -0.2202777862     -0.2002940177     -0.0829920196     0.0376443576     53.9381942749     74.8523330688     -41.1582412719
241 255    7   60     -0.3950634002     -9.8310928344     -0.2059118509     -0.2551559925     -0.0925795459     -0.0297346382     53.9381942749     74.8523330688     -41.1582412719
242 208    7   58     -0.2777415513     -9.7496862411     -0.3016848087     -0.2359809398     -0.0920469093     -0.0134891104     53.9381942749     74.8523330688     -41.1582412719
243 161    7   60     -0.2777415513     -9.7496862411     -0.3016848087     -0.2359809398     -0.0920469093     -0.0134891104     53.9381942749     74.8523330688     -41.1582412719
244 114    7   58     -0.2178834438     -9.7903900146     -0.0694353866     -0.2391767740     -0.0499683189     0.0078165016     56.7401771545     75.5551757812     -42.5076942443
245  67    6   55     -0.4621044635     -9.8239097595     -0.0071829710     -0.2532917261     -0.0510335969     -0.0044342250     56.7401771545     75.5551757812     -42.5076942443
246  20    6   55     -0.4621044635     -9.8239097595     -0.0071829710     -0.2532917261     -0.0510335969     -0.0044342250     56.7401771545     75.5551757812     -42.5076942443
246 228    5   53     -0.3711201906     -9.8119382858     -0.1316878080     -0.2343830108     -0.1104229927     -0.0334631204     56.7401771545     75.5551757812     -42.5076942443
247 181    5   51     -0.3663315296     -9.7688407897     -0.0957729530     -0.2130774021     -0.1194778804     -0.0241419172     56.7401771545     75.5551757812     -42.5076942443
248 134    5   49     -0.3663315296     -9.7688407897     -0.0957729530     -0.2130774021     -0.1194778804     -0.0241419172     56.7401771545     75.5551757812     -42.5076942443
249  88    4   48     -0.3519655704     -9.7592630386     -0.0071829710     -0.2221322536     -0.0981722640     -0.0393221664     56.7401771545     75.5551757812     -42.5076942443
250  40    5   44     -0.3375996351     -9.7736291885     0.1053502440     -0.2261270761     -0.0739371299     -0.0313325595     56.7401771545     75.5551757812     -42.5076942443
250 249    5   41     -0.3375996351     -9.7736291885     0.1053502440     -0.2261270761     -0.0739371299     -0.0313325595     56.7401771545     75.5551757812     -42.5076942443
251 203    4   38     -0.3447826147     -9.8071498870     0.0407035017     -0.2226649284     -0.0584905624     -0.0116248691     56.0396804809     76.9608535766     -41.1582412719
252 155    4   31     -0.3232336997     -9.7736291885     -0.0239432382     -0.2133437156     -0.0704749679     -0.0031026244     56.0396804809     76.9608535766     -41.1582412719
253 108    4   26     -0.3232336997     -9.7736291885     -0.0239432382     -0.2133437156     -0.0704749679     -0.0031026244     56.0396804809     76.9608535766     -41.1582412719
254  61    4   23     -0.3519655704     -9.7281370162     -0.1891515731     -0.2231975555     -0.0710076093     0.0024900994     56.0396804809     76.9608535766     -41.1582412719
255  13    3   20     -0.3830918121     -9.7736291885     -0.2154891252     -0.2274586677     -0.0608874416     0.0008921783     56.0396804809     76.9608535766     -41.1582412719
255 221    2   18     -0.3830918121     -9.7736291885     -0.2154891252     -0.2274586677     -0.0608874416     0.0008921783     56.0396804809     76.9608535766     -41.1582412719
  0 174    2   18     -0.4357668876     -9.8071498870     -0.1508424043     -0.2354482889     -0.0499683189     -0.0241419172     56.0396804809     76.9608535766     -41.1582412719
  1 127    2   17     -0.3423882961     -9.7856006622     0.0383091812     -0.2319861173     -0.0768666505     -0.0481107282     56.0396804809     76.9608535766     -41.1582412719
  2  79    2   18     -0.3423882961     -9.7856006622     0.0383091812     -0.2319861173     -0.0768666505     -0.0481107282     56.0396804809     76.9608535766     -41.1582412719
  3  31    1   16     -0.2945018005     -9.7808122634     -0.0239432382     -0.2234638690     -0.0758013725     -0.0483770513     56.0396804809     76.9608535766     -41.1582412719
  3 239    1   12     -0.2753472328     -9.7712354660     -0.1388707752     -0.2168058872     -0.0616864013     -0.0339957618     55.1640625000     77.4879837036     -42.3390121459
  4 192    1   10     -0.2753472328     -9.7712354660     -0.1388707752     -0.2168058872     -0.0616864013     -0.0339957618     55.1640625000     77.4879837036     -42.3390121459
  5 144    0    8     -0.3519655704     -9.7999668121     -0.1987288665     -0.2208006620     -0.0449082326     -0.0116248691     55.1640625000     77.4879837036     -42.3390121459
  6  96    0    7     -0.3735145092     -9.7736291885     -0.1173218607     -0.2274586677     -0.0520988750     -0.0097606287     55.1640625000     77.4879837036     -42.3390121459
  7  48    0    7     -0.3735145092     -9.7736291885     -0.1173218607     -0.2274586677     -0.0520988750     -0.0097606287     55.1640625000     77.4879837036     -42.3390121459
  8   0    0    6     -0.3375996351     -9.7353200912     -0.0167602658     -0.2205343484     -0.0552947139     -0.0220113539     55.1640625000     77.4879837036     -42.3390121459
  8 208    0    4     -0.3567542552     -9.7257432937     -0.1508424043     -0.2205343484     -0.0544957590     -0.0214787149     55.1640625000     77.4879837036     -42.3390121459
  9 160    0    3     -0.3567542552     -9.7257432937     -0.1508424043     -0.2205343484     -0.0544957590     -0.0214787149     55.1640625000     77.4879837036     -42.3390121459
 10 112    0    1     -0.3328109979     -9.7903900146     -0.1364764571     -0.2282576322     -0.0582242441     -0.0260061597     55.1640625000     77.4879837036     -42.3390121459
 11  64    0    0     -0.3591485500     -9.7927837371     -0.2130948066     -0.2223985910     -0.0566263198     -0.0137554299     54.6386909484     76.6094360351     -41.1582412719
 12  17    0    0     -0.3591485500     -9.7927837371     -0.2130948066     -0.2223985910     -0.0566263198     -0.0137554299     54.6386909484     76.6094360351     -41.1582412719
 12 225    0    0     -0.3088677406     -9.7520809173     -0.1604196929     -0.2170722007     -0.0619527244     -0.0129564702     54.6386909484     76.6094360351     -41.1582412719
 13 178    0    0     -0.3375996351     -9.7999668121     -0.2154891252     -0.2202680349     -0.0603548049     0.0051533002     54.6386909484     76.6094360351     -41.1582412719
 14 130    0    0     -0.3375996351     -9.7999668121     -0.2154891252     -0.2202680349     -0.0603548049     0.0051533002     54.6386909484     76.6094360351     -41.1582412719
 15  82    0    0     -0.3471769332     -9.8286991119     -0.2011231899     -0.2184037923     -0.0587568807     0.0200672292     54.6386909484     76.6094360351     -41.1582412719
 16  34    0    0     -0.3639371871     -9.7999668121     -0.1747856235     -0.2037561893     -0.0614200830     0.0221977901     54.6386909484     76.6094360351     -41.1582412719
 16 243    0    0     -0.3639371871     -9.7999668121     -0.1747856235     -0.2037561893     -0.0614200830     0.0221977901     54.6386909484     76.6094360351     -41.1582412719
 17 195    0    0     -0.3806974601     -9.7305316925     -0.1436594247     -0.1888422489     -0.0638169670     0.0115449833     54.6386909484     76.6094360351     -41.1582412719
 18 148    0    0     -0.3423882961     -9.7592630386     -0.1747856235     -0.2018919467     -0.0592895221     0.0038217000     56.7401771545     76.2580108642     -41.1582412719
 19 100    0    0     -0.3423882961     -9.7592630386     -0.1747856235     -0.2018919467     -0.0592895221     0.0038217000     56.7401771545     76.2580108642     -41.1582412719
 20  52    0    0     -0.3280223608     -9.7927837371     -0.1723913097     -0.2085499525     -0.0571589565     0.0195345888     56.7401771545     76.2580108642     -41.1582412719
 21   5    0    0     -0.3615428924     -9.8095445632     -0.1388707752     -0.2093488931     -0.0574252796     0.0517593288     56.7401771545     76.2580108642     -41.1582412719
 21 213    0    0     -0.3615428924     -9.8095445632     -0.1388707752     -0.2093488931     -0.0574252796     0.0517593288     56.7401771545     76.2580108642     -41.1582412719
 22 166    0    0     -0.3806974601     -9.7712354660     -0.1484480619     -0.2050877809     -0.0614200830     0.0656079769     56.7401771545     76.2580108642     -41.1582412719
 23 118    0    0     -0.4381612300     -9.7808122634     -0.1556310415     -0.2029572248     -0.0659475278     0.0714670181     56.7401771545     76.2580108642     -41.1582412719
 24  70    0    0     -0.4381612300     -9.7808122634     -0.1556310415     -0.2029572248     -0.0659475278     0.0714670181     56.7401771545     76.2580108642     -41.1582412719
 25  23    0    0     -0.4692874431     -9.7233486175     -0.1005615949     -0.2061530590     -0.0712739276     0.0512266874     56.7401771545     76.2580108642     -41.1582412719
 25 231    0    0     -0.4956250190     -9.7257432937     -0.1053502440     -0.2271923542     -0.0734044933     0.0163387479     56.3899307250     75.5551757812     -41.8329696655
 26 183    0    0     -0.4956250190     -9.7257432937     -0.1053502440     -0.2271923542     -0.0734044933     0.0163387479     56.3899307250     75.5551757812     -41.8329696655
 27 136    0    0     -0.4285839557     -9.7903900146     -0.1508424043     -0.2399757146     -0.0864541816     -0.0201471138     56.3899307250     75.5551757812     -41.8329696655
 28  89    0    0     -0.4046407222     -9.8071498870     -0.1412650966     -0.2383778095     -0.0819267368     -0.0206797552     56.3899307250     75.5551757812     -41.8329696655
 29  41    0    0     -0.4046407222     -9.8071498870     -0.1412650966     -0.2383778095     -0.0819267368     -0.0206797552     56.3899307250     75.5551757812     -41.8329696655
 29 249    0    0     -0.4453442096     -9.7927837371     -0.1292934894     -0.2287902832     -0.0654148817     -0.0036352646     56.3899307250     75.5551757812     -41.8329696655
 30 202    0    0     -0.4309782505     -9.7736291885     -0.1245048284     -0.2197354078     -0.0635506439     -0.0025699834     56.3899307250     75.5551757812     -41.8329696655
 31 155    0    0     -0.4309782505     -9.7736291885     -0.1245048284     -0.2197354078     -0.0635506439     -0.0025699834     56.3899307250     75.5551757812     -41.8329696655
 32 107    0    0     -0.4525271415     -9.7425031661     -0.1173218607     -0.2109468221     -0.0694096946     -0.0102932679     56.3899307250     75.5551757812     -41.8329696655
 33  60    0    0     -0.4333725929     -9.7568693161     -0.0981672668     -0.2085499525     -0.0683444070     -0.0185491924     56.3899307250     75.5551757812     -41.8329696655
 34  13    0    0     -0.4333725929     -9.7568693161     -0.0981672668     -0.2085499525     -0.0683444070     -0.0185491924     56.3899307250     75.5551757812     -41.8329696655
 34 221    0    0     -0.4261896133     -9.7353200912     -0.1029559254     -0.2178711652     -0.0590231990     -0.0134891104     54.9889373779     76.2580108642     -41.8329696655
 35 174    0    0     -0.4214009761     -9.7616577148     -0.0885899734     -0.2397094011     -0.0600884819     -0.0073637475     54.9889373779     76.2580108642     -41.8329696655
 36 127    0    0     -0.4214009761     -9.7616577148     -0.0885899734     -0.2397094011     -0.0600884819     -0.0073637475     54.9889373779     76.2580108642     -41.8329696655
 37  79    0    0     -0.4477385520     -9.7927837371     -0.1364764571     -0.2594170808     -0.0651485633     0.0008921783     54.9889373779     76.2580108642     -41.8329696655
 38  31    0    0     -0.4549215316     -9.8023614883     -0.0909842967     -0.2604823589     -0.0728718519     -0.0062984657     54.9889373779     76.2580108642     -41.8329696655
 38 240    0    0     -0.4549215316     -9.8023614883     -0.0909842967     -0.2604823589     -0.0728718519     -0.0062984657     54.9889373779     76.2580108642     -41.8329696655
 39 193    0    0     -0.4549215316     -9.7832069396     -0.1484480619     -0.2546233177     -0.0784645748     -0.0286693592     54.9889373779     76.2580108642     -41.8329696655
 40 145    0    0     -0.4692874431     -9.7425031661     -0.1268991470     -0.2466337203     -0.0933784961     -0.0563666582     54.9889373779     76.2580108642     -41.8329696655
 41  98    0    0     -0.4692874431     -9.7425031661     -0.1268991470     -0.2466337203     -0.0933784961     -0.0563666582     54.9889373779     76.2580108642     -41.8329696655
 42  51    0    0     -0.3974577426     -9.7496862411     -0.1508424043     -0.2482316493     -0.1066945075     -0.0766069889     55.6894340515     76.9608535766     -42.8450546264
 43   3    0    0     -0.3830918121     -9.7568693161     -0.1436594247     -0.2554223060     -0.0920469093     -0.0619593811     55.6894340515     76.9608535766     -42.8450546264
 43 212    0    0     -0.3830918121     -9.7568693161     -0.1436594247     -0.2554223060     -0.0920469093     -0.0619593811     55.6894340515     76.9608535766     -42.8450546264
 44 165    0    0     -0.3735145092     -9.7903900146     -0.1532367229     -0.2594170808     -0.0797961711     -0.0355936813     55.6894340515     76.9608535766     -42.8450546264
 45 117    0    0     -0.3783031463     -9.7879953384     -0.1652083396     -0.2610150337     -0.0726055240     -0.0182828731     55.6894340515     76.9608535766     -42.8450546264
 46  70    0    0     -0.3783031463     -9.7879953384     -0.1652083396     -0.2610150337     -0.0726055240     -0.0182828731     55.6894340515     76.9608535766     -42.8450546264
 47  22    0    0     -0.4118237018     -9.7377147674     -0.1676026582     -0.2524927854     -0.0696760082     -0.0153533515     55.6894340515     76.9608535766     -42.8450546264
 47 230    0    0     -0.4501328468     -9.7664461135     -0.1556310415     -0.2482316493     -0.0773992919     -0.0358600020     55.6894340515     76.9608535766     -42.8450546264
 48 183    0    0     -0.4501328468     -9.7664461135     -0.1556310415     -0.2482316493     -0.0773992919     -0.0358600020     55.6894340515     76.9608535766     -42.8450546264
 49 136    0    0     -0.3639371871     -9.7760238647     -0.1652083396     -0.2434378862     -0.0931121826     -0.0561003398     56.3899307250     75.2037582397     -41.8329696655
 50  88    0    0     -0.3471769332     -9.8023614883     -0.1963345432     -0.2463674068     -0.0813940906     -0.0491760158     56.3899307250     75.2037582397     -41.8329696655
 51  41    0    0     -0.3471769332     -9.8023614883     -0.1963345432     -0.2463674068     -0.0813940906     -0.0491760158     56.3899307250     75.2037582397     -41.8329696655
 51 249    0    0     -0.3447826147     -9.7832069396     -0.1771799468     -0.2405083656     -0.0672791242     -0.0209460735     56.3899307250     75.2037582397     -41.8329696655
 52 202    0    0     -0.3735145092     -9.7592630386     -0.1604196929     -0.2405083656     -0.0630179977     -0.0092279872     56.3899307250     75.2037582397     -41.8329696655
 53 155    0    0     -0.3735145092     -9.7592630386     -0.1604196929     -0.2405083656     -0.0630179977     -0.0092279872     56.3899307250     75.2037582397     -41.8329696655
 54 107    0    0     -0.3806974601     -9.7496862411     -0.1676026582     -0.2431715726     -0.0640832853     -0.0105595886     56.3899307250     75.2037582397     -41.8329696655
 55  60    0    0     -0.3711201906     -9.7640523910     -0.1652083396     -0.2490306138     -0.0694096946     -0.0198807945     56.3899307250     75.2037582397     -41.8329696655
 56  12    0    0     -0.3711201906     -9.7640523910     -0.1652083396     -0.2490306138     -0.0694096946     -0.0198807945     56.3899307250     75.2037582397     -41.8329696655
 56 220    0    0     -0.3639371871     -9.7832069396     -0.2178834438     -0.2580854892     -0.0702086448     -0.0164186334     55.8645591735     75.3794631958     -40.9895629882
 57 173    0    0     -0.3854861259     -9.7808122634     -0.2011231899     -0.2567538976     -0.0710076093     -0.0089616689     55.8645591735     75.3794631958     -40.9895629882
 58 126    0    0     -0.3854861259     -9.7808122634     -0.2011231899     -0.2567538976     -0.0710076093     -0.0089616689     55.8645591735     75.3794631958     -40.9895629882
 59  79    0    0     -0.3974577426     -9.7856006622     -0.2202777862     -0.2516938209     -0.0755350542     -0.0188155155     55.8645591735     75.3794631958     -40.9895629882
 60  31    0    0     -0.4022463798     -9.7664461135     -0.2298550844     -0.2514275074     -0.0787308931     -0.0414527320     55.8645591735     75.3794631958     -40.9895629882
 60 240    0    0     -0.4022463798     -9.7664461135     -0.2298550844     -0.2514275074     -0.0787308931     -0.0414527320     55.8645591735     75.3794631958     -40.9895629882
 61 193    0    0     -0.3615428924     -9.7568693161     -0.1963345432     -0.2508948326     -0.0816604137     -0.0542360877     55.8645591735     75.3794631958     -40.9895629882
 62 146    0    0     -0.3112620830     -9.7712354660     -0.2274607658     -0.2556886196     -0.0752687358     -0.0518392086     55.8645591735     75.3794631958     -40.9895629882
 63  99    0    0     -0.3112620830     -9.7712354660     -0.2274607658     -0.2556886196     -0.0752687358     -0.0518392086     55.8645591735     75.3794631958     -40.9895629882
 64  52    0    0     -0.3352053165     -9.7736291885     -0.1867572593     -0.2620803117     -0.0715402507     -0.0292019987     55.5143089294     76.4337234497     -41.3269233703
 65   4    0    0     -0.3447826147     -9.7544746398     -0.2274607658     -0.2764616012     -0.0752687358     -0.0174839124     55.5143089294     76.4337234497     -41.3269233703
 65 213    0    0     -0.3447826147     -9.7544746398     -0.2274607658     -0.2764616012     -0.0752687358     -0.0174839124     55.5143089294     76.4337234497     -41.3269233703
 66 166    0    0     -0.3423882961     -9.7568693161     -0.2154891252     -0.2836522579     -0.0813940906     -0.0206797552     55.5143089294     76.4337234497     -41.3269233703
 67 119    0    0     -0.3423882961     -9.7999668121     -0.2657699346     -0.2839185714     -0.0797961711     -0.0244082355     55.5143089294     76.4337234497     -41.3269233703
 68  72    0    0     -0.3423882961     -9.7999668121     -0.2657699346     -0.2839185714     -0.0797961711     -0.0244082355     55.5143089294     76.4337234497     -41.3269233703
 69  24    0    0     -0.3711201906     -9.7832069396     -0.2394323587     -0.2668740749     -0.0747360897     -0.0252071976     55.5143089294     76.4337234497     -41.3269233703
 69 233    0    0     -0.2370380401     -9.8478536605     -0.2729529142     -0.2439705371     -0.2017708063     -0.0297346382     55.5143089294     76.4337234497     -41.3269233703
 70 185    0    0     -0.2370380401     -9.8478536605     -0.2729529142     -0.2439705371     -0.2017708063     -0.0297346382     55.5143089294     76.4337234497     -41.3269233703
 71 138    0    0     -0.2945018005     -9.7712354660     -0.2825301933     -0.2189364194     -0.1996402549     -0.0302672815     55.5143089294     76.4337234497     -41.3269233703
 72  91   -1    0     -0.2657699346     -9.7377147674     -0.2537982940     -0.2154742717     -0.1647523021     -0.0177502336     55.6894340515     75.9065933227     -40.8208808898
 73  43   -3    0     -0.2657699346     -9.7377147674     -0.2537982940     -0.2154742717     -0.1647523021     -0.0177502336     55.6894340515     75.9065933227     -40.8208808898
 73 252   -3    0     -0.3280223608     -9.7425031661     -0.2226721048     -0.2325187683     -0.1216084361     0.0014248182     55.6894340515     75.9065933227     -40.8208808898
 74 204   -2    0     -0.3304166793     -9.7712354660     -0.2418267011     -0.2429052352     -0.1176136374     0.0158061075     55.6894340515     75.9065933227     -40.8208808898
 75 157   -1    0     -0.3304166793     -9.7712354660     -0.2418267011     -0.2429052352     -0.1176136374     0.0158061075     55.6894340515     75.9065933227     -40.8208808898
 76 109   -1    0     -0.3615428924     -9.7664461135     -0.2442210197     -0.2469000577     -0.1178799629     0.0126102662     55.6894340515     75.9065933227     -40.8208808898
 77  62   -1    0     -0.3950634002     -9.7664461135     -0.2657699346     -0.2439705371     -0.1293317203     -0.0084290275     55.6894340515     75.9065933227     -40.8208808898
 78  14   -1    0     -0.3950634002     -9.7664461135     -0.2657699346     -0.2439705371     -0.1293317203     -0.0084290275     55.6894340515     75.9065933227     -40.8208808898
 78 222   -2    0     -0.3112620830     -9.7903900146     -0.2298550844     -0.2378451585     -0.1588932514     -0.0201471138     55.6894340515     75.9065933227     -40.8208808898
 79 175   -1    0     -0.3471769332     -9.7975721359     -0.2801358699     -0.2223985910     -0.1812641525     -0.0081627073     57.7909202575     75.9065933227     -42.5076942443
 80 128   -1    0     -0.3471769332     -9.7975721359     -0.2801358699     -0.2223985910     -0.1812641525     -0.0081627073     57.7909202575     75.9065933227     -42.5076942443
 81  80   -3    0     -0.3447826147     -9.7736291885     -0.2849245071     -0.2085499525     -0.2004392147     -0.0039015846     57.7909202575     75.9065933227     -42.5076942443
 82  33   -2    0     -0.2705585718     -9.7496862411     -0.2322494029     -0.2010929822     -0.1703450202     -0.0073637475     57.7909202575     75.9065933227     -42.5076942443
 82 241   -2    0     -0.2705585718     -9.7496862411     -0.2322494029     -0.2010929822     -0.1703450202     -0.0073637475     57.7909202575     75.9065933227     -42.5076942443
 83 193   -2    0     -0.3711201906     -9.7353200912     -0.2226721048     -0.2069520235     -0.0731381702     0.0006258582     57.7909202575     75.9065933227     -42.5076942443
 84 145    0    0     -0.3615428924     -9.7377147674     -0.2107004880     -0.2162732362     -0.0528978347     -0.0033689441     57.7909202575     75.9065933227     -42.5076942443
 85  98    0    0     -0.3615428924     -9.7377147674     -0.2107004880     -0.2162732362     -0.0528978347     -0.0033689441     57.7909202575     75.9065933227     -42.5076942443
 86  50    0    0     -0.3687258243     -9.7616577148     -0.2394323587     -0.2346493244     -0.0568926382     -0.0065647864     57.7909202575     75.9065933227     -42.5076942443
 87   3    0    0     -0.4118237018     -9.7688407897     -0.2585869789     -0.2394430875     -0.0654148817     -0.0198807945     55.6894340515     74.5009155273     -41.4956054687
 87 211    0    0     -0.4118237018     -9.7688407897     -0.2585869789     -0.2394430875     -0.0654148817     -0.0198807945     55.6894340515     74.5009155273     -41.4956054687
 88 163    0    0     -0.3639371871     -9.7496862411     -0.2226721048     -0.2314534664     -0.0736708116     -0.0529044914     55.6894340515     74.5009155273     -41.4956054687
 89 116    0    0     -0.3352053165     -9.7425031661     -0.2346437215     -0.2317197799     -0.0795298528     -0.0744764280     55.6894340515     74.5009155273     -41.4956054687
 90  69    0    0     -0.3352053165     -9.7425031661     -0.2346437215     -0.2317197799     -0.0795298528     -0.0744764280     55.6894340515     74.5009155273     -41.4956054687
 91  22    0    0     -0.2968961238     -9.7760238647     -0.2346437215     -0.2413073062     -0.0723392057     -0.0608941030     55.6894340515     74.5009155273     -41.4956054687
 91 230    0    0     -0.3256280183     -9.8143329620     -0.2466153383     -0.2346493244     -0.0622190427     -0.0198807945     55.6894340515     74.5009155273     -41.4956054687
 92 182    0    0     -0.3256280183     -9.8143329620     -0.2466153383     -0.2346493244     -0.0622190427     -0.0198807945     55.6894340515     74.5009155273     -41.4956054687
 93 135    0    0     -0.3328109979     -9.7879953384     -0.2107004880     -0.2229312419     -0.0608874416     -0.0012383832     55.6894340515     74.5009155273     -41.4956054687
 94  87    0    0     -0.3639371871     -9.7736291885     -0.2322494029     -0.2120121002     -0.0630179977     -0.0015047035     56.0396804809     76.2580108642     -42.1703300476
 95  39    0    0     -0.3639371871     -9.7736291885     -0.2322494029     -0.2120121002     -0.0630179977     -0.0015047035     56.0396804809     76.2580108642     -42.1703300476
 95 247    0    0     -0.3663315296     -9.7401084899     -0.2226721048     -0.2050877809     -0.0773992919     -0.0198807945     56.0396804809     76.2580108642     -42.1703300476
 96 199    0    0     -0.3184450626     -9.7496862411     -0.2154891252     -0.2152079582     -0.0821930503     -0.0289356803     56.0396804809     76.2580108642     -42.1703300476
 97 151    0    0     -0.3184450626     -9.7496862411     -0.2154891252     -0.2152079582     -0.0821930503     -0.0289356803     56.0396804809     76.2580108642     -42.1703300476
 98 104    0    0     -0.3232336997     -9.7951784133     -0.1963345432     -0.2311871528     -0.0702086448     -0.0118911897     56.0396804809     76.2580108642     -42.1703300476
 99  56    0    0     -0.3639371871     -9.7664461135     -0.2178834438     -0.2351819515     -0.0627516794     0.0016911385     56.0396804809     76.2580108642     -42.1703300476
100   9    0    0     -0.3639371871     -9.7664461135     -0.2178834438     -0.2351819515     -0.0627516794     0.0016911385     56.0396804809     76.2580108642     -42.1703300476
100 217    0    0     -0.3495712518     -9.7568693161     -0.2130948066     -0.2325187683     -0.0635506439     -0.0076300668     56.0396804809     76.2580108642     -42.1703300476
101 169    0    0     -0.3352053165     -9.7472915649     -0.2250664234     -0.2330513954     -0.0691433668     -0.0252071976     56.0396804809     76.2580108642     -42.1703300476
102 122    0    0     -0.3352053165     -9.7472915649     -0.2250664234     -0.2330513954     -0.0691433668     -0.0252071976     56.0396804809     76.2580108642     -42.1703300476
103  74    0    0     -0.2178834438     -9.8047552108     -0.2370380401     -0.2341166734     -0.1282664413     -0.0225439977     56.3899307250     75.9065933227     -42.5076942443
104  27    0    0     -0.2657699346     -9.7856006622     -0.2083061695     -0.2319861173     -0.0957753753     -0.0070974264     56.3899307250     75.9065933227     -42.5076942443
104 235    0    0     -0.2657699346     -9.7856006622     -0.2083061695     -0.2319861173     -0.0957753753     -0.0070974264     56.3899307250     75.9065933227     -42.5076942443
105 188    0    0     -0.3352053165     -9.7640523910     -0.2298550844     -0.2341166734     -0.0582242441     0.0264589118     56.3899307250     75.9065933227     -42.5076942443
106 141    0    0     -0.3447826147     -9.7927837371     -0.2490096569     -0.2354482889     -0.0571589565     0.0376443576     56.3899307250     75.9065933227     -42.5076942443
107  93    0    0     -0.3447826147     -9.7927837371     -0.2490096569     -0.2354482889     -0.0571589565     0.0376443576     56.3899307250     75.9065933227     -42.5076942443
108  46    0    0     -0.4644988059     -9.8430643081     -0.2609812974     -0.2186701059     -0.0811277770     0.0482971668     56.3899307250     75.9065933227     -42.5076942443
108 254    0    0     -0.3352053165     -9.8119382858     -0.2537982940     -0.1947012996     -0.1575616598     0.0480308485     56.3899307250     75.9065933227     -42.5076942443
109 206    0    0     -0.3352053165     -9.8119382858     -0.2537982940     -0.1947012996     -0.1575616598     0.0480308485     56.3899307250     75.9065933227     -42.5076942443
110 159    0    0     -0.3447826147     -9.7832069396     -0.2298550844     -0.1752599239     -0.1330602049     0.0858483123     56.5650520324     76.7851409912     -43.0137367248
111 112   -1    0     -0.4956250190     -9.7161655426     -0.2346437215     -0.1688682460     -0.0813940906     0.0869135951     56.5650520324     76.7851409912     -43.0137367248
112  64   -1    0     -0.4956250190     -9.7161655426     -0.2346437215     -0.1688682460     -0.0813940906     0.0869135951     56.5650520324     76.7851409912     -43.0137367248
113  17   -1    0     -0.4285839557     -9.7760238647     -0.1843629074     -0.1699335336     -0.0917805767     0.0405738782     56.5650520324     76.7851409912     -43.0137367248
113 225   -1    0     -0.4836534023     -9.7951784133     -0.2298550844     -0.1709988117     -0.1109556317     0.0264589118     56.5650520324     76.7851409912     -43.0137367248
114 178    0    0     -0.4836534023     -9.7951784133     -0.2298550844     -0.1709988117     -0.1109556317     0.0264589118     56.5650520324     76.7851409912     -43.0137367248
115 131   -2    1     -0.4549215316     -9.7640523910     -0.1173218607     -0.1832495307     -0.2262722730     0.0552214908     56.5650520324     76.7851409912     -43.0137367248
116  84   -3    1     -0.5315398693     -9.6587018966     -0.0814070034     -0.2247954845     -0.2425178050     0.0688038158     56.5650520324     76.7851409912     -43.0137367248
117  36   -4    2     -0.4764704227     -9.7041940689     -0.1268991470     -0.2727330923     -0.2073635339     0.0312526750     56.5650520324     76.7851409912     -43.0137367248
117 244   -5    2     -0.4764704227     -9.7041940689     -0.1268991470     -0.2727330923     -0.2073635339     0.0312526750     57.6157989501     75.7308883666     -42.0016479492
118 196   -3    1     -0.5267512321     -9.7353200912     -0.1771799468     -0.2937724113     -0.1160157203     -0.0305335998     57.6157989501     75.7308883666     -42.0016479492
119 149   -2    1     -0.4956250190     -9.7089824676     -0.1628140068     -0.3102842569     -0.0909816169     -0.0909882736     57.6157989501     75.7308883666     -42.0016479492
120 102   -1    0     -0.4956250190     -9.7089824676     -0.1628140068     -0.3102842569     -0.0909816169     -0.0909882736     57.6157989501     75.7308883666     -42.0016479492
121  54    0    0     -0.4094293594     -9.7496862411     -0.1987288665     -0.3313235282     -0.0832583332     -0.1194845314     57.6157989501     75.7308883666     -42.0016479492
122   7    0    0     -0.3735145092     -9.7688407897     -0.2154891252     -0.3315898895     -0.0704749679     -0.0925861930     57.6157989501     75.7308883666     -42.0016479492
122 215    0    0     -0.3735145092     -9.7688407897     -0.2154891252     -0.3315898895     -0.0704749679     -0.0925861930     57.6157989501     75.7308883666     -42.0016479492
123 168    0    0     -0.4214009761     -9.7688407897     -0.2633756160     -0.3334541082     -0.0654148817     -0.0667531442     57.6157989501     75.7308883666     -42.0016479492
124 121    0    0     -0.3974577426     -9.7832069396     -0.3160507440     -0.3241328954     -0.0638169670     -0.0750090599     56.3899307250     75.5551757812     -42.5076942443
125  73    0    0     -0.3974577426     -9.7832069396     -0.3160507440     -0.3241328954     -0.0638169670     -0.0750090599     56.3899307250     75.5551757812     -42.5076942443
126  25    0    0     -0.3974577426     -9.8119382858     -0.3136564254     -0.2921744823     -0.0558273601     -0.0925861930     56.3899307250     75.5551757812     -42.5076942443
126 234    0    0     -0.3639371871     -9.8406705856     -0.3016848087     -0.2556886196     -0.0624853610     -0.1144244551     56.3899307250     75.5551757812     -42.5076942443
127 187    0    0     -0.3639371871     -9.8406705856     -0.3016848087     -0.2556886196     -0.0624853610     -0.1144244551     56.3899307250     75.5551757812     -42.5076942443
128 140    0    0     -0.3519655704     -9.8215160369     -0.2873188495     -0.2149416208     -0.0659475278     -0.1133591651     56.3899307250     75.5551757812     -42.5076942443
129  93    0    0     -0.3184450626     -9.7472915649     -0.2466153383     -0.2002940177     -0.0755350542     -0.1141581296     56.3899307250     75.5551757812     -42.5076942443
130  46    0    0     -0.3184450626     -9.7472915649     -0.2466153383     -0.2002940177     -0.0755350542     -0.1141581296     56.3899307250     75.5551757812     -42.5076942443
130 255    0    0     -0.2945018005     -9.7329254150     -0.2514039993     -0.2231975555     -0.0736708116     -0.1032389998     56.3899307250     75.5551757812     -42.5076942443
131 208    0    0     -0.2514039993     -9.7879953384     -0.2681642532     -0.2474326848     -0.0694096946     -0.0752753829     57.7909202575     75.9065933227     -43.5197830200
132 160    0    0     -0.2514039993     -9.7879953384     -0.2681642532     -0.2474326848     -0.0694096946     -0.0752753829     57.7909202575     75.9065933227     -43.5197830200
133 113    0    0     -0.2466153383     -9.8286991119     -0.3016848087     -0.2498295783     -0.0624853610     -0.0334631204     57.7909202575     75.9065933227     -43.5197830200
134  66    0    0     -0.2729529142     -9.8143329620     -0.3088677406     -0.2245291471     -0.0582242441     0.0024900994     57.7909202575     75.9065933227     -43.5197830200
135  18    0    0     -0.2729529142     -9.8143329620     -0.3088677406     -0.2245291471     -0.0582242441     0.0024900994     57.7909202575     75.9065933227     -43.5197830200
135 226    0    0     -0.2921074867     -9.7903900146     -0.2897131729     -0.1947012996     -0.0534304809     0.0158061075     57.7909202575     75.9065933227     -43.5197830200
136 178    0    0     -0.2825301933     -9.7832069396     -0.2633756160     -0.1715314388     -0.0486367177     0.0237957096     57.7909202575     75.9065933227     -43.5197830200
137 130    0    0     -0.2825301933     -9.7832069396     -0.2633756160     -0.1715314388     -0.0486367177     0.0237957096     57.7909202575     75.9065933227     -43.5197830200
138  83    0    0     -0.2849245071     -9.7808122634     -0.2442210197     -0.1640744781     -0.0465061521     0.0392422819     57.7909202575     75.9065933227     -43.5197830200
139  35    0    0     -0.3256280183     -9.7233486175     -0.1963345432     -0.1654060840     -0.0419787120     0.0610805416     57.7909202575     75.9065933227     -43.5197830200
139 243    0    0     -0.3256280183     -9.7233486175     -0.1963345432     -0.1654060840     -0.0419787120     0.0610805416     57.7909202575     75.9065933227     -43.5197830200
140 196    0    0     -0.3639371871     -9.7520809173     -0.2322494029     -0.1941686630     -0.0462398338     0.0522919654     55.5143089294     74.6766281127     -42.6763763427
141 149    0    0     -0.3878804397     -9.7448978424     -0.2130948066     -0.2130774021     -0.0542294406     0.0336495590     55.5143089294     74.6766281127     -42.6763763427
142 101    0    0     -0.3878804397     -9.7448978424     -0.2130948066     -0.2130774021     -0.0542294406     0.0336495590     55.5143089294     74.6766281127     -42.6763763427
143  54    0    0     -0.4046407222     -9.7640523910     -0.2346437215     -0.2213333129     -0.0640832853     -0.0062984657     55.5143089294     74.6766281127     -42.6763763427
144   6    0    0     -0.3423882961     -9.7568693161     -0.2011231899     -0.2160068988     -0.0696760082     -0.0467791318     55.5143089294     74.6766281127     -42.6763763427
144 215    0    0     -0.3423882961     -9.7568693161     -0.2011231899     -0.2160068988     -0.0696760082     -0.0467791318     55.5143089294     74.6766281127     -42.6763763427
145 168    0    0     -0.3184450626     -9.7832069396     -0.1891515731     -0.2032235383     -0.0654148817     -0.0523718547     55.5143089294     74.6766281127     -42.6763763427
146 121    0    0     -0.2897131729     -9.7975721359     -0.2226721048     -0.1968318462     -0.0608874416     -0.0302672815     55.5143089294     74.6766281127     -42.6763763427
147  75    0    0     -0.2897131729     -9.7975721359     -0.2226721048     -0.1968318462     -0.0608874416     -0.0302672815     55.5143089294     74.6766281127     -42.6763763427
148  28    0    0     -0.3136564254     -9.7832069396     -0.2083061695     -0.1899075412     -0.0550283956     0.0014248182     56.3899307250     76.6094360351     -42.5076942443
148 236    0    0     -0.3567542552     -9.7568693161     -0.1747856235     -0.1827168941     -0.0510335969     0.0171377077     56.3899307250     76.6094360351     -42.5076942443
149 188    0    0     -0.3567542552     -9.7568693161     -0.1747856235     -0.1827168941     -0.0510335969     0.0171377077     56.3899307250     76.6094360351     -42.5076942443
150 141    0    0     -0.3519655704     -9.7401084899     -0.1580253696     -0.1952339363     -0.0563600015     0.0080828218     56.3899307250     76.6094360351     -42.5076942443
151  93    0    0     -0.3615428924     -9.7712354660     -0.1723913097     -0.2093488931     -0.0552947139     0.0022237784     56.3899307250     76.6094360351     -42.5076942443
152  46    0    0     -0.3615428924     -9.7712354660     -0.1723913097     -0.2093488931     -0.0552947139     0.0022237784     56.3899307250     76.6094360351     -42.5076942443
152 254    0    0     -0.3543598890     -9.7712354660     -0.1699969768     -0.2152079582     -0.0558273601     -0.0047005453     56.3899307250     76.6094360351     -42.5076942443
153 206    0    0     -0.3711201906     -9.7425031661     -0.1484480619     -0.2117457866     -0.0611537647     -0.0188155155     56.3899307250     76.6094360351     -42.5076942443
