# Supplementary material for: A localization method for wireless capsule endoscopy using side wall cameras and IMU sensor
Source: Sci Rep. 2021 May 27;11:11204. doi: 10.1038/s41598-021-90523-w (PMC8160358; doi:10.1038/s41598-021-90523-w)
Supplement: Supplementary file 1 — Supplementary Information. [file 41598_2021_90523_MOESM1_ESM.zip › data/T_4]

195  28    0    0     0.4405555725     -9.7664461135     0.7087197780     -0.2516938209     -0.0797961711     -0.0382568836     55.5143089294     79.2450790405     -64.2675857543
195 236    0    0     0.4405555725     -9.7664461135     0.7087197780     -0.2516938209     -0.0797961711     -0.0382568836     55.5143089294     79.2450790405     -64.2675857543
196 189    0    0     0.4166123390     -9.8095445632     0.7518176555     -0.2405083656     -0.0702086448     -0.0204134345     55.5143089294     79.2450790405     -64.2675857543
197 141    0    0     0.3878804397     -9.7305316925     0.7566062927     -0.2298555612     -0.0614200830     -0.0137554299     55.5143089294     79.2450790405     -64.2675857543
198  93    0    0     0.3878804397     -9.7305316925     0.7566062927     -0.2298555612     -0.0614200830     -0.0137554299     55.5143089294     79.2450790405     -64.2675857543
199  45    0    0     0.3615428924     -9.7377147674     0.7590005874     -0.2242628335     -0.0691433668     -0.0161523103     55.5143089294     79.2450790405     -64.2675857543
199 253    0    0     0.3974577426     -9.7329254150     0.7661836147     -0.2200017213     -0.0734044933     -0.0262724781     55.5143089294     79.2450790405     -64.2675857543
200 206    0    0     0.3974577426     -9.7329254150     0.7661836147     -0.2200017213     -0.0734044933     -0.0262724781     55.5143089294     79.2450790405     -64.2675857543
201 158    0    0     0.4166123390     -9.7425031661     0.7637892246     -0.2231975555     -0.0747360897     -0.0281367187     55.5143089294     79.2450790405     -64.2675857543
202 111    0    0     0.4094293594     -9.7784175872     0.7566062927     -0.2287902832     -0.0747360897     -0.0315988802     55.5143089294     79.2450790405     -64.2675857543
203  63    0    0     0.4094293594     -9.7784175872     0.7566062927     -0.2287902832     -0.0747360897     -0.0315988802     55.5143089294     79.2450790405     -64.2675857543
204  15    0    0     0.3974577426     -9.7448978424     0.7206914424     -0.2330513954     -0.0760676908     -0.0374579238     56.9153022766     77.8394012451     -64.9423065185
204 224    0    0     0.4309782505     -9.7425031661     0.7518176555     -0.2295892477     -0.0699423265     -0.0292019987     56.9153022766     77.8394012451     -64.9423065185
205 176    0    0     0.4309782505     -9.7425031661     0.7518176555     -0.2295892477     -0.0699423265     -0.0292019987     56.9153022766     77.8394012451     -64.9423065185
206 129    0    0     0.3902747631     -9.7089824676     0.7637892246     -0.2301218748     -0.0659475278     -0.0220113539     56.9153022766     77.8394012451     -64.9423065185
207  81    0    0     0.4070350170     -9.7568693161     0.7733665466     -0.2351819515     -0.0752687358     -0.0209460735     56.9153022766     77.8394012451     -64.9423065185
208  34    0    0     0.4070350170     -9.7568693161     0.7733665466     -0.2351819515     -0.0752687358     -0.0209460735     56.9153022766     77.8394012451     -64.9423065185
208 242    0    0     0.4094293594     -9.7903900146     0.7254800796     -0.2383778095     -0.0781982517     -0.0230766344     56.9153022766     77.8394012451     -64.9423065185
209 194    0    0     0.4022463798     -9.7736291885     0.7542119503     -0.2309208393     -0.0760676908     -0.0321315240     56.9153022766     77.8394012451     -64.9423065185
210 147    0    0     0.4022463798     -9.7736291885     0.7542119503     -0.2309208393     -0.0760676908     -0.0321315240     56.9153022766     77.8394012451     -64.9423065185
211  99    0    0     0.3591485500     -9.7544746398     0.7302687168     -0.2295892477     -0.1021670699     -0.0230766344     58.1411705017     78.7179489135     -66.1230773925
212  51    0    0     0.4644988059     -9.7592630386     0.8451962471     -0.2346493244     -0.1248042821     -0.0172175908     58.1411705017     78.7179489135     -66.1230773925
213   4    0    0     0.4644988059     -9.7592630386     0.8451962471     -0.2346493244     -0.1248042821     -0.0172175908     58.1411705017     78.7179489135     -66.1230773925
213 212  -32  -19     0.4812590599     -9.7113771438     0.7446346759     -0.2365135669     -0.0907153034     -0.0062984657     58.1411705017     78.7179489135     -66.1230773925
214 165    0    0     0.3304166793     -9.7927837371     0.7326630592     -0.2359809398     -0.0704749679     0.0019574584     58.1411705017     78.7179489135     -66.1230773925
215 117   -8   -1     0.3304166793     -9.7927837371     0.7326630592     -0.2359809398     -0.0704749679     0.0019574584     58.1411705017     78.7179489135     -66.1230773925
216  70    0    0     0.3663315296     -9.7808122634     0.7111141681     -0.2202680349     -0.0712739276     -0.0206797552     58.1411705017     78.7179489135     -66.1230773925
217  22   -1   -1     0.5243568897     -9.7233486175     0.7853381633     -0.2168058872     -0.1114882707     -0.0060321464     58.1411705017     78.7179489135     -66.1230773925
217 231    0    0     0.5243568897     -9.7233486175     0.7853381633     -0.2168058872     -0.1114882707     -0.0060321464     58.1411705017     78.7179489135     -66.1230773925
218 183   63   -1     0.4309782505     -9.7137708663     0.7661836147     -0.2192027568     -0.0853888988     -0.0052331852     57.0904235839     78.0151138305     -65.1109924316
219 136    0    0     0.3615428924     -9.7017993927     0.7829438209     -0.2290565967     -0.0630179977     0.0006258582     57.0904235839     78.0151138305     -65.1109924316
220  88    0    0     0.3615428924     -9.7017993927     0.7829438209     -0.2290565967     -0.0630179977     0.0006258582     57.0904235839     78.0151138305     -65.1109924316
221  40    0    0     0.3806974601     -9.6802511215     0.7661836147     -0.2439705371     -0.0678117656     -0.0033689441     57.0904235839     78.0151138305     -65.1109924316
221 248    0  -16     0.4046407222     -9.7448978424     0.7709722518     -0.2684719800     -0.0742034435     -0.0116248691     57.0904235839     78.0151138305     -65.1109924316
222 200    0    0     0.4046407222     -9.7448978424     0.7709722518     -0.2684719800     -0.0742034435     -0.0116248691     57.0904235839     78.0151138305     -65.1109924316
223 152    0   -1     0.3830918121     -9.8095445632     0.7590005874     -0.2895112514     -0.0699423265     -0.0241419172     57.0904235839     78.0151138305     -65.1109924316
224 104    0    0     0.4309782505     -9.7856006622     0.5890036106     -0.3054904937     -0.0694096946     -0.0422516918     57.0904235839     78.0151138305     -65.1109924316
225  56    0    1     0.4309782505     -9.7856006622     0.5890036106     -0.3054904937     -0.0694096946     -0.0422516918     57.0904235839     78.0151138305     -65.1109924316
226   8    0    0     0.4070350170     -9.6395473480     0.7135085105     -0.3206707239     -0.0805951309     -0.0507739305     56.0396804809     78.0151138305     -66.1230773925
226 215    0    0     0.4597101688     -9.9101057052     0.4094293594     -0.3339867591     -0.0784645748     -0.0323978424     56.0396804809     78.0151138305     -66.1230773925
227 167    0    0     0.4597101688     -9.9101057052     0.4094293594     -0.3339867591     -0.0784645748     -0.0323978424     56.0396804809     78.0151138305     -66.1230773925
228 119    0    0     0.4070350170     -9.8478536605     0.5794263362     -0.3246655464     -0.0739371299     -0.0236092782     56.0396804809     78.0151138305     -66.1230773925
229  71    0    0     0.4429498672     -9.8574304580     0.6009752750     -0.2727330923     -0.0771329689     -0.0238755965     56.0396804809     78.0151138305     -66.1230773925
230  23    0    0     0.4429498672     -9.8574304580     0.6009752750     -0.2727330923     -0.0771329689     -0.0238755965     56.0396804809     78.0151138305     -66.1230773925
230 231    0    0     0.3711201906     -9.8406705856     0.6321014881     -0.2242628335     -0.0747360897     -0.0454475307     56.0396804809     78.0151138305     -66.1230773925
231 183    0    0     0.3830918121     -9.7808122634     0.5530887603     -0.1811189651     -0.0888510608     -0.0760743522     56.0396804809     78.0151138305     -66.1230773925
232 135    0    0     0.3830918121     -9.7808122634     0.5530887603     -0.1811189651     -0.0888510608     -0.0760743522     56.0396804809     78.0151138305     -66.1230773925
233  87    0    0     0.5052022933     -9.8286991119     0.6704106330     -0.1448994255     -0.0736708116     -0.0704816246     56.0396804809     78.0151138305     -66.1230773925
234  39    0    0     0.4597101688     -9.7568693161     0.7159028053     -0.1265233516     -0.0499683189     -0.0297346382     56.0396804809     78.7179489135     -66.1230773925
234 247    0    0     0.4597101688     -9.7568693161     0.7159028053     -0.1265233516     -0.0499683189     -0.0297346382     56.0396804809     78.7179489135     -66.1230773925
235 199    0    0     0.4429498672     -9.6898279190     0.6775936126     -0.1313171148     -0.0204067802     0.0221977901     56.0396804809     78.7179489135     -66.1230773925
236 151    0    0     0.3806974601     -9.7041940689     0.7733665466     -0.1371761441     -0.0174772558     0.0493624496     56.0396804809     78.7179489135     -66.1230773925
237 104    0    0     0.3806974601     -9.7041940689     0.7733665466     -0.1371761441     -0.0174772558     0.0493624496     56.0396804809     78.7179489135     -66.1230773925
238  56    0    0     0.3088677406     -9.7137708663     0.7997041225     -0.1531553506     -0.0307932639     0.0589499759     56.0396804809     78.7179489135     -66.1230773925
239   7    0    0     0.3016848087     -9.7448978424     0.7925210952     -0.1640744781     -0.0379839086     0.0435034036     56.0396804809     78.7179489135     -66.1230773925
239 215    0    0     0.3016848087     -9.7448978424     0.7925210952     -0.1640744781     -0.0379839086     0.0435034036     56.0396804809     78.7179489135     -66.1230773925
240 167    0    0     0.3447826147     -9.7089824676     0.8691394805     -0.1741946458     -0.0518325567     0.0166050672     56.0396804809     78.7179489135     -66.1230773925
241 118    0    0     0.3663315296     -9.6347589492     0.8380132675     -0.2149416208     -0.0592895221     0.0080828218     56.7401771545     77.3122711181     -66.1230773925
242  71    0    0     0.3663315296     -9.6347589492     0.8380132675     -0.2149416208     -0.0592895221     0.0080828218     56.7401771545     77.3122711181     -66.1230773925
243  23    0    0     0.2921074867     -9.6970109939     0.8044927597     -0.2634119033     -0.0654148817     0.0075501813     56.7401771545     77.3122711181     -66.1230773925
243 231    0    0     0.4261896133     -9.7544746398     0.7901268005     -0.2823206138     -0.0768666505     -0.0065647864     56.7401771545     77.3122711181     -66.1230773925
244 184    0    0     0.4261896133     -9.7544746398     0.7901268005     -0.2823206138     -0.0768666505     -0.0065647864     56.7401771545     77.3122711181     -66.1230773925
245 136    0    0     0.3878804397     -9.7377147674     0.7494233131     -0.2977671813     -0.0688770484     -0.0089616689     56.7401771545     77.3122711181     -66.1230773925
246  89    0    0     0.2346437215     -9.7353200912     0.7542119503     -0.3145453691     -0.0702086448     -0.0145543909     56.7401771545     77.3122711181     -66.1230773925
247  41    0    0     0.2346437215     -9.7353200912     0.7542119503     -0.3145453691     -0.0702086448     -0.0145543909     56.7401771545     77.3122711181     -66.1230773925
247 250    0    0     0.5243568897     -9.7089824676     0.7518176555     -0.3156106472     -0.0952427387     -0.0249408769     56.7401771545     77.3122711181     -66.1230773925
248 202    0    0     0.3902747631     -9.8143329620     0.6536503314     -0.3339867591     -0.0598221588     -0.0185491924     57.0904235839     79.7722091674     -65.7857131958
249 155    0    0     0.3902747631     -9.8143329620     0.6536503314     -0.3339867591     -0.0598221588     -0.0185491924     57.0904235839     79.7722091674     -65.7857131958
250 108    0    0     0.3064734458     -9.8334875106     0.6225241661     -0.3185401439     -0.0622190427     -0.0185491924     57.0904235839     79.7722091674     -65.7857131958
251  60    0    0     0.3232336997     -9.7209539413     0.6464673995     -0.2945713806     -0.0787308931     -0.0398548107     57.0904235839     79.7722091674     -65.7857131958
252  12    0    0     0.3232336997     -9.7209539413     0.6464673995     -0.2945713806     -0.0787308931     -0.0398548107     57.0904235839     79.7722091674     -65.7857131958
252 221    0    0     0.4190066337     -9.7353200912     0.6680163383     -0.2729994297     -0.0965743446     -0.0510402584     57.0904235839     79.7722091674     -65.7857131958
253 173    0    0     0.4070350170     -9.7832069396     0.6799879074     -0.2748636722     -0.0912479400     -0.0347947239     57.0904235839     79.7722091674     -65.7857131958
254 125    0    0     0.4070350170     -9.7832069396     0.6799879074     -0.2748636722     -0.0912479400     -0.0347947239     57.0904235839     79.7722091674     -65.7857131958
255  77    0    0     0.4022463798     -9.7832069396     0.6512560367     -0.2634119033     -0.0837909698     -0.0241419172     57.0904235839     79.7722091674     -65.7857131958
  0  29    0    0     0.4142179965     -9.7784175872     0.6153411865     -0.2429052352     -0.0715402507     -0.0198807945     56.0396804809     78.0151138305     -65.1109924316
  0 237    0    0     0.4142179965     -9.7784175872     0.6153411865     -0.2429052352     -0.0715402507     -0.0198807945     56.0396804809     78.0151138305     -65.1109924316
  1 189    0    0     0.3471769332     -9.8286991119     0.5961865901     -0.2213333129     -0.0566263198     -0.0116248691     56.0396804809     78.0151138305     -65.1109924316
  2 141    0    0     0.3136564254     -9.8286991119     0.6105525493     -0.1835158443     -0.0582242441     -0.0313325595     56.0396804809     78.0151138305     -65.1109924316
  3  93    0    0     0.3136564254     -9.8286991119     0.6105525493     -0.1835158443     -0.0582242441     -0.0313325595     56.0396804809     78.0151138305     -65.1109924316
  4  46    0    0     0.4644988059     -9.7568693161     0.6751992702     -0.1627428770     -0.0752687358     -0.0409200859     56.0396804809     78.0151138305     -65.1109924316
  4 253    0    0     0.4094293594     -9.7329254150     0.6584390640     -0.1624765491     -0.0595558404     -0.0339957618     56.0396804809     78.0151138305     -65.1109924316
  5 205    0    0     0.4094293594     -9.7329254150     0.6584390640     -0.1624765491     -0.0595558404     -0.0339957618     56.0396804809     78.0151138305     -65.1109924316
  6 157    0    0     0.3112620830     -9.7712354660     0.6512560367     -0.1643407917     -0.0766003227     -0.0358600020     56.0396804809     78.0151138305     -65.1109924316
  7 108    0    0     0.3280223608     -9.7377147674     0.6799879074     -0.1419699096     -0.1301306724     -0.0086953468     56.0396804809     79.7722091674     -63.7615394592
  8  60    0    0     0.3280223608     -9.7377147674     0.6799879074     -0.1419699096     -0.1301306724     -0.0086953468     56.0396804809     79.7722091674     -63.7615394592
  9  12    0    0     0.5746376991     -9.7472915649     0.8068870544     -0.1286538963     -0.2076298713     0.0216651487     56.0396804809     79.7722091674     -63.7615394592
  9 220    0    0     0.4860476970     -9.7448978424     0.7949154853     -0.1411709547     -0.1170809984     -0.0028363041     56.0396804809     79.7722091674     -63.7615394592
 10 171    0    0     0.4860476970     -9.7448978424     0.7949154853     -0.1411709547     -0.1170809984     -0.0028363041     56.0396804809     79.7722091674     -63.7615394592
 11 123    0    0     0.3040791034     -9.7425031661     0.7685779571     -0.1547532653     -0.0611537647     -0.0036352646     56.0396804809     79.7722091674     -63.7615394592
 12  75    0    0     0.3639371871     -9.7305316925     0.7901268005     -0.1494268798     -0.0861878490     -0.0033689441     56.0396804809     79.7722091674     -63.7615394592
 13  27    0    0     0.3639371871     -9.7305316925     0.7901268005     -0.1494268798     -0.0861878490     -0.0033689441     56.0396804809     79.7722091674     -63.7615394592
 13 235    0    0     0.3184450626     -9.7281370162     0.7661836147     -0.1638081645     -0.0901826667     -0.0007057427     56.0396804809     79.7722091674     -63.7615394592
 14 187    0    0     0.3088677406     -9.7425031661     0.7613949298     -0.1619439125     -0.0995038700     -0.0204134345     56.0396804809     79.7722091674     -63.7615394592
 15 139    0    0     0.3088677406     -9.7425031661     0.7613949298     -0.1619439125     -0.0995038700     -0.0204134345     56.0396804809     79.7722091674     -63.7615394592
 16  91    0    0     0.4237952709     -9.7903900146     0.7973098278     -0.1448994255     -0.1453109359     -0.0118911897     55.8645591735     79.9479141235     -65.9543991088
 17  43    0    0     0.3974577426     -9.6970109939     0.6129468917     -0.1369098186     -0.1471751785     -0.0039015846     55.8645591735     79.9479141235     -65.9543991088
 17 252    0    0     0.3974577426     -9.6970109939     0.6129468917     -0.1369098186     -0.1471751785     -0.0039015846     55.8645591735     79.9479141235     -65.9543991088
 18 204    0    3     0.2059118509     -9.7113771438     0.7661836147     -0.1720640754     -0.1295980339     -0.0286693592     55.8645591735     79.9479141235     -65.9543991088
 19 157    0    6     0.2992904472     -9.7425031661     0.7901268005     -0.1968318462     -0.1764703989     -0.0353273630     55.8645591735     79.9479141235     -65.9543991088
 20 109    1    8     0.2992904472     -9.7425031661     0.7901268005     -0.1968318462     -0.1764703989     -0.0353273630     55.8645591735     79.9479141235     -65.9543991088
 21  61    2   11     0.4261896133     -9.7161655426     0.7182971000     -0.1989624214     -0.2124236106     -0.0281367187     55.8645591735     79.9479141235     -65.9543991088
 22  14    2   13     0.3519655704     -9.8598251342     0.9673068046     -0.2120121002     -0.1844599914     -0.0300009608     55.8645591735     79.9479141235     -65.9543991088
 22 222    3   14     0.3519655704     -9.8598251342     0.9673068046     -0.2120121002     -0.1844599914     -0.0300009608     55.8645591735     79.9479141235     -65.9543991088
 23 174    3   15     0.5243568897     -9.6371526718     0.6297071456     -0.1992287445     -0.1548984622     -0.0467791318     55.6894340515     78.7179489135     -66.1230773925
 24 127    3   18     0.3639371871     -9.6084213256     0.6584390640     -0.2783258199     -0.0544957590     -0.0766069889     55.6894340515     78.7179489135     -66.1230773925
 25  80    4   21     0.3639371871     -9.6084213256     0.6584390640     -0.2783258199     -0.0544957590     -0.0766069889     55.6894340515     78.7179489135     -66.1230773925
 26  32    5   25     0.3615428924     -9.8574304580     1.0175875425     -0.3366499423     -0.0491693544     -0.0600951385     55.6894340515     78.7179489135     -66.1230773925
 26 240    6   28     0.6249184608     -9.8406705856     0.9601238250     -0.2620803117     -0.0904489707     -0.0502412891     55.6894340515     78.7179489135     -66.1230773925
 27 192    5   27     0.6249184608     -9.8406705856     0.9601238250     -0.2620803117     -0.0904489707     -0.0502412891     55.6894340515     78.7179489135     -66.1230773925
 28 144    5   24     0.5363285064     -9.6682786941     0.5985808849     -0.2168058872     -0.0118845331     -0.0816670703     55.6894340515     78.7179489135     -66.1230773925
 29  97    5   24     0.4381612300     -9.7113771438     0.5842149734     -0.2535580396     0.0259329271     -0.0534371376     55.6894340515     78.7179489135     -66.1230773925
 30  49    4   27     0.4381612300     -9.7113771438     0.5842149734     -0.2535580396     0.0259329271     -0.0534371376     55.6894340515     78.7179489135     -66.1230773925
 31   2    4   31     0.4836534023     -9.8382759094     0.8068870544     -0.2594170808     -0.0020306854     -0.0307999229     56.7401771545     78.3665313720     -66.1230773925
 31 209    3   35     0.5028079986     -9.6898279190     0.6416787624     -0.2618139743     -0.0089550132     -0.0172175908     56.7401771545     78.3665313720     -66.1230773925
 32 162    3   36     0.5028079986     -9.6898279190     0.6416787624     -0.2618139743     -0.0089550132     -0.0172175908     56.7401771545     78.3665313720     -66.1230773925
 33 114    4   37     0.1723913097     -9.9603862762     1.0918116569     -0.2642108440     0.0171443643     -0.0140217518     56.7401771545     78.3665313720     -66.1230773925
 34  66    5   37     0.3950634002     -9.7161655426     0.6584390640     -0.1686019325     -0.0893836975     0.0224641108     56.7401771545     78.3665313720     -66.1230773925
 35  19    5   36     0.3950634002     -9.7161655426     0.6584390640     -0.1686019325     -0.0893836975     0.0224641108     56.7401771545     78.3665313720     -66.1230773925
 35 227    4   39     0.3567542552     -9.6706733703     0.7949154853     -0.1968318462     -0.1226737260     0.0024900994     56.7401771545     78.3665313720     -66.1230773925
 36 179    4   41     0.3591485500     -9.8478536605     1.0511081218     -0.2303881883     -0.1357234120     -0.0172175908     56.7401771545     78.3665313720     -66.1230773925
 37 131    3   43     0.3591485500     -9.8478536605     1.0511081218     -0.2303881883     -0.1357234120     -0.0172175908     56.7401771545     78.3665313720     -66.1230773925
 38  84    4   43     0.5339341640     -9.7951784133     0.9313919067     -0.1678029537     -0.1069608330     -0.0244082355     54.2884407043     78.3665313720     -64.7736282348
 39  36    5   41     0.4166123390     -9.7017993927     0.7781552314     -0.1632755041     -0.0550283956     -0.0201471138     54.2884407043     78.3665313720     -64.7736282348
 39 245    4   41     0.4166123390     -9.7017993927     0.7781552314     -0.1632755041     -0.0550283956     -0.0201471138     54.2884407043     78.3665313720     -64.7736282348
 40 197    5   37     0.4142179965     -9.7568693161     1.0247704982     -0.2018919467     -0.0267984604     -0.0124238300     54.2884407043     78.3665313720     -64.7736282348
 41 150    6   39     0.7637892246     -9.6922225952     0.9002656936     -0.1728630304     -0.0547620773     0.0016911385     54.2884407043     78.3665313720     -64.7736282348
 42 102    6   39     0.7637892246     -9.6922225952     0.9002656936     -0.1728630304     -0.0547620773     0.0016911385     54.2884407043     78.3665313720     -64.7736282348
 43  54    6   35     0.3352053165     -9.7448978424     0.6225241661     -0.1478289508     -0.0198741378     -0.0148207116     54.2884407043     78.3665313720     -64.7736282348
 44   6    5   37     0.5890036106     -9.5677175521     0.6488616943     -0.1928370571     -0.0483703947     0.0080828218     54.2884407043     78.3665313720     -64.7736282348
 44 214    3   38     0.5890036106     -9.5677175521     0.6488616943     -0.1928370571     -0.0483703947     0.0080828218     54.2884407043     78.3665313720     -64.7736282348
 45 166    2   42     0.4070350170     -9.7592630386     0.9170259475     -0.2253281116     -0.0132161355     -0.0230766344     54.2884407043     78.3665313720     -64.7736282348
 46 118    3   46     0.4716817855     -9.7137708663     0.7494233131     -0.2351819515     -0.0257331800     -0.0339957618     55.5143089294     78.5422439575     -64.2675857543
 47  71    3   48     0.4716817855     -9.7137708663     0.7494233131     -0.2351819515     -0.0257331800     -0.0339957618     55.5143089294     78.5422439575     -64.2675857543
 48  24    3   48     0.3854861259     -9.8789796829     1.0630797147     -0.2357146024     -0.0331901454     -0.0473117685     55.5143089294     78.5422439575     -64.2675857543
 48 232    3   49     0.3998520660     -9.8430643081     1.2258937358     -0.1936360168     -0.0915142631     -0.0347947239     55.5143089294     78.5422439575     -64.2675857543
 49 185    2   48     0.3998520660     -9.8430643081     1.2258937358     -0.1936360168     -0.0915142631     -0.0347947239     55.5143089294     78.5422439575     -64.2675857543
 50 137    1   44     0.4261896133     -9.6299695968     0.6608333587     -0.1526227092     -0.0547620773     -0.0563666582     55.5143089294     78.5422439575     -64.2675857543
 51  90    1   45     0.4166123390     -9.7113771438     0.8763224601     -0.2208006620     -0.0302606225     -0.0619593811     55.5143089294     78.5422439575     -64.2675857543
 52  42    2   45     0.4166123390     -9.7113771438     0.8763224601     -0.2208006620     -0.0302606225     -0.0619593811     55.5143089294     78.5422439575     -64.2675857543
 52 251    1   45     0.3280223608     -9.7185602188     1.0056159496     -0.2301218748     -0.0334564685     -0.0563666582     55.5143089294     78.5422439575     -64.2675857543
 53 203    1   48     0.2202777862     -9.8215160369     1.1133605241     -0.2109468221     -0.0512999153     -0.0510402584     55.5143089294     78.8936614990     -65.2796707153
 54 156    1   49     0.2202777862     -9.8215160369     1.1133605241     -0.2109468221     -0.0512999153     -0.0510402584     55.5143089294     78.8936614990     -65.2796707153
 55 108    3   47     0.5913979530     -9.7257432937     0.9266032218     -0.1829832172     -0.0813940906     -0.0329304814     55.5143089294     78.8936614990     -65.2796707153
 56  61    4   48     0.1819685935     -9.8981342315     1.0247704982     -0.1590144062     0.0016977972     -0.0550350570     55.5143089294     78.8936614990     -65.2796707153
 57  13    4   47     0.1819685935     -9.8981342315     1.0247704982     -0.1590144062     0.0016977972     -0.0550350570     55.5143089294     78.8936614990     -65.2796707153
 57 221    6   46     0.6153411865     -9.5749006271     0.7422403812     -0.1068156480     -0.1064281940     -0.0142880702     55.5143089294     78.8936614990     -65.2796707153
 58 173    5   47     0.5028079986     -9.7233486175     0.7159028053     -0.1480952739     -0.0797961711     -0.0350610446     55.5143089294     78.8936614990     -65.2796707153
 59 125    6   48     0.5028079986     -9.7233486175     0.7159028053     -0.1480952739     -0.0797961711     -0.0350610446     55.5143089294     78.8936614990     -65.2796707153
 60  77    6   51     0.4884420394     -9.5964498519     0.7566062927     -0.2154742717     -0.0321248650     -0.0672857809     55.5143089294     78.8936614990     -65.2796707153
 61  30    5   52     0.5004136562     -9.8286991119     1.1827958869     -0.2655424594     -0.0281300592     -0.0707479429     56.0396804809     78.7179489135     -64.4362640380
 61 238    4   54     0.5004136562     -9.8286991119     1.1827958869     -0.2655424594     -0.0281300592     -0.0707479429     56.0396804809     78.7179489135     -64.4362640380
 62 190    5   58     0.4597101688     -9.7065887451     0.8404075622     -0.2335840463     -0.0270647811     -0.0736774682     56.0396804809     78.7179489135     -64.4362640380
 63 142    5   59     0.3998520660     -9.6778564453     0.8260416984     -0.2178711652     -0.0505009555     -0.0531708145     56.0396804809     78.7179489135     -64.4362640380
 64  94    6   59     0.3998520660     -9.6778564453     0.8260416984     -0.2178711652     -0.0505009555     -0.0531708145     56.0396804809     78.7179489135     -64.4362640380
 65  46    8   60     0.6871709346     -9.7353200912     0.9481521606     -0.1973645019     -0.0763340091     -0.0289356803     56.0396804809     78.7179489135     -64.4362640380
 65 254    9   61     0.6392844200     -9.6754617691     0.6799879074     -0.2010929822     -0.0358533501     -0.0302672815     56.0396804809     78.7179489135     -64.4362640380
 66 205   12   63     0.6392844200     -9.6754617691     0.6799879074     -0.2010929822     -0.0358533501     -0.0302672815     56.0396804809     78.7179489135     -64.4362640380
 67 157   11   65     0.4836534023     -9.7808122634     0.7949154853     -0.2338503599     -0.0057591681     -0.0430506467     56.0396804809     78.7179489135     -64.4362640380
 68 110   10   65     0.2849245071     -9.8286991119     1.1205434799     -0.2402420520     -0.0483703947     -0.0582309007     56.5650520324     78.1908187866     -65.2796707153
 69  62   11   71     0.2849245071     -9.8286991119     1.1205434799     -0.2402420520     -0.0483703947     -0.0582309007     56.5650520324     78.1908187866     -65.2796707153
 70  14   10   74     0.5650603771     -9.7401084899     1.0080102682     -0.2024245738     -0.0928458595     -0.0497086477     56.5650520324     78.1908187866     -65.2796707153
 70 222   10   80     0.7087197780     -9.5629291534     0.5171739578     -0.2114794731     -0.0116182112     -0.0616930580     56.5650520324     78.1908187866     -65.2796707153
 71 175   12   91     0.7087197780     -9.5629291534     0.5171739578     -0.2114794731     -0.0116182112     -0.0616930580     56.5650520324     78.1908187866     -65.2796707153
 72 127   11   91     0.3998520660     -9.7975721359     1.0415308475     -0.2679393291     0.0102200400     -0.0635572957     56.5650520324     78.1908187866     -65.2796707153
 73  79   11   91     0.6943538665     -9.8263044357     1.0606853961     -0.2359809398     0.0035620367     -0.0696826648     56.5650520324     78.1908187866     -65.2796707153
 74  31   12   94     0.6943538665     -9.8263044357     1.0606853961     -0.2359809398     0.0035620367     -0.0696826648     56.5650520324     78.1908187866     -65.2796707153
 74 239   13   93     0.5698490142     -9.8239097595     1.4892693519     -0.1829832172     0.0677451992     -0.0758080244     56.5650520324     78.1908187866     -65.2796707153
 75 192   15   90     0.3567542552     -9.6634902954     0.8260416984     -0.1305181384     0.0469722175     -0.0582309007     54.9889373779     78.7179489135     -67.8098907470
 76 144   14   91     0.3567542552     -9.6634902954     0.8260416984     -0.1305181384     0.0469722175     -0.0582309007     54.9889373779     78.7179489135     -67.8098907470
 77  96   10   91     0.5961865901     -9.5725059509     1.1133605241     -0.1592807197     0.0072905158     -0.0169512724     54.9889373779     78.7179489135     -67.8098907470
 78  48    7   87     0.3567542552     -9.8263044357     1.2474426031     -0.1986961174     0.0096873970     -0.0331968021     54.9889373779     78.7179489135     -67.8098907470
 79   1    5   89     0.3567542552     -9.8263044357     1.2474426031     -0.1986961174     0.0096873970     -0.0331968021     54.9889373779     78.7179489135     -67.8098907470
 79 208    4   91     0.4094293594     -9.8717966079     1.3839191246     -0.1446331119     -0.0707412910     -0.0241419172     54.9889373779     78.7179489135     -67.8098907470
 80 161    5   87     0.7111141681     -9.5677175521     1.2522312402     -0.0764551448     -0.0254668593     -0.0169512724     54.9889373779     78.7179489135     -67.8098907470
 81 114    4   86     0.7111141681     -9.5677175521     1.2522312402     -0.0764551448     -0.0254668593     -0.0169512724     54.9889373779     78.7179489135     -67.8098907470
 82  67    5   86     0.7087197780     -9.5413799285     1.0630797147     -0.1347792625     0.0858549594     -0.0190818328     54.9889373779     78.7179489135     -67.8098907470
 83  19    6   81     0.2921074867     -9.7329254150     1.4294113159     -0.2215996265     0.1226071357     -0.0286693592     54.9889373779     78.7179489135     -67.8098907470
 83 227    5   84     0.2921074867     -9.7329254150     1.4294113159     -0.2215996265     0.1226071357     -0.0286693592     54.9889373779     78.7179489135     -67.8098907470
 84 179    4   82     0.5339341640     -9.8047552108     1.5658876895     -0.2002940177     0.0301940560     -0.0249408769     56.2148056030     79.2450790405     -67.6412124633
 85 131    2   79     0.5028079986     -9.7544746398     1.4725090026     -0.1427688598     -0.0036286079     -0.0369252872     56.2148056030     79.2450790405     -67.6412124633
 86  83    2   75     0.5028079986     -9.7544746398     1.4725090026     -0.1427688598     -0.0036286079     -0.0369252872     56.2148056030     79.2450790405     -67.6412124633
 87  35    1   68     0.6177354812     -9.4934930801     0.9720953941     -0.1491605520     -0.0283963823     -0.0334631204     56.2148056030     79.2450790405     -67.6412124633
 87 243    1   64     0.5626660346     -9.7065887451     1.3695532083     -0.2277250051     -0.0275974249     -0.0369252872     56.2148056030     79.2450790405     -67.6412124633
 88 195    3   60     0.5626660346     -9.7065887451     1.3695532083     -0.2277250051     -0.0275974249     -0.0369252872     56.2148056030     79.2450790405     -67.6412124633
 89 147    2   57     0.7159028053     -9.7640523910     1.5347615242     -0.1960328960     -0.0108192527     -0.0321315240     56.2148056030     79.2450790405     -67.6412124633
 90  99    2   52     0.3519655704     -9.5485630035     0.9936443328     -0.1872443199     -0.0060254898     -0.0323978424     56.2148056030     79.2450790405     -67.6412124633
 91  51    3   49     0.3519655704     -9.5485630035     0.9936443328     -0.1872443199     -0.0060254898     -0.0323978424     56.2148056030     79.2450790405     -67.6412124633
 92   3    2   53     0.1484480619     -9.3211021423     0.9433635711     -0.3489006757     -0.2337292194     0.0863809490     53.7630691528     78.1908187866     -64.9423065185
 92 211    4   60     0.1843629074     -9.7089824676     1.2737802267     -0.4844575881     -0.4848691463     0.1913110923     53.7630691528     78.1908187866     -64.9423065185
 93 164    6   71     0.1843629074     -9.7089824676     1.2737802267     -0.4844575881     -0.4848691463     0.1913110923     53.7630691528     78.1908187866     -64.9423065185
 94 116   10   81     1.3575814962     -9.5294084548     0.8380132675     -0.4993715763     -0.5423942565     0.2014312505     53.7630691528     78.1908187866     -64.9423065185
 95  69   15   79     0.6536503314     -9.8167276382     1.0870230197     -0.5486407756     -0.1450446128     -0.0166849517     53.7630691528     78.1908187866     -64.9423065185
 96  21   17   79     0.6536503314     -9.8167276382     1.0870230197     -0.5486407756     -0.1450446128     -0.0166849517     53.7630691528     78.1908187866     -64.9423065185
 96 229   18   78     0.2729529142     -9.7616577148     0.9697010993     -0.5270688533     -0.0923132228     -0.0401211214     53.7630691528     78.1908187866     -64.9423065185
 97 182   18   74     0.8164643287     -9.9747524261     1.3144837617     -0.4258671760     -0.1381202936     0.0024900994     53.7630691528     78.1908187866     -64.9423065185
 98 135   19   70     0.8164643287     -9.9747524261     1.3144837617     -0.4258671760     -0.1381202936     0.0024900994     53.7630691528     78.1908187866     -64.9423065185
 99  87   19   67     0.6560447216     -9.6994056701     0.8116757392     -0.3164096117     -0.0835246562     -0.0345284032     57.0904235839     78.7179489135     -65.4483566284
100  39   20   64     0.3806974601     -9.7472915649     0.9074486732     -0.3102842569     -0.0656812095     -0.0257398366     57.0904235839     78.7179489135     -65.4483566284
100 248   18   59     0.3806974601     -9.7472915649     0.9074486732     -0.3102842569     -0.0656812095     -0.0257398366     57.0904235839     78.7179489135     -65.4483566284
101 200   15   58     0.4764704227     -9.8550367355     1.0942059707     -0.2985661506     -0.0805951309     -0.0116248691     57.0904235839     78.7179489135     -65.4483566284
102 153   12   57     0.5746376991     -9.7281370162     0.7326630592     -0.2711351871     -0.0792635345     -0.0201471138     57.0904235839     78.7179489135     -65.4483566284
103 106   10   51     0.5746376991     -9.7281370162     0.7326630592     -0.2711351871     -0.0792635345     -0.0201471138     57.0904235839     78.7179489135     -65.4483566284
104  59   12   51     0.3878804397     -9.6778564453     0.6129468917     -0.2969682502     -0.0595558404     -0.0361263227     57.0904235839     78.7179489135     -65.4483566284
105  11   11   50     0.4333725929     -9.7808122634     0.6536503314     -0.2969682502     -0.0744697666     -0.0403874444     57.0904235839     78.7179489135     -65.4483566284
105 220   11   52     0.4333725929     -9.7808122634     0.6536503314     -0.2969682502     -0.0744697666     -0.0403874444     57.0904235839     78.7179489135     -65.4483566284
106 173   11   56     0.3663315296     -9.8071498870     0.5315398693     -0.2863154411     -0.0552947139     -0.0576982545     57.0904235839     78.3665313720     -64.0988998413
107 125   11   59     0.4597101688     -9.6227865219     0.1245048284     -0.2982998371     -0.0438429546     -0.0584972190     57.0904235839     78.3665313720     -64.0988998413
108  78   13   66     0.4597101688     -9.6227865219     0.1245048284     -0.2982998371     -0.0438429546     -0.0584972190     57.0904235839     78.3665313720     -64.0988998413
109  31   15   73     0.3878804397     -9.8933458328     0.7159028053     -0.3536944389     -0.0236026191     -0.0430506467     57.0904235839     78.3665313720     -64.0988998413
109 239   16   82     0.5339341640     -9.9005289077     0.4621044635     -0.3033599376     -0.0582242441     -0.0052331852     57.0904235839     78.3665313720     -64.0988998413
110 191   18   85     0.5339341640     -9.9005289077     0.4621044635     -0.3033599376     -0.0582242441     -0.0052331852     57.0904235839     78.3665313720     -64.0988998413
111 144   20   90     0.7566062927     -9.6036319732     0.0646467447     -0.2751299858     0.0064915604     0.0038217000     57.0904235839     78.3665313720     -64.0988998413
112  95   20   95     0.4381612300     -9.6610965728     0.3232336997     -0.3486343622     0.0680115127     -0.0065647864     57.0904235839     78.3665313720     -64.0988998413
113  48   19  104     0.4381612300     -9.6610965728     0.3232336997     -0.3486343622     0.0680115127     -0.0065647864     57.0904235839     78.3665313720     -64.0988998413
114   0   18  115     0.3328109979     -9.8861627578     0.8020984649     -0.3526291608     0.0091547632     0.0035553798     57.0904235839     78.3665313720     -64.0988998413
114 208   19  119     0.4740760803     -9.7448978424     0.3926690864     -0.3081536769     -0.0001664459     0.0136755466     57.0904235839     78.3665313720     -64.0988998413
115 160   22  125     0.4740760803     -9.7448978424     0.3926690864     -0.3081536769     -0.0001664459     0.0136755466     57.0904235839     78.3665313720     -64.0988998413
116 112   24  125     0.5315398693     -9.7903900146     0.6967482089     -0.3331877946     0.0419121408     0.0182029895     57.0904235839     78.3665313720     -64.0988998413
117  64   25  126     0.3830918121     -9.7185602188     0.3088677406     -0.3307909011     0.0485701465     0.0211325120     57.0904235839     78.3665313720     -64.0988998413
118  16   26  127     0.3830918121     -9.7185602188     0.3088677406     -0.3307909011     0.0485701465     0.0211325120     57.0904235839     78.3665313720     -64.0988998413
118 224   24  127     0.4812590599     -9.9077110290     0.4285839557     -0.3089526176     0.0158127665     0.0131429064     57.0904235839     78.3665313720     -64.0988998413
119 176   25  127     0.5698490142     -9.6778564453     0.5459058284     -0.2985661506     0.0163453998     0.0048869805     57.0904235839     78.3665313720     -64.0988998413
120 128   27  127     0.5698490142     -9.6778564453     0.5459058284     -0.2985661506     0.0163453998     0.0048869805     57.0904235839     78.3665313720     -64.0988998413
121  80   29  127     0.3878804397     -9.7185602188     0.3878804397     -0.2953703117     0.0235360431     -0.0094943084     57.0904235839     78.3665313720     -64.0988998413
122  32   28  127     0.3950634002     -9.6539134979     0.4046407222     -0.3188065052     0.0203402066     -0.0084290275     56.5650520324     77.8394012451     -64.2675857543
122 240   25  127     0.3950634002     -9.6539134979     0.4046407222     -0.3188065052     0.0203402066     -0.0084290275     56.5650520324     77.8394012451     -64.2675857543
123 193   25  127     0.5985808849     -9.7784175872     0.6704106330     -0.3547597169     0.0187422809     0.0136755466     56.5650520324     77.8394012451     -64.2675857543
124 145   21  127     0.4477385520     -9.8717966079     0.5913979530     -0.3259971380     0.0427110958     0.0003595380     56.5650520324     77.8394012451     -64.2675857543
125  97   20  127     0.4477385520     -9.8717966079     0.5913979530     -0.3259971380     0.0427110958     0.0003595380     56.5650520324     77.8394012451     -64.2675857543
126  49   23  127     0.5052022933     -9.7041940689     0.6512560367     -0.2921744823     0.0653483152     -0.0113585484     56.5650520324     77.8394012451     -64.2675857543
127   1   23  127     0.3184450626     -9.7233486175     0.6512560367     -0.2961692810     0.0568260669     -0.0241419172     56.5650520324     77.8394012451     -64.2675857543
127 210   28  127     0.3184450626     -9.7233486175     0.6512560367     -0.2961692810     0.0568260669     -0.0241419172     56.5650520324     77.8394012451     -64.2675857543
128 163   32  127     0.3998520660     -9.8909511566     0.9840670585     -0.2706025600     -0.0012317262     -0.0017710235     56.5650520324     77.8394012451     -64.2675857543
129 115   28  127     0.4237952709     -9.6132097244     0.7063254833     -0.2357146024     -0.0014980472     0.0216651487     55.1640625000     78.8936614990     -63.9302215576
130  67   27  127     0.4237952709     -9.6132097244     0.7063254833     -0.2357146024     -0.0014980472     0.0216651487     55.1640625000     78.8936614990     -63.9302215576
131  19   24  127     0.6033696174     -9.6587018966     0.5961865901     -0.3073547124     0.0206065297     0.0331169128     55.1640625000     78.8936614990     -63.9302215576
131 227   20  127     0.4597101688     -9.9005289077     1.1612470149     -0.3686083555     0.0512333440     -0.0041679053     55.1640625000     78.8936614990     -63.9302215576
132 178   21  125     0.4597101688     -9.9005289077     1.1612470149     -0.3686083555     0.0512333440     -0.0041679053     55.1640625000     78.8936614990     -63.9302215576
133 130   18  119     0.4884420394     -9.8933458328     1.1660356521     -0.2788584709     0.0347214961     -0.0225439977     55.1640625000     78.8936614990     -63.9302215576
134  83   15  112     0.3591485500     -9.6898279190     0.6536503314     -0.2263934135     0.0373847007     -0.0374579238     55.1640625000     78.8936614990     -63.9302215576
135  35   13  102     0.3591485500     -9.6898279190     0.6536503314     -0.2263934135     0.0373847007     -0.0374579238     55.1640625000     78.8936614990     -63.9302215576
135 243   10   95     0.3160507440     -9.6874332427     0.6895652294     -0.2556886196     -0.0073570909     -0.0281367187     55.1640625000     78.8936614990     -63.9302215576
136 195   10   92     0.5219625949     -9.6682786941     0.5746376991     -0.2804563999     -0.0238689398     -0.0422516918     56.9153022766     79.9479141235     -63.2554969787
137 148   10   89     0.5219625949     -9.6682786941     0.5746376991     -0.2804563999     -0.0238689398     -0.0422516918     56.9153022766     79.9479141235     -63.2554969787
138 101   11   92     0.3567542552     -9.7975721359     0.5099909305     -0.3246655464     -0.0441092681     -0.0483770513     56.9153022766     79.9479141235     -63.2554969787
139  53   12   92     0.4932306766     -9.8957395553     0.6871709346     -0.3054904937     -0.1072271466     -0.0427843284     56.9153022766     79.9479141235     -63.2554969787
140   6   11   89     0.4932306766     -9.8957395553     0.6871709346     -0.3054904937     -0.1072271466     -0.0427843284     56.9153022766     79.9479141235     -63.2554969787
140 214   11   84     0.4022463798     -9.7089824676     0.3615428924     -0.2466337203     -0.1351907730     -0.0529044914     56.9153022766     79.9479141235     -63.2554969787
141 167   10   80     0.4333725929     -9.7137708663     0.3974577426     -0.2594170808     -0.1477078199     -0.0635572957     56.9153022766     79.9479141235     -63.2554969787
142 120   10   79     0.4333725929     -9.7137708663     0.3974577426     -0.2594170808     -0.1477078199     -0.0635572957     56.9153022766     79.9479141235     -63.2554969787
143  73   10   80     0.5315398693     -9.7903900146     0.3399939537     -0.2847175121     -0.1474414920     -0.0470454454     56.9153022766     79.9479141235     -63.2554969787
144  26   10   83     0.5578774452     -9.9220771789     0.6823822021     -0.2604823589     -0.1303970098     -0.0513065767     56.7401771545     78.3665313720     -62.0747261047
144 234   11   80     0.5578774452     -9.9220771789     0.6823822021     -0.2604823589     -0.1303970098     -0.0513065767     56.7401771545     78.3665313720     -62.0747261047
145 187   11   78     0.4764704227     -9.6778564453     0.3399939537     -0.2136100292     -0.0936448192     -0.0457138490     56.7401771545     78.3665313720     -62.0747261047
146 139   12   74     0.4956250190     -9.6706733703     0.4261896133     -0.2535580396     -0.0619527244     -0.0382568836     56.7401771545     78.3665313720     -62.0747261047
147  92   12   71     0.4956250190     -9.6706733703     0.4261896133     -0.2535580396     -0.0619527244     -0.0382568836     56.7401771545     78.3665313720     -62.0747261047
148  45   11   74     0.4477385520     -9.7592630386     0.5459058284     -0.2900439262     -0.0369186282     -0.0225439977     56.7401771545     78.3665313720     -62.0747261047
148 253   10   76     0.5315398693     -9.8286991119     0.5459058284     -0.2777931928     -0.0470387935     -0.0015047035     56.7401771545     78.3665313720     -62.0747261047
149 205   13   75     0.5315398693     -9.8286991119     0.5459058284     -0.2777931928     -0.0470387935     -0.0015047035     56.7401771545     78.3665313720     -62.0747261047
150 158   13   74     0.4405555725     -9.8310928344     0.5626660346     -0.2447694778     -0.0723392057     0.0104797029     56.7401771545     78.3665313720     -62.0747261047
151 110   12   69     0.5123852729     -9.8047552108     0.4214009761     -0.2048214673     -0.1098903541     0.0062185816     56.7401771545     78.3665313720     -62.0747261047
152  63   12   61     0.5123852729     -9.8047552108     0.4214009761     -0.2048214673     -0.1098903541     0.0062185816     56.7401771545     78.3665313720     -62.0747261047
153  15   10   57     0.5147795677     -9.6802511215     0.3352053165     -0.2223985910     -0.0867204952     -0.0201471138     56.0396804809     77.6636886596     -61.4000015258
153 223    9   53     0.4094293594     -9.7712354660     0.4333725929     -0.2434378862     -0.0856552219     -0.0446485710     56.0396804809     77.6636886596     -61.4000015258
154 176   10   51     0.4094293594     -9.7712354660     0.4333725929     -0.2434378862     -0.0856552219     -0.0446485710     56.0396804809     77.6636886596     -61.4000015258
155 128   12   50     0.4788647174     -9.7257432937     0.2418267011     -0.2349156379     -0.1114882707     -0.0465128135     56.0396804809     77.6636886596     -61.4000015258
156  81   13   50     0.4190066337     -9.8143329620     0.3423882961     -0.2567538976     -0.1240053176     -0.0369252872     56.0396804809     77.6636886596     -61.4000015258
157  33   12   55     0.4190066337     -9.8143329620     0.3423882961     -0.2567538976     -0.1240053176     -0.0369252872     56.0396804809     77.6636886596     -61.4000015258
157 241   10   57     0.6129468917     -9.7975721359     0.5123852729     -0.2506285190     -0.1407834911     -0.0198807945     56.0396804809     77.6636886596     -61.4000015258
158 193   10   59     0.6249184608     -9.7640523910     0.3495712518     -0.2085499525     -0.1077597856     -0.0137554299     56.0396804809     77.6636886596     -61.4000015258
159 146    9   58     0.6249184608     -9.7640523910     0.3495712518     -0.2085499525     -0.1077597856     -0.0137554299     56.0396804809     77.6636886596     -61.4000015258
160  98    7   56     0.5961865901     -9.6395473480     0.1891515731     -0.2197354078     -0.0491693544     -0.0092279872     55.6894340515     76.6094360351     -61.0626373291
161  50    7   56     0.6105525493     -9.7951784133     0.4860476970     -0.2612813472     -0.0137487721     -0.0081627073     55.6894340515     76.6094360351     -61.0626373291
162   3    7   55     0.6105525493     -9.7951784133     0.4860476970     -0.2612813472     -0.0137487721     -0.0081627073     55.6894340515     76.6094360351     -61.0626373291
162 211    6   57     0.5075965881     -9.7281370162     0.2226721048     -0.2543570041     0.0339225339     -0.0052331852     55.6894340515     76.6094360351     -61.0626373291
163 163    6   58     0.3878804397     -9.8310928344     0.5530887603     -0.2676730155     0.0195412454     -0.0004394227     55.6894340515     76.6094360351     -61.0626373291
164 115    7   56     0.3878804397     -9.8310928344     0.5530887603     -0.2676730155     0.0195412454     -0.0004394227     55.6894340515     76.6094360351     -61.0626373291
165  67    7   57     0.3902747631     -9.7592630386     0.3687258243     -0.2463674068     -0.0473051118     0.0027564194     55.6894340515     76.6094360351     -61.0626373291
166  19    6   56     0.5722434043     -9.7879953384     0.5315398693     -0.2508948326     -0.0843236160     -0.0076300668     55.6894340515     76.6094360351     -61.0626373291
166 227    6   55     0.5722434043     -9.7879953384     0.5315398693     -0.2508948326     -0.0843236160     -0.0076300668     55.6894340515     76.6094360351     -61.0626373291
167 179    6   54     0.5387228012     -9.7448978424     0.3663315296     -0.2381114721     -0.0885847282     -0.0233429551     56.0396804809     78.0151138305     -61.4000015258
168 132    5   50     0.4621044635     -9.7664461135     0.3591485500     -0.2503622055     -0.0933784961     -0.0363926434     56.0396804809     78.0151138305     -61.4000015258
169  84    5   48     0.4621044635     -9.7664461135     0.3591485500     -0.2503622055     -0.0933784961     -0.0363926434     56.0396804809     78.0151138305     -61.4000015258
170  36    5   45     0.4237952709     -9.7592630386     0.2250664234     -0.2530254125     -0.0963080215     -0.0446485710     56.0396804809     78.0151138305     -61.4000015258
170 244    6   48     0.5315398693     -9.7856006622     0.3854861259     -0.2636782169     -0.1122872352     -0.0377242445     56.0396804809     78.0151138305     -61.4000015258
171 196    6   50     0.5315398693     -9.7856006622     0.3854861259     -0.2636782169     -0.1122872352     -0.0377242445     56.0396804809     78.0151138305     -61.4000015258
172 148    6   51     0.4214009761     -9.7616577148     0.2298550844     -0.2556886196     -0.1186789150     -0.0334631204     56.0396804809     78.0151138305     -61.4000015258
173 100    7   53     0.5722434043     -9.7640523910     0.2921074867     -0.2700698852     -0.1399845361     -0.0305335998     56.0396804809     78.0151138305     -61.4000015258
174  52    6   54     0.5722434043     -9.7640523910     0.2921074867     -0.2700698852     -0.1399845361     -0.0305335998     56.0396804809     78.0151138305     -61.4000015258
175   4    6   54     0.6608333587     -9.8502473831     0.4597101688     -0.2658087968     -0.1096240282     -0.0233429551     56.0396804809     77.3122711181     -62.4120903015
175 212    7   51     0.5818206787     -9.7808122634     0.3304166793     -0.2378451585     -0.0675454425     -0.0102932679     56.0396804809     77.3122711181     -62.4120903015
176 164    6   49     0.5818206787     -9.7808122634     0.3304166793     -0.2378451585     -0.0675454425     -0.0102932679     56.0396804809     77.3122711181     -62.4120903015
177 117    5   45     0.5794263362     -9.6898279190     0.3567542552     -0.2413073062     -0.0374512672     -0.0254735183     56.0396804809     77.3122711181     -62.4120903015
178  69    4   46     0.4573158264     -9.7520809173     0.3926690864     -0.2655424594     -0.0238689398     -0.0307999229     56.0396804809     77.3122711181     -62.4120903015
179  21    2   46     0.4573158264     -9.7520809173     0.3926690864     -0.2655424594     -0.0238689398     -0.0307999229     56.0396804809     77.3122711181     -62.4120903015
179 229    3   45     0.4716817855     -9.8406705856     0.4405555725     -0.2556886196     -0.0491693544     -0.0228103160     56.0396804809     77.3122711181     -62.4120903015
180 182    3   44     0.4764704227     -9.7808122634     0.2945018005     -0.2402420520     -0.0680780887     -0.0148207116     56.0396804809     77.3122711181     -62.4120903015
181 133    3   42     0.4764704227     -9.7808122634     0.2945018005     -0.2402420520     -0.0680780887     -0.0148207116     56.0396804809     77.3122711181     -62.4120903015
182  85    4   40     0.5554831027     -9.7927837371     0.3926690864     -0.2410409927     -0.0670128107     -0.0225439977     54.9889373779     77.6636886596     -61.4000015258
183  37    4   36     0.5075965881     -9.7472915649     0.2298550844     -0.2362472534     -0.0632843255     -0.0313325595     54.9889373779     77.6636886596     -61.4000015258
183 246    4   38     0.5075965881     -9.7472915649     0.2298550844     -0.2362472534     -0.0632843255     -0.0313325595     54.9889373779     77.6636886596     -61.4000015258
184 198    4   37     0.5602717399     -9.7736291885     0.3399939537     -0.2447694778     -0.0614200830     -0.0302672815     54.9889373779     77.6636886596     -61.4000015258
185 151    4   36     0.5243568897     -9.7568693161     0.3064734458     -0.2346493244     -0.0829920196     -0.0329304814     54.9889373779     77.6636886596     -61.4000015258
186 103    4   36     0.5243568897     -9.7568693161     0.3064734458     -0.2346493244     -0.0829920196     -0.0329304814     54.9889373779     77.6636886596     -61.4000015258
187  56    5   34     0.5650603771     -9.7712354660     0.2585869789     -0.2295892477     -0.0997701835     -0.0379905652     54.9889373779     77.6636886596     -61.4000015258
188   8    5   33     0.6153411865     -9.7425031661     0.2609812974     -0.2367798805     -0.0811277770     -0.0329304814     54.9889373779     77.6636886596     -61.4000015258
188 216    4   31     0.6153411865     -9.7425031661     0.2609812974     -0.2367798805     -0.0811277770     -0.0329304814     54.9889373779     77.6636886596     -61.4000015258
189 168    4   32     0.6608333587     -9.7496862411     0.2945018005     -0.2439705371     -0.0622190427     -0.0148207116     54.9889373779     77.6636886596     -61.4000015258
190 121    3   32     0.5794263362     -9.7448978424     0.4046407222     -0.2492969274     -0.0395818281     0.0054196214     56.9153022766     78.5422439575     -61.2313194274
191  73    2   31     0.5794263362     -9.7448978424     0.4046407222     -0.2492969274     -0.0395818281     0.0054196214     56.9153022766     78.5422439575     -61.2313194274
192  26    2   32     0.5315398693     -9.7425031661     0.3591485500     -0.2514275074     -0.0148140563     0.0048869805     56.9153022766     78.5422439575     -61.2313194274
192 234    1   30     0.5339341640     -9.7856006622     0.3447826147     -0.2514275074     -0.0275974249     0.0096807441     56.9153022766     78.5422439575     -61.2313194274
193 186    1   28     0.5339341640     -9.7856006622     0.3447826147     -0.2514275074     -0.0275974249     0.0096807441     56.9153022766     78.5422439575     -61.2313194274
194 138    1   26     0.4692874431     -9.8191213607     0.4932306766     -0.2495632410     -0.0233362984     0.0016911385     56.9153022766     78.5422439575     -61.2313194274
195  91    0   22     0.5004136562     -9.7496862411     0.5985808849     -0.2314534664     -0.0169446172     -0.0118911897     56.9153022766     78.5422439575     -61.2313194274
196  44    0   20     0.5004136562     -9.7496862411     0.5985808849     -0.2314534664     -0.0169446172     -0.0118911897     56.9153022766     78.5422439575     -61.2313194274
196 253    0   16     0.4453442096     -9.7329254150     0.4788647174     -0.2279913187     -0.0246679019     -0.0150870313     56.9153022766     78.5422439575     -61.2313194274
197 205    0   11     0.5052022933     -9.7903900146     0.4429498672     -0.2223985910     -0.0483703947     -0.0230766344     56.2148056030     77.1365661621     -61.2313194274
198 158    0    8     0.5052022933     -9.7903900146     0.4429498672     -0.2223985910     -0.0483703947     -0.0230766344     56.2148056030     77.1365661621     -61.2313194274
199 110    0    4     0.4980193138     -9.7640523910     0.3112620830     -0.2154742717     -0.0696760082     -0.0379905652     56.2148056030     77.1365661621     -61.2313194274
200  62    0    2     0.5195682525     -9.7496862411     0.3160507440     -0.2386441230     -0.0752687358     -0.0547687339     56.2148056030     77.1365661621     -61.2313194274
201  15    0    1     0.5195682525     -9.7496862411     0.3160507440     -0.2386441230     -0.0752687358     -0.0547687339     56.2148056030     77.1365661621     -61.2313194274
201 223    0    0     0.5554831027     -9.7257432937     0.3160507440     -0.2724667787     -0.0781982517     -0.0614267349     56.2148056030     77.1365661621     -61.2313194274
202 176    0    0     0.5913979530     -9.7377147674     0.2633756160     -0.2996314525     -0.0864541816     -0.0523718547     56.2148056030     77.1365661621     -61.2313194274
203 129    0    0     0.5913979530     -9.7377147674     0.2633756160     -0.2996314525     -0.0864541816     -0.0523718547     56.2148056030     77.1365661621     -61.2313194274
204  82    0    0     0.5961865901     -9.7712354660     0.2514039993     -0.3068220853     -0.0821930503     -0.0281367187     56.2148056030     77.1365661621     -61.2313194274
205  34    0    0     0.5650603771     -9.8334875106     0.2107004880     -0.2900439262     -0.0710076093     -0.0047005453     55.1640625000     77.8394012451     -59.8818702697
205 241    0    0     0.5650603771     -9.8334875106     0.2107004880     -0.2900439262     -0.0710076093     -0.0047005453     55.1640625000     77.8394012451     -59.8818702697
206 192    0    0     0.5530887603     -9.7760238647     0.2130948066     -0.2698035717     -0.0638169670     0.0046206598     55.1640625000     77.8394012451     -59.8818702697
207 143    0    0     0.5267512321     -9.8023614883     0.1819685935     -0.2527590990     -0.0547620773     0.0104797029     55.1640625000     77.8394012451     -59.8818702697
208  95    0    0     0.5267512321     -9.8023614883     0.1819685935     -0.2527590990     -0.0547620773     0.0104797029     55.1640625000     77.8394012451     -59.8818702697
209  46    0    0     0.5506944656     -9.8646135330     0.1843629074     -0.2215996265     -0.0542294406     0.0035553798     55.1640625000     77.8394012451     -59.8818702697
209 253    0    0     0.5483001708     -9.7736291885     0.2298550844     -0.1933696937     -0.0475714349     -0.0036352646     55.1640625000     77.8394012451     -59.8818702697
210 205    0    0     0.5483001708     -9.7736291885     0.2298550844     -0.1933696937     -0.0475714349     -0.0036352646     55.1640625000     77.8394012451     -59.8818702697
211 157    0    0     0.5483001708     -9.7089824676     0.2490096569     -0.1893749046     -0.0526315212     -0.0023036637     55.1640625000     77.8394012451     -59.8818702697
212 108    0    0     0.5099909305     -9.7353200912     0.2394323587     -0.1970981788     -0.0555610418     -0.0078963871     56.2148056030     76.7851409912     -60.8939590454
213  60    0    0     0.5099909305     -9.7353200912     0.2394323587     -0.1970981788     -0.0555610418     -0.0078963871     56.2148056030     76.7851409912     -60.8939590454
214  12    0    0     0.5195682525     -9.7616577148     0.2514039993     -0.2082836389     -0.0603548049     -0.0212123966     56.2148056030     76.7851409912     -60.8939590454
214 220    0    0     0.5363285064     -9.7760238647     0.2418267011     -0.2261270761     -0.0691433668     -0.0355936813     56.2148056030     76.7851409912     -60.8939590454
215 173    0    0     0.5363285064     -9.7760238647     0.2418267011     -0.2261270761     -0.0691433668     -0.0355936813     56.2148056030     76.7851409912     -60.8939590454
216 125    0    0     0.5578774452     -9.7736291885     0.2394323587     -0.2338503599     -0.0712739276     -0.0401211214     56.2148056030     76.7851409912     -60.8939590454
217  78    0    0     0.5770320415     -9.7233486175     0.2514039993     -0.2410409927     -0.0710076093     -0.0385232019     56.2148056030     76.7851409912     -60.8939590454
218  30    0    0     0.5770320415     -9.7233486175     0.2514039993     -0.2410409927     -0.0710076093     -0.0385232019     56.2148056030     76.7851409912     -60.8939590454
218 237    0    0     0.5985808849     -9.7496862411     0.2298550844     -0.2548896789     -0.0720728874     -0.0156196713     56.2148056030     76.7851409912     -60.8939590454
219 190    0    0     0.5483001708     -9.8023614883     0.2394323587     -0.2615476608     -0.0667464828     0.0163387479     56.2148056030     76.7851409912     -60.8939590454
220 142    0    0     0.5483001708     -9.8023614883     0.2394323587     -0.2615476608     -0.0667464828     0.0163387479     56.2148056030     76.7851409912     -60.8939590454
221  93    0    0     0.5291455268     -9.7664461135     0.2130948066     -0.2508948326     -0.0632843255     0.0096807441     55.8645591735     78.1908187866     -59.8818702697
222  45    0    0     0.5506944656     -9.7401084899     0.2154891252     -0.2474326848     -0.0640832853     -0.0089616689     55.8645591735     78.1908187866     -59.8818702697
222 254    0    0     0.5506944656     -9.7401084899     0.2154891252     -0.2474326848     -0.0640832853     -0.0089616689     55.8645591735     78.1908187866     -59.8818702697
223 206    0    0     0.5267512321     -9.7520809173     0.2130948066     -0.2567538976     -0.0664801645     -0.0161523103     55.8645591735     78.1908187866     -59.8818702697
224 158    0    0     0.5267512321     -9.7784175872     0.2107004880     -0.2610150337     -0.0707412910     -0.0174839124     55.8645591735     78.1908187866     -59.8818702697
225 111    0    0     0.5267512321     -9.7784175872     0.2107004880     -0.2610150337     -0.0707412910     -0.0174839124     55.8645591735     78.1908187866     -59.8818702697
226  63    0    0     0.5387228012     -9.7784175872     0.1915459060     -0.2623466253     -0.0664801645     -0.0190818328     55.8645591735     78.1908187866     -59.8818702697
227  16    0    0     0.5411171436     -9.7903900146     0.2130948066     -0.2554223060     -0.0584905624     -0.0100269484     55.8645591735     78.1908187866     -59.8818702697
227 224    0    0     0.5411171436     -9.7903900146     0.2130948066     -0.2554223060     -0.0584905624     -0.0100269484     55.8645591735     78.1908187866     -59.8818702697
228 176    0    0     0.5171739578     -9.7808122634     0.1676026582     -0.2413073062     -0.0568926382     -0.0081627073     54.9889373779     79.0693664550     -61.4000015258
229 128    0    0     0.5459058284     -9.7808122634     0.1915459060     -0.2223985910     -0.0558273601     -0.0241419172     54.9889373779     79.0693664550     -61.4000015258
230  80    0    0     0.5459058284     -9.7808122634     0.1915459060     -0.2223985910     -0.0558273601     -0.0241419172     54.9889373779     79.0693664550     -61.4000015258
231  32    0    0     0.5530887603     -9.7784175872     0.1987288665     -0.2112131357     -0.0518325567     -0.0193481540     54.9889373779     79.0693664550     -61.4000015258
231 240    0    0     0.5530887603     -9.7568693161     0.2250664234     -0.2176048278     -0.0473051118     0.0011584982     54.9889373779     79.0693664550     -61.4000015258
232 191    0    0     0.5530887603     -9.7568693161     0.2250664234     -0.2176048278     -0.0473051118     0.0011584982     54.9889373779     79.0693664550     -61.4000015258
233 143    0    0     0.5506944656     -9.7496862411     0.1939402198     -0.2349156379     -0.0409134340     0.0272578716     54.9889373779     79.0693664550     -61.4000015258
234  95    0    0     0.5171739578     -9.8071498870     0.2035175085     -0.2370461940     -0.0244015789     0.0373780441     54.9889373779     79.0693664550     -61.4000015258
235  47    0    0     0.5171739578     -9.8071498870     0.2035175085     -0.2370461940     -0.0244015789     0.0373780441     54.9889373779     79.0693664550     -61.4000015258
235 254    0    0     0.4525271415     -9.7712354660     0.1628140068     -0.2215996265     -0.0275974249     0.0126102662     57.0904235839     79.4207916259     -60.0505523681
236 207    0    0     0.4716817855     -9.7065887451     0.2226721048     -0.2157405853     -0.0574252796     -0.0358600020     57.0904235839     79.4207916259     -60.0505523681
237 159    0    0     0.4716817855     -9.7065887451     0.2226721048     -0.2157405853     -0.0574252796     -0.0358600020     57.0904235839     79.4207916259     -60.0505523681
238 111    0    0     0.5722434043     -9.7017993927     0.2370380401     -0.2437041997     -0.0670128107     -0.0427843284     57.0904235839     79.4207916259     -60.0505523681
239  63    0    0     0.5411171436     -9.7951784133     0.2035175085     -0.2572865486     -0.0576915979     -0.0060321464     57.0904235839     79.4207916259     -60.0505523681
240  15    0    0     0.5411171436     -9.7951784133     0.2035175085     -0.2572865486     -0.0576915979     -0.0060321464     57.0904235839     79.4207916259     -60.0505523681
240 223    0    0     0.5052022933     -9.8502473831     0.1532367229     -0.2255944252     -0.0435766315     0.0142081856     57.0904235839     79.4207916259     -60.0505523681
241 176    0    0     0.4908363342     -9.8215160369     0.2250664234     -0.1811189651     -0.0403807926     0.0027564194     57.0904235839     79.4207916259     -60.0505523681
242 128    0    0     0.4908363342     -9.8215160369     0.2250664234     -0.1811189651     -0.0403807926     0.0027564194     57.0904235839     79.4207916259     -60.0505523681
243  80    0    0     0.5099909305     -9.7975721359     0.2154891252     -0.1571501493     -0.0470387935     -0.0164186334     54.8138122558     77.4879837036     -60.5565948486
244  32    0    0     0.9840670585     -9.7017993927     -0.1197161788     -0.1531553506     -0.0441092681     -0.0284030418     54.8138122558     77.4879837036     -60.5565948486
244 241    0    0     0.9840670585     -9.7017993927     -0.1197161788     -0.1531553506     -0.0441092681     -0.0284030418     54.8138122558     77.4879837036     -60.5565948486
245 193    0    1     0.4309782505     -9.7927837371     0.4501328468     -0.1992287445     0.0435100603     -0.0715469074     54.8138122558     77.4879837036     -60.5565948486
246 146    0    1     0.5219625949     -9.6610965728     0.2992904472     -0.2205343484     -0.0350543856     -0.0214787149     54.8138122558     77.4879837036     -60.5565948486
247  98    0    1     0.5219625949     -9.6610965728     0.2992904472     -0.2205343484     -0.0350543856     -0.0214787149     54.8138122558     77.4879837036     -60.5565948486
248  50    0    1     0.5411171436     -9.6922225952     0.2897131729     -0.2743310451     -0.0635506439     0.0024900994     54.8138122558     77.4879837036     -60.5565948486
249   3    0    0     0.5219625949     -9.7712354660     0.2322494029     -0.3206707239     -0.0518325567     0.0166050672     54.8138122558     77.4879837036     -60.5565948486
249 211    0    0     0.5219625949     -9.7712354660     0.2322494029     -0.3206707239     -0.0518325567     0.0166050672     54.8138122558     77.4879837036     -60.5565948486
250 163    0    0     0.4884420394     -9.8191213607     0.2059118509     -0.3353183269     -0.0377175855     0.0272578716     56.3899307250     77.6636886596     -60.3879127502
251 115    0    0     0.4932306766     -9.8191213607     0.1699969768     -0.3294593095     -0.0315922260     0.0275241947     56.3899307250     77.6636886596     -60.3879127502
252  67    0    0     0.4932306766     -9.8191213607     0.1699969768     -0.3294593095     -0.0315922260     0.0275241947     56.3899307250     77.6636886596     -60.3879127502
253  19    0    0     0.4644988059     -9.8382759094     0.1508424043     -0.2975008773     -0.0307932639     0.0107460248     56.3899307250     77.6636886596     -60.3879127502
253 227    0    0     0.4836534023     -9.8167276382     0.1676026582     -0.2535580396     -0.0342554283     0.0006258582     56.3899307250     77.6636886596     -60.3879127502
254 179    0    0     0.4836534023     -9.8167276382     0.1676026582     -0.2535580396     -0.0342554283     0.0006258582     56.3899307250     77.6636886596     -60.3879127502
255 131    0    0     1.5802536010     -9.7041940689     -0.2466153383     -0.2335840463     -0.0017643682     0.0080828218     56.3899307250     77.6636886596     -60.3879127502
  0  83    1    1     0.4357668876     -9.8526420593     0.2154891252     -0.2583518028     0.3029058933     -0.0758080244     56.3899307250     77.6636886596     -60.3879127502
  1  35    1    2     0.4357668876     -9.8526420593     0.2154891252     -0.2583518028     0.3029058933     -0.0758080244     56.3899307250     77.6636886596     -60.3879127502
  1 242    1    2     0.5195682525     -9.7688407897     0.1484480619     -0.2548896789     0.3010416507     -0.0124238300     56.3899307250     77.6636886596     -60.3879127502
  2 194    1    4     0.5578774452     -9.7377147674     0.1388707752     -0.2599497318     0.3292715787     -0.0124238300     56.5650520324     76.4337234497     -60.5565948486
  3 146    1    5     0.5578774452     -9.7377147674     0.1388707752     -0.2599497318     0.3292715787     -0.0124238300     56.5650520324     76.4337234497     -60.5565948486
  4  98    1    5     0.2777415513     -9.7856006622     0.2274607658     -0.2591507673     0.3138250112     -0.0329304814     56.5650520324     76.4337234497     -60.5565948486
  5  50    0    4     0.2083061695     -9.8119382858     0.2418267011     -0.2245291471     0.1833281421     -0.0377242445     56.5650520324     76.4337234497     -60.5565948486
  6   2    1    3     0.2083061695     -9.8119382858     0.2418267011     -0.2245291471     0.1833281421     -0.0377242445     56.5650520324     76.4337234497     -60.5565948486
  6 210    2    3     0.4094293594     -9.7568693161     0.2561926364     -0.1976308250     0.0192749233     -0.0446485710     56.5650520324     76.4337234497     -60.5565948486
  7 162    1    2     0.5195682525     -9.7329254150     0.1891515731     -0.2181374788     -0.0406471157     -0.0606277847     56.5650520324     76.4337234497     -60.5565948486
  8 115    0    1     0.5195682525     -9.7329254150     0.1891515731     -0.2181374788     -0.0406471157     -0.0606277847     56.5650520324     76.4337234497     -60.5565948486
  9  67    0    0     0.7853381633     -9.6682786941     0.0933786296     -0.2767279148     0.0203402066     -0.0845965862     56.5650520324     76.4337234497     -60.5565948486
 10  19    1    1     0.6249184608     -9.7329254150     0.1053502440     -0.3483680248     0.1982420730     -0.0768733072     56.9153022766     77.8394012451     -59.2071456909
 10 227    1    1     0.6249184608     -9.7329254150     0.1053502440     -0.3483680248     0.1982420730     -0.0768733072     56.9153022766     77.8394012451     -59.2071456909
 11 179    2    2     0.5554831027     -9.8071498870     0.1149275422     -0.3449058532     0.2725453853     -0.0521055316     56.9153022766     77.8394012451     -59.2071456909
 12 131    2    3     0.5363285064     -9.8071498870     0.1005615949     -0.2719341516     0.1598919630     0.0003595380     56.9153022766     77.8394012451     -59.2071456909
 13  83    3    3     0.5363285064     -9.8071498870     0.1005615949     -0.2719341516     0.1598919630     0.0003595380     56.9153022766     77.8394012451     -59.2071456909
 14  34    4    3     0.5339341640     -9.7903900146     0.0957729530     -0.2277250051     0.0954424858     0.0110123443     56.9153022766     77.8394012451     -59.2071456909
 14 242    1    1     0.6153411865     -9.7472915649     0.1197161788     -0.2215996265     0.1114217042     0.0030227396     56.9153022766     77.8394012451     -59.2071456909
 15 194    1    1     0.6153411865     -9.7472915649     0.1197161788     -0.2215996265     0.1114217042     0.0030227396     56.9153022766     77.8394012451     -59.2071456909
 16 146    1    2     0.4357668876     -9.8023614883     0.1747856235     -0.2367798805     0.1519023656     0.0008921783     56.9153022766     77.8394012451     -59.2071456909
 17  98    1    2     0.5291455268     -9.7329254150     0.0861956501     -0.2314534664     0.1162154555     -0.0017710235     56.2148056030     77.4879837036     -59.8818702697
 18  50    2    3     0.5291455268     -9.7329254150     0.0861956501     -0.2314534664     0.1162154555     -0.0017710235     56.2148056030     77.4879837036     -59.8818702697
 19   2    2    3     0.4549215316     -9.8023614883     0.1221105098     -0.2247954845     0.1345915555     -0.0451812076     56.2148056030     77.4879837036     -59.8818702697
 19 210    1    3     0.5411171436     -9.7664461135     0.1652083396     -0.2160068988     0.1348578810     -0.0627583408     56.2148056030     77.4879837036     -59.8818702697
 20 162    1    2     0.5411171436     -9.7664461135     0.1652083396     -0.2160068988     0.1348578810     -0.0627583408     56.2148056030     77.4879837036     -59.8818702697
 21 114    2    2     0.6991425037     -9.7425031661     0.0861956501     -0.2170722007     0.1550981998     -0.0094943084     56.2148056030     77.4879837036     -59.8818702697
 22  66    3    3     0.4788647174     -9.7975721359     0.1699969768     -0.2221322536     0.2536366462     0.0048869805     56.2148056030     77.4879837036     -59.8818702697
 23  17    4    3     0.4788647174     -9.7975721359     0.1699969768     -0.2221322536     0.2536366462     0.0048869805     56.2148056030     77.4879837036     -59.8818702697
 23 225    4    4     0.5171739578     -9.7927837371     0.1364764571     -0.1925707340     0.2421849012     0.0152734661     56.2148056030     77.4879837036     -59.8818702697
 24 177    3    4     0.5028079986     -9.7927837371     0.1340821266     -0.1707324886     0.2312657833     -0.0062984657     55.1640625000     78.5422439575     -57.5203323364
 25 129    3    5     0.5028079986     -9.7927837371     0.1340821266     -0.1707324886     0.2312657833     -0.0062984657     55.1640625000     78.5422439575     -57.5203323364
 26  81    4    5     0.6081582069     -9.7377147674     0.1795742750     -0.1672703170     0.2480439186     -0.0094943084     55.1640625000     78.5422439575     -57.5203323364
 27  32    4    5     0.6464673995     -9.7065887451     0.1915459060     -0.1973645019     0.3495119094     0.0139418661     55.1640625000     78.5422439575     -57.5203323364
 27 240    4    6     0.6464673995     -9.7065887451     0.1915459060     -0.1973645019     0.3495119094     0.0139418661     55.1640625000     78.5422439575     -57.5203323364
 28 191    5    7     0.5099909305     -9.7377147674     0.2298550844     -0.2306545257     0.4192877769     0.0259262704     55.1640625000     78.5422439575     -57.5203323364
 29 142    4    8     0.4309782505     -9.7903900146     0.1843629074     -0.2317197799     0.3966505813     0.0269915556     55.1640625000     78.5422439575     -57.5203323364
 30  94    4    8     0.4309782505     -9.7903900146     0.1843629074     -0.2317197799     0.3966505813     0.0269915556     55.1640625000     78.5422439575     -57.5203323364
 31  45    4    7     0.5554831027     -9.8191213607     0.1676026582     -0.2160068988     0.3942537117     0.0136755466     55.1640625000     78.5422439575     -57.5203323364
 31 252    4    7     0.5530887603     -9.7520809173     0.1699969768     -0.2208006620     0.4094339370     0.0110123443     55.1640625000     78.5422439575     -57.5203323364
 32 203    5    9     0.5530887603     -9.7520809173     0.1699969768     -0.2208006620     0.4094339370     0.0110123443     55.1640625000     78.5422439575     -57.5203323364
 33 154    5    8     0.5459058284     -9.7377147674     0.2585869789     -0.2514275074     0.4997164726     -0.0140217518     55.8645591735     78.1908187866     -56.8456077575
 34 106    5    8     0.5387228012     -9.7592630386     0.1723913097     -0.2764616012     0.5580406188     -0.0212123966     55.8645591735     78.1908187866     -56.8456077575
 35  58    6    9     0.5387228012     -9.7592630386     0.1723913097     -0.2764616012     0.5580406188     -0.0212123966     55.8645591735     78.1908187866     -56.8456077575
 36  10    7    8     0.5291455268     -9.7832069396     0.1891515731     -0.2735320568     0.6222238063     -0.0438496112     55.8645591735     78.1908187866     -56.8456077575
 36 218    6    8     0.5937922477     -9.7496862411     0.1388707752     -0.2785921335     0.6994566440     -0.0648889017     55.8645591735     78.1908187866     -56.8456077575
 37 170    7    9     0.5937922477     -9.7496862411     0.1388707752     -0.2785921335     0.6994566440     -0.0648889017     55.8645591735     78.1908187866     -56.8456077575
 38 122    7   10     0.6321014881     -9.7089824676     0.1939402198     -0.3108168840     0.8126426696     -0.0787375497     55.8645591735     78.1908187866     -56.8456077575
 39  75    5   10     0.6392844200     -9.7281370162     0.2705585718     -0.3379815578     0.8675046920     -0.0422516918     55.8645591735     78.1908187866     -56.8456077575
 40  26    5   10     0.6392844200     -9.7281370162     0.2705585718     -0.3379815578     0.8675046920     -0.0422516918     55.8645591735     78.1908187866     -56.8456077575
 40 234    6   10     0.4094293594     -9.8550367355     0.1364764571     -0.3451721906     0.8808206558     0.0355137944     56.5650520324     78.1908187866     -55.1587944030
 41 186    6   10     0.4740760803     -9.8837680816     0.0814070034     -0.3025609493     0.8962672233     -0.0015047035     56.5650520324     78.1908187866     -55.1587944030
 42 137    6    9     0.4740760803     -9.8837680816     0.0814070034     -0.3025609493     0.8962672233     -0.0015047035     56.5650520324     78.1908187866     -55.1587944030
 43  89    7    9     0.6871709346     -9.7257432937     0.1963345432     -0.2759289503     0.9735001564     -0.0326641607     56.5650520324     78.1908187866     -55.1587944030
 44  40    9   10     0.4932306766     -9.7568693161     0.2011231899     -0.2839185714     1.0536624193     0.0277905130     56.5650520324     78.1908187866     -55.1587944030
 44 248   10    9     0.4932306766     -9.7568693161     0.2011231899     -0.2839185714     1.0536624193     0.0277905130     56.5650520324     78.1908187866     -55.1587944030
 45 200   11    9     0.2968961238     -9.8071498870     0.0550694465     -0.2463674068     1.0312916040     0.0147408256     56.5650520324     78.1908187866     -55.1587944030
 46 152   11    9     0.5147795677     -9.7616577148     0.2370380401     -0.2205343484     0.9868160247     -0.0526381731     56.5650520324     78.1908187866     -55.1587944030
 47 104   11    8     0.5147795677     -9.7616577148     0.2370380401     -0.2205343484     0.9868160247     -0.0526381731     56.5650520324     78.1908187866     -55.1587944030
 48  56   11    8     0.5578774452     -9.7568693161     0.2442210197     -0.2663414239     0.9228992462     0.0168713865     56.7401771545     78.3665313720     -53.3032989501
 49   8   10    9     0.3088677406     -9.7808122634     0.1604196929     -0.2761952638     0.8917397499     0.0490961313     56.7401771545     78.3665313720     -53.3032989501
 49 216    9    9     0.3088677406     -9.7808122634     0.1604196929     -0.2761952638     0.8917397499     0.0490961313     56.7401771545     78.3665313720     -53.3032989501
 50 168    8    7     0.2801358699     -9.8023614883     0.2250664234     -0.2439705371     0.7878749370     0.0248609924     56.7401771545     78.3665313720     -53.3032989501
 51 119    8    6     0.2801358699     -9.8023614883     0.2250664234     -0.2439705371     0.7878749370     0.0248609924     56.7401771545     78.3665313720     -53.3032989501
 52  71    7    5     0.3471769332     -9.7832069396     0.2154891252     -0.2245291471     0.6017170906     0.0405738782     56.7401771545     78.3665313720     -53.3032989501
 53  23    6    4     0.3759088277     -9.7161655426     0.2514039993     -0.2263934135     0.5417950630     -0.0108259094     56.7401771545     78.3665313720     -53.3032989501
 53 230    6    4     0.3759088277     -9.7161655426     0.2514039993     -0.2263934135     0.5417950630     -0.0108259094     56.7401771545     78.3665313720     -53.3032989501
 54 182    6    4     0.4333725929     -9.7209539413     0.2083061695     -0.2588844537     0.5716229438     -0.0486433744     56.7401771545     78.3665313720     -53.3032989501
 55 135    6    5     0.4333725929     -9.7927837371     0.1292934894     -0.2895112514     0.6472578525     -0.0608941030     56.2148056030     78.1908187866     -50.7730789184
 56  87    8    5     0.4333725929     -9.7927837371     0.1292934894     -0.2895112514     0.6472578525     -0.0608941030     56.2148056030     78.1908187866     -50.7730789184
 57  39   11    5     0.6297071456     -9.7209539413     0.0885899734     -0.3068220853     0.7902718067     -0.0867271518     56.2148056030     78.1908187866     -50.7730789184
 57 246   13    7     0.2825301933     -9.8263044357     0.1963345432     -0.3225349903     0.9197033882     -0.0664868259     56.2148056030     78.1908187866     -50.7730789184
 58 198   15    6     0.2825301933     -9.8263044357     0.1963345432     -0.3225349903     0.9197033882     -0.0664868259     56.2148056030     78.1908187866     -50.7730789184
 59 151   17    7     0.0311262083     -9.3857488632     0.2633756160     -0.3142790555     0.9364815711     -0.0763406705     56.2148056030     78.1908187866     -50.7730789184
 60 103   16    8     0.4860476970     -9.7760238647     0.1963345432     -0.3251981735     1.0206387042     -0.0278703975     56.2148056030     78.1908187866     -50.7730789184
 61  55   16    8     0.4860476970     -9.7760238647     0.1963345432     -0.3251981735     1.0206387042     -0.0278703975     56.2148056030     78.1908187866     -50.7730789184
 62   6   17   10     0.3184450626     -9.7065887451     0.3232336997     -0.3728694915     0.9572545051     -0.0491760158     56.2148056030     78.1908187866     -50.7730789184
 62 214   16    9     0.5674547195     -9.7425031661     0.1101388931     -0.3726031780     0.7995930194     0.0160724282     55.3391838073     76.2580108642     -49.9296722412
 63 166   17    8     0.5674547195     -9.7425031661     0.1101388931     -0.3726031780     0.7995930194     0.0160724282     55.3391838073     76.2580108642     -49.9296722412
 64 118   17    8     0.3471769332     -9.8526420593     0.1364764571     -0.3654125213     0.8568518638     0.0251273131     55.3391838073     76.2580108642     -49.9296722412
 65  71   17    8     0.4549215316     -9.7856006622     0.0430978250     -0.3081536769     0.8211649894     0.0123439443     55.3391838073     76.2580108642     -49.9296722412
 66  22   18    8     0.4549215316     -9.7856006622     0.0430978250     -0.3081536769     0.8211649894     0.0123439443     55.3391838073     76.2580108642     -49.9296722412
 66 230   15    7     0.4094293594     -9.7736291885     0.0838013267     -0.2445031642     0.7545848846     -0.0012383832     55.3391838073     76.2580108642     -49.9296722412
 67 182   13    8     0.3759088277     -9.8143329620     0.0718297100     -0.2213333129     0.6933312892     -0.0518392086     55.3391838073     76.2580108642     -49.9296722412
 68 135   13    7     0.3759088277     -9.8143329620     0.0718297100     -0.2213333129     0.6933312892     -0.0518392086     55.3391838073     76.2580108642     -49.9296722412
 69  87   11    5     0.6775936126     -9.7401084899     0.1388707752     -0.2066857099     0.6246206760     -0.0268051171     55.3391838073     76.2580108642     -49.9296722412
 70  39   11    6     0.4932306766     -9.7568693161     0.0933786296     -0.2285239458     0.6536495685     0.0397749233     55.3391838073     76.2580108642     -49.9296722412
 70 247   12    6     0.4932306766     -9.7568693161     0.0933786296     -0.2285239458     0.6536495685     0.0397749233     55.3391838073     76.2580108642     -49.9296722412
 71 199   11    7     0.5698490142     -9.7448978424     0.1508424043     -0.2471663713     0.7319477081     0.0403075599     55.1640625000     77.4879837036     -47.0620880126
 72 150   12    6     0.3711201906     -9.8454589843     0.1484480619     -0.2783258199     0.8177027702     0.0493624496     55.1640625000     77.4879837036     -47.0620880126
 73 102   13    5     0.3711201906     -9.8454589843     0.1484480619     -0.2783258199     0.8177027702     0.0493624496     55.1640625000     77.4879837036     -47.0620880126
 74  53   12    7     0.6177354812     -9.7185602188     0.0718297100     -0.2737983703     0.8227628707     0.0506940460     55.1640625000     77.4879837036     -47.0620880126
 75   3   12    7     0.1508424043     -9.9077110290     0.1652083396     -0.2418399572     0.8632434844     0.0538898944     55.1640625000     77.4879837036     -47.0620880126
 75 210   11    6     0.1508424043     -9.9077110290     0.1652083396     -0.2418399572     0.8632434844     0.0538898944     55.1640625000     77.4879837036     -47.0620880126
 76 162   10    6     0.3567542552     -9.7999668121     -0.0047886476     -0.1904401779     0.8557865142     0.0472318840     55.1640625000     77.4879837036     -47.0620880126
 77 113   11    5     0.4094293594     -9.7233486175     0.1316878080     -0.1877769851     0.9977352142     0.0232630705     55.1640625000     77.4879837036     -47.0620880126
 78  64    9    4     0.4094293594     -9.7233486175     0.1316878080     -0.1877769851     0.9977352142     0.0232630705     55.1640625000     77.4879837036     -47.0620880126
 79  15    9    5     0.1795742750     -9.5030708312     0.0359148550     -0.1390403747     0.8784237861     0.0453676414     52.5372009277     77.6636886596     -45.8813209533
 79 223    8    5     0.4573158264     -9.9268665313     0.2346437215     -0.1845811367     0.9860171318     0.0166050672     52.5372009277     77.6636886596     -45.8813209533
 80 175    5    5     0.4573158264     -9.9268665313     0.2346437215     -0.1845811367     0.9860171318     0.0166050672     52.5372009277     77.6636886596     -45.8813209533
 81 127    6    7     0.6057639122     -9.8119382858     0.1508424043     -0.2431715726     1.0683100223     -0.0273377561     52.5372009277     77.6636886596     -45.8813209533
 82  80    5    9     0.3208393812     -9.9196834564     -0.0095772953     -0.2937724113     1.3516746759     -0.0691500234     52.5372009277     77.6636886596     -45.8813209533
 83  32    8   10     0.3208393812     -9.9196834564     -0.0095772953     -0.2937724113     1.3516746759     -0.0691500234     52.5372009277     77.6636886596     -45.8813209533
 83 241   11   12     0.1412650966     -9.6203927993     0.2681642532     -0.2961692810     1.4960202217     -0.0790038681     52.5372009277     77.6636886596     -45.8813209533
 84 193   14   13     0.5506944656     -8.5429468154     0.4597101688     -0.1803200149     1.5572738647     -0.0696826648     52.5372009277     77.6636886596     -45.8813209533
 85 146   17   15     0.5506944656     -8.5429468154     0.4597101688     -0.1803200149     1.5572738647     -0.0696826648     52.5372009277     77.6636886596     -45.8813209533
 86  98   15   17     0.3806974601     -9.4671554565     0.2274607658     -0.2820543098     1.5426262855     -0.0507739305     52.1869544982     78.0151138305     -43.1824188232
 87  50   13   16     0.1460537433     -9.9172887802     0.1532367229     -0.3840549278     1.1561957597     -0.0054995055     52.1869544982     78.0151138305     -43.1824188232
 88   3   11   16     0.1460537433     -9.9172887802     0.1532367229     -0.3840549278     1.1561957597     -0.0054995055     52.1869544982     78.0151138305     -43.1824188232
 88 211    9   14     0.1891515731     -9.7856006622     0.2130948066     -0.3520965099     0.9703042984     -0.0124238300     52.1869544982     78.0151138305     -43.1824188232
 89 163    9   13     0.1053502440     -9.8717966079     0.2514039993     -0.3172085762     0.9053221702     -0.0347947239     52.1869544982     78.0151138305     -43.1824188232
 90 115    9   13     0.1053502440     -9.8717966079     0.2514039993     -0.3172085762     0.9053221702     -0.0347947239     52.1869544982     78.0151138305     -43.1824188232
 91  67    9   11     0.1628140068     -9.8406705856     0.2083061695     -0.2804563999     0.7828148841     -0.0808681106     52.1869544982     78.0151138305     -43.1824188232
 92  19   10    9     0.3447826147     -9.7425031661     0.1197161788     -0.2450358152     0.7204959392     -0.1173539638     52.1869544982     78.0151138305     -43.1824188232
 92 228   11    9     0.3447826147     -9.7425031661     0.1197161788     -0.2450358152     0.7204959392     -0.1173539638     52.1869544982     78.0151138305     -43.1824188232
 93 180   12    9     0.3926690864     -9.7425031661     0.1125332117     -0.2271923542     0.7372741222     -0.1317352652     49.7352180480     77.3122711181     -42.5076942443
 94 133   13    7     0.4261896133     -9.6419420242     0.2202777862     -0.2487643003     0.7045166969     -0.0867271518     49.7352180480     77.3122711181     -42.5076942443
 95  86   13    8     0.4261896133     -9.6419420242     0.2202777862     -0.2487643003     0.7045166969     -0.0867271518     49.7352180480     77.3122711181     -42.5076942443
 96  38   13    7     0.4740760803     -9.7999668121     0.1987288665     -0.3068220853     0.6738898754     -0.0236092782     49.7352180480     77.3122711181     -42.5076942443
 96 246   13    6     0.4381612300     -9.8406705856     -0.0119716191     -0.2836522579     0.6904017448     -0.0220113539     49.7352180480     77.3122711181     -42.5076942443
 97 198   12    7     0.4381612300     -9.8406705856     -0.0119716191     -0.2836522579     0.6904017448     -0.0220113539     49.7352180480     77.3122711181     -42.5076942443
 98 150   11    7     0.5028079986     -9.8358821868     0.1173218607     -0.1925707340     0.7521880149     -0.0718132257     49.7352180480     77.3122711181     -42.5076942443
 99 102   11    8     0.5818206787     -9.7017993927     0.2059118509     -0.1662050485     0.8227628707     -0.0832649993     49.7352180480     77.3122711181     -42.5076942443
100  54   11    8     0.5818206787     -9.7017993927     0.2059118509     -0.1662050485     0.8227628707     -0.0832649993     49.7352180480     77.3122711181     -42.5076942443
101   6   10    8     0.4860476970     -9.7544746398     0.1628140068     -0.1829832172     0.8653740882     -0.0670194625     49.7352180480     77.3122711181     -42.5076942443
101 215    9    8     0.6129468917     -9.6706733703     0.1412650966     -0.1598133563     0.8139742851     -0.0230766344     49.0347213745     78.0151138305     -43.1824188232
102 167    7    8     0.6129468917     -9.6706733703     0.1412650966     -0.1598133563     0.8139742851     -0.0230766344     49.0347213745     78.0151138305     -43.1824188232
103 119    5    8     0.6057639122     -9.7903900146     0.2083061695     -0.1752599239     0.8414052963     -0.0113585484     49.0347213745     78.0151138305     -43.1824188232
104  72    4    8     0.5363285064     -9.7401084899     0.2705585718     -0.2109468221     0.9157086372     -0.0174839124     49.0347213745     78.0151138305     -43.1824188232
105  24    4    8     0.5363285064     -9.7401084899     0.2705585718     -0.2109468221     0.9157086372     -0.0174839124     49.0347213745     78.0151138305     -43.1824188232
105 232    3    9     0.3783031463     -9.8574304580     0.2514039993     -0.2319861173     0.9154422760     -0.0169512724     49.0347213745     78.0151138305     -43.1824188232
106 184    3    8     0.2753472328     -9.7592630386     0.1771799468     -0.2234638690     0.8200996398     -0.0017710235     49.0347213745     78.0151138305     -43.1824188232
107 136    3    7     0.2753472328     -9.7592630386     0.1771799468     -0.2234638690     0.8200996398     -0.0017710235     49.0347213745     78.0151138305     -43.1824188232
108  88    1    7     0.5866093158     -9.7353200912     0.2873188495     -0.2096152305     0.7497911453     0.0368454003     49.0347213745     78.0151138305     -43.1824188232
109  40    1    7     0.4716817855     -9.7281370162     0.2418267011     -0.2317197799     0.7841464042     0.0203335499     47.2834815979     76.2580108642     -41.8329696655
109 248    1    7     0.4716817855     -9.7281370162     0.2418267011     -0.2317197799     0.7841464042     0.0203335499     47.2834815979     76.2580108642     -41.8329696655
110 200    0    7     0.2633756160     -9.8909511566     0.3112620830     -0.2258607625     0.8145069122     0.0317853164     47.2834815979     76.2580108642     -41.8329696655
111 152    1    7     0.1292934894     -9.7999668121     0.3112620830     -0.1981634616     0.7878749370     0.0176703476     47.2834815979     76.2580108642     -41.8329696655
112 104    1    7     0.1292934894     -9.7999668121     0.3112620830     -0.1981634616     0.7878749370     0.0176703476     47.2834815979     76.2580108642     -41.8329696655
113  56    0    7     0.4214009761     -9.7017993927     0.3112620830     -0.1837821578     0.6882711410     0.0136755466     47.2834815979     76.2580108642     -41.8329696655
114   8    0    5     0.3663315296     -9.7281370162     0.2514039993     -0.2032235383     0.7007882595     0.0272578716     47.2834815979     76.2580108642     -41.8329696655
114 216    0    6     0.3663315296     -9.7281370162     0.2514039993     -0.2032235383     0.7007882595     0.0272578716     47.2834815979     76.2580108642     -41.8329696655
115 168    1    7     0.4022463798     -9.7544746398     0.3830918121     -0.2202680349     0.7242243766     0.0509603691     47.2834815979     76.2580108642     -41.8329696655
116 120    1    6     0.2561926364     -9.7808122634     0.3016848087     -0.2575528621     0.7287518501     0.0360464382     45.5322418212     77.3122711181     -42.1703300476
117  72    1    6     0.2561926364     -9.7808122634     0.3016848087     -0.2575528621     0.7287518501     0.0360464382     45.5322418212     77.3122711181     -42.1703300476
118  24    3    6     0.5123852729     -9.6802511215     0.2897131729     -0.2543570041     0.7577807426     0.0112786650     45.5322418212     77.3122711181     -42.1703300476
118 232    3    7     0.0790126848     -9.8119382858     0.3304166793     -0.2543570041     0.8635098457     0.0014248182     45.5322418212     77.3122711181     -42.1703300476
119 184    3    7     0.0790126848     -9.8119382858     0.3304166793     -0.2543570041     0.8635098457     0.0014248182     45.5322418212     77.3122711181     -42.1703300476
120 136    4    7     0.2035175085     -9.6946163177     0.3615428924     -0.2532917261     0.8129090309     0.0131429064     45.5322418212     77.3122711181     -42.1703300476
121  88    5    8     0.1628140068     -9.8286991119     0.2968961238     -0.2860491275     0.8584497451     0.0301873946     45.5322418212     77.3122711181     -42.1703300476
122  40    7    7     0.1628140068     -9.8286991119     0.2968961238     -0.2860491275     0.8584497451     0.0301873946     45.5322418212     77.3122711181     -42.1703300476
122 248    9    7     0.1676026582     -9.8119382858     0.3160507440     -0.2700698852     0.8270239830     0.0253936314     45.5322418212     77.3122711181     -42.1703300476
123 200   10    6     0.2609812974     -9.7305316925     0.3663315296     -0.2668740749     0.7790863513     0.0304537177     45.1819915771     77.6636886596     -40.8208808898
124 152    9    5     0.2609812974     -9.7305316925     0.3663315296     -0.2668740749     0.7790863513     0.0304537177     45.1819915771     77.6636886596     -40.8208808898
125 104    9    5     0.3711201906     -9.7137708663     0.2825301933     -0.2833858966     0.7516553878     0.0421718072     45.1819915771     77.6636886596     -40.8208808898
126  55   10    5     0.1508424043     -9.7089824676     0.3016848087     -0.3100179195     0.8949356079     0.0379106760     45.1819915771     77.6636886596     -40.8208808898
127   7    9    5     0.1508424043     -9.7089824676     0.3016848087     -0.3100179195     0.8949356079     0.0379106760     45.1819915771     77.6636886596     -40.8208808898
127 214   10    5     0.0814070034     -9.8095445632     0.1891515731     -0.3145453691     0.9372805595     0.0451013183     45.1819915771     77.6636886596     -40.8208808898
128 166   11    6     0.0191545906     -9.7951784133     0.3304166793     -0.2903102397     0.8717658042     0.0365790796     45.1819915771     77.6636886596     -40.8208808898
129 118   11    6     0.0191545906     -9.7951784133     0.3304166793     -0.2903102397     0.8717658042     0.0365790796     45.1819915771     77.6636886596     -40.8208808898
130  69   15    6     0.0790126848     -9.7832069396     0.3854861259     -0.3267961025     0.8089142799     0.0461666059     45.1819915771     77.6636886596     -40.8208808898
131  21   14    4     0.2083061695     -9.7856006622     0.2370380401     -0.3169422388     0.8363451957     0.0696027803     42.0297622680     78.0151138305     -38.4593429565
131 229   15    3     0.2083061695     -9.7856006622     0.2370380401     -0.3169422388     0.8363451957     0.0696027803     42.0297622680     78.0151138305     -38.4593429565
132 180   18    2     0.1412650966     -9.7496862411     0.1149275422     -0.2812553596     0.8531233787     0.0783913421     42.0297622680     78.0151138305     -38.4593429565
133 133   16    1     0.2011231899     -9.8095445632     0.1460537433     -0.2466337203     0.8571182250     0.0786576652     42.0297622680     78.0151138305     -38.4593429565
134  85   19    1     0.2011231899     -9.8095445632     0.1460537433     -0.2466337203     0.8571182250     0.0786576652     42.0297622680     78.0151138305     -38.4593429565
135  37   17    1     0.1197161788     -9.8358821868     0.1987288665     -0.2170722007     0.8789564132     0.0616131782     42.0297622680     78.0151138305     -38.4593429565
135 245   15    3     0.0167602658     -9.7951784133     0.1867572593     -0.2008266687     0.9098495483     0.0506940460     42.0297622680     78.0151138305     -38.4593429565
136 197   17    4     0.0167602658     -9.7951784133     0.1867572593     -0.2008266687     0.9098495483     0.0506940460     42.0297622680     78.0151138305     -38.4593429565
137 149   13    4     -0.0526751232     -9.7808122634     0.1771799468     -0.1915054512     0.9178391456     0.0392422819     42.0297622680     78.0151138305     -38.4593429565
138 101   14    6     0.0000000000     -9.7089824676     0.3352053165     -0.2024245738     0.9631135940     0.0514930152     42.0297622680     78.0151138305     -38.4593429565
139  52   16    6     0.0000000000     -9.7089824676     0.3352053165     -0.2024245738     0.9631135940     0.0514930152     42.0297622680     78.0151138305     -38.4593429565
140   3   13    5     0.0407035017     -9.7927837371     0.2897131729     -0.2362472534     0.8435358047     0.0618794918     42.0297622680     76.2580108642     -39.4714279174
140 211   13    6     -0.0311262083     -9.8741912841     0.2011231899     -0.2402420520     0.8331493377     0.0490961313     42.0297622680     76.2580108642     -39.4714279174
141 163   11    6     -0.0311262083     -9.8741912841     0.2011231899     -0.2402420520     0.8331493377     0.0490961313     42.0297622680     76.2580108642     -39.4714279174
142 115   10    5     -0.1149275422     -9.7808122634     0.0861956501     -0.1704661607     0.8714994430     0.0493624496     42.0297622680     76.2580108642     -39.4714279174
143  68   12    5     -0.2322494029     -9.7137708663     0.1795742750     -0.1281212568     0.8736300468     0.0440360450     42.0297622680     76.2580108642     -39.4714279174
144  20   11    6     -0.2322494029     -9.7137708663     0.1795742750     -0.1281212568     0.8736300468     0.0440360450     42.0297622680     76.2580108642     -39.4714279174
144 228   11    6     0.0167602658     -9.6491241455     0.3280223608     -0.1547532653     0.8600477218     0.0621458148     42.0297622680     76.2580108642     -39.4714279174
145 180   12    7     -0.3615428924     -9.8933458328     0.3280223608     -0.2176048278     0.8912071228     0.0272578716     42.0297622680     76.2580108642     -39.4714279174
146 132   12    9     -0.3615428924     -9.8933458328     0.3280223608     -0.2176048278     0.8912071228     0.0272578716     42.0297622680     76.2580108642     -39.4714279174
147  84   14    9     -0.4070350170     -9.7017993927     0.2609812974     -0.2535580396     0.9404764175     0.0560204505     38.8775291442     77.3122711181     -41.4956054687
148  36   18    8     -0.2059118509     -9.5509576797     0.4453442096     -0.3267961025     0.9412754058     0.1265952825     38.8775291442     77.3122711181     -41.4956054687
148 244   17    8     -0.2059118509     -9.5509576797     0.4453442096     -0.3267961025     0.9412754058     0.1265952825     38.8775291442     77.3122711181     -41.4956054687
149 197   17    6     -0.1915459060     -9.7305316925     0.1484480619     -0.4104206085     0.7817495346     0.0871799087     38.8775291442     77.3122711181     -41.4956054687
150 149   17    6     -0.1915459060     -10.0417938232     0.0430978250     -0.3544933795     0.7985277175     0.0488298082     38.8775291442     77.3122711181     -41.4956054687
151 102   16    6     -0.1915459060     -10.0417938232     0.0430978250     -0.3544933795     0.7985277175     0.0488298082     38.8775291442     77.3122711181     -41.4956054687
152  54   18    5     -0.0861956501     -9.8119382858     0.1580253696     -0.2644772052     0.8754941940     0.0237957096     38.8775291442     77.3122711181     -41.4956054687
153   7   19    6     -0.1245048284     -9.7903900146     0.2059118509     -0.2490306138     1.0254324674     -0.0217450356     38.8775291442     77.3122711181     -41.4956054687
153 215   20    6     -0.1245048284     -9.7903900146     0.2059118509     -0.2490306138     1.0254324674     -0.0217450356     38.8775291442     77.3122711181     -41.4956054687
154 167   21    6     -0.1268991470     -9.7472915649     0.2011231899     -0.2498295783     1.0850882530     -0.0481107282     37.1262893676     76.9608535766     -40.8208808898
155 120   22    5     -0.1436594247     -9.7544746398     0.2585869789     -0.2503622055     1.0672447681     -0.0521055316     37.1262893676     76.9608535766     -40.8208808898
156  72   22    5     -0.1436594247     -9.7544746398     0.2585869789     -0.2503622055     1.0672447681     -0.0521055316     37.1262893676     76.9608535766     -40.8208808898
157  25   22    5     -0.3830918121     -9.8909511566     0.1556310415     -0.2402420520     0.9543251037     -0.0225439977     37.1262893676     76.9608535766     -40.8208808898
157 233   22    5     -0.3375996351     -9.8047552108     -0.0502807998     -0.2298555612     1.0840229988     -0.0108259094     37.1262893676     76.9608535766     -40.8208808898
158 185   22    5     -0.3375996351     -9.8047552108     -0.0502807998     -0.2298555612     1.0840229988     -0.0108259094     37.1262893676     76.9608535766     -40.8208808898
159 137   21    4     -0.3184450626     -9.6682786941     0.1125332117     -0.2042888164     1.0339547395     0.0030227396     37.1262893676     76.9608535766     -40.8208808898
160  89   21    4     -0.2322494029     -9.6012382507     0.2657699346     -0.2588844537     0.8262250900     0.0139418661     37.1262893676     76.9608535766     -40.8208808898
161  41   17    4     -0.2322494029     -9.6012382507     0.2657699346     -0.2588844537     0.8262250900     0.0139418661     37.1262893676     76.9608535766     -40.8208808898
161 249   15    5     -0.1628140068     -9.8382759094     0.1101388931     -0.2908428955     0.5670955181     0.0520256471     36.2506675720     77.4879837036     -40.9895629882
162 201   13    4     -0.3735145092     -9.8430643081     0.1364764571     -0.2588844537     0.4837372779     0.0299210758     36.2506675720     77.4879837036     -40.9895629882
163 153    9    3     -0.3735145092     -9.8430643081     0.1364764571     -0.2588844537     0.4837372779     0.0299210758     36.2506675720     77.4879837036     -40.9895629882
164 106   10    2     -0.5028079986     -9.8119382858     0.0694353866     -0.2325187683     0.4741497516     0.0038217000     36.2506675720     77.4879837036     -40.9895629882
165  57    7    2     -0.3926690864     -9.7592630386     0.1245048284     -0.2069520235     0.3718828201     -0.0286693592     36.2506675720     77.4879837036     -40.9895629882
166   9    7    2     -0.3926690864     -9.7592630386     0.1245048284     -0.2069520235     0.3718828201     -0.0286693592     36.2506675720     77.4879837036     -40.9895629882
166 217    6    1     -0.3304166793     -9.7233486175     0.2035175085     -0.2146753072     0.2749422788     -0.0513065767     36.2506675720     77.4879837036     -40.9895629882
167 169    3    1     -0.2514039993     -9.7137708663     0.2035175085     -0.2644772052     0.1465759515     -0.0331968021     36.2506675720     77.4879837036     -40.9895629882
168 122    4    1     -0.2514039993     -9.7137708663     0.2035175085     -0.2644772052     0.1465759515     -0.0331968021     36.2506675720     77.4879837036     -40.9895629882
169  74    2    1     -0.1987288665     -9.7472915649     0.0981672668     -0.3318562030     0.1218081831     -0.0366589665     36.2506675720     77.4879837036     -40.9895629882
170  26    2    0     -0.2801358699     -9.9220771789     0.0095772953     -0.3273287296     0.1415158748     -0.0433169651     34.4994277954     77.4879837036     -41.6642875671
170 235    3    0     -0.2801358699     -9.9220771789     0.0095772953     -0.3273287296     0.1415158748     -0.0433169651     34.4994277954     77.4879837036     -41.6642875671
171 187    4    0     -0.1604196929     -9.8430643081     0.0526751232     -0.2865817546     0.1561634778     -0.0566329717     34.4994277954     77.4879837036     -41.6642875671
172 140    4    0     -0.2490096569     -9.7736291885     0.0047886476     -0.2322524309     0.2009052753     -0.0776722669     34.4994277954     77.4879837036     -41.6642875671
173  92    4    0     -0.2490096569     -9.7736291885     0.0047886476     -0.2322524309     0.2009052753     -0.0776722669     34.4994277954     77.4879837036     -41.6642875671
174  44    3    0     -0.2083061695     -9.7760238647     0.0861956501     -0.2202680349     0.1532339572     -0.0427843284     34.4994277954     77.4879837036     -41.6642875671
174 253    3   -1     -0.1149275422     -9.7257432937     0.0430978250     -0.2327850818     0.1119543313     -0.0116248691     34.4994277954     77.4879837036     -41.6642875671
175 206    3   -1     -0.1149275422     -9.7257432937     0.0430978250     -0.2327850818     0.1119543313     -0.0116248691     34.4994277954     77.4879837036     -41.6642875671
176 159    2    0     -0.1532367229     -9.7568693161     0.0263375616     -0.2346493244     0.1457769966     0.0051533002     34.4994277954     77.4879837036     -41.6642875671
177 111    3    0     -0.2346437215     -9.7760238647     0.0526751232     -0.2293229103     0.1979757499     0.0123439443     34.8496780395     76.0823059082     -42.0016479492
178  63    2   -1     -0.2346437215     -9.7760238647     0.0526751232     -0.2293229103     0.1979757499     0.0123439443     34.8496780395     76.0823059082     -42.0016479492
179  16    4   -1     -0.2945018005     -9.8095445632     -0.0023943238     -0.2266597270     0.1742732524     0.0126102662     34.8496780395     76.0823059082     -42.0016479492
179 223    3    0     -0.2466153383     -9.7592630386     0.0598580884     -0.2237301826     0.1087584972     0.0112786650     34.8496780395     76.0823059082     -42.0016479492
180 175    1    0     -0.2466153383     -9.7592630386     0.0598580884     -0.2237301826     0.1087584972     0.0112786650     34.8496780395     76.0823059082     -42.0016479492
181 127    1    0     -0.2633756160     -9.7257432937     0.0933786296     -0.2253281116     0.0440427017     0.0070175414     34.8496780395     76.0823059082     -42.0016479492
182  79    0    0     -0.2346437215     -9.7448978424     0.0718297100     -0.2471663713     0.0195412454     -0.0148207116     34.8496780395     76.0823059082     -42.0016479492
183  32    0    0     -0.2346437215     -9.7448978424     0.0718297100     -0.2471663713     0.0195412454     -0.0148207116     34.8496780395     76.0823059082     -42.0016479492
183 240    0    0     -0.2968961238     -9.7568693161     0.0646467447     -0.2639445304     0.0123505997     -0.0337294387     34.8496780395     76.0823059082     -42.0016479492
184 192    0    0     -0.2609812974     -9.8143329620     -0.0359148550     -0.2548896789     -0.0302606225     -0.0310662412     35.3750495910     76.6094360351     -43.5197830200
185 144    0    0     -0.2609812974     -9.8143329620     -0.0359148550     -0.2548896789     -0.0302606225     -0.0310662412     35.3750495910     76.6094360351     -43.5197830200
186  97    0    0     -0.2681642532     -9.8334875106     0.0526751232     -0.2104141950     -0.0505009555     -0.0385232019     35.3750495910     76.6094360351     -43.5197830200
187  49    0    0     -0.2107004880     -9.7257432937     0.0478864765     -0.2210669994     -0.0813940906     -0.0422516918     35.3750495910     76.6094360351     -43.5197830200
188   1    0    0     -0.2107004880     -9.7257432937     0.0478864765     -0.2210669994     -0.0813940906     -0.0422516918     35.3750495910     76.6094360351     -43.5197830200
188 209    0    0     -0.1843629074     -9.6826448440     0.0670410633     -0.2570202112     -0.0789972066     -0.0323978424     35.3750495910     76.6094360351     -43.5197830200
189 161    0    0     -0.1795742750     -9.8406705856     0.0119716191     -0.2863154411     -0.0552947139     0.0000932175     35.3750495910     76.6094360351     -43.5197830200
190 113    0    0     -0.1795742750     -9.8406705856     0.0119716191     -0.2863154411     -0.0552947139     0.0000932175     35.3750495910     76.6094360351     -43.5197830200
191  65    0    0     -0.2250664234     -9.8239097595     -0.0383091812     -0.2868480682     -0.0369186282     0.0243283534     35.3750495910     76.6094360351     -43.5197830200
192  17    0    0     -0.2897131729     -9.8358821868     -0.0335205316     -0.2660751104     -0.0334564685     0.0205998706     35.5501747131     76.7851409912     -42.0016479492
192 225    0    0     -0.2897131729     -9.8358821868     -0.0335205316     -0.2660751104     -0.0334564685     0.0205998706     35.5501747131     76.7851409912     -42.0016479492
193 178    0    0     -0.2537982940     -9.7736291885     0.0239432382     -0.2255944252     -0.0536967992     -0.0041679053     35.5501747131     76.7851409912     -42.0016479492
194 130    0    0     -0.1939402198     -9.7281370162     0.0335205316     -0.2170722007     -0.0667464828     -0.0105595886     35.5501747131     76.7851409912     -42.0016479492
195  83    0    0     -0.1939402198     -9.7281370162     0.0335205316     -0.2170722007     -0.0667464828     -0.0105595886     35.5501747131     76.7851409912     -42.0016479492
196  35    0    0     -0.2537982940     -9.7616577148     -0.0263375616     -0.2162732362     -0.0563600015     0.0030227396     35.5501747131     76.7851409912     -42.0016479492
196 243    0    0     -0.3232336997     -9.8741912841     -0.0454921483     -0.2002940177     -0.0598221588     -0.0073637475     35.5501747131     76.7851409912     -42.0016479492
197 196    0    0     -0.3232336997     -9.8741912841     -0.0454921483     -0.2002940177     -0.0598221588     -0.0073637475     35.5501747131     76.7851409912     -42.0016479492
198 149    0    0     -0.2945018005     -9.7568693161     0.0191545906     -0.1797873735     -0.0867204952     -0.0523718547     35.5501747131     76.7851409912     -42.0016479492
199 101    0    0     -0.1843629074     -9.6754617691     0.1053502440     -0.1957665824     -0.1066945075     -0.0792701911     35.0247993469     77.3122711181     -41.8329696655
200  54    0    0     -0.1843629074     -9.6754617691     0.1053502440     -0.1957665824     -0.1066945075     -0.0792701911     35.0247993469     77.3122711181     -41.8329696655
201   7    0    0     -0.1149275422     -9.7784175872     0.0119716191     -0.2311871528     -0.0907153034     -0.0435832881     35.0247993469     77.3122711181     -41.8329696655
201 216    0    0     -0.1987288665     -9.9077110290     -0.0047886476     -0.2093488931     -0.0403807926     -0.0049668655     35.0247993469     77.3122711181     -41.8329696655
202 168    0    0     -0.1987288665     -9.9077110290     -0.0047886476     -0.2093488931     -0.0403807926     -0.0049668655     35.0247993469     77.3122711181     -41.8329696655
203 120    0    0     0.1221105098     -9.8143329620     -0.3304166793     -0.1520900726     0.0011651552     -0.0028363041     35.0247993469     77.3122711181     -41.8329696655
204  73    1    0     -0.3328109979     -9.7089824676     0.2585869789     -0.1164031744     0.2128896713     -0.0806017875     35.0247993469     77.3122711181     -41.8329696655
205  25    2    0     -0.3328109979     -9.7089824676     0.2585869789     -0.1164031744     0.2128896713     -0.0806017875     35.0247993469     77.3122711181     -41.8329696655
205 234    2    1     -0.1795742750     -9.8119382858     0.2346437215     -0.1491605520     0.0592229461     -0.0206797552     35.0247993469     77.3122711181     -41.8329696655
206 186    3    2     -0.3232336997     -9.7784175872     0.1388707752     -0.2045551300     0.0317919731     0.0200672292     35.0247993469     77.3122711181     -41.8329696655
207 139    2    1     -0.3232336997     -9.7784175872     0.1388707752     -0.2045551300     0.0317919731     0.0200672292     35.0247993469     77.3122711181     -41.8329696655
208  91    1    0     -0.2418267011     -9.7137708663     0.1005615949     -0.2064193725     -0.0622190427     0.0150071454     33.9740562438     77.6636886596     -42.8450546264
209  43    1    0     -0.2226721048     -9.7496862411     0.0981672668     -0.2293229103     -0.0899163436     0.0160724282     33.9740562438     77.6636886596     -42.8450546264
209 251    0    0     -0.2226721048     -9.7496862411     0.0981672668     -0.2293229103     -0.0899163436     0.0160724282     33.9740562438     77.6636886596     -42.8450546264
210 204    0    0     -0.2777415513     -9.7712354660     0.0718297100     -0.2511611461     -0.0747360897     -0.0001731026     33.9740562438     77.6636886596     -42.8450546264
211 156    0    0     -0.2514039993     -9.7856006622     0.0742240333     -0.2362472534     -0.0843236160     -0.0276040792     33.9740562438     77.6636886596     -42.8450546264
212 109    0    0     -0.2514039993     -9.7856006622     0.0742240333     -0.2362472534     -0.0843236160     -0.0276040792     33.9740562438     77.6636886596     -42.8450546264
213  61    0    0     -0.2346437215     -9.8263044357     0.0694353866     -0.1955002593     -0.0915142631     -0.0385232019     33.9740562438     77.6636886596     -42.8450546264
214  14    0    0     -0.0670410633     -9.7568693161     0.1364764571     -0.1611449623     -0.0944437885     -0.0284030418     33.9740562438     77.6636886596     -42.8450546264
214 222    0    0     -0.0670410633     -9.7568693161     0.1364764571     -0.1611449623     -0.0944437885     -0.0284030418     33.9740562438     77.6636886596     -42.8450546264
215 175    0    0     -0.2107004880     -9.8358821868     0.0790126848     -0.1741946458     -0.0715402507     -0.0121575093     34.1491813659     77.1365661621     -43.0137367248
216 128    0    0     -0.2394323587     -9.7472915649     0.1460537433     -0.1662050485     -0.0430439949     -0.0156196713     34.1491813659     77.1365661621     -43.0137367248
217  81    0    0     -0.2394323587     -9.7472915649     0.1460537433     -0.1662050485     -0.0430439949     -0.0156196713     34.1491813659     77.1365661621     -43.0137367248
218  34    0    0     -0.2394323587     -9.7784175872     0.1508424043     -0.1739283180     -0.0544957590     -0.0044342250     34.1491813659     77.1365661621     -43.0137367248
218 242    0    0     -0.4621044635     -9.6610965728     0.1939402198     -0.1686019325     -0.0694096946     0.0019574584     34.1491813659     77.1365661621     -43.0137367248
219 195    0    0     -0.4621044635     -9.6610965728     0.1939402198     -0.1686019325     -0.0694096946     0.0019574584     34.1491813659     77.1365661621     -43.0137367248
220 147    0    0     -0.2226721048     -9.7568693161     0.1819685935     -0.1760588884     -0.0558273601     0.0331169128     34.1491813659     77.1365661621     -43.0137367248
221 100    0    0     -0.1843629074     -9.7448978424     -0.3591485500     -0.2117457866     -0.0323911857     0.0283231525     34.1491813659     77.1365661621     -43.0137367248
222  53    1    3     -0.1843629074     -9.7448978424     -0.3591485500     -0.2117457866     -0.0323911857     0.0283231525     34.1491813659     77.1365661621     -43.0137367248
223   6    2    7     -0.2945018005     -9.8071498870     0.0430978250     -0.2809890270     0.0642830276     0.0309863567     34.1491813659     77.8394012451     -43.6884613037
223 213    4   12     -0.3280223608     -9.7544746398     0.0838013267     -0.2519601345     0.0842570400     0.0019574584     34.1491813659     77.8394012451     -43.6884613037
224 165    6   18     -0.3280223608     -9.7544746398     0.0838013267     -0.2519601345     0.0842570400     0.0019574584     34.1491813659     77.8394012451     -43.6884613037
225 117    6   21     -0.3830918121     -9.7808122634     -0.0742240333     -0.2250617980     0.0277971744     -0.0004394227     34.1491813659     77.8394012451     -43.6884613037
226  70    7   22     -0.2825301933     -9.7688407897     -0.0215489125     -0.2141426563     -0.0166782960     0.0099470624     34.1491813659     77.8394012451     -43.6884613037
227  23    8   24     -0.2825301933     -9.7688407897     -0.0215489125     -0.2141426563     -0.0166782960     0.0099470624     34.1491813659     77.8394012451     -43.6884613037
227 231    8   29     -0.2945018005     -9.7472915649     -0.0023943238     -0.2136100292     -0.0017643682     0.0083491430     34.1491813659     77.8394012451     -43.6884613037
228 184    9   33     -0.3304166793     -9.7903900146     -0.0047886476     -0.2362472534     0.0059589185     -0.0025699834     34.1491813659     77.8394012451     -43.6884613037
229 136    8   36     -0.3304166793     -9.7903900146     -0.0047886476     -0.2362472534     0.0059589185     -0.0025699834     34.1491813659     77.8394012451     -43.6884613037
230  88    7   38     -0.3998520660     -9.7544746398     0.1747856235     -0.2397094011     0.0022304317     -0.0212123966     35.1999244689     78.5422439575     -42.6763763427
231  41    8   38     -0.3974577426     -9.7185602188     0.0430978250     -0.2450358152     -0.0297279834     -0.0180165538     35.1999244689     78.5422439575     -42.6763763427
231 249    9   41     -0.3974577426     -9.7185602188     0.0430978250     -0.2450358152     -0.0297279834     -0.0180165538     35.1999244689     78.5422439575     -42.6763763427
232 202   11   42     -0.2202777862     -9.7281370162     0.0550694465     -0.2586181402     -0.0449082326     0.0000932175     35.1999244689     78.5422439575     -42.6763763427
233 154   11   43     -0.3375996351     -9.7616577148     0.0598580884     -0.2700698852     -0.0057591681     -0.0028363041     35.1999244689     78.5422439575     -42.6763763427
234 107   13   46     -0.3375996351     -9.7616577148     0.0598580884     -0.2700698852     -0.0057591681     -0.0028363041     35.1999244689     78.5422439575     -42.6763763427
235  60   14   47     -0.3567542552     -9.8263044357     0.0526751232     -0.2650098323     -0.0177435755     -0.0007057427     35.1999244689     78.5422439575     -42.6763763427
236  12   14   51     -0.4070350170     -9.8071498870     0.1771799468     -0.2442368507     -0.0454408740     -0.0206797552     35.1999244689     78.5422439575     -42.6763763427
236 221   14   52     -0.4070350170     -9.8071498870     0.1771799468     -0.2442368507     -0.0454408740     -0.0206797552     35.1999244689     78.5422439575     -42.6763763427
237 173   14   52     -0.3352053165     -9.7089824676     -0.0239432382     -0.2327850818     -0.0563600015     -0.0286693592     35.1999244689     78.5422439575     -42.6763763427
238 126   17   55     -0.2657699346     -9.7233486175     0.0526751232     -0.2524927854     -0.0196078157     -0.0204134345     33.6238098144     77.6636886596     -43.5197830200
239  80   17   54     -0.2657699346     -9.7233486175     0.0526751232     -0.2524927854     -0.0196078157     -0.0204134345     33.6238098144     77.6636886596     -43.5197830200
240  32   17   54     -0.3735145092     -9.7999668121     0.1604196929     -0.2623466253     -0.0166782960     -0.0177502336     33.6238098144     77.6636886596     -43.5197830200
240 241   18   55     -0.3854861259     -9.8239097595     0.1532367229     -0.2495632410     -0.0584905624     -0.0102932679     33.6238098144     77.6636886596     -43.5197830200
241 194   17   55     -0.3854861259     -9.8239097595     0.1532367229     -0.2495632410     -0.0584905624     -0.0102932679     33.6238098144     77.6636886596     -43.5197830200
242 147   16   55     -0.2585869789     -9.7496862411     0.0071829710     -0.2293229103     -0.0614200830     -0.0028363041     33.6238098144     77.6636886596     -43.5197830200
243  99   16   56     -0.1532367229     -9.7736291885     0.0311262083     -0.2314534664     -0.0116182112     -0.0004394227     33.6238098144     77.6636886596     -43.5197830200
244  52   17   60     -0.1532367229     -9.7736291885     0.0311262083     -0.2314534664     -0.0116182112     -0.0004394227     33.6238098144     77.6636886596     -43.5197830200
245   5   16   62     -0.2777415513     -9.8167276382     -0.0574637699     -0.2303881883     0.0214054846     -0.0062984657     33.6238098144     77.6636886596     -43.5197830200
245 214   15   67     -0.3184450626     -9.7784175872     0.1077445626     -0.2325187683     0.0128832435     -0.0124238300     35.0247993469     76.6094360351     -42.5076942443
246 166   15   69     -0.3184450626     -9.7784175872     0.1077445626     -0.2325187683     0.0128832435     -0.0124238300     35.0247993469     76.6094360351     -42.5076942443
247 119   14   69     -0.2514039993     -9.6850395202     0.1197161788     -0.2210669994     -0.0124171745     -0.0044342250     35.0247993469     76.6094360351     -42.5076942443
248  72   14   70     -0.2681642532     -9.7640523910     0.0790126848     -0.2367798805     -0.0145477352     -0.0023036637     35.0247993469     76.6094360351     -42.5076942443
249  24   13   68     -0.2681642532     -9.7640523910     0.0790126848     -0.2367798805     -0.0145477352     -0.0023036637     35.0247993469     76.6094360351     -42.5076942443
249 232   11   67     -0.3352053165     -9.7760238647     0.2729529142     -0.2586181402     -0.0022970066     -0.0118911897     35.0247993469     76.6094360351     -42.5076942443
250 185   11   67     -0.2490096569     -9.7664461135     0.1723913097     -0.2474326848     -0.0012317262     -0.0065647864     35.0247993469     76.6094360351     -42.5076942443
251 138   10   67     -0.2490096569     -9.7664461135     0.1723913097     -0.2474326848     -0.0012317262     -0.0065647864     35.0247993469     76.6094360351     -42.5076942443
252  90   11   66     -0.3615428924     -9.7856006622     0.2490096569     -0.2402420520     0.0115516448     -0.0124238300     35.0247993469     76.6094360351     -42.5076942443
253  43   11   67     -0.2945018005     -9.7520809173     0.1652083396     -0.2418399572     -0.0166782960     -0.0116248691     35.3750495910     78.3665313720     -40.8208808898
253 251    9   67     -0.2945018005     -9.7520809173     0.1652083396     -0.2418399572     -0.0166782960     -0.0116248691     35.3750495910     78.3665313720     -40.8208808898
254 203   10   63     -0.2561926364     -9.7353200912     0.0885899734     -0.2450358152     -0.0118845331     -0.0172175908     35.3750495910     78.3665313720     -40.8208808898
255 156    8   61     -0.3591485500     -9.7951784133     0.2202777862     -0.2492969274     0.0285961294     -0.0305335998     35.3750495910     78.3665313720     -40.8208808898
  0 108    6   58     -0.3591485500     -9.7951784133     0.2202777862     -0.2492969274     0.0285961294     -0.0305335998     35.3750495910     78.3665313720     -40.8208808898
  1  60    6   56     -0.3304166793     -9.7712354660     0.2250664234     -0.2370461940     0.0144811606     -0.0230766344     35.3750495910     78.3665313720     -40.8208808898
  2  11    5   56     -0.3136564254     -9.7305316925     0.2370380401     -0.2309208393     0.0142148399     -0.0302672815     35.3750495910     78.3665313720     -40.8208808898
  2 219    5   55     -0.3136564254     -9.7305316925     0.2370380401     -0.2309208393     0.0142148399     -0.0302672815     35.3750495910     78.3665313720     -40.8208808898
  3 171    6   53     -0.3471769332     -9.7784175872     0.1532367229     -0.2383778095     -0.0068244485     -0.0286693592     35.3750495910     78.3665313720     -40.8208808898
  4 123    5   51     -0.3256280183     -9.7401084899     0.1699969768     -0.2391767740     -0.0270647811     -0.0292019987     33.9740562438     78.3665313720     -43.5197830200
  5  75    5   49     -0.3256280183     -9.7401084899     0.1699969768     -0.2391767740     -0.0270647811     -0.0292019987     33.9740562438     78.3665313720     -43.5197830200
  6  27    6   49     -0.3208393812     -9.7137708663     0.0502807998     -0.2298555612     -0.0355870270     -0.0174839124     33.9740562438     78.3665313720     -43.5197830200
  6 235    5   51     -0.3352053165     -9.7879953384     0.2107004880     -0.2405083656     -0.0361196708     -0.0161523103     33.9740562438     78.3665313720     -43.5197830200
  7 187    7   51     -0.3352053165     -9.7879953384     0.2107004880     -0.2405083656     -0.0361196708     -0.0161523103     33.9740562438     78.3665313720     -43.5197830200
  8 139    8   52     -0.3040791034     -9.8095445632     0.2394323587     -0.2338503599     -0.0379839086     -0.0116248691     33.9740562438     78.3665313720     -43.5197830200
  9  91    6   50     -0.2968961238     -9.7401084899     0.0933786296     -0.2215996265     -0.0137487721     -0.0220113539     33.9740562438     78.3665313720     -43.5197830200
 10  43    5   49     -0.2968961238     -9.7401084899     0.0933786296     -0.2215996265     -0.0137487721     -0.0220113539     33.9740562438     78.3665313720     -43.5197830200
 10 252    5   50     -0.3759088277     -9.7856006622     0.1795742750     -0.2359809398     0.0000998713     -0.0414527320     33.9740562438     78.3665313720     -43.5197830200
 11 203    5   50     -0.3543598890     -9.7592630386     0.2035175085     -0.2426389217     -0.0435766315     -0.0342620849     34.3243064880     78.0151138305     -41.4956054687
 12 156    5   50     -0.3543598890     -9.7592630386     0.2035175085     -0.2426389217     -0.0435766315     -0.0342620849     34.3243064880     78.0151138305     -41.4956054687
 13 108    6   49     -0.3040791034     -9.7329254150     0.1628140068     -0.2431715726     -0.0630179977     -0.0257398366     34.3243064880     78.0151138305     -41.4956054687
 14  60    6   46     -0.3184450626     -9.8143329620     0.1795742750     -0.2519601345     -0.0443755912     -0.0387895250     34.3243064880     78.0151138305     -41.4956054687
 15  13    4   42     -0.3184450626     -9.8143329620     0.1795742750     -0.2519601345     -0.0443755912     -0.0387895250     34.3243064880     78.0151138305     -41.4956054687
 15 221    3   43     -0.3399939537     -9.8023614883     -0.0430978250     -0.2423726081     -0.0446419143     -0.0558340167     34.3243064880     78.0151138305     -41.4956054687
 16 173    4   41     -0.2490096569     -9.7089824676     -0.1221105098     -0.2247954845     -0.0425113487     -0.0462464904     34.3243064880     78.0151138305     -41.4956054687
 17 126    4   43     -0.2490096569     -9.7089824676     -0.1221105098     -0.2247954845     -0.0425113487     -0.0462464904     34.3243064880     78.0151138305     -41.4956054687
 18  79    4   45     -0.2945018005     -9.7664461135     0.0023943238     -0.2354482889     -0.0395818281     -0.0196144723     34.3243064880     78.0151138305     -41.4956054687
 19  31    3   45     -0.3591485500     -9.7592630386     -0.0191545906     -0.2309208393     -0.0614200830     -0.0121575093     34.3243064880     78.0151138305     -41.4956054687
 19 239    3   49     -0.3591485500     -9.7592630386     -0.0191545906     -0.2309208393     -0.0614200830     -0.0121575093     34.3243064880     78.0151138305     -41.4956054687
 20 191    3   52     -0.2705585718     -9.7664461135     0.0167602658     -0.2399757146     -0.0728718519     -0.0174839124     33.9740562438     77.3122711181     -39.8087921142
 21 144    5   56     -0.2753472328     -9.7951784133     0.0071829710     -0.2434378862     -0.0395818281     -0.0321315240     33.9740562438     77.3122711181     -39.8087921142
 22  97    7   56     -0.2753472328     -9.7951784133     0.0071829710     -0.2434378862     -0.0395818281     -0.0321315240     33.9740562438     77.3122711181     -39.8087921142
 23  50    7   59     -0.3064734458     -9.7472915649     -0.0383091812     -0.2341166734     -0.0438429546     -0.0323978424     33.9740562438     77.3122711181     -39.8087921142
 24   3    8   62     -0.3423882961     -9.7951784133     -0.0167602658     -0.2407746791     -0.0555610418     -0.0254735183     33.9740562438     77.3122711181     -39.8087921142
 24 212    7   61     -0.3423882961     -9.7951784133     -0.0167602658     -0.2407746791     -0.0555610418     -0.0254735183     33.9740562438     77.3122711181     -39.8087921142
 25 165    4   65     -0.2729529142     -9.7544746398     -0.0574637699     -0.2413073062     -0.0707412910     -0.0236092782     33.9740562438     77.3122711181     -39.8087921142
 26 117    4   68     -0.2442210197     -9.7712354660     0.0359148550     -0.2551559925     -0.0704749679     -0.0190818328     33.9740562438     77.3122711181     -39.8087921142
 27  70    5   65     -0.2442210197     -9.7712354660     0.0359148550     -0.2551559925     -0.0704749679     -0.0190818328     33.9740562438     77.3122711181     -39.8087921142
 28  23    5   69     -0.2921074867     -9.7903900146     -0.0239432382     -0.2540906906     -0.0600884819     -0.0172175908     34.4994277954     78.8936614990     -42.3390121459
 28 231    5   70     -0.2801358699     -9.7257432937     -0.0957729530     -0.2591507673     -0.0451745557     -0.0201471138     34.4994277954     78.8936614990     -42.3390121459
 29 184    5   69     -0.2801358699     -9.7257432937     -0.0957729530     -0.2591507673     -0.0451745557     -0.0201471138     34.4994277954     78.8936614990     -42.3390121459
 30 137    5   71     -0.3375996351     -9.7401084899     0.1221105098     -0.2900439262     -0.0321248650     -0.0313325595     34.4994277954     78.8936614990     -42.3390121459
 31  89    5   71     -0.2968961238     -9.7879953384     0.1628140068     -0.2929734230     -0.0523651981     -0.0212123966     34.4994277954     78.8936614990     -42.3390121459
 32  41    5   70     -0.2968961238     -9.7879953384     0.1628140068     -0.2929734230     -0.0523651981     -0.0212123966     34.4994277954     78.8936614990     -42.3390121459
 32 250    5   70     -0.2633756160     -9.8047552108     0.2274607658     -0.2879133415     -0.0923132228     -0.0129564702     34.4994277954     78.8936614990     -42.3390121459
 33 203    6   66     -0.3160507440     -9.7784175872     0.1604196929     -0.2820543098     -0.0867204952     -0.0246745562     34.4994277954     78.8936614990     -42.3390121459
 34 155    6   61     -0.3160507440     -9.7784175872     0.1604196929     -0.2820543098     -0.0867204952     -0.0246745562     34.4994277954     78.8936614990     -42.3390121459
 35 107    7   59     -0.3471769332     -9.7736291885     0.0838013267     -0.2684719800     -0.0744697666     -0.0406537628     35.1999244689     77.1365661621     -42.3390121459
 36  60    8   57     -0.2777415513     -9.7736291885     0.0694353866     -0.2594170808     -0.0491693544     -0.0345284032     35.1999244689     77.1365661621     -42.3390121459
 37  12    8   56     -0.2777415513     -9.7736291885     0.0694353866     -0.2594170808     -0.0491693544     -0.0345284032     35.1999244689     77.1365661621     -42.3390121459
 37 221    8   54     -0.2514039993     -9.7616577148     -0.1580253696     -0.2516938209     -0.0339891052     -0.0174839124     35.1999244689     77.1365661621     -42.3390121459
 38 174    8   56     -0.2202777862     -9.7664461135     -0.1484480619     -0.2476989984     -0.0252005434     0.0019574584     35.1999244689     77.1365661621     -42.3390121459
 39 127    8   57     -0.2202777862     -9.7664461135     -0.1484480619     -0.2476989984     -0.0252005434     0.0019574584     35.1999244689     77.1365661621     -42.3390121459
 40  79    8   56     -0.2945018005     -9.7903900146     -0.0143659424     -0.2434378862     -0.0294616651     0.0032890594     35.1999244689     77.1365661621     -42.3390121459
 41  32    7   55     -0.2585869789     -9.7161655426     -0.0861956501     -0.2458347797     -0.0489030313     -0.0054995055     35.1999244689     77.1365661621     -42.3390121459
 41 240    6   57     -0.2585869789     -9.7161655426     -0.0861956501     -0.2458347797     -0.0489030313     -0.0054995055     35.1999244689     77.1365661621     -42.3390121459
 42 193    7   59     -0.2059118509     -9.7808122634     -0.0622524166     -0.2793910980     -0.0361196708     0.0014248182     35.0247993469     76.2580108642     -40.8208808898
 43 145    6   61     -0.2585869789     -9.8095445632     -0.1053502440     -0.2626129388     -0.0252005434     -0.0060321464     35.0247993469     76.2580108642     -40.8208808898
 44  98    5   66     -0.2585869789     -9.8095445632     -0.1053502440     -0.2626129388     -0.0252005434     -0.0060321464     35.0247993469     76.2580108642     -40.8208808898
 45  50    5   66     -0.2561926364     -9.7257432937     -0.1460537433     -0.2335840463     -0.0387828683     -0.0198807945     35.0247993469     76.2580108642     -40.8208808898
 46   2    3   63     -0.1891515731     -9.6874332427     -0.0909842967     -0.2469000577     -0.0363859868     -0.0065647864     35.0247993469     76.2580108642     -40.8208808898
 46 210    2   64     -0.1891515731     -9.6874332427     -0.0909842967     -0.2469000577     -0.0363859868     -0.0065647864     35.0247993469     76.2580108642     -40.8208808898
 47 162    1   63     -0.3136564254     -9.8095445632     0.0814070034     -0.2812553596     -0.0374512672     -0.0081627073     35.0247993469     76.2580108642     -40.8208808898
 48 115    1   63     -0.3806974601     -9.8406705856     0.2897131729     -0.2783258199     -0.0720728874     -0.0004394227     35.0247993469     76.2580108642     -40.8208808898
 49  67    1   59     -0.3806974601     -9.8406705856     0.2897131729     -0.2783258199     -0.0720728874     -0.0004394227     35.0247993469     76.2580108642     -40.8208808898
 50  19    1   52     -0.4142179965     -9.8167276382     0.3567542552     -0.2378451585     -0.0989712238     -0.0004394227     35.0247993469     76.2580108642     -40.8208808898
 50 227    2   47     -0.3160507440     -9.7065887451     0.0933786296     -0.2309208393     -0.1274674892     -0.0073637475     35.0247993469     76.2580108642     -40.8208808898
 51 179    1   42     -0.3160507440     -9.7065887451     0.0933786296     -0.2309208393     -0.1274674892     -0.0073637475     35.0247993469     76.2580108642     -40.8208808898
 52 131    2   39     -0.3352053165     -9.7065887451     0.0383091812     -0.2634119033     -0.1104229927     -0.0193481540     35.0247993469     76.2580108642     -40.8208808898
 53  83    2   37     -0.3208393812     -9.7879953384     -0.0071829710     -0.2817879867     -0.0923132228     -0.0201471138     35.0247993469     76.2580108642     -40.8208808898
 54  36    2   35     -0.3208393812     -9.7879953384     -0.0071829710     -0.2817879867     -0.0923132228     -0.0201471138     35.0247993469     76.2580108642     -40.8208808898
 54 244    2   31     -0.3208393812     -9.7975721359     -0.0143659424     -0.2607486724     -0.0781982517     -0.0236092782     35.0247993469     76.2580108642     -40.8208808898
 55 196    2   32     -0.3184450626     -9.7736291885     -0.1005615949     -0.2402420520     -0.0784645748     -0.0276040792     35.0247993469     76.2580108642     -40.8208808898
 56 149    3   32     -0.3184450626     -9.7736291885     -0.1005615949     -0.2402420520     -0.0784645748     -0.0276040792     35.0247993469     76.2580108642     -40.8208808898
 57 101    3   32     -0.3280223608     -9.7879953384     0.0215489125     -0.2402420520     -0.0912479400     -0.0265387988     35.0247993469     76.2580108642     -40.8208808898
 58  53    4   34     -0.3184450626     -9.7808122634     -0.0215489125     -0.2378451585     -0.0960416984     -0.0310662412     35.9004211425     77.1365661621     -41.6642875671
 59   6    4   34     -0.3184450626     -9.7808122634     -0.0215489125     -0.2378451585     -0.0960416984     -0.0310662412     35.9004211425     77.1365661621     -41.6642875671
 59 214    4   33     -0.3064734458     -9.7640523910     -0.2442210197     -0.2168058872     -0.0955090618     -0.0257398366     35.9004211425     77.1365661621     -41.6642875671
 60 167    4   33     -0.2346437215     -9.7784175872     -0.1388707752     -0.2197354078     -0.0768666505     -0.0161523103     35.9004211425     77.1365661621     -41.6642875671
 61 120    4   36     -0.2346437215     -9.7784175872     -0.1388707752     -0.2197354078     -0.0768666505     -0.0161523103     35.9004211425     77.1365661621     -41.6642875671
 62  73    3   38     -0.2585869789     -9.7640523910     -0.0933786296     -0.2239965200     -0.0523651981     -0.0065647864     35.9004211425     77.1365661621     -41.6642875671
 63  26    2   38     -0.2873188495     -9.7664461135     -0.0694353866     -0.2202680349     -0.0571589565     0.0014248182     35.9004211425     77.1365661621     -41.6642875671
 63 234    2   41     -0.2873188495     -9.7664461135     -0.0694353866     -0.2202680349     -0.0571589565     0.0014248182     35.9004211425     77.1365661621     -41.6642875671
 64 187    2   41     -0.3088677406     -9.7257432937     -0.0646467447     -0.2287902832     -0.0680780887     -0.0039015846     35.9004211425     77.1365661621     -41.6642875671
 65 140    0   39     -0.3471769332     -9.7760238647     0.0191545906     -0.2554223060     -0.0747360897     -0.0220113539     35.3750495910     76.9608535766     -41.4956054687
 66  92    0   39     -0.3471769332     -9.7760238647     0.0191545906     -0.2554223060     -0.0747360897     -0.0220113539     35.3750495910     76.9608535766     -41.4956054687
 67  44    1   37     -0.3687258243     -9.7832069396     -0.0766183614     -0.2532917261     -0.0648822402     -0.0481107282     35.3750495910     76.9608535766     -41.4956054687
 67 253    0   34     -0.3328109979     -9.7975721359     -0.0311262083     -0.2458347797     -0.0811277770     -0.0454475307     35.3750495910     76.9608535766     -41.4956054687
 68 205    1   32     -0.3328109979     -9.7975721359     -0.0311262083     -0.2458347797     -0.0811277770     -0.0454475307     35.3750495910     76.9608535766     -41.4956054687
 69 158    2   30     -0.2897131729     -9.7161655426     -0.1340821266     -0.2279913187     -0.0995038700     -0.0337294387     35.3750495910     76.9608535766     -41.4956054687
 70 111    3   29     -0.2466153383     -9.7041940689     0.0095772953     -0.2450358152     -0.0915142631     -0.0238755965     35.3750495910     76.9608535766     -41.4956054687
 71  64    3   31     -0.2992904472     -9.7903900146     -0.0814070034     -0.2570202112     -0.0763340091     -0.0244082355     35.3750495910     76.9608535766     -41.4956054687
 72  15    3   30     -0.2992904472     -9.7903900146     -0.0814070034     -0.2570202112     -0.0763340091     -0.0244082355     35.3750495910     76.9608535766     -41.4956054687
 72 223    3   30     -0.3088677406     -9.8239097595     -0.2107004880     -0.2495632410     -0.0896500205     -0.0220113539     35.0247993469     77.6636886596     -41.4956054687
 73 176    3   29     -0.3088677406     -9.8239097595     -0.2107004880     -0.2495632410     -0.0896500205     -0.0220113539     35.0247993469     77.6636886596     -41.4956054687
 74 128    4   27     -0.2992904472     -9.7568693161     -0.0909842967     -0.2327850818     -0.0965743446     -0.0233429551     35.0247993469     77.6636886596     -41.4956054687
 75  80    4   28     -0.2705585718     -9.7161655426     -0.2130948066     -0.2263934135     -0.1019007444     -0.0169512724     35.0247993469     77.6636886596     -41.4956054687
 76  33    4   28     -0.2705585718     -9.7808122634     -0.0646467447     -0.2469000577     -0.0843236160     -0.0153533515     35.0247993469     77.6636886596     -41.4956054687
 76 242    4   29     -0.2705585718     -9.7808122634     -0.0646467447     -0.2469000577     -0.0843236160     -0.0153533515     35.0247993469     77.6636886596     -41.4956054687
 77 194    5   29     -0.3256280183     -9.8382759094     0.0119716191     -0.2439705371     -0.0744697666     -0.0262724781     35.0247993469     77.6636886596     -41.4956054687
 78 147    5   28     -0.3328109979     -9.7568693161     -0.1676026582     -0.2293229103     -0.0819267368     -0.0300009608     35.0247993469     77.6636886596     -41.4956054687
 79  99    3   28     -0.3328109979     -9.7568693161     -0.1676026582     -0.2293229103     -0.0819267368     -0.0300009608     35.0247993469     77.6636886596     -41.4956054687
 80  52    3   26     -0.3040791034     -9.6994056701     -0.0694353866     -0.2535580396     -0.0853888988     -0.0284030418     33.7989311218     77.4879837036     -39.9774742126
 81   4    4   26     -0.2825301933     -9.8167276382     0.0119716191     -0.2807227134     -0.0877857780     -0.0260061597     33.7989311218     77.4879837036     -39.9774742126
 81 212    4   27     -0.2825301933     -9.8167276382     0.0119716191     -0.2807227134     -0.0877857780     -0.0260061597     33.7989311218     77.4879837036     -39.9774742126
 82 165    4   26     -0.2873188495     -9.8047552108     0.0215489125     -0.2580854892     -0.0944437885     -0.0305335998     33.7989311218     77.4879837036     -39.9774742126
 83 118    5   25     -0.2490096569     -9.6946163177     -0.0790126848     -0.2322524309     -0.1138851523     -0.0220113539     33.7989311218     77.4879837036     -39.9774742126
 84  71    6   23     -0.2490096569     -9.6946163177     -0.0790126848     -0.2322524309     -0.1138851523     -0.0220113539     33.7989311218     77.4879837036     -39.9774742126
 85  24    6   22     -0.2011231899     -9.7329254150     -0.0023943238     -0.2503622055     -0.0987049007     -0.0084290275     33.7989311218     77.4879837036     -39.9774742126
 85 232    5   20     -0.2490096569     -9.7879953384     0.1101388931     -0.2647435188     -0.0789972066     -0.0097606287     33.7989311218     77.4879837036     -39.9774742126
 86 185    4   19     -0.2490096569     -9.7879953384     0.1101388931     -0.2647435188     -0.0789972066     -0.0097606287     33.7989311218     77.4879837036     -39.9774742126
 87 137    4   16     -0.2561926364     -9.7425031661     0.0526751232     -0.2506285190     -0.0803288173     -0.0204134345     33.7989311218     77.4879837036     -39.9774742126
 88  90    3   12     -0.2466153383     -9.7879953384     0.0311262083     -0.2495632410     -0.0829920196     -0.0228103160     35.3750495910     76.2580108642     -40.1461563110
 89  42    2    9     -0.2466153383     -9.7879953384     0.0311262083     -0.2495632410     -0.0829920196     -0.0228103160     35.3750495910     76.2580108642     -40.1461563110
 89 251    1    4     -0.3136564254     -9.7616577148     -0.0526751232     -0.2434378862     -0.0792635345     -0.0230766344     35.3750495910     76.2580108642     -40.1461563110
 90 204    0    2     -0.2968961238     -9.7353200912     -0.0861956501     -0.2474326848     -0.0829920196     -0.0110922288     35.3750495910     76.2580108642     -40.1461563110
 91 156    0    1     -0.2968961238     -9.7353200912     -0.0861956501     -0.2474326848     -0.0829920196     -0.0110922288     35.3750495910     76.2580108642     -40.1461563110
 92 109    0    0     -0.2945018005     -9.7329254150     -0.1316878080     -0.2564875841     -0.0800624942     -0.0116248691     35.3750495910     76.2580108642     -40.1461563110
 93  61    0    0     -0.3184450626     -9.7472915649     -0.1723913097     -0.2580854892     -0.0848562622     -0.0134891104     35.3750495910     76.2580108642     -40.1461563110
 94  13    0    0     -0.3184450626     -9.7472915649     -0.1723913097     -0.2580854892     -0.0848562622     -0.0134891104     35.3750495910     76.2580108642     -40.1461563110
 94 222    0    0     -0.2585869789     -9.8167276382     -0.1556310415     -0.2495632410     -0.0893836975     -0.0342620849     35.3750495910     76.2580108642     -40.1461563110
 95 174    0    0     -0.2466153383     -9.7903900146     -0.1747856235     -0.2455684661     -0.0867204952     -0.0499749708     36.2506675720     77.4879837036     -40.9895629882
 96 127    0    0     -0.2466153383     -9.7903900146     -0.1747856235     -0.2455684661     -0.0867204952     -0.0499749708     36.2506675720     77.4879837036     -40.9895629882
 97  80    0    0     -0.2801358699     -9.7784175872     -0.1867572593     -0.2391767740     -0.0869868183     -0.0435832881     36.2506675720     77.4879837036     -40.9895629882
 98  32    0    0     -0.2466153383     -9.7856006622     -0.1484480619     -0.2218659400     -0.0861878490     -0.0366589665     36.2506675720     77.4879837036     -40.9895629882
 98 241    0    0     -0.2466153383     -9.7856006622     -0.1484480619     -0.2218659400     -0.0861878490     -0.0366589665     36.2506675720     77.4879837036     -40.9895629882
 99 193    0    0     -0.2083061695     -9.7520809173     -0.1484480619     -0.2141426563     -0.0773992919     -0.0273377561     36.2506675720     77.4879837036     -40.9895629882
100 146    0    0     -0.2322494029     -9.7640523910     -0.1292934894     -0.2178711652     -0.0662138462     -0.0047005453     36.2506675720     77.4879837036     -40.9895629882
101  98    0    0     -0.2322494029     -9.7640523910     -0.1292934894     -0.2178711652     -0.0662138462     -0.0047005453     36.2506675720     77.4879837036     -40.9895629882
102  51    0    0     -0.2753472328     -9.7664461135     -0.1460537433     -0.2295892477     -0.0678117656     -0.0047005453     36.2506675720     77.4879837036     -40.9895629882
103   4    0    0     -0.2609812974     -9.7377147674     -0.1723913097     -0.2407746791     -0.0720728874     -0.0196144723     36.4257926940     76.6094360351     -41.1582412719
103 212    0    0     -0.2609812974     -9.7377147674     -0.1723913097     -0.2407746791     -0.0720728874     -0.0196144723     36.4257926940     76.6094360351     -41.1582412719
104 165    0    0     -0.1699969768     -9.7329254150     -0.1652083396     -0.2546233177     -0.0792635345     -0.0217450356     36.4257926940     76.6094360351     -41.1582412719
105 118    0    0     -0.2274607658     -9.7784175872     -0.1723913097     -0.2660751104     -0.0797961711     -0.0190818328     36.4257926940     76.6094360351     -41.1582412719
106  71    0    0     -0.2274607658     -9.7784175872     -0.1723913097     -0.2660751104     -0.0797961711     -0.0190818328     36.4257926940     76.6094360351     -41.1582412719
107  23    0    0     -0.2825301933     -9.8502473831     -0.2178834438     -0.2487643003     -0.0680780887     -0.0220113539     36.4257926940     76.6094360351     -41.1582412719
107 232    0    0     -0.2777415513     -9.7688407897     -0.1723913097     -0.2128110647     -0.0728718519     -0.0268051171     36.4257926940     76.6094360351     -41.1582412719
108 185    0    0     -0.2777415513     -9.7688407897     -0.1723913097     -0.2128110647     -0.0728718519     -0.0268051171     36.4257926940     76.6094360351     -41.1582412719
109 138    0    0     -0.2705585718     -9.7377147674     -0.1173218607     -0.2133437156     -0.0803288173     -0.0355936813     36.4257926940     76.6094360351     -41.1582412719
110  91    0    0     -0.2274607658     -9.6826448440     -0.1292934894     -0.2484979629     -0.0880520915     -0.0467791318     35.7252960205     76.2580108642     -41.4956054687
111  43    0    0     -0.2274607658     -9.6826448440     -0.1292934894     -0.2484979629     -0.0880520915     -0.0467791318     35.7252960205     76.2580108642     -41.4956054687
111 252    0    0     -0.2107004880     -9.7760238647     -0.1747856235     -0.2823206138     -0.0933784961     -0.0473117685     35.7252960205     76.2580108642     -41.4956054687
112 204    0    0     -0.2202777862     -9.7903900146     -0.1771799468     -0.2823206138     -0.0909816169     -0.0401211214     35.7252960205     76.2580108642     -41.4956054687
113 157    0    0     -0.2202777862     -9.7903900146     -0.1771799468     -0.2823206138     -0.0909816169     -0.0401211214     35.7252960205     76.2580108642     -41.4956054687
114 109    0    0     -0.2442210197     -9.7879953384     -0.1795742750     -0.2698035717     -0.0899163436     -0.0321315240     35.7252960205     76.2580108642     -41.4956054687
115  62    0    0     -0.2418267011     -9.8023614883     -0.1987288665     -0.2538243770     -0.0901826667     -0.0281367187     35.7252960205     76.2580108642     -41.4956054687
116  14    0    0     -0.2418267011     -9.8023614883     -0.1987288665     -0.2538243770     -0.0901826667     -0.0281367187     35.7252960205     76.2580108642     -41.4956054687
116 223    0    0     -0.2274607658     -9.7784175872     -0.1867572593     -0.2418399572     -0.0933784961     -0.0366589665     35.7252960205     76.2580108642     -41.4956054687
117 176    0    0     -0.2202777862     -9.7568693161     -0.2178834438     -0.2215996265     -0.0896500205     -0.0441159296     33.9740562438     76.6094360351     -40.1461563110
118 129    0    0     -0.2202777862     -9.7568693161     -0.2178834438     -0.2215996265     -0.0896500205     -0.0441159296     33.9740562438     76.6094360351     -40.1461563110
119  82    0    0     -0.2202777862     -9.7712354660     -0.2035175085     -0.2040225028     -0.0864541816     -0.0475780916     33.9740562438     76.6094360351     -40.1461563110
120  34    0    0     -0.2202777862     -9.7401084899     -0.1747856235     -0.1997613811     -0.0867204952     -0.0494423294     33.9740562438     76.6094360351     -40.1461563110
120 243    0    0     -0.2202777862     -9.7401084899     -0.1747856235     -0.1997613811     -0.0867204952     -0.0494423294     33.9740562438     76.6094360351     -40.1461563110
121 196    0    0     -0.2011231899     -9.7712354660     -0.1676026582     -0.2117457866     -0.0885847282     -0.0483770513     33.9740562438     76.6094360351     -40.1461563110
122 149    0    0     -0.1987288665     -9.7305316925     -0.1676026582     -0.2479653358     -0.0957753753     -0.0382568836     33.9740562438     76.6094360351     -40.1461563110
123 102    0    0     -0.1987288665     -9.7305316925     -0.1676026582     -0.2479653358     -0.0957753753     -0.0382568836     33.9740562438     76.6094360351     -40.1461563110
124  55    0    0     -0.0622524166     -9.7305316925     -0.1005615949     -0.2998977661     -0.1767367124     0.0320516371     33.9740562438     76.6094360351     -40.1461563110
125   7    0    0     -0.2107004880     -9.7736291885     -0.2107004880     -0.2716678380     -0.1045639514     -0.0070974264     33.9740562438     76.6094360351     -40.1461563110
125 215    0    0     -0.2107004880     -9.7736291885     -0.2107004880     -0.2716678380     -0.1045639514     -0.0070974264     33.9740562438     76.6094360351     -40.1461563110
126 167    0    0     -0.1891515731     -9.7903900146     -0.2226721048     -0.2474326848     -0.0776656150     -0.0105595886     33.4486846923     77.1365661621     -41.3269233703
127 120    0    0     -0.2394323587     -9.7664461135     -0.2274607658     -0.2327850818     -0.0667464828     0.0024900994     33.4486846923     77.1365661621     -41.3269233703
128  73    0    0     -0.2394323587     -9.7664461135     -0.2274607658     -0.2327850818     -0.0667464828     0.0024900994     33.4486846923     77.1365661621     -41.3269233703
129  26    0    0     -0.2537982940     -9.7472915649     -0.2035175085     -0.2266597270     -0.0614200830     0.0006258582     33.4486846923     77.1365661621     -41.3269233703
129 234    0    0     -0.2346437215     -9.7496862411     -0.1699969768     -0.2277250051     -0.0614200830     -0.0142880702     33.4486846923     77.1365661621     -41.3269233703
130 187    0    0     -0.2346437215     -9.7496862411     -0.1699969768     -0.2277250051     -0.0614200830     -0.0142880702     33.4486846923     77.1365661621     -41.3269233703
131 140    0    0     -0.2083061695     -9.7377147674     -0.2130948066     -0.2469000577     -0.0691433668     -0.0209460735     33.4486846923     77.1365661621     -41.3269233703
132  92    0    0     -0.2418267011     -9.7520809173     -0.1963345432     -0.2588844537     -0.0662138462     -0.0209460735     33.4486846923     77.1365661621     -41.3269233703
133  46    0    0     -0.2418267011     -9.7520809173     -0.1963345432     -0.2588844537     -0.0662138462     -0.0209460735     33.4486846923     77.1365661621     -41.3269233703
133 254    0    0     -0.2298550844     -9.7832069396     -0.2442210197     -0.2626129388     -0.0672791242     -0.0180165538     35.3750495910     76.6094360351     -39.1340675354
134 207    0    0     -0.2346437215     -9.8023614883     -0.2537982940     -0.2437041997     -0.0675454425     -0.0188155155     35.3750495910     76.6094360351     -39.1340675354
135 160    0    0     -0.2346437215     -9.8023614883     -0.2537982940     -0.2437041997     -0.0675454425     -0.0188155155     35.3750495910     76.6094360351     -39.1340675354
136 113    0    0     -0.2322494029     -9.7496862411     -0.2442210197     -0.2210669994     -0.0739371299     -0.0302672815     35.3750495910     76.6094360351     -39.1340675354
137  66    0    0     -0.2202777862     -9.7520809173     -0.2298550844     -0.2242628335     -0.0867204952     -0.0427843284     35.3750495910     76.6094360351     -39.1340675354
138  19    0    0     -0.2202777862     -9.7520809173     -0.2298550844     -0.2242628335     -0.0867204952     -0.0427843284     35.3750495910     76.6094360351     -39.1340675354
138 227    0    0     -0.1747856235     -9.7448978424     -0.2418267011     -0.2365135669     -0.0920469093     -0.0451812076     35.3750495910     76.6094360351     -39.1340675354
139 180    0    0     -0.2226721048     -9.7616577148     -0.2154891252     -0.2445031642     -0.0819267368     -0.0385232019     35.3750495910     76.6094360351     -39.1340675354
140 133    0    0     -0.2226721048     -9.7616577148     -0.2154891252     -0.2445031642     -0.0819267368     -0.0385232019     35.3750495910     76.6094360351     -39.1340675354
141  86    0    0     -0.0119716191     -9.7640523910     -0.1173218607     -0.2855164718     -0.1924495887     0.0328505992     35.1999244689     76.4337234497     -40.3148345947
142  39    0    0     -0.2274607658     -9.7664461135     -0.2514039993     -0.2532917261     -0.1237390041     -0.0260061597     35.1999244689     76.4337234497     -40.3148345947
142 248    0    0     -0.2274607658     -9.7664461135     -0.2514039993     -0.2532917261     -0.1237390041     -0.0260061597     35.1999244689     76.4337234497     -40.3148345947
143 201    0    0     -0.2346437215     -9.7975721359     -0.2657699346     -0.2351819515     -0.1256032466     -0.0302672815     35.1999244689     76.4337234497     -40.3148345947
144 154    0    0     -0.1795742750     -9.7856006622     -0.2394323587     -0.2277250051     -0.1381202936     -0.0252071976     35.1999244689     76.4337234497     -40.3148345947
145 107    0    0     -0.1795742750     -9.7856006622     -0.2394323587     -0.2277250051     -0.1381202936     -0.0252071976     35.1999244689     76.4337234497     -40.3148345947
146  60    0    0     -0.2968961238     -9.6994056701     -0.2394323587     -0.2226649284     -0.0955090618     -0.0465128135     35.1999244689     76.4337234497     -40.3148345947
147  12    0    0     -0.1819685935     -9.7472915649     -0.1388707752     -0.2556886196     -0.1287990808     -0.0076300668     35.1999244689     76.4337234497     -40.3148345947
147 221    0    0     -0.1819685935     -9.7472915649     -0.1388707752     -0.2556886196     -0.1287990808     -0.0076300668     35.1999244689     76.4337234497     -40.3148345947
148 174    0    0     -0.2083061695     -9.7640523910     -0.2370380401     -0.2591507673     -0.0965743446     -0.0435832881     33.2735595703     77.3122711181     -40.8208808898
149 126    0    0     -0.1699969768     -9.7736291885     -0.2729529142     -0.2591507673     -0.0851225757     -0.0441159296     33.2735595703     77.3122711181     -40.8208808898
150  79    0    0     -0.1699969768     -9.7736291885     -0.2729529142     -0.2591507673     -0.0851225757     -0.0441159296     33.2735595703     77.3122711181     -40.8208808898
151  33    0    0     -0.1939402198     -9.7784175872     -0.2753472328     -0.2450358152     -0.0664801645     -0.0321315240     33.2735595703     77.3122711181     -40.8208808898
151 241    0    0     -0.1843629074     -9.7592630386     -0.2490096569     -0.2303881883     -0.0640832853     -0.0270714402     33.2735595703     77.3122711181     -40.8208808898
152 194    0    0     -0.1843629074     -9.7592630386     -0.2490096569     -0.2303881883     -0.0640832853     -0.0270714402     33.2735595703     77.3122711181     -40.8208808898
153 147    0    0     -0.1963345432     -9.7496862411     -0.2178834438     -0.2410409927     -0.0659475278     -0.0172175908     33.2735595703     77.3122711181     -40.8208808898
154 100    0    0     -0.2250664234     -9.7592630386     -0.2561926364     -0.2647435188     -0.0648822402     -0.0100269484     33.2735595703     77.3122711181     -40.8208808898
155  53    0    0     -0.2250664234     -9.7592630386     -0.2561926364     -0.2647435188     -0.0648822402     -0.0100269484     33.2735595703     77.3122711181     -40.8208808898
156   5    0    0     -0.1987288665     -9.7688407897     -0.3064734458     -0.2753963232     -0.0683444070     -0.0113585484     33.2735595703     77.3122711181     -40.8208808898
156 214    0    0     -0.1867572593     -9.7688407897     -0.3064734458     -0.2596834182     -0.0595558404     -0.0081627073     34.3243064880     76.9608535766     -40.4835166931
157 166    0    0     -0.1867572593     -9.7688407897     -0.3064734458     -0.2596834182     -0.0595558404     -0.0081627073     34.3243064880     76.9608535766     -40.4835166931
158 119    0    0     -0.2035175085     -9.7808122634     -0.2849245071     -0.2426389217     -0.0574252796     0.0016911385     34.3243064880     76.9608535766     -40.4835166931
159  71    0    0     -0.1939402198     -9.7520809173     -0.2801358699     -0.2410409927     -0.0624853610     0.0043543395     34.3243064880     76.9608535766     -40.4835166931
160  23    0    0     -0.1939402198     -9.7520809173     -0.2801358699     -0.2410409927     -0.0624853610     0.0043543395     34.3243064880     76.9608535766     -40.4835166931
160 231    0    0     -0.2130948066     -9.7544746398     -0.2633756160     -0.2293229103     -0.0614200830     0.0078165016     34.3243064880     76.9608535766     -40.4835166931
161 183    0    0     -0.2370380401     -9.7496862411     -0.2729529142     -0.2269260406     -0.0571589565     -0.0009720629     34.3243064880     76.9608535766     -40.4835166931
162 136    0    0     -0.2370380401     -9.7496862411     -0.2729529142     -0.2269260406     -0.0571589565     -0.0009720629     34.3243064880     76.9608535766     -40.4835166931
163  88    0    0     -0.2561926364     -9.7736291885     -0.2849245071     -0.2357146024     -0.0643496036     -0.0225439977     34.3243064880     76.9608535766     -40.4835166931
164  41    0    0     -0.2250664234     -9.7185602188     -0.2825301933     -0.2365135669     -0.0773992919     -0.0457138490     34.6745529174     75.5551757812     -40.8208808898
164 250    0    0     -0.2250664234     -9.7185602188     -0.2825301933     -0.2365135669     -0.0773992919     -0.0457138490     34.6745529174     75.5551757812     -40.8208808898
165 202    0    0     -0.2107004880     -9.7520809173     -0.2801358699     -0.2354482889     -0.0829920196     -0.0558340167     34.6745529174     75.5551757812     -40.8208808898
166 155    0    0     -0.1963345432     -9.7999668121     -0.2777415513     -0.2405083656     -0.0864541816     -0.0576982545     34.6745529174     75.5551757812     -40.8208808898
167 108    0    0     -0.1963345432     -9.7999668121     -0.2777415513     -0.2405083656     -0.0864541816     -0.0576982545     34.6745529174     75.5551757812     -40.8208808898
168  61    0    0     -0.1532367229     -9.7616577148     -0.3064734458     -0.2455684661     -0.0925795459     -0.0494423294     34.6745529174     75.5551757812     -40.8208808898
169  14    0    0     -0.1747856235     -9.7281370162     -0.2681642532     -0.2399757146     -0.0781982517     -0.0374579238     34.6745529174     75.5551757812     -40.8208808898
169 223    0    0     -0.1747856235     -9.7281370162     -0.2681642532     -0.2399757146     -0.0781982517     -0.0374579238     34.6745529174     75.5551757812     -40.8208808898
170 176    0    0     -0.1676026582     -9.7568693161     -0.2801358699     -0.2423726081     -0.0718065643     -0.0254735183     34.6745529174     75.5551757812     -40.8208808898
171 129    0    0     -0.1771799468     -9.7664461135     -0.3064734458     -0.2357146024     -0.0616864013     -0.0124238300     34.4994277954     76.7851409912     -40.3148345947
172  82    0    0     -0.1771799468     -9.7664461135     -0.3064734458     -0.2357146024     -0.0616864013     -0.0124238300     34.4994277954     76.7851409912     -40.3148345947
173  35    0    0     -0.1939402198     -9.8023614883     -0.2968961238     -0.2210669994     -0.0558273601     0.0022237784     34.4994277954     76.7851409912     -40.3148345947
173 243    0    0     -0.2107004880     -9.7688407897     -0.3016848087     -0.2106805086     -0.0563600015     0.0083491430     34.4994277954     76.7851409912     -40.3148345947
174 195    0    0     -0.2107004880     -9.7688407897     -0.3016848087     -0.2106805086     -0.0563600015     0.0083491430     34.4994277954     76.7851409912     -40.3148345947
175 147    0    0     -0.2059118509     -9.7520809173     -0.2921074867     -0.2050877809     -0.0544957590     0.0091481027     34.4994277954     76.7851409912     -40.3148345947
176  99    0    0     -0.2202777862     -9.7377147674     -0.2346437215     -0.2130774021     -0.0520988750     0.0016911385     34.4994277954     76.7851409912     -40.3148345947
177  51    0    0     -0.2202777862     -9.7377147674     -0.2346437215     -0.2130774021     -0.0520988750     0.0016911385     34.4994277954     76.7851409912     -40.3148345947
178   4    0    0     -0.2274607658     -9.7712354660     -0.2537982940     -0.2375788450     -0.0571589565     -0.0057658262     34.4994277954     76.7851409912     -40.3148345947
178 212    0    0     -0.2490096569     -9.7592630386     -0.2968961238     -0.2522264480     -0.0710076093     -0.0134891104     34.6745529174     76.6094360351     -40.1461563110
179 165    0    0     -0.2490096569     -9.7592630386     -0.2968961238     -0.2522264480     -0.0710076093     -0.0134891104     34.6745529174     76.6094360351     -40.1461563110
180 117    0    0     -0.2154891252     -9.7544746398     -0.2633756160     -0.2437041997     -0.0744697666     -0.0278703975     34.6745529174     76.6094360351     -40.1461563110
181  70    0    0     -0.2346437215     -9.7879953384     -0.3040791034     -0.2322524309     -0.0699423265     -0.0353273630     34.6745529174     76.6094360351     -40.1461563110
182  23    0    0     -0.2346437215     -9.7879953384     -0.3040791034     -0.2322524309     -0.0699423265     -0.0353273630     34.6745529174     76.6094360351     -40.1461563110
182 232    0    0     -0.2059118509     -9.7927837371     -0.3160507440     -0.2160068988     -0.0784645748     -0.0422516918     34.6745529174     76.6094360351     -40.1461563110
183 185    0    0     -0.1771799468     -9.7544746398     -0.2585869789     -0.1944349765     -0.0811277770     -0.0417190504     34.6745529174     76.6094360351     -40.1461563110
184 138    0    0     -0.1771799468     -9.7544746398     -0.2585869789     -0.1944349765     -0.0811277770     -0.0417190504     34.6745529174     76.6094360351     -40.1461563110
185  90    0    0     -0.1843629074     -9.7209539413     -0.2346437215     -0.1904401779     -0.0707412910     -0.0329304814     34.6745529174     76.6094360351     -40.1461563110
186  43    0    0     -0.2035175085     -9.7209539413     -0.2322494029     -0.2258607625     -0.0675454425     -0.0233429551     35.7252960205     76.2580108642     -40.8208808898
186 252    0    0     -0.2035175085     -9.7209539413     -0.2322494029     -0.2258607625     -0.0675454425     -0.0233429551     35.7252960205     76.2580108642     -40.8208808898
187 204    0    0     -0.2178834438     -9.7520809173     -0.2897131729     -0.2727330923     -0.0654148817     -0.0284030418     35.7252960205     76.2580108642     -40.8208808898
188 157    0    0     -0.1987288665     -9.8119382858     -0.3160507440     -0.2761952638     -0.0675454425     -0.0353273630     35.7252960205     76.2580108642     -40.8208808898
189 109    0    0     -0.1987288665     -9.8119382858     -0.3160507440     -0.2761952638     -0.0675454425     -0.0353273630     35.7252960205     76.2580108642     -40.8208808898
190  62    0    0     -0.2035175085     -9.8406705856     -0.3304166793     -0.2333177089     -0.0734044933     -0.0387895250     35.7252960205     76.2580108642     -40.8208808898
191  14    0    0     -0.1795742750     -9.7808122634     -0.2992904472     -0.1832495307     -0.0803288173     -0.0446485710     35.7252960205     76.2580108642     -40.8208808898
191 222    0    0     -0.1795742750     -9.7808122634     -0.2992904472     -0.1832495307     -0.0803288173     -0.0446485710     35.7252960205     76.2580108642     -40.8208808898
192 174    0    0     -0.1747856235     -9.6994056701     -0.2178834438     -0.1632755041     -0.0803288173     -0.0422516918     35.7252960205     76.2580108642     -40.8208808898
193 127    0    0     -0.1652083396     -9.7137708663     -0.1795742750     -0.2085499525     -0.0755350542     -0.0385232019     35.7252960205     76.2580108642     -40.8208808898
194  79    0    0     -0.1652083396     -9.7137708663     -0.1795742750     -0.2085499525     -0.0755350542     -0.0385232019     35.7252960205     76.2580108642     -40.8208808898
195  32    0    0     -0.1484480619     -9.7377147674     -0.2466153383     -0.2703361988     -0.0664801645     -0.0313325595     36.9511642456     77.4879837036     -39.6401100158
195 241    0    0     -0.1580253696     -9.8023614883     -0.3160507440     -0.2911091995     -0.0579579257     -0.0188155155     36.9511642456     77.4879837036     -39.6401100158
196 193    0    0     -0.1580253696     -9.8023614883     -0.3160507440     -0.2911091995     -0.0579579257     -0.0188155155     36.9511642456     77.4879837036     -39.6401100158
197 146    0    0     -0.1795742750     -9.8071498870     -0.3160507440     -0.2604823589     -0.0536967992     -0.0113585484     36.9511642456     77.4879837036     -39.6401100158
198  99    0    0     -0.1460537433     -9.7448978424     -0.2777415513     -0.2269260406     -0.0584905624     -0.0057658262     36.9511642456     77.4879837036     -39.6401100158
199  51    0    0     -0.1460537433     -9.7448978424     -0.2777415513     -0.2269260406     -0.0584905624     -0.0057658262     36.9511642456     77.4879837036     -39.6401100158
200   4    0    0     -0.1747856235     -9.7472915649     -0.2585869789     -0.2290565967     -0.0478377580     0.0064849019     36.9511642456     77.4879837036     -39.6401100158
200 212    0    0     -0.1819685935     -9.7377147674     -0.2825301933     -0.2604823589     -0.0465061521     0.0139418661     36.9511642456     77.4879837036     -39.6401100158
201 164    0    0     -0.1819685935     -9.7377147674     -0.2825301933     -0.2604823589     -0.0465061521     0.0139418661     36.9511642456     77.4879837036     -39.6401100158
202 117    0    0     -0.1987288665     -9.7879953384     -0.3208393812     -0.2759289503     -0.0478377580     0.0158061075     35.9004211425     76.4337234497     -40.6521987915
203  69    0    0     -0.2035175085     -9.8310928344     -0.3878804397     -0.2530254125     -0.0566263198     0.0237957096     35.9004211425     76.4337234497     -40.6521987915
204  22    0    0     -0.2035175085     -9.8310928344     -0.3878804397     -0.2530254125     -0.0566263198     0.0237957096     35.9004211425     76.4337234497     -40.6521987915
204 230    0    0     -0.1987288665     -9.8694019317     -0.3783031463     -0.1584817409     -0.0510335969     0.0355137944     35.9004211425     76.4337234497     -40.6521987915
205 183    0    0     -0.2154891252     -9.8071498870     -0.2537982940     -0.0522200155     -0.0507672786     0.0408402013     35.9004211425     76.4337234497     -40.6521987915
206 135    0    0     -0.2154891252     -9.8071498870     -0.2537982940     -0.0522200155     -0.0507672786     0.0408402013     35.9004211425     76.4337234497     -40.6521987915
207  87    0    0     -0.2537982940     -9.6658849716     -0.1197161788     -0.0562148094     -0.0646159267     0.0461666059     35.9004211425     76.4337234497     -40.6521987915
208  40    0    0     -0.2801358699     -9.6299695968     -0.0766183614     -0.1539543151     -0.0726055240     0.0384433221     35.9004211425     76.4337234497     -40.6521987915
208 248    0    0     -0.2801358699     -9.6299695968     -0.0766183614     -0.1539543151     -0.0726055240     0.0384433221     35.9004211425     76.4337234497     -40.6521987915
209 201    0    0     -0.2897131729     -9.6898279190     -0.1532367229     -0.2998977661     -0.0856552219     0.0078165016     36.0755462646     75.9065933227     -40.8208808898
210 153    0    0     -0.2561926364     -9.7544746398     -0.2729529142     -0.3891150474     -0.0899163436     -0.0286693592     36.0755462646     75.9065933227     -40.8208808898
211 106    0    0     -0.2561926364     -9.7544746398     -0.2729529142     -0.3891150474     -0.0899163436     -0.0286693592     36.0755462646     75.9065933227     -40.8208808898
212  59    0    0     -0.4118237018     -9.8334875106     -0.4525271415     -0.3702063083     -0.0939111423     -0.0467791318     36.0755462646     75.9065933227     -40.8208808898
213  11    0    0     -0.2107004880     -9.8694019317     -0.3423882961     -0.3137464046     -0.2363924503     -0.0004394227     36.0755462646     75.9065933227     -40.8208808898
213 219    0    0     -0.2107004880     -9.8694019317     -0.3423882961     -0.3137464046     -0.2363924503     -0.0004394227     36.0755462646     75.9065933227     -40.8208808898
214 172    0    0     -0.2226721048     -9.7832069396     -0.3280223608     -0.1915054512     -0.1189452409     -0.0467791318     36.0755462646     75.9065933227     -40.8208808898
215 124    0    0     -0.0598580884     -9.7065887451     -0.1699969768     -0.1651397705     -0.1503710174     0.0024900994     36.0755462646     75.9065933227     -40.8208808898
216  76    0    0     -0.0598580884     -9.7065887451     -0.1699969768     -0.1651397705     -0.1503710174     0.0024900994     36.0755462646     75.9065933227     -40.8208808898
217  28    0    0     -0.2394323587     -9.7065887451     -0.2178834438     -0.1779231309     -0.0885847282     -0.0129564702     34.1491813659     76.7851409912     -40.3148345947
217 237    0    0     -0.2609812974     -9.7640523910     -0.2250664234     -0.2218659400     -0.0648822402     -0.0276040792     34.1491813659     76.7851409912     -40.3148345947
218 190    0    0     -0.2609812974     -9.7640523910     -0.2250664234     -0.2218659400     -0.0648822402     -0.0276040792     34.1491813659     76.7851409912     -40.3148345947
219 142    0    0     -0.2657699346     -9.7448978424     -0.2466153383     -0.2591507673     -0.0731381702     -0.0398548107     34.1491813659     76.7851409912     -40.3148345947
220  96    0    0     -0.2537982940     -9.7879953384     -0.2873188495     -0.2572865486     -0.0864541816     -0.0494423294     34.1491813659     76.7851409912     -40.3148345947
221  48    0    0     -0.2537982940     -9.7879953384     -0.2873188495     -0.2572865486     -0.0864541816     -0.0494423294     34.1491813659     76.7851409912     -40.3148345947
222   2    0    0     -0.0071829710     -9.7712354660     -0.1652083396     -0.2453021287     -0.1687471151     0.0118113052     34.1491813659     76.7851409912     -40.3148345947
222 210    0    0     -0.2346437215     -9.7185602188     -0.2561926364     -0.2194690704     -0.1453109359     -0.0047005453     34.1491813659     76.7851409912     -40.3148345947
223 163    0    0     -0.2346437215     -9.7185602188     -0.2561926364     -0.2194690704     -0.1453109359     -0.0047005453     34.1491813659     76.7851409912     -40.3148345947
224 116    0    0     -0.1795742750     -9.7640523910     -0.2442210197     -0.2277250051     -0.1311959624     -0.0097606287     34.1491813659     76.7851409912     -40.3148345947
225  69    0    0     -0.2514039993     -9.7760238647     -0.2777415513     -0.2410409927     -0.0941774559     -0.0438496112     35.3750495910     78.0151138305     -40.4835166931
226  21    0    0     -0.2514039993     -9.7760238647     -0.2777415513     -0.2410409927     -0.0941774559     -0.0438496112     35.3750495910     78.0151138305     -40.4835166931
226 230    0    0     -0.2442210197     -9.7640523910     -0.2825301933     -0.2429052352     -0.0851225757     -0.0606277847     35.3750495910     78.0151138305     -40.4835166931
227 183    0    0     -0.2466153383     -9.7784175872     -0.2657699346     -0.2375788450     -0.0877857780     -0.0640899419     35.3750495910     78.0151138305     -40.4835166931
228 136    0    0     -0.2466153383     -9.7784175872     -0.2657699346     -0.2375788450     -0.0877857780     -0.0640899419     35.3750495910     78.0151138305     -40.4835166931
229  89    0    0     -0.0861956501     -9.7568693161     -0.2130948066     -0.2461010932     -0.1442456483     -0.0062984657     35.3750495910     78.0151138305     -40.4835166931
230  41    0    0     -0.2059118509     -9.7879953384     -0.2921074867     -0.2152079582     -0.1016344308     -0.0334631204     35.3750495910     78.0151138305     -40.4835166931
230 250    0    0     -0.2059118509     -9.7879953384     -0.2921074867     -0.2152079582     -0.1016344308     -0.0334631204     35.3750495910     78.0151138305     -40.4835166931
231 202    0    0     -0.2202777862     -9.7664461135     -0.2537982940     -0.1957665824     -0.0797961711     -0.0329304814     35.3750495910     78.0151138305     -40.4835166931
232 155    0    0     -0.2298550844     -9.7137708663     -0.2514039993     -0.2029572248     -0.0715402507     -0.0188155155     34.3243064880     77.3122711181     -39.8087921142
233 108    0    0     -0.2298550844     -9.7137708663     -0.2514039993     -0.2029572248     -0.0715402507     -0.0188155155     34.3243064880     77.3122711181     -39.8087921142
234  61    0    0     -0.2274607658     -9.7257432937     -0.2322494029     -0.2311871528     -0.0664801645     -0.0150870313     34.3243064880     77.3122711181     -39.8087921142
235  14    0    0     -0.2322494029     -9.7616577148     -0.2514039993     -0.2567538976     -0.0672791242     -0.0169512724     34.3243064880     77.3122711181     -39.8087921142
235 223    0    0     -0.2322494029     -9.7616577148     -0.2514039993     -0.2567538976     -0.0672791242     -0.0169512724     34.3243064880     77.3122711181     -39.8087921142
236 176    0    0     -0.2274607658     -9.7496862411     -0.2561926364     -0.2588844537     -0.0672791242     -0.0174839124     34.3243064880     77.3122711181     -39.8087921142
