# Supplementary material for: A localization method for wireless capsule endoscopy using side wall cameras and IMU sensor
Source: Sci Rep. 2021 May 27;11:11204. doi: 10.1038/s41598-021-90523-w (PMC8160358; doi:10.1038/s41598-021-90523-w)
Supplement: Supplementary file 1 — Supplementary Information. [file 41598_2021_90523_MOESM1_ESM.zip › data/T_5]

116 212    0    0     -0.1867572593     -9.7784175872     -0.0335205316     -0.2258607625     -0.0648822402     -0.0217450356     45.7073669433     77.4879837036     -38.9653854370
117 165  -16  -16     -0.1867572593     -9.7784175872     -0.0335205316     -0.2258607625     -0.0648822402     -0.0217450356     45.7073669433     77.4879837036     -38.9653854370
118 118    0    0     -0.2250664234     -9.7257432937     -0.1029559254     -0.2503622055     -0.0579579257     0.0024900994     46.4078598022     78.8936614990     -37.9532966613
119  71   -8   -1     -0.2537982940     -9.8310928344     -0.1292934894     -0.2423726081     -0.0568926382     0.0086154632     46.4078598022     78.8936614990     -37.9532966613
120  23    0    0     -0.2537982940     -9.8310928344     -0.1292934894     -0.2423726081     -0.0568926382     0.0086154632     46.4078598022     78.8936614990     -37.9532966613
120 232   -1   -1     -0.2466153383     -9.7760238647     -0.1005615949     -0.2085499525     -0.0555610418     -0.0078963871     46.4078598022     78.8936614990     -37.9532966613
121 184    0    0     -0.2322494029     -9.7353200912     -0.0383091812     -0.2010929822     -0.0590231990     -0.0206797552     46.4078598022     78.8936614990     -37.9532966613
122 137  127   -1     -0.2322494029     -9.7353200912     -0.0383091812     -0.2010929822     -0.0590231990     -0.0206797552     46.4078598022     78.8936614990     -37.9532966613
123  90    0    0     -0.2250664234     -9.7856006622     -0.0574637699     -0.2234638690     -0.0611537647     -0.0198807945     46.4078598022     78.8936614990     -37.9532966613
124  42   63   -1     -0.2322494029     -9.7425031661     -0.0838013267     -0.2277250051     -0.0566263198     -0.0198807945     46.4078598022     78.8936614990     -37.9532966613
124 251    0    0     -0.2322494029     -9.7425031661     -0.0838013267     -0.2277250051     -0.0566263198     -0.0198807945     46.4078598022     78.8936614990     -37.9532966613
125 203   15   -1     -0.2394323587     -9.7951784133     -0.1101388931     -0.2160068988     -0.0566263198     -0.0244082355     45.1819915771     77.6636886596     -39.1340675354
126 157    0    0     -0.2083061695     -9.7736291885     -0.0167602658     -0.1957665824     -0.0590231990     -0.0323978424     45.1819915771     77.6636886596     -39.1340675354
127 110   63   -1     -0.2083061695     -9.7736291885     -0.0167602658     -0.1957665824     -0.0590231990     -0.0323978424     45.1819915771     77.6636886596     -39.1340675354
128  63    0    0     -0.2370380401     -9.7688407897     -0.0359148550     -0.2298555612     -0.0584905624     -0.0254735183     45.1819915771     77.6636886596     -39.1340675354
129  16   -1   -1     -0.2633756160     -9.6994056701     -0.0790126848     -0.2599497318     -0.0630179977     -0.0313325595     45.1819915771     77.6636886596     -39.1340675354
129 225    0    0     -0.2633756160     -9.6994056701     -0.0790126848     -0.2599497318     -0.0630179977     -0.0313325595     45.1819915771     77.6636886596     -39.1340675354
130 178   -1   -1     -0.2322494029     -9.7472915649     -0.0957729530     -0.2596834182     -0.0715402507     -0.0553013753     45.1819915771     77.6636886596     -39.1340675354
131 131    0    0     -0.2035175085     -9.8334875106     -0.0814070034     -0.2338503599     -0.0766003227     -0.0760743522     45.1819915771     77.6636886596     -39.1340675354
132  84   -1   -2     -0.2035175085     -9.8334875106     -0.0814070034     -0.2338503599     -0.0766003227     -0.0760743522     45.1819915771     77.6636886596     -39.1340675354
133  37    0    0     -0.1795742750     -9.8095445632     -0.0622524166     -0.2136100292     -0.0758013725     -0.0867271518     45.5322418212     78.3665313720     -38.4593429565
133 246   -1   -2     -0.1723913097     -9.7712354660     -0.0430978250     -0.1986961174     -0.0742034435     -0.0877924346     45.5322418212     78.3665313720     -38.4593429565
134 199    0    0     -0.1723913097     -9.7712354660     -0.0430978250     -0.1986961174     -0.0742034435     -0.0877924346     45.5322418212     78.3665313720     -38.4593429565
135 152   -8   -1     -0.1652083396     -9.7736291885     -0.0502807998     -0.2090825796     -0.0755350542     -0.0723458576     45.5322418212     78.3665313720     -38.4593429565
136 105    0    0     -0.1723913097     -9.8023614883     -0.0574637699     -0.2255944252     -0.0795298528     -0.0662204980     45.5322418212     78.3665313720     -38.4593429565
137  58  -32  -19     -0.1723913097     -9.8023614883     -0.0574637699     -0.2255944252     -0.0795298528     -0.0662204980     45.5322418212     78.3665313720     -38.4593429565
138  11    0    0     -0.1556310415     -9.7089824676     -0.0047886476     -0.2357146024     -0.0811277770     -0.0699489831     45.5322418212     78.3665313720     -38.4593429565
138 220  -18  -64     -0.1388707752     -9.7496862411     -0.0550694465     -0.2527590990     -0.0861878490     -0.0670194625     45.5322418212     78.3665313720     -38.4593429565
139 173    0    0     -0.1388707752     -9.7496862411     -0.0550694465     -0.2527590990     -0.0861878490     -0.0670194625     45.5322418212     78.3665313720     -38.4593429565
140 126 -128 -128     -0.1436594247     -9.7903900146     -0.0885899734     -0.2538243770     -0.0901826667     -0.0664868259     45.5322418212     78.3665313720     -38.4593429565
141  80    0    0     -0.1149275422     -9.7233486175     -0.0646467447     -0.2357146024     -0.0936448192     -0.0704816246     45.1819915771     78.7179489135     -38.7967033386
142  33    0    0     -0.1149275422     -9.7233486175     -0.0646467447     -0.2357146024     -0.0936448192     -0.0704816246     45.1819915771     78.7179489135     -38.7967033386
142 243    0    0     -0.0861956501     -9.7736291885     -0.0359148550     -0.2578191757     -0.0944437885     -0.0526381731     45.1819915771     78.7179489135     -38.7967033386
143 196    0    0     -0.1292934894     -9.7927837371     -0.0646467447     -0.2982998371     -0.0896500205     -0.0454475307     45.1819915771     78.7179489135     -38.7967033386
144 149    0    0     -0.1292934894     -9.7927837371     -0.0646467447     -0.2982998371     -0.0896500205     -0.0454475307     45.1819915771     78.7179489135     -38.7967033386
145 102    0    0     -0.1149275422     -9.8095445632     -0.1245048284     -0.2967019081     -0.0907153034     -0.0584972190     45.1819915771     78.7179489135     -38.7967033386
146  54    0    0     -0.0838013267     -9.7209539413     -0.0957729530     -0.2852501678     -0.0907153034     -0.0792701911     45.1819915771     78.7179489135     -38.7967033386
147   7    0    0     -0.0838013267     -9.7209539413     -0.0957729530     -0.2852501678     -0.0907153034     -0.0792701911     45.1819915771     78.7179489135     -38.7967033386
147 216    0    0     -0.0119716191     -9.6227865219     -0.1173218607     -0.2863154411     -0.0925795459     -0.0766069889     45.1819915771     78.7179489135     -38.7967033386
148 169    0    0     -0.0694353866     -9.9292602539     -0.1412650966     -0.2855164718     -0.1034986734     -0.0702152967     44.1312484741     79.4207916259     -39.1340675354
149 122    0    0     -0.0694353866     -9.9292602539     -0.1412650966     -0.2855164718     -0.1034986734     -0.0702152967     44.1312484741     79.4207916259     -39.1340675354
150  75    0    0     -0.0287318849     -9.7975721359     -0.1532367229     -0.2985661506     -0.0963080215     -0.0691500234     44.1312484741     79.4207916259     -39.1340675354
151  28    0    0     -0.0407035017     -9.8263044357     -0.1915459060     -0.3012293577     -0.0819267368     -0.0515728950     44.1312484741     79.4207916259     -39.1340675354
151 236    0    0     -0.0407035017     -9.8263044357     -0.1915459060     -0.3012293577     -0.0819267368     -0.0515728950     44.1312484741     79.4207916259     -39.1340675354
152 189    0    0     -0.0359148550     -9.7975721359     -0.1963345432     -0.2692709445     -0.0718065643     -0.0371916055     44.1312484741     79.4207916259     -39.1340675354
153 143    0    0     -0.0191545906     -9.7784175872     -0.1652083396     -0.2405083656     -0.0694096946     -0.0233429551     44.1312484741     79.4207916259     -39.1340675354
154  96    0    0     -0.0191545906     -9.7784175872     -0.1652083396     -0.2405083656     -0.0694096946     -0.0233429551     44.1312484741     79.4207916259     -39.1340675354
155  48    0    0     -0.0383091812     -9.8095445632     -0.1699969768     -0.2327850818     -0.0606211233     -0.0039015846     44.1312484741     79.4207916259     -39.1340675354
156   1    0    0     -0.0694353866     -9.7425031661     -0.1723913097     -0.2258607625     -0.0571589565     0.0059522619     44.6566200256     77.1365661621     -39.6401100158
156 210    0    0     -0.0694353866     -9.7425031661     -0.1723913097     -0.2258607625     -0.0571589565     0.0059522619     44.6566200256     77.1365661621     -39.6401100158
157 162    0    0     -0.0670410633     -9.7401084899     -0.1460537433     -0.2338503599     -0.0630179977     0.0048869805     44.6566200256     77.1365661621     -39.6401100158
158 114    0    0     -0.0790126848     -9.7401084899     -0.1795742750     -0.2650098323     -0.0654148817     0.0035553798     44.6566200256     77.1365661621     -39.6401100158
159  67    0    0     -0.0790126848     -9.7401084899     -0.1795742750     -0.2650098323     -0.0654148817     0.0035553798     44.6566200256     77.1365661621     -39.6401100158
160  19    0    0     -0.0861956501     -9.7951784133     -0.1747856235     -0.2788584709     -0.0688770484     0.0032890594     44.6566200256     77.1365661621     -39.6401100158
160 227    0    0     -0.1101388931     -9.7879953384     -0.1963345432     -0.2724667787     -0.0720728874     -0.0081627073     44.6566200256     77.1365661621     -39.6401100158
161 180   -8   -1     -0.1101388931     -9.7879953384     -0.1963345432     -0.2724667787     -0.0720728874     -0.0081627073     44.6566200256     77.1365661621     -39.6401100158
162 133    0    0     -0.0598580884     -9.7664461135     -0.1819685935     -0.2602160453     -0.0718065643     -0.0246745562     44.6566200256     77.1365661621     -39.6401100158
163  85   -1   -4     -0.0694353866     -9.7616577148     -0.2274607658     -0.2626129388     -0.0723392057     -0.0270714402     44.6566200256     77.8394012451     -38.6280212402
164  38    0    0     -0.0694353866     -9.7616577148     -0.2274607658     -0.2626129388     -0.0723392057     -0.0270714402     44.6566200256     77.8394012451     -38.6280212402
164 246   -1   -1     -0.0574637699     -9.7712354660     -0.2202777862     -0.2453021287     -0.0699423265     -0.0230766344     44.6566200256     77.8394012451     -38.6280212402
165 199    0    0     -0.0311262083     -9.7640523910     -0.2083061695     -0.2365135669     -0.0694096946     -0.0092279872     44.6566200256     77.8394012451     -38.6280212402
166 152   -1   -1     -0.0311262083     -9.7640523910     -0.2083061695     -0.2365135669     -0.0694096946     -0.0092279872     44.6566200256     77.8394012451     -38.6280212402
167 104    0    0     -0.0478864765     -9.8526420593     -0.2178834438     -0.2338503599     -0.0574252796     0.0190019493     44.6566200256     77.8394012451     -38.6280212402
168  57   63   -1     -0.0790126848     -9.7425031661     -0.2059118509     -0.2149416208     -0.0523651981     0.0480308485     44.6566200256     77.8394012451     -38.6280212402
169   9    0    0     -0.0790126848     -9.7425031661     -0.2059118509     -0.2149416208     -0.0523651981     0.0480308485     44.6566200256     77.8394012451     -38.6280212402
169 217    0    0     -0.1245048284     -9.6994056701     -0.1987288665     -0.2184037923     -0.0534304809     0.0528246116     44.6566200256     77.8394012451     -38.6280212402
170 170    0    0     -0.1364764571     -9.7544746398     -0.2011231899     -0.2370461940     -0.0539631175     0.0365790796     44.4814987182     78.0151138305     -38.7967033386
171 122    0 -128     -0.1364764571     -9.7544746398     -0.2011231899     -0.2370461940     -0.0539631175     0.0365790796     44.4814987182     78.0151138305     -38.7967033386
172  75    0    0     -0.1484480619     -9.8023614883     -0.2346437215     -0.2434378862     -0.0592895221     0.0163387479     44.4814987182     78.0151138305     -38.7967033386
173  28    0 -128     -0.1340821266     -9.7616577148     -0.1819685935     -0.2359809398     -0.0662138462     0.0022237784     44.4814987182     78.0151138305     -38.7967033386
173 237    0    0     -0.1340821266     -9.7616577148     -0.1819685935     -0.2359809398     -0.0662138462     0.0022237784     44.4814987182     78.0151138305     -38.7967033386
174 190    0 -128     -0.1364764571     -9.7712354660     -0.1795742750     -0.2519601345     -0.0699423265     -0.0057658262     44.4814987182     78.0151138305     -38.7967033386
175 143    0    0     -0.1245048284     -9.7616577148     -0.1843629074     -0.2708688735     -0.0683444070     -0.0129564702     44.4814987182     78.0151138305     -38.7967033386
176  96    0    0     -0.1245048284     -9.7616577148     -0.1843629074     -0.2708688735     -0.0683444070     -0.0129564702     44.4814987182     78.0151138305     -38.7967033386
177  49    0    0     -0.1460537433     -9.7664461135     -0.2561926364     -0.2868480682     -0.0643496036     -0.0126901507     44.4814987182     78.0151138305     -38.7967033386
178   1    0    0     -0.1508424043     -9.7975721359     -0.2801358699     -0.2729994297     -0.0651485633     -0.0118911897     44.4814987182     78.0151138305     -38.7967033386
178 210    0    0     -0.1508424043     -9.7975721359     -0.2801358699     -0.2729994297     -0.0651485633     -0.0118911897     44.4814987182     78.0151138305     -38.7967033386
179 163    0 -128     -0.1484480619     -9.7999668121     -0.2729529142     -0.2458347797     -0.0656812095     -0.0161523103     44.6566200256     78.1908187866     -39.9774742126
180 116    0    0     -0.1221105098     -9.7544746398     -0.2609812974     -0.2357146024     -0.0616864013     -0.0188155155     44.6566200256     78.1908187866     -39.9774742126
181  69    0    0     -0.1221105098     -9.7544746398     -0.2609812974     -0.2357146024     -0.0616864013     -0.0188155155     44.6566200256     78.1908187866     -39.9774742126
182  22    0    0     -0.1412650966     -9.7784175872     -0.2585869789     -0.2413073062     -0.0606211233     -0.0156196713     44.6566200256     78.1908187866     -39.9774742126
182 231    0    0     -0.1412650966     -9.7616577148     -0.2346437215     -0.2365135669     -0.0598221588     -0.0089616689     44.6566200256     78.1908187866     -39.9774742126
183 184    0    0     -0.1412650966     -9.7616577148     -0.2346437215     -0.2365135669     -0.0598221588     -0.0089616689     44.6566200256     78.1908187866     -39.9774742126
184 137    0    0     -0.1556310415     -9.7664461135     -0.2633756160     -0.2301218748     -0.0566263198     -0.0017710235     44.6566200256     78.1908187866     -39.9774742126
185  89    0    0     -0.1484480619     -9.7712354660     -0.2466153383     -0.2266597270     -0.0574252796     0.0035553798     44.6566200256     78.1908187866     -39.9774742126
186  42    0 -128     -0.1484480619     -9.7712354660     -0.2466153383     -0.2266597270     -0.0574252796     0.0035553798     44.6566200256     78.1908187866     -39.9774742126
186 251    0    0     -0.1412650966     -9.7736291885     -0.2537982940     -0.2208006620     -0.0579579257     0.0054196214     45.1819915771     76.6094360351     -38.1219787597
187 203    0  -64     -0.1580253696     -9.7760238647     -0.2561926364     -0.2114794731     -0.0563600015     0.0048869805     45.1819915771     76.6094360351     -38.1219787597
188 156    0    0     -0.1580253696     -9.7760238647     -0.2561926364     -0.2114794731     -0.0563600015     0.0048869805     45.1819915771     76.6094360351     -38.1219787597
189 108    0  -16     -0.1604196929     -9.7784175872     -0.2226721048     -0.2024245738     -0.0566263198     -0.0028363041     45.1819915771     76.6094360351     -38.1219787597
190  61    0    0     -0.1628140068     -9.7736291885     -0.2585869789     -0.1955002593     -0.0550283956     -0.0041679053     45.1819915771     76.6094360351     -38.1219787597
191  14    0   -1     -0.1628140068     -9.7736291885     -0.2585869789     -0.1955002593     -0.0550283956     -0.0041679053     45.1819915771     76.6094360351     -38.1219787597
191 222    0    0     -0.1819685935     -9.7856006622     -0.2442210197     -0.1728630304     -0.0526315212     -0.0039015846     45.1819915771     76.6094360351     -38.1219787597
192 175    0   -1     -0.1891515731     -9.7401084899     -0.2011231899     -0.1611449623     -0.0494356727     -0.0108259094     45.1819915771     76.6094360351     -38.1219787597
193 129    0    0     -0.1891515731     -9.7401084899     -0.2011231899     -0.1611449623     -0.0494356727     -0.0108259094     45.1819915771     76.6094360351     -38.1219787597
194  82    0  -16     -0.1819685935     -9.7616577148     -0.1939402198     -0.1749936103     -0.0515662384     -0.0116248691     46.4078598022     76.7851409912     -39.3027496337
195  35    0    0     -0.1556310415     -9.7520809173     -0.1652083396     -0.1811189651     -0.0520988750     -0.0057658262     46.4078598022     76.7851409912     -39.3027496337
195 243    0  -16     -0.1556310415     -9.7520809173     -0.1652083396     -0.1811189651     -0.0520988750     -0.0057658262     46.4078598022     76.7851409912     -39.3027496337
196 196    0    0     -0.1556310415     -9.8143329620     -0.1843629074     -0.1840484809     -0.0536967992     -0.0001731026     46.4078598022     76.7851409912     -39.3027496337
197 148    0   -1     -0.1747856235     -9.7544746398     -0.1676026582     -0.1595470333     -0.0510335969     -0.0068311066     46.4078598022     76.7851409912     -39.3027496337
198 101    0    0     -0.1747856235     -9.7544746398     -0.1676026582     -0.1595470333     -0.0510335969     -0.0068311066     46.4078598022     76.7851409912     -39.3027496337
199  54    0   -1     -0.2107004880     -9.8358821868     -0.2035175085     -0.1251917362     -0.0427776718     -0.0153533515     46.4078598022     76.7851409912     -39.3027496337
200   6    0    0     -0.1795742750     -9.8023614883     -0.1292934894     -0.1009566068     -0.0526315212     -0.0228103160     46.4078598022     76.7851409912     -39.3027496337
200 215    0   -1     -0.1795742750     -9.8023614883     -0.1292934894     -0.1009566068     -0.0526315212     -0.0228103160     46.4078598022     76.7851409912     -39.3027496337
201 167    0    0     -0.1340821266     -9.7448978424     -0.0766183614     -0.0953638839     -0.0539631175     -0.0196144723     45.3571166992     78.8936614990     -38.9653854370
202 121    0   -1     -0.1699969768     -9.7712354660     -0.0550694465     -0.1169358015     -0.0473051118     -0.0001731026     45.3571166992     78.8936614990     -38.9653854370
203  73    0    0     -0.1699969768     -9.7712354660     -0.0550694465     -0.1169358015     -0.0473051118     -0.0001731026     45.3571166992     78.8936614990     -38.9653854370
204  26    0   -1     -0.1891515731     -9.7640523910     -0.0359148550     -0.1321160554     -0.0414460706     0.0187356290     45.3571166992     78.8936614990     -38.9653854370
204 235    0    0     -0.1987288665     -9.7616577148     -0.0263375616     -0.1414372682     -0.0350543856     0.0275241947     45.3571166992     78.8936614990     -38.9653854370
205 188    0  127     -0.1987288665     -9.7616577148     -0.0263375616     -0.1414372682     -0.0350543856     0.0275241947     45.3571166992     78.8936614990     -38.9653854370
206 141    0    0     -0.2130948066     -9.8047552108     -0.0430978250     -0.1433015108     -0.0302606225     0.0323179602     45.3571166992     78.8936614990     -38.9653854370
207  93    0   63     -0.2083061695     -9.7616577148     0.0047886476     -0.1238601326     -0.0347880649     0.0304537177     45.3571166992     78.8936614990     -38.9653854370
208  46    0    0     -0.2083061695     -9.7616577148     0.0047886476     -0.1238601326     -0.0347880649     0.0304537177     45.3571166992     78.8936614990     -38.9653854370
208 254    0    3     -0.4477385520     -9.4887046813     -0.0646467447     -0.1978971385     0.0400478935     -0.0483770513     45.3571166992     78.8936614990     -38.9653854370
209 206    0    0     -0.3806974601     -9.8286991119     0.3184450626     -0.2847175121     0.0003661923     -0.0808681106     45.7073669433     79.2450790405     -39.6401100158
210 158    0    0     -0.3806974601     -9.8286991119     0.3184450626     -0.2847175121     0.0003661923     -0.0808681106     45.7073669433     79.2450790405     -39.6401100158
211 110   -1    5     -0.0359148550     -9.7233486175     -0.2322494029     -0.2655424594     -0.0483703947     -0.0068311066     45.7073669433     79.2450790405     -39.6401100158
212  63   -3   11     -0.1819685935     -9.8454589843     -0.0598580884     -0.2825869560     -0.0126834928     -0.0126901507     45.7073669433     79.2450790405     -39.6401100158
213  15   -5   17     -0.1819685935     -9.8454589843     -0.0598580884     -0.2825869560     -0.0126834928     -0.0126901507     45.7073669433     79.2450790405     -39.6401100158
213 223   -5   22     -0.1149275422     -9.7975721359     -0.1723913097     -0.2636782169     -0.0020306854     0.0078165016     45.7073669433     79.2450790405     -39.6401100158
214 176   -5   22     -0.1628140068     -9.7784175872     -0.3256280183     -0.2290565967     -0.0126834928     0.0030227396     45.7073669433     79.2450790405     -39.6401100158
215 128   -6   24     -0.1628140068     -9.7784175872     -0.3256280183     -0.2290565967     -0.0126834928     0.0030227396     45.7073669433     79.2450790405     -39.6401100158
216  80   -7   27     -0.1723913097     -9.7161655426     -0.1412650966     -0.2298555612     -0.0512999153     -0.0108259094     45.7073669433     79.2450790405     -39.6401100158
217  33   -9   30     -0.2992904472     -9.8047552108     0.0742240333     -0.2556886196     -0.0656812095     -0.0100269484     44.6566200256     77.1365661621     -39.9774742126
217 242   -9   33     -0.2992904472     -9.8047552108     0.0742240333     -0.2556886196     -0.0656812095     -0.0100269484     44.6566200256     77.1365661621     -39.9774742126
218 194   -9   35     -0.2130948066     -9.7353200912     -0.1843629074     -0.2492969274     -0.0512999153     -0.0132227897     44.6566200256     77.1365661621     -39.9774742126
219 148  -10   36     -0.2633756160     -9.7281370162     0.0023943238     -0.2580854892     -0.0600884819     -0.0265387988     44.6566200256     77.1365661621     -39.9774742126
220 100  -10   36     -0.2633756160     -9.7281370162     0.0023943238     -0.2580854892     -0.0600884819     -0.0265387988     44.6566200256     77.1365661621     -39.9774742126
221  53  -11   37     -0.2825301933     -9.8095445632     -0.0167602658     -0.2602160453     -0.0622190427     -0.0222776746     44.6566200256     77.1365661621     -39.9774742126
222   6  -12   39     -0.2202777862     -9.7664461135     -0.1412650966     -0.2495632410     -0.0544957590     -0.0233429551     44.6566200256     77.1365661621     -39.9774742126
222 215  -11   39     -0.2202777862     -9.7664461135     -0.1412650966     -0.2495632410     -0.0544957590     -0.0233429551     44.6566200256     77.1365661621     -39.9774742126
223 169   -8   38     -0.2466153383     -9.7999668121     -0.1268991470     -0.2429052352     -0.0462398338     -0.0273377561     44.6566200256     77.1365661621     -39.9774742126
224 122   -5   39     -0.2609812974     -9.7999668121     -0.2609812974     -0.2357146024     -0.0691433668     -0.0284030418     43.9561233520     78.5422439575     -40.3148345947
225  75   -5   41     -0.2609812974     -9.7999668121     -0.2609812974     -0.2357146024     -0.0691433668     -0.0284030418     43.9561233520     78.5422439575     -40.3148345947
226  28   -5   43     -0.2274607658     -9.7808122634     -0.0287318849     -0.2263934135     -0.0789972066     -0.0228103160     43.9561233520     78.5422439575     -40.3148345947
226 237   -6   44     -0.2514039993     -9.7760238647     -0.1316878080     -0.2104141950     -0.0552947139     -0.0249408769     43.9561233520     78.5422439575     -40.3148345947
227 190   -6   44     -0.2514039993     -9.7760238647     -0.1316878080     -0.2104141950     -0.0552947139     -0.0249408769     43.9561233520     78.5422439575     -40.3148345947
228 143   -4   46     -0.2418267011     -9.6970109939     -0.0287318849     -0.2186701059     -0.0603548049     -0.0204134345     43.9561233520     78.5422439575     -40.3148345947
229  96   -4   45     -0.1484480619     -9.7496862411     -0.0526751232     -0.2450358152     -0.0467724752     -0.0057658262     43.9561233520     78.5422439575     -40.3148345947
230  49   -5   47     -0.1484480619     -9.7496862411     -0.0526751232     -0.2450358152     -0.0467724752     -0.0057658262     43.9561233520     78.5422439575     -40.3148345947
231   2   -7   47     -0.1580253696     -9.7951784133     -0.0981672668     -0.2588844537     0.0288624496     -0.0068311066     43.9561233520     78.5422439575     -40.3148345947
231 211   -6   48     -0.2801358699     -9.8095445632     -0.2083061695     -0.2498295783     0.0696094322     -0.0158859920     47.4586067199     79.2450790405     -37.6159362792
232 163   -5   50     -0.2801358699     -9.8095445632     -0.2083061695     -0.2498295783     0.0696094322     -0.0158859920     47.4586067199     79.2450790405     -37.6159362792
233 116   -5   50     -0.2945018005     -9.7065887451     -0.3040791034     -0.2423726081     0.0320582962     -0.0233429551     47.4586067199     79.2450790405     -37.6159362792
234  68   -3   55     -0.2657699346     -9.7520809173     0.0000000000     -0.2708688735     -0.0092213306     -0.0196144723     47.4586067199     79.2450790405     -37.6159362792
235  19   -2   57     -0.2657699346     -9.7520809173     0.0000000000     -0.2708688735     -0.0092213306     -0.0196144723     47.4586067199     79.2450790405     -37.6159362792
235 226   -3   60     -0.1604196929     -9.8286991119     0.0909842967     -0.2769942283     -0.0422450304     0.0056859407     47.4586067199     79.2450790405     -37.6159362792
236 178   -2   61     -0.2011231899     -9.8454589843     0.0407035017     -0.2295892477     0.0120842790     -0.0062984657     47.4586067199     79.2450790405     -37.6159362792
237 131   -1   58     -0.2011231899     -9.8454589843     0.0407035017     -0.2295892477     0.0120842790     -0.0062984657     47.4586067199     79.2450790405     -37.6159362792
238  83   -1   57     -0.1676026582     -9.7329254150     -0.2059118509     -0.1965655326     0.0304603695     -0.0166849517     47.4586067199     79.2450790405     -37.6159362792
239  35    0   58     -0.2418267011     -9.7664461135     -0.1819685935     -0.2205343484     0.0094210767     -0.0355936813     45.7073669433     77.4879837036     -39.3027496337
239 244    0   59     -0.2418267011     -9.7664461135     -0.1819685935     -0.2205343484     0.0094210767     -0.0355936813     45.7073669433     77.4879837036     -39.3027496337
240 197   -1   61     -0.2107004880     -9.7784175872     -0.1532367229     -0.2330513954     -0.0299943065     -0.0342620849     45.7073669433     77.4879837036     -39.3027496337
241 149   -1   64     -0.2370380401     -9.8071498870     -0.0071829710     -0.2250617980     -0.0225373387     -0.0345284032     45.7073669433     77.4879837036     -39.3027496337
242 102   -5   67     -0.2370380401     -9.8071498870     -0.0071829710     -0.2250617980     -0.0225373387     -0.0345284032     45.7073669433     77.4879837036     -39.3027496337
243  54   -6   68     -0.2537982940     -9.7760238647     -0.1891515731     -0.2165395498     -0.0414460706     -0.0198807945     45.7073669433     77.4879837036     -39.3027496337
244   7   -5   70     -0.2226721048     -9.7257432937     -0.1101388931     -0.2309208393     -0.0560936832     -0.0153533515     45.7073669433     77.4879837036     -39.3027496337
244 216   -6   71     -0.2226721048     -9.7257432937     -0.1101388931     -0.2309208393     -0.0560936832     -0.0153533515     45.7073669433     77.4879837036     -39.3027496337
245 169   -5   72     -0.1699969768     -9.7568693161     -0.1987288665     -0.2343830108     -0.0331901454     -0.0257398366     45.7073669433     77.4879837036     -39.3027496337
246 122   -4   74     -0.2130948066     -9.7425031661     -0.2681642532     -0.2469000577     -0.0188088560     -0.0494423294     45.7073669433     77.4879837036     -39.3027496337
247  75   -6   78     -0.2130948066     -9.7425031661     -0.2681642532     -0.2469000577     -0.0188088560     -0.0494423294     45.7073669433     77.4879837036     -39.3027496337
248  28   -6   80     -0.2154891252     -9.7999668121     -0.1843629074     -0.2287902832     -0.0398481483     -0.0441159296     45.5322418212     78.3665313720     -38.7967033386
248 237   -5   80     -0.1532367229     -9.6994056701     -0.0215489125     -0.2407746791     -0.0020306854     -0.0366589665     45.5322418212     78.3665313720     -38.7967033386
249 190   -8   81     -0.1532367229     -9.6994056701     -0.0215489125     -0.2407746791     -0.0020306854     -0.0366589665     45.5322418212     78.3665313720     -38.7967033386
250 143   -7   80     -0.2609812974     -9.7664461135     -0.0646467447     -0.2692709445     0.0528312683     -0.0443822479     45.5322418212     78.3665313720     -38.7967033386
251  96   -7   82     -0.2202777862     -9.7784175872     -0.1604196929     -0.2647435188     0.0168780422     -0.0363926434     45.5322418212     78.3665313720     -38.7967033386
252  49   -9   84     -0.2202777862     -9.7784175872     -0.1604196929     -0.2647435188     0.0168780422     -0.0363926434     45.5322418212     78.3665313720     -38.7967033386
253   2   -8   83     -0.1436594247     -9.7520809173     -0.3399939537     -0.2548896789     -0.0113518941     -0.0257398366     45.5322418212     78.3665313720     -38.7967033386
253 211   -7   85     -0.1843629074     -9.7401084899     -0.1316878080     -0.2879133415     -0.0033622865     -0.0358600020     45.5322418212     78.3665313720     -38.7967033386
254 164   -7   88     -0.1340821266     -9.7401084899     -0.1292934894     -0.2884459972     -0.0062918100     -0.0214787149     87.7371292114     78.3665313720     -38.7967033386
255 117   -6   87     -0.1340821266     -9.7401084899     -0.1292934894     -0.2884459972     -0.0062918100     -0.0214787149     42.9053802490     78.1908187866     -38.6280212402
  0  69   -5   86     -0.2394323587     -9.8550367355     -0.0622524166     -0.2716678380     -0.0196078157     -0.0070974264     42.9053802490     78.1908187866     -38.6280212402
  1  21   -6   86     -0.1316878080     -9.6970109939     -0.3208393812     -0.2735320568     -0.0419787120     -0.0044342250     42.9053802490     78.1908187866     -38.6280212402
  1 229   -8   85     -0.1316878080     -9.6970109939     -0.3208393812     -0.2735320568     -0.0419787120     -0.0044342250     42.9053802490     78.1908187866     -38.6280212402
  2 181   -7   83     -0.1915459060     -9.8119382858     -0.0838013267     -0.2753963232     -0.0228036618     -0.0206797552     42.9053802490     78.1908187866     -38.6280212402
  3 133   -7   84     -0.1771799468     -9.7903900146     -0.1340821266     -0.2735320568     -0.0339891052     -0.0220113539     42.9053802490     78.1908187866     -38.6280212402
  4  86   -6   83     -0.1771799468     -9.7903900146     -0.1340821266     -0.2735320568     -0.0339891052     -0.0220113539     42.9053802490     78.1908187866     -38.6280212402
  5  38   -4   81     -0.1963345432     -9.7496862411     -0.0981672668     -0.2788584709     -0.0568926382     -0.0278703975     42.9053802490     78.1908187866     -38.6280212402
  5 246   -3   81     -0.2226721048     -9.7425031661     -0.0861956501     -0.2828532695     -0.0363859868     -0.0390558481     43.7810020446     78.1908187866     -38.6280212402
  6 198   -3   80     -0.2226721048     -9.7425031661     -0.0861956501     -0.2828532695     -0.0363859868     -0.0390558481     43.7810020446     77.6636886596     -38.7967033386
  7 151   -3   80     -0.1987288665     -9.7520809173     -0.2921074867     -0.2799237251     -0.0254668593     -0.0438496112     43.7810020446     77.6636886596     -38.7967033386
  8 103   -2   81     -0.2226721048     -9.7951784133     -0.1699969768     -0.2809890270     -0.0249342203     -0.0531708145     43.7810020446     77.6636886596     -38.7967033386
  9  56   -2   83     -0.2226721048     -9.7951784133     -0.1699969768     -0.2809890270     -0.0249342203     -0.0531708145     43.7810020446     77.6636886596     -38.7967033386
 10   8   -1   83     -0.1867572593     -9.7879953384     -0.3998520660     -0.2455684661     -0.0342554283     -0.0494423294     43.7810020446     77.6636886596     -38.7967033386
 10 216    0   83     -0.2921074867     -9.7760238647     -0.2921074867     -0.2671403884     -0.0393155078     -0.0507739305     43.7810020446     77.6636886596     -38.7967033386
 11 169    0   86     -0.2921074867     -9.7760238647     -0.2921074867     -0.2671403884     -0.0393155078     -0.0507739305     43.7810020446     77.6636886596     -38.7967033386
 12 121    0   88     -0.2274607658     -9.7401084899     0.1173218607     -0.2714015007     -0.0313259077     -0.0507739305     43.7810020446     77.6636886596     -38.7967033386
 13  73    0   88     -0.2011231899     -9.7448978424     -0.2514039993     -0.2532917261     -0.0462398338     -0.0377242445     42.0297622680     75.9065933227     -38.7967033386
 14  26    0   87     -0.2011231899     -9.7448978424     -0.2514039993     -0.2532917261     -0.0462398338     -0.0377242445     42.0297622680     75.9065933227     -38.1219787597
 14 235    0   84     -0.0861956501     -9.7448978424     -0.2777415513     -0.2522264480     -0.0816604137     -0.0105595886     42.0297622680     75.9065933227     -38.1219787597
 15 187    0   82     -0.0526751232     -9.7113771438     -0.3208393812     -0.2703361988     -0.0622190427     -0.0126901507     42.0297622680     75.9065933227     -38.1219787597
 16 140    0   84     -0.0526751232     -9.7113771438     -0.3208393812     -0.2703361988     -0.0622190427     -0.0126901507     42.0297622680     75.9065933227     -38.1219787597
 17  93    0   88     -0.1101388931     -9.7640523910     -0.0909842967     -0.3073547124     -0.0241352605     -0.0156196713     42.0297622680     75.9065933227     -38.1219787597
 18  46    0   88     -0.1340821266     -9.7832069396     -0.2346437215     -0.2881796646     -0.0121508538     -0.0054995055     42.0297622680     75.9065933227     -38.1219787597
 18 254    1   90     -0.1340821266     -9.7832069396     -0.2346437215     -0.2881796646     -0.0121508538     -0.0054995055     42.0297622680     75.9065933227     -38.1219787597
 19 207    3   96     -0.1101388931     -9.7305316925     -0.3639371871     -0.2628792524     -0.0387828683     -0.0017710235     42.0297622680     75.9065933227     -38.1219787597
 20 160    1   98     -0.1173218607     -9.8191213607     -0.1628140068     -0.2522264480     -0.0273311018     -0.0076300668     42.0297622680     75.9065933227     -38.1219787597
 21 112    0  102     -0.1173218607     -9.8191213607     -0.1628140068     -0.2522264480     -0.0273311018     -0.0076300668     42.0297622680     75.9065933227     -38.1219787597
 22  65   -2  107     -0.1340821266     -9.7736291885     -0.1460537433     -0.2580854892     -0.0086886920     -0.0020373435     44.4814987182     76.6094360351     -37.7846145629
 23  17   -6  102     -0.1676026582     -9.7496862411     -0.1412650966     -0.2666077375     0.0235360431     0.0019574584     44.4814987182     76.6094360351     -37.7846145629
 23 226   -5   99     -0.1676026582     -9.7496862411     -0.1412650966     -0.2666077375     0.0235360431     0.0019574584     44.4814987182     76.6094360351     -37.7846145629
 24 178   -5   95     -0.1652083396     -9.8119382858     -0.3567542552     -0.2429052352     0.0099537191     0.0030227396     44.4814987182     76.6094360351     -37.7846145629
 25 131   -3   89     -0.1460537433     -9.7592630386     -0.3328109979     -0.2453021287     0.0040946788     -0.0049668655     44.4814987182     76.6094360351     -37.7846145629
 26  83   -1   91     -0.1460537433     -9.7592630386     -0.3328109979     -0.2453021287     0.0040946788     -0.0049668655     44.4814987182     76.6094360351     -37.7846145629
 27  35   -2   93     -0.1915459060     -9.7640523910     -0.3208393812     -0.2357146024     -0.0012317262     -0.0137554299     44.4814987182     76.6094360351     -37.7846145629
 27 244   -1   97     -0.2609812974     -9.7784175872     -0.3328109979     -0.2295892477     -0.0334564685     -0.0084290275     44.4814987182     76.6094360351     -37.7846145629
 28 196   -3   98     -0.2609812974     -9.7784175872     -0.3328109979     -0.2295892477     -0.0334564685     -0.0084290275     44.4814987182     76.6094360351     -37.7846145629
 29 149   -3   99     -0.1819685935     -9.7425031661     -0.3783031463     -0.2189364194     -0.0678117656     0.0019574584     43.6058769226     76.4337234497     -38.9653854370
 30 102   -2  102     -0.1628140068     -9.7784175872     -0.3447826147     -0.2247954845     -0.0643496036     -0.0092279872     43.6058769226     76.4337234497     -38.9653854370
 31  55   -2  103     -0.1628140068     -9.7784175872     -0.3447826147     -0.2247954845     -0.0643496036     -0.0092279872     43.6058769226     76.4337234497     -38.9653854370
 32   8   -1  106     -0.2250664234     -9.8167276382     -0.1891515731     -0.2386441230     -0.0566263198     -0.0246745562     43.6058769226     76.4337234497     -38.9653854370
 32 217   -2  107     -0.1556310415     -9.7951784133     -0.1316878080     -0.2285239458     -0.0667464828     -0.0334631204     43.6058769226     76.4337234497     -38.9653854370
 33 170   -2  106     -0.1556310415     -9.7951784133     -0.1316878080     -0.2285239458     -0.0667464828     -0.0334631204     43.6058769226     76.4337234497     -38.9653854370
 34 123   -2  102     -0.1987288665     -9.7879953384     -0.0957729530     -0.2050877809     -0.0158793354     -0.0417190504     43.6058769226     76.4337234497     -38.9653854370
 35  76   -2   98     -0.1963345432     -9.7520809173     -0.2178834438     -0.1952339363     -0.0148140563     -0.0310662412     43.6058769226     76.4337234497     -38.9653854370
 36  29   -1   93     -0.1963345432     -9.7520809173     -0.2178834438     -0.1952339363     -0.0148140563     -0.0310662412     43.6058769226     76.4337234497     -38.9653854370
 36 238   -1   92     -0.1364764571     -9.7401084899     -0.3735145092     -0.2170722007     -0.0022970066     -0.0225439977     43.2556304931     78.1908187866     -36.6038475036
 37 190   -2   94     -0.1580253696     -9.7329254150     -0.3759088277     -0.2466337203     0.0176770067     -0.0220113539     43.2556304931     78.1908187866     -36.6038475036
 38 143   -3   94     -0.1580253696     -9.7329254150     -0.3759088277     -0.2466337203     0.0176770067     -0.0220113539     43.2556304931     78.1908187866     -36.6038475036
 39  95   -2   98     -0.1604196929     -9.7616577148     -0.3663315296     -0.2647435188     -0.0363859868     -0.0062984657     43.2556304931     78.1908187866     -36.6038475036
 40  48   -1  100     -0.2035175085     -9.8358821868     0.0143659424     -0.2849838447     -0.0401144695     -0.0121575093     43.2556304931     78.1908187866     -36.6038475036
 41   1   -1  100     -0.2035175085     -9.8358821868     0.0143659424     -0.2849838447     -0.0401144695     -0.0121575093     43.2556304931     78.1908187866     -36.6038475036
 41 209    0   98     -0.1819685935     -9.7927837371     0.0981672668     -0.2578191757     -0.0571589565     -0.0054995055     43.2556304931     78.1908187866     -36.6038475036
 42 162    0   92     -0.0742240333     -9.7448978424     -0.2346437215     -0.2399757146     -0.0686107254     0.0062185816     43.2556304931     78.1908187866     -36.6038475036
 43 114   -2   85     -0.0742240333     -9.7448978424     -0.2346437215     -0.2399757146     -0.0686107254     0.0062185816     43.2556304931     78.1908187866     -36.6038475036
 44  67   -2   79     -0.1771799468     -9.7927837371     -0.1723913097     -0.2591507673     -0.0094876518     -0.0137554299     43.2556304931     77.4879837036     -38.6280212402
 45  20   -3   77     -0.1939402198     -9.7329254150     -0.1149275422     -0.2578191757     -0.0124171745     -0.0161523103     43.2556304931     77.4879837036     -38.6280212402
 45 228   -4   79     -0.1939402198     -9.7329254150     -0.1149275422     -0.2578191757     -0.0124171745     -0.0161523103     43.2556304931     77.4879837036     -38.6280212402
 46 182   -2   76     -0.1915459060     -9.7544746398     -0.0598580884     -0.2586181402     -0.0507672786     -0.0129564702     43.2556304931     77.4879837036     -38.6280212402
 47 134   -4   74     -0.2107004880     -9.7879953384     -0.1029559254     -0.2482316493     -0.0901826667     -0.0137554299     43.2556304931     77.4879837036     -38.6280212402
 48  86   -4   69     -0.2107004880     -9.7879953384     -0.1029559254     -0.2482316493     -0.0901826667     -0.0137554299     43.2556304931     77.4879837036     -38.6280212402
 49  39   -2   62     -0.1771799468     -9.7472915649     -0.0933786296     -0.2586181402     -0.0864541816     -0.0241419172     43.2556304931     77.4879837036     -38.6280212402
 49 248   -2   61     -0.2011231899     -9.7496862411     -0.1340821266     -0.2500958919     -0.0470387935     -0.0387895250     43.2556304931     77.4879837036     -38.6280212402
 50 200   -2   57     -0.2011231899     -9.7496862411     -0.1340821266     -0.2500958919     -0.0470387935     -0.0387895250     43.2556304931     77.4879837036     -38.6280212402
 51 153   -1   56     -0.1939402198     -9.7903900146     -0.2011231899     -0.2530254125     -0.0507672786     -0.0449148845     42.9053802490     78.5422439575     -38.6280212402
 52 105   -1   54     -0.1676026582     -9.7879953384     -0.0383091812     -0.2642108440     -0.0515662384     -0.0491760158     42.9053802490     78.5422439575     -38.6280212402
 53  58   -1   49     -0.1676026582     -9.7879953384     -0.0383091812     -0.2642108440     -0.0515662384     -0.0491760158     42.9053802490     78.5422439575     -38.6280212402
 54  10    0   48     -0.1723913097     -9.7736291885     -0.1268991470     -0.2527590990     -0.0289290237     -0.0550350570     42.9053802490     78.5422439575     -38.6280212402
 54 218    0   43     -0.1771799468     -9.7305316925     -0.1771799468     -0.2469000577     -0.0081560497     -0.0611604166     42.9053802490     78.5422439575     -38.6280212402
 55 171    0   39     -0.1771799468     -9.7305316925     -0.1771799468     -0.2469000577     -0.0081560497     -0.0611604166     42.9053802490     78.5422439575     -38.6280212402
 56 124    1   37     -0.1604196929     -9.7616577148     -0.0383091812     -0.2423726081     -0.0108192527     -0.0582309007     42.9053802490     78.5422439575     -38.6280212402
 57  76    1   32     -0.1699969768     -9.8071498870     -0.0430978250     -0.2442368507     -0.0190751781     -0.0481107282     42.9053802490     78.5422439575     -38.6280212402
 58  28    2   28     -0.1699969768     -9.8071498870     -0.0430978250     -0.2442368507     -0.0190751781     -0.0481107282     42.9053802490     78.5422439575     -38.6280212402
 58 236    2   25     -0.0981672668     -9.7688407897     -0.2130948066     -0.2383778095     -0.0441092681     -0.0323978424     42.9053802490     78.5422439575     -38.6280212402
 59 189    1   22     -0.1053502440     -9.7592630386     -0.1699969768     -0.2407746791     -0.0331901454     -0.0278703975     43.6058769226     78.1908187866     -36.9412117004
 60 141    1   19     -0.1053502440     -9.7592630386     -0.1699969768     -0.2407746791     -0.0331901454     -0.0278703975     43.6058769226     78.1908187866     -36.9412117004
 61  94    1   16     -0.1556310415     -9.7425031661     0.0095772953     -0.2676730155     -0.0121508538     -0.0315988802     43.6058769226     78.1908187866     -36.9412117004
 62  46    1   13     -0.1292934894     -9.7137708663     -0.0981672668     -0.2929734230     -0.0230699801     -0.0329304814     43.6058769226     78.1908187866     -36.9412117004
 62 254    0    9     -0.1292934894     -9.7137708663     -0.0981672668     -0.2929734230     -0.0230699801     -0.0329304814     43.6058769226     78.1908187866     -36.9412117004
 63 207    0    5     -0.1173218607     -9.7329254150     -0.3184450626     -0.3297256231     -0.0632843255     -0.0284030418     43.6058769226     78.1908187866     -36.9412117004
 64 160    0    2     -0.1005615949     -9.8286991119     -0.4022463798     -0.3624830007     -0.0763340091     -0.0246745562     43.6058769226     78.1908187866     -36.9412117004
 65 112    0    0     -0.1005615949     -9.8286991119     -0.4022463798     -0.3624830007     -0.0763340091     -0.0246745562     43.6058769226     78.1908187866     -36.9412117004
 66  65    0    0     -0.1005615949     -9.8334875106     -0.4621044635     -0.3526291608     -0.0635506439     -0.0182828731     43.6058769226     78.1908187866     -36.9412117004
 67  17    0    0     -0.1221105098     -9.7640523910     -0.4836534023     -0.3169422388     -0.0486367177     -0.0089616689     43.4307518005     78.0151138305     -37.1098899841
 67 225    0    0     -0.1221105098     -9.7640523910     -0.4836534023     -0.3169422388     -0.0486367177     -0.0089616689     43.4307518005     78.0151138305     -37.1098899841
 68 178    0    0     -0.1149275422     -9.7448978424     -0.4836534023     -0.2761952638     -0.0603548049     -0.0070974264     43.4307518005     78.0151138305     -37.1098899841
 69 130    0    0     -0.1316878080     -9.7113771438     -0.4357668876     -0.2594170808     -0.0699423265     -0.0188155155     43.4307518005     78.0151138305     -37.1098899841
 70  82    0    0     -0.1316878080     -9.7113771438     -0.4357668876     -0.2594170808     -0.0699423265     -0.0188155155     43.4307518005     78.0151138305     -37.1098899841
 71  35    0    0     -0.0646467447     -9.7305316925     -0.4070350170     -0.2636782169     -0.0755350542     -0.0225439977     43.4307518005     78.0151138305     -37.1098899841
 71 243    0    0     -0.0957729530     -9.7496862411     -0.4333725929     -0.3028273105     -0.0776656150     -0.0321315240     43.4307518005     78.0151138305     -37.1098899841
 72 195    0    0     -0.0957729530     -9.7496862411     -0.4333725929     -0.3028273105     -0.0776656150     -0.0321315240     43.4307518005     78.0151138305     -37.1098899841
 73 148    0    0     -0.1149275422     -9.7808122634     -0.4453442096     -0.3496996164     -0.0704749679     -0.0473117685     43.4307518005     78.0151138305     -37.1098899841
 74 100    0    0     -0.0957729530     -9.7472915649     -0.5243568897     -0.3816580581     -0.0787308931     -0.0598288154     42.9053802490     78.1908187866     -36.9412117004
 75  52    0    0     -0.0957729530     -9.7472915649     -0.5243568897     -0.3816580581     -0.0787308931     -0.0598288154     42.9053802490     78.1908187866     -36.9412117004
 76   5    0    0     -0.1101388931     -9.7879953384     -0.5842149734     -0.3901803016     -0.0800624942     -0.0779385852     42.9053802490     78.1908187866     -36.9412117004
 76 213    0    0     -0.0718297100     -9.7951784133     -0.6416787624     -0.3608850955     -0.0877857780     -0.0992442035     42.9053802490     78.1908187866     -36.9412117004
 77 165    0    0     -0.0718297100     -9.7951784133     -0.6416787624     -0.3608850955     -0.0877857780     -0.0992442035     42.9053802490     78.1908187866     -36.9412117004
 78 117    0    0     -0.0239432382     -9.8215160369     -0.6464673995     -0.3166759252     -0.0904489707     -0.1098970050     42.9053802490     78.1908187866     -36.9412117004
 79  69    0    0     -0.0287318849     -9.7903900146     -0.6416787624     -0.2599497318     -0.0864541816     -0.1117612481     42.9053802490     78.1908187866     -36.9412117004
 80  22    0    0     -0.0287318849     -9.7903900146     -0.6416787624     -0.2599497318     -0.0864541816     -0.1117612481     42.9053802490     78.1908187866     -36.9412117004
 80 230    0    0     0.0047886476     -9.7425031661     -0.6009752750     -0.2133437156     -0.0808614540     -0.1064348459     42.9053802490     78.1908187866     -36.9412117004
 81 182    0    0     0.0502807998     -9.7329254150     -0.5961865901     -0.2074846744     -0.0763340091     -0.0904556369     42.7302589416     77.3122711181     -37.4472541809
 82 134    0    0     0.0502807998     -9.7329254150     -0.5961865901     -0.2074846744     -0.0763340091     -0.0904556369     42.7302589416     77.3122711181     -37.4472541809
 83  86    0    0     0.0622524166     -9.7305316925     -0.5626660346     -0.2309208393     -0.0731381702     -0.0561003398     42.7302589416     77.3122711181     -37.4472541809
 84  39    0    0     0.0359148550     -9.7544746398     -0.6129468917     -0.2495632410     -0.0646159267     -0.0212123966     42.7302589416     77.3122711181     -37.4472541809
 84 247    0    0     0.0359148550     -9.7544746398     -0.6129468917     -0.2495632410     -0.0646159267     -0.0212123966     42.7302589416     77.3122711181     -37.4472541809
 85 200    0    0     0.0095772953     -9.7305316925     -0.5842149734     -0.2375788450     -0.0619527244     -0.0033689441     42.7302589416     77.3122711181     -37.4472541809
 86 153    0    0     0.0167602658     -9.7448978424     -0.5746376991     -0.2492969274     -0.0638169670     0.0064849019     42.7302589416     77.3122711181     -37.4472541809
 87 105    0    0     0.0167602658     -9.7448978424     -0.5746376991     -0.2492969274     -0.0638169670     0.0064849019     42.7302589416     77.3122711181     -37.4472541809
 88  57    0    0     0.0215489125     -9.7616577148     -0.5985808849     -0.2793910980     -0.0611537647     0.0150071454     42.7302589416     77.3122711181     -37.4472541809
 89   9    0    0     -0.0239432382     -9.7257432937     -0.6225241661     -0.3089526176     -0.0536967992     0.0168713865     42.7302589416     77.3122711181     -37.4472541809
 89 218    0    0     -0.0239432382     -9.7257432937     -0.6225241661     -0.3089526176     -0.0536967992     0.0168713865     42.7302589416     77.3122711181     -37.4472541809
 90 171    0    0     -0.0430978250     -9.7281370162     -0.6680163383     -0.3150780200     -0.0462398338     0.0022237784     41.1541404724     77.1365661621     -36.9412117004
 91 123    0    0     -0.0263375616     -9.7257432937     -0.6847765922     -0.3028273105     -0.0515662384     -0.0180165538     41.1541404724     77.1365661621     -36.9412117004
 92  76    0    0     -0.0263375616     -9.7257432937     -0.6847765922     -0.3028273105     -0.0515662384     -0.0180165538     41.1541404724     77.1365661621     -36.9412117004
 93  29    0    0     -0.0119716191     -9.7975721359     -0.6728049278     -0.2841848850     -0.0672791242     -0.0273377561     41.1541404724     77.1365661621     -36.9412117004
 93 238    0    0     -0.0047886476     -9.8167276382     -0.6943538665     -0.2666077375     -0.0694096946     -0.0284030418     41.1541404724     77.1365661621     -36.9412117004
 94 190    0    0     -0.0047886476     -9.8167276382     -0.6943538665     -0.2666077375     -0.0694096946     -0.0284030418     41.1541404724     77.1365661621     -36.9412117004
 95 143    0    0     -0.0095772953     -9.7832069396     -0.7278743743     -0.2114794731     -0.0624853610     -0.0249408769     41.1541404724     77.1365661621     -36.9412117004
 96  96    0    0     0.0023943238     -9.7305316925     -0.7063254833     -0.1494268798     -0.0619527244     -0.0254735183     41.1541404724     77.1365661621     -36.9412117004
 97  48    0    0     0.0023943238     -9.7305316925     -0.7063254833     -0.1494268798     -0.0619527244     -0.0254735183     41.1541404724     77.1365661621     -36.9412117004
 98   1    0    0     0.1077445626     -9.4432125091     -0.3902747631     -0.1265233516     -0.0568926382     -0.0164186334     42.5551338195     76.7851409912     -37.9532966613
 98 210    0    0     0.0838013267     -9.6132097244     -0.3950634002     -0.3422426700     -0.0587568807     0.0685375022     42.5551338195     76.7851409912     -37.9532966613
 99 162    0    0     0.0838013267     -9.6132097244     -0.3950634002     -0.3422426700     -0.0587568807     0.0685375022     42.5551338195     76.7851409912     -37.9532966613
100 114    0    0     0.0526751232     -9.7329254150     -0.5842149734     -0.6535708904     0.0496354198     0.1513630771     42.5551338195     76.7851409912     -37.9532966613
101  66    0    0     -0.0814070034     -9.7760238647     -0.9194203376     -0.7973838329     0.1359231472     0.2230031967     42.5551338195     76.7851409912     -37.9532966613
102  19    0    0     -0.0814070034     -9.7760238647     -0.9194203376     -0.7973838329     0.1359231472     0.2230031967     42.5551338195     76.7851409912     -37.9532966613
102 227    0    0     -0.1101388931     -9.7784175872     -1.0558967590     -0.7174878120     0.1886545372     0.2022302150     42.5551338195     76.7851409912     -37.9532966613
103 180    1    0     -0.3328109979     -9.6922225952     -1.2642029523     -0.5278677940     0.2669526576     0.0901094341     42.5551338195     76.7851409912     -37.9532966613
104 133    1    0     -0.3328109979     -9.6922225952     -1.2642029523     -0.5278677940     0.2669526576     0.0901094341     42.5551338195     76.7851409912     -37.9532966613
105  85    2    0     -0.2250664234     -9.8047552108     -1.2115278244     -0.3054904937     -0.0132161355     0.0658743000     43.9561233520     74.6766281127     -35.2543983459
106  38    2    0     -0.1939402198     -9.8095445632     -1.0918116569     -0.1102777957     -0.0659475278     0.0059522619     43.9561233520     74.6766281127     -35.2543983459
106 247    0    0     -0.1939402198     -9.8095445632     -1.0918116569     -0.1102777957     -0.0659475278     0.0059522619     43.9561233520     74.6766281127     -35.2543983459
107 199    0    0     -0.1987288665     -9.7568693161     -1.0080102682     -0.0050813407     -0.0824593734     -0.0236092782     43.9561233520     74.6766281127     -35.2543983459
108 152    0    0     -0.1939402198     -9.7329254150     -0.8787168502     0.0066367387     -0.1088250751     -0.0451812076     43.9561233520     74.6766281127     -35.2543983459
109 105    0    0     -0.1939402198     -9.7329254150     -0.8787168502     0.0066367387     -0.1088250751     -0.0451812076     43.9561233520     74.6766281127     -35.2543983459
110  57    0    0     -0.2083061695     -9.7401084899     -0.8380132675     -0.0463609695     -0.1146841168     -0.0829986667     43.9561233520     74.6766281127     -35.2543983459
111  10    0    0     -0.2274607658     -9.7520809173     -0.8308303833     -0.0964291572     -0.1229400396     -0.1413227939     43.9561233520     74.6766281127     -35.2543983459
111 219    0    0     -0.2274607658     -9.7520809173     -0.8308303833     -0.0964291572     -0.1229400396     -0.1413227939     43.9561233520     74.6766281127     -35.2543983459
112 172    0    0     -0.1292934894     -9.6970109939     -0.7949154853     -0.1462310314     -0.1343917965     -0.2009784936     43.0805053710     77.3122711181     -37.1098899841
113 125    0    0     -0.0742240333     -9.7736291885     -0.8523792266     -0.1994950675     -0.1391855602     -0.2358664512     43.0805053710     77.3122711181     -37.1098899841
114  78    0    0     -0.0742240333     -9.7736291885     -0.8523792266     -0.1994950675     -0.1391855602     -0.2358664512     43.0805053710     77.3122711181     -37.1098899841
115  31    0    0     -0.0095772953     -9.7496862411     -0.8188587188     -0.1957665824     -0.1543658256     -0.2470519065     43.0805053710     77.3122711181     -37.1098899841
115 240    0    0     -0.0766183614     -9.7448978424     -0.6991425037     -0.1947012996     -0.1732745409     -0.2398612499     43.0805053710     77.3122711181     -37.1098899841
116 193    0    0     -0.0766183614     -9.7448978424     -0.6991425037     -0.1947012996     -0.1732745409     -0.2398612499     43.0805053710     77.3122711181     -37.1098899841
117 146   -1    0     0.1484480619     -9.7281370162     -0.8595622062     -0.1504921674     -0.5061747550     -0.1498450279     43.0805053710     77.3122711181     -37.1098899841
118  98   -1    0     0.2059118509     -9.7448978424     -0.8404075622     -0.1355782151     -0.4246807575     -0.1367953419     43.0805053710     77.3122711181     -37.1098899841
119  51   -5   -1     0.2059118509     -9.7448978424     -0.8404075622     -0.1355782151     -0.4246807575     -0.1367953419     43.0805053710     77.3122711181     -37.1098899841
120   3   -5   -1     0.1723913097     -9.7568693161     -0.8236474037     -0.1454320669     -0.1985749721     -0.1266751766     40.9790153503     77.3122711181     -36.4351654052
120 212   -2   -1     0.1532367229     -9.6946163177     -0.7590005874     -0.1238601326     -0.1117545962     -0.0936514759     40.9790153503     77.3122711181     -36.4351654052
121 165   -2   -1     0.1532367229     -9.6946163177     -0.7590005874     -0.1238601326     -0.1117545962     -0.0936514759     40.9790153503     77.3122711181     -36.4351654052
122 118    0    0     0.1340821266     -9.7425031661     -0.6871709346     -0.1201316595     -0.1040313124     -0.0555676937     40.9790153503     77.3122711181     -36.4351654052
123  71    0    0     0.1604196929     -9.7305316925     -0.6632276535     -0.1576828002     -0.0981722640     -0.0158859920     40.9790153503     77.3122711181     -36.4351654052
124  23    0    0     0.1604196929     -9.7305316925     -0.6632276535     -0.1576828002     -0.0981722640     -0.0158859920     40.9790153503     77.3122711181     -36.4351654052
124 232    0    0     0.1460537433     -9.7425031661     -0.6704106330     -0.2133437156     -0.0811277770     0.0384433221     40.9790153503     77.3122711181     -36.4351654052
125 185    0    0     0.0742240333     -9.7305316925     -0.7206914424     -0.2330513954     -0.0643496036     0.0802555942     40.9790153503     77.3122711181     -36.4351654052
126 137    0    0     0.0742240333     -9.7305316925     -0.7206914424     -0.2330513954     -0.0643496036     0.0802555942     40.9790153503     77.3122711181     -36.4351654052
127  90    0    0     0.0430978250     -9.7281370162     -0.7039311408     -0.2271923542     -0.0441092681     0.0874462318     40.9790153503     77.3122711181     -36.4351654052
128  42    0    0     0.0167602658     -9.7520809173     -0.7015368461     -0.2080173015     -0.0438429546     0.0845167064     42.5551338195     76.4337234497     -37.2785720825
128 250    0    0     0.0167602658     -9.7520809173     -0.7015368461     -0.2080173015     -0.0438429546     0.0845167064     42.5551338195     76.4337234497     -37.2785720825
129 202    0    0     0.0023943238     -9.7329254150     -0.6584390640     -0.2029572248     -0.0419787120     0.0823861503     42.5551338195     76.4337234497     -37.2785720825
130 155    0    0     -0.0167602658     -9.7233486175     -0.6608333587     -0.2239965200     -0.0446419143     0.0805219078     42.5551338195     76.4337234497     -37.2785720825
131 107    0    0     -0.0167602658     -9.7233486175     -0.6608333587     -0.2239965200     -0.0446419143     0.0805219078     42.5551338195     76.4337234497     -37.2785720825
132  60    0    0     0.0790126848     -9.3618059158     -0.4429498672     -0.2799237251     -0.0307932639     0.0829187870     42.5551338195     76.4337234497     -37.2785720825
133  12    0    0     0.0885899734     -9.5246200561     -0.3591485500     -0.5696801185     0.0483038234     0.1233994483     42.5551338195     76.4337234497     -37.2785720825
133 220    0    0     0.0885899734     -9.5246200561     -0.3591485500     -0.5696801185     0.0483038234     0.1233994483     42.5551338195     76.4337234497     -37.2785720825
134 172    0    0     0.0239432382     -9.6156044006     -0.6584390640     -1.0245549678     0.1582940578     0.2054260730     42.5551338195     76.4337234497     -37.2785720825
135 125    0    0     -0.0981672668     -9.9053173065     -1.3815248012     -1.2440026998     0.1897198200     0.2887842655     42.5551338195     75.3794631958     -35.2543983459
136  77    0    0     -0.0981672668     -9.9053173065     -1.3815248012     -1.2440026998     0.1897198200     0.2887842655     42.5551338195     75.3794631958     -35.2543983459
137  30    0    0     -0.3232336997     -9.9891185760     -1.7646165847     -0.9300112724     0.1641530895     0.2525647163     42.5551338195     75.3794631958     -35.2543983459
137 239    0    0     -0.3160507440     -9.8215160369     -1.7622222900     -0.3624830007     -0.0273311018     0.1851857280     42.5551338195     75.3794631958     -35.2543983459
138 191    0    0     -0.3160507440     -9.8215160369     -1.7622222900     -0.3624830007     -0.0273311018     0.1851857280     42.5551338195     75.3794631958     -35.2543983459
139 144    0    0     -0.3663315296     -9.7664461135     -1.4509601593     0.1467211484     -0.0427776718     0.0435034036     42.5551338195     75.3794631958     -35.2543983459
140  97    0    0     -0.3543598890     -9.7448978424     -1.0822342681     0.3690984725     -0.1192115545     -0.0643562602     42.5551338195     75.3794631958     -35.2543983459
141  49    0    0     -0.3543598890     -9.7448978424     -1.0822342681     0.3690984725     -0.1192115545     -0.0643562602     42.5551338195     75.3794631958     -35.2543983459
142   2    0    0     -0.2753472328     -9.6443357467     -0.7877325057     0.3350095272     -0.1823294258     -0.1431870365     42.5551338195     75.3794631958     -35.2543983459
142 211    0    0     -0.2178834438     -9.6610965728     -0.8140700340     0.1509822607     -0.1666165447     -0.2028427362     42.5551338195     76.0823059082     -36.2664833068
143 164    0    0     -0.2178834438     -9.6610965728     -0.8140700340     0.1509822607     -0.1666165447     -0.2028427362     42.5551338195     76.0823059082     -36.2664833068
144 116    0    0     -0.1556310415     -9.6275758743     -0.7661836147     0.0250128221     -0.1588932514     -0.2502477407     42.5551338195     76.0823059082     -36.2664833068
145  69    0    0     -0.1316878080     -9.7017993927     -0.7422403812     -0.1057503700     -0.1548984622     -0.2763471364     42.5551338195     76.0823059082     -36.2664833068
146  22    0    0     -0.1316878080     -9.7017993927     -0.7422403812     -0.1057503700     -0.1548984622     -0.2763471364     42.5551338195     76.0823059082     -36.2664833068
146 230    0    0     -0.0311262083     -9.7401084899     -0.8404075622     -0.2237301826     -0.1921832847     -0.2760807991     42.5551338195     76.0823059082     -36.2664833068
147 183    0    0     0.0502807998     -9.7448978424     -0.8547736167     -0.2311871528     -0.1889874458     -0.2664932727     42.5551338195     76.0823059082     -36.2664833068
148 135    0    0     0.0502807998     -9.7448978424     -0.8547736167     -0.2311871528     -0.1889874458     -0.2664932727     42.5551338195     76.0823059082     -36.2664833068
149  88    0    0     0.0838013267     -9.7448978424     -0.8164643287     -0.2093488931     -0.1788672685     -0.2366653919     42.5551338195     76.0823059082     -36.2664833068
150  41    0    0     0.1747856235     -9.7233486175     -0.8308303833     -0.2130774021     -0.2947165489     -0.1586335897     42.0297622680     76.6094360351     -36.4351654052
150 249    0    0     0.1747856235     -9.7233486175     -0.8308303833     -0.2130774021     -0.2947165489     -0.1586335897     42.0297622680     76.6094360351     -36.4351654052
151 202    0    0     0.1723913097     -9.6898279190     -0.8140700340     -0.2543570041     -0.2214785099     -0.1181529283     42.0297622680     76.6094360351     -36.4351654052
152 154    0    0     0.1340821266     -9.7568693161     -0.8763224601     -0.2671403884     -0.1088250751     -0.0861945152     42.0297622680     76.6094360351     -36.4351654052
153 107    0    0     0.1340821266     -9.7568693161     -0.8763224601     -0.2671403884     -0.1088250751     -0.0861945152     42.0297622680     76.6094360351     -36.4351654052
154  59    0    0     0.1340821266     -9.7544746398     -0.7949154853     -0.2349156379     -0.1293317203     -0.0294683218     42.0297622680     76.6094360351     -36.4351654052
155  12    0    0     0.1436594247     -9.7425031661     -0.7709722518     -0.2492969274     -0.1453109359     0.0325842809     42.0297622680     76.6094360351     -36.4351654052
155 220    0    0     0.1436594247     -9.7425031661     -0.7709722518     -0.2492969274     -0.1453109359     0.0325842809     42.0297622680     76.6094360351     -36.4351654052
156 173    0    0     0.0718297100     -9.6946163177     -0.7925210952     -0.3259971380     -0.0928458595     0.0701354217     42.0297622680     76.6094360351     -36.4351654052
157 125    0    0     0.0167602658     -9.6754617691     -0.8260416984     -0.4000341415     -0.1181462764     0.0813208675     42.9053802490     75.7308883666     -36.6038475036
158  77    0    0     0.0167602658     -9.6754617691     -0.8260416984     -0.4000341415     -0.1181462764     0.0813208675     42.9053802490     75.7308883666     -36.6038475036
159  29    0    0     -0.0287318849     -9.7257432937     -0.9002656936     -0.4559613704     -0.1295980339     0.0514930152     42.9053802490     75.7308883666     -36.6038475036
159 237    0    0     0.0023943238     -9.7472915649     -1.0463194847     -0.4682120800     -0.1719429492     0.0174040269     42.9053802490     75.7308883666     -36.6038475036
160 189   -2    0     0.0023943238     -9.7472915649     -1.0463194847     -0.4682120800     -0.1719429492     0.0174040269     42.9053802490     75.7308883666     -36.6038475036
161 141   -2    0     0.0071829710     -9.7401084899     -1.0654740333     -0.4061594963     -0.1903190517     -0.0028363041     42.9053802490     75.7308883666     -36.6038475036
162  93   -3   -1     -0.0622524166     -9.7544746398     -1.0223761796     -0.3062894344     -0.2193479299     -0.0233429551     42.9053802490     75.7308883666     -36.6038475036
163  45   -4   -2     -0.0622524166     -9.7544746398     -1.0223761796     -0.3062894344     -0.2193479299     -0.0233429551     42.9053802490     75.7308883666     -36.6038475036
163 254   -7   -2     -0.1029559254     -9.7568693161     -1.0080102682     -0.1997613811     -0.4166912078     -0.0220113539     42.9053802490     75.7308883666     -36.6038475036
164 207  -12   -3     -0.0047886476     -9.7951784133     -1.0319535732     -0.1363771915     -0.6856744766     0.0126102662     42.9053802490     75.7308883666     -36.6038475036
165 160  -14   -4     -0.0047886476     -9.7951784133     -1.0319535732     -0.1363771915     -0.6856744766     0.0126102662     42.9053802490     75.7308883666     -36.6038475036
166 112  -18   -4     -0.2059118509     -9.7808122634     -0.9074486732     -0.0985597229     -0.7282857418     0.0008921783     43.0805053710     76.2580108642     -36.0978050231
167  64  -22   -5     -0.1364764571     -9.7017993927     -0.9816726684     -0.0064129381     -1.0984708023     0.0131429064     43.0805053710     76.2580108642     -36.0978050231
168  17  -24   -5     -0.1364764571     -9.7017993927     -0.9816726684     -0.0064129381     -1.0984708023     0.0131429064     43.0805053710     76.2580108642     -36.0978050231
168 225  -27   -5     -0.1197161788     -9.6682786941     -1.0127989053     0.0194201173     -1.3147227764     -0.0132227897     43.0805053710     76.2580108642     -36.0978050231
169 178  -34   -5     -0.2514039993     -9.8023614883     -0.8715337753     -0.0093424615     -1.4657262802     -0.0489096927     43.0805053710     76.2580108642     -36.0978050231
170 130  -40   -5     -0.2514039993     -9.8023614883     -0.8715337753     -0.0093424615     -1.4657262802     -0.0489096927     43.0805053710     76.2580108642     -36.0978050231
171  83  -46   -3     -0.1388707752     -9.7041940689     -0.7350573539     -0.0234574365     -1.8497599601     -0.0638236141     43.0805053710     76.2580108642     -36.0978050231
172  35  -54   -2     -0.1628140068     -9.6658849716     -0.7470290184     -0.0450293731     -2.0769312381     -0.1157560467     43.0805053710     76.2580108642     -36.0978050231
172 244  -57   -2     -0.1628140068     -9.6658849716     -0.7470290184     -0.0450293731     -2.0769312381     -0.1157560467     43.0805053710     76.2580108642     -36.0978050231
173 196  -62    0     -0.2585869789     -9.6491241455     -0.7997041225     -0.0748572254     -2.1467070579     -0.1666232109     46.5829849243     78.0151138305     -38.1219787597
174 150  -64    0     -0.1316878080     -9.7448978424     -0.7733665466     -0.1334476590     -2.3778729438     -0.1767433738     46.5829849243     78.0151138305     -38.1219787597
175 103  -63    1     -0.1316878080     -9.7448978424     -0.7733665466     -0.1334476590     -2.3778729438     -0.1767433738     46.5829849243     78.0151138305     -38.1219787597
176  57  -65    3     -0.1819685935     -9.7784175872     -0.6632276535     -0.1960328960     -2.3594968318     -0.1943204975     46.5829849243     78.0151138305     -38.1219787597
177  10  -67    4     -0.1029559254     -9.7712354660     -0.5315398693     -0.1992287445     -2.4548394680     -0.2401275634     46.5829849243     78.0151138305     -38.1219787597
177 219  -69    4     -0.1029559254     -9.7712354660     -0.5315398693     -0.1992287445     -2.4548394680     -0.2401275634     46.5829849243     78.0151138305     -38.1219787597
178 173  -70    2     -0.1053502440     -9.7401084899     -0.4932306766     -0.2168058872     -2.4503118991     -0.2960548210     46.5829849243     78.0151138305     -38.1219787597
179 126  -73    0     -0.1604196929     -9.7736291885     -0.3759088277     -0.2484979629     -2.2550992965     -0.3218878746     46.5829849243     78.0151138305     -38.1219787597
180  79  -67   -2     -0.1604196929     -9.7736291885     -0.3759088277     -0.2484979629     -2.2550992965     -0.3218878746     46.5829849243     78.0151138305     -38.1219787597
181  32  -60   -5     -0.1173218607     -9.7425031661     -0.5698490142     -0.2655424594     -1.9637450218     -0.3104361057     50.0854644775     77.3122711181     -38.4593429565
181 242  -54   -9     -0.0311262083     -9.6874332427     -0.6105525493     -0.2847175121     -1.8851804733     -0.2869999408     50.0854644775     77.3122711181     -38.4593429565
182 195  -46  -12     -0.0311262083     -9.6874332427     -0.6105525493     -0.2847175121     -1.8851804733     -0.2869999408     50.0854644775     77.3122711181     -38.4593429565
183 149  -43  -13     0.1268991470     -9.8119382858     -0.7757608890     -0.3313235282     -1.8308511734     -0.2134955406     50.0854644775     77.3122711181     -38.4593429565
184 102  -40  -12     -0.0071829710     -9.7281370162     -0.6512560367     -0.3116158485     -1.6063432693     -0.2156260967     50.0854644775     77.3122711181     -38.4593429565
185  55  -37  -12     -0.0071829710     -9.7281370162     -0.6512560367     -0.3116158485     -1.6063432693     -0.2156260967     50.0854644775     77.3122711181     -38.4593429565
186   9  -34  -12     -0.0694353866     -9.8215160369     -0.5722434043     -0.2130774021     -1.7176651000     -0.1623620891     50.0854644775     77.3122711181     -38.4593429565
186 218  -37  -13     -0.3591485500     -9.7760238647     -0.5746376991     -0.1084135646     -1.9829200744     -0.1125602006     50.0854644775     77.3122711181     -38.4593429565
187 171  -43  -16     -0.3591485500     -9.7760238647     -0.5746376991     -0.1084135646     -1.9829200744     -0.1125602006     50.0854644775     77.3122711181     -38.4593429565
188 125  -49  -19     -0.0167602658     -9.8358821868     -0.9098430633     0.0513785171     -2.4260768890     -0.1178866147     53.0625724792     78.5422439575     -42.0016479492
189  78  -52  -21     -0.2298550844     -9.6179981231     -0.4788647174     0.1627003574     -2.3333973884     -0.2558404445     53.0625724792     78.5422439575     -42.0016479492
190  31  -57  -22     -0.2298550844     -9.6179981231     -0.4788647174     0.1627003574     -2.3333973884     -0.2558404445     53.0625724792     78.5422439575     -42.0016479492
190 240  -57  -22     -0.1245048284     -9.8406705856     -0.5866093158     0.1648309230     -2.5302081108     -0.2281431674     53.0625724792     78.5422439575     -42.0016479492
191 193  -55  -20     -0.6991425037     -9.8167276382     -0.7733665466     0.1786795616     -2.4708187580     -0.2875325679     53.0625724792     78.5422439575     -42.0016479492
192 146  -53  -18     -0.6991425037     -9.8167276382     -0.7733665466     0.1786795616     -2.4708187580     -0.2875325679     53.0625724792     78.5422439575     -42.0016479492
193  99  -41  -13     0.4429498672     -9.6563072204     -0.5004136562     0.1413947343     -2.5656285285     -0.1530408763     53.0625724792     78.5422439575     -42.0016479492
194  52  -32   -9     0.7590005874     -9.7305316925     -0.1029559254     -0.0927006721     -2.0170090198     -0.0313325595     53.0625724792     78.5422439575     -42.0016479492
195   4  -25   -5     0.7590005874     -9.7305316925     -0.1029559254     -0.0927006721     -2.0170090198     -0.0313325595     53.0625724792     78.5422439575     -42.0016479492
195 212  -20   -3     0.2921074867     -9.7496862411     -0.1484480619     -0.1992287445     -1.4979510307     -0.0824660301     53.0625724792     78.5422439575     -42.0016479492
196 165  -21   -4     -0.0574637699     -9.8670082092     -0.1676026582     -0.1944349765     -1.5349694252     0.0022237784     56.0396804809     77.6636886596     -48.2428588867
197 118  -26   -5     -0.0574637699     -9.8670082092     -0.1676026582     -0.1944349765     -1.5349694252     0.0022237784     56.0396804809     77.6636886596     -48.2428588867
198  71  -31   -7     -0.5363285064     -9.9077110290     -0.4644988059     -0.1140062928     -1.9605491638     0.1412429094     56.0396804809     77.6636886596     -48.2428588867
199  23  -35   -7     -0.3423882961     -9.8310928344     -0.7374516487     0.0106315314     -2.4668238162     0.2256663799     56.0396804809     77.6636886596     -48.2428588867
199 232  -35   -5     -0.3423882961     -9.8310928344     -0.7374516487     0.0106315314     -2.4668238162     0.2256663799     56.0396804809     77.6636886596     -48.2428588867
200 185  -31   -1     0.5746376991     -9.7448978424     -0.5602717399     0.0066367387     -2.3517735004     0.3172805070     56.0396804809     77.6636886596     -48.2428588867
201 137  -24    4     -0.5363285064     -9.8741912841     -0.4812590599     -0.0306480836     -1.8849142074     0.2469720125     56.0396804809     77.6636886596     -48.2428588867
202  89  -19   12     -0.5363285064     -9.8741912841     -0.4812590599     -0.0306480836     -1.8849142074     0.2469720125     56.0396804809     77.6636886596     -48.2428588867
203  42  -15   21     -0.5842149734     -9.7832069396     -0.3878804397     -0.0186636743     -2.0095520019     0.2341886520     56.0396804809     77.6636886596     -48.2428588867
203 250  -12   25     -0.6440730571     -9.7113771438     -0.2394323587     -0.0213268709     -2.2239398956     0.2176767826     59.5421600341     79.0693664550     -53.9780235290
204 204  -10   28     -0.6440730571     -9.7113771438     -0.2394323587     -0.0213268709     -2.2239398956     0.2176767826     59.5421600341     79.0693664550     -53.9780235290
205 157   -7   31     -0.4956250190     -9.5246200561     -0.1460537433     -0.0450293731     -2.3885257244     0.1716033935     59.5421600341     79.0693664550     -53.9780235290
206 109   -4   35     -0.4980193138     -9.6682786941     -0.0861956501     -0.1502258300     -2.4630954265     0.2179431200     59.5421600341     79.0693664550     -53.9780235290
207  62   -1   38     -0.4980193138     -9.6682786941     -0.0861956501     -0.1502258300     -2.4630954265     0.2179431200     59.5421600341     79.0693664550     -53.9780235290
208  15    1   37     -1.3503985404     -10.4871377944     1.4341999053     -0.2208006620     -2.2833292484     -0.0499749708     59.5421600341     79.0693664550     -53.9780235290
208 224    5   28     5.0568118095     -8.7895622253     -0.9792783737     0.1576402759     -2.5805425643     -0.8678442001     59.5421600341     79.0693664550     -53.9780235290
209 176    8   16     5.0568118095     -8.7895622253     -0.9792783737     0.1576402759     -2.5805425643     -0.8678442001     59.5421600341     79.0693664550     -53.9780235290
210 129    9    5     0.3064734458     -9.3929319381     -0.0047886476     -0.0793846702     -2.2340600490     -0.2771460771     59.5421600341     79.0693664550     -53.9780235290
211  81    9    0     0.4022463798     -9.8765850067     0.5842149734     -0.2961692810     -2.1086232662     0.0355137944     59.0167884826     79.9479141235     -61.5686836242
212  33    6    1     0.4022463798     -9.8765850067     0.5842149734     -0.2961692810     -2.1086232662     0.0355137944     59.0167884826     79.9479141235     -61.5686836242
212 242    4    0     0.9768840789     -9.5749006271     0.5650603771     -0.3363836288     -1.6305784225     -0.0236092782     59.0167884826     79.9479141235     -61.5686836242
213 194    3    0     1.6592663764     -8.9356164932     -0.2873188495     -0.4370526313     -0.9599843025     -0.2411928415     59.0167884826     79.9479141235     -61.5686836242
214 147    2   -1     1.6592663764     -8.9356164932     -0.2873188495     -0.4370526313     -0.9599843025     -0.2411928415     59.0167884826     79.9479141235     -61.5686836242
215 100    2   -3     -0.6273128509     -10.4727716445     0.0670410633     -0.4863218784     -0.4145606040     -0.4704945087     59.0167884826     79.9479141235     -61.5686836242
216  53    1   -2     -1.4940580368     -10.1926355361     -0.2202777862     -0.2815216827     -0.9722350120     -0.4262853622     59.0167884826     79.9479141235     -61.5686836242
217   7    0    0     -1.4940580368     -10.1926355361     -0.2202777862     -0.2815216827     -0.9722350120     -0.4262853622     59.0167884826     79.9479141235     -61.5686836242
217 217    0    0     0.5866093158     -9.6323642730     0.2322494029     -0.1217295646     -1.8819847106     -0.1714169740     59.0167884826     79.9479141235     -61.5686836242
218 169    1    0     1.7981370925     -9.5246200561     0.4573158264     -0.2596834182     -1.6396332740     -0.0891240310     56.3899307250     79.7722091674     -64.0988998413
219 122    2    0     1.7981370925     -9.5246200561     0.4573158264     -0.2596834182     -1.6396332740     -0.0891240310     56.3899307250     79.7722091674     -64.0988998413
220  74    1    0     0.5387228012     -9.6299695968     0.3519655704     -0.4591572284     -0.9080518722     -0.2076364994     56.3899307250     79.7722091674     -64.0988998413
221  26   -2   -1     0.1747856235     -9.8454589843     0.0239432382     -0.5028337478     -0.7221603870     -0.1407901525     56.3899307250     79.7722091674     -64.0988998413
221 235   -6   -3     0.1747856235     -9.8454589843     0.0239432382     -0.5028337478     -0.7221603870     -0.1407901525     56.3899307250     79.7722091674     -64.0988998413
222 187  -10   -6     0.1316878080     -9.9005289077     -0.2537982940     -0.4287967205     -0.6723585128     -0.1325342178     56.3899307250     79.7722091674     -64.0988998413
223 139  -12   -6     0.5842149734     -10.0537652969     -0.0957729530     -0.3009630441     -0.6156322956     -0.1021737217     56.3899307250     79.7722091674     -64.0988998413
224  93  -10   -6     0.5842149734     -10.0537652969     -0.0957729530     -0.3009630441     -0.6156322956     -0.1021737217     56.3899307250     79.7722091674     -64.0988998413
225  46   -8   -5     0.5578774452     -9.9316549301     -0.1676026582     -0.1904401779     -0.4790101051     0.0142081856     56.3899307250     79.7722091674     -64.0988998413
225 254   -8   -4     0.4956250190     -9.7544746398     -0.0047886476     -0.1182674169     -0.2947165489     0.0594826126     56.2148056030     79.5964965820     -62.2434082031
226 206   -5   -3     0.4956250190     -9.7544746398     -0.0047886476     -0.1182674169     -0.2947165489     0.0594826126     56.2148056030     79.5964965820     -62.2434082031
227 159   -2   -1     0.1532367229     -9.6994056701     0.0550694465     -0.1177347779     -0.1013681054     0.0933052825     56.2148056030     79.5964965820     -62.2434082031
228 111   -1   -1     0.2370380401     -9.6203927993     0.1268991470     -0.1257243752     -0.0275974249     0.0935715961     56.2148056030     79.5964965820     -62.2434082031
229  63    0    0     0.2370380401     -9.6203927993     0.1268991470     -0.1257243752     -0.0275974249     0.0935715961     56.2148056030     79.5964965820     -62.2434082031
230  15    0    0     0.1580253696     -9.7089824676     0.1077445626     -0.1694008827     0.0259329271     0.1404439449     56.2148056030     79.5964965820     -62.2434082031
230 223    0    0     0.0622524166     -9.7879953384     0.1005615949     -0.1883096122     0.0456406211     0.1356501817     56.2148056030     79.5964965820     -62.2434082031
231 175    0    0     0.0622524166     -9.7879953384     0.1005615949     -0.1883096122     0.0456406211     0.1356501817     56.2148056030     79.5964965820     -62.2434082031
232 127    0    0     0.0071829710     -9.8550367355     0.1364764571     -0.1606123208     0.0035620367     0.0546888446     56.2148056030     79.5964965820     -62.2434082031
233  78    0    0     0.0430978250     -9.7568693161     0.1484480619     -0.1558185577     -0.0390491914     -0.0334631204     56.2148056030     79.5964965820     -62.2434082031
234  30    0    0     0.0430978250     -9.7568693161     0.1484480619     -0.1558185577     -0.0390491914     -0.0334631204     56.2148056030     79.5964965820     -62.2434082031
234 239    0    0     0.0454921483     -9.6658849716     0.1699969768     -0.1736620044     -0.0550283956     -0.0859281921     56.9153022766     79.5964965820     -62.9181327819
235 191    0    0     0.2107004880     -9.7113771438     0.1556310415     -0.2096152305     -0.0608874416     -0.0515728950     56.9153022766     79.5964965820     -62.9181327819
236 144    0    0     0.2107004880     -9.7113771438     0.1556310415     -0.2096152305     -0.0608874416     -0.0515728950     56.9153022766     79.5964965820     -62.9181327819
237  96    0    0     0.2968961238     -9.7903900146     0.1484480619     -0.2458347797     -0.0443755912     -0.0318652033     56.9153022766     79.5964965820     -62.9181327819
238  48    0    0     0.2059118509     -9.8646135330     0.0694353866     -0.2317197799     -0.0358533501     0.0123439443     56.9153022766     79.5964965820     -62.9181327819
239   1    0    0     0.2059118509     -9.8646135330     0.0694353866     -0.2317197799     -0.0358533501     0.0123439443     56.9153022766     79.5964965820     -62.9181327819
239 209    0    0     0.2178834438     -9.9388380050     0.0885899734     -0.1616775989     -0.0321248650     0.0275241947     56.9153022766     79.5964965820     -62.9181327819
240 161    0    0     0.0838013267     -9.9340486526     0.0861956501     -0.0849773883     -0.0177435755     0.0429707622     56.9153022766     79.5964965820     -62.9181327819
241 113    0    0     0.0838013267     -9.9340486526     0.0861956501     -0.0849773883     -0.0177435755     0.0429707622     56.9153022766     79.5964965820     -62.9181327819
242  66    0    0     0.0598580884     -9.8957395553     0.1149275422     -0.0037497429     -0.0497019958     0.0150071454     57.2655487060     79.5964965820     -64.2675857543
243  17    0    3     0.4453442096     -9.3689889907     -0.3998520660     -0.1049513936     -0.0070907697     -0.0004394227     57.2655487060     79.5964965820     -64.2675857543
243 225    0   12     0.4453442096     -9.3689889907     -0.3998520660     -0.1049513936     -0.0070907697     -0.0004394227     57.2655487060     79.5964965820     -64.2675857543
244 178    1   23     0.0215489125     -9.8837680816     -0.0095772953     -0.2538243770     0.1268682599     -0.0315988802     57.2655487060     79.5964965820     -64.2675857543
245 130    2   35     0.0430978250     -9.7472915649     -0.3352053165     -0.2383778095     0.1090248222     -0.0108259094     57.2655487060     79.5964965820     -64.2675857543
246  82    2   45     0.0430978250     -9.7472915649     -0.3352053165     -0.2383778095     0.1090248222     -0.0108259094     57.2655487060     79.5964965820     -64.2675857543
247  35    2   53     0.2801358699     -9.7496862411     -0.0670410633     -0.2538243770     0.0570923852     -0.0062984657     57.2655487060     79.5964965820     -64.2675857543
247 243    1   61     0.2107004880     -9.7736291885     -0.1987288665     -0.2604823589     0.1090248222     -0.0084290275     57.2655487060     79.5964965820     -64.2675857543
248 195    0   68     0.2107004880     -9.7736291885     -0.1987288665     -0.2604823589     0.1090248222     -0.0084290275     57.2655487060     79.5964965820     -64.2675857543
249 147    0   75     0.0670410633     -9.8263044357     -0.2202777862     -0.2492969274     0.0933119201     -0.0238755965     56.7401771545     79.7722091674     -62.4120903015
250 100   -1   83     0.0814070034     -9.8143329620     -0.0814070034     -0.2239965200     0.0120842790     -0.0441159296     56.7401771545     79.7722091674     -62.4120903015
251  52   -1   91     0.0814070034     -9.8143329620     -0.0814070034     -0.2239965200     0.0120842790     -0.0441159296     56.7401771545     79.7722091674     -62.4120903015
252   4    0   98     0.0742240333     -9.6826448440     -0.1484480619     -0.2173385143     0.0144811606     -0.0449148845     56.7401771545     79.7722091674     -62.4120903015
252 212    1  105     0.1316878080     -9.8598251342     0.1987288665     -0.2061530590     0.0805285549     -0.0193481540     56.7401771545     79.7722091674     -62.4120903015
253 164    3  110     0.1316878080     -9.8598251342     0.1987288665     -0.2061530590     0.0805285549     -0.0193481540     56.7401771545     79.7722091674     -62.4120903015
254 116    5  114     -0.0191545906     -9.8239097595     -0.0119716191     -0.1755262470     0.0879855155     0.0024900994     56.7401771545     79.7722091674     -62.4120903015
255  69    4  118     0.1412650966     -9.7496862411     0.0670410633     -0.1520900726     0.0371183776     0.0075501813     56.7401771545     79.7722091674     -62.4120903015
  0  21    4  121     0.1412650966     -9.7496862411     0.0670410633     -0.1520900726     0.0371183776     0.0075501813     56.7401771545     79.7722091674     -62.4120903015
  0 228    7  124     0.1532367229     -9.6922225952     0.0670410633     -0.1755262470     0.1284661884     0.0155397882     57.9660453796     78.8936614990     -62.5807723999
  1 181    9  127     0.0215489125     -9.9196834564     0.4237952709     -0.1808526515     0.1625551700     0.0134092259     57.9660453796     78.8936614990     -62.5807723999
  2 132   12  127     0.0215489125     -9.9196834564     0.4237952709     -0.1808526515     0.1625551700     0.0134092259     57.9660453796     78.8936614990     -62.5807723999
  3  85   11  127     0.1005615949     -9.7616577148     0.0957729530     -0.1195990085     0.1122206568     0.0019574584     57.9660453796     78.8936614990     -62.5807723999
  4  36    9  127     -0.0167602658     -9.8358821868     0.4860476970     -0.1238601326     0.1130196094     -0.0321315240     57.9660453796     78.8936614990     -62.5807723999
  4 245    9  127     -0.0167602658     -9.8358821868     0.4860476970     -0.1238601326     0.1130196094     -0.0321315240     57.9660453796     78.8936614990     -62.5807723999
  5 197   10  123     -0.0790126848     -9.7856006622     0.4094293594     -0.1017555594     0.1407169103     -0.0550350570     57.9660453796     78.8936614990     -62.5807723999
  6 149   13  121     -0.3519655704     -9.7137708663     0.2921074867     -0.0857763576     0.0986383247     -0.0624920177     57.9660453796     78.8936614990     -62.5807723999
  7 101   17  122     -0.3519655704     -9.7137708663     0.2921074867     -0.0857763576     0.0986383247     -0.0624920177     57.9660453796     78.8936614990     -62.5807723999
  8  54   22  121     0.0694353866     -9.5605344772     0.3471769332     -0.1259906888     0.0280634880     -0.0225439977     57.9660453796     78.8936614990     -62.5807723999
  9   6   24  125     0.0957729530     -9.7448978424     0.4956250190     -0.2098815441     0.0802622413     -0.0092279872     58.3162918090     78.5422439575     -63.9302215576
  9 214   26  127     0.0957729530     -9.7448978424     0.4956250190     -0.2098815441     0.0802622413     -0.0092279872     58.3162918090     78.5422439575     -63.9302215576
 10 166   25  126     0.1532367229     -9.8813743591     0.6967482089     -0.2266597270     0.0754684829     -0.0281367187     58.3162918090     78.5422439575     -63.9302215576
 11 119   23  122     0.1245048284     -9.8454589843     0.7206914424     -0.1744609594     0.0690767860     -0.0483770513     58.3162918090     78.5422439575     -63.9302215576
 12  71   22  117     0.1245048284     -9.8454589843     0.7206914424     -0.1744609594     0.0690767860     -0.0483770513     58.3162918090     78.5422439575     -63.9302215576
 13  23   21  114     0.1197161788     -9.6587018966     0.3423882961     -0.1624765491     0.0363194179     -0.0667531442     58.3162918090     78.5422439575     -63.9302215576
 13 232   22  110     0.0119716191     -9.7472915649     0.3639371871     -0.2141426563     0.0352541327     -0.0835313129     58.3162918090     78.5422439575     -63.9302215576
 14 185   22  109     0.0119716191     -9.7472915649     0.3639371871     -0.2141426563     0.0352541327     -0.0835313129     58.3162918090     78.5422439575     -63.9302215576
 15 138   22  110     0.1819685935     -9.7640523910     0.5075965881     -0.2325187683     0.0411131811     -0.0888577079     58.3162918090     78.5422439575     -63.9302215576
 16  91   20  110     0.2537982940     -9.7808122634     0.3687258243     -0.2266597270     0.0222044467     -0.0853955459     57.6157989501     77.8394012451     -63.9302215576
 17  43   19  109     0.2537982940     -9.7808122634     0.3687258243     -0.2266597270     0.0222044467     -0.0853955459     57.6157989501     77.8394012451     -63.9302215576
 17 252   18  110     0.0957729530     -9.8957395553     0.4668931484     -0.2205343484     0.0200738883     -0.0819333839     57.6157989501     77.8394012451     -63.9302215576
 18 204   17  110     0.0574637699     -9.7305316925     0.5483001708     -0.1947012996     -0.0017643682     -0.0739437866     57.6157989501     77.8394012451     -63.9302215576
 19 157   17  110     0.0574637699     -9.7305316925     0.5483001708     -0.1947012996     -0.0017643682     -0.0739437866     57.6157989501     77.8394012451     -63.9302215576
 20 109   17  112     0.0957729530     -9.5629291534     0.2346437215     -0.2165395498     -0.0406471157     -0.0478444099     57.6157989501     77.8394012451     -63.9302215576
 21  62   18  115     0.1412650966     -9.6994056701     0.4285839557     -0.2668740749     -0.0582242441     -0.0331968021     57.6157989501     77.8394012451     -63.9302215576
 22  15   20  118     0.1412650966     -9.6994056701     0.4285839557     -0.2668740749     -0.0582242441     -0.0331968021     57.6157989501     77.8394012451     -63.9302215576
 22 223   23  121     0.0430978250     -9.7808122634     0.2777415513     -0.2871143817     -0.0853888988     -0.0254735183     57.6157989501     77.8394012451     -63.9302215576
 23 176   25  123     0.1795742750     -9.7903900146     0.3998520660     -0.2956366539     -0.0904489707     -0.0249408769     56.5650520324     78.8936614990     -62.5807723999
 24 128   29  123     0.1795742750     -9.7903900146     0.3998520660     -0.2956366539     -0.0904489707     -0.0249408769     56.5650520324     78.8936614990     -62.5807723999
 25  81   29  124     0.1556310415     -9.7999668121     0.3926690864     -0.2729994297     -0.0718065643     -0.0278703975     56.5650520324     78.8936614990     -62.5807723999
 26  33   28  125     0.1604196929     -9.8143329620     0.4764704227     -0.2527590990     -0.0758013725     -0.0297346382     56.5650520324     78.8936614990     -62.5807723999
 26 242   30  125     0.1604196929     -9.8143329620     0.4764704227     -0.2527590990     -0.0758013725     -0.0297346382     56.5650520324     78.8936614990     -62.5807723999
 27 194   30  125     0.2490096569     -9.7903900146     0.5530887603     -0.2362472534     -0.0915142631     -0.0284030418     56.5650520324     78.8936614990     -62.5807723999
 28 146   31  126     0.2394323587     -9.8239097595     0.5363285064     -0.2061530590     -0.0859215354     -0.0403874444     56.5650520324     78.8936614990     -62.5807723999
 29  99   31  125     0.2394323587     -9.8239097595     0.5363285064     -0.2061530590     -0.0859215354     -0.0403874444     56.5650520324     78.8936614990     -62.5807723999
 30  51   30  125     0.3352053165     -9.6754617691     0.4046407222     -0.2112131357     -0.0912479400     -0.0441159296     56.5650520324     78.8936614990     -62.5807723999
 31   4   29  125     0.3352053165     -9.8478536605     0.7039311408     -0.2367798805     -0.0510335969     -0.0483770513     57.6157989501     77.4879837036     -63.9302215576
 31 212   26  126     0.3352053165     -9.8478536605     0.7039311408     -0.2367798805     -0.0510335969     -0.0483770513     57.6157989501     77.4879837036     -63.9302215576
 32 165   24  123     0.3591485500     -9.8095445632     0.6656219959     -0.2045551300     -0.0076234111     -0.0510402584     57.6157989501     77.4879837036     -63.9302215576
 33 117   23  118     0.3902747631     -9.8310928344     0.7278743743     -0.1781894588     0.0408468580     -0.0542360877     57.6157989501     77.4879837036     -63.9302215576
 34  69   21  115     0.3902747631     -9.8310928344     0.7278743743     -0.1781894588     0.0408468580     -0.0542360877     57.6157989501     77.4879837036     -63.9302215576
 35  22   18  113     0.2394323587     -9.7137708663     0.1268991470     -0.1499595069     0.0227370882     -0.0574319362     57.6157989501     77.4879837036     -63.9302215576
 35 230   15  114     0.1939402198     -9.7640523910     0.6297071456     -0.1843148231     -0.0041612501     -0.0622256994     57.6157989501     77.4879837036     -63.9302215576
 36 183   14  115     0.1939402198     -9.7640523910     0.6297071456     -0.1843148231     -0.0041612501     -0.0622256994     57.6157989501     77.4879837036     -63.9302215576
 37 135   12  114     0.0885899734     -9.7257432937     0.5243568897     -0.1931033706     -0.0331901454     -0.0566329717     57.6157989501     77.4879837036     -63.9302215576
 38  88   10  113     0.3759088277     -9.5796890258     0.2897131729     -0.2125447273     -0.0576915979     -0.0382568836     56.9153022766     78.1908187866     -64.2675857543
 39  41   10  115     0.2035175085     -9.8167276382     0.6009752750     -0.2924407958     -0.0094876518     -0.0371916055     56.9153022766     78.1908187866     -64.2675857543
 39 249   11  117     0.2035175085     -9.8167276382     0.6009752750     -0.2924407958     -0.0094876518     -0.0371916055     56.9153022766     78.1908187866     -64.2675857543
 40 202   12  119     0.3016848087     -9.9843301773     0.9361805915     -0.2453021287     -0.0387828683     -0.0222776746     56.9153022766     78.1908187866     -64.2675857543
 41 154   14  116     0.2968961238     -9.6467304229     0.4405555725     -0.1749936103     -0.0169446172     -0.0347947239     56.9153022766     78.1908187866     -64.2675857543
 42 107   14  113     0.2968961238     -9.6467304229     0.4405555725     -0.1749936103     -0.0169446172     -0.0347947239     56.9153022766     78.1908187866     -64.2675857543
 43  60   12  110     0.0478864765     -9.8263044357     0.5578774452     -0.1973645019     -0.0124171745     -0.0688837051     56.9153022766     78.1908187866     -64.2675857543
 44  13   11  108     0.0981672668     -9.8239097595     0.5411171436     -0.1797873735     -0.1133525133     -0.0726121807     56.9153022766     78.1908187866     -64.2675857543
 44 222    9  108     0.0981672668     -9.8239097595     0.5411171436     -0.1797873735     -0.1133525133     -0.0726121807     56.9153022766     78.1908187866     -64.2675857543
 45 175    8  104     0.3399939537     -9.7329254150     0.5890036106     -0.1579491138     -0.1525015830     -0.0422516918     56.9153022766     78.1908187866     -64.2675857543
 46 128   10  101     0.4836534023     -9.6539134979     0.6488616943     -0.1736620044     -0.0797961711     -0.0268051171     56.7401771545     78.0151138305     -61.4000015258
 47  81   12  100     0.4836534023     -9.6539134979     0.6488616943     -0.1736620044     -0.0797961711     -0.0268051171     56.7401771545     78.0151138305     -61.4000015258
 48  33   12   96     0.2394323587     -9.6826448440     0.5339341640     -0.1986961174     0.0016977972     -0.0276040792     56.7401771545     78.0151138305     -61.4000015258
 48 241   12   95     0.0215489125     -9.8430643081     0.4525271415     -0.1992287445     -0.0707412910     -0.0353273630     56.7401771545     78.0151138305     -61.4000015258
 49 194   11   95     0.0215489125     -9.8430643081     0.4525271415     -0.1992287445     -0.0707412910     -0.0353273630     56.7401771545     78.0151138305     -61.4000015258
 50 146   13   96     0.1963345432     -9.7472915649     0.5099909305     -0.1949676132     -0.1554310894     -0.0435832881     56.7401771545     78.0151138305     -61.4000015258
 51  99   11  101     0.2561926364     -9.7760238647     0.5937922477     -0.1992287445     -0.1543658256     -0.0648889017     56.7401771545     78.0151138305     -61.4000015258
 52  51   11  104     0.2561926364     -9.7760238647     0.5937922477     -0.1992287445     -0.1543658256     -0.0648889017     56.7401771545     78.0151138305     -61.4000015258
 53   4   11  102     0.3160507440     -9.7927837371     0.7829438209     -0.2309208393     -0.1471751785     -0.0726121807     56.7401771545     78.0151138305     -61.4000015258
 53 212    8  102     0.1580253696     -9.8143329620     0.5459058284     -0.2189364194     -0.1652849435     -0.0632909822     56.3899307250     78.0151138305     -63.0868148803
 54 164   10  100     0.1580253696     -9.8143329620     0.5459058284     -0.2189364194     -0.1652849435     -0.0632909822     56.3899307250     78.0151138305     -63.0868148803
 55 117   11   97     0.1364764571     -9.8358821868     0.5866093158     -0.1747272968     -0.1967107200     -0.0510402584     56.3899307250     78.0151138305     -63.0868148803
 56  69   14  101     0.4740760803     -9.7017993927     0.5291455268     -0.1619439125     -0.2355934619     -0.0393221664     56.3899307250     78.0151138305     -63.0868148803
 57  22   16   96     0.4740760803     -9.7017993927     0.5291455268     -0.1619439125     -0.2355934619     -0.0393221664     56.3899307250     78.0151138305     -63.0868148803
 57 230   17   94     0.4549215316     -9.7377147674     0.4908363342     -0.1776567935     -0.1868568801     -0.0662204980     56.3899307250     78.0151138305     -63.0868148803
 58 182   16   93     0.2250664234     -9.7951784133     0.6991425037     -0.1875106620     -0.1618227863     -0.0845965862     56.3899307250     78.0151138305     -63.0868148803
 59 135   13   89     0.2250664234     -9.7951784133     0.6991425037     -0.1875106620     -0.1618227863     -0.0845965862     56.3899307250     78.0151138305     -63.0868148803
 60  87   12   92     0.2705585718     -9.6946163177     0.6392844200     -0.1872443199     -0.1586269378     -0.0720795440     56.3899307250     78.0151138305     -63.0868148803
 61  40   12   89     0.6273128509     -9.7161655426     0.5339341640     -0.1957665824     -0.0963080215     -0.0558340167     57.0904235839     78.7179489135     -63.4241790771
 61 248   13   85     0.6273128509     -9.7161655426     0.5339341640     -0.1957665824     -0.0963080215     -0.0558340167     57.0904235839     78.7179489135     -63.4241790771
 62 201   15   87     0.5890036106     -9.7975721359     0.4453442096     -0.2080173015     -0.0089550132     -0.0614267349     57.0904235839     78.7179489135     -63.4241790771
 63 153   15   90     0.4788647174     -9.8957395553     0.7350573539     -0.1941686630     0.0344551777     -0.0728785037     57.0904235839     78.7179489135     -63.4241790771
 64 105   12   96     0.4788647174     -9.8957395553     0.7350573539     -0.1941686630     0.0344551777     -0.0728785037     57.0904235839     78.7179489135     -63.4241790771
 65  57    9   98     0.3304166793     -9.7401084899     0.3567542552     -0.1483615875     0.0301940560     -0.0702152967     57.0904235839     78.7179489135     -63.4241790771
 66   9    8   96     0.4740760803     -9.6347589492     0.3280223608     -0.1563511943     -0.0009654053     -0.0606277847     57.0904235839     78.7179489135     -63.4241790771
 66 217    8   92     0.4740760803     -9.6347589492     0.3280223608     -0.1563511943     -0.0009654053     -0.0606277847     57.0904235839     78.7179489135     -63.4241790771
 67 169    9   96     0.5602717399     -9.6419420242     0.6057639122     -0.2277250051     -0.0201404571     -0.0869934654     57.0904235839     78.7179489135     -63.4241790771
 68 121    9   98     0.0047886476     -9.8933458328     0.8260416984     -0.2351819515     -0.0941774559     -0.1410564661     56.0396804809     78.7179489135     -62.4120903015
 69  73    7  104     0.0047886476     -9.8933458328     0.8260416984     -0.2351819515     -0.0941774559     -0.1410564661     56.0396804809     78.7179489135     -62.4120903015
 70  26    5  106     0.1364764571     -9.7640523910     0.8068870544     -0.1901738548     -0.1988412857     -0.1298710231     56.0396804809     78.7179489135     -62.4120903015
 70 234    6  100     0.4333725929     -9.6634902954     0.4788647174     -0.1733956909     -0.1892537593     -0.0933851623     56.0396804809     78.7179489135     -62.4120903015
 71 187   10  104     0.4333725929     -9.6634902954     0.4788647174     -0.1733956909     -0.1892537593     -0.0933851623     56.0396804809     78.7179489135     -62.4120903015
 72 139   16   99     0.5483001708     -9.8215160369     0.8595622062     -0.2002940177     -0.1370550155     -0.0619593811     56.0396804809     78.7179489135     -62.4120903015
 73  91   21  102     0.6009752750     -9.7305316925     0.8595622062     -0.1851137733     -0.1042976260     -0.0395884876     56.0396804809     78.7179489135     -62.4120903015
 74  44   21  103     0.6009752750     -9.7305316925     0.8595622062     -0.1851137733     -0.1042976260     -0.0395884876     56.0396804809     78.7179489135     -62.4120903015
 74 252   18   97     0.5554831027     -9.7017993927     0.7111141681     -0.1880432987     -0.0369186282     -0.0374579238     56.0396804809     78.7179489135     -62.4120903015
 75 204   17   98     0.3591485500     -9.7329254150     0.6105525493     -0.2263934135     0.0222044467     -0.0491760158     55.8645591735     77.4879837036     -64.2675857543
 76 157   18   99     0.3591485500     -9.7329254150     0.6105525493     -0.2263934135     0.0222044467     -0.0491760158     55.8645591735     77.4879837036     -64.2675857543
 77 109   15  100     0.4836534023     -9.8957395553     0.9744897842     -0.2327850818     -0.0097539720     -0.0465128135     55.8645591735     77.4879837036     -64.2675857543
 78  62   14  100     0.5554831027     -9.7999668121     0.7805495262     -0.1765915155     -0.1008354663     -0.0441159296     55.8645591735     77.4879837036     -64.2675857543
 79  15   11   93     0.5554831027     -9.7999668121     0.7805495262     -0.1765915155     -0.1008354663     -0.0441159296     55.8645591735     77.4879837036     -64.2675857543
 79 224    7   89     0.4285839557     -9.7640523910     0.8332246780     -0.1475626230     -0.1517026185     -0.0592961788     55.8645591735     77.4879837036     -64.2675857543
 80 176    7   87     0.5770320415     -9.5006761550     0.7135085105     -0.1643407917     -0.1820631122     -0.0656878662     55.8645591735     77.4879837036     -64.2675857543
 81 129   10   88     0.5770320415     -9.5006761550     0.7135085105     -0.1643407917     -0.1820631122     -0.0656878662     55.8645591735     77.4879837036     -64.2675857543
 82  81   12   95     0.3519655704     -9.6203927993     0.5674547195     -0.2309208393     -0.1146841168     -0.0664868259     55.8645591735     77.4879837036     -64.2675857543
 83  34   12   93     0.4261896133     -9.7808122634     0.8835054397     -0.3020283222     -0.1349244356     -0.0550350570     55.8645591735     77.4879837036     -64.2675857543
 83 243   12   89     0.4261896133     -9.7808122634     0.8835054397     -0.3020283222     -0.1349244356     -0.0550350570     55.8645591735     77.4879837036     -64.2675857543
 84 195   13   93     0.5099909305     -9.8765850067     1.0199818611     -0.2620803117     -0.1562300682     -0.0457138490     53.7630691528     78.8936614990     -64.2675857543
 85 147   14   91     0.5794263362     -9.6802511215     0.5842149734     -0.1968318462     -0.1799325466     -0.0446485710     53.7630691528     78.8936614990     -64.2675857543
 86 100   13   89     0.5794263362     -9.6802511215     0.5842149734     -0.1968318462     -0.1799325466     -0.0446485710     53.7630691528     78.8936614990     -64.2675857543
 87  53   13   95     0.5530887603     -9.7664461135     0.8523792266     -0.2309208393     -0.1847263145     -0.0595624971     53.7630691528     78.8936614990     -64.2675857543
 88   6   13   90     0.6392844200     -9.7353200912     0.7182971000     -0.2306545257     -0.2089614629     -0.0576982545     53.7630691528     78.8936614990     -64.2675857543
 88 214   14   87     0.6392844200     -9.7353200912     0.7182971000     -0.2306545257     -0.2089614629     -0.0576982545     53.7630691528     78.8936614990     -64.2675857543
 89 166   15   90     0.7637892246     -9.6634902954     0.7637892246     -0.2500958919     -0.1338591694     -0.0465128135     53.7630691528     78.8936614990     -64.2675857543
 90 119   15   87     0.5483001708     -9.8071498870     0.9984330177     -0.2743310451     -0.0635506439     -0.0584972190     53.7630691528     78.8936614990     -64.2675857543
 91  71   15   87     0.5483001708     -9.8071498870     0.9984330177     -0.2743310451     -0.0635506439     -0.0584972190     53.7630691528     78.8936614990     -64.2675857543
 92  23   14   86     0.5674547195     -9.7544746398     0.9697010993     -0.2402420520     -0.0608874416     -0.0529044914     55.3391838073     78.3665313720     -64.7736282348
 92 231   12   80     0.6584390640     -9.6275758743     0.6823822021     -0.2461010932     -0.0411797475     -0.0294683218     55.3391838073     78.3665313720     -64.7736282348
 93 184   13   77     0.6584390640     -9.6275758743     0.6823822021     -0.2461010932     -0.0411797475     -0.0294683218     55.3391838073     78.3665313720     -64.7736282348
 94 137   13   72     0.6464673995     -9.6563072204     0.6799879074     -0.2759289503     -0.0542294406     -0.0214787149     55.3391838073     78.3665313720     -64.7736282348
 95  89   13   73     0.7039311408     -9.9292602539     1.1827958869     -0.2674067020     -0.0345217466     -0.0236092782     55.3391838073     78.3665313720     -64.7736282348
 96  42   12   72     0.7039311408     -9.9292602539     1.1827958869     -0.2674067020     -0.0345217466     -0.0236092782     55.3391838073     78.3665313720     -64.7736282348
 96 250   11   68     0.5650603771     -9.8263044357     0.9936443328     -0.2114794731     -0.0451745557     -0.0435832881     55.3391838073     78.3665313720     -64.7736282348
 97 203    9   65     0.4692874431     -9.8023614883     0.7446346759     -0.1819179344     -0.0536967992     -0.0518392086     55.3391838073     78.3665313720     -64.7736282348
 98 156    7   57     0.4692874431     -9.8023614883     0.7446346759     -0.1819179344     -0.0536967992     -0.0518392086     55.3391838073     78.3665313720     -64.7736282348
 99 109    8   53     0.5052022933     -9.6730680465     0.7159028053     -0.2034898757     -0.0678117656     -0.0521055316     55.8645591735     77.4879837036     -64.2675857543
100  61    8   51     0.5818206787     -9.6754617691     0.6129468917     -0.2453021287     -0.0888510608     -0.0670194625     55.8645591735     77.4879837036     -64.2675857543
101  14    8   50     0.5818206787     -9.6754617691     0.6129468917     -0.2453021287     -0.0888510608     -0.0670194625     55.8645591735     77.4879837036     -64.2675857543
101 222   10   50     0.6368901252     -9.7784175872     0.8188587188     -0.2591507673     -0.1234726786     -0.0792701911     55.8645591735     77.4879837036     -64.2675857543
102 175   11   50     0.5698490142     -9.7017993927     0.6632276535     -0.2580854892     -0.1426477336     -0.0776722669     55.8645591735     77.4879837036     -64.2675857543
103 129   10   49     0.5698490142     -9.7017993927     0.6632276535     -0.2580854892     -0.1426477336     -0.0776722669     55.8645591735     77.4879837036     -64.2675857543
104  82   11   50     0.4668931484     -9.7065887451     0.5626660346     -0.2692709445     -0.1793999099     -0.0763406705     55.8645591735     77.4879837036     -64.2675857543
105  34   11   51     0.7542119503     -9.6754617691     0.7446346759     -0.2993651390     -0.2105593919     -0.0806017875     55.8645591735     77.4879837036     -64.2675857543
105 243   12   53     0.7542119503     -9.6754617691     0.7446346759     -0.2993651390     -0.2105593919     -0.0806017875     55.8645591735     77.4879837036     -64.2675857543
106 196   12   52     0.7733665466     -9.8502473831     0.9984330177     -0.2895112514     -0.1783346414     -0.0928525161     54.2884407043     78.7179489135     -63.7615394592
107 149   11   50     0.7135085105     -9.7161655426     0.5219625949     -0.2546233177     -0.1511699676     -0.0651552200     54.2884407043     78.7179489135     -63.7615394592
108 102   10   46     0.7135085105     -9.7161655426     0.5219625949     -0.2546233177     -0.1511699676     -0.0651552200     54.2884407043     78.7179489135     -63.7615394592
109  55    9   47     0.7949154853     -9.7736291885     0.6991425037     -0.2639445304     -0.1200105190     -0.0339957618     54.2884407043     78.7179489135     -63.7615394592
110   8    8   50     0.9864613533     -9.7664461135     0.9912500381     -0.2722004652     -0.0654148817     -0.0353273630     54.2884407043     78.7179489135     -63.7615394592
110 216    7   45     0.9864613533     -9.7664461135     0.9912500381     -0.2722004652     -0.0654148817     -0.0353273630     54.2884407043     78.7179489135     -63.7615394592
111 169    7   45     0.8260416984     -9.6922225952     0.8858997344     -0.2160068988     0.0051599555     -0.0513065767     54.2884407043     78.7179489135     -63.7615394592
112 121    5   40     0.8068870544     -9.4982824325     0.6632276535     -0.2373125314     0.0275308513     -0.0289356803     54.2884407043     78.7179489135     -63.7615394592
113  74    3   34     0.8068870544     -9.4982824325     0.6632276535     -0.2373125314     0.0275308513     -0.0289356803     54.2884407043     78.7179489135     -63.7615394592
114  26    1   32     0.7494233131     -9.7089824676     1.1732186079     -0.3089526176     0.0299277324     -0.0065647864     54.2884407043     78.7179489135     -63.7615394592
114 235    0   28     0.5267512321     -9.8071498870     0.7973098278     -0.2777931928     0.0110190021     0.0182029895     55.1640625000     77.4879837036     -63.2554969787
115 186    1   25     0.5267512321     -9.8071498870     0.7973098278     -0.2777931928     0.0110190021     0.0182029895     55.1640625000     77.4879837036     -63.2554969787
116 137    1   19     0.6895652294     -9.8047552108     0.7470290184     -0.2735320568     -0.0270647811     0.0195345888     55.1640625000     77.4879837036     -63.2554969787
117  89    0   14     0.5722434043     -9.8382759094     0.8906884193     -0.2546233177     -0.0318585443     -0.0110922288     55.1640625000     77.4879837036     -63.2554969787
118  41    0   13     0.5722434043     -9.8382759094     0.8906884193     -0.2546233177     -0.0318585443     -0.0110922288     55.1640625000     77.4879837036     -63.2554969787
118 249    0    8     0.5626660346     -9.6587018966     0.7230857849     -0.2213333129     -0.0957753753     -0.0310662412     55.1640625000     77.4879837036     -63.2554969787
119 201    1    4     0.6584390640     -9.5892667770     0.5459058284     -0.2445031642     -0.1580943012     -0.0315988802     55.1640625000     77.4879837036     -63.2554969787
120 152    1    2     0.6584390640     -9.5892667770     0.5459058284     -0.2445031642     -0.1580943012     -0.0315988802     55.1640625000     77.4879837036     -63.2554969787
121 104    0    0     0.8164643287     -9.7137708663     0.4740760803     -0.2932397842     -0.1809978389     -0.0190818328     55.1640625000     77.4879837036     -63.2554969787
122  55    0    1     0.5890036106     -9.9723577499     0.5315398693     -0.2993651390     -0.1711439990     -0.0305335998     54.6386909484     78.7179489135     -63.0868148803
123   7    1    2     0.5890036106     -9.9723577499     0.5315398693     -0.2993651390     -0.1711439990     -0.0305335998     54.6386909484     78.7179489135     -63.0868148803
123 215    1    4     0.6392844200     -9.9412317276     0.4884420394     -0.2461010932     -0.1820631122     -0.0523718547     54.6386909484     78.7179489135     -63.0868148803
124 168    1    6     0.8092814445     -9.7329254150     0.4429498672     -0.1973645019     -0.2137552261     -0.0654215431     54.6386909484     78.7179489135     -63.0868148803
125 120    2    6     0.8092814445     -9.7329254150     0.4429498672     -0.1973645019     -0.2137552261     -0.0654215431     54.6386909484     78.7179489135     -63.0868148803
126  73    2    7     0.9553351402     -9.5533514022     0.6560447216     -0.2144089937     -0.1431803703     -0.0832649993     54.6386909484     78.7179489135     -63.0868148803
127  25    2    6     0.6704106330     -9.6443357467     0.5123852729     -0.2479653358     -0.0528978347     -0.0904556369     54.6386909484     78.7179489135     -63.0868148803
127 233    2    8     0.6704106330     -9.6443357467     0.5123852729     -0.2479653358     -0.0528978347     -0.0904556369     54.6386909484     78.7179489135     -63.0868148803
128 186    1    9     0.6009752750     -9.7472915649     0.2178834438     -0.2788584709     -0.0869868183     -0.0627583408     54.6386909484     78.7179489135     -63.0868148803
129 138    2   11     0.8068870544     -9.8933458328     0.4237952709     -0.3060231208     -0.1346581220     -0.0526381731     54.2884407043     79.0693664550     -63.4241790771
130  90    3   16     0.8068870544     -9.8933458328     0.4237952709     -0.3060231208     -0.1346581220     -0.0526381731     54.2884407043     79.0693664550     -63.4241790771
131  42    3   18     0.6871709346     -9.8622188568     0.5770320415     -0.2825869560     -0.1285327672     -0.0771396207     54.2884407043     79.0693664550     -63.4241790771
131 250    3   20     0.7829438209     -9.7113771438     0.5028079986     -0.2463674068     -0.1522352600     -0.0720795440     54.2884407043     79.0693664550     -63.4241790771
132 203    2   18     0.7829438209     -9.7113771438     0.5028079986     -0.2463674068     -0.1522352600     -0.0720795440     54.2884407043     79.0693664550     -63.4241790771
133 155    3   20     0.8667451858     -9.5892667770     0.4022463798     -0.2559549331     -0.1226737260     -0.0821997070     54.2884407043     79.0693664550     -63.4241790771
134 107    4   22     0.9816726684     -9.6610965728     0.6033696174     -0.3017619848     -0.0403807926     -0.0997768402     54.2884407043     79.0693664550     -63.4241790771
135  59    5   24     0.9816726684     -9.6610965728     0.6033696174     -0.3017619848     -0.0403807926     -0.0997768402     54.2884407043     79.0693664550     -63.4241790771
136  11    6   26     0.6321014881     -9.7377147674     0.6991425037     -0.3094852924     -0.0004327670     -0.0598288154     54.2884407043     79.0693664550     -63.4241790771
136 219    7   25     1.0726569890     -9.6539134979     0.5363285064     -0.3044252157     -0.0326575040     0.0024900994     54.4635658264     79.9479141235     -62.9181327819
137 171    6   22     1.0726569890     -9.6539134979     0.5363285064     -0.3044252157     -0.0326575040     0.0024900994     54.4635658264     79.9479141235     -62.9181327819
138 124    7   19     0.8882941246     -9.9364433288     0.6536503314     -0.2972345542     0.0549618244     0.0048869805     54.4635658264     79.9479141235     -62.9181327819
139  76    6   15     1.0319535732     -9.8454589843     0.4285839557     -0.2327850818     0.0573587036     0.0307200336     54.4635658264     79.9479141235     -62.9181327819
140  28    3   12     1.0319535732     -9.8454589843     0.4285839557     -0.2327850818     0.0573587036     0.0307200336     54.4635658264     79.9479141235     -62.9181327819
140 236    3   12     0.7542119503     -9.7185602188     0.4285839557     -0.2194690704     0.0672125530     0.0176703476     54.4635658264     79.9479141235     -62.9181327819
141 189    1    9     0.8475905418     -9.7161655426     0.7039311408     -0.2104141950     -0.0004327670     0.0624121379     54.4635658264     79.9479141235     -62.9181327819
142 141    1    9     0.8475905418     -9.7161655426     0.7039311408     -0.2104141950     -0.0004327670     0.0624121379     54.4635658264     79.9479141235     -62.9181327819
143  94    1    7     0.8308303833     -9.6275758743     0.5746376991     -0.2208006620     0.0112853240     0.0765271091     54.4635658264     79.9479141235     -62.9181327819
144  46    0    5     0.7949154853     -9.6395473480     0.4668931484     -0.2607486724     0.0528312683     0.0656079769     54.1133155822     77.4879837036     -63.2554969787
144 254    0    3     0.7949154853     -9.6395473480     0.4668931484     -0.2607486724     0.0528312683     0.0656079769     54.1133155822     77.4879837036     -63.2554969787
145 206    0    2     0.4716817855     -9.9148941040     0.4357668876     -0.2729994297     0.0357867741     0.0389759588     54.1133155822     77.4879837036     -63.2554969787
146 159    0    4     0.5961865901     -9.9029226303     0.4884420394     -0.2314534664     -0.0409134340     -0.0068311066     54.1133155822     77.4879837036     -63.2554969787
147 111    0    2     0.5961865901     -9.9029226303     0.4884420394     -0.2314534664     -0.0409134340     -0.0068311066     54.1133155822     77.4879837036     -63.2554969787
148  63    0    1     0.6249184608     -9.7784175872     0.4812590599     -0.2037561893     -0.0760676908     -0.0507739305     54.1133155822     77.4879837036     -63.2554969787
149  15    0    1     0.6751992702     -9.7281370162     0.4692874431     -0.1973645019     -0.1016344308     -0.0643562602     54.1133155822     77.4879837036     -63.2554969787
149 224    0    0     0.6751992702     -9.7281370162     0.4692874431     -0.1973645019     -0.1016344308     -0.0643562602     54.1133155822     77.4879837036     -63.2554969787
150 177    0    0     0.8978713989     -9.6946163177     0.4836534023     -0.1883096122     -0.1341254830     -0.0550350570     54.1133155822     77.4879837036     -63.2554969787
151 129    0    0     0.8020984649     -9.7281370162     0.4980193138     -0.1899075412     -0.0987049007     -0.0494423294     54.1133155822     77.4879837036     -63.2554969787
152  81    0    0     0.8020984649     -9.7281370162     0.4980193138     -0.1899075412     -0.0987049007     -0.0494423294     54.1133155822     77.4879837036     -63.2554969787
153  34    0    0     0.7111141681     -9.7951784133     0.4812590599     -0.1835158443     -0.0827256965     -0.0339957618     53.7630691528     78.5422439575     -63.9302215576
153 243    0    0     0.6943538665     -9.7592630386     0.3160507440     -0.1646071195     -0.1178799629     -0.0089616689     53.7630691528     78.5422439575     -63.9302215576
154 195    0    0     0.6943538665     -9.7592630386     0.3160507440     -0.1646071195     -0.1178799629     -0.0089616689     53.7630691528     78.5422439575     -63.9302215576
155 148    0    0     0.8020984649     -9.6898279190     0.4333725929     -0.1707324886     -0.1237390041     -0.0201471138     53.7630691528     78.5422439575     -63.9302215576
156 100    0    2     0.9816726684     -9.6371526718     0.6416787624     -0.1944349765     -0.0795298528     -0.0262724781     53.7630691528     78.5422439575     -63.9302215576
157  53    0    3     0.9816726684     -9.6371526718     0.6416787624     -0.1944349765     -0.0795298528     -0.0262724781     53.7630691528     78.5422439575     -63.9302215576
158   6    0    4     0.8140700340     -9.6036319732     0.6680163383     -0.2367798805     0.0115516448     -0.0142880702     53.7630691528     78.5422439575     -63.9302215576
158 214    0    4     0.7159028053     -9.6227865219     0.6129468917     -0.2889786243     0.0501680612     0.0118113052     53.7630691528     78.5422439575     -63.9302215576
159 166    0    4     0.7159028053     -9.6227865219     0.6129468917     -0.2889786243     0.0501680612     0.0118113052     53.7630691528     78.5422439575     -63.9302215576
160 118    0    3     0.5650603771     -9.7975721359     0.5387228012     -0.3142790555     0.0339225339     0.0192682685     55.5143089294     78.8936614990     -63.9302215576
161  70    0    2     0.7015368461     -9.7616577148     0.5339341640     -0.3246655464     -0.0164119744     0.0187356290     55.5143089294     78.8936614990     -63.9302215576
162  22    0    2     0.7015368461     -9.7616577148     0.5339341640     -0.3246655464     -0.0164119744     0.0187356290     55.5143089294     78.8936614990     -63.9302215576
162 230    0    0     0.6919595718     -9.6874332427     0.4692874431     -0.3411773681     -0.0254668593     -0.0153533515     55.5143089294     78.8936614990     -63.9302215576
163 183    0    0     0.5626660346     -9.7736291885     0.4118237018     -0.3443732261     -0.0544957590     -0.0475780916     55.5143089294     78.8936614990     -63.9302215576
164 135    0    0     0.5626660346     -9.7736291885     0.4118237018     -0.3443732261     -0.0544957590     -0.0475780916     55.5143089294     78.8936614990     -63.9302215576
165  88    0    0     0.7590005874     -9.7688407897     0.4333725929     -0.3398457765     -0.0590231990     -0.0430506467     55.5143089294     78.8936614990     -63.9302215576
166  39    0    0     0.7685779571     -9.7305316925     0.4118237018     -0.3369162559     -0.0449082326     -0.0369252872     55.5143089294     78.8936614990     -63.9302215576
166 248    0    0     0.7685779571     -9.7305316925     0.4118237018     -0.3369162559     -0.0449082326     -0.0369252872     55.5143089294     78.8936614990     -63.9302215576
167 200    0    0     0.8547736167     -9.7784175872     0.3830918121     -0.3347856998     -0.0334564685     -0.0023036637     56.3899307250     78.7179489135     -65.1109924316
168 153    0    0     0.5602717399     -9.8574304580     0.3256280183     -0.3358509778     -0.0238689398     -0.0297346382     56.3899307250     78.7179489135     -65.1109924316
169 105    0    0     0.5602717399     -9.8574304580     0.3256280183     -0.3358509778     -0.0238689398     -0.0297346382     56.3899307250     78.7179489135     -65.1109924316
170  57    0    0     0.5913979530     -9.8382759094     0.2585869789     -0.2793910980     -0.0361196708     -0.0662204980     56.3899307250     78.7179489135     -65.1109924316
171   9    0    0     0.7350573539     -9.9077110290     0.3112620830     -0.1875106620     -0.0473051118     -0.1202834963     56.3899307250     78.7179489135     -65.1109924316
171 216    0    0     0.7350573539     -9.9077110290     0.3112620830     -0.1875106620     -0.0473051118     -0.1202834963     56.3899307250     78.7179489135     -65.1109924316
172 169    0    0     0.9888556480     -9.5533514022     0.3423882961     -0.1379750967     -0.0230699801     -0.1016410827     56.3899307250     78.7179489135     -65.1109924316
173 121    0    0     0.8978713989     -9.6371526718     0.4094293594     -0.1345129251     0.0059589185     0.0000932175     56.3899307250     78.7179489135     -65.1109924316
174  73    0    0     0.8978713989     -9.6371526718     0.4094293594     -0.1345129251     0.0059589185     0.0000932175     56.3899307250     78.7179489135     -65.1109924316
175  25    0    0     0.6201298236     -9.7496862411     0.5195682525     -0.1672703170     0.1178133726     0.0371117234     54.8138122558     78.5422439575     -62.5807723999
175 233    0    0     0.9050542831     -9.6706733703     0.4022463798     -0.1896412086     0.1774690866     0.1391123409     54.8138122558     78.5422439575     -62.5807723999
176 185    0    1     0.9050542831     -9.6706733703     0.4022463798     -0.1896412086     0.1774690866     0.1391123409     54.8138122558     78.5422439575     -62.5807723999
177 137    0    2     0.9074486732     -9.7281370162     0.3615428924     -0.2269260406     0.3732144355     0.1316553831     54.8138122558     78.5422439575     -62.5807723999
178  90   -1    4     0.6009752750     -9.8191213607     0.4429498672     -0.2231975555     0.5034450531     0.0608142137     54.8138122558     78.5422439575     -62.5807723999
179  42   -3    7     0.6009752750     -9.8191213607     0.4429498672     -0.2231975555     0.5034450531     0.0608142137     54.8138122558     78.5422439575     -62.5807723999
179 250   -2    8     0.8547736167     -9.8670082092     0.3639371871     -0.2114794731     0.5596385478     -0.0092279872     54.8138122558     78.5422439575     -62.5807723999
180 202   -3    7     1.0104045867     -9.8047552108     0.4118237018     -0.2231975555     0.7492585182     -0.1455839157     54.8138122558     78.5422439575     -62.5807723999
181 155   -5    8     1.0104045867     -9.8047552108     0.4118237018     -0.2231975555     0.7492585182     -0.1455839157     54.8138122558     78.5422439575     -62.5807723999
182 107   -5   10     0.8978713989     -9.8358821868     0.3399939537     -0.2780595064     1.0592551231     -0.3128329753     54.8138122558     78.5422439575     -62.5807723999
183  60   -7   11     0.3352053165     -10.2596769332     0.6775936126     -0.2921744823     1.0342210531     -0.4577111721     54.8138122558     78.1908187866     -60.5565948486
184  13   -7   11     0.3352053165     -10.2596769332     0.6775936126     -0.2921744823     1.0342210531     -0.4577111721     54.8138122558     78.1908187866     -60.5565948486
184 223   -6   11     0.2801358699     -9.7089824676     0.4932306766     -0.2173385143     0.7394046783     -0.4089745521     54.8138122558     78.1908187866     -60.5565948486
185 175   -4   10     1.2522312402     -9.5485630035     0.4022463798     -0.1614112854     0.5737535476     -0.4981917858     54.8138122558     78.1908187866     -60.5565948486
186 128   -2   10     1.2522312402     -9.5485630035     0.4022463798     -0.1614112854     0.5737535476     -0.4981917858     54.8138122558     78.1908187866     -60.5565948486
187  81   -2   15     1.1396980285     -9.7065887451     0.6057639122     -0.2684719800     0.7402036190     -0.5458631038     54.8138122558     78.1908187866     -60.5565948486
188  33   -1   14     0.8068870544     -9.5677175521     0.8068870544     -0.2887123107     0.7226264953     -0.5389387607     54.8138122558     78.1908187866     -60.5565948486
188 242    0   12     0.8068870544     -9.5677175521     0.8068870544     -0.2887123107     0.7226264953     -0.5389387607     54.8138122558     78.1908187866     -60.5565948486
189 194    0   11     1.4653260707     -9.6563072204     0.6464673995     -0.3132137775     0.5388655662     -0.3860710144     54.8138122558     78.1908187866     -60.5565948486
190 147   -1    9     1.0942059707     -9.7089824676     0.5674547195     -0.3795275211     0.6379366874     -0.3634338140     52.8874511718     77.6636886596     -58.3637390136
191  99   -1   10     1.0942059707     -9.7089824676     0.5674547195     -0.3795275211     0.6379366874     -0.3634338140     52.8874511718     77.6636886596     -58.3637390136
192  52   -1    7     1.0415308475     -9.5820837020     0.6297071456     -0.3848538875     0.5282127857     -0.3053760290     52.8874511718     77.6636886596     -58.3637390136
193   4   -2    7     1.3887077522     -9.6587018966     0.4549215316     -0.3651461839     0.2674853324     -0.1927225685     52.8874511718     77.6636886596     -58.3637390136
193 212   -1    5     1.3887077522     -9.6587018966     0.4549215316     -0.3651461839     0.2674853324     -0.1927225685     52.8874511718     77.6636886596     -58.3637390136
194 165   -2    2     1.2905404567     -9.8861627578     0.4046407222     -0.3819243907     0.2893235683     -0.2747491836     52.8874511718     77.6636886596     -58.3637390136
195 117   -3    5     1.1875845146     -9.8478536605     0.5315398693     -0.3366499423     0.1431137943     -0.1333331823     52.8874511718     77.6636886596     -58.3637390136
196  70   -1    3     1.1875845146     -9.8478536605     0.5315398693     -0.3366499423     0.1431137943     -0.1333331823     52.8874511718     77.6636886596     -58.3637390136
197  23   -2    2     1.4078622817     -9.7401084899     0.5483001708     -0.3193391323     0.1127532958     0.0459002876     52.8874511718     77.6636886596     -58.3637390136
197 231   -2    2     0.8739281654     -9.6730680465     0.4788647174     -0.2698035717     0.0214054846     0.0842503929     51.6615829467     79.5964965820     -56.8456077575
198 183    0    0     0.8739281654     -9.6730680465     0.4788647174     -0.2698035717     0.0214054846     0.0842503929     51.6615829467     79.5964965820     -56.8456077575
199 135    0    0     1.8412349700     -9.5485630035     0.4501328468     -0.1901738548     -0.5527807235     0.3167478799     51.6615829467     79.5964965820     -56.8456077575
200  87    0    0     0.7877325057     -9.4671554565     0.6057639122     -0.2399757146     -0.6084416389     0.2674786567     51.6615829467     79.5964965820     -56.8456077575
201  39    0    0     0.7877325057     -9.4671554565     0.6057639122     -0.2399757146     -0.6084416389     0.2674786567     51.6615829467     79.5964965820     -56.8456077575
201 247    2   -2     0.1628140068     -9.6754617691     0.6919595718     -0.2149416208     -0.9546578407     0.3601580619     51.6615829467     79.5964965820     -56.8456077575
202 199    3   -6     1.5203955173     -9.8095445632     0.3304166793     -0.1494268798     -1.4529428482     0.4413856983     51.6615829467     79.5964965820     -56.8456077575
203 152    5  -10     1.5203955173     -9.8095445632     0.3304166793     -0.1494268798     -1.4529428482     0.4413856983     51.6615829467     79.5964965820     -56.8456077575
204 105    6  -12     1.2522312402     -9.6706733703     0.3352053165     -0.1976308250     -1.3259081840     0.3423146009     51.6615829467     79.5964965820     -56.8456077575
205  57    4  -12     1.3168780803     -9.7664461135     0.3160507440     -0.2247954845     -1.2284350395     0.3420482873     53.5879440307     78.7179489135     -57.6890144348
206   9    6  -12     1.3168780803     -9.7664461135     0.3160507440     -0.2247954845     -1.2284350395     0.3420482873     53.5879440307     78.7179489135     -57.6890144348
206 217    5  -12     0.7422403812     -9.4815216064     0.5530887603     -0.2263934135     -1.2558659315     0.4102262496     53.5879440307     78.7179489135     -57.6890144348
207 170    3  -12     1.7310960292     -10.0801029205     0.0981672668     -0.4263998031     -1.1711761951     0.4453804969     53.5879440307     78.7179489135     -57.6890144348
208 123    2  -12     1.7310960292     -10.0801029205     0.0981672668     -0.4263998031     -1.1711761951     0.4453804969     53.5879440307     78.7179489135     -57.6890144348
209  76    0  -11     1.0367422103     -9.7879953384     0.3136564254     -0.4698100090     -0.4872660160     0.2664133548     53.5879440307     78.7179489135     -57.6890144348
210  28    0   -8     0.5052022933     -9.5988435745     0.3112620830     -0.4538308143     -0.2997766017     0.1233994483     53.5879440307     78.7179489135     -57.6890144348
210 236   -3   -7     0.5052022933     -9.5988435745     0.3112620830     -0.4538308143     -0.2997766017     0.1233994483     53.5879440307     78.7179489135     -57.6890144348
211 188   -5   -7     1.2737802267     -10.1519327163     -0.6680163383     -0.3595534801     -0.5362689018     0.1364491462     53.5879440307     78.7179489135     -57.6890144348
212 141   -6   -6     1.2618086338     -9.8430643081     -0.0909842967     -0.0772541046     -0.0766003227     0.1529609918     53.5879440307     77.6636886596     -59.0384635925
213  94   -6   -6     1.2618086338     -9.8430643081     -0.0909842967     -0.0772541046     -0.0766003227     0.1529609918     53.5879440307     77.6636886596     -59.0384635925
214  46   -2   -3     1.7574336528     -9.7688407897     -0.1101388931     -0.0386376838     0.5601711750     -0.1588999176     53.5879440307     77.6636886596     -59.0384635925
214 254   -1    2     0.1891515731     -9.4264526367     0.4525271415     -0.1169358015     1.1913499832     -0.5312154769     53.5879440307     77.6636886596     -59.0384635925
215 207   -2    5     0.1891515731     -9.4264526367     0.4525271415     -0.1169358015     1.1913499832     -0.5312154769     53.5879440307     77.6636886596     -59.0384635925
216 160   -4    8     0.0526751232     -9.5341968536     0.5937922477     -0.1885759353     0.6485895156     -0.2838040828     53.5879440307     77.6636886596     -59.0384635925
217 113   -4    8     1.0678683519     -9.6802511215     0.1795742750     -0.1627428770     0.0304603695     0.0008921783     53.5879440307     77.6636886596     -59.0384635925
218  64   -2    4     1.0678683519     -9.6802511215     0.1795742750     -0.1627428770     0.0304603695     0.0008921783     53.5879440307     77.6636886596     -59.0384635925
219  16   -1    1     1.3695532083     -9.5365915298     0.3232336997     -0.1025545120     0.1329936265     -0.0411864089     53.5879440307     77.6636886596     -59.0384635925
219 225    0    0     0.6105525493     -9.3211021423     0.6392844200     -0.1832495307     0.3164882183     -0.1096306915     53.5879440307     77.6636886596     -59.0384635925
220 177   -1    1     0.6105525493     -9.3211021423     0.6392844200     -0.1832495307     0.3164882183     -0.1096306915     53.5879440307     77.6636886596     -59.0384635925
221 129   -1    1     0.4908363342     -10.0250329971     0.2825301933     -0.2652761459     0.1867902946     -0.1101633191     53.4128227233     77.8394012451     -57.5203323364
222  82   -1    1     1.0199818611     -9.7784175872     0.4692874431     -0.2421062946     0.0392489414     -0.1146907687     53.4128227233     77.8394012451     -57.5203323364
223  35   -1    1     1.0199818611     -9.7784175872     0.4692874431     -0.2421062946     0.0392489414     -0.1146907687     53.4128227233     77.8394012451     -57.5203323364
223 244    0    0     1.0151932239     -9.8119382858     0.3447826147     -0.3086863040     -0.1130861997     0.0131429064     53.4128227233     77.8394012451     -57.5203323364
224 196    0    0     1.4964523315     -10.0130615234     -0.1292934894     -0.2961692810     -0.1045639514     -0.0566329717     53.4128227233     77.8394012451     -57.5203323364
225 150    0    0     1.4964523315     -10.0130615234     -0.1292934894     -0.2961692810     -0.1045639514     -0.0566329717     53.4128227233     77.8394012451     -57.5203323364
226 104    0    0     0.6871709346     -9.4288463592     0.7039311408     -0.1965655326     0.0813275146     -0.2214851617     53.4128227233     77.8394012451     -57.5203323364
227  57    0    0     2.4900965690     -10.0202445983     -0.0622524166     -0.1885759353     0.5234189987     -0.4992570877     53.4128227233     77.8394012451     -57.5203323364
228  10   -2    2     2.4900965690     -10.0202445983     -0.0622524166     -0.1885759353     0.5234189987     -0.4992570877     53.4128227233     77.8394012451     -57.5203323364
228 219   -4    5     0.6512560367     -9.6395473480     0.3830918121     -0.3249318599     1.1697779893     -0.7967366695     51.6615829467     78.5422439575     -56.1708793640
229 171   -5    7     1.5730706214     -9.5222253799     0.3639371871     -0.2948376846     0.9846855163     -0.7429399967     51.6615829467     78.5422439575     -56.1708793640
230 124   -7    8     1.5730706214     -9.5222253799     0.3639371871     -0.2948376846     0.9846855163     -0.7429399967     51.6615829467     78.5422439575     -56.1708793640
231  76   -5    9     1.2211050987     -9.5318031311     0.5028079986     -0.3321225166     1.0219703912     -0.7679740905     51.6615829467     78.5422439575     -56.1708793640
232  29   -4    8     1.8795441627     -9.7161655426     0.1005615949     -0.3379815578     0.8874786376     -0.7176395416     51.6615829467     78.5422439575     -56.1708793640
232 237   -4    7     1.8795441627     -9.7161655426     0.1005615949     -0.3379815578     0.8874786376     -0.7176395416     51.6615829467     78.5422439575     -56.1708793640
233 190   -5    9     1.9346136093     -9.4360294342     -0.2298550844     -0.2993651390     0.6206258773     -0.6055188179     51.6615829467     78.5422439575     -56.1708793640
234 143   -4   11     1.4581431388     -9.5222253799     -0.1580253696     -0.4104206085     0.2919867515     -0.3112350702     51.6615829467     78.5422439575     -56.1708793640
235  96   -1   17     1.4581431388     -9.5222253799     -0.1580253696     -0.4104206085     0.2919867515     -0.3112350702     51.6615829467     78.5422439575     -56.1708793640
236  48    1   22     1.6425060272     -9.6227865219     0.6249184608     -0.4687447547     0.1047636866     -0.2230830669     48.8595962524     79.5964965820     -55.1587944030
237   1    4   23     1.4389885902     -9.7664461135     0.6081582069     -0.3779295682     -0.2728782892     -0.0433169651     48.8595962524     79.5964965820     -55.1587944030
237 209    4   22     1.4389885902     -9.7664461135     0.6081582069     -0.3779295682     -0.2728782892     -0.0433169651     48.8595962524     79.5964965820     -55.1587944030
238 162    2   18     1.6664493083     -9.4671554565     0.2274607658     -0.2716678380     -0.6992568492     0.1851857280     48.8595962524     79.5964965820     -55.1587944030
239 114    0   12     2.3512258529     -9.5102539062     -0.1077445626     -0.3017619848     -0.7397375106     0.1737339591     48.8595962524     79.5964965820     -55.1587944030
240  67    0    7     2.3512258529     -9.5102539062     -0.1077445626     -0.3017619848     -0.7397375106     0.1737339591     48.8595962524     79.5964965820     -55.1587944030
241  19    0   10     1.9465851783     -9.5533514022     0.1245048284     -0.3283940315     -0.2257396221     -0.0292019987     48.8595962524     79.5964965820     -55.1587944030
241 228    0   13     1.5778593063     -9.6179981231     0.5171739578     -0.3419763565     -0.1346581220     -0.0116248691     48.8595962524     79.5964965820     -55.1587944030
242 181    0   12     1.5778593063     -9.6179981231     0.5171739578     -0.3419763565     -0.1346581220     -0.0116248691     48.8595962524     79.5964965820     -55.1587944030
243 134    1   15     1.8867271423     -9.5940551757     0.6943538665     -0.3209370374     -0.2180163383     0.0331169128     48.8595962524     79.9479141235     -56.1708793640
244  87    2    9     1.6999698638     -9.7879953384     0.2178834438     -0.3670104503     -0.1855252838     -0.0600951385     48.8595962524     79.9479141235     -56.1708793640
245  39    1    3     1.6999698638     -9.7879953384     0.2178834438     -0.3670104503     -0.1855252838     -0.0600951385     48.8595962524     79.9479141235     -56.1708793640
245 247    0    3     1.4198338985     -9.7544746398     0.1915459060     -0.3662114620     -0.2049666404     -0.1093643665     48.8595962524     79.9479141235     -56.1708793640
246 200    0    0     1.7023642063     -9.6826448440     0.0933786296     -0.2937724113     -0.5434595108     -0.0459801721     48.8595962524     79.9479141235     -56.1708793640
247 152    0    0     1.7023642063     -9.6826448440     0.0933786296     -0.2937724113     -0.5434595108     -0.0459801721     48.8595962524     79.9479141235     -56.1708793640
248 105   -5   -2     1.6496891021     -9.6515188217     0.0766183614     -0.1939023494     -0.8790229797     0.0016911385     48.8595962524     79.9479141235     -56.1708793640
249  58   -9   -3     1.9106702804     -9.6706733703     -0.0718297100     -0.1393066883     -1.0297602415     0.0131429064     48.8595962524     79.9479141235     -56.1708793640
250  10  -13   -7     1.9106702804     -9.6706733703     -0.0718297100     -0.1393066883     -1.0297602415     0.0131429064     48.8595962524     79.9479141235     -56.1708793640
250 218  -18   -9     1.8292633056     -9.6419420242     0.0790126848     -0.1614112854     -0.9216341972     0.0735975790     48.8595962524     79.9479141235     -56.1708793640
251 171  -19   -9     2.0950331687     -9.6132097244     -0.3399939537     -0.1347792625     -0.9152424812     0.2483036041     50.9610862731     79.9479141235     -54.8214302062
252 124  -18   -9     2.0950331687     -9.6132097244     -0.3399939537     -0.1347792625     -0.9152424812     0.2483036041     50.9610862731     79.9479141235     -54.8214302062
253  77  -15   -7     1.5132125854     -9.5198307037     0.1101388931     -0.0879069137     -0.4723520755     0.2704081535     50.9610862731     79.9479141235     -54.8214302062
254  29  -14   -5     1.7382789611     -9.7496862411     0.0335205316     -0.1262570142     -0.3871296405     0.2344549655     50.9610862731     79.9479141235     -54.8214302062
254 238   -8   -2     1.7382789611     -9.7496862411     0.0335205316     -0.1262570142     -0.3871296405     0.2344549655     50.9610862731     79.9479141235     -54.8214302062
255 191   -6   -2     2.4350271224     -9.8430643081     -0.2825301933     -0.2165395498     -0.1216084361     0.1811909198     50.9610862731     79.9479141235     -54.8214302062
  0 144   -5   -1     0.6608333587     -9.7113771438     0.2418267011     -0.1496931934     0.0235360431     0.1079528808     50.9610862731     79.9479141235     -54.8214302062
  1  96   -3   -1     0.6608333587     -9.7113771438     0.2418267011     -0.1496931934     0.0235360431     0.1079528808     50.9610862731     79.9479141235     -54.8214302062
  2  48   -8   -4     -0.0694353866     -10.0322160720     0.2777415513     -0.0381050395     -0.8840829849     0.0560204505     50.9610862731     79.9479141235     -54.8214302062
  3   0  -10   -7     1.2330766916     -9.4647617340     0.0957729530     0.1443242788     -1.7272525787     0.2003659725     50.4357147216     78.3665313720     -56.6769256591
  3 209  -11   -9     1.2330766916     -9.4647617340     0.0957729530     0.1443242788     -1.7272525787     0.2003659725     50.4357147216     78.3665313720     -56.6769256591
  4 161  -14  -12     2.1405253410     -9.6898279190     -0.0622524166     0.1864028549     -2.0135469436     0.2323243856     50.4357147216     78.3665313720     -56.6769256591
  5 114  -17  -12     1.8556008338     -9.5557460784     -0.0383091812     0.1288776988     -1.7613416671     0.1622822046     50.4357147216     78.3665313720     -56.6769256591
  6  67  -15   -9     1.8556008338     -9.5557460784     -0.0383091812     0.1288776988     -1.7613416671     0.1622822046     50.4357147216     78.3665313720     -56.6769256591
  7  20  -20   -7     1.5251841545     -9.6012382507     -0.0694353866     0.0907939052     -1.5355021953     0.2083555936     50.4357147216     78.3665313720     -56.6769256591
  7 228  -20   -4     1.0199818611     -9.5653228759     -0.1532367229     -0.0024181456     -1.8705328941     0.2203399896     50.4357147216     78.3665313720     -56.6769256591
  8 181  -20    3     1.0199818611     -9.5653228759     -0.1532367229     -0.0024181456     -1.8705328941     0.2203399896     50.4357147216     78.3665313720     -56.6769256591
  9 134  -29    7     1.0080102682     -9.7951784133     0.4094293594     -0.1070819616     -2.4010426998     0.2799956798     50.4357147216     78.3665313720     -56.6769256591
 10  86  -40    9     1.5180011749     -9.5102539062     -0.0861956501     -0.0399692802     -2.6401982307     0.2594890356     49.7352180480     78.0151138305     -60.7252769470
 11  38  -49   10     1.5180011749     -9.5102539062     -0.0861956501     -0.0399692802     -2.6401982307     0.2594890356     49.7352180480     78.0151138305     -60.7252769470
 11 246  -54    7     1.8412349700     -9.6227865219     -0.2992904472     -0.0053476691     -2.4252779483     0.3276669979     49.7352180480     78.0151138305     -60.7252769470
 12 199  -52    9     1.0104045867     -9.7712354660     -0.0933786296     0.0167569217     -1.9911758422     0.3710771799     49.7352180480     78.0151138305     -60.7252769470
 13 151  -45   13     1.0104045867     -9.7712354660     -0.0933786296     0.0167569217     -1.9911758422     0.3710771799     49.7352180480     78.0151138305     -60.7252769470
 14 104  -46   14     0.6536503314     -9.8861627578     0.4597101688     0.0937234497     -2.1688115596     0.3740067243     49.7352180480     78.0151138305     -60.7252769470
 15  56  -47   12     1.0630797147     -9.4456071853     0.7637892246     -0.0069455804     -2.4007763862     0.6451206684     49.7352180480     78.0151138305     -60.7252769470
 16   8  -47    8     1.0630797147     -9.4456071853     0.7637892246     -0.0069455804     -2.4007763862     0.6451206684     49.7352180480     78.0151138305     -60.7252769470
 16 216  -48    1     1.1229377985     -9.6515188217     0.5411171436     -0.3462374687     -2.2931830883     1.0640422105     49.7352180480     78.0151138305     -60.7252769470
 17 169  -45   -4     -0.0622524166     -10.3051691055     -0.2873188495     -0.4895177364     -1.7682659626     0.7364685058     51.4864578247     78.0151138305     -65.1109924316
 18 122  -43   -8     -0.0622524166     -10.3051691055     -0.2873188495     -0.4895177364     -1.7682659626     0.7364685058     51.4864578247     78.0151138305     -65.1109924316
 19  76  -41  -11     0.4477385520     -9.8239097595     -0.4261896133     -0.2788584709     -1.6265835762     0.2568258285     51.4864578247     78.0151138305     -65.1109924316
 20  28  -41  -10     0.2992904472     -9.7784175872     -0.3256280183     -0.1361108779     -1.5267136096     0.1479009151     51.4864578247     78.0151138305     -65.1109924316
 20 237  -41   -9     0.2992904472     -9.7784175872     -0.3256280183     -0.1361108779     -1.5267136096     0.1479009151     51.4864578247     78.0151138305     -65.1109924316
 21 190  -40   -7     0.6536503314     -9.8071498870     -0.4980193138     -0.1164031744     -1.6819782257     0.1220678567     51.4864578247     78.0151138305     -65.1109924316
 22 143  -42   -4     1.1085718870     -9.7975721359     -0.5363285064     -0.0048150272     -1.5690585136     0.2054260730     51.4864578247     78.0151138305     -65.1109924316
 23  96  -42    0     1.1085718870     -9.7975721359     -0.5363285064     -0.0048150272     -1.5690585136     0.2054260730     51.4864578247     78.0151138305     -65.1109924316
 24  48  -46    4     0.2681642532     -9.7209539413     -0.1364764571     -0.0218595123     -1.1205753087     0.1550915479     51.4864578247     78.0151138305     -65.1109924316
 25   1  -51   11     -0.2346437215     -9.8310928344     0.2825301933     -0.1651397705     -1.3693183660     0.1098171234     50.9610862731     77.1365661621     -68.3159332275
 25 210  -55   15     -0.2346437215     -9.8310928344     0.2825301933     -0.1651397705     -1.3693183660     0.1098171234     50.9610862731     77.1365661621     -68.3159332275
 26 163  -61   15     0.1412650966     -10.1351718902     -0.1005615949     -0.1622102355     -1.9584186553     0.1678749179     50.9610862731     77.1365661621     -68.3159332275
 27 117  -68   14     0.6392844200     -9.9077110290     -0.3040791034     -0.0671339511     -2.1437776088     0.1700054883     50.9610862731     77.1365661621     -68.3159332275
 28  70  -67   13     0.6392844200     -9.9077110290     -0.3040791034     -0.0671339511     -2.1437776088     0.1700054883     50.9610862731     77.1365661621     -68.3159332275
 29  22  -70   16     -0.2298550844     -9.1654710769     0.4692874431     -0.0969617938     -1.7730597496     0.0661406230     50.9610862731     77.1365661621     -68.3159332275
 29 231  -70   18     -1.6568720340     -9.6730680465     1.5610990524     -0.3819243907     -2.1613545417     0.0134092259     50.9610862731     77.1365661621     -68.3159332275
 30 184  -76   15     -1.6568720340     -9.6730680465     1.5610990524     -0.3819243907     -2.1613545417     0.0134092259     50.9610862731     77.1365661621     -68.3159332275
 31 137  -89   11     1.1396980285     -10.1998186111     -1.1899788379     -0.2245291471     -3.8815164566     -0.0172175908     50.9610862731     77.1365661621     -68.3159332275
 32  91  -88    5     0.7278743743     -10.5422077178     -0.9337862968     -0.0010865479     -3.2250373363     0.0568194150     50.9610862731     77.1365661621     -68.3159332275
 33  44  -83    1     0.7278743743     -10.5422077178     -0.9337862968     -0.0010865479     -3.2250373363     0.0568194150     50.9610862731     77.1365661621     -68.3159332275
 33 254  -67    4     -0.3304166793     -9.7736291885     -0.3735145092     0.1267471313     -2.2971780300     0.1162088036     47.2834815979     77.6636886596     -69.8340682983
 34 207  -43    8     0.7518176555     -9.5605344772     0.1867572593     0.1541781187     -2.1339237689     0.1241984128     47.2834815979     77.6636886596     -69.8340682983
 35 159  -29   11     0.7518176555     -9.5605344772     0.1867572593     0.1541781187     -2.1339237689     0.1241984128     47.2834815979     77.6636886596     -69.8340682983
 36 112  -21   12     0.8619565010     -9.4551839828     0.7829438209     0.0782768726     -1.4433553218     0.0517593288     47.2834815979     77.6636886596     -69.8340682983
 37  65  -13   11     0.1843629074     -9.6634902954     0.4190066337     -0.0855100250     -0.6683636665     -0.2212188482     47.2834815979     77.6636886596     -69.8340682983
 38  17   -8    7     0.1843629074     -9.6634902954     0.4190066337     -0.0855100250     -0.6683636665     -0.2212188482     47.2834815979     77.6636886596     -69.8340682983
 38 226   -4    4     0.0287318849     -9.7401084899     0.3639371871     -0.1387740612     -0.5117674350     -0.4372045040     47.2834815979     77.6636886596     -69.8340682983
 39 178   -2    2     0.5483001708     -10.0322160720     0.1843629074     -0.1406383037     -0.4558402061     -0.5021865844     47.2834815979     77.6636886596     -69.8340682983
 40 131   -1    0     0.5483001708     -10.0322160720     0.1843629074     -0.1406383037     -0.4558402061     -0.5021865844     47.2834815979     77.6636886596     -69.8340682983
 41  83    0    0     0.9170259475     -9.7903900146     0.2633756160     -0.0753898620     -0.2904554367     -0.4124367237     44.4814987182     76.6094360351     -73.5450592041
 42  35    0    0     0.5099909305     -9.7041940689     0.4860476970     -0.0436977767     -0.0979059410     -0.3205562591     44.4814987182     76.6094360351     -73.5450592041
 42 242    0    0     0.5099909305     -9.7041940689     0.4860476970     -0.0436977767     -0.0979059410     -0.3205562591     44.4814987182     76.6094360351     -73.5450592041
 43 194    0    0     0.7518176555     -9.5940551757     0.5028079986     -0.1539543151     -0.1152167558     -0.3304101228     44.4814987182     76.6094360351     -73.5450592041
 44 147    0    0     0.7159028053     -9.7879953384     0.4070350170     -0.2492969274     -0.0917805767     -0.2651616573     44.4814987182     76.6094360351     -73.5450592041
 45  99    0    0     0.7159028053     -9.7879953384     0.4070350170     -0.2492969274     -0.0917805767     -0.2651616573     44.4814987182     76.6094360351     -73.5450592041
 46  51    0    0     0.6129468917     -9.8574304580     0.3735145092     -0.2357146024     -0.0475714349     -0.2521119594     44.4814987182     76.6094360351     -73.5450592041
 47   3    0    0     0.7278743743     -10.0178499221     0.2681642532     -0.1909728145     -0.0097539720     -0.2616994857     44.4814987182     76.6094360351     -73.5450592041
 47 211    0    0     0.7278743743     -10.0178499221     0.2681642532     -0.1909728145     -0.0097539720     -0.2616994857     44.4814987182     76.6094360351     -73.5450592041
 48 164    0    0     0.8643508911     -9.6156044006     0.4644988059     -0.1001576423     -0.0092213306     -0.2489161252     42.5551338195     75.7308883666     -74.3884658813
 49 116    0    0     0.9840670585     -9.6299695968     0.4118237018     -0.1699335336     -0.0933784961     -0.1229466915     42.5551338195     75.7308883666     -74.3884658813
 50  69    0    0     0.9840670585     -9.6299695968     0.4118237018     -0.1699335336     -0.0933784961     -0.1229466915     42.5551338195     75.7308883666     -74.3884658813
 51  21    0    0     0.7254800796     -9.8358821868     0.4309782505     -0.2290565967     -0.1756714344     0.1348512172     42.5551338195     75.7308883666     -74.3884658813
 51 229    0    0     0.7135085105     -9.7401084899     0.4429498672     -0.2024245738     -0.1391855602     0.0778587102     42.5551338195     75.7308883666     -74.3884658813
 52 181    0    0     0.7135085105     -9.7401084899     0.4429498672     -0.2024245738     -0.1391855602     0.0778587102     42.5551338195     75.7308883666     -74.3884658813
 53 133    0    0     0.7494233131     -9.9460210800     0.3543598890     -0.2367798805     -0.1503710174     0.1058223247     42.5551338195     75.7308883666     -74.3884658813
 54  85    0    0     0.6751992702     -9.7257432937     0.4908363342     -0.1813852787     -0.1455772495     0.1273942589     42.5551338195     75.7308883666     -74.3884658813
 55  38    0    0     0.6751992702     -9.7257432937     0.4908363342     -0.1813852787     -0.1455772495     0.1273942589     42.5551338195     75.7308883666     -74.3884658813
 55 246    0    0     -0.0670410633     -9.7329254150     0.6991425037     -0.2181374788     -0.0968406677     0.0600152540     42.3800086975     75.5551757812     -75.2318725585
 56 198    0    0     0.0526751232     -9.9029226303     0.3639371871     -0.2426389217     -0.4739500045     0.0120776236     42.3800086975     75.5551757812     -75.2318725585
 57 150    0   -2     0.0526751232     -9.9029226303     0.3639371871     -0.2426389217     -0.4739500045     0.0120776236     42.3800086975     75.5551757812     -75.2318725585
 58 102    2   -3     1.5227898597     -9.5389852523     0.3208393812     -0.1816516017     -0.5866034030     -0.1064348459     42.3800086975     75.5551757812     -75.2318725585
 59  55    3   -4     0.9481521606     -9.7448978424     0.3878804397     -0.2423726081     -0.1767367124     -0.3439924478     42.3800086975     75.5551757812     -75.2318725585
 60   7    2   -4     0.9481521606     -9.7448978424     0.3878804397     -0.2423726081     -0.1767367124     -0.3439924478     42.3800086975     75.5551757812     -75.2318725585
 60 215    1   -1     0.1029559254     -9.4384241104     0.7374516487     -0.2985661506     -0.1240053176     -0.4023165702     42.3800086975     75.5551757812     -75.2318725585
 61 167    0   -1     0.5315398693     -9.8119382858     0.4357668876     -0.3675430774     -0.4523780822     -0.3711571216     42.3800086975     75.5551757812     -75.2318725585
 62 120    1   -3     0.5315398693     -9.8119382858     0.4357668876     -0.3675430774     -0.4523780822     -0.3711571216     42.3800086975     75.5551757812     -75.2318725585
 63  72    2   -4     0.5842149734     -9.7640523910     0.3711201906     -0.2658087968     -0.6936641216     -0.2478508472     39.5780258178     77.3122711181     -74.2197799682
 64  24    3   -5     -0.6847765922     -10.2788314819     0.5028079986     -0.2069520235     -0.8755607604     -0.2172240257     39.5780258178     77.3122711181     -74.2197799682
 64 233    4   -7     -0.6847765922     -10.2788314819     0.5028079986     -0.2069520235     -0.8755607604     -0.2172240257     39.5780258178     77.3122711181     -74.2197799682
 65 186    4  -10     2.0471467971     -9.6994056701     -0.4884420394     0.0130284130     -1.4481491088     -0.1509103202     39.5780258178     77.3122711181     -74.2197799682
 66 139    4   -9     1.3934963989     -9.3378620147     0.3423882961     0.2492544174     -1.0316244363     0.2882516098     39.5780258178     77.3122711181     -74.2197799682
 67  91    4   -8     1.3934963989     -9.3378620147     0.3423882961     0.2492544174     -1.0316244363     0.2882516098     39.5780258178     77.3122711181     -74.2197799682
 68  43    3   -6     0.1508424043     -9.9005289077     0.4980193138     0.1405957937     -0.6534497737     0.4469784259     39.5780258178     77.3122711181     -74.2197799682
 68 251    3    0     -0.5506944656     -9.1822309494     0.6704106330     -0.0450293731     -1.2734431028     0.6773453712     39.5780258178     77.3122711181     -74.2197799682
 69 203    2    4     -0.5506944656     -9.1822309494     0.6704106330     -0.0450293731     -1.2734431028     0.6773453712     39.5780258178     77.3122711181     -74.2197799682
 70 156   -1    8     0.6177354812     -9.7520809173     0.5387228012     -0.5840613842     -2.3610947132     0.7713563919     39.5780258178     77.3122711181     -74.2197799682
 71 108   -8   11     1.0223761796     -10.2644653320     0.4142179965     -0.6157534599     -2.3621599674     0.4041008949     40.2785224914     76.6094360351     -75.5692291259
 72  61  -15   10     1.0223761796     -10.2644653320     0.4142179965     -0.6157534599     -2.3621599674     0.4041008949     40.2785224914     76.6094360351     -75.5692291259
 73  14  -17    7     0.3974577426     -10.0824966430     0.1843629074     -0.2903102397     -1.5967557430     0.0227304315     40.2785224914     76.6094360351     -75.5692291259
 73 223  -14    4     0.4309782505     -9.7760238647     0.2035175085     -0.0452956867     -1.2569313049     -0.0233429551     40.2785224914     76.6094360351     -75.5692291259
 74 176   -8    0     0.4309782505     -9.7760238647     0.2035175085     -0.0452956867     -1.2569313049     -0.0233429551     40.2785224914     76.6094360351     -75.5692291259
 75 128   -4   -1     0.7518176555     -9.7927837371     0.2657699346     0.0202190589     -1.2100589275     0.0038217000     40.2785224914     76.6094360351     -75.5692291259
 76  80   -1   -2     0.7398460388     -9.7951784133     0.3495712518     0.0316708374     -0.9767624855     -0.0925861930     40.2785224914     76.6094360351     -75.5692291259
 77  32    0   -3     0.7398460388     -9.7951784133     0.3495712518     0.0316708374     -0.9767624855     -0.0925861930     40.2785224914     76.6094360351     -75.5692291259
 77 240    1    0     0.1245048284     -9.4456071853     0.1699969768     -0.0029507875     -0.9336186408     0.0267252349     40.2785224914     76.6094360351     -75.5692291259
 78 192    3    3     0.1652083396     -9.1870203018     0.1364764571     -0.1848474502     -1.4891624450     0.4991771697     37.3014144897     77.1365661621     -76.0752792358
 79 145    3    9     0.1652083396     -9.1870203018     0.1364764571     -0.1848474502     -1.4891624450     0.4991771697     37.3014144897     77.1365661621     -76.0752792358
 80  97   -1   18     1.3982850265     -9.9220771789     0.2945018005     -0.5249382972     -2.0111501216     0.6459196090     37.3014144897     77.1365661621     -76.0752792358
 81  49   -7   23     0.9936443328     -9.9939069747     0.8308303833     -0.4983062744     -1.5581393241     0.2254000663     37.3014144897     77.1365661621     -76.0752792358
 82   1  -12   24     0.9936443328     -9.9939069747     0.8308303833     -0.4983062744     -1.5581393241     0.2254000663     37.3014144897     77.1365661621     -76.0752792358
 82 210  -14   19     0.8020984649     -9.8215160369     0.5818206787     -0.3771306276     -0.8140408515     -0.0028363041     37.3014144897     77.1365661621     -76.0752792358
 83 162  -10   10     0.4285839557     -9.6922225952     0.3064734458     -0.3646135568     -0.2342618703     -0.1261425495     37.3014144897     77.1365661621     -76.0752792358
 84 115   -4    5     0.4285839557     -9.6922225952     0.3064734458     -0.3646135568     -0.2342618703     -0.1261425495     37.3014144897     77.1365661621     -76.0752792358
 85  68   -1    2     0.4668931484     -10.1758756637     -0.0646467447     -0.2791247844     -0.0236026191     -0.1405238151     37.3014144897     77.1365661621     -76.0752792358
 86  21    0    0     0.4429498672     -9.7496862411     0.2633756160     -0.0165331068     -0.0126834928     -0.0976462841     37.1262893676     75.5551757812     -74.2197799682
 86 230    0    0     0.4429498672     -9.7496862411     0.2633756160     -0.0165331068     -0.0126834928     -0.0976462841     37.1262893676     75.5551757812     -74.2197799682
 87 182    0    0     0.5004136562     -9.7544746398     0.2968961238     -0.0040160565     -0.0334564685     -0.1226803779     37.1262893676     75.5551757812     -74.2197799682
 88 134    0    0     0.3663315296     -9.4096918106     0.6512560367     -0.0628728151     -0.0411797475     -0.1306699752     37.1262893676     75.5551757812     -74.2197799682
 89  87    0    0     0.3663315296     -9.4096918106     0.6512560367     -0.0628728151     -0.0411797475     -0.1306699752     37.1262893676     75.5551757812     -74.2197799682
 90  40    0    0     0.5483001708     -9.7041940689     0.4094293594     -0.3188065052     -0.1612901449     -0.1176202893     37.1262893676     75.5551757812     -74.2197799682
 90 248    0    0     0.4166123390     -9.8286991119     0.2897131729     -0.4447759628     -0.1410498142     -0.1045706033     37.1262893676     75.5551757812     -74.2197799682
 91 200    0    0     0.4166123390     -9.8286991119     0.2897131729     -0.4447759628     -0.1410498142     -0.1045706033     37.1262893676     75.5551757812     -74.2197799682
 92 153    0    0     0.5674547195     -9.7496862411     0.2537982940     -0.4602224826     -0.1421150922     -0.0648889017     37.1262893676     75.5551757812     -74.2197799682
 93 105    0    0     0.4237952709     -9.8646135330     0.1963345432     -0.4282640933     -0.0872531414     -0.0747427415     37.3014144897     75.0280456542     -72.7016525268
 94  57    0    0     0.4237952709     -9.8646135330     0.1963345432     -0.4282640933     -0.0872531414     -0.0747427415     37.3014144897     75.0280456542     -72.7016525268
 95  10    0    0     0.4812590599     -9.7927837371     0.0909842967     -0.3859191417     -0.1077597856     -0.0702152967     37.3014144897     75.0280456542     -72.7016525268
 95 218    0    0     0.5866093158     -9.9148941040     0.0885899734     -0.3100179195     -0.1232063651     -0.0891240310     37.3014144897     75.0280456542     -72.7016525268
 96 170    0    0     0.5866093158     -9.9148941040     0.0885899734     -0.3100179195     -0.1232063651     -0.0891240310     37.3014144897     75.0280456542     -72.7016525268
 97 122    0    0     0.6177354812     -9.7975721359     0.1963345432     -0.2250617980     -0.0909816169     -0.0510402584     37.3014144897     75.0280456542     -72.7016525268
 98  74    0    0     0.5913979530     -9.7640523910     0.1460537433     -0.2245291471     -0.0643496036     0.0032890594     37.3014144897     75.0280456542     -72.7016525268
 99  26    0    0     0.5913979530     -9.7640523910     0.1460537433     -0.2245291471     -0.0643496036     0.0032890594     37.3014144897     75.0280456542     -72.7016525268
 99 233    0    0     0.3495712518     -9.7185602188     0.1364764571     -0.2202680349     -0.0702086448     0.0307200336     37.3014144897     75.0280456542     -72.7016525268
100 185    0    0     0.5866093158     -9.8167276382     0.1723913097     -0.2737983703     -0.2222774505     0.0480308485     37.3014144897     75.0280456542     -72.7016525268
101 137    0    0     0.5866093158     -9.8167276382     0.1723913097     -0.2737983703     -0.2222774505     0.0480308485     37.3014144897     75.0280456542     -72.7016525268
102  89    0    0     0.4453442096     -9.6898279190     0.1484480619     -0.3049578428     -0.2912543773     0.0344485187     36.2506675720     76.4337234497     -72.7016525268
103  41   -2    1     0.6081582069     -9.7281370162     0.1316878080     -0.3433079481     -0.3096304416     0.0237957096     36.2506675720     76.4337234497     -72.7016525268
103 249   -2    1     0.6081582069     -9.7281370162     0.1316878080     -0.3433079481     -0.3096304416     0.0237957096     36.2506675720     76.4337234497     -72.7016525268
104 201   -2    1     0.5099909305     -9.8119382858     0.0790126848     -0.3209370374     -0.1668828725     -0.0254735183     36.2506675720     76.4337234497     -72.7016525268
105 153   -2    1     0.5722434043     -9.8526420593     0.0838013267     -0.3169422388     -0.1096240282     -0.0523718547     36.2506675720     76.4337234497     -72.7016525268
106 105    0    0     0.5722434043     -9.8526420593     0.0838013267     -0.3169422388     -0.1096240282     -0.0523718547     36.2506675720     76.4337234497     -72.7016525268
107  57    0    0     0.5650603771     -9.8143329620     0.0239432382     -0.2668740749     -0.0643496036     -0.0435832881     36.2506675720     76.4337234497     -72.7016525268
108  10    0    0     0.5578774452     -9.7688407897     0.0742240333     -0.1877769851     -0.0512999153     -0.0113585484     36.2506675720     76.4337234497     -72.7016525268
108 218    0    0     0.5578774452     -9.7688407897     0.0742240333     -0.1877769851     -0.0512999153     -0.0113585484     36.2506675720     76.4337234497     -72.7016525268
109 170    0    0     0.5818206787     -9.8789796829     -0.0191545906     -0.1515574359     -0.0446419143     0.0256599545     34.3243064880     77.3122711181     -71.5208816528
110 123    0    0     0.4956250190     -9.8143329620     0.0838013267     -0.0919017219     -0.0329238224     0.0597489356     34.3243064880     77.3122711181     -71.5208816528
111  75    0    0     0.4956250190     -9.8143329620     0.0838013267     -0.0919017219     -0.0329238224     0.0597489356     34.3243064880     77.3122711181     -71.5208816528
112  27    0    0     0.4621044635     -9.7664461135     0.1676026582     -0.0700634574     -0.0254668593     0.0429707622     34.3243064880     77.3122711181     -71.5208816528
112 235    0    0     0.5363285064     -9.4910993576     -0.4285839557     -0.1126746892     -0.0097539720     -0.0236092782     34.3243064880     77.3122711181     -71.5208816528
113 188    0    0     0.5363285064     -9.4910993576     -0.4285839557     -0.1126746892     -0.0097539720     -0.0236092782     34.3243064880     77.3122711181     -71.5208816528
114 140    0    0     0.4692874431     -9.7472915649     0.2825301933     -0.2602160453     -0.0457071971     -0.1120275735     34.3243064880     77.3122711181     -71.5208816528
115  93    0    0     0.6057639122     -9.9244718551     0.1268991470     -0.2463674068     -0.0933784961     -0.0502412891     34.3243064880     77.3122711181     -71.5208816528
116  45    0    0     0.6057639122     -9.9244718551     0.1268991470     -0.2463674068     -0.0933784961     -0.0502412891     34.3243064880     77.3122711181     -71.5208816528
116 254    0    0     0.5339341640     -9.8167276382     -0.1987288665     -0.2080173015     -0.1019007444     -0.0254735183     35.3750495910     75.5551757812     -73.5450592041
117 206    0    0     0.5435114860     -9.8047552108     -0.3495712518     -0.2176048278     -0.1162820339     -0.0425180053     35.3750495910     75.5551757812     -73.5450592041
118 159    0    0     0.5435114860     -9.8047552108     -0.3495712518     -0.2176048278     -0.1162820339     -0.0425180053     35.3750495910     75.5551757812     -73.5450592041
119 111    0    0     0.5626660346     -9.8670082092     -0.3543598890     -0.2178711652     -0.1274674892     -0.0502412891     35.3750495910     75.5551757812     -73.5450592041
120  64    0    0     0.4285839557     -9.7017993927     -0.7254800796     -0.2170722007     -0.0744697666     -0.1000431656     35.3750495910     75.5551757812     -73.5450592041
121  16    0    0     0.4285839557     -9.7017993927     -0.7254800796     -0.2170722007     -0.0744697666     -0.1000431656     35.3750495910     75.5551757812     -73.5450592041
121 224    0    0     0.4956250190     -9.7927837371     -0.2992904472     -0.2900439262     -0.0789972066     -0.1043042898     35.3750495910     75.5551757812     -73.5450592041
122 177    1    7     0.6105525493     -9.7760238647     -0.0478864765     -0.2951040077     -0.0574252796     -0.1048369288     35.3750495910     75.5551757812     -73.5450592041
123 129    0   18     0.6105525493     -9.7760238647     -0.0478864765     -0.2951040077     -0.0574252796     -0.1048369288     35.3750495910     75.5551757812     -73.5450592041
124  82    0   18     0.4190066337     -9.7161655426     -0.6512560367     -0.2658087968     0.0195412454     -0.1277404546     34.8496780395     76.4337234497     -72.7016525268
125  34    0   18     0.5937922477     -9.8550367355     -0.3687258243     -0.3057568073     -0.0164119744     -0.1104296445     34.8496780395     76.4337234497     -72.7016525268
125 243   -1   11     0.5937922477     -9.8550367355     -0.3687258243     -0.3057568073     -0.0164119744     -0.1104296445     34.8496780395     76.4337234497     -72.7016525268
126 196    0    0     0.7039311408     -9.7544746398     -0.4214009761     -0.2900439262     0.0139485179     -0.0553013753     34.8496780395     76.4337234497     -72.7016525268
127 148    2    8     0.6105525493     -9.6347589492     -0.4166123390     -0.2839185714     -0.0254668593     0.0096807441     34.8496780395     76.4337234497     -72.7016525268
128 100    2    8     0.6105525493     -9.6347589492     -0.4166123390     -0.2839185714     -0.0254668593     0.0096807441     34.8496780395     76.4337234497     -72.7016525268
129  52    2    8     0.8188587188     -9.8550367355     -0.3543598890     -0.3236002683     -0.0997701835     0.0464329290     34.8496780395     76.4337234497     -72.7016525268
130   4    2    8     0.7206914424     -9.8239097595     -0.2370380401     -0.3070883989     0.0054262762     0.0221977901     34.8496780395     76.4337234497     -72.7016525268
130 212    6   32     0.7206914424     -9.8239097595     -0.2370380401     -0.3070883989     0.0054262762     0.0221977901     34.8496780395     76.4337234497     -72.7016525268
131 164   13   64     0.4668931484     -9.7808122634     -0.2466153383     -0.2977671813     0.0688104724     0.0187356290     34.3243064880     77.6636886596     -72.5329666137
132 116   14   82     0.4166123390     -9.8478536605     -0.2609812974     -0.3473027229     0.0544291877     0.0205998706     34.3243064880     77.6636886596     -72.5329666137
133  68   14   82     0.4166123390     -9.8478536605     -0.2609812974     -0.3473027229     0.0544291877     0.0205998706     34.3243064880     77.6636886596     -72.5329666137
134  20   10   65     0.2897131729     -9.6634902954     -0.4597101688     -0.3835222721     -0.0108192527     0.0443023681     34.3243064880     77.6636886596     -72.5329666137
134 229    4   51     0.4812590599     -9.7784175872     0.0407035017     -0.4314599037     -0.1037649869     0.0421718072     34.3243064880     77.6636886596     -72.5329666137
135 181    2   34     0.4812590599     -9.7784175872     0.0407035017     -0.4314599037     -0.1037649869     0.0421718072     34.3243064880     77.6636886596     -72.5329666137
136 133    2   34     0.3735145092     -9.6419420242     -0.2705585718     -0.4064258575     -0.0678117656     0.0333832359     34.3243064880     77.6636886596     -72.5329666137
137  86    1   18     0.4549215316     -9.9077110290     0.1292934894     -0.4237366199     -0.0337227869     0.0112786650     34.3243064880     77.6636886596     -72.5329666137
138  38    6   13     0.4549215316     -9.9077110290     0.1292934894     -0.4237366199     -0.0337227869     0.0112786650     34.3243064880     77.6636886596     -72.5329666137
138 246    6   13     0.5506944656     -9.8957395553     0.0909842967     -0.3643472433     0.0344551777     0.0570857286     34.3243064880     77.6636886596     -72.5329666137
139 198    5   13     0.4573158264     -9.8167276382     -0.0502807998     -0.3185401439     0.0768000793     0.0581510114     35.9004211425     76.7851409912     -71.3522033691
140 150    5   13     0.4573158264     -9.8167276382     -0.0502807998     -0.3185401439     0.0768000793     0.0581510114     35.9004211425     76.7851409912     -71.3522033691
141 102    0    0     0.5147795677     -9.7017993927     0.0000000000     -0.3110831975     0.0168780422     0.0424381208     35.9004211425     76.7851409912     -71.3522033691
142  53    5   12     0.4501328468     -9.7448978424     0.1173218607     -0.3313235282     0.0522986221     0.0024900994     35.9004211425     76.7851409912     -71.3522033691
143   5    5   12     0.4501328468     -9.7448978424     0.1173218607     -0.3313235282     0.0522986221     0.0024900994     35.9004211425     76.7851409912     -71.3522033691
143 213    5   12     0.5459058284     -9.8023614883     0.2633756160     -0.3307909011     0.0831917667     0.0000932175     35.9004211425     76.7851409912     -71.3522033691
144 164    5   12     0.5794263362     -9.6706733703     0.1843629074     -0.3092189788     0.0557607889     0.0320516371     35.9004211425     76.7851409912     -71.3522033691
145 116    0    0     0.5794263362     -9.6706733703     0.1843629074     -0.3092189788     0.0557607889     0.0320516371     35.9004211425     76.7851409912     -71.3522033691
146  68    0    0     0.8044927597     -9.8143329620     0.4573158264     -0.2871143817     0.0320582962     0.0200672292     35.9004211425     76.7851409912     -71.3522033691
147  20    0    0     0.5890036106     -9.7281370162     0.0981672668     -0.2106805086     0.0557607889     -0.0020373435     34.3243064880     77.3122711181     -70.5087966918
147 227    0    0     0.5890036106     -9.7281370162     0.0981672668     -0.2106805086     0.0557607889     -0.0020373435     34.3243064880     77.3122711181     -70.5087966918
148 179    0    0     0.5339341640     -9.7879953384     0.0598580884     -0.2508948326     -0.0097539720     -0.0142880702     34.3243064880     77.3122711181     -70.5087966918
149 131    0    0     0.6177354812     -9.8837680816     0.2346437215     -0.3033599376     -0.0558273601     0.0176703476     34.3243064880     77.3122711181     -70.5087966918
150  83    0    0     0.6177354812     -9.8837680816     0.2346437215     -0.3033599376     -0.0558273601     0.0176703476     34.3243064880     77.3122711181     -70.5087966918
151  35    0    0     0.5028079986     -9.7329254150     0.0861956501     -0.3206707239     -0.1258695602     0.0525582885     34.3243064880     77.3122711181     -70.5087966918
151 243    0    0     0.7278743743     -9.8047552108     0.2873188495     -0.3422426700     -0.1799325466     0.0666732549     34.3243064880     77.3122711181     -70.5087966918
152 195    0    0     0.7278743743     -9.8047552108     0.2873188495     -0.3422426700     -0.1799325466     0.0666732549     34.3243064880     77.3122711181     -70.5087966918
153 148    0    0     0.6775936126     -9.7377147674     0.1005615949     -0.2341166734     -0.0877857780     0.0743965435     34.3243064880     77.3122711181     -70.5087966918
154 100    0    0     0.4644988059     -9.7784175872     -0.1556310415     -0.1760588884     -0.0078897290     0.0453676414     36.6009178161     77.4879837036     -70.0027465820
155  52    1    7     0.4644988059     -9.7784175872     -0.1556310415     -0.1760588884     -0.0078897290     0.0453676414     36.6009178161     77.4879837036     -70.0027465820
156   4    1   22     0.3591485500     -9.7879953384     -0.2537982940     -0.1957665824     -0.0174772558     0.0344485187     36.6009178161     77.4879837036     -70.0027465820
156 212    1   22     0.4118237018     -9.7209539413     -0.4261896133     -0.2538243770     -0.0763340091     0.0416391658     36.6009178161     77.4879837036     -70.0027465820
157 164    0   40     0.4118237018     -9.7209539413     -0.4261896133     -0.2538243770     -0.0763340091     0.0416391658     36.6009178161     77.4879837036     -70.0027465820
158 116   -1   37     0.5028079986     -9.7017993927     -0.3711201906     -0.3206707239     -0.1849926471     0.0549551725     36.6009178161     77.4879837036     -70.0027465820
159  68   -1   23     0.4716817855     -9.7999668121     -0.1053502440     -0.3121484756     -0.2110920190     0.0565530967     36.6009178161     77.4879837036     -70.0027465820
160  20   -2   22     0.4716817855     -9.7999668121     -0.1053502440     -0.3121484756     -0.2110920190     0.0565530967     36.6009178161     77.4879837036     -70.0027465820
160 228   -1    3     0.3304166793     -9.8430643081     -0.5099909305     -0.2295892477     -0.1503710174     0.0264589118     36.6009178161     77.4879837036     -70.0027465820
161 180    0    0     0.2633756160     -9.8263044357     -0.5818206787     -0.2309208393     -0.0920469093     -0.0339957618     36.2506675720     76.0823059082     -71.6895599365
162 132    0    0     0.2633756160     -9.8263044357     -0.5818206787     -0.2309208393     -0.0920469093     -0.0339957618     36.2506675720     76.0823059082     -71.6895599365
163  84    0    0     0.4237952709     -9.7712354660     -0.2825301933     -0.3014956712     -0.1050965905     -0.0342620849     36.2506675720     76.0823059082     -71.6895599365
164  36    0   19     0.4908363342     -9.7305316925     -0.1005615949     -0.2847175121     -0.1719429492     0.0192682685     36.2506675720     76.0823059082     -71.6895599365
164 245    0   19     0.4908363342     -9.7305316925     -0.1005615949     -0.2847175121     -0.1719429492     0.0192682685     36.2506675720     76.0823059082     -71.6895599365
165 197    0   34     0.3687258243     -9.8215160369     -0.2035175085     -0.2330513954     -0.1679481410     0.0179366683     36.2506675720     76.0823059082     -71.6895599365
166 150    0   40     0.2250664234     -9.7544746398     -0.4836534023     -0.2415736436     -0.1066945075     -0.0121575093     36.2506675720     76.0823059082     -71.6895599365
167 102    1   21     0.2250664234     -9.7544746398     -0.4836534023     -0.2415736436     -0.1066945075     -0.0121575093     36.2506675720     76.0823059082     -71.6895599365
168  55    1   21     0.3423882961     -9.8430643081     0.0071829710     -0.3584882020     -0.1415824413     -0.0257398366     36.2506675720     76.0823059082     -71.6895599365
169   7    0    6     0.4908363342     -9.8095445632     0.1436594247     -0.3603524208     -0.1319949150     0.0056859407     36.2506675720     76.0823059082     -71.6895599365
169 214    0    0     0.4908363342     -9.8095445632     0.1436594247     -0.3603524208     -0.1319949150     0.0056859407     36.2506675720     76.0823059082     -71.6895599365
170 166    0    0     0.3806974601     -9.6634902954     -0.4405555725     -0.2975008773     -0.0928458595     0.0102133846     36.2506675720     77.1365661621     -70.0027465820
171 118    0    0     0.3735145092     -9.7712354660     -0.3304166793     -0.3004304170     -0.0678117656     -0.0305335998     36.2506675720     77.1365661621     -70.0027465820
172  70    0    0     0.3735145092     -9.7712354660     -0.3304166793     -0.3004304170     -0.0678117656     -0.0305335998     36.2506675720     77.1365661621     -70.0027465820
173  22    0    0     0.3591485500     -9.7137708663     -0.1460537433     -0.3121484756     -0.0824593734     -0.0193481540     36.2506675720     77.1365661621     -70.0027465820
173 231    0    0     0.4214009761     -9.8717966079     0.1197161788     -0.3563576221     -0.1101566672     -0.0297346382     36.2506675720     77.1365661621     -70.0027465820
174 183    0    0     0.4214009761     -9.8717966079     0.1197161788     -0.3563576221     -0.1101566672     -0.0297346382     36.2506675720     77.1365661621     -70.0027465820
175 136    0    0     0.4285839557     -9.7425031661     -0.1699969768     -0.2905765533     -0.1615564727     0.0056859407     36.2506675720     77.1365661621     -70.0027465820
176  88    0    0     0.3328109979     -9.7975721359     -0.2681642532     -0.2628792524     -0.1543658256     -0.0105595886     36.2506675720     77.1365661621     -70.0027465820
177  41    0    0     0.3328109979     -9.7975721359     -0.2681642532     -0.2628792524     -0.1543658256     -0.0105595886     36.2506675720     77.1365661621     -70.0027465820
177 249    0    0     0.3399939537     -9.7712354660     -0.3567542552     -0.2506285190     -0.1184126014     -0.0347947239     36.2506675720     77.1365661621     -71.0148391723
178 202    1    4     0.4309782505     -9.8646135330     0.0023943238     -0.2719341516     -0.1405171775     -0.0545024156     36.2506675720     77.1365661621     -71.0148391723
179 154    3    7     0.4309782505     -9.8646135330     0.0023943238     -0.2719341516     -0.1405171775     -0.0545024156     36.2506675720     77.1365661621     -71.0148391723
180 107    3    7     0.3950634002     -9.8023614883     0.0023943238     -0.2303881883     -0.1082924365     -0.0600951385     36.2506675720     77.1365661621     -71.0148391723
181  59    2    7     0.3759088277     -9.8047552108     -0.1532367229     -0.2146753072     -0.0872531414     -0.0782049083     36.2506675720     77.1365661621     -71.0148391723
182  12    1    3     0.3759088277     -9.8047552108     -0.1532367229     -0.2146753072     -0.0872531414     -0.0782049083     36.2506675720     77.1365661621     -71.0148391723
182 220    0    0     0.4309782505     -9.7520809173     -0.3854861259     -0.1803200149     -0.0710076093     -0.0699489831     36.2506675720     77.1365661621     -71.0148391723
183 172    0    4     0.4525271415     -9.7161655426     -0.2370380401     -0.2082836389     -0.0859215354     -0.0449148845     36.2506675720     77.1365661621     -71.0148391723
184 125    0    4     0.4525271415     -9.7161655426     -0.2370380401     -0.2082836389     -0.0859215354     -0.0449148845     36.2506675720     77.1365661621     -71.0148391723
185  78    0    4     0.4621044635     -9.7448978424     -0.2825301933     -0.2373125314     -0.1026997089     -0.0265387988     34.8496780395     76.7851409912     -70.3401107788
186  31    0    4     0.4692874431     -9.7688407897     -0.2777415513     -0.2367798805     -0.0851225757     -0.0278703975     34.8496780395     76.7851409912     -70.3401107788
186 239    0    0     0.4692874431     -9.7688407897     -0.2777415513     -0.2367798805     -0.0851225757     -0.0278703975     34.8496780395     76.7851409912     -70.3401107788
187 191    0    0     0.3902747631     -9.7137708663     -0.3783031463     -0.2559549331     -0.0614200830     -0.0417190504     34.8496780395     76.7851409912     -70.3401107788
188 144    0    0     0.4908363342     -9.7808122634     -0.4429498672     -0.2852501678     -0.0526315212     -0.0691500234     34.8496780395     76.7851409912     -70.3401107788
189  96    0    0     0.4908363342     -9.7808122634     -0.4429498672     -0.2852501678     -0.0526315212     -0.0691500234     34.8496780395     76.7851409912     -70.3401107788
190  49    0    0     0.4429498672     -9.7305316925     -0.4956250190     -0.2788584709     -0.0358533501     -0.0624920177     34.8496780395     76.7851409912     -70.3401107788
191   1    0    0     0.4501328468     -9.7137708663     -0.4525271415     -0.2817879867     -0.0182762165     -0.0718132257     34.8496780395     76.7851409912     -70.3401107788
191 209    0    0     0.4501328468     -9.7137708663     -0.4525271415     -0.2817879867     -0.0182762165     -0.0718132257     34.8496780395     76.7851409912     -70.3401107788
192 162    0    0     0.5004136562     -9.7425031661     -0.5243568897     -0.3012293577     -0.0121508538     -0.0659541797     35.3750495910     76.2580108642     -70.1714324951
193 115    0    0     0.4549215316     -9.7329254150     -0.4932306766     -0.3041588783     -0.0174772558     -0.0555676937     35.3750495910     76.2580108642     -70.1714324951
194  67    0    0     0.4549215316     -9.7329254150     -0.4932306766     -0.3041588783     -0.0174772558     -0.0555676937     35.3750495910     76.2580108642     -70.1714324951
195  20    0    0     0.5411171436     -9.7137708663     -0.5171739578     -0.3094852924     -0.0326575040     -0.0558340167     35.3750495910     76.2580108642     -70.1714324951
195 228    0    0     0.5339341640     -9.9053173065     -0.6225241661     -0.2969682502     -0.0331901454     -0.0395884876     35.3750495910     76.2580108642     -70.1714324951
196 180    0    0     0.5339341640     -9.9053173065     -0.6225241661     -0.2969682502     -0.0331901454     -0.0395884876     35.3750495910     76.2580108642     -70.1714324951
197 133    0    0     0.4884420394     -9.7951784133     -0.5291455268     -0.2405083656     -0.0358533501     -0.0100269484     35.3750495910     76.2580108642     -70.1714324951
198  85    0    0     0.5147795677     -9.7281370162     -0.5315398693     -0.2551559925     -0.0523651981     -0.0076300668     35.3750495910     76.2580108642     -70.1714324951
199  37    0    0     0.5147795677     -9.7281370162     -0.5315398693     -0.2551559925     -0.0523651981     -0.0076300668     35.3750495910     76.2580108642     -70.1714324951
199 246    0    0     0.5435114860     -9.8550367355     -0.5722434043     -0.2636782169     -0.0512999153     -0.0012383832     34.3243064880     78.3665313720     -69.4967041015
200 198    0    0     0.4357668876     -9.5772943496     -0.4692874431     -0.2570202112     -0.0118845331     -0.0031026244     34.3243064880     78.3665313720     -69.4967041015
201 151    0    0     0.4357668876     -9.5772943496     -0.4692874431     -0.2570202112     -0.0118845331     -0.0031026244     34.3243064880     78.3665313720     -69.4967041015
202 103    0    0     0.7326630592     -10.3650274276     -0.8116757392     -0.3627493143     -0.0715402507     -0.0462464904     34.3243064880     78.3665313720     -69.4967041015
203  56    0    0     0.5698490142     -9.6587018966     -0.5435114860     -0.3004304170     -0.0457071971     0.0000932175     34.3243064880     78.3665313720     -69.4967041015
204   7    0    0     0.5698490142     -9.6587018966     -0.5435114860     -0.3004304170     -0.0457071971     0.0000932175     34.3243064880     78.3665313720     -69.4967041015
204 214    0    0     0.4357668876     -9.7856006622     -0.6225241661     -0.2943050384     -0.0675454425     0.0237957096     34.3243064880     78.3665313720     -69.4967041015
205 167    0    0     0.4453442096     -9.6610965728     -0.5794263362     -0.3166759252     -0.0699423265     0.0027564194     34.3243064880     78.3665313720     -69.4967041015
206 119    0    0     0.4453442096     -9.6610965728     -0.5794263362     -0.3166759252     -0.0699423265     0.0027564194     34.3243064880     78.3665313720     -69.4967041015
207  71    0    0     0.5937922477     -9.7448978424     -0.6033696174     -0.3662114620     -0.0781982517     -0.0361263227     34.3243064880     78.3665313720     -69.4967041015
208  24    0    0     0.5099909305     -9.6778564453     -0.6847765922     -0.4093553543     -0.0731381702     -0.0390558481     33.9740562438     77.6636886596     -69.1593399047
208 232    0    0     0.5099909305     -9.6778564453     -0.6847765922     -0.4093553543     -0.0731381702     -0.0390558481     33.9740562438     77.6636886596     -69.1593399047
209 184    0    0     0.5698490142     -9.9819355010     -0.8404075622     -0.4218723773     -0.0720728874     -0.0462464904     33.9740562438     77.6636886596     -69.1593399047
210 136    0    0     0.6273128509     -9.4887046813     -0.6919595718     -0.3574229240     -0.0760676908     -0.0174839124     33.9740562438     77.6636886596     -69.1593399047
211  89    0    0     0.6273128509     -9.4887046813     -0.6919595718     -0.3574229240     -0.0760676908     -0.0174839124     33.9740562438     77.6636886596     -69.1593399047
212  41    0    0     0.5554831027     -9.5174369812     -0.7159028053     -0.3036262512     -0.0579579257     0.0078165016     33.9740562438     77.6636886596     -69.1593399047
212 249    0    0     0.5674547195     -10.0298223495     -0.9361805915     -0.2650098323     -0.0648822402     0.0427044391     33.9740562438     77.6636886596     -69.1593399047
213 202    0    0     0.5674547195     -10.0298223495     -0.9361805915     -0.2650098323     -0.0648822402     0.0427044391     33.9740562438     77.6636886596     -69.1593399047
214 154    0    0     0.5004136562     -9.6371526718     -0.7613949298     -0.1933696937     -0.0608874416     0.0498950862     33.9740562438     77.6636886596     -69.1593399047
215 107    0    0     0.4812590599     -9.8406705856     -0.7925210952     -0.1779231309     -0.0907153034     0.0640100574     35.5501747131     77.4879837036     -68.6532974243
216  59    0    0     0.4812590599     -9.8406705856     -0.7925210952     -0.1779231309     -0.0907153034     0.0640100574     35.5501747131     77.4879837036     -68.6532974243
217  11    0    0     0.5171739578     -9.7185602188     -0.7733665466     -0.1763252019     -0.0622190427     0.0986316776     35.5501747131     77.4879837036     -68.6532974243
217 220    0    0     0.4214009761     -9.9077110290     -0.7925210952     -0.1502258300     -0.0507672786     0.1580210781     35.5501747131     77.4879837036     -68.6532974243
218 172    0    0     0.4214009761     -9.9077110290     -0.7925210952     -0.1502258300     -0.0507672786     0.1580210781     35.5501747131     77.4879837036     -68.6532974243
219 124    0    0     0.4668931484     -9.8598251342     -0.7422403812     -0.0631391429     -0.0505009555     0.1558905124     35.5501747131     77.4879837036     -68.6532974243
220  77    0    0     0.2921074867     -9.9867238998     -0.5147795677     0.0116968154     -0.0041612501     0.2898495483     35.5501747131     77.4879837036     -68.6532974243
221  29    0    0     0.2921074867     -9.9867238998     -0.5147795677     0.0116968154     -0.0041612501     0.2898495483     35.5501747131     77.4879837036     -68.6532974243
221 237    0    0     0.1197161788     -9.5988435745     -0.4644988059     0.0497806072     0.0211391639     0.3388524293     35.5501747131     77.4879837036     -68.6532974243
222 189    0    0     0.0790126848     -9.6874332427     -0.4644988059     -0.0434314441     -0.0371849489     0.2243347883     36.4257926940     78.0151138305     -69.1593399047
223 141    0    0     0.0790126848     -9.6874332427     -0.4644988059     -0.0434314441     -0.0371849489     0.2243347883     36.4257926940     78.0151138305     -69.1593399047
224  94    0    0     0.0861956501     -9.6730680465     -0.3950634002     -0.1800536918     -0.0616864013     0.0778587102     36.4257926940     78.0151138305     -69.1593399047
225  46    0    0     0.1005615949     -9.6778564453     -0.3950634002     -0.3275950431     -0.0835246562     -0.0584972190     36.4257926940     78.0151138305     -69.1593399047
225 254    0    0     0.1005615949     -9.6778564453     -0.3950634002     -0.3275950431     -0.0835246562     -0.0584972190     36.4257926940     78.0151138305     -69.1593399047
226 206    0    0     0.1508424043     -9.7017993927     -0.5291455268     -0.4706089973     -0.1090913887     -0.1679548025     36.4257926940     78.0151138305     -69.1593399047
227 159    0    0     0.3184450626     -9.9436264038     -0.7470290184     -0.5257372856     -0.0984385871     -0.2409265279     36.4257926940     78.0151138305     -69.1593399047
228 111    0    0     0.3184450626     -9.9436264038     -0.7470290184     -0.5257372856     -0.0984385871     -0.2409265279     36.4257926940     78.0151138305     -69.1593399047
229  64    0    0     0.2753472328     -9.8263044357     -0.7278743743     -0.4839249610     -0.0486367177     -0.2566394329     36.4257926940     78.0151138305     -69.1593399047
230  17    0    0     0.3615428924     -9.6754617691     -0.7973098278     -0.4785985946     -0.0401144695     -0.3240184307     36.0755462646     76.6094360351     -69.1593399047
230 225    0    0     0.3615428924     -9.6754617691     -0.7973098278     -0.4785985946     -0.0401144695     -0.3240184307     36.0755462646     76.6094360351     -69.1593399047
231 178    0    0     0.4477385520     -9.8167276382     -0.9194203376     -0.4338567733     -0.0654148817     -0.3471882820     36.0755462646     76.6094360351     -69.1593399047
232 131    0    0     0.5219625949     -9.7544746398     -0.9194203376     -0.3193391323     -0.0877857780     -0.3458566904     36.0755462646     76.6094360351     -69.1593399047
233  83    0    0     0.5219625949     -9.7544746398     -0.9194203376     -0.3193391323     -0.0877857780     -0.3458566904     36.0755462646     76.6094360351     -69.1593399047
234  36    0    0     0.5435114860     -9.7472915649     -0.8571679115     -0.2405083656     -0.0888510608     -0.3519820690     36.0755462646     76.6094360351     -69.1593399047
234 244    0    0     0.7159028053     -9.6850395202     -0.9649125099     -0.1936360168     -0.1367886781     -0.3490525245     36.0755462646     76.6094360351     -69.1593399047
235 196    0    0     0.7159028053     -9.6850395202     -0.9649125099     -0.1936360168     -0.1367886781     -0.3490525245     36.0755462646     76.6094360351     -69.1593399047
236 149    0    0     0.7159028053     -9.5916604995     -0.7805495262     -0.1433015108     -0.1897864151     -0.2790103197     36.0755462646     76.6094360351     -69.1593399047
237 101    0    0     0.3399939537     -9.7041940689     -0.3567542552     -0.1899075412     -0.3628945112     -0.1844666481     34.3243064880     76.2580108642     -70.8461532592
238  54    0    0     0.3399939537     -9.7041940689     -0.3567542552     -0.1899075412     -0.3628945112     -0.1844666481     34.3243064880     76.2580108642     -70.8461532592
239   6    0    0     0.5818206787     -9.5988435745     -0.6728049278     -0.1915054512     -1.0582563877     0.0363127589     34.3243064880     76.2580108642     -70.8461532592
239 215    0    0     0.7422403812     -9.7568693161     -0.9960386276     -0.2413073062     -1.3054015636     0.0858483123     34.3243064880     76.2580108642     -70.8461532592
240 167    0    0     0.7422403812     -9.7568693161     -0.9960386276     -0.2413073062     -1.3054015636     0.0858483123     34.3243064880     76.2580108642     -70.8461532592
241 120    0    0     0.6560447216     -9.8765850067     -0.8356189727     -0.2247954845     -1.1677139997     0.0102133846     34.3243064880     76.2580108642     -70.8461532592
242  72   -6    0     0.5075965881     -9.6227865219     -0.6201298236     -0.2919081497     -1.0811599540     -0.0252071976     34.3243064880     76.2580108642     -70.8461532592
243  24  -12   -5     0.5075965881     -9.6227865219     -0.6201298236     -0.2919081497     -1.0811599540     -0.0252071976     34.3243064880     76.2580108642     -70.8461532592
243 233  -18   -8     0.5937922477     -9.5749006271     -0.7949154853     -0.4029636859     -1.3291040658     0.0669395828     34.3243064880     76.2580108642     -70.8461532592
244 186  -29   -8     0.4644988059     -9.6754617691     -1.0439251661     -0.4559613704     -1.5498834609     0.1401776218     34.3243064880     76.2580108642     -70.8461532592
245 138  -31  -10     0.4644988059     -9.6754617691     -1.0439251661     -0.4559613704     -1.5498834609     0.1401776218     34.3243064880     76.2580108642     -70.8461532592
246  91  -33   -9     0.5004136562     -9.8430643081     -1.2402596473     -0.4628856658     -1.5536118507     0.0927726364     32.2228164672     78.0151138305     -68.4846191406
247  43  -36   -7     0.4477385520     -9.7185602188     -1.1420923471     -0.4256009101     -1.4018094539     -0.0049668655     32.2228164672     78.0151138305     -68.4846191406
247 252  -32   -6     0.4477385520     -9.7185602188     -1.1420923471     -0.4256009101     -1.4018094539     -0.0049668655     32.2228164672     78.0151138305     -68.4846191406
248 205  -28   -5     0.4046407222     -9.8095445632     -1.1684299707     -0.4085564136     -1.2209780216     -0.0925861930     32.2228164672     78.0151138305     -68.4846191406
249 158  -26   -5     0.3567542552     -9.7568693161     -1.2234994173     -0.3723368406     -1.1908838748     -0.1048369288     32.2228164672     78.0151138305     -68.4846191406
250 111  -22   -5     0.3567542552     -9.7568693161     -1.2234994173     -0.3723368406     -1.1908838748     -0.1048369288     32.2228164672     78.0151138305     -68.4846191406
251  64  -16   -4     0.3878804397     -9.6682786941     -1.2737802267     -0.3156106472     -1.3296366930     -0.0534371376     32.2228164672     78.0151138305     -68.4846191406
252  18  -11   -3     0.3184450626     -9.8382759094     -1.4270169734     -0.2562212705     -1.3227123022     -0.0598288154     32.2228164672     78.0151138305     -68.4846191406
252 227   -4   -1     0.3184450626     -9.8382759094     -1.4270169734     -0.2562212705     -1.3227123022     -0.0598288154     32.2228164672     78.0151138305     -68.4846191406
253 180   -6   -3     0.3687258243     -9.5126476287     -1.3096951246     -0.1947012996     -1.1754373311     -0.0925861930     29.9462051391     77.1365661621     -66.9664840698
254 133   -6   -3     0.1316878080     -9.4958877563     -1.4820864200     -0.2700698852     -1.2031345367     -0.0680847454     29.9462051391     77.1365661621     -66.9664840698
255  85   -4   -4     0.1316878080     -9.4958877563     -1.4820864200     -0.2700698852     -1.2031345367     -0.0680847454     29.9462051391     77.1365661621     -66.9664840698
  0  38   -4   -4     0.4668931484     -9.6922225952     -1.1756129264     -0.3712715625     -1.4974184036     0.0000932175     29.9462051391     77.1365661621     -66.9664840698
  0 246    0    0     0.2011231899     -9.6371526718     -1.3144837617     -0.4703426837     -1.3512085676     0.0205998706     29.9462051391     77.1365661621     -66.9664840698
  1 199   -4    2     0.2011231899     -9.6371526718     -1.3144837617     -0.4703426837     -1.3512085676     0.0205998706     29.9462051391     77.1365661621     -66.9664840698
  2 151   -8    5     0.1819685935     -9.6132097244     -1.3743418455     -0.5790013313     -1.5386979579     0.1044907212     29.9462051391     77.1365661621     -66.9664840698
  3 104  -12    8     0.0694353866     -9.7185602188     -1.5323672294     -0.6045680046     -1.6646673679     0.0909083938     29.9462051391     77.1365661621     -66.9664840698
  4  56  -12    8     0.0694353866     -9.7185602188     -1.5323672294     -0.6045680046     -1.6646673679     0.0909083938     29.9462051391     77.1365661621     -66.9664840698
  5   8   -8    5     0.0814070034     -9.8167276382     -1.6736322402     -0.4583582401     -1.4787759780     -0.1152234077     28.8954601287     77.8394012451     -63.9302215576
  5 216   -4    2     -0.4573158264     -9.6132097244     -2.0423581600     -0.2908428955     -1.6308446884     -0.2065712213     28.8954601287     77.8394012451     -63.9302215576
  6 169    0    0     -0.4573158264     -9.6132097244     -2.0423581600     -0.2908428955     -1.6308446884     -0.2065712213     28.8954601287     77.8394012451     -63.9302215576
  7 122    0    0     0.2154891252     -9.6634902954     -1.3743418455     -0.3395794630     -2.5480515956     -0.1229466915     28.8954601287     77.8394012451     -63.9302215576
  8  75    0    0     0.0790126848     -9.6922225952     -1.6185627937     -0.3438405990     -2.1842582225     -0.2427907466     28.8954601287     77.8394012451     -63.9302215576
  9  27    0    0     0.0790126848     -9.6922225952     -1.6185627937     -0.3438405990     -2.1842582225     -0.2427907466     28.8954601287     77.8394012451     -63.9302215576
  9 236    0    0     -0.1628140068     -9.6060266494     -1.8364462852     -0.2333177089     -1.9645439147     -0.3407965898     28.8954601287     77.8394012451     -63.9302215576
 10 188   -4    4     0.2059118509     -9.5844774246     -1.4437771797     -0.1132073283     -2.1421794891     -0.3716897487     28.8954601287     77.8394012451     -63.9302215576
 11 142   -8    6     0.2059118509     -9.5844774246     -1.4437771797     -0.1132073283     -2.1421794891     -0.3716897487     28.8954601287     77.8394012451     -63.9302215576
 12  95   -8    6     -0.0095772953     -9.5653228759     -1.5275784492     -0.0245227217     -1.6446933746     -0.5184321403     27.1442203521     77.8394012451     -57.8576927185
 13  48   -8    5     0.0574637699     -9.6802511215     -1.3958907127     -0.0985597229     -1.6572104454     -0.5581138134     27.1442203521     77.8394012451     -57.8576927185
 14   1   -4    1     0.0574637699     -9.6802511215     -1.3958907127     -0.0985597229     -1.6572104454     -0.5581138134     27.1442203521     77.8394012451     -57.8576927185
 14 210    0    0     0.0574637699     -9.6563072204     -1.5156068801     -0.1936360168     -1.7554825782     -0.5237585067     27.1442203521     77.8394012451     -57.8576927185
 15 163    0    0     0.2561926364     -9.7448978424     -1.5395502090     -0.2162732362     -1.7339106559     -0.4364055633     27.1442203521     77.8394012451     -57.8576927185
 16 116    0    0     0.2561926364     -9.7448978424     -1.5395502090     -0.2162732362     -1.7339106559     -0.4364055633     27.1442203521     77.8394012451     -57.8576927185
 17  69    0    0     0.4644988059     -9.6563072204     -1.2234994173     -0.2194690704     -1.5469539165     -0.3013812303     27.1442203521     77.8394012451     -57.8576927185
 18  21    0    0     0.3711201906     -9.6012382507     -1.3288496732     -0.2144089937     -1.3560023307     -0.2145608186     27.1442203521     77.8394012451     -57.8576927185
 18 230    0    0     0.3711201906     -9.6012382507     -1.3288496732     -0.2144089937     -1.3560023307     -0.2145608186     27.1442203521     77.8394012451     -57.8576927185
 19 182    0    0     0.1292934894     -9.5581398010     -1.5395502090     -0.1893749046     -1.2635892629     -0.1413227939     27.1442203521     77.8394012451     -57.8576927185
 20 135    0    0     -0.0550694465     -9.5126476287     -1.7717995643     -0.1816516017     -1.4904940128     -0.0888577079     24.3422374725     77.1365661621     -55.1587944030
 21  88    0    0     -0.0550694465     -9.5126476287     -1.7717995643     -0.1816516017     -1.4904940128     -0.0888577079     24.3422374725     77.1365661621     -55.1587944030
 22  41    0    0     0.3423882961     -9.6634902954     -1.4198338985     -0.2429052352     -1.7419002056     -0.0571656179     24.3422374725     77.1365661621     -55.1587944030
 22 250    0    0     0.3806974601     -9.7903900146     -1.2618086338     -0.2540906906     -1.5416275024     -0.1109622836     24.3422374725     77.1365661621     -55.1587944030
 23 202    0    0     0.3806974601     -9.7903900146     -1.2618086338     -0.2540906906     -1.5416275024     -0.1109622836     24.3422374725     77.1365661621     -55.1587944030
 24 155    0    0     0.2035175085     -9.6491241455     -1.3384269475     -0.3070883989     -1.4425563812     -0.0867271518     24.3422374725     77.1365661621     -55.1587944030
 25 108    0    0     -0.1292934894     -9.6922225952     -1.6113798618     -0.3382478713     -1.4129948616     -0.0339957618     24.3422374725     77.1365661621     -55.1587944030
 26  62    0    0     -0.1292934894     -9.6922225952     -1.6113798618     -0.3382478713     -1.4129948616     -0.0339957618     24.3422374725     77.1365661621     -55.1587944030
 27  15    0    0     -0.4357668876     -9.6227865219     -1.7885598182     -0.1709988117     -1.1727740764     -0.1820697689     24.3422374725     77.1365661621     -55.1587944030
 27 224    0    0     -0.3016848087     -9.4049034118     -1.8364462852     -0.1981634616     -1.7059470176     -0.1498450279     23.8168640136     74.5009155273     -54.6527481079
 28 177    0    0     0.6632276535     -9.6395473480     -1.1325150728     -0.3289266586     -1.8383082389     -0.1357300519     23.8168640136     74.5009155273     -54.6527481079
 29 130    0    0     0.6632276535     -9.6395473480     -1.1325150728     -0.3289266586     -1.8383082389     -0.1357300519     23.8168640136     74.5009155273     -54.6527481079
 30  83    0    0     0.2801358699     -9.8358821868     -1.4653260707     -0.2900439262     -1.3011404275     -0.1471818208     23.8168640136     74.5009155273     -54.6527481079
 31  35    0    0     -0.1053502440     -9.6036319732     -1.5802536010     -0.2101478576     -1.0681102275     -0.0917872333     23.8168640136     74.5009155273     -54.6527481079
 31 243    0    0     -0.1053502440     -9.6036319732     -1.5802536010     -0.2101478576     -1.0681102275     -0.0917872333     23.8168640136     74.5009155273     -54.6527481079
 32 196    0    0     -0.0909842967     -9.6563072204     -1.4892693519     -0.1837821578     -0.9618484497     -0.0704816246     23.8168640136     74.5009155273     -54.6527481079
 33 149    0    0     -0.4740760803     -9.6299695968     -1.6018025875     -0.1044187664     -0.8273568153     -0.2007121801     23.8168640136     74.5009155273     -54.6527481079
 34 101    0    0     -0.4740760803     -9.6299695968     -1.6018025875     -0.1044187664     -0.8273568153     -0.2007121801     23.8168640136     74.5009155273     -54.6527481079
 35  54    0    0     -0.6632276535     -9.6347589492     -1.9609510421     -0.1281212568     -1.1986070823     -0.2401275634     24.5173606872     76.2580108642     -49.5923080444
 36   7    0    0     0.3711201906     -9.6946163177     -1.1037832498     -0.1662050485     -1.2417509555     -0.2877988815     24.5173606872     76.2580108642     -49.5923080444
 36 215    0    0     0.3711201906     -9.6946163177     -1.1037832498     -0.1662050485     -1.2417509555     -0.2877988815     24.5173606872     76.2580108642     -49.5923080444
 37 167    0    0     -0.0119716191     -9.7113771438     -1.4030736923     -0.1315834283     -1.0278959274     -0.2270778656     24.5173606872     76.2580108642     -49.5923080444
 38 121    0    0     -0.0215489125     -9.6682786941     -1.3288496732     -0.1433015108     -1.0531963109     -0.0981789207     24.5173606872     76.2580108642     -49.5923080444
 39  73    0    0     -0.0215489125     -9.6682786941     -1.3288496732     -0.1433015108     -1.0531963109     -0.0981789207     24.5173606872     76.2580108642     -49.5923080444
 40  26    0    0     -0.6129468917     -9.6443357467     -1.5251841545     -0.0900374794     -0.9791593551     -0.0912545967     24.5173606872     76.2580108642     -49.5923080444
 40 235    0    0     -0.3830918121     -9.7089824676     -1.4174395561     -0.0293164844     -1.1701108217     -0.0659541797     24.5173606872     76.2580108642     -49.5923080444
 41 187    0    0     -0.3830918121     -9.7089824676     -1.4174395561     -0.0293164844     -1.1701108217     -0.0659541797     24.5173606872     76.2580108642     -49.5923080444
 42 140    0    0     0.2059118509     -9.7353200912     -1.3168780803     0.0156916379     -1.3935534954     -0.0233429551     25.5681037902     76.6094360351     -48.9175834655
 43  92    0    0     0.1795742750     -9.7712354660     -1.3575814962     0.1134311199     -1.1344239711     0.0427044391     25.5681037902     76.6094360351     -48.9175834655
 44  45    0    0     0.1795742750     -9.7712354660     -1.3575814962     0.1134311199     -1.1344239711     0.0427044391     25.5681037902     76.6094360351     -48.9175834655
 44 253    0    0     -1.1349093914     -9.6898279190     -1.7143358230     0.2585756301     -0.6771522521     0.0789239883     25.5681037902     76.6094360351     -48.9175834655
 45 206    0    0     0.2011231899     -9.7305316925     -0.7757608890     0.2247529506     -0.6835439205     0.2786640882     25.5681037902     76.6094360351     -48.9175834655
 46 158    0    0     0.2011231899     -9.7305316925     -0.7757608890     0.2247529506     -0.6835439205     0.2786640882     25.5681037902     76.6094360351     -48.9175834655
 47 110    0    0     0.3016848087     -9.6563072204     -0.7877325057     0.2559124231     -0.4872660160     0.2850557804     25.5681037902     76.6094360351     -48.9175834655
 48  61    0    0     0.1628140068     -9.5892667770     -0.4477385520     0.2641683101     -0.2640897274     0.0983653640     25.5681037902     76.6094360351     -48.9175834655
 49  13    3    2     0.1628140068     -9.5892667770     -0.4477385520     0.2641683101     -0.2640897274     0.0983653640     25.5681037902     76.6094360351     -48.9175834655
 49 220    3    2     0.0023943238     -9.5772943496     -0.4333725929     0.1488517284     -0.3383930683     -0.0164186334     26.2686004638     75.5551757812     -49.9296722412
 50 173    3    1     -0.3687258243     -9.7329254150     -0.6775936126     0.0164905786     -0.4150932788     -0.0821997070     26.2686004638     75.5551757812     -49.9296722412
 51 126    3    1     -0.3687258243     -9.7329254150     -0.6775936126     0.0164905786     -0.4150932788     -0.0821997070     26.2686004638     75.5551757812     -49.9296722412
 52  78    0    0     -0.3064734458     -9.8957395553     -0.6392844200     0.0018429756     -0.3778084278     -0.1381269454     26.2686004638     75.5551757812     -49.9296722412
 53  31    0    0     -0.2777415513     -9.6970109939     -0.5028079986     -0.0498231363     -0.4923261165     -0.0723458576     26.2686004638     75.5551757812     -49.9296722412
 53 239    0    2     -0.2777415513     -9.6970109939     -0.5028079986     -0.0498231363     -0.4923261165     -0.0723458576     26.2686004638     75.5551757812     -49.9296722412
 54 192   -4    2     -0.1125332117     -9.6634902954     -0.4333725929     -0.1757925748     -0.5847391605     0.0163387479     26.2686004638     75.5551757812     -49.9296722412
 55 145   -5    2     -0.1292934894     -9.7879953384     -0.5315398693     -0.2295892477     -0.3421215534     0.0368454003     26.2686004638     75.5551757812     -49.9296722412
 56  98   -6    3     -0.1292934894     -9.7879953384     -0.5315398693     -0.2295892477     -0.3421215534     0.0368454003     26.2686004638     75.5551757812     -49.9296722412
 57  51   -5    1     -0.2609812974     -9.7496862411     -0.4836534023     -0.2093488931     -0.1213421225     0.0869135951     26.2686004638     75.5551757812     -49.9296722412
 58   3   -2    0     -0.4429498672     -9.6658849716     -0.4836534023     -0.2823206138     -0.1240053176     0.1457703351     26.0934772491     76.0823059082     -51.7851676940
 58 211   -2    0     -0.4429498672     -9.6658849716     -0.4836534023     -0.2823206138     -0.1240053176     0.1457703351     26.0934772491     76.0823059082     -51.7851676940
 59 164    0    0     -0.5411171436     -9.7688407897     -0.5866093158     -0.3960393428     -0.1762040710     0.1159424901     26.0934772491     76.0823059082     -51.7851676940
 60 116    0    0     -0.4788647174     -9.7808122634     -0.5890036106     -0.4018983840     -0.1181462764     0.0008921783     26.0934772491     76.0823059082     -51.7851676940
 61  68    0    0     -0.4788647174     -9.7808122634     -0.5890036106     -0.4018983840     -0.1181462764     0.0008921783     26.0934772491     76.0823059082     -51.7851676940
 62  19    0    0     -0.5698490142     -9.8119382858     -0.3519655704     -0.4189428806     -0.1714103126     -0.0345284032     26.0934772491     76.0823059082     -51.7851676940
 62 228    0    0     -0.4333725929     -9.8382759094     -0.7757608890     -0.4269324779     -0.4989840984     0.0922399997     26.0934772491     76.0823059082     -51.7851676940
 63 180   -2    0     -0.4333725929     -9.8382759094     -0.7757608890     -0.4269324779     -0.4989840984     0.0922399997     26.0934772491     76.0823059082     -51.7851676940
 64 132   -4    0     -0.3256280183     -9.6299695968     -0.2681642532     -0.3542270660     -0.3732810020     0.0682711839     26.0934772491     76.0823059082     -51.7851676940
 65  84   -7   -5     -0.5387228012     -9.7041940689     -0.5506944656     -0.2650098323     -0.1666165447     -0.0004394227     26.0934772491     75.7308883666     -48.7489013671
 66  36   -8   -5     -0.5387228012     -9.7041940689     -0.5506944656     -0.2650098323     -0.1666165447     -0.0004394227     26.0934772491     75.7308883666     -48.7489013671
 66 245   -6   -5     -0.4692874431     -9.7760238647     -0.5626660346     -0.2820543098     -0.1698123836     -0.0443822479     26.0934772491     75.7308883666     -48.7489013671
 67 197   -3   -5     -0.4333725929     -9.6922225952     -0.5913979530     -0.2807227134     -0.0169446172     -0.1027063608     26.0934772491     75.7308883666     -48.7489013671
 68 150    0    0     -0.4333725929     -9.6922225952     -0.5913979530     -0.2807227134     -0.0169446172     -0.1027063608     26.0934772491     75.7308883666     -48.7489013671
 69 103    0    0     -0.4860476970     -9.6826448440     -0.9816726684     -0.3283940315     0.0475048589     -0.1514429473     26.0934772491     75.7308883666     -48.7489013671
 70  55    0    0     -0.3232336997     -9.6634902954     -0.9361805915     -0.3630156517     -0.0616864013     -0.1913909816     26.0934772491     75.7308883666     -48.7489013671
 71   8    0    0     -0.3232336997     -9.6634902954     -0.9361805915     -0.3630156517     -0.0616864013     -0.1913909816     26.0934772491     75.7308883666     -48.7489013671
 71 216    0    0     -0.2777415513     -9.7784175872     -0.9122373580     -0.3353183269     -0.1221410751     -0.1405238151     26.0934772491     75.7308883666     -48.7489013671
 72 170    0    0     -0.3447826147     -9.7640523910     -0.8882941246     -0.2511611461     -0.1631543731     -0.0441159296     25.3929805755     76.0823059082     -50.0983543395
 73 122    0    0     -0.3447826147     -9.7640523910     -0.8882941246     -0.2511611461     -0.1631543731     -0.0441159296     25.3929805755     76.0823059082     -50.0983543395
 74  75    0    0     -0.3783031463     -9.8622188568     -0.8236474037     -0.2010929822     -0.2054992914     -0.0110922288     25.3929805755     76.0823059082     -50.0983543395
 75  28    0    0     -0.3974577426     -9.7856006622     -0.7997041225     -0.1616775989     -0.2771394014     -0.0273377561     25.3929805755     76.0823059082     -50.0983543395
 75 236    0    0     -0.3974577426     -9.7856006622     -0.7997041225     -0.1616775989     -0.2771394014     -0.0273377561     25.3929805755     76.0823059082     -50.0983543395
 76 189    0    0     -0.3088677406     -9.6610965728     -0.7853381633     -0.1467636680     -0.3266749620     -0.0467791318     25.3929805755     76.0823059082     -50.0983543395
 77 141    0    0     -0.2921074867     -9.7568693161     -0.7182971000     -0.1643407917     -0.2872595787     -0.0462464904     25.3929805755     76.0823059082     -50.0983543395
 78  93    0    0     -0.2921074867     -9.7568693161     -0.7182971000     -0.1643407917     -0.2872595787     -0.0462464904     25.3929805755     76.0823059082     -50.0983543395
 79  46    0    0     -0.3735145092     -9.7903900146     -0.6728049278     -0.1584817409     -0.3325340270     0.0360464382     25.3929805755     76.0823059082     -50.0983543395
 79 254    0    0     -0.4022463798     -9.7520809173     -0.7973098278     -0.1353119015     -0.4435894966     0.0949031925     25.2178573608     76.2580108642     -49.2549476623
 80 206    0    0     -0.4022463798     -9.7520809173     -0.7973098278     -0.1353119015     -0.4435894966     0.0949031925     25.2178573608     76.2580108642     -49.2549476623
 81 159    0    0     -0.3950634002     -9.6323642730     -0.7613949298     -0.1006902694     -0.3668892860     0.0504277276     25.2178573608     76.2580108642     -49.2549476623
 82 111    0    0     -0.5004136562     -9.6012382507     -0.6488616943     -0.1536879777     -0.1509036540     -0.0702152967     25.2178573608     76.2580108642     -49.2549476623
 83  63    0    0     -0.5004136562     -9.6012382507     -0.6488616943     -0.1536879777     -0.1509036540     -0.0702152967     25.2178573608     76.2580108642     -49.2549476623
 84  16    0    0     -0.3064734458     -9.7640523910     -0.6751992702     -0.1901738548     -0.0869868183     -0.1442523002     25.2178573608     76.2580108642     -49.2549476623
 84 224    0    0     -0.3711201906     -9.7568693161     -0.6512560367     -0.1805863380     -0.0302606225     -0.1181529283     25.2178573608     76.2580108642     -49.2549476623
 85 177    0    0     -0.3711201906     -9.7568693161     -0.6512560367     -0.1805863380     -0.0302606225     -0.1181529283     25.2178573608     76.2580108642     -49.2549476623
 86 130    0    0     -0.2370380401     -9.8502473831     -0.7015368461     -0.1560848712     -0.0140150928     -0.0907219600     25.2178573608     76.2580108642     -49.2549476623
 87  83    0    0     -0.2873188495     -9.7975721359     -0.6895652294     -0.1097451572     -0.0558273601     -0.0382568836     25.2178573608     76.2580108642     -49.2549476623
 88  35    0    0     -0.2873188495     -9.7975721359     -0.6895652294     -0.1097451572     -0.0558273601     -0.0382568836     25.2178573608     76.2580108642     -49.2549476623
 88 244    0    0     -0.2657699346     -9.8358821868     -0.4692874431     -0.0013528615     -0.1562300682     0.0522919654     26.6188488006     76.9608535766     -50.6043968200
 89 196    0    0     -0.4070350170     -9.7401084899     -0.5530887603     0.1240839362     -0.0731381702     0.0930389499     26.6188488006     76.9608535766     -50.6043968200
 90 147    0    0     -0.4070350170     -9.7401084899     -0.5530887603     0.1240839362     -0.0731381702     0.0930389499     26.6188488006     76.9608535766     -50.6043968200
 91  99    0    0     -0.3280223608     -9.8502473831     -0.4956250190     0.1057078599     -0.0411797475     0.0714670181     26.6188488006     76.9608535766     -50.6043968200
 92  51    0    0     -0.4381612300     -9.8310928344     -0.3184450626     0.1557760238     -0.0150803747     0.0775923824     26.6188488006     76.9608535766     -50.6043968200
 93   2    0    0     -0.4381612300     -9.8310928344     -0.3184450626     0.1557760238     -0.0150803747     0.0775923824     26.6188488006     76.9608535766     -50.6043968200
 93 210    0    0     -0.4477385520     -9.8023614883     -0.4118237018     0.2282151222     -0.0371849489     0.0781250286     26.6188488006     76.9608535766     -50.6043968200
 94 162    0    0     -0.4668931484     -9.7784175872     -0.1939402198     0.2409984827     0.0112853240     0.0466992473     26.6188488006     76.9608535766     -50.6043968200
 95 114    0    0     -0.4668931484     -9.7784175872     -0.1939402198     0.2409984827     0.0112853240     0.0466992473     26.6188488006     76.9608535766     -50.6043968200
 96  65    0    0     -0.5626660346     -9.6658849716     -0.0383091812     0.2487217903     0.0677451992     -0.0017710235     26.4437255859     77.8394012451     -51.1104393005
 97  18    0    0     -0.5004136562     -9.7161655426     0.0622524166     0.1693583726     0.0411131811     -0.0952494049     26.4437255859     77.8394012451     -51.1104393005
 97 226    0    0     -0.5004136562     -9.7161655426     0.0622524166     0.1693583726     0.0411131811     -0.0952494049     26.4437255859     77.8394012451     -51.1104393005
 98 178    0    0     -0.4190066337     -9.7784175872     0.1268991470     0.0660261535     -0.0166782960     -0.1442523002     26.4437255859     77.8394012451     -51.1104393005
 99 130    0    0     -0.4621044635     -9.7281370162     0.1364764571     0.0015766620     -0.0065581316     -0.1620957612     26.4437255859     77.8394012451     -51.1104393005
100  83    0    0     -0.4621044635     -9.7281370162     0.1364764571     0.0015766620     -0.0065581316     -0.1620957612     26.4437255859     77.8394012451     -51.1104393005
101  35    0    0     -0.3519655704     -9.6299695968     0.1652083396     -0.0591443300     -0.0302606225     -0.1815371417     26.4437255859     77.8394012451     -51.1104393005
101 243    0    0     -0.3591485500     -9.6874332427     0.1819685935     -0.1097451572     -0.0536967992     -0.1993805789     26.4437255859     77.8394012451     -51.1104393005
102 196    0    0     -0.3591485500     -9.6874332427     0.1819685935     -0.1097451572     -0.0536967992     -0.1993805789     26.4437255859     77.8394012451     -51.1104393005
103 148    0    0     0.0694353866     -9.8382759094     0.1580253696     -0.1206642985     -0.0750024080     -0.1162886857     24.8676090240     75.9065933227     -53.3032989501
104 101    0    0     -0.1939402198     -9.8837680816     0.1819685935     -0.1246590852     -0.0552947139     -0.1181529283     24.8676090240     75.9065933227     -53.3032989501
105  53    0    0     -0.1939402198     -9.8837680816     0.1819685935     -0.1246590852     -0.0552947139     -0.1181529283     24.8676090240     75.9065933227     -53.3032989501
106   6    0    0     -0.2873188495     -9.7089824676     0.2561926364     -0.1180010910     -0.0606211233     -0.0965809917     24.8676090240     75.9065933227     -53.3032989501
106 214    0    0     -0.1316878080     -9.8215160369     0.2035175085     -0.1361108779     -0.1019007444     -0.0678184270     24.8676090240     75.9065933227     -53.3032989501
107 166    0    0     -0.1316878080     -9.8215160369     0.2035175085     -0.1361108779     -0.1019007444     -0.0678184270     24.8676090240     75.9065933227     -53.3032989501
108 118    0    0     -0.2346437215     -9.6922225952     0.3064734458     -0.1203979730     -0.0947101020     -0.0166849517     24.8676090240     75.9065933227     -53.3032989501
109  70    0    0     -0.2298550844     -9.7353200912     0.3399939537     -0.1571501493     -0.0680780887     -0.0031026244     24.8676090240     75.9065933227     -53.3032989501
110  22    0    0     -0.2298550844     -9.7353200912     0.3399939537     -0.1571501493     -0.0680780887     -0.0031026244     24.8676090240     75.9065933227     -53.3032989501
110 230    0    0     -0.2035175085     -9.7856006622     0.2873188495     -0.1931033706     -0.0536967992     0.0096807441     25.5681037902     76.9608535766     -53.6406593322
111 182    0    0     -0.2992904472     -9.7999668121     0.2921074867     -0.1853800964     -0.0236026191     0.0373780441     25.5681037902     76.9608535766     -53.6406593322
112 134    0    0     -0.2992904472     -9.7999668121     0.2921074867     -0.1853800964     -0.0236026191     0.0373780441     25.5681037902     76.9608535766     -53.6406593322
113  86    0    0     -0.2609812974     -9.7113771438     0.3304166793     -0.1720640754     -0.0369186282     0.0269915556     25.5681037902     76.9608535766     -53.6406593322
114  38    0    0     -0.2705585718     -9.7879953384     0.3040791034     -0.1731293678     -0.0611537647     0.0384433221     25.5681037902     76.9608535766     -53.6406593322
114 246    0    0     -0.2705585718     -9.7879953384     0.3040791034     -0.1731293678     -0.0611537647     0.0384433221     25.5681037902     76.9608535766     -53.6406593322
115 198    0    0     -0.3423882961     -9.6970109939     0.3735145092     -0.1701998472     -0.0592895221     0.0411065196     25.5681037902     76.9608535766     -53.6406593322
116 151    0    0     -0.3160507440     -9.7401084899     0.3352053165     -0.1989624214     -0.0550283956     -0.0110922288     25.5681037902     76.9608535766     -53.6406593322
117 103    0    0     -0.3160507440     -9.7401084899     0.3352053165     -0.1989624214     -0.0550283956     -0.0110922288     25.5681037902     76.9608535766     -53.6406593322
118  55    0    0     -0.2825301933     -9.7017993927     0.3543598890     -0.2093488931     -0.0257331800     -0.0550350570     25.0427322387     77.1365661621     -53.4719810485
119   7    0    0     -0.2609812974     -9.7281370162     0.3232336997     -0.2309208393     -0.0030959696     -0.0678184270     25.0427322387     77.1365661621     -53.4719810485
119 215    0    0     -0.2609812974     -9.7281370162     0.3232336997     -0.2309208393     -0.0030959696     -0.0678184270     25.0427322387     77.1365661621     -53.4719810485
120 168    0    0     -0.2490096569     -9.8023614883     0.3160507440     -0.2239965200     0.0008988344     -0.0462464904     25.0427322387     77.1365661621     -53.4719810485
121 120    0    0     -0.0359148550     -9.9148941040     -0.6728049278     -0.2335840463     -0.0102866101     -0.0220113539     25.0427322387     77.1365661621     -53.4719810485
122  72    0    2     -0.0359148550     -9.9148941040     -0.6728049278     -0.2335840463     -0.0102866101     -0.0220113539     25.0427322387     77.1365661621     -53.4719810485
123  25    0    7     -0.1316878080     -9.7640523910     -0.0742240333     -0.3355846643     0.0533639049     -0.0092279872     25.0427322387     77.1365661621     -53.4719810485
123 233    0   15     -0.1843629074     -9.7089824676     0.1556310415     -0.3028273105     0.0674788665     0.0530909299     25.0427322387     77.1365661621     -53.4719810485
124 185    0   24     -0.1843629074     -9.7089824676     0.1556310415     -0.3028273105     0.0674788665     0.0530909299     25.0427322387     77.1365661621     -53.4719810485
125 138    1   32     -0.4118237018     -9.7425031661     0.2346437215     -0.2847175121     0.0698757457     0.0174040269     25.0427322387     77.1365661621     -53.4719810485
126  90    1   38     -0.3926690864     -9.8382759094     0.0311262083     -0.2972345542     0.0443090248     -0.0590298557     25.9183521270     76.2580108642     -55.6648368835
127  42    1   39     -0.3926690864     -9.8382759094     0.0311262083     -0.2972345542     0.0443090248     -0.0590298557     25.9183521270     76.2580108642     -55.6648368835
127 250    1   40     -0.2322494029     -9.8622188568     0.0885899734     -0.2913755226     0.0296614151     -0.0920535564     25.9183521270     76.2580108642     -55.6648368835
128 203    0   47     -0.6057639122     -9.8191213607     -0.0287318849     -0.2644772052     -0.0433103132     -0.0419853687     25.9183521270     76.2580108642     -55.6648368835
129 156    0   51     -0.6057639122     -9.8191213607     -0.0287318849     -0.2644772052     -0.0433103132     -0.0419853687     25.9183521270     76.2580108642     -55.6648368835
130 109    0   60     -0.1556310415     -9.7951784133     -0.0670410633     -0.2538243770     -0.1887211227     0.0546888446     25.9183521270     76.2580108642     -55.6648368835
131  62    1   68     -0.1436594247     -9.7425031661     -0.0287318849     -0.2399757146     -0.1620891094     0.0429707622     25.9183521270     76.2580108642     -55.6648368835
132  15    2   75     -0.1436594247     -9.7425031661     -0.0287318849     -0.2399757146     -0.1620891094     0.0429707622     25.9183521270     76.2580108642     -55.6648368835
132 224    2   82     -0.0885899734     -9.7425031661     0.0981672668     -0.2319861173     -0.0965743446     0.0059522619     25.9183521270     76.2580108642     -55.6648368835
133 177    2   83     -0.5171739578     -9.8191213607     -0.0550694465     -0.2282576322     -0.0446419143     -0.0273377561     25.5681037902     76.9608535766     -54.3153877258
134 130    2   87     -0.5171739578     -9.8191213607     -0.0550694465     -0.2282576322     -0.0446419143     -0.0273377561     25.5681037902     76.9608535766     -54.3153877258
135  83    2   87     -0.1029559254     -9.7903900146     0.0742240333     -0.2519601345     -0.1983086490     0.0291221160     25.5681037902     76.9608535766     -54.3153877258
136  35    1   93     -0.3998520660     -9.7329254150     0.1795742750     -0.2365135669     -0.1399845361     -0.0273377561     25.5681037902     76.9608535766     -54.3153877258
136 244    2   95     -0.3998520660     -9.7329254150     0.1795742750     -0.2365135669     -0.1399845361     -0.0273377561     25.5681037902     76.9608535766     -54.3153877258
137 197    5  100     -0.3208393812     -9.7257432937     0.2537982940     -0.2314534664     -0.1351907730     -0.0307999229     25.5681037902     76.9608535766     -54.3153877258
138 150    6  102     -0.4381612300     -9.7927837371     0.4142179965     -0.2437041997     -0.1042976260     -0.0845965862     25.5681037902     76.9608535766     -54.3153877258
139 103    6  100     -0.4381612300     -9.7927837371     0.4142179965     -0.2437041997     -0.1042976260     -0.0845965862     25.5681037902     76.9608535766     -54.3153877258
140  56    6  103     -0.2083061695     -9.8071498870     0.3088677406     -0.2226649284     -0.1349244356     -0.0973799610     25.5681037902     76.9608535766     -54.3153877258
141   8    3  105     -0.2107004880     -9.7975721359     0.4668931484     -0.1821842384     -0.0856552219     -0.1170876502     24.6924839019     77.8394012451     -54.4840660095
141 217    2  103     -0.2107004880     -9.7975721359     0.4668931484     -0.1821842384     -0.0856552219     -0.1170876502     24.6924839019     77.8394012451     -54.4840660095
142 169    2   99     -0.5291455268     -9.7927837371     0.2083061695     -0.1563511943     -0.1101566672     -0.1399911766     24.6924839019     77.8394012451     -54.4840660095
143 122    1   99     -0.4980193138     -9.7784175872     0.0790126848     -0.1933696937     -0.2465126037     -0.1309363126     24.6924839019     77.8394012451     -54.4840660095
144  75    3   92     -0.4980193138     -9.7784175872     0.0790126848     -0.1933696937     -0.2465126037     -0.1309363126     24.6924839019     77.8394012451     -54.4840660095
145  28   10   94     0.0646467447     -9.7999668121     0.1484480619     -0.1827168941     -0.2955155181     -0.0981789207     24.6924839019     77.8394012451     -54.4840660095
145 237   16  100     -0.0215489125     -9.7688407897     -0.1604196929     -0.1712651252     -0.1551647758     -0.0736774682     24.6924839019     77.8394012451     -54.4840660095
146 190   22  107     -0.0215489125     -9.7688407897     -0.1604196929     -0.1712651252     -0.1551647758     -0.0736774682     24.6924839019     77.8394012451     -54.4840660095
147 144   25  113     0.0215489125     -9.8095445632     -0.1460537433     -0.1909728145     -0.0246679019     -0.0292019987     24.6924839019     77.8394012451     -54.4840660095
148  96   25  117     0.1843629074     -9.6706733703     0.2154891252     -0.1933696937     0.0573587036     0.0064849019     25.5681037902     76.9608535766     -54.3153877258
149  49   26  119     0.1843629074     -9.6706733703     0.2154891252     -0.1933696937     0.0573587036     0.0064849019     25.5681037902     76.9608535766     -54.3153877258
150   1   22  119     -0.4022463798     -9.7065887451     0.3328109979     -0.1909728145     0.0797296047     -0.0270714402     25.5681037902     76.9608535766     -54.3153877258
150 209   22  125     -0.3399939537     -9.7879953384     0.0838013267     -0.2165395498     -0.0518325567     -0.0292019987     25.5681037902     76.9608535766     -54.3153877258
151 162   22  127     -0.3399939537     -9.7879953384     0.0838013267     -0.2165395498     -0.0518325567     -0.0292019987     25.5681037902     76.9608535766     -54.3153877258
152 115   22  127     -0.0885899734     -9.6946163177     0.0191545906     -0.2370461940     -0.1242716431     0.0056859407     25.5681037902     76.9608535766     -54.3153877258
153  68   23  127     -0.2226721048     -9.7377147674     0.3926690864     -0.2668740749     -0.0739371299     0.0064849019     25.5681037902     76.9608535766     -54.3153877258
154  21   21  120     -0.2226721048     -9.7377147674     0.3926690864     -0.2668740749     -0.0739371299     0.0064849019     25.5681037902     76.9608535766     -54.3153877258
154 229   17  107     -0.1891515731     -9.7688407897     0.3783031463     -0.2564875841     -0.0627516794     -0.0031026244     25.5681037902     76.9608535766     -54.3153877258
155 182   15  106     -0.3591485500     -9.7616577148     0.1364764571     -0.2671403884     -0.0832583332     -0.0180165538     25.5681037902     76.9608535766     -54.3153877258
156 135   18  106     -0.3591485500     -9.7616577148     0.1364764571     -0.2671403884     -0.0832583332     -0.0180165538     25.5681037902     76.9608535766     -54.3153877258
157  88   17   90     -0.2394323587     -9.7448978424     0.1101388931     -0.2793910980     -0.0747360897     -0.0276040792     23.9919891357     75.3794631958     -54.1467056274
158  41   20  102     -0.2274607658     -9.7616577148     0.2418267011     -0.2961692810     -0.0707412910     -0.0078963871     23.9919891357     75.3794631958     -54.1467056274
158 251   21   96     -0.2274607658     -9.7616577148     0.2418267011     -0.2961692810     -0.0707412910     -0.0078963871     23.9919891357     75.3794631958     -54.1467056274
159 204   21   96     -0.0766183614     -9.7832069396     0.1340821266     -0.2884459972     -0.1029660224     0.0216651487     23.9919891357     75.3794631958     -54.1467056274
160 157   19   90     -0.2394323587     -9.7257432937     0.1771799468     -0.2916418266     -0.0992375469     0.0022237784     23.9919891357     75.3794631958     -54.1467056274
161 110   17   82     -0.2394323587     -9.7257432937     0.1771799468     -0.2916418266     -0.0992375469     0.0022237784     23.9919891357     75.3794631958     -54.1467056274
162  63   15   91     -0.3256280183     -9.7784175872     0.3304166793     -0.3281276702     -0.1319949150     -0.0284030418     23.9919891357     75.3794631958     -54.1467056274
163  16    9   68     0.0502807998     -9.7688407897     -0.0071829710     -0.3017619848     -0.1791335964     -0.0140217518     23.9919891357     75.3794631958     -54.1467056274
163 225    8   63     0.0502807998     -9.7688407897     -0.0071829710     -0.3017619848     -0.1791335964     -0.0140217518     23.9919891357     75.3794631958     -54.1467056274
164 177    9   67     -0.1197161788     -9.7927837371     0.0838013267     -0.3052241802     -0.1011017799     -0.0206797552     25.0427322387     75.0280456542     -53.4719810485
165 130   11   67     -0.0023943238     -9.7568693161     0.2226721048     -0.3025609493     -0.1122872352     0.0203335499     25.0427322387     75.0280456542     -53.4719810485
166  83   15   89     -0.0023943238     -9.7568693161     0.2226721048     -0.3025609493     -0.1122872352     0.0203335499     25.0427322387     75.0280456542     -53.4719810485
167  35   16  120     -0.0191545906     -9.8239097595     0.2490096569     -0.2490306138     -0.1381202936     0.0581510114     25.0427322387     75.0280456542     -53.4719810485
167 244   16  127     -0.2394323587     -9.8047552108     0.1747856235     -0.2362472534     -0.1032323479     0.0416391658     25.0427322387     75.0280456542     -53.4719810485
168 197   16  127     -0.2394323587     -9.8047552108     0.1747856235     -0.2362472534     -0.1032323479     0.0416391658     25.0427322387     75.0280456542     -53.4719810485
169 150   13  127     -0.1149275422     -9.6970109939     0.0957729530     -0.2317197799     -0.1591595888     0.0498950862     25.0427322387     75.0280456542     -53.4719810485
170 103   16  127     -0.2394323587     -9.7377147674     0.1029559254     -0.2564875841     -0.1756714344     0.0251273131     25.0427322387     75.0280456542     -53.4719810485
171  56   16  126     -0.2394323587     -9.7377147674     0.1029559254     -0.2564875841     -0.1756714344     0.0251273131     25.0427322387     75.0280456542     -53.4719810485
172   9   15  117     -0.0861956501     -9.8430643081     0.4022463798     -0.2631455659     -0.1804652023     0.0219314718     26.4437255859     76.7851409912     -52.7972526550
172 218   12   85     -0.0502807998     -9.8167276382     -0.0981672668     -0.2181374788     -0.1583606147     0.0437697219     26.4437255859     76.7851409912     -52.7972526550
173 171    8   59     -0.0502807998     -9.8167276382     -0.0981672668     -0.2181374788     -0.1583606147     0.0437697219     26.4437255859     76.7851409912     -52.7972526550
174 124    6   56     -0.1771799468     -9.6874332427     0.2561926364     -0.2349156379     -0.1248042821     0.0368454003     26.4437255859     76.7851409912     -52.7972526550
175  77    6   65     -0.2514039993     -9.7664461135     0.3615428924     -0.2335840463     -0.0995038700     0.0216651487     26.4437255859     76.7851409912     -52.7972526550
176  29    7   96     -0.2514039993     -9.7664461135     0.3615428924     -0.2335840463     -0.0995038700     0.0216651487     26.4437255859     76.7851409912     -52.7972526550
176 238    9  112     -0.3471769332     -9.7472915649     0.2681642532     -0.2200017213     -0.0710076093     0.0003595380     26.4437255859     76.7851409912     -52.7972526550
177 190   10  115     -0.3280223608     -9.7712354660     0.3759088277     -0.2200017213     -0.0462398338     -0.0521055316     26.4437255859     76.7851409912     -52.7972526550
178 143    8   94     -0.3280223608     -9.7712354660     0.3759088277     -0.2200017213     -0.0462398338     -0.0521055316     26.4437255859     76.7851409912     -52.7972526550
179  96    7   63     -0.3184450626     -9.8502473831     0.2298550844     -0.2266597270     -0.0558273601     -0.0840639495     25.7432289123     76.4337234497     -55.1587944030
180  48    5   42     -0.2561926364     -9.7472915649     0.1604196929     -0.2210669994     -0.0984385871     -0.0441159296     25.7432289123     76.4337234497     -55.1587944030
181   2    6   39     -0.2561926364     -9.7472915649     0.1604196929     -0.2210669994     -0.0984385871     -0.0441159296     25.7432289123     76.4337234497     -55.1587944030
181 210   12   60     -0.2370380401     -9.7688407897     0.3615428924     -0.2378451585     -0.0813940906     -0.0571656179     25.7432289123     76.4337234497     -55.1587944030
182 163   17   92     -0.2154891252     -9.7951784133     0.4501328468     -0.2402420520     -0.0654148817     -0.0561003398     25.7432289123     76.4337234497     -55.1587944030
183 116   21  123     -0.2154891252     -9.7951784133     0.4501328468     -0.2402420520     -0.0654148817     -0.0561003398     25.7432289123     76.4337234497     -55.1587944030
184  69   22  127     -0.2466153383     -9.8023614883     -0.0215489125     -0.2154742717     -0.1045639514     -0.0478444099     25.7432289123     76.4337234497     -55.1587944030
185  23   19  123     -0.1963345432     -9.8167276382     0.1771799468     -0.2322524309     -0.0819267368     -0.0731448221     25.7432289123     76.4337234497     -55.1587944030
185 232   20  123     -0.1963345432     -9.8167276382     0.1771799468     -0.2322524309     -0.0819267368     -0.0731448221     25.7432289123     76.4337234497     -55.1587944030
186 186   21  123     -0.2178834438     -9.8047552108     0.4573158264     -0.2540906906     -0.0329238224     -0.0803354644     24.8676090240     76.9608535766     -53.3032989501
187 139   23  123     -0.0981672668     -9.7616577148     0.2825301933     -0.2359809398     -0.0702086448     -0.0238755965     24.8676090240     76.9608535766     -53.3032989501
188  91   23  123     -0.0981672668     -9.7616577148     0.2825301933     -0.2359809398     -0.0702086448     -0.0238755965     24.8676090240     76.9608535766     -53.3032989501
189  44   19  116     -0.2442210197     -9.7568693161     0.2657699346     -0.2263934135     -0.1162820339     -0.0054995055     24.8676090240     76.9608535766     -53.3032989501
189 253   18  110     -0.0909842967     -9.7975721359     0.2298550844     -0.2314534664     -0.1189452409     -0.0092279872     24.8676090240     76.9608535766     -53.3032989501
190 206   13  108     -0.0909842967     -9.7975721359     0.2298550844     -0.2314534664     -0.1189452409     -0.0092279872     24.8676090240     76.9608535766     -53.3032989501
191 159   12  111     -0.2011231899     -9.7472915649     0.2537982940     -0.2255944252     -0.0923132228     -0.0078963871     24.8676090240     76.9608535766     -53.3032989501
192 112   11  119     -0.2825301933     -9.7185602188     0.2897131729     -0.2298555612     -0.1050965905     -0.0244082355     24.8676090240     76.9608535766     -53.3032989501
193  64    9  122     -0.2825301933     -9.7185602188     0.2897131729     -0.2298555612     -0.1050965905     -0.0244082355     24.8676090240     76.9608535766     -53.3032989501
194  17   13  123     -0.1867572593     -9.7999668121     0.1747856235     -0.2274586677     -0.1003028273     -0.0576982545     24.8676090240     76.9608535766     -53.3032989501
194 226   14  124     -0.2633756160     -9.7592630386     0.1436594247     -0.2231975555     -0.1213421225     -0.0467791318     25.2178573608     77.6636886596     -52.6285743713
195 179   19  117     -0.2633756160     -9.7592630386     0.1436594247     -0.2231975555     -0.1213421225     -0.0467791318     25.2178573608     77.6636886596     -52.6285743713
196 133   20  118     0.0694353866     -9.7425031661     0.3615428924     -0.2290565967     -0.2893901348     -0.0105595886     25.2178573608     77.6636886596     -52.6285743713
197  86   16  105     -0.0885899734     -9.8622188568     0.1005615949     -0.2253281116     -0.1735408782     -0.0494423294     25.2178573608     77.6636886596     -52.6285743713
198  39   15   96     -0.0885899734     -9.8622188568     0.1005615949     -0.2253281116     -0.1735408782     -0.0494423294     25.2178573608     77.6636886596     -52.6285743713
198 248   14  101     -0.1245048284     -9.6706733703     0.1436594247     -0.2247954845     -0.1277338027     -0.0561003398     25.2178573608     77.6636886596     -52.6285743713
199 202   15  100     -0.2130948066     -9.7329254150     0.2609812974     -0.2522264480     -0.0867204952     -0.0923198795     25.2178573608     77.6636886596     -52.6285743713
200 155   14  112     -0.2130948066     -9.7329254150     0.2609812974     -0.2522264480     -0.0867204952     -0.0923198795     25.2178573608     77.6636886596     -52.6285743713
201 108   15  115     -0.0407035017     -9.7616577148     0.2633756160     -0.2357146024     -0.1397181987     -0.0438496112     25.2178573608     77.6636886596     -52.6285743713
202  61   17  114     -0.1340821266     -9.8334875106     0.2657699346     -0.2538243770     -0.2108257055     -0.0337294387     25.2178573608     75.5551757812     -52.9659347534
203  15   17  115     -0.1340821266     -9.8334875106     0.2657699346     -0.2538243770     -0.2108257055     -0.0337294387     25.2178573608     75.5551757812     -52.9659347534
203 224   18  110     -0.0718297100     -9.8478536605     0.3040791034     -0.2607486724     -0.2148205041     -0.0241419172     25.2178573608     75.5551757812     -52.9659347534
204 177   15  107     0.0047886476     -9.7209539413     0.2226721048     -0.2397094011     -0.1615564727     0.0019574584     25.2178573608     75.5551757812     -52.9659347534
205 130   14   98     0.0047886476     -9.7209539413     0.2226721048     -0.2397094011     -0.1615564727     0.0019574584     25.2178573608     75.5551757812     -52.9659347534
206  82   18   98     -0.0814070034     -9.8095445632     -0.1125332117     -0.2445031642     -0.0409134340     -0.0198807945     25.2178573608     75.5551757812     -52.9659347534
207  35   17  102     0.0502807998     -9.7137708663     0.5028079986     -0.2759289503     -0.0129498124     0.0038217000     25.2178573608     75.5551757812     -52.9659347534
207 243   22  104     0.0502807998     -9.7137708663     0.5028079986     -0.2759289503     -0.0129498124     0.0038217000     25.2178573608     75.5551757812     -52.9659347534
208 195   22  104     -0.1101388931     -9.7951784133     0.0670410633     -0.2405083656     -0.0217383813     0.0195345888     25.2178573608     75.5551757812     -52.9659347534
209 149   18  105     -0.2202777862     -9.7305316925     0.1292934894     -0.2527590990     -0.0502346420     -0.0220113539     24.3422374725     77.8394012451     -52.7972526550
210 102   20  104     -0.2202777862     -9.7305316925     0.1292934894     -0.2527590990     -0.0502346420     -0.0220113539     24.3422374725     77.8394012451     -52.7972526550
211  55   20  106     -0.1532367229     -9.8023614883     0.0694353866     -0.2514275074     -0.0979059410     -0.0438496112     24.3422374725     77.8394012451     -52.7972526550
212   8   17  116     -0.3974577426     -9.8454589843     0.0407035017     -0.2415736436     -0.1128198742     -0.0321315240     24.3422374725     77.8394012451     -52.7972526550
212 217   15  109     -0.3974577426     -9.8454589843     0.0407035017     -0.2415736436     -0.1128198742     -0.0321315240     24.3422374725     77.8394012451     -52.7972526550
213 170   16  114     -0.2274607658     -9.7496862411     0.0215489125     -0.2325187683     -0.1359897255     -0.0206797552     24.3422374725     77.8394012451     -52.7972526550
214 124   14  113     0.0311262083     -9.7425031661     0.1077445626     -0.2658087968     -0.0614200830     -0.0369252872     24.3422374725     77.8394012451     -52.7972526550
215  77   12  102     0.0311262083     -9.7425031661     0.1077445626     -0.2658087968     -0.0614200830     -0.0369252872     24.3422374725     77.8394012451     -52.7972526550
216  30   12  111     -0.2059118509     -9.6802511215     0.1053502440     -0.2700698852     0.0206065297     -0.0220113539     24.3422374725     77.8394012451     -52.7972526550
216 238   13  102     -0.3304166793     -9.7353200912     -0.0574637699     -0.2876470375     -0.0137487721     -0.0425180053     25.2178573608     76.6094360351     -52.6285743713
217 191   16  108     -0.3304166793     -9.7353200912     -0.0574637699     -0.2876470375     -0.0137487721     -0.0425180053     25.2178573608     76.6094360351     -52.6285743713
218 145   19  116     -0.1891515731     -9.8334875106     0.0814070034     -0.2982998371     -0.1069608330     -0.0465128135     25.2178573608     76.6094360351     -52.6285743713
219  98   21  116     -0.1388707752     -9.8334875106     -0.1460537433     -0.2759289503     -0.1559637308     -0.0387895250     25.2178573608     76.6094360351     -52.6285743713
220  51   22  124     -0.1388707752     -9.8334875106     -0.1460537433     -0.2759289503     -0.1559637308     -0.0387895250     25.2178573608     76.6094360351     -52.6285743713
221   4   22  121     0.0119716191     -9.7760238647     0.2633756160     -0.2844511985     -0.1437130069     -0.0459801721     25.2178573608     76.6094360351     -52.6285743713
221 213   25  122     0.1795742750     -9.8143329620     0.2490096569     -0.2399757146     -0.0446419143     -0.0209460735     25.2178573608     76.6094360351     -52.6285743713
222 166   22  114     0.1795742750     -9.8143329620     0.2490096569     -0.2399757146     -0.0446419143     -0.0209460735     25.2178573608     76.6094360351     -52.6285743713
223 118   26  114     0.0071829710     -9.7353200912     0.1676026582     -0.2399757146     0.1537666082     0.0086154632     25.2178573608     76.6094360351     -52.6285743713
224  71   28  115     -0.2322494029     -9.6299695968     0.1340821266     -0.2735320568     0.2070306301     0.0179366683     23.9919891357     78.8936614990     -53.1346168518
225  23   27  116     -0.2322494029     -9.6299695968     0.1340821266     -0.2735320568     0.2070306301     0.0179366683     23.9919891357     78.8936614990     -53.1346168518
225 232   30  124     -0.0023943238     -9.7760238647     -0.0670410633     -0.2759289503     0.1345915555     0.0072838616     23.9919891357     78.8936614990     -53.1346168518
226 185   26  124     -0.3663315296     -9.8646135330     0.0407035017     -0.2628792524     0.0714736700     -0.0039015846     23.9919891357     78.8936614990     -53.1346168518
227 137   22  125     -0.3663315296     -9.8646135330     0.0407035017     -0.2628792524     0.0714736700     -0.0039015846     23.9919891357     78.8936614990     -53.1346168518
228  90   18  126     -0.3783031463     -9.7640523910     0.3160507440     -0.2748636722     -0.0222710180     -0.0294683218     23.9919891357     78.8936614990     -53.1346168518
229  43   18  122     -0.0071829710     -9.7856006622     0.2107004880     -0.2418399572     -0.0944437885     0.0008921783     23.9919891357     78.8936614990     -53.1346168518
229 252   16  121     -0.0071829710     -9.7856006622     0.2107004880     -0.2418399572     -0.0944437885     0.0008921783     23.9919891357     78.8936614990     -53.1346168518
230 204   18  114     0.0670410633     -9.7832069396     0.2178834438     -0.2157405853     -0.0960416984     0.0363127589     23.9919891357     78.8936614990     -53.1346168518
231 157   19  106     -0.2250664234     -9.6994056701     0.2107004880     -0.2223985910     -0.0481040763     0.0059522619     23.9919891357     78.8936614990     -53.1346168518
232 109   17  106     -0.2250664234     -9.6994056701     0.2107004880     -0.2223985910     -0.0481040763     0.0059522619     23.9919891357     78.8936614990     -53.1346168518
233  62   16   97     -0.1101388931     -9.7281370162     0.3208393812     -0.2764616012     -0.1306633234     -0.0041679053     25.0427322387     79.2450790405     -52.1225280761
234  15   14   95     -0.4549215316     -9.5653228759     0.3519655704     -0.2647435188     -0.1522352600     -0.0161523103     25.0427322387     79.2450790405     -52.1225280761
234 224   12   94     -0.4549215316     -9.5653228759     0.3519655704     -0.2647435188     -0.1522352600     -0.0161523103     25.0427322387     79.2450790405     -52.1225280761
235 177    8   87     -0.1268991470     -9.8598251342     0.1556310415     -0.2482316493     -0.1415824413     -0.0531708145     25.0427322387     79.2450790405     -52.1225280761
236 130    7   83     -0.1149275422     -9.8143329620     0.4237952709     -0.2492969274     -0.1644859886     -0.0422516918     25.0427322387     79.2450790405     -52.1225280761
237  83    5   77     -0.1149275422     -9.8143329620     0.4237952709     -0.2492969274     -0.1644859886     -0.0422516918     25.0427322387     79.2450790405     -52.1225280761
238  36    6   70     -0.2154891252     -9.7760238647     0.1460537433     -0.2162732362     -0.1756714344     -0.0406537628     25.0427322387     79.2450790405     -52.1225280761
238 245    9   68     -0.1197161788     -9.7879953384     0.0838013267     -0.2290565967     -0.1884548091     -0.0385232019     25.0427322387     79.2450790405     -52.1225280761
239 197    9   68     -0.1197161788     -9.7879953384     0.0838013267     -0.2290565967     -0.1884548091     -0.0385232019     25.0427322387     79.2450790405     -52.1225280761
240 150    9   69     -0.1532367229     -9.7185602188     0.1197161788     -0.2351819515     -0.1381202936     -0.0417190504     25.7432289123     77.8394012451     -50.4357147216
241 103   10   68     0.0095772953     -9.7305316925     0.4501328468     -0.2495632410     -0.0808614540     -0.0401211214     25.7432289123     77.8394012451     -50.4357147216
242  56    8   55     0.0095772953     -9.7305316925     0.4501328468     -0.2495632410     -0.0808614540     -0.0401211214     25.7432289123     77.8394012451     -50.4357147216
243   9    9   51     -0.1388707752     -9.8598251342     0.0814070034     -0.2290565967     -0.0574252796     -0.0137554299     25.7432289123     77.8394012451     -50.4357147216
243 218    8   44     -0.1197161788     -9.7329254150     0.1723913097     -0.2319861173     -0.1053629040     0.0046206598     25.7432289123     77.8394012451     -50.4357147216
244 170    5   37     -0.1197161788     -9.7329254150     0.1723913097     -0.2319861173     -0.1053629040     0.0046206598     25.7432289123     77.8394012451     -50.4357147216
245 123    6   38     -0.0861956501     -9.7185602188     0.2777415513     -0.2498295783     -0.1666165447     0.0304537177     25.7432289123     77.8394012451     -50.4357147216
246  76    4   33     -0.0790126848     -9.8526420593     0.2178834438     -0.2450358152     -0.1391855602     0.0261925935     25.7432289123     77.8394012451     -50.4357147216
247  29    3   30     -0.1412650966     -9.7856006622     0.1029559254     -0.2285239458     -0.0465061521     -0.0009720629     25.2178573608     77.8394012451     -50.4357147216
247 238    5   31     -0.1412650966     -9.7856006622     0.1029559254     -0.2285239458     -0.0465061521     -0.0009720629     25.2178573608     78.0151138305     -52.6285743713
248 191    6   30     -0.1197161788     -9.6419420242     0.2633756160     -0.2487643003     -0.0062918100     -0.0158859920     25.2178573608     78.0151138305     -52.6285743713
249 143    6   27     -0.1149275422     -9.7353200912     0.3735145092     -0.2804563999     -0.0049602088     -0.0092279872     25.2178573608     78.0151138305     -52.6285743713
250  96    6   25     -0.1149275422     -9.7353200912     0.3735145092     -0.2804563999     -0.0049602088     -0.0092279872     25.2178573608     78.0151138305     -52.6285743713
251  48    5   18     -0.1221105098     -9.8909511566     0.1723913097     -0.2879133415     -0.0491693544     0.0232630705     25.2178573608     78.0151138305     -52.6285743713
252   1    3   12     -0.1723913097     -9.8143329620     0.1795742750     -0.2548896789     -0.0734044933     0.0381769990     25.2178573608     78.0151138305     -52.6285743713
252 209    1    7     -0.1723913097     -9.8143329620     0.1795742750     -0.2548896789     -0.0734044933     0.0381769990     25.2178573608     78.0151138305     -52.6285743713
253 162    0    3     -0.1676026582     -9.7065887451     0.0814070034     -0.2511611461     -0.0694096946     0.0112786650     25.2178573608     78.0151138305     -52.6285743713
254 114    0    1     -0.1652083396     -9.7520809173     0.0143659424     -0.2820543098     -0.0608874416     -0.0110922288     23.4666156768     78.3665313720     -52.2912101745
255  67    0    0     -0.1652083396     -9.7520809173     0.0143659424     -0.2820543098     -0.0608874416     -0.0110922288     23.4666156768     78.3665313720     -52.2912101745
  0  19    0    0     -0.1723913097     -9.7472915649     0.0383091812     -0.3081536769     -0.0563600015     -0.0121575093     23.4666156768     78.3665313720     -52.2912101745
  0 227    0    0     -0.1676026582     -9.7281370162     -0.0095772953     -0.3494333028     -0.0742034435     -0.0076300668     23.4666156768     78.3665313720     -52.2912101745
  1 180    0    0     -0.1676026582     -9.7281370162     -0.0095772953     -0.3494333028     -0.0742034435     -0.0076300668     23.4666156768     78.3665313720     -52.2912101745
  2 132    0    0     -0.1436594247     -9.6251811981     -0.1125332117     -0.3939087867     -0.0805951309     0.0139418661     23.4666156768     78.3665313720     -52.2912101745
  3  85    0    0     -0.0909842967     -9.9579925537     -0.1652083396     -0.4226713657     -0.0832583332     -0.0017710235     23.4666156768     78.3665313720     -52.2912101745
  4  37    0    0     -0.0909842967     -9.9579925537     -0.1652083396     -0.4226713657     -0.0832583332     -0.0017710235     23.4666156768     78.3665313720     -52.2912101745
  4 246    0    0     -0.1939402198     -9.9077110290     -0.1364764571     -0.3403784275     -0.0773992919     0.0280568361     23.4666156768     78.3665313720     -52.2912101745
  5 198    0    0     -0.1867572593     -9.7856006622     -0.1340821266     -0.3044252157     -0.0672791242     0.0168713865     23.4666156768     78.3665313720     -52.2912101745
  6 151    0    0     -0.1867572593     -9.7856006622     -0.1340821266     -0.3044252157     -0.0672791242     0.0168713865     23.4666156768     78.3665313720     -52.2912101745
  7 104    0    0     -0.1723913097     -9.7951784133     -0.2011231899     -0.2961692810     -0.0678117656     0.0046206598     23.9919891357     76.7851409912     -50.7730789184
  8  56    0    0     -0.2178834438     -9.7161655426     -0.1699969768     -0.2562212705     -0.0739371299     0.0205998706     23.9919891357     76.7851409912     -50.7730789184
  9   8    0    0     -0.2178834438     -9.7161655426     -0.1699969768     -0.2562212705     -0.0739371299     0.0205998706     23.9919891357     76.7851409912     -50.7730789184
  9 216    0    0     -0.2226721048     -9.7640523910     -0.1723913097     -0.2349156379     -0.0734044933     0.0107460248     23.9919891357     76.7851409912     -50.7730789184
 10 169    0    0     -0.2322494029     -9.7592630386     -0.1364764571     -0.2237301826     -0.0672791242     -0.0025699834     23.9919891357     76.7851409912     -50.7730789184
 11 121    0    0     -0.2322494029     -9.7592630386     -0.1364764571     -0.2237301826     -0.0672791242     -0.0025699834     23.9919891357     76.7851409912     -50.7730789184
 12  74    0    0     -0.1867572593     -9.8310928344     -0.1939402198     -0.2189364194     -0.0590231990     -0.0193481540     23.9919891357     76.7851409912     -50.7730789184
 13  27    0    0     -0.1771799468     -9.7832069396     -0.1292934894     -0.2010929822     -0.0544957590     -0.0174839124     23.9919891357     76.7851409912     -50.7730789184
 13 235    0    0     -0.1771799468     -9.7832069396     -0.1292934894     -0.2010929822     -0.0544957590     -0.0174839124     23.9919891357     76.7851409912     -50.7730789184
 14 188    0    0     -0.2154891252     -9.7137708663     -0.1268991470     -0.2090825796     -0.0595558404     -0.0044342250     24.5173606872     78.3665313720     -49.9296722412
 15 141    0    0     -0.2178834438     -9.7688407897     -0.1197161788     -0.2386441230     -0.0638169670     -0.0023036637     24.5173606872     78.3665313720     -49.9296722412
 16  94    0    0     -0.2178834438     -9.7688407897     -0.1197161788     -0.2386441230     -0.0638169670     -0.0023036637     24.5173606872     78.3665313720     -49.9296722412
 17  47    0    0     -0.2298550844     -9.7209539413     -0.0981672668     -0.2429052352     -0.0624853610     -0.0028363041     24.5173606872     78.3665313720     -49.9296722412
 17 255    0    0     -0.2609812974     -9.7879953384     -0.1292934894     -0.2588844537     -0.0696760082     -0.0313325595     24.5173606872     78.3665313720     -49.9296722412
 18 208    0    0     -0.2609812974     -9.7879953384     -0.1292934894     -0.2588844537     -0.0696760082     -0.0313325595     24.5173606872     78.3665313720     -49.9296722412
 19 161    0    0     -0.1699969768     -9.8334875106     -0.1699969768     -0.2666077375     -0.0758013725     -0.0742101097     24.5173606872     78.3665313720     -49.9296722412
 20 114    0    0     -0.1245048284     -9.7951784133     -0.1795742750     -0.2631455659     -0.0680780887     -0.0435832881     24.5173606872     78.3665313720     -49.9296722412
 21  67    0    0     -0.1245048284     -9.7951784133     -0.1795742750     -0.2631455659     -0.0680780887     -0.0435832881     24.5173606872     78.3665313720     -49.9296722412
 22  20    0    0     -0.2322494029     -9.7257432937     -0.1747856235     -0.2546233177     -0.0616864013     0.0019574584     25.7432289123     76.4337234497     -50.7730789184
 22 228    0    0     -0.1412650966     -9.7760238647     -0.2154891252     -0.2498295783     -0.0787308931     -0.0132227897     25.7432289123     76.4337234497     -50.7730789184
 23 181    0    0     -0.1412650966     -9.7760238647     -0.2154891252     -0.2498295783     -0.0787308931     -0.0132227897     25.7432289123     76.4337234497     -50.7730789184
 24 134    0    0     -0.2107004880     -9.7281370162     -0.1747856235     -0.2247954845     -0.0728718519     -0.0070974264     25.7432289123     76.4337234497     -50.7730789184
 25  87    0    0     -0.1747856235     -9.8382759094     -0.2035175085     -0.2186701059     -0.0659475278     -0.0057658262     25.7432289123     76.4337234497     -50.7730789184
 26  40    0    0     -0.1747856235     -9.8382759094     -0.2035175085     -0.2186701059     -0.0659475278     -0.0057658262     25.7432289123     76.4337234497     -50.7730789184
 26 248    0    0     -0.2298550844     -9.7688407897     -0.1723913097     -0.1901738548     -0.0568926382     0.0112786650     25.7432289123     76.4337234497     -50.7730789184
 27 201    0    0     -0.1412650966     -9.7903900146     -0.1580253696     -0.1757925748     -0.0582242441     -0.0015047035     25.7432289123     76.4337234497     -50.7730789184
 28 153    0    0     -0.1412650966     -9.7903900146     -0.1580253696     -0.1757925748     -0.0582242441     -0.0015047035     25.7432289123     76.4337234497     -50.7730789184
 29 106    0    0     -0.2370380401     -9.7496862411     -0.1053502440     -0.1654060840     -0.0523651981     0.0227304315     25.2178573608     77.3122711181     -49.9296722412
 30  59    0    0     -0.2705585718     -9.6778564453     -0.0766183614     -0.1768578433     -0.0563600015     -0.0028363041     25.2178573608     77.3122711181     -49.9296722412
 31  11    0    0     -0.2705585718     -9.6778564453     -0.0766183614     -0.1768578433     -0.0563600015     -0.0028363041     25.2178573608     77.3122711181     -49.9296722412
 31 220    0    0     -0.2202777862     -9.7736291885     -0.1340821266     -0.2221322536     -0.0707412910     -0.0385232019     25.2178573608     77.3122711181     -49.9296722412
 32 173    0    0     -0.2226721048     -9.7544746398     -0.1005615949     -0.2341166734     -0.0768666505     -0.0339957618     25.2178573608     77.3122711181     -49.9296722412
 33 126    0    0     -0.2226721048     -9.7544746398     -0.1005615949     -0.2341166734     -0.0768666505     -0.0339957618     25.2178573608     77.3122711181     -49.9296722412
 34  80    0    0     -0.2011231899     -9.7520809173     -0.1125332117     -0.2365135669     -0.0731381702     -0.0172175908     25.2178573608     77.3122711181     -49.9296722412
 35  33    0    0     -0.2202777862     -9.8095445632     -0.1628140068     -0.2309208393     -0.0680780887     -0.0062984657     25.2178573608     77.3122711181     -49.9296722412
 35 241    0    0     -0.2202777862     -9.8095445632     -0.1628140068     -0.2309208393     -0.0680780887     -0.0062984657     25.2178573608     77.3122711181     -49.9296722412
 36 194    0    0     -0.1508424043     -9.7951784133     -0.1292934894     -0.2335840463     -0.0784645748     -0.0017710235     25.0427322387     76.7851409912     -50.7730789184
 37 147    0    0     -0.2346437215     -9.8382759094     -0.1723913097     -0.2367798805     -0.0449082326     0.0261925935     25.0427322387     76.7851409912     -50.7730789184
 38  99    0    0     -0.2346437215     -9.8382759094     -0.1723913097     -0.2367798805     -0.0449082326     0.0261925935     25.0427322387     76.7851409912     -50.7730789184
 39  52    0    0     -0.2250664234     -9.6922225952     -0.1101388931     -0.2080173015     -0.0462398338     0.0586836576     25.0427322387     76.7851409912     -50.7730789184
 40   4    0    0     -0.2849245071     -9.7353200912     -0.1508424043     -0.2026908874     -0.0334564685     0.0541562080     25.0427322387     76.7851409912     -50.7730789184
 40 212    0    0     -0.2849245071     -9.7353200912     -0.1508424043     -0.2026908874     -0.0334564685     0.0541562080     25.0427322387     76.7851409912     -50.7730789184
 41 164    0    0     -0.2657699346     -9.8358821868     -0.1340821266     -0.1933696937     -0.0715402507     0.0102133846     25.0427322387     76.7851409912     -50.7730789184
 42 116    0    0     -0.2705585718     -9.7377147674     -0.0670410633     -0.1707324886     -0.0590231990     -0.0060321464     25.0427322387     76.7851409912     -50.7730789184
 43  69    0    0     -0.2705585718     -9.7377147674     -0.0670410633     -0.1707324886     -0.0590231990     -0.0060321464     25.0427322387     76.7851409912     -50.7730789184
 44  21    0    0     -0.2729529142     -9.7616577148     -0.0478864765     -0.1965655326     -0.0512999153     -0.0068311066     25.0427322387     76.7851409912     -50.7730789184
 44 230    0    0     -0.2585869789     -9.7999668121     -0.1077445626     -0.2176048278     -0.0563600015     -0.0331968021     25.7432289123     78.5422439575     -51.4478034973
 45 182    0    0     -0.2585869789     -9.7999668121     -0.1077445626     -0.2176048278     -0.0563600015     -0.0331968021     25.7432289123     78.5422439575     -51.4478034973
 46 135    0    0     -0.2585869789     -9.8119382858     -0.1364764571     -0.1986961174     -0.0536967992     -0.0531708145     25.7432289123     78.5422439575     -51.4478034973
 47  88    0    0     -0.2490096569     -9.6754617691     -0.0143659424     -0.1845811367     -0.0579579257     -0.0664868259     25.7432289123     78.5422439575     -51.4478034973
 48  41    0    0     -0.2490096569     -9.6754617691     -0.0143659424     -0.1845811367     -0.0579579257     -0.0664868259     25.7432289123     78.5422439575     -51.4478034973
 48 250    0    0     -0.2202777862     -9.7879953384     -0.0694353866     -0.2402420520     -0.0715402507     -0.0768733072     25.7432289123     78.5422439575     -51.4478034973
 49 203    0    0     -0.1867572593     -9.7664461135     -0.0742240333     -0.2519601345     -0.0747360897     -0.0656878662     25.7432289123     78.5422439575     -51.4478034973
 50 156    0    0     -0.1867572593     -9.7664461135     -0.0742240333     -0.2519601345     -0.0747360897     -0.0656878662     25.7432289123     78.5422439575     -51.4478034973
 51 109    0    0     -0.1676026582     -9.7568693161     -0.0981672668     -0.2618139743     -0.0829920196     -0.0260061597     25.7432289123     78.5422439575     -51.4478034973
 52  62    0    0     -0.1987288665     -9.7832069396     -0.1197161788     -0.2423726081     -0.0579579257     -0.0020373435     25.9183521270     77.6636886596     -51.2791213989
 53  15    0    0     -0.1987288665     -9.7832069396     -0.1197161788     -0.2423726081     -0.0579579257     -0.0020373435     25.9183521270     77.6636886596     -51.2791213989
 53 224    0    0     -0.2418267011     -9.7664461135     -0.0838013267     -0.2178711652     -0.0505009555     -0.0039015846     25.9183521270     77.6636886596     -51.2791213989
 54 176    0    0     -0.2298550844     -9.7856006622     -0.0646467447     -0.2194690704     -0.0579579257     -0.0281367187     25.9183521270     77.6636886596     -51.2791213989
 55 129    0    0     -0.2298550844     -9.7856006622     -0.0646467447     -0.2194690704     -0.0579579257     -0.0281367187     25.9183521270     77.6636886596     -51.2791213989
 56  82    0    0     -0.1771799468     -9.7903900146     -0.0718297100     -0.2357146024     -0.0638169670     -0.0305335998     25.9183521270     77.6636886596     -51.2791213989
 57  34    0    0     -0.2154891252     -9.7640523910     -0.0766183614     -0.2333177089     -0.0616864013     0.0048869805     25.9183521270     77.6636886596     -51.2791213989
 57 243    0    0     -0.2154891252     -9.7640523910     -0.0766183614     -0.2333177089     -0.0616864013     0.0048869805     25.9183521270     77.6636886596     -51.2791213989
 58 195    0    0     -0.2490096569     -9.7640523910     -0.0909842967     -0.2192027568     -0.0568926382     0.0040880198     25.9183521270     77.6636886596     -51.2791213989
 59 147    0    0     -0.2059118509     -9.7903900146     -0.0838013267     -0.2101478576     -0.0579579257     -0.0153533515     26.4437255859     77.8394012451     -51.1104393005
 60 100    0    0     -0.2059118509     -9.7903900146     -0.0838013267     -0.2101478576     -0.0579579257     -0.0153533515     26.4437255859     77.8394012451     -51.1104393005
 61  52    0    0     -0.2514039993     -9.7185602188     -0.0407035017     -0.2090825796     -0.0614200830     -0.0086953468     26.4437255859     77.8394012451     -51.1104393005
 62   4    0    0     -0.2394323587     -9.7640523910     -0.0407035017     -0.2349156379     -0.0611537647     -0.0262724781     26.4437255859     77.8394012451     -51.1104393005
 62 212    0    0     -0.2394323587     -9.7640523910     -0.0407035017     -0.2349156379     -0.0611537647     -0.0262724781     26.4437255859     77.8394012451     -51.1104393005
 63 165    0    0     -0.2059118509     -9.7951784133     -0.0550694465     -0.2484979629     -0.0643496036     -0.0321315240     26.4437255859     77.8394012451     -51.1104393005
 64 118    0    0     -0.1987288665     -9.7233486175     -0.0095772953     -0.2469000577     -0.0622190427     -0.0142880702     26.4437255859     77.8394012451     -51.1104393005
 65  70    0    0     -0.1987288665     -9.7233486175     -0.0095772953     -0.2469000577     -0.0622190427     -0.0142880702     26.4437255859     77.8394012451     -51.1104393005
 66  23    0    0     -0.2130948066     -9.8143329620     -0.1005615949     -0.2492969274     -0.0568926382     0.0118113052     26.4437255859     77.8394012451     -51.1104393005
 66 231    0    0     -0.2537982940     -9.7448978424     -0.0670410633     -0.2210669994     -0.0510335969     0.0221977901     25.2178573608     77.6636886596     -51.9538459777
 67 183    0    0     -0.2537982940     -9.7448978424     -0.0670410633     -0.2210669994     -0.0510335969     0.0221977901     25.2178573608     77.6636886596     -51.9538459777
 68 135    0    0     -0.2442210197     -9.7640523910     -0.0885899734     -0.2242628335     -0.0582242441     -0.0084290275     25.2178573608     77.6636886596     -51.9538459777
 69  88    0    0     -0.1915459060     -9.7520809173     -0.0430978250     -0.2229312419     -0.0603548049     -0.0339957618     25.2178573608     77.6636886596     -51.9538459777
 70  40    0    0     -0.1915459060     -9.7520809173     -0.0430978250     -0.2229312419     -0.0603548049     -0.0339957618     25.2178573608     77.6636886596     -51.9538459777
 70 249    0    0     -0.1819685935     -9.7688407897     -0.0957729530     -0.2229312419     -0.0678117656     -0.0166849517     25.2178573608     77.6636886596     -51.9538459777
 71 202    0    0     -0.2298550844     -9.7496862411     -0.0598580884     -0.2125447273     -0.0648822402     0.0174040269     25.2178573608     77.6636886596     -51.9538459777
 72 154    0    0     -0.2298550844     -9.7496862411     -0.0598580884     -0.2125447273     -0.0648822402     0.0174040269     25.2178573608     77.6636886596     -51.9538459777
 73 106    0    0     -0.2585869789     -9.8023614883     -0.0814070034     -0.2077509880     -0.0614200830     0.0163387479     25.2178573608     77.6636886596     -51.9538459777
 74  58    0    0     -0.2825301933     -9.7377147674     -0.0430978250     -0.2088162660     -0.0611537647     -0.0068311066     25.2178573608     77.6636886596     -51.9538459777
 75  11    0    0     -0.2825301933     -9.7377147674     -0.0430978250     -0.2088162660     -0.0611537647     -0.0068311066     25.2178573608     77.6636886596     -51.9538459777
 75 219    0    0     -0.2681642532     -9.7472915649     -0.0526751232     -0.2285239458     -0.0635506439     -0.0441159296     26.0934772491     78.5422439575     -50.4357147216
 76 173    0    0     -0.1652083396     -9.7903900146     -0.0359148550     -0.2405083656     -0.0616864013     -0.0558340167     26.0934772491     78.5422439575     -50.4357147216
 77 125    0    0     -0.1652083396     -9.7903900146     -0.0359148550     -0.2405083656     -0.0616864013     -0.0558340167     26.0934772491     78.5422439575     -50.4357147216
 78  78    0    0     -0.1867572593     -9.7592630386     -0.0407035017     -0.2474326848     -0.0632843255     -0.0161523103     26.0934772491     78.5422439575     -50.4357147216
 79  31    0    0     -0.2346437215     -9.7496862411     -0.0742240333     -0.2564875841     -0.0678117656     0.0139418661     26.0934772491     78.5422439575     -50.4357147216
 79 240    0    0     -0.2346437215     -9.7496862411     -0.0742240333     -0.2564875841     -0.0678117656     0.0139418661     26.0934772491     78.5422439575     -50.4357147216
 80 193    0    0     -0.2777415513     -9.7592630386     -0.0909842967     -0.2607486724     -0.0731381702     0.0192682685     26.0934772491     78.5422439575     -50.4357147216
 81 146    0    0     -0.2705585718     -9.7712354660     -0.0909842967     -0.2578191757     -0.0768666505     -0.0102932679     26.0934772491     78.5422439575     -50.4357147216
 82  99    0    0     -0.2705585718     -9.7712354660     -0.0909842967     -0.2578191757     -0.0768666505     -0.0102932679     26.0934772491     78.5422439575     -50.4357147216
 83  51    0    0     -0.2226721048     -9.7712354660     -0.1029559254     -0.2562212705     -0.0752687358     -0.0361263227     25.0427322387     78.1908187866     -51.4478034973
 84   4    0    0     -0.2442210197     -9.7927837371     -0.0670410633     -0.2527590990     -0.0688770484     -0.0417190504     25.0427322387     78.1908187866     -51.4478034973
 84 212    0    0     -0.2442210197     -9.7927837371     -0.0670410633     -0.2527590990     -0.0688770484     -0.0417190504     25.0427322387     78.1908187866     -51.4478034973
 85 165    0    0     -0.2083061695     -9.7951784133     -0.1173218607     -0.2543570041     -0.0654148817     -0.0393221664     25.0427322387     78.1908187866     -51.4478034973
 86 118    0    0     -0.2130948066     -9.7808122634     -0.0909842967     -0.2410409927     -0.0622190427     -0.0161523103     25.0427322387     78.1908187866     -51.4478034973
 87  70    0    0     -0.2130948066     -9.7808122634     -0.0909842967     -0.2410409927     -0.0622190427     -0.0161523103     25.0427322387     78.1908187866     -51.4478034973
 88  22    0    0     -0.2370380401     -9.7592630386     -0.0981672668     -0.2274586677     -0.0619527244     -0.0023036637     25.0427322387     78.1908187866     -51.4478034973
 88 231    0    0     -0.2466153383     -9.7616577148     -0.0694353866     -0.2274586677     -0.0723392057     -0.0156196713     25.0427322387     78.1908187866     -51.4478034973
 89 184    0    0     -0.2466153383     -9.7616577148     -0.0694353866     -0.2274586677     -0.0723392057     -0.0156196713     25.0427322387     78.1908187866     -51.4478034973
 90 137    0    0     -0.2274607658     -9.7808122634     -0.0933786296     -0.2391767740     -0.0734044933     -0.0265387988     26.6188488006     78.0151138305     -50.9417610168
 91  89    0    0     -0.2226721048     -9.7736291885     -0.0909842967     -0.2450358152     -0.0611537647     -0.0260061597     26.6188488006     78.0151138305     -50.9417610168
 92  42    0    0     -0.2226721048     -9.7736291885     -0.0909842967     -0.2450358152     -0.0611537647     -0.0260061597     26.6188488006     78.0151138305     -50.9417610168
 92 250    0    0     -0.2178834438     -9.7688407897     -0.1101388931     -0.2500958919     -0.0550283956     -0.0233429551     26.6188488006     78.0151138305     -50.9417610168
 93 202    0    0     -0.2154891252     -9.7832069396     -0.0909842967     -0.2351819515     -0.0526315212     -0.0180165538     26.6188488006     78.0151138305     -50.9417610168
 94 155    0    0     -0.2154891252     -9.7832069396     -0.0909842967     -0.2351819515     -0.0526315212     -0.0180165538     26.6188488006     78.0151138305     -50.9417610168
 95 108    0    0     -0.2298550844     -9.7664461135     -0.1053502440     -0.2176048278     -0.0555610418     -0.0110922288     26.6188488006     78.0151138305     -50.9417610168
 96  60    0    0     -0.2059118509     -9.7879953384     -0.1053502440     -0.2133437156     -0.0592895221     0.0014248182     26.6188488006     78.0151138305     -50.9417610168
 97  13    0    0     -0.2059118509     -9.7879953384     -0.1053502440     -0.2133437156     -0.0592895221     0.0014248182     26.6188488006     78.0151138305     -50.9417610168
 97 221    0    0     -0.2537982940     -9.7664461135     -0.1029559254     -0.2165395498     -0.0659475278     0.0046206598     25.2178573608     77.6636886596     -51.2791213989
 98 173    0    0     -0.2250664234     -9.7879953384     -0.0790126848     -0.2141426563     -0.0648822402     -0.0102932679     25.2178573608     77.6636886596     -51.2791213989
 99 126    0    0     -0.2250664234     -9.7879953384     -0.0790126848     -0.2141426563     -0.0648822402     -0.0102932679     25.2178573608     77.6636886596     -51.2791213989
100  79    0    0     -0.2394323587     -9.7927837371     -0.0790126848     -0.2168058872     -0.0552947139     -0.0161523103     25.2178573608     77.6636886596     -51.2791213989
101  32    0    0     -0.2250664234     -9.7472915649     -0.0814070034     -0.2231975555     -0.0571589565     -0.0270714402     25.2178573608     77.6636886596     -51.2791213989
101 241    0    0     -0.2250664234     -9.7472915649     -0.0814070034     -0.2231975555     -0.0571589565     -0.0270714402     25.2178573608     77.6636886596     -51.2791213989
102 194    0    0     -0.2178834438     -9.7281370162     -0.0766183614     -0.2274586677     -0.0600884819     -0.0252071976     25.2178573608     77.6636886596     -51.2791213989
103 147    0    0     -0.2490096569     -9.7472915649     -0.0646467447     -0.2381114721     -0.0619527244     -0.0228103160     25.2178573608     77.6636886596     -51.2791213989
104 100    0    0     -0.2490096569     -9.7472915649     -0.0646467447     -0.2381114721     -0.0619527244     -0.0228103160     25.2178573608     77.6636886596     -51.2791213989
105  54    0    0     -0.2107004880     -9.7927837371     -0.0981672668     -0.2378451585     -0.0592895221     -0.0326641607     25.5681037902     78.7179489135     -51.9538459777
106   6    0    0     -0.2107004880     -9.7520809173     -0.0861956501     -0.2218659400     -0.0574252796     -0.0339957618     25.5681037902     78.7179489135     -51.9538459777
106 214    0    0     -0.2107004880     -9.7520809173     -0.0861956501     -0.2218659400     -0.0574252796     -0.0339957618     25.5681037902     78.7179489135     -51.9538459777
107 167    0    0     -0.2154891252     -9.7616577148     -0.0742240333     -0.2181374788     -0.0635506439     -0.0318652033     25.5681037902     78.7179489135     -51.9538459777
108 120    0    0     -0.2011231899     -9.7927837371     -0.0550694465     -0.2162732362     -0.0678117656     -0.0228103160     25.5681037902     78.7179489135     -51.9538459777
109  73    0    0     -0.2011231899     -9.7927837371     -0.0550694465     -0.2162732362     -0.0678117656     -0.0228103160     25.5681037902     78.7179489135     -51.9538459777
110  26    0    0     -0.2035175085     -9.7832069396     -0.0502807998     -0.2138763427     -0.0654148817     -0.0076300668     25.5681037902     78.7179489135     -51.9538459777
110 234    0    0     -0.2250664234     -9.7832069396     -0.0933786296     -0.2245291471     -0.0686107254     -0.0001731026     25.5681037902     78.7179489135     -51.9538459777
111 187    0    0     -0.2250664234     -9.7832069396     -0.0933786296     -0.2245291471     -0.0686107254     -0.0001731026     25.5681037902     78.7179489135     -51.9538459777
112 140    0    0     -0.2059118509     -9.7879953384     -0.0646467447     -0.2258607625     -0.0675454425     -0.0092279872     25.5681037902     78.7179489135     -51.9538459777
113  93    0    0     -0.2418267011     -9.7401084899     -0.0718297100     -0.2109468221     -0.0627516794     -0.0097606287     26.9690971374     77.6636886596     -50.9417610168
114  46    0    0     -0.2418267011     -9.7401084899     -0.0718297100     -0.2109468221     -0.0627516794     -0.0097606287     26.9690971374     77.6636886596     -50.9417610168
114 254    0    0     -0.2298550844     -9.7688407897     -0.0694353866     -0.2074846744     -0.0680780887     -0.0230766344     26.9690971374     77.6636886596     -50.9417610168
115 207    0    0     -0.2394323587     -9.7568693161     -0.0430978250     -0.2085499525     -0.0704749679     -0.0329304814     26.9690971374     77.6636886596     -50.9417610168
116 160    0    0     -0.2394323587     -9.7568693161     -0.0430978250     -0.2085499525     -0.0704749679     -0.0329304814     26.9690971374     77.6636886596     -50.9417610168
117 112    0    0     -0.1987288665     -9.8023614883     -0.0814070034     -0.2258607625     -0.0760676908     -0.0499749708     26.9690971374     77.6636886596     -50.9417610168
118  65    0    0     -0.2466153383     -9.7736291885     -0.0790126848     -0.2255944252     -0.0752687358     -0.0483770513     26.9690971374     77.6636886596     -50.9417610168
119  18    0    0     -0.2466153383     -9.7736291885     -0.0790126848     -0.2255944252     -0.0752687358     -0.0483770513     26.9690971374     77.6636886596     -50.9417610168
119 227    0    0     -0.1891515731     -9.7568693161     -0.0646467447     -0.2343830108     -0.0784645748     -0.0518392086     26.9690971374     77.6636886596     -50.9417610168
120 180    0    0     -0.1245048284     -9.7472915649     -0.0718297100     -0.2397094011     -0.0608874416     -0.0406537628     24.8676090240     76.9608535766     -52.2912101745
121 133    0    0     -0.1245048284     -9.7472915649     -0.0718297100     -0.2397094011     -0.0608874416     -0.0406537628     24.8676090240     76.9608535766     -52.2912101745
122  85    0    0     -0.2130948066     -9.7903900146     -0.0838013267     -0.2423726081     -0.0536967992     0.0083491430     24.8676090240     76.9608535766     -52.2912101745
123  37    0    0     -0.2370380401     -9.7760238647     -0.0502807998     -0.2383778095     -0.0640832853     -0.0086953468     24.8676090240     76.9608535766     -52.2912101745
123 245    0    0     -0.2370380401     -9.7760238647     -0.0502807998     -0.2383778095     -0.0640832853     -0.0086953468     24.8676090240     76.9608535766     -52.2912101745
124 198    0    0     -0.1987288665     -9.7999668121     -0.0766183614     -0.2383778095     -0.0643496036     -0.0374579238     24.8676090240     76.9608535766     -52.2912101745
125 150    0    0     -0.1771799468     -9.7640523910     -0.0622524166     -0.2381114721     -0.0571589565     -0.0409200859     24.8676090240     76.9608535766     -52.2912101745
126 103    0    0     -0.1771799468     -9.7640523910     -0.0622524166     -0.2381114721     -0.0571589565     -0.0409200859     24.8676090240     76.9608535766     -52.2912101745
127  56    0    0     -0.1747856235     -9.7544746398     -0.0526751232     -0.2461010932     -0.0505009555     -0.0435832881     24.8676090240     76.9608535766     -52.2912101745
128   8    0    0     -0.1771799468     -9.8047552108     -0.1125332117     -0.2506285190     -0.0505009555     -0.0276040792     25.9183521270     78.0151138305     -51.2791213989
128 216    0    0     -0.1771799468     -9.8047552108     -0.1125332117     -0.2506285190     -0.0505009555     -0.0276040792     25.9183521270     78.0151138305     -51.2791213989
129 169    0    0     -0.1652083396     -9.7712354660     -0.1005615949     -0.2413073062     -0.0534304809     -0.0148207116     25.9183521270     78.0151138305     -51.2791213989
130 122    0    0     -0.1556310415     -9.8502473831     -0.1125332117     -0.2303881883     -0.0438429546     0.0128765845     25.9183521270     78.0151138305     -51.2791213989
131  75    0    0     -0.1556310415     -9.8502473831     -0.1125332117     -0.2303881883     -0.0438429546     0.0128765845     25.9183521270     78.0151138305     -51.2791213989
132  27    0    0     -0.2274607658     -9.7065887451     -0.0167602658     -0.2032235383     -0.0345217466     0.0355137944     25.9183521270     78.0151138305     -51.2791213989
132 236    0    0     -0.1699969768     -9.7784175872     -0.0790126848     -0.2192027568     -0.0393155078     0.0365790796     25.9183521270     78.0151138305     -51.2791213989
133 189    0    0     -0.1699969768     -9.7784175872     -0.0790126848     -0.2192027568     -0.0393155078     0.0365790796     25.9183521270     78.0151138305     -51.2791213989
134 141    0    0     -0.2609812974     -9.7544746398     -0.0574637699     -0.2317197799     -0.0355870270     0.0514930152     25.9183521270     78.0151138305     -51.2791213989
135  94    0    0     -0.2346437215     -9.6467304229     -0.0047886476     -0.2607486724     -0.0478377580     0.0187356290     25.7432289123     77.1365661621     -50.7730789184
136  47    0    0     -0.2346437215     -9.6467304229     -0.0047886476     -0.2607486724     -0.0478377580     0.0187356290     25.7432289123     77.1365661621     -50.7730789184
136 255    0    0     -0.2202777862     -9.6179981231     -0.0047886476     -0.3406447410     -0.0672791242     0.0416391658     25.7432289123     77.1365661621     -50.7730789184
137 208    0    0     -0.3519655704     -9.7305316925     -0.0622524166     -0.4607551574     -0.0971069908     0.1010285615     25.7432289123     77.1365661621     -50.7730789184
138 161    0    0     -0.3519655704     -9.7305316925     -0.0622524166     -0.4607551574     -0.0971069908     0.1010285615     25.7432289123     77.1365661621     -50.7730789184
139 114    0    0     -0.3088677406     -9.8694019317     -0.2705585718     -0.5065622329     -0.0747360897     0.0581510114     25.7432289123     77.1365661621     -50.7730789184
140  66    0    0     -0.2801358699     -9.9508094787     -0.3447826147     -0.4615540981     -0.0414460706     0.0232630705     25.7432289123     77.1365661621     -50.7730789184
141  19    0    0     -0.2801358699     -9.9508094787     -0.3447826147     -0.4615540981     -0.0414460706     0.0232630705     25.7432289123     77.1365661621     -50.7730789184
141 227    0    0     -0.2681642532     -9.6610965728     -0.2346437215     -0.3736684322     -0.0438429546     0.0301873946     25.7432289123     77.1365661621     -50.7730789184
142 180    0    0     -0.2322494029     -9.7281370162     -0.2514039993     -0.3995015144     -0.0382502317     0.0333832359     25.7432289123     77.1365661621     -50.7730789184
143 133    0    0     -0.2322494029     -9.7281370162     -0.2514039993     -0.3995015144     -0.0382502317     0.0333832359     25.7432289123     77.1365661621     -50.7730789184
144  86    0    0     -0.2442210197     -9.8550367355     -0.3806974601     -0.4639510154     -0.0116182112     0.0834514236     25.7432289123     76.7851409912     -49.0862655639
145  38    0    0     -0.2537982940     -9.8239097595     -0.5243568897     -0.4652825355     0.0054262762     0.1327206611     25.7432289123     76.7851409912     -49.0862655639
145 247    0    0     -0.2537982940     -9.8239097595     -0.5243568897     -0.4652825355     0.0054262762     0.1327206611     25.7432289123     76.7851409912     -49.0862655639
146 199    0    0     0.0454921483     -9.7305316925     -0.2107004880     -0.3726031780     0.1527013206     0.1894468498     25.7432289123     76.7851409912     -49.0862655639
147 151    0    0     -0.4597101688     -10.0585536956     -0.8451962471     -0.0934996318     1.0270304679     0.0213988304     25.7432289123     76.7851409912     -49.0862655639
148 104    0    0     -0.4597101688     -10.0585536956     -0.8451962471     -0.0934996318     1.0270304679     0.0213988304     25.7432289123     76.7851409912     -49.0862655639
149  57    0    0     -1.0199818611     -9.7448978424     -0.6225241661     0.2133011817     0.7982614040     0.0469655704     25.7432289123     76.7851409912     -49.0862655639
150   9    0    0     -0.6057639122     -9.7041940689     -0.3806974601     0.0005113780     0.1082258462     0.1076865673     25.7432289123     76.7851409912     -49.0862655639
150 217    0    0     -0.6057639122     -9.7041940689     -0.3806974601     0.0005113780     0.1082258462     0.1076865673     25.7432289123     76.7851409912     -49.0862655639
151 169    0    0     -0.5291455268     -9.5365915298     -0.1915459060     -0.1379750967     -0.0283963823     0.0440360450     27.4944686889     78.5422439575     -50.7730789184
152 122    0    0     -0.1029559254     -8.0305614471     0.9720953941     0.0244801950     0.1204765915     -0.2736839056     27.4944686889     78.5422439575     -50.7730789184
153  74    0    0     -0.1029559254     -8.0305614471     0.9720953941     0.0244801950     0.1204765915     -0.2736839056     27.4944686889     78.5422439575     -50.7730789184
154  26    0    0     -0.1292934894     -9.6706733703     -0.2609812974     -0.2165395498     0.2003726482     -0.2518456459     27.4944686889     78.5422439575     -50.7730789184
154 235    0    0     -0.2681642532     -9.8047552108     -0.2370380401     -0.1289202213     0.2078295946     -0.1104296445     27.4944686889     78.5422439575     -50.7730789184
155 187    0    0     -0.2681642532     -9.8047552108     -0.2370380401     -0.1289202213     0.2078295946     -0.1104296445     27.4944686889     78.5422439575     -50.7730789184
156 140    0    0     -0.6177354812     -9.7401084899     -0.0814070034     -0.0892385101     0.2147539138     -0.1080327625     27.4944686889     78.5422439575     -50.7730789184
157  93    0    0     -0.3998520660     -9.6323642730     0.0407035017     -0.1933696937     -0.0092213306     -0.2204198598     27.4944686889     78.5422439575     -50.7730789184
158  45    0    0     -0.3998520660     -9.6323642730     0.0407035017     -0.1933696937     -0.0092213306     -0.2204198598     27.4944686889     78.5422439575     -50.7730789184
158 253    0    0     -0.2346437215     -9.8286991119     -0.1604196929     -0.3928434848     -0.1074934720     -0.3322743415     24.1671123504     79.4207916259     -52.2912101745
159 206    0    0     -0.1556310415     -9.9077110290     -0.1795742750     -0.4575592994     -0.1394518852     -0.3615695953     24.1671123504     79.4207916259     -52.2912101745
160 160    0    0     -0.1556310415     -9.9077110290     -0.1795742750     -0.4575592994     -0.1394518852     -0.3615695953     24.1671123504     79.4207916259     -52.2912101745
161 113    0    0     -0.0287318849     -9.6778564453     -0.2011231899     -0.4106869220     -0.4366651535     -0.2087018013     24.1671123504     79.4207916259     -52.2912101745
162  66    0    0     0.3423882961     -9.7305316925     -0.2945018005     -0.4847239494     -0.3913907814     -0.0726121807     24.1671123504     79.4207916259     -52.2912101745
163  18    0    0     0.3423882961     -9.7305316925     -0.2945018005     -0.4847239494     -0.3913907814     -0.0726121807     24.1671123504     79.4207916259     -52.2912101745
163 227    0    0     0.0407035017     -9.6826448440     -0.4429498672     -0.5904530525     -0.0848562622     0.1609506034     24.1671123504     79.4207916259     -52.2912101745
164 179    0    0     -0.1628140068     -9.6539134979     -0.5243568897     -0.5100243568     -0.0289290237     0.3170141935     24.1671123504     79.4207916259     -52.2912101745
165 132    0    0     -0.1628140068     -9.6539134979     -0.5243568897     -0.5100243568     -0.0289290237     0.3170141935     24.1671123504     79.4207916259     -52.2912101745
166  84    0    0     -0.3830918121     -9.9915132522     -0.7781552314     -0.4074911117     0.0395152587     0.3231395483     25.3929805755     78.1908187866     -49.4236259460
167  37    0    0     -0.2992904472     -9.7712354660     -0.6321014881     -0.3230676174     0.3828019618     0.0094144229     25.3929805755     78.1908187866     -49.4236259460
167 245    0    0     -0.2992904472     -9.7712354660     -0.6321014881     -0.3230676174     0.3828019618     0.0094144229     25.3929805755     78.1908187866     -49.4236259460
168 197    0    0     -0.2298550844     -9.7712354660     -0.5052022933     -0.3779295682     0.7271539688     -0.1535735130     25.3929805755     78.1908187866     -49.4236259460
169 150    0    0     -0.5530887603     -9.8526420593     -0.5866093158     -0.2282576322     0.5276801586     -0.1122938871     25.3929805755     78.1908187866     -49.4236259460
170 103    0    0     -0.5530887603     -9.8526420593     -0.5866093158     -0.2282576322     0.5276801586     -0.1122938871     25.3929805755     78.1908187866     -49.4236259460
171  55    0    0     -0.2322494029     -9.5701122283     -0.3399939537     -0.0389040107     0.1090248222     -0.2097670793     25.3929805755     78.1908187866     -49.4236259460
172   7    0    0     0.0191545906     -9.8310928344     -0.5483001708     -0.1361108779     -0.0022970066     -0.2545088529     25.3929805755     78.1908187866     -49.4236259460
172 215    0    0     0.0191545906     -9.8310928344     -0.5483001708     -0.1361108779     -0.0022970066     -0.2545088529     25.3929805755     78.1908187866     -49.4236259460
173 167    0    0     0.0167602658     -9.8119382858     -0.4884420394     -0.1598133563     0.0528312683     -0.2371980428     25.2178573608     77.6636886596     -49.5923080444
174 120    0    0     -0.0383091812     -9.6108150482     -0.3352053165     -0.1755262470     0.0187422809     -0.1783412837     25.2178573608     77.6636886596     -49.5923080444
175  72    0    0     -0.0383091812     -9.6108150482     -0.3352053165     -0.1755262470     0.0187422809     -0.1783412837     25.2178573608     77.6636886596     -49.5923080444
176  25    0    0     0.1053502440     -9.6179981231     -0.4142179965     -0.2682056665     -0.0755350542     -0.1383932704     25.2178573608     77.6636886596     -49.5923080444
176 233    0    0     0.1173218607     -9.7879953384     -0.4261896133     -0.3611514091     -0.1130861997     -0.0276040792     25.2178573608     77.6636886596     -49.5923080444
177 186    0    0     0.1173218607     -9.7879953384     -0.4261896133     -0.3611514091     -0.1130861997     -0.0276040792     25.2178573608     77.6636886596     -49.5923080444
178 139    0    0     -0.0909842967     -9.7640523910     -0.4573158264     -0.4184102535     -0.1690134286     0.0858483123     25.2178573608     77.6636886596     -49.5923080444
179  91    0    0     0.0143659424     -9.8981342315     -0.7111141681     -0.4018983840     -0.2632907629     0.0725323009     25.2178573608     77.6636886596     -49.5923080444
180  43    0    0     0.0143659424     -9.8981342315     -0.7111141681     -0.4018983840     -0.2632907629     0.0725323009     25.2178573608     77.6636886596     -49.5923080444
180 252    0    0     -0.0047886476     -9.8454589843     -0.6871709346     -0.2831195831     -0.1988412857     0.0504277276     25.2178573608     77.6636886596     -49.5923080444
181 204    0    0     0.0311262083     -9.7784175872     -0.7015368461     -0.1709988117     -0.2284028291     0.0754618263     22.4158725738     76.6094360351     -49.5923080444
182 157    0    0     0.0311262083     -9.7784175872     -0.7015368461     -0.1709988117     -0.2284028291     0.0754618263     22.4158725738     76.6094360351     -49.5923080444
183 109    0    0     -0.0454921483     -9.8095445632     -0.6967482089     -0.0743245792     -0.1602248573     0.0991643142     22.4158725738     76.6094360351     -49.5923080444
184  62    0    0     -0.1747856235     -9.7401084899     -0.5578774452     0.0377961993     -0.0592895221     0.0570857286     22.4158725738     76.6094360351     -49.5923080444
185  14    0    0     -0.1747856235     -9.7401084899     -0.5578774452     0.0377961993     -0.0592895221     0.0570857286     22.4158725738     76.6094360351     -49.5923080444
185 222    0    0     -0.0838013267     -9.7472915649     -0.3783031463     0.1107679367     -0.0750024080     -0.0094943084     22.4158725738     76.6094360351     -49.5923080444
186 175    0    0     -0.1436594247     -9.8741912841     -0.4094293594     0.1203554630     -0.0651485633     -0.0281367187     22.4158725738     76.6094360351     -49.5923080444
187 128    0    0     -0.1436594247     -9.8741912841     -0.4094293594     0.1203554630     -0.0651485633     -0.0281367187     22.4158725738     76.6094360351     -49.5923080444
188  80    0    0     -0.1963345432     -9.7808122634     -0.2825301933     0.1853375625     -0.0781982517     -0.0973799610     22.4158725738     76.6094360351     -49.5923080444
189  33    0    0     0.0239432382     -9.6874332427     -0.0622524166     0.1627003574     -0.0941774559     -0.1794065713     22.9412441253     77.4879837036     -51.7851676940
189 242    0    0     0.0239432382     -9.6874332427     -0.0622524166     0.1627003574     -0.0941774559     -0.1794065713     22.9412441253     77.4879837036     -51.7851676940
190 195    0    0     -0.0023943238     -9.7233486175     -0.0550694465     0.0207517147     -0.0760676908     -0.1226803779     22.9412441253     77.4879837036     -51.7851676940
191 147    0    0     -0.0335205316     -9.7401084899     -0.0838013267     -0.0695308303     -0.0683444070     -0.1011084437     22.9412441253     77.4879837036     -51.7851676940
192 100    0    0     -0.0335205316     -9.7401084899     -0.0838013267     -0.0695308303     -0.0683444070     -0.1011084437     22.9412441253     77.4879837036     -51.7851676940
193  52    0    0     -0.0095772953     -9.7568693161     -0.0694353866     -0.1124083757     -0.0688770484     -0.1261425495     22.9412441253     77.4879837036     -51.7851676940
194   5    0    0     0.0119716191     -9.7808122634     -0.0407035017     -0.1419699096     -0.0675454425     -0.1405238151     22.9412441253     77.4879837036     -51.7851676940
194 214    0    0     0.0119716191     -9.7808122634     -0.0407035017     -0.1419699096     -0.0675454425     -0.1405238151     22.9412441253     77.4879837036     -51.7851676940
195 166    0    0     0.0287318849     -9.7329254150     0.0167602658     -0.1803200149     -0.0752687358     -0.1442523002     22.9412441253     77.4879837036     -51.7851676940
196 119    0    0     0.1604196929     -9.7425031661     -0.0335205316     -0.2503622055     -0.0947101020     -0.1437196731     24.5173606872     76.6094360351     -51.6164855957
197  71    0    0     0.1604196929     -9.7425031661     -0.0335205316     -0.2503622055     -0.0947101020     -0.1437196731     24.5173606872     76.6094360351     -51.6164855957
198  24    0    0     0.1532367229     -9.7784175872     -0.0718297100     -0.2788584709     -0.0869868183     -0.0987115573     24.5173606872     76.6094360351     -51.6164855957
198 232    0    0     0.0622524166     -9.5653228759     -0.0263375616     -0.2932397842     -0.0582242441     -0.0614267349     24.5173606872     76.6094360351     -51.6164855957
199 185    0    0     0.0622524166     -9.5653228759     -0.0263375616     -0.2932397842     -0.0582242441     -0.0614267349     24.5173606872     76.6094360351     -51.6164855957
200 138    0    0     0.2011231899     -9.7520809173     -0.0646467447     -0.3310572147     -0.0014980472     -0.1410564661     24.5173606872     76.6094360351     -51.6164855957
201  91    0    0     0.2250664234     -9.8286991119     -0.1197161788     -0.2698035717     -0.0728718519     -0.1080327625     24.5173606872     76.6094360351     -51.6164855957
202  44    0    0     0.2250664234     -9.8286991119     -0.1197161788     -0.2698035717     -0.0728718519     -0.1080327625     24.5173606872     76.6094360351     -51.6164855957
202 253    0    0     0.1939402198     -9.7472915649     -0.0023943238     -0.2546233177     -0.0949764251     -0.0297346382     24.5173606872     76.6094360351     -51.6164855957
203 206    0    0     0.1221105098     -9.9555978775     -0.0742240333     -0.3166759252     -0.2004392147     0.0917073535     23.2914924621     77.1365661621     -53.1346168518
204 159    0    0     0.1221105098     -9.9555978775     -0.0742240333     -0.3166759252     -0.2004392147     0.0917073535     23.2914924621     77.1365661621     -53.1346168518
205 112    0    0     -0.1652083396     -9.9555978775     -0.0359148550     -0.1997613811     -0.7589125633     0.2520320653     23.2914924621     77.1365661621     -53.1346168518
206  65   -7   -1     0.1412650966     -9.7927837371     -0.2825301933     -0.0916353988     -1.2798347473     0.3231395483     23.2914924621     77.1365661621     -53.1346168518
207  18  -12   -2     0.1412650966     -9.7927837371     -0.2825301933     -0.0916353988     -1.2798347473     0.3231395483     23.2914924621     77.1365661621     -53.1346168518
207 228  -20   -3     0.2801358699     -9.6539134979     -0.1532367229     -0.1504921674     -1.3418873548     0.1276605725     23.2914924621     77.1365661621     -53.1346168518
208 181  -23   -3     -0.4429498672     -9.6874332427     0.1508424043     -0.1816516017     -1.2651871442     -0.1857982635     23.2914924621     77.1365661621     -53.1346168518
209 135  -25   -1     -0.4429498672     -9.6874332427     0.1508424043     -0.1816516017     -1.2651871442     -0.1857982635     23.2914924621     77.1365661621     -53.1346168518
210  88  -31    0     0.4357668876     -9.9364433288     -0.3447826147     -0.1603460073     -0.9344175338     -0.2435897350     23.2914924621     77.1365661621     -53.1346168518
211  41  -35    0     0.2657699346     -9.7472915649     -0.1747856235     -0.1009566068     -0.6691626548     -0.1786076068     24.3422374725     75.7308883666     -49.7609901428
211 250  -41    3     -0.3423882961     -9.7161655426     -0.0622524166     -0.0809825992     -0.3178864002     -0.0052331852     24.3422374725     75.7308883666     -49.7609901428
212 203  -37    4     -0.3423882961     -9.7161655426     -0.0622524166     -0.0809825992     -0.3178864002     -0.0052331852     24.3422374725     75.7308883666     -49.7609901428
213 156  -30    5     -0.1364764571     -9.7041940689     0.1915459060     -0.0777867412     -0.0214720582     0.1119476795     24.3422374725     75.7308883666     -49.7609901428
214 109  -17    5     -0.0550694465     -9.8263044357     0.2202777862     -0.1017555594     0.0022304317     0.2136819839     24.3422374725     75.7308883666     -49.7609901428
215  61   -6    2     -0.0550694465     -9.8263044357     0.2202777862     -0.1017555594     0.0022304317     0.2136819839     24.3422374725     75.7308883666     -49.7609901428
216  13   -2    1     -0.0766183614     -9.7425031661     0.1843629074     -0.1678029537     -0.0057591681     0.2661470413     24.3422374725     75.7308883666     -49.7609901428
216 222    0    0     -0.7111141681     -9.6730680465     0.2322494029     -0.2660751104     -0.0598221588     0.2863873958     24.3422374725     75.7308883666     -49.7609901428
217 174    0    0     -0.7111141681     -9.6730680465     0.2322494029     -0.2660751104     -0.0598221588     0.2863873958     24.3422374725     75.7308883666     -49.7609901428
218 127    0    0     -0.7613949298     -9.9603862762     -0.2011231899     -0.3339867591     -0.2976460456     0.0642763710     24.3422374725     75.7308883666     -49.7609901428
219  79    0    0     -0.6153411865     -9.4336357116     -0.1125332117     -0.1587480783     -0.3280065536     0.4818663597     24.6924839019     77.1365661621     -50.7730789184
220  33    0    0     -0.6153411865     -9.4336357116     -0.1125332117     -0.1587480783     -0.3280065536     0.4818663597     24.6924839019     77.1365661621     -50.7730789184
220 242   -1    3     -0.5650603771     -9.7832069396     -0.1101388931     -0.1723304033     -0.7013874053     0.3689465999     24.6924839019     77.1365661621     -50.7730789184
221 194   -4    7     -0.2897131729     -9.6682786941     0.1005615949     -0.1584817409     -1.0699745416     0.2309927940     24.6924839019     77.1365661621     -50.7730789184
222 147   -8   11     -0.2897131729     -9.6682786941     0.1005615949     -0.1584817409     -1.0699745416     0.2309927940     24.6924839019     77.1365661621     -50.7730789184
223 100  -16   15     -0.4261896133     -9.7089824676     0.1580253696     -0.1973645019     -1.1296302080     0.2166115045     24.6924839019     77.1365661621     -50.7730789184
224  53  -19   16     -0.2897131729     -9.7329254150     0.2825301933     -0.2197354078     -1.0193736553     0.1050233602     24.6924839019     77.1365661621     -50.7730789184
225   6  -18   16     -0.2897131729     -9.7329254150     0.2825301933     -0.2197354078     -1.0193736553     0.1050233602     24.6924839019     77.1365661621     -50.7730789184
225 215  -18   13     -0.4285839557     -9.7065887451     0.2394323587     -0.2373125314     -0.8169703483     0.0616131782     24.6924839019     77.1365661621     -50.7730789184
226 168  -13   10     -0.5483001708     -9.7065887451     0.1915459060     -0.3326551437     -0.8297536849     0.0882451915     27.4944686889     77.4879837036     -48.7489013671
227 120  -13   11     -0.5483001708     -9.7065887451     0.1915459060     -0.3326551437     -0.8297536849     0.0882451915     27.4944686889     77.4879837036     -48.7489013671
228  73  -10    7     1.2857518196     -10.1399612426     -0.0718297100     -0.3699399471     -0.9216341972     0.2424445629     27.4944686889     77.4879837036     -48.7489013671
229  26   -8    7     -0.4692874431     -9.9364433288     0.1891515731     -0.2333177089     -0.3628945112     0.9348770141     27.4944686889     77.4879837036     -48.7489013671
229 235   -6    6     -0.4692874431     -9.9364433288     0.1891515731     -0.2333177089     -0.3628945112     0.9348770141     27.4944686889     77.4879837036     -48.7489013671
230 188   -3    4     -2.7031915187     -8.8374490737     -0.1915459060     -0.3686083555     -0.4515791416     0.8709601402     27.4944686889     77.4879837036     -48.7489013671
231 140   -7    8     -1.1732186079     -9.5749006271     -0.1101388931     -0.6892578601     -1.6169960498     -0.0603614568     27.4944686889     77.4879837036     -48.7489013671
232  93  -15   13     -1.1732186079     -9.5749006271     -0.1101388931     -0.6892578601     -1.6169960498     -0.0603614568     27.4944686889     77.4879837036     -48.7489013671
233  46  -22   19     -1.1253321170     -9.9771471023     -0.0550694465     -0.7742139816     -2.3302016258     -0.3874026298     27.4944686889     77.4879837036     -48.7489013671
234   0  -30   25     -0.8284359931     -9.9125003814     -0.2298550844     -0.7814045906     -2.7714941501     -0.5740930557     30.2964534759     78.5422439575     -46.3873634338
234 209  -29   22     -0.8284359931     -9.9125003814     -0.2298550844     -0.7814045906     -2.7714941501     -0.5740930557     30.2964534759     78.5422439575     -46.3873634338
235 162  -22   18     -0.3711201906     -9.8837680816     -0.1460537433     -0.7981827735     -3.1406137943     -0.5053824424     30.2964534759     78.5422439575     -46.3873634338
236 115  -31   16     -0.4357668876     -10.0609483718     -0.2011231899     -0.6746102333     -3.2783014774     -0.3157624959     30.2964534759     78.5422439575     -46.3873634338
237  69  -43   12     -0.4357668876     -10.0609483718     -0.2011231899     -0.6746102333     -3.2783014774     -0.3157624959     30.2964534759     78.5422439575     -46.3873634338
238  24  -59   13     -0.2322494029     -9.8071498870     -0.4884420394     -0.4133501529     -3.3621921539     -0.2659606456     30.2964534759     78.5422439575     -46.3873634338
238 233  -82   15     -0.1628140068     -9.8717966079     -0.3447826147     -0.1709988117     -3.1747028827     -0.3218878746     30.2964534759     78.5422439575     -46.3873634338
239 186  -86   15     -0.1628140068     -9.8717966079     -0.3447826147     -0.1709988117     -3.1747028827     -0.3218878746     30.2964534759     78.5422439575     -46.3873634338
240 140  -84   12     -0.3902747631     -9.8741912841     -0.4477385520     0.0164905786     -2.9038553237     -0.4119040966     30.2964534759     78.5422439575     -46.3873634338
241  93  -82   12     -0.4166123390     -9.9316549301     -0.2394323587     0.1073057651     -2.6138324737     -0.4814136505     33.6238098144     77.6636886596     -40.8208808898
242  46  -69   13     -0.4166123390     -9.9316549301     -0.2394323587     0.1073057651     -2.6138324737     -0.4814136505     33.6238098144     77.6636886596     -40.8208808898
242 255  -54    9     -0.4597101688     -9.7712354660     0.0167602658     0.1898650169     -2.3986458778     -0.5471947193     33.6238098144     77.6636886596     -40.8208808898
243 207  -47    9     -0.4836534023     -9.5413799285     0.4309782505     0.2042463064     -2.3373923301     -0.5216279506     33.6238098144     77.6636886596     -40.8208808898
244 160  -37    8     -0.4836534023     -9.5413799285     0.4309782505     0.2042463064     -2.3373923301     -0.5216279506     33.6238098144     77.6636886596     -40.8208808898
245 112  -34    6     -0.2825301933     -9.3977203369     0.5004136562     0.1102352738     -2.3437838554     -0.3884679031     33.6238098144     77.6636886596     -40.8208808898
246  65  -31    5     0.3232336997     -9.6251811981     0.2729529142     -0.0442304039     -2.3144886493     -0.2084354639     33.6238098144     77.6636886596     -40.8208808898
247  18  -25    1     0.3232336997     -9.6251811981     0.2729529142     -0.0442304039     -2.3144886493     -0.2084354639     33.6238098144     77.6636886596     -40.8208808898
247 226  -21    0     0.5411171436     -9.7520809173     0.2585869789     -0.1342466115     -2.0644140243     -0.1628947162     33.6238098144     77.6636886596     -40.8208808898
248 179  -17   -3     0.2178834438     -9.6874332427     0.2130948066     -0.1025545120     -1.9456352233     -0.1583672761     33.6238098144     77.6636886596     -40.8208808898
249 132  -21   -5     0.2178834438     -9.6874332427     0.2130948066     -0.1025545120     -1.9456352233     -0.1583672761     33.6238098144     77.6636886596     -40.8208808898
250  84  -22   -5     0.1532367229     -9.8574304580     0.2370380401     -0.1523563861     -2.1515007019     -0.0028363041     33.4486846923     78.5422439575     -40.3148345947
251  37  -25   -4     -0.0407035017     -9.8957395553     0.9481521606     -0.2173385143     -2.4788081645     0.0722659826     33.4486846923     78.5422439575     -40.3148345947
251 246  -32   -5     -0.0407035017     -9.8957395553     0.9481521606     -0.2173385143     -2.4788081645     0.0722659826     33.4486846923     78.5422439575     -40.3148345947
252 198  -46   -8     0.0071829710     -9.7017993927     0.7063254833     -0.1968318462     -3.0356836318     0.0248609924     33.4486846923     78.5422439575     -40.3148345947
253 151  -56  -15     0.1723913097     -9.5629291534     0.3950634002     -0.2431715726     -3.5994834899     0.0743965435     33.4486846923     78.5422439575     -40.3148345947
254 104  -70  -24     0.1723913097     -9.5629291534     0.3950634002     -0.2431715726     -3.5994834899     0.0743965435     33.4486846923     78.5422439575     -40.3148345947
255  57  -81  -29     0.3280223608     -9.7472915649     -0.3016848087     -0.3422426700     -3.7406332492     0.1537599563     33.4486846923     78.5422439575     -40.3148345947
  0   9  -79  -30     0.0407035017     -9.8765850067     -0.5123852729     -0.3880497169     -2.9821534156     0.0850493526     33.4486846923     78.5422439575     -40.3148345947
  0 218  -71  -25     0.0407035017     -9.8765850067     -0.5123852729     -0.3880497169     -2.9821534156     0.0850493526     33.4486846923     78.5422439575     -40.3148345947
  1 170  -57  -16     0.6823822021     -9.7975721359     0.1987288665     -0.3941751003     -1.9831863403     0.0048869805     40.1033973693     77.1365661621     -40.3148345947
  2 122  -36   -9     0.2107004880     -9.7353200912     0.1460537433     -0.3411773681     -0.8880778312     -0.3035117626     40.1033973693     77.1365661621     -40.3148345947
  3  75  -21   -5     0.2107004880     -9.7353200912     0.1460537433     -0.3411773681     -0.8880778312     -0.3035117626     40.1033973693     77.1365661621     -40.3148345947
  4  27  -12   -3     0.8763224601     -9.8358821868     -0.0287318849     -0.2863154411     -0.5336056709     -0.3562431573     40.1033973693     77.1365661621     -40.3148345947
  4 236   -6   -4     0.3615428924     -9.6634902954     0.0047886476     -0.3033599376     -0.0422450304     -0.4870063781     40.1033973693     77.1365661621     -40.3148345947
  5 188   -3   -5     0.3615428924     -9.6634902954     0.0047886476     -0.3033599376     -0.0422450304     -0.4870063781     40.1033973693     77.1365661621     -40.3148345947
  6 140    9   -3     0.1652083396     -9.9460210800     -0.0861956501     -0.2772605419     0.4941237926     -0.3434598207     40.1033973693     77.1365661621     -40.3148345947
  7  92   26    0     0.8499849319     -9.6491241455     0.2250664234     -0.2226649284     0.9372805595     -0.1551714420     40.1033973693     77.1365661621     -40.3148345947
  8  44   37    1     0.8499849319     -9.6491241455     0.2250664234     -0.2226649284     0.9372805595     -0.1551714420     40.1033973693     77.1365661621     -40.3148345947
  8 253   41    3     0.6512560367     -9.7520809173     0.3471769332     -0.1752599239     0.3995801162     -0.0819333839     40.8038940429     78.5422439575     -37.9532966613
  9 205   31    5     0.4956250190     -9.9077110290     0.2537982940     -0.1606123208     -0.0417123889     -0.0236092782     40.8038940429     78.5422439575     -37.9532966613
 10 157   13    2     0.4956250190     -9.9077110290     0.2537982940     -0.1606123208     -0.0417123889     -0.0236092782     40.8038940429     78.5422439575     -37.9532966613
 11 109    3    0     0.5028079986     -9.7257432937     0.1939402198     -0.1968318462     -0.0374512672     0.0317853164     40.8038940429     78.5422439575     -37.9532966613
 12  61    0    0     0.4357668876     -9.6227865219     0.2274607658     -0.2040225028     -0.0510335969     0.1060886502     40.8038940429     78.5422439575     -37.9532966613
 13  12    0    0     0.4357668876     -9.6227865219     0.2274607658     -0.2040225028     -0.0510335969     0.1060886502     40.8038940429     78.5422439575     -37.9532966613
 13 220    0    0     0.3543598890     -9.7257432937     0.1795742750     -0.2255944252     -0.1090913887     0.1590863609     40.8038940429     78.5422439575     -37.9532966613
 14 172    0    0     0.3280223608     -9.8143329620     0.2705585718     -0.2370461940     -0.1149504303     0.1574884414     40.8038940429     78.5422439575     -37.9532966613
 15 124    0    0     0.3280223608     -9.8143329620     0.2705585718     -0.2370461940     -0.1149504303     0.1574884414     40.8038940429     78.5422439575     -37.9532966613
 16  76    0    0     0.2992904472     -9.7856006622     0.1628140068     -0.2706025600     -0.0800624942     0.1455040216     39.5780258178     78.0151138305     -39.1340675354
 17  27    0    0     0.3208393812     -9.8215160369     0.0885899734     -0.2077509880     -0.0736708116     0.1742666006     39.5780258178     78.0151138305     -39.1340675354
 17 235    0    0     0.3208393812     -9.8215160369     0.0885899734     -0.2077509880     -0.0736708116     0.1742666006     39.5780258178     78.0151138305     -39.1340675354
 18 187    0    0     0.2059118509     -9.8765850067     0.2394323587     -0.1081472511     -0.0579579257     0.1710707569     39.5780258178     78.0151138305     -39.1340675354
 19 139    0    0     0.2178834438     -9.7041940689     0.2992904472     -0.0924343585     -0.0454408740     0.1455040216     39.5780258178     78.0151138305     -39.1340675354
 20  90    0    0     0.2178834438     -9.7041940689     0.2992904472     -0.0924343585     -0.0454408740     0.1455040216     39.5780258178     78.0151138305     -39.1340675354
 21  42    0    0     0.1652083396     -9.7999668121     0.2561926364     -0.1217295646     -0.0459735107     0.1652117252     39.5780258178     78.0151138305     -39.1340675354
 21 250    0    0     -0.8906884193     -9.5988435745     0.0407035017     -0.1124083757     -0.0595558404     0.2070239782     39.5780258178     78.0151138305     -39.1340675354
 22 202    0    0     -0.8906884193     -9.5988435745     0.0407035017     -0.1124083757     -0.0595558404     0.2070239782     39.5780258178     78.0151138305     -39.1340675354
 23 155    0    0     0.2107004880     -9.8406705856     0.3088677406     -0.1076146125     -0.0760676908     0.3809310150     41.6795120239     80.1236267089     -41.8329696655
 24 106    0    0     0.1412650966     -9.6850395202     0.4549215316     -0.0634054565     -0.1668828725     0.3028992176     41.6795120239     80.1236267089     -41.8329696655
 25  58    0    0     0.1412650966     -9.6850395202     0.4549215316     -0.0634054565     -0.1668828725     0.3028992176     41.6795120239     80.1236267089     -41.8329696655
 26  10    0    0     0.0119716191     -9.7401084899     0.4525271415     -0.1193326835     -0.1117545962     0.2411129713     41.6795120239     80.1236267089     -41.8329696655
 26 218    0    0     -0.3208393812     -9.8263044357     0.3184450626     -0.1672703170     -0.1005691409     0.1649453878     41.6795120239     80.1236267089     -41.8329696655
 27 171    0    0     -0.3208393812     -9.8263044357     0.3184450626     -0.1672703170     -0.1005691409     0.1649453878     41.6795120239     80.1236267089     -41.8329696655
 28 123    0    0     0.0694353866     -9.7544746398     0.5578774452     -0.1984297752     -0.1724755859     0.1817235755     41.6795120239     80.1236267089     -41.8329696655
 29  75    0    0     -0.1699969768     -9.8023614883     0.3806974601     -0.2136100292     -0.0651485633     0.0847830295     41.6795120239     80.1236267089     -41.8329696655
 30  27    0    0     -0.1699969768     -9.8023614883     0.3806974601     -0.2136100292     -0.0651485633     0.0847830295     41.6795120239     80.1236267089     -41.8329696655
 30 235    0    0     -0.2298550844     -9.7425031661     0.3998520660     -0.1861790466     -0.0520988750     0.0341821956     41.6795120239     80.1236267089     -41.8329696655
 31 187    0    0     -0.6440730571     -9.7664461135     0.2035175085     -0.1678029537     -0.1280001277     0.0336495590     43.9561233520     79.9479141235     -41.3269233703
 32 139    0    0     -0.6440730571     -9.7664461135     0.2035175085     -0.1678029537     -0.1280001277     0.0336495590     43.9561233520     79.9479141235     -41.3269233703
 33  91    0    0     -0.4453442096     -9.7999668121     0.2585869789     -0.1456984043     -0.3229465007     0.1092844848     43.9561233520     79.9479141235     -41.3269233703
 34  44    1    2     -0.2346437215     -9.8263044357     0.2346437215     -0.1222622156     -0.3549048900     0.0799892663     43.9561233520     79.9479141235     -41.3269233703
 34 252    1    3     -0.2346437215     -9.8263044357     0.2346437215     -0.1222622156     -0.3549048900     0.0799892663     43.9561233520     79.9479141235     -41.3269233703
 35 205    2    8     -0.3136564254     -9.7544746398     0.1029559254     -0.1323823809     -0.3109620809     0.0416391658     43.9561233520     79.9479141235     -41.3269233703
 36 157    3   15     -0.2011231899     -9.6922225952     -0.1101388931     -0.1504921674     -0.3304034471     0.0749291849     43.9561233520     79.9479141235     -41.3269233703
 37 110    3   24     -0.2011231899     -9.6922225952     -0.1101388931     -0.1504921674     -0.3304034471     0.0749291849     43.9561233520     79.9479141235     -41.3269233703
 38  63    5   34     -0.1149275422     -9.6706733703     0.0430978250     -0.2026908874     -0.3181527137     0.0770597457     43.9561233520     79.9479141235     -41.3269233703
 39  16    6   41     -0.3471769332     -9.7448978424     -0.0239432382     -0.2450358152     -0.2694161176     0.0259262704     45.3571166992     79.5964965820     -42.6763763427
 39 225    6   50     -0.3471769332     -9.7448978424     -0.0239432382     -0.2450358152     -0.2694161176     0.0259262704     45.3571166992     79.5964965820     -42.6763763427
 40 178    6   56     -0.2514039993     -9.7520809173     -0.0598580884     -0.2375788450     -0.3080325365     0.0296547527     45.3571166992     79.5964965820     -42.6763763427
 41 130    4   63     -0.1556310415     -9.7401084899     -0.0407035017     -0.2346493244     -0.3679545879     0.0637437391     45.3571166992     79.5964965820     -42.6763763427
 42  83    2   65     -0.1556310415     -9.7401084899     -0.0407035017     -0.2346493244     -0.3679545879     0.0637437391     45.3571166992     79.5964965820     -42.6763763427
 43  36    0   58     -0.0622524166     -9.7736291885     0.1436594247     -0.2812553596     -0.3991140365     0.0608142137     45.3571166992     79.5964965820     -42.6763763427
 43 244    0   69     -0.2992904472     -9.8263044357     0.4740760803     -0.2887123107     -0.4068373680     0.0166050672     45.3571166992     79.5964965820     -42.6763763427
 44 196    1   83     -0.2992904472     -9.8263044357     0.4740760803     -0.2887123107     -0.4068373680     0.0166050672     45.3571166992     79.5964965820     -42.6763763427
 45 148    3   99     -0.2130948066     -9.7712354660     0.3663315296     -0.2647435188     -0.3961845397     0.0227304315     45.3571166992     79.5964965820     -42.6763763427
 46 101    7  118     -0.1891515731     -9.7161655426     0.1628140068     -0.2487643003     -0.3698188304     0.0277905130     45.8824882507     79.0693664550     -43.5197830200
 47  53    6  114     -0.1891515731     -9.7161655426     0.1628140068     -0.2487643003     -0.3698188304     0.0277905130     45.8824882507     79.0693664550     -43.5197830200
 48   6    5   87     -0.1795742750     -9.8670082092     0.3088677406     -0.2588844537     -0.3466489791     0.0203335499     45.8824882507     79.0693664550     -43.5197830200
 48 213    3   89     -0.4716817855     -9.9268665313     0.1221105098     -0.2266597270     -0.3415888786     0.0224641108     45.8824882507     79.0693664550     -43.5197830200
 49 165    2   89     -0.4716817855     -9.9268665313     0.1221105098     -0.2266597270     -0.3415888786     0.0224641108     45.8824882507     79.0693664550     -43.5197830200
 50 117    2   97     -0.4094293594     -9.7808122634     0.2585869789     -0.1915054512     -0.4273439884     0.0267252349     45.8824882507     79.0693664550     -43.5197830200
 51  70    0  112     -0.2154891252     -9.5820837020     0.4333725929     -0.2314534664     -0.4318714141     0.0011584982     45.8824882507     79.0693664550     -43.5197830200
 52  22    0  111     -0.2154891252     -9.5820837020     0.4333725929     -0.2314534664     -0.4318714141     0.0011584982     45.8824882507     79.0693664550     -43.5197830200
 52 230    5  115     -0.4046407222     -9.7137708663     0.7781552314     -0.2737983703     -0.3181527137     -0.0358600020     45.8824882507     79.0693664550     -43.5197830200
 53 182    6  115     -0.4573158264     -9.8981342315     0.6751992702     -0.2511611461     -0.3429204940     -0.0238755965     45.1819915771     78.7179489135     -42.8450546264
 54 135   10  127     -0.4573158264     -9.8981342315     0.6751992702     -0.2511611461     -0.3429204940     -0.0238755965     45.1819915771     78.7179489135     -42.8450546264
 55  89   10  127     -0.3256280183     -9.7257432937     0.6057639122     -0.2221322536     -0.4102994918     -0.0126901507     45.1819915771     78.7179489135     -42.8450546264
 56  41    9  122     -0.5315398693     -9.7592630386     0.6416787624     -0.2189364194     -0.3735473155     -0.0401211214     45.1819915771     78.7179489135     -42.8450546264
 56 250   12  123     -0.5315398693     -9.7592630386     0.6416787624     -0.2189364194     -0.3735473155     -0.0401211214     45.1819915771     78.7179489135     -42.8450546264
 57 204   11  123     -0.1939402198     -9.6395473480     0.4046407222     -0.2479653358     -0.3389256954     -0.0465128135     45.1819915771     78.7179489135     -42.8450546264
 58 157   14  122     -0.2202777862     -9.8670082092     0.8475905418     -0.2977671813     -0.1903190517     -0.0510402584     45.1819915771     78.7179489135     -42.8450546264
 59 110   11  127     -0.2202777862     -9.8670082092     0.8475905418     -0.2977671813     -0.1903190517     -0.0510402584     45.1819915771     78.7179489135     -42.8450546264
 60  63   10  120     -0.3423882961     -10.0082731246     0.5770320415     -0.2221322536     -0.2132225751     0.0030227396     45.1819915771     78.7179489135     -42.8450546264
 61  16   13  114     -0.1292934894     -9.8334875106     0.3902747631     -0.1254580616     -0.2790036439     0.0533572483     45.1819915771     78.7179489135     -42.8450546264
 61 225   11  110     -0.1292934894     -9.8334875106     0.3902747631     -0.1254580616     -0.2790036439     0.0533572483     45.1819915771     78.7179489135     -42.8450546264
 62 178   12  108     -0.1723913097     -9.7281370162     0.3543598890     -0.0969617938     -0.1879221725     0.0315189957     45.7073669433     80.2993392944     -43.0137367248
 63 131   13  111     -0.3136564254     -9.6179981231     0.3136564254     -0.1283875703     -0.1303970098     0.0259262704     45.7073669433     80.2993392944     -43.0137367248
 64  84   13  114     -0.3136564254     -9.6179981231     0.3136564254     -0.1283875703     -0.1303970098     0.0259262704     45.7073669433     80.2993392944     -43.0137367248
 65  36    9   85     -0.4309782505     -9.6371526718     0.9337862968     -0.2066857099     -0.0017643682     0.0003595380     45.7073669433     80.2993392944     -43.0137367248
 65 244    5   56     -0.4740760803     -9.7736291885     0.7135085105     -0.2064193725     0.0070241951     0.0368454003     45.7073669433     80.2993392944     -43.0137367248
 66 196    5   32     -0.4740760803     -9.7736291885     0.7135085105     -0.2064193725     0.0070241951     0.0368454003     45.7073669433     80.2993392944     -43.0137367248
 67 148    3   33     -0.0742240333     -9.6443357467     0.7063254833     -0.2152079582     -0.0680780887     0.0709343862     45.7073669433     80.2993392944     -43.0137367248
 68 100    3   58     -0.4285839557     -9.8574304580     0.8092814445     -0.2535580396     -0.0004327670     0.0427044391     45.7073669433     80.2993392944     -43.0137367248
 69  52    6   84     -0.4285839557     -9.8574304580     0.8092814445     -0.2535580396     -0.0004327670     0.0427044391     45.7073669433     80.2993392944     -43.0137367248
 70   4    5  109     -0.6177354812     -9.8023614883     1.0966002941     -0.2221322536     -0.0318585443     0.0485634851     45.3571166992     79.9479141235     -42.3390121459
 70 213    4  103     -0.4716817855     -9.7353200912     0.6704106330     -0.1574164772     -0.0603548049     0.0610805416     45.3571166992     79.9479141235     -42.3390121459
 71 165    4  101     -0.4716817855     -9.7353200912     0.6704106330     -0.1574164772     -0.0603548049     0.0610805416     45.3571166992     79.9479141235     -42.3390121459
 72 118    4   93     -0.5626660346     -9.7089824676     0.7446346759     -0.1741946458     -0.0542294406     0.0656079769     45.3571166992     79.9479141235     -42.3390121459
 73  70    4   80     -0.4453442096     -9.6730680465     0.6488616943     -0.1768578433     -0.1272011518     0.1010285615     45.3571166992     79.9479141235     -42.3390121459
 74  23    4   67     -0.4453442096     -9.6730680465     0.6488616943     -0.1768578433     -0.1272011518     0.1010285615     45.3571166992     79.9479141235     -42.3390121459
 74 231    4   64     -0.4381612300     -9.7233486175     0.4956250190     -0.1883096122     -0.1269348382     0.0743965435     45.3571166992     79.9479141235     -42.3390121459
 75 184   -3   69     -0.6991425037     -9.6874332427     0.4884420394     -0.2247954845     -0.0997701835     0.0301873946     45.3571166992     79.9479141235     -42.3390121459
 76 137   -3   72     -0.6991425037     -9.6874332427     0.4884420394     -0.2247954845     -0.0997701835     0.0301873946     45.3571166992     79.9479141235     -42.3390121459
 77  89   -2   79     -0.4357668876     -9.7520809173     0.3088677406     -0.2535580396     -0.0957753753     0.0248609924     46.7581100463     79.2450790405     -43.3511009216
 78  41    0   81     -0.7063254833     -9.8885564804     0.4309782505     -0.2271923542     -0.1415824413     0.0562867736     46.7581100463     79.2450790405     -43.3511009216
 78 249    6   77     -0.7063254833     -9.8885564804     0.4309782505     -0.2271923542     -0.1415824413     0.0562867736     46.7581100463     79.2450790405     -43.3511009216
 79 202    9   88     -0.3543598890     -9.7377147674     0.3735145092     -0.1909728145     -0.2744761943     0.1135456085     46.7581100463     79.2450790405     -43.3511009216
 80 154    6   96     -0.4836534023     -9.6730680465     0.4309782505     -0.1944349765     -0.2068308830     0.0618794918     46.7581100463     79.2450790405     -43.3511009216
 81 106    8   97     -0.4836534023     -9.6730680465     0.4309782505     -0.1944349765     -0.2068308830     0.0618794918     46.7581100463     79.2450790405     -43.3511009216
 82  58    7  104     -0.4166123390     -9.5677175521     0.2825301933     -0.2421062946     -0.0936448192     0.0011584982     46.7581100463     79.2450790405     -43.3511009216
 83  10    4  103     -0.6895652294     -9.7903900146     0.4932306766     -0.3100179195     -0.0161456537     -0.0545024156     46.7581100463     79.2450790405     -43.3511009216
 83 218   12  108     -0.6895652294     -9.7903900146     0.4932306766     -0.3100179195     -0.0161456537     -0.0545024156     46.7581100463     79.2450790405     -43.3511009216
 84 170    9  112     -0.7063254833     -9.7688407897     0.5363285064     -0.3188065052     -0.1066945075     -0.0710142612     47.2834815979     76.9608535766     -41.8329696655
 85 123   11  116     -0.7254800796     -9.8502473831     0.5459058284     -0.3188065052     -0.1655512571     -0.0542360877     47.2834815979     76.9608535766     -41.8329696655
 86  76   18  120     -0.7254800796     -9.8502473831     0.5459058284     -0.3188065052     -0.1655512571     -0.0542360877     47.2834815979     76.9608535766     -41.8329696655
 87  29   18  117     -0.7015368461     -9.8957395553     0.7853381633     -0.2674067020     -0.2758078098     -0.0132227897     47.2834815979     76.9608535766     -41.8329696655
 87 237   17  118     -0.6225241661     -9.7448978424     0.5411171436     -0.2050877809     -0.3011082172     -0.0182828731     47.2834815979     76.9608535766     -41.8329696655
 88 191   16  115     -0.6225241661     -9.7448978424     0.5411171436     -0.2050877809     -0.3011082172     -0.0182828731     47.2834815979     76.9608535766     -41.8329696655
 89 144   16  115     -0.6368901252     -9.6634902954     0.6775936126     -0.2088162660     -0.2172173976     -0.0427843284     47.2834815979     76.9608535766     -41.8329696655
 90  97   15  112     -0.3567542552     -9.7017993927     0.8619565010     -0.2210669994     -0.1533005332     -0.0185491924     47.2834815979     76.9608535766     -41.8329696655
 91  50   15  109     -0.3567542552     -9.7017993927     0.8619565010     -0.2210669994     -0.1533005332     -0.0185491924     47.2834815979     76.9608535766     -41.8329696655
 92   3   17  106     -0.3543598890     -9.8598251342     0.6368901252     -0.2247954845     -0.0984385871     -0.0246745562     48.3342247009     80.1236267089     -42.5076942443
 92 212   16  103     -0.5602717399     -9.7664461135     0.5937922477     -0.2157405853     -0.0158793354     -0.0254735183     48.3342247009     80.1236267089     -42.5076942443
 93 164   18  104     -0.5602717399     -9.7664461135     0.5937922477     -0.2157405853     -0.0158793354     -0.0254735183     48.3342247009     80.1236267089     -42.5076942443
 94 117   20  103     -0.3064734458     -9.3929319381     0.6991425037     -0.2253281116     0.0230034112     0.0179366683     48.3342247009     80.1236267089     -42.5076942443
 95  70   19  105     -0.3112620830     -9.6179981231     0.5435114860     -0.3366499423     0.0978393650     0.0224641108     48.3342247009     80.1236267089     -42.5076942443
 96  22   19  103     -0.3112620830     -9.6179981231     0.5435114860     -0.3366499423     0.0978393650     0.0224641108     48.3342247009     80.1236267089     -42.5076942443
 96 230   15  104     -0.7326630592     -9.9795408248     0.8978713989     -0.3720705270     0.1455106735     -0.0105595886     48.3342247009     80.1236267089     -42.5076942443
 97 182   14   98     -0.5099909305     -9.7951784133     0.9960386276     -0.3108168840     0.0509670257     -0.0009720629     48.3342247009     80.1236267089     -42.5076942443
 98 134   14   92     -0.5099909305     -9.7951784133     0.9960386276     -0.3108168840     0.0509670257     -0.0009720629     48.3342247009     80.1236267089     -42.5076942443
 99  86   12   86     -0.4668931484     -9.7520809173     0.5746376991     -0.2551559925     0.0624187946     0.0136755466     48.3342247009     80.1236267089     -42.5076942443
100  38   12   77     -0.4525271415     -9.5533514022     0.4094293594     -0.2865817546     0.1329936265     0.0341821956     47.6337280273     79.4207916259     -41.8329696655
100 246   11   76     -0.4525271415     -9.5533514022     0.4094293594     -0.2865817546     0.1329936265     0.0341821956     47.6337280273     79.4207916259     -41.8329696655
101 199    8   75     -0.5554831027     -9.7089824676     0.8954771041     -0.3715378999     0.1697458171     0.0174040269     47.6337280273     79.4207916259     -41.8329696655
102 152    7   75     -0.7661836147     -9.9867238998     0.8739281654     -0.3473027229     0.0815938377     -0.0054995055     47.6337280273     79.4207916259     -41.8329696655
103 104    5   71     -0.7661836147     -9.9867238998     0.8739281654     -0.3473027229     0.0815938377     -0.0054995055     47.6337280273     79.4207916259     -41.8329696655
104  57    3   63     -0.4429498672     -9.8646135330     0.7733665466     -0.2357146024     -0.0089550132     -0.0094943084     47.6337280273     79.4207916259     -41.8329696655
105   9    3   55     -0.5985808849     -9.7472915649     0.9002656936     -0.1992287445     -0.0302606225     -0.0076300668     47.6337280273     79.4207916259     -41.8329696655
105 217    3   48     -0.5985808849     -9.7472915649     0.9002656936     -0.1992287445     -0.0302606225     -0.0076300668     47.6337280273     79.4207916259     -41.8329696655
106 169    2   40     -0.5746376991     -9.7879953384     0.6704106330     -0.1701998472     -0.0411797475     -0.0092279872     47.6337280273     79.4207916259     -41.8329696655
107 122    1   35     -0.4621044635     -9.7329254150     0.2226721048     -0.1632755041     -0.0310595870     -0.0254735183     46.4078598022     78.8936614990     -42.0016479492
108  75    2   33     -0.4621044635     -9.7329254150     0.2226721048     -0.1632755041     -0.0310595870     -0.0254735183     46.4078598022     78.8936614990     -42.0016479492
109  27    3   35     -0.4812590599     -9.6395473480     0.5075965881     -0.2263934135     -0.0137487721     -0.0201471138     46.4078598022     78.8936614990     -42.0016479492
109 236    4   38     -0.6464673995     -9.6706733703     0.8404075622     -0.2732657432     0.0408468580     -0.0292019987     46.4078598022     78.8936614990     -42.0016479492
110 187    5   42     -0.6464673995     -9.6706733703     0.8404075622     -0.2732657432     0.0408468580     -0.0292019987     46.4078598022     78.8936614990     -42.0016479492
111 139    4   42     -0.7733665466     -9.7496862411     0.6009752750     -0.2727330923     0.0536302280     -0.0228103160     46.4078598022     78.8936614990     -42.0016479492
112  91    4   36     -0.6560447216     -9.8430643081     0.5387228012     -0.2484979629     -0.0465061521     0.0267252349     46.4078598022     78.8936614990     -42.0016479492
113  44    3   35     -0.6560447216     -9.8430643081     0.5387228012     -0.2484979629     -0.0465061521     0.0267252349     46.4078598022     78.8936614990     -42.0016479492
113 252    1   32     -0.4190066337     -9.7065887451     0.2777415513     -0.2242628335     -0.0736708116     0.0195345888     46.4078598022     78.8936614990     -42.0016479492
114 204    1   32     -0.5147795677     -9.6275758743     0.2130948066     -0.2716678380     0.0056925973     -0.0190818328     48.3342247009     80.1236267089     -41.1582412719
115 156    2   39     -0.5147795677     -9.6275758743     0.2130948066     -0.2716678380     0.0056925973     -0.0190818328     48.3342247009     80.1236267089     -41.1582412719
116 109    1   41     -0.6368901252     -9.7209539413     0.6201298236     -0.3267961025     0.0530975866     -0.0307999229     48.3342247009     80.1236267089     -41.1582412719
117  61    0   45     -0.4214009761     -9.7784175872     0.6823822021     -0.3233339309     0.0376510143     -0.0401211214     48.3342247009     80.1236267089     -41.1582412719
118  14    0   47     -0.4214009761     -9.7784175872     0.6823822021     -0.3233339309     0.0376510143     -0.0401211214     48.3342247009     80.1236267089     -41.1582412719
118 223    0   41     -0.7159028053     -9.9101057052     0.6512560367     -0.2969682502     0.0107526814     -0.0526381731     48.3342247009     80.1236267089     -41.1582412719
119 175    0   36     -0.6297071456     -9.8454589843     0.4405555725     -0.2463674068     -0.0630179977     -0.0382568836     48.3342247009     80.1236267089     -41.1582412719
120 128    0   32     -0.6297071456     -9.8454589843     0.4405555725     -0.2463674068     -0.0630179977     -0.0382568836     48.3342247009     80.1236267089     -41.1582412719
121  81    0   29     -0.4884420394     -9.7185602188     0.6177354812     -0.2375788450     -0.1019007444     -0.0214787149     48.3342247009     80.1236267089     -41.1582412719
122  33    0   29     -0.5004136562     -9.7353200912     0.5363285064     -0.2453021287     -0.0909816169     -0.0201471138     46.4078598022     77.8394012451     -42.3390121459
122 242    0   28     -0.5004136562     -9.7353200912     0.5363285064     -0.2453021287     -0.0909816169     -0.0201471138     46.4078598022     77.8394012451     -42.3390121459
123 194    0   28     -0.5746376991     -9.7281370162     0.3663315296     -0.2453021287     -0.0558273601     -0.0289356803     46.4078598022     77.8394012451     -42.3390121459
124 147    1   25     -0.5937922477     -9.7161655426     0.4046407222     -0.2554223060     -0.0299943065     -0.0217450356     46.4078598022     77.8394012451     -42.3390121459
125 100    1   24     -0.5937922477     -9.7161655426     0.4046407222     -0.2554223060     -0.0299943065     -0.0217450356     46.4078598022     77.8394012451     -42.3390121459
126  52    1   25     -0.5818206787     -9.7353200912     0.4070350170     -0.2745973587     -0.0246679019     -0.0094943084     46.4078598022     77.8394012451     -42.3390121459
127   4    1   25     -0.6967482089     -9.7089824676     0.3543598890     -0.2825869560     -0.0281300592     -0.0249408769     46.4078598022     77.8394012451     -42.3390121459
127 212    0   27     -0.6967482089     -9.7089824676     0.3543598890     -0.2825869560     -0.0281300592     -0.0249408769     46.4078598022     77.8394012451     -42.3390121459
128 164    0   24     -0.5985808849     -9.7305316925     0.5435114860     -0.2985661506     -0.0579579257     -0.0289356803     46.4078598022     77.8394012451     -42.3390121459
129 116    0   22     -0.5866093158     -9.7041940689     0.6488616943     -0.3068220853     -0.0598221588     -0.0473117685     45.5322418212     78.7179489135     -41.8329696655
130  69    0   18     -0.5866093158     -9.7041940689     0.6488616943     -0.3068220853     -0.0598221588     -0.0473117685     45.5322418212     78.7179489135     -41.8329696655
131  22    0   15     -0.5650603771     -9.7832069396     0.5099909305     -0.3092189788     -0.0779319334     -0.0451812076     45.5322418212     78.7179489135     -41.8329696655
131 230    0   10     -0.5363285064     -9.7975721359     0.3878804397     -0.3012293577     -0.0835246562     -0.0425180053     45.5322418212     78.7179489135     -41.8329696655
132 183    0    4     -0.5363285064     -9.7975721359     0.3878804397     -0.3012293577     -0.0835246562     -0.0425180053     45.5322418212     78.7179489135     -41.8329696655
133 135    0    2     -0.5674547195     -9.7879953384     0.3136564254     -0.2812553596     -0.0784645748     -0.0462464904     45.5322418212     78.7179489135     -41.8329696655
134  89    0    0     -0.4980193138     -9.7760238647     0.2897131729     -0.2857827949     -0.0864541816     -0.0584972190     45.5322418212     78.7179489135     -41.8329696655
135  41    0    0     -0.4980193138     -9.7760238647     0.2897131729     -0.2857827949     -0.0864541816     -0.0584972190     45.5322418212     78.7179489135     -41.8329696655
135 250    0    0     -0.5339341640     -9.6395473480     0.2992904472     -0.2990987777     -0.0896500205     -0.0603614568     45.5322418212     78.7179489135     -41.8329696655
136 202    0    0     -0.4980193138     -9.6922225952     0.2490096569     -0.3251981735     -0.0845899391     -0.0465128135     45.5322418212     78.7179489135     -41.8329696655
137 155    0    0     -0.4980193138     -9.6922225952     0.2490096569     -0.3251981735     -0.0845899391     -0.0465128135     45.5322418212     78.7179489135     -41.8329696655
138 108    0    0     -0.4956250190     -9.7664461135     0.2178834438     -0.3270624160     -0.0800624942     -0.0387895250     46.9332313537     78.3665313720     -42.5076942443
139  61    0    0     -0.4956250190     -9.7760238647     0.2059118509     -0.3305245637     -0.0720728874     -0.0326641607     46.9332313537     78.3665313720     -42.5076942443
140  13    0    0     -0.4956250190     -9.7760238647     0.2059118509     -0.3305245637     -0.0720728874     -0.0326641607     46.9332313537     78.3665313720     -42.5076942443
140 221    0    0     -0.5123852729     -9.8263044357     0.1987288665     -0.3078873634     -0.0707412910     -0.0310662412     46.9332313537     78.3665313720     -42.5076942443
141 174    0    0     -0.5363285064     -9.8430643081     0.2035175085     -0.2650098323     -0.0718065643     -0.0403874444     46.9332313537     78.3665313720     -42.5076942443
142 126    0    0     -0.5363285064     -9.8430643081     0.2035175085     -0.2650098323     -0.0718065643     -0.0403874444     46.9332313537     78.3665313720     -42.5076942443
143  79    0    0     -0.5123852729     -9.7688407897     0.1819685935     -0.2421062946     -0.0734044933     -0.0622256994     46.9332313537     78.3665313720     -42.5076942443
144  32    0    0     -0.5099909305     -9.7161655426     0.2274607658     -0.2389104366     -0.0766003227     -0.0859281921     46.9332313537     78.3665313720     -42.5076942443
144 240    0    0     -0.5099909305     -9.7161655426     0.2274607658     -0.2389104366     -0.0766003227     -0.0859281921     46.9332313537     78.3665313720     -42.5076942443
145 193    0    0     -0.4716817855     -9.7568693161     0.1508424043     -0.2578191757     -0.1026997089     -0.0888577079     48.1590995788     78.1908187866     -42.6763763427
146 146    0    0     -0.5123852729     -9.7640523910     0.1364764571     -0.2447694778     -0.1072271466     -0.0896566772     48.1590995788     78.1908187866     -42.6763763427
147  99    0    0     -0.5123852729     -9.7640523910     0.1364764571     -0.2447694778     -0.1072271466     -0.0896566772     48.1590995788     78.1908187866     -42.6763763427
148  51    0    0     -0.4285839557     -9.7808122634     0.2107004880     -0.2298555612     -0.1264021992     -0.0747427415     48.1590995788     78.1908187866     -42.6763763427
149   4    0    0     -0.3878804397     -9.7041940689     0.2178834438     -0.2511611461     -0.1160157203     -0.0758080244     48.1590995788     78.1908187866     -42.6763763427
149 212    0    0     -0.3878804397     -9.7041940689     0.2178834438     -0.2511611461     -0.1160157203     -0.0758080244     48.1590995788     78.1908187866     -42.6763763427
150 165    0    0     -0.4022463798     -9.7496862411     0.1771799468     -0.2879133415     -0.0952427387     -0.0723458576     48.1590995788     78.1908187866     -42.6763763427
151 117    0    0     -0.3998520660     -9.7784175872     0.1628140068     -0.3004304170     -0.0880520915     -0.0616930580     48.1590995788     78.1908187866     -42.6763763427
152  69    0    0     -0.3998520660     -9.7784175872     0.1628140068     -0.3004304170     -0.0880520915     -0.0616930580     48.1590995788     78.1908187866     -42.6763763427
153  21    0    0     -0.3711201906     -9.7903900146     0.1508424043     -0.2916418266     -0.0776656150     -0.0483770513     48.1590995788     78.8936614990     -41.6642875671
153 229    0    0     -0.3830918121     -9.7879953384     0.1412650966     -0.2847175121     -0.0667464828     -0.0318652033     48.1590995788     78.8936614990     -41.6642875671
154 182    0    0     -0.3830918121     -9.7879953384     0.1412650966     -0.2847175121     -0.0667464828     -0.0318652033     48.1590995788     78.8936614990     -41.6642875671
155 135    0    0     -0.3830918121     -9.7616577148     0.1628140068     -0.2825869560     -0.0638169670     -0.0214787149     48.1590995788     78.8936614990     -41.6642875671
156  87    0    0     -0.3878804397     -9.7664461135     0.1125332117     -0.2791247844     -0.0606211233     -0.0092279872     48.1590995788     78.8936614990     -41.6642875671
157  40    0    0     -0.3878804397     -9.7664461135     0.1125332117     -0.2791247844     -0.0606211233     -0.0092279872     48.1590995788     78.8936614990     -41.6642875671
157 249    0    0     -0.3926690864     -9.7832069396     0.1077445626     -0.2642108440     -0.0606211233     0.0006258582     48.1590995788     78.8936614990     -41.6642875671
158 201    0    0     -0.4309782505     -9.7832069396     0.1292934894     -0.2535580396     -0.0603548049     0.0080828218     48.1590995788     78.8936614990     -41.6642875671
159 153    0    0     -0.4309782505     -9.7832069396     0.1292934894     -0.2535580396     -0.0603548049     0.0080828218     48.1590995788     78.8936614990     -41.6642875671
160 105    0    0     -0.4333725929     -9.7568693161     0.1005615949     -0.2506285190     -0.0627516794     -0.0039015846     45.5322418212     78.3665313720     -41.1582412719
161  57    0    0     -0.4357668876     -9.6922225952     0.1149275422     -0.2567538976     -0.0683444070     -0.0270714402     45.5322418212     78.3665313720     -41.1582412719
162  10    0    0     -0.4357668876     -9.6922225952     0.1149275422     -0.2567538976     -0.0683444070     -0.0270714402     45.5322418212     78.3665313720     -41.1582412719
162 219    0    0     -0.4405555725     -9.6826448440     0.0861956501     -0.2836522579     -0.0723392057     -0.0515728950     45.5322418212     78.3665313720     -41.1582412719
163 172    0    0     -0.3806974601     -9.6515188217     0.0838013267     -0.3108168840     -0.0797961711     -0.0720795440     45.5322418212     78.3665313720     -41.1582412719
164 124    0    0     -0.3806974601     -9.6515188217     0.0838013267     -0.3108168840     -0.0797961711     -0.0720795440     45.5322418212     78.3665313720     -41.1582412719
165  77    0    0     -0.4118237018     -9.7903900146     0.0742240333     -0.3270624160     -0.0816604137     -0.0811344337     45.5322418212     78.3665313720     -41.1582412719
166  30    0    0     -0.4022463798     -9.7879953384     0.0646467447     -0.3212033748     -0.0867204952     -0.0872597885     45.5322418212     78.3665313720     -41.1582412719
166 239    0    0     -0.4022463798     -9.7879953384     0.0646467447     -0.3212033748     -0.0867204952     -0.0872597885     45.5322418212     78.3665313720     -41.1582412719
167 192    0    0     -0.3998520660     -9.7544746398     0.0167602658     -0.3161432743     -0.0936448192     -0.0880587577     45.5322418212     78.3665313720     -41.1582412719
168 145    0    0     -0.3902747631     -9.7879953384     -0.0239432382     -0.3222686767     -0.1029660224     -0.0944504356     46.4078598022     78.8936614990     -40.6521987915
169  98    0    0     -0.3902747631     -9.7879953384     -0.0239432382     -0.3222686767     -0.1029660224     -0.0944504356     46.4078598022     78.8936614990     -40.6521987915
170  50    0    0     -0.3639371871     -9.7592630386     -0.0550694465     -0.3124147891     -0.1327938914     -0.0904556369     46.4078598022     78.8936614990     -40.6521987915
171   3    0    0     -0.2346437215     -9.8119382858     -0.0215489125     -0.3145453691     -0.1413161277     -0.0803354644     46.4078598022     78.8936614990     -40.6521987915
171 212    0    0     -0.2346437215     -9.8119382858     -0.0215489125     -0.3145453691     -0.1413161277     -0.0803354644     46.4078598022     78.8936614990     -40.6521987915
172 165    0    0     -0.2825301933     -9.8526420593     -0.0646467447     -0.3137464046     -0.1767367124     -0.0547687339     46.4078598022     78.8936614990     -40.6521987915
173 118    0    0     -0.1939402198     -9.7568693161     -0.0550694465     -0.2959029674     -0.2158857822     -0.0228103160     46.4078598022     78.8936614990     -40.6521987915
174  71    0    0     -0.1939402198     -9.7568693161     -0.0550694465     -0.2959029674     -0.2158857822     -0.0228103160     46.4078598022     78.8936614990     -40.6521987915
175  23    0    0     -0.4884420394     -9.8502473831     -0.0933786296     -0.2748636722     -0.1525015830     -0.0449148845     46.4078598022     78.8936614990     -40.6521987915
175 232    0    0     -0.4597101688     -9.8143329620     -0.1029559254     -0.2231975555     -0.2089614629     -0.0116248691     46.2327384948     77.3122711181     -40.4835166931
176 185    0    0     -0.4597101688     -9.8143329620     -0.1029559254     -0.2231975555     -0.2089614629     -0.0116248691     46.2327384948     77.3122711181     -40.4835166931
177 138    0    0     -0.2537982940     -9.7592630386     -0.0694353866     -0.1843148231     -0.2361261129     -0.0086953468     46.2327384948     77.3122711181     -40.4835166931
178  92    0    0     -0.2873188495     -9.7377147674     -0.0454921483     -0.1747272968     -0.2294681072     -0.0150870313     46.2327384948     77.3122711181     -40.4835166931
179  45    0    0     -0.2873188495     -9.7377147674     -0.0454921483     -0.1747272968     -0.2294681072     -0.0150870313     46.2327384948     77.3122711181     -40.4835166931
179 254    0    0     -0.2657699346     -9.7425031661     -0.0095772953     -0.1816516017     -0.2180163383     -0.0188155155     46.2327384948     77.3122711181     -40.4835166931
180 208    0    0     -0.2537982940     -9.7377147674     0.0000000000     -0.2125447273     -0.1988412857     -0.0313325595     46.2327384948     77.3122711181     -40.4835166931
181 160    0    0     -0.2537982940     -9.7377147674     0.0000000000     -0.2125447273     -0.1988412857     -0.0313325595     46.2327384948     77.3122711181     -40.4835166931
182 112    0    0     -0.2083061695     -9.7688407897     -0.0263375616     -0.2522264480     -0.1738071918     -0.0425180053     46.2327384948     77.3122711181     -40.4835166931
183  65    0    0     -0.3112620830     -9.8310928344     -0.0909842967     -0.2650098323     -0.1602248573     -0.0385232019     45.0068702697     77.1365661621     -41.3269233703
184  18    0    0     -0.3112620830     -9.8310928344     -0.0909842967     -0.2650098323     -0.1602248573     -0.0385232019     45.0068702697     77.1365661621     -41.3269233703
184 226    0    0     -0.3016848087     -9.7784175872     -0.0622524166     -0.2362472534     -0.1809978389     -0.0193481540     45.0068702697     77.1365661621     -41.3269233703
185 179    0    0     -0.2729529142     -9.7856006622     -0.0670410633     -0.1949676132     -0.1959117698     -0.0097606287     45.0068702697     77.1365661621     -41.3269233703
186 132    0    0     -0.2729529142     -9.7856006622     -0.0670410633     -0.1949676132     -0.1959117698     -0.0097606287     45.0068702697     77.1365661621     -41.3269233703
187  85    0    0     -0.2777415513     -9.7760238647     -0.0071829710     -0.1781894588     -0.1754051208     -0.0169512724     45.0068702697     77.1365661621     -41.3269233703
188  37    0    0     -0.2466153383     -9.7784175872     0.0335205316     -0.1859127235     -0.1596922302     -0.0025699834     45.0068702697     77.1365661621     -41.3269233703
188 246    0    0     -0.2466153383     -9.7784175872     0.0335205316     -0.1859127235     -0.1596922302     -0.0025699834     45.0068702697     77.1365661621     -41.3269233703
189 199    0    0     -0.2370380401     -9.7185602188     0.0167602658     -0.2016256093     -0.1319949150     -0.0052331852     45.0068702697     77.1365661621     -41.3269233703
190 151    0    0     -0.2921074867     -9.7712354660     -0.0119716191     -0.2231975555     -0.0904489707     -0.0193481540     47.4586067199     79.2450790405     -40.3148345947
191 104    0    0     -0.2921074867     -9.7712354660     -0.0119716191     -0.2231975555     -0.0904489707     -0.0193481540     47.4586067199     79.2450790405     -40.3148345947
192  57    0    0     -0.2968961238     -9.7568693161     -0.0143659424     -0.2293229103     -0.0718065643     -0.0201471138     47.4586067199     79.2450790405     -40.3148345947
193   9    0    0     -0.3280223608     -9.7975721359     -0.0023943238     -0.2298555612     -0.0656812095     -0.0076300668     47.4586067199     79.2450790405     -40.3148345947
193 217    0    0     -0.3280223608     -9.7975721359     -0.0023943238     -0.2298555612     -0.0656812095     -0.0076300668     47.4586067199     79.2450790405     -40.3148345947
194 170    0    0     -0.3304166793     -9.7736291885     0.0000000000     -0.2168058872     -0.0608874416     -0.0017710235     47.4586067199     79.2450790405     -40.3148345947
195 121    0    0     -0.3256280183     -9.7257432937     0.0526751232     -0.2186701059     -0.0582242441     -0.0062984657     47.4586067199     79.2450790405     -40.3148345947
196  73    0    0     -0.3256280183     -9.7257432937     0.0526751232     -0.2186701059     -0.0582242441     -0.0062984657     47.4586067199     79.2450790405     -40.3148345947
197  26    0    0     -0.3352053165     -9.7257432937     0.0167602658     -0.2378451585     -0.0619527244     -0.0113585484     47.4586067199     79.2450790405     -40.3148345947
197 234    0    0     -0.3208393812     -9.7879953384     0.0047886476     -0.2474326848     -0.0630179977     -0.0084290275     46.2327384948     77.3122711181     -40.8208808898
198 187    0    0     -0.3208393812     -9.7879953384     0.0047886476     -0.2474326848     -0.0630179977     -0.0084290275     46.2327384948     77.3122711181     -40.8208808898
199 139    0    0     -0.3519655704     -9.8239097595     -0.0239432382     -0.2330513954     -0.0590231990     -0.0039015846     46.2327384948     77.3122711181     -40.8208808898
200  92    0    0     -0.3375996351     -9.7903900146     0.0047886476     -0.2223985910     -0.0590231990     -0.0129564702     46.2327384948     77.3122711181     -40.8208808898
201  44    0    0     -0.3375996351     -9.7903900146     0.0047886476     -0.2223985910     -0.0590231990     -0.0129564702     46.2327384948     77.3122711181     -40.8208808898
201 252    0    0     -0.3375996351     -9.7209539413     0.0407035017     -0.2058867454     -0.0646159267     -0.0241419172     46.2327384948     77.3122711181     -40.8208808898
202 205    0    0     -0.3519655704     -9.7640523910     0.0023943238     -0.2077509880     -0.0686107254     -0.0249408769     46.2327384948     77.3122711181     -40.8208808898
203 157    0    0     -0.3519655704     -9.7640523910     0.0023943238     -0.2077509880     -0.0686107254     -0.0249408769     46.2327384948     77.3122711181     -40.8208808898
204 109    0    0     -0.3399939537     -9.7616577148     0.0430978250     -0.2082836389     -0.0696760082     -0.0355936813     46.2327384948     77.3122711181     -40.8208808898
205  62    0    0     -0.3256280183     -9.7233486175     0.0574637699     -0.2210669994     -0.0694096946     -0.0462464904     46.2327384948     77.3122711181     -40.8208808898
206  14    0    0     -0.3256280183     -9.7233486175     0.0574637699     -0.2210669994     -0.0694096946     -0.0462464904     46.2327384948     77.3122711181     -40.8208808898
206 223    0    0     -0.3543598890     -9.7808122634     0.0047886476     -0.2461010932     -0.0712739276     -0.0505076122     47.2834815979     77.6636886596     -40.8208808898
207 175    0    0     -0.3375996351     -9.7233486175     0.0502807998     -0.2564875841     -0.0752687358     -0.0720795440     47.2834815979     77.6636886596     -40.8208808898
208 128    0    0     -0.3375996351     -9.7233486175     0.0502807998     -0.2564875841     -0.0752687358     -0.0720795440     47.2834815979     77.6636886596     -40.8208808898
209  80    0    0     -0.3040791034     -9.7640523910     -0.0215489125     -0.2636782169     -0.0800624942     -0.0877924346     47.2834815979     77.6636886596     -40.8208808898
210  33    0    0     -0.2130948066     -9.9340486526     -0.0311262083     -0.2538243770     -0.1591595888     -0.0406537628     47.2834815979     77.6636886596     -40.8208808898
210 241    0    0     -0.2130948066     -9.9340486526     -0.0311262083     -0.2538243770     -0.1591595888     -0.0406537628     47.2834815979     77.6636886596     -40.8208808898
211 194    0    0     -0.1676026582     -9.7257432937     -0.0071829710     -0.2221322536     -0.2049666404     -0.0198807945     47.2834815979     77.6636886596     -40.8208808898
212 147    0    0     -0.4405555725     -9.7736291885     0.0263375616     -0.2242628335     -0.1623554229     -0.0553013753     47.2834815979     77.6636886596     -40.8208808898
213 100    0    0     -0.4405555725     -9.7736291885     0.0263375616     -0.2242628335     -0.1623554229     -0.0553013753     47.2834815979     77.6636886596     -40.8208808898
214  53    0    0     -0.2897131729     -9.7496862411     0.0047886476     -0.2375788450     -0.1793999099     -0.0443822479     47.2834815979     78.0151138305     -40.1461563110
215   5    0    0     -0.4166123390     -9.8478536605     -0.0167602658     -0.2333177089     -0.1722092628     -0.0481107282     47.2834815979     78.0151138305     -40.1461563110
215 214    0    0     -0.4166123390     -9.8478536605     -0.0167602658     -0.2333177089     -0.1722092628     -0.0481107282     47.2834815979     78.0151138305     -40.1461563110
216 167    0    0     -0.2202777862     -9.8263044357     0.0263375616     -0.1896412086     -0.2169510602     -0.0164186334     47.2834815979     78.0151138305     -40.1461563110
217 120    0    0     -0.2442210197     -9.7903900146     -0.0215489125     -0.1568838357     -0.2060319423     -0.0238755965     47.2834815979     78.0151138305     -40.1461563110
218  73    0    0     -0.2442210197     -9.7903900146     -0.0215489125     -0.1568838357     -0.2060319423     -0.0238755965     47.2834815979     78.0151138305     -40.1461563110
219  26    0    0     -0.2035175085     -9.7832069396     0.0407035017     -0.1283875703     -0.1783346414     -0.0025699834     47.2834815979     78.0151138305     -40.1461563110
219 234    0    0     -0.2250664234     -9.6898279190     0.0885899734     -0.1374424695     -0.1210757970     -0.0105595886     47.2834815979     78.0151138305     -40.1461563110
220 187    0    0     -0.2250664234     -9.6898279190     0.0885899734     -0.1374424695     -0.1210757970     -0.0105595886     47.2834815979     78.0151138305     -40.1461563110
221 139    0    0     -0.2561926364     -9.6443357467     0.1077445626     -0.1680692672     -0.0704749679     -0.0126901507     47.2834815979     78.0151138305     -41.1582412719
222  92    0    0     -0.2729529142     -9.7472915649     0.1173218607     -0.2133437156     -0.0587568807     0.0038217000     47.2834815979     78.0151138305     -41.1582412719
223  45    0    0     -0.2729529142     -9.7472915649     0.1173218607     -0.2133437156     -0.0587568807     0.0038217000     47.2834815979     78.0151138305     -41.1582412719
223 253    0    0     -0.2849245071     -9.7760238647     0.0838013267     -0.2479653358     -0.0515662384     0.0072838616     47.2834815979     78.0151138305     -41.1582412719
224 206    0    0     -0.2561926364     -9.7401084899     0.0838013267     -0.2599497318     -0.0430439949     0.0134092259     47.2834815979     78.0151138305     -41.1582412719
225 158    0    0     -0.2561926364     -9.7401084899     0.0838013267     -0.2599497318     -0.0430439949     0.0134092259     47.2834815979     78.0151138305     -41.1582412719
226 110    0    0     -0.2705585718     -9.7664461135     0.0957729530     -0.2841848850     -0.0273311018     0.0429707622     47.2834815979     78.0151138305     -41.1582412719
227  63    0    0     -0.2705585718     -9.7209539413     0.0981672668     -0.3254644870     -0.0134824538     0.0837177467     47.2834815979     78.0151138305     -41.1582412719
228  16    0    0     -0.2705585718     -9.7209539413     0.0981672668     -0.3254644870     -0.0134824538     0.0837177467     47.2834815979     78.0151138305     -41.1582412719
228 224    0    0     -0.3088677406     -9.7161655426     0.1197161788     -0.3568902492     -0.0078897290     0.1332533121     46.7581100463     79.2450790405     -39.9774742126
229 177    0    0     -0.4237952709     -9.8167276382     -0.0694353866     -0.3510312557     0.0283298063     0.1476345777     46.7581100463     79.2450790405     -39.9774742126
230 129    0    0     -0.4237952709     -9.8167276382     -0.0694353866     -0.3510312557     0.0283298063     0.1476345777     46.7581100463     79.2450790405     -39.9774742126
231  82    0    0     -0.4884420394     -9.8670082092     -0.1005615949     -0.2980335235     0.0008988344     0.1636137962     46.7581100463     79.2450790405     -39.9774742126
232  33    0    0     -0.4908363342     -9.8071498870     -0.0215489125     -0.2229312419     -0.0305269432     0.1460366725     46.7581100463     79.2450790405     -39.9774742126
232 242    0    0     -0.4908363342     -9.8071498870     -0.0215489125     -0.2229312419     -0.0305269432     0.1460366725     46.7581100463     79.2450790405     -39.9774742126
233 194    0    0     -0.4908363342     -9.7544746398     0.0215489125     -0.1901738548     -0.0241352605     0.1260626554     46.7581100463     79.2450790405     -39.9774742126
234 147    0    0     -0.4836534023     -9.7017993927     0.0526751232     -0.2231975555     -0.0198741378     0.1345849037     46.7581100463     79.2450790405     -39.9774742126
235  99    0    0     -0.4836534023     -9.7017993927     0.0526751232     -0.2231975555     -0.0198741378     0.1345849037     46.7581100463     79.2450790405     -39.9774742126
236  52    0    0     -0.6153411865     -9.7568693161     -0.0478864765     -0.2833858966     -0.0140150928     0.1335196256     46.7581100463     79.2450790405     -39.9774742126
237   4    0    0     -0.6440730571     -9.7664461135     -0.0766183614     -0.2652761459     -0.0315922260     0.1092844848     47.2834815979     78.0151138305     -41.4956054687
237 213    0    0     -0.6440730571     -9.7664461135     -0.0766183614     -0.2652761459     -0.0315922260     0.1092844848     47.2834815979     78.0151138305     -41.4956054687
238 166    0    0     -0.6464673995     -9.7281370162     -0.0239432382     -0.2088162660     -0.0531641578     0.0613468599     47.2834815979     78.0151138305     -41.4956054687
239 118    0    0     -0.6153411865     -9.6898279190     0.0311262083     -0.1915054512     -0.0627516794     0.0075501813     47.2834815979     78.0151138305     -41.4956054687
240  71    0    0     -0.6153411865     -9.6898279190     0.0311262083     -0.1915054512     -0.0627516794     0.0075501813     47.2834815979     78.0151138305     -41.4956054687
241  23    0    0     -0.6392844200     -9.7927837371     -0.0047886476     -0.2157405853     -0.0688770484     -0.0249408769     47.2834815979     78.0151138305     -41.4956054687
241 232    0    0     -0.6368901252     -9.8334875106     -0.0191545906     -0.2088162660     -0.0744697666     -0.0595624971     47.2834815979     78.0151138305     -41.4956054687
242 185    0    0     -0.6368901252     -9.8334875106     -0.0191545906     -0.2088162660     -0.0744697666     -0.0595624971     47.2834815979     78.0151138305     -41.4956054687
243 137    0    0     -0.6153411865     -9.6970109939     0.0191545906     -0.1851137733     -0.0851225757     -0.1048369288     47.2834815979     78.0151138305     -41.4956054687
244  90    0    0     -0.5770320415     -9.6563072204     0.0311262083     -0.2010929822     -0.0965743446     -0.1418554210     49.0347213745     78.3665313720     -40.4835166931
245  43    0    0     -0.5770320415     -9.6563072204     0.0311262083     -0.2010929822     -0.0965743446     -0.1418554210     49.0347213745     78.3665313720     -40.4835166931
245 251    0    0     -0.5483001708     -9.7496862411     -0.0023943238     -0.2285239458     -0.1064281940     -0.1671558475     49.0347213745     78.3665313720     -40.4835166931
246 204    0    0     -0.4932306766     -9.7736291885     0.0335205316     -0.2223985910     -0.1101566672     -0.1775423288     49.0347213745     78.3665313720     -40.4835166931
247 157    0    0     -0.4932306766     -9.7736291885     0.0335205316     -0.2223985910     -0.1101566672     -0.1775423288     49.0347213745     78.3665313720     -40.4835166931
248 111    0    0     -0.4142179965     -9.8167276382     0.0311262083     -0.2263934135     -0.1240053176     -0.1695527315     49.0347213745     78.3665313720     -40.4835166931
249  64    0    0     -0.4022463798     -9.7448978424     0.0287318849     -0.2279913187     -0.1311959624     -0.1567693471     49.0347213745     78.3665313720     -40.4835166931
250  17    0    0     -0.3830918121     -9.7520809173     0.0478864765     -0.2351819515     -0.1343917965     -0.1498450279     49.0347213745     78.3665313720     -40.4835166931
250 226    0    0     -0.3830918121     -9.7520809173     0.0478864765     -0.2351819515     -0.1343917965     -0.1498450279     49.0347213745     78.3665313720     -40.4835166931
251 179    0    0     -0.3806974601     -9.7616577148     0.0287318849     -0.2373125314     -0.1367886781     -0.1514429473     47.9839782714     77.6636886596     -41.1582412719
252 132    0    0     -0.3687258243     -9.8071498870     0.0191545906     -0.2370461940     -0.1322612524     -0.1514429473     47.9839782714     77.6636886596     -41.1582412719
253  85    0    0     -0.3687258243     -9.8071498870     0.0191545906     -0.2370461940     -0.1322612524     -0.1514429473     47.9839782714     77.6636886596     -41.1582412719
254  38    0    0     -0.5243568897     -9.7496862411     -0.0215489125     -0.2314534664     -0.1365223646     -0.1575683212     47.9839782714     77.6636886596     -41.1582412719
254 247    0    0     -0.2322494029     -9.7185602188     0.0502807998     -0.2474326848     -0.2486431598     -0.0619593811     47.9839782714     77.6636886596     -41.1582412719
255 200    0    0     -0.2322494029     -9.7185602188     0.0502807998     -0.2474326848     -0.2486431598     -0.0619593811     47.9839782714     77.6636886596     -41.1582412719
  0 153    0    0     -0.2897131729     -9.7616577148     0.0047886476     -0.2397094011     -0.2164184093     -0.0872597885     47.9839782714     77.6636886596     -41.1582412719
  1 106    0    0     -0.2298550844     -9.7760238647     0.0071829710     -0.2285239458     -0.2185489892     -0.0747427415     47.9839782714     77.6636886596     -41.1582412719
  2  58    0    0     -0.2298550844     -9.7760238647     0.0071829710     -0.2285239458     -0.2185489892     -0.0747427415     47.9839782714     77.6636886596     -41.1582412719
  3  10    0    0     -0.1963345432     -9.7808122634     0.0263375616     -0.2117457866     -0.1956454467     -0.0598288154     46.4078598022     78.5422439575     -42.0016479492
  3 219    0    0     -0.1699969768     -9.7975721359     0.0454921483     -0.2128110647     -0.1471751785     -0.0478444099     46.4078598022     78.5422439575     -42.0016479492
  4 171    0    0     -0.1699969768     -9.7975721359     0.0454921483     -0.2128110647     -0.1471751785     -0.0478444099     46.4078598022     78.5422439575     -42.0016479492
  5 123    0    0     -0.2274607658     -9.7353200912     0.0766183614     -0.2138763427     -0.0896500205     -0.0531708145     46.4078598022     78.5422439575     -42.0016479492
  6  76    0    0     -0.2561926364     -9.8023614883     0.0311262083     -0.2255944252     -0.0648822402     -0.0473117685     46.4078598022     78.5422439575     -42.0016479492
  7  28    0    0     -0.2561926364     -9.8023614883     0.0311262083     -0.2255944252     -0.0648822402     -0.0473117685     46.4078598022     78.5422439575     -42.0016479492
  7 236    0    0     -0.2298550844     -9.7712354660     0.0407035017     -0.2170722007     -0.0555610418     -0.0329304814     46.4078598022     78.5422439575     -42.0016479492
  8 188    0    0     -0.2490096569     -9.8454589843     0.0191545906     -0.2136100292     -0.0414460706     0.0022237784     46.4078598022     78.5422439575     -42.0016479492
  9 140    0    0     -0.2490096569     -9.8454589843     0.0191545906     -0.2136100292     -0.0414460706     0.0022237784     46.4078598022     78.5422439575     -42.0016479492
 10  91    0    0     -0.3064734458     -9.8813743591     -0.0383091812     -0.1667376756     -0.0334564685     0.0309863567     45.7073669433     78.8936614990     -40.3148345947
 11  44    0    0     -0.3016848087     -9.7281370162     0.0909842967     -0.1017555594     -0.0297279834     0.0432370853     45.7073669433     78.8936614990     -40.3148345947    
