# Supplementary material for: A localization method for wireless capsule endoscopy using side wall cameras and IMU sensor
Source: Sci Rep. 2021 May 27;11:11204. doi: 10.1038/s41598-021-90523-w (PMC8160358; doi:10.1038/s41598-021-90523-w)
Supplement: Supplementary file 1 — Supplementary Information. [file 41598_2021_90523_MOESM1_ESM.zip › data/T_6]

 43  96    0    0     -0.3256280183     -9.7401084899     -0.3136564254     -0.1872443199     -0.0624853610     -0.0086953468     23.6417407989     75.7308883666     -51.4478034973
 44  48    0    0     -0.3112620830     -9.7640523910     -0.2921074867     -0.2112131357     -0.0648822402     -0.0212123966     23.6417407989     75.7308883666     -51.4478034973
 45   1    0    0     -0.3112620830     -9.7640523910     -0.2921074867     -0.2112131357     -0.0648822402     -0.0212123966     23.6417407989     75.7308883666     -51.4478034973
 45 209    0    0     -0.2873188495     -9.7760238647     -0.3447826147     -0.2269260406     -0.0648822402     -0.0230766344     23.6417407989     75.7308883666     -51.4478034973
 46 162    0    0     -0.2968961238     -9.7616577148     -0.3495712518     -0.2130774021     -0.0611537647     -0.0145543909     25.7432289123     76.7851409912     -51.4478034973
 47 115    0    0     -0.2968961238     -9.7616577148     -0.3495712518     -0.2130774021     -0.0611537647     -0.0145543909     25.7432289123     76.7851409912     -51.4478034973
 48  68    0    0     -0.3016848087     -9.7401084899     -0.3040791034     -0.2026908874     -0.0630179977     -0.0100269484     25.7432289123     76.7851409912     -51.4478034973
 49  19    0    0     -0.3232336997     -9.7496862411     -0.2825301933     -0.2189364194     -0.0659475278     -0.0105595886     25.7432289123     76.7851409912     -51.4478034973
 49 228    0    0     -0.3232336997     -9.7496862411     -0.2825301933     -0.2189364194     -0.0659475278     -0.0105595886     25.7432289123     76.7851409912     -51.4478034973
 50 181    0    0     -0.3232336997     -9.7425031661     -0.2633756160     -0.2442368507     -0.0632843255     -0.0116248691     25.7432289123     76.7851409912     -51.4478034973
 51 134    0    0     -0.3112620830     -9.7329254150     -0.2921074867     -0.2660751104     -0.0654148817     -0.0140217518     25.7432289123     76.7851409912     -51.4478034973
 52  86    0    0     -0.3112620830     -9.7329254150     -0.2921074867     -0.2660751104     -0.0654148817     -0.0140217518     25.7432289123     76.7851409912     -51.4478034973
 53  39    0    0     -0.3112620830     -9.7065887451     -0.3232336997     -0.2775268554     -0.0694096946     -0.0292019987     25.7432289123     76.7851409912     -51.4478034973
 53 247    0    0     -0.3112620830     -9.7544746398     -0.3591485500     -0.2823206138     -0.0683444070     -0.0414527320     25.7432289123     75.3794631958     -51.7851676940
 54 200    0    0     -0.3112620830     -9.7544746398     -0.3591485500     -0.2823206138     -0.0683444070     -0.0414527320     25.7432289123     75.3794631958     -51.7851676940
 55 152    0    0     -0.2921074867     -9.8119382858     -0.3783031463     -0.2740647315     -0.0710076093     -0.0454475307     25.7432289123     75.3794631958     -51.7851676940
 56 105    0    0     -0.2777415513     -9.7616577148     -0.3543598890     -0.2508948326     -0.0688770484     -0.0390558481     25.7432289123     75.3794631958     -51.7851676940
 57  58    0    0     -0.2777415513     -9.7616577148     -0.3543598890     -0.2508948326     -0.0688770484     -0.0390558481     25.7432289123     75.3794631958     -51.7851676940
 58  10    0    0     -0.2753472328     -9.7568693161     -0.3399939537     -0.2378451585     -0.0670128107     -0.0300009608     25.7432289123     75.3794631958     -51.7851676940
 58 218    0    0     -0.2609812974     -9.7784175872     -0.3495712518     -0.2309208393     -0.0683444070     -0.0233429551     25.7432289123     75.3794631958     -51.7851676940
 59 171    0    0     -0.2609812974     -9.7784175872     -0.3495712518     -0.2309208393     -0.0683444070     -0.0233429551     25.7432289123     75.3794631958     -51.7851676940
 60 124    0    0     -0.2968961238     -9.7927837371     -0.3447826147     -0.2223985910     -0.0627516794     -0.0177502336     25.7432289123     75.3794631958     -51.7851676940
 61  77    0    0     -0.2992904472     -9.7616577148     -0.3663315296     -0.2202680349     -0.0616864013     -0.0302672815     25.5681037902     77.3122711181     -52.2912101745
 62  30    0    0     -0.2992904472     -9.7616577148     -0.3663315296     -0.2202680349     -0.0616864013     -0.0302672815     25.5681037902     77.3122711181     -52.2912101745
 62 238    0    0     -0.2609812974     -9.7520809173     -0.3232336997     -0.2231975555     -0.0635506439     -0.0425180053     25.5681037902     77.3122711181     -52.2912101745
 63 191    0    0     -0.2490096569     -9.8071498870     -0.3447826147     -0.2208006620     -0.0640832853     -0.0217450356     25.5681037902     77.3122711181     -52.2912101745
 64 144    0    0     -0.2490096569     -9.8071498870     -0.3447826147     -0.2208006620     -0.0640832853     -0.0217450356     25.5681037902     77.3122711181     -52.2912101745
 65  96    0    0     -0.2921074867     -9.7353200912     -0.3016848087     -0.2080173015     -0.0608874416     0.0040880198     25.5681037902     77.3122711181     -52.2912101745
 66  48    0    0     -0.3088677406     -9.7664461135     -0.3328109979     -0.2208006620     -0.0600884819     0.0030227396     25.5681037902     77.3122711181     -52.2912101745
 67   0    0    0     -0.3088677406     -9.7664461135     -0.3328109979     -0.2208006620     -0.0600884819     0.0030227396     25.5681037902     77.3122711181     -52.2912101745
 67 207    0    0     -0.3232336997     -9.7305316925     -0.3256280183     -0.2405083656     -0.0630179977     -0.0121575093     25.5681037902     77.3122711181     -52.2912101745
 68 160    0    0     -0.3064734458     -9.7520809173     -0.3328109979     -0.2761952638     -0.0664801645     -0.0398548107     24.6924839019     76.4337234497     -51.4478034973
 69 113    0    0     -0.3064734458     -9.7520809173     -0.3328109979     -0.2761952638     -0.0664801645     -0.0398548107     24.6924839019     76.4337234497     -51.4478034973
 70  65    0    0     -0.3136564254     -9.7377147674     -0.3136564254     -0.2905765533     -0.0742034435     -0.0547687339     24.6924839019     76.4337234497     -51.4478034973
 71  18    0    0     -0.3447826147     -9.7856006622     -0.2537982940     -0.2817879867     -0.0901826667     -0.0443822479     24.6924839019     76.4337234497     -51.4478034973
 71 226    0    0     -0.3447826147     -9.7856006622     -0.2537982940     -0.2817879867     -0.0901826667     -0.0443822479     24.6924839019     76.4337234497     -51.4478034973
 72 179    0    0     -0.2418267011     -9.7472915649     -0.4190066337     -0.2453021287     -0.1410498142     -0.0036352646     24.6924839019     76.4337234497     -51.4478034973
 73 132    0    0     -0.2849245071     -9.7640523910     -0.3495712518     -0.2437041997     -0.0670128107     0.0094144229     24.6924839019     76.4337234497     -51.4478034973
 74  84    0    0     -0.2849245071     -9.7640523910     -0.3495712518     -0.2437041997     -0.0670128107     0.0094144229     24.6924839019     76.4337234497     -51.4478034973
 75  36    0    0     -0.2777415513     -9.7736291885     -0.3639371871     -0.2596834182     -0.0616864013     0.0253936314     24.6924839019     76.4337234497     -51.4478034973
 75 245    0    0     -0.3040791034     -9.7808122634     -0.4070350170     -0.2865817546     -0.0638169670     0.0392422819     24.6924839019     76.4337234497     -51.4478034973
 76 197    0    0     -0.3040791034     -9.7808122634     -0.4070350170     -0.2865817546     -0.0638169670     0.0392422819     24.6924839019     76.4337234497     -51.4478034973
 77 149    0    0     -0.3232336997     -9.7616577148     -0.4357668876     -0.2743310451     -0.0539631175     0.0405738782     25.3929805755     77.4879837036     -51.1104393005
 78 101    0    0     -0.3399939537     -9.7784175872     -0.4261896133     -0.2548896789     -0.0563600015     0.0293884372     25.3929805755     77.4879837036     -51.1104393005
 79  53    0    0     -0.3399939537     -9.7784175872     -0.4261896133     -0.2548896789     -0.0563600015     0.0293884372     25.3929805755     77.4879837036     -51.1104393005
 80   5    0    0     -0.3423882961     -9.8239097595     -0.4525271415     -0.2200017213     -0.0635506439     0.0184693098     25.3929805755     77.4879837036     -51.1104393005
 80 213    0    0     -0.3375996351     -9.7257432937     -0.4094293594     -0.1670040035     -0.0624853610     0.0019574584     25.3929805755     77.4879837036     -51.1104393005
 81 165    0    0     -0.3375996351     -9.7257432937     -0.4094293594     -0.1670040035     -0.0624853610     0.0019574584     25.3929805755     77.4879837036     -51.1104393005
 82 117    0    0     -0.3112620830     -9.6850395202     -0.3423882961     -0.1430351829     -0.0587568807     -0.0113585484     25.3929805755     77.4879837036     -51.1104393005
 83  69    0    0     -0.2945018005     -9.8286991119     -0.3519655704     -0.1592807197     -0.0544957590     0.0006258582     25.3929805755     77.4879837036     -51.1104393005
 84  21    0    0     -0.2945018005     -9.8286991119     -0.3519655704     -0.1592807197     -0.0544957590     0.0006258582     25.3929805755     77.4879837036     -51.1104393005
 84 228    0    0     -0.3184450626     -9.7951784133     -0.3567542552     -0.1547532653     -0.0489030313     0.0328505992     26.6188488006     76.6094360351     -51.6164855957
 85 181    0    0     -0.3567542552     -9.6826448440     -0.2825301933     -0.1502258300     -0.0494356727     0.0509603691     26.6188488006     76.6094360351     -51.6164855957
 86 133    0    0     -0.3567542552     -9.6826448440     -0.2825301933     -0.1502258300     -0.0494356727     0.0509603691     26.6188488006     76.6094360351     -51.6164855957
 87  85    0    0     -0.4022463798     -9.7017993927     -0.2729529142     -0.1720640754     -0.0539631175     0.0389759588     26.6188488006     76.6094360351     -51.6164855957
 88  37    0    0     -0.3902747631     -9.7903900146     -0.2609812974     -0.2122784137     -0.0544957590     0.0134092259     26.6188488006     76.6094360351     -51.6164855957
 88 245    0    0     -0.3902747631     -9.7903900146     -0.2609812974     -0.2122784137     -0.0544957590     0.0134092259     26.6188488006     76.6094360351     -51.6164855957
 89 197    0    0     -0.3926690864     -9.7592630386     -0.3232336997     -0.2287902832     -0.0550283956     -0.0054995055     26.6188488006     76.6094360351     -51.6164855957
 90 149    0    0     -0.4046407222     -9.7377147674     -0.2897131729     -0.2104141950     -0.0563600015     -0.0254735183     26.6188488006     76.6094360351     -51.6164855957
 91 101    0    0     -0.4046407222     -9.7377147674     -0.2897131729     -0.2104141950     -0.0563600015     -0.0254735183     26.6188488006     76.6094360351     -51.6164855957
 92  54    0    0     -0.3830918121     -9.7089824676     -0.3064734458     -0.1984297752     -0.0638169670     -0.0494423294     25.7432289123     76.7851409912     -51.7851676940
 93   6    0    0     -0.3280223608     -9.8071498870     -0.3304166793     -0.1986961174     -0.0648822402     -0.0550350570     25.7432289123     76.7851409912     -51.7851676940
 93 214    0    0     -0.3280223608     -9.8071498870     -0.3304166793     -0.1986961174     -0.0648822402     -0.0550350570     25.7432289123     76.7851409912     -51.7851676940
 94 167    0    0     -0.3304166793     -9.7856006622     -0.2681642532     -0.1733956909     -0.0611537647     -0.0321315240     25.7432289123     76.7851409912     -51.7851676940
 95 119    0    0     -0.3256280183     -9.7377147674     -0.2442210197     -0.1640744781     -0.0523651981     -0.0031026244     25.7432289123     76.7851409912     -51.7851676940
 96  72    0    0     -0.3256280183     -9.7377147674     -0.2442210197     -0.1640744781     -0.0523651981     -0.0031026244     25.7432289123     76.7851409912     -51.7851676940
 97  25    0    0     -0.3950634002     -9.7472915649     -0.2274607658     -0.1709988117     -0.0467724752     0.0091481027     25.7432289123     76.7851409912     -51.7851676940
 97 233    0    0     -0.4118237018     -9.7448978424     -0.2011231899     -0.2040225028     -0.0574252796     -0.0212123966     25.7432289123     76.7851409912     -51.7851676940
 98 186    0    0     -0.4118237018     -9.7448978424     -0.2011231899     -0.2040225028     -0.0574252796     -0.0212123966     25.7432289123     76.7851409912     -51.7851676940
 99 139    0    0     -0.3567542552     -9.7712354660     -0.2466153383     -0.2490306138     -0.0651485633     -0.0542360877     26.4437255859     75.7308883666     -52.1225280761
100  92    0    0     -0.3256280183     -9.7616577148     -0.2537982940     -0.2724667787     -0.0635506439     -0.0587635326     26.4437255859     75.7308883666     -52.1225280761
101  44    0    0     -0.3256280183     -9.7616577148     -0.2537982940     -0.2724667787     -0.0635506439     -0.0587635326     26.4437255859     75.7308883666     -52.1225280761
101 253    0    0     -0.3399939537     -9.7185602188     -0.2442210197     -0.2783258199     -0.0638169670     -0.0398548107     26.4437255859     75.7308883666     -52.1225280761
102 206    0    0     -0.3543598890     -9.7305316925     -0.2514039993     -0.2772605419     -0.0627516794     -0.0241419172     26.4437255859     75.7308883666     -52.1225280761
103 159    0    0     -0.3543598890     -9.7305316925     -0.2514039993     -0.2772605419     -0.0627516794     -0.0241419172     26.4437255859     75.7308883666     -52.1225280761
104 112    0    0     -0.3519655704     -9.7832069396     -0.2753472328     -0.2921744823     -0.0606211233     -0.0230766344     26.4437255859     75.7308883666     -52.1225280761
105  65    0    0     -0.3328109979     -9.7951784133     -0.3088677406     -0.3022946357     -0.0600884819     -0.0241419172     26.4437255859     75.7308883666     -52.1225280761
106  18    0    0     -0.3328109979     -9.7951784133     -0.3088677406     -0.3022946357     -0.0600884819     -0.0241419172     26.4437255859     75.7308883666     -52.1225280761
106 226    0    0     -0.3759088277     -9.7329254150     -0.2633756160     -0.2919081497     -0.0662138462     -0.0315988802     26.4437255859     75.7308883666     -52.1225280761
107 179    0    0     -0.3304166793     -9.7951784133     -0.3735145092     -0.2871143817     -0.0718065643     -0.0523718547     25.0427322387     76.4337234497     -51.1104393005
108 132    0    0     -0.3304166793     -9.7951784133     -0.3735145092     -0.2871143817     -0.0718065643     -0.0523718547     25.0427322387     76.4337234497     -51.1104393005
109  85    0    0     -0.3352053165     -9.7664461135     -0.3711201906     -0.2530254125     -0.0691433668     -0.0515728950     25.0427322387     76.4337234497     -51.1104393005
110  38    0    0     -0.3040791034     -9.7640523910     -0.3423882961     -0.2146753072     -0.0656812095     -0.0521055316     25.0427322387     76.4337234497     -51.1104393005
110 246    0    0     -0.3040791034     -9.7640523910     -0.3423882961     -0.2146753072     -0.0656812095     -0.0521055316     25.0427322387     76.4337234497     -51.1104393005
111 199    0    0     -0.2897131729     -9.7760238647     -0.3184450626     -0.1773904800     -0.0595558404     -0.0443822479     25.0427322387     76.4337234497     -51.1104393005
112 151    0    0     -0.3136564254     -9.7879953384     -0.3016848087     -0.1675366401     -0.0582242441     -0.0257398366     25.0427322387     76.4337234497     -51.1104393005
113 104    0    0     -0.3136564254     -9.7879953384     -0.3016848087     -0.1675366401     -0.0582242441     -0.0257398366     25.0427322387     76.4337234497     -51.1104393005
114  57    0    0     -0.3112620830     -9.7353200912     -0.2705585718     -0.1915054512     -0.0566263198     -0.0142880702     25.0427322387     76.4337234497     -51.1104393005
115   9    0    0     -0.3136564254     -9.6682786941     -0.2418267011     -0.2303881883     -0.0547620773     -0.0140217518     25.3929805755     75.0280456542     -51.7851676940
115 218    0    0     -0.3136564254     -9.6682786941     -0.2418267011     -0.2303881883     -0.0547620773     -0.0140217518     25.3929805755     75.0280456542     -51.7851676940
116 171    0    0     -0.2897131729     -9.7448978424     -0.2801358699     -0.2663414239     -0.0590231990     -0.0049668655     25.3929805755     75.0280456542     -51.7851676940
117 123    0    0     -0.3280223608     -9.7784175872     -0.2968961238     -0.2745973587     -0.0598221588     0.0104797029     25.3929805755     75.0280456542     -51.7851676940
118  75    0    0     -0.3280223608     -9.7784175872     -0.2968961238     -0.2745973587     -0.0598221588     0.0104797029     25.3929805755     75.0280456542     -51.7851676940
119  27    0    0     -0.3256280183     -9.8143329620     -0.3615428924     -0.2857827949     -0.0590231990     0.0150071454     25.3929805755     75.0280456542     -51.7851676940
119 235    0    0     -0.3256280183     -9.7568693161     -0.3280223608     -0.2572865486     -0.0523651981     0.0184693098     25.3929805755     75.0280456542     -51.7851676940
120 188    0    0     -0.3256280183     -9.7568693161     -0.3280223608     -0.2572865486     -0.0523651981     0.0184693098     25.3929805755     75.0280456542     -51.7851676940
121 140    0    0     -0.3543598890     -9.7688407897     -0.3280223608     -0.2317197799     -0.0478377580     0.0245946741     25.3929805755     75.0280456542     -51.7851676940
122  92    0    0     -0.3759088277     -9.7544746398     -0.3328109979     -0.2170722007     -0.0512999153     0.0155397882     27.1442203521     75.3794631958     -51.7851676940
123  45    0    0     -0.3759088277     -9.7544746398     -0.3328109979     -0.2170722007     -0.0512999153     0.0155397882     27.1442203521     75.3794631958     -51.7851676940
123 253    0    0     -0.3567542552     -9.7544746398     -0.3208393812     -0.2050877809     -0.0648822402     -0.0132227897     27.1442203521     75.3794631958     -51.7851676940
124 206    0    0     -0.3352053165     -9.7568693161     -0.3160507440     -0.1909728145     -0.0595558404     -0.0217450356     27.1442203521     75.3794631958     -51.7851676940
125 159    0    0     -0.3352053165     -9.7568693161     -0.3160507440     -0.1909728145     -0.0595558404     -0.0217450356     27.1442203521     75.3794631958     -51.7851676940
126 112    0    0     -0.3711201906     -9.7544746398     -0.2897131729     -0.1789883995     -0.0550283956     -0.0086953468     27.1442203521     75.3794631958     -51.7851676940
127  65    0    0     -0.3591485500     -9.7736291885     -0.3064734458     -0.1773904800     -0.0627516794     -0.0108259094     27.1442203521     75.3794631958     -51.7851676940
128  17    0    0     -0.3591485500     -9.7736291885     -0.3064734458     -0.1773904800     -0.0627516794     -0.0108259094     27.1442203521     75.3794631958     -51.7851676940
128 226    0    0     -0.3663315296     -9.7784175872     -0.2873188495     -0.1739283180     -0.0638169670     -0.0164186334     27.1442203521     75.3794631958     -51.7851676940
129 179    0    0     -0.3735145092     -9.7544746398     -0.2585869789     -0.1736620044     -0.0648822402     -0.0220113539     26.0934772491     76.4337234497     -51.1104393005
130 132    0    0     -0.3735145092     -9.7544746398     -0.2585869789     -0.1736620044     -0.0648822402     -0.0220113539     26.0934772491     76.4337234497     -51.1104393005
131  84    0    0     -0.3591485500     -9.7377147674     -0.2609812974     -0.2005603551     -0.0651485633     -0.0342620849     26.0934772491     76.4337234497     -51.1104393005
132  37    0    0     -0.3375996351     -9.7329254150     -0.2370380401     -0.2317197799     -0.0656812095     -0.0345284032     26.0934772491     76.4337234497     -51.1104393005
132 245    0    0     -0.3375996351     -9.7329254150     -0.2370380401     -0.2317197799     -0.0656812095     -0.0345284032     26.0934772491     76.4337234497     -51.1104393005
133 198    0    0     -0.3352053165     -9.7999668121     -0.3040791034     -0.2434378862     -0.0659475278     -0.0193481540     26.0934772491     76.4337234497     -51.1104393005
134 151    0    0     -0.3304166793     -9.7688407897     -0.2514039993     -0.2271923542     -0.0635506439     -0.0009720629     26.0934772491     76.4337234497     -51.1104393005
135 103    0    0     -0.3304166793     -9.7688407897     -0.2514039993     -0.2271923542     -0.0635506439     -0.0009720629     26.0934772491     76.4337234497     -51.1104393005
136  56    0    0     -0.3854861259     -9.7616577148     -0.2657699346     -0.2170722007     -0.0592895221     0.0096807441     26.0934772491     76.4337234497     -51.1104393005
137   8    0    0     -0.3759088277     -9.7233486175     -0.2154891252     -0.2200017213     -0.0643496036     -0.0025699834     25.7432289123     76.0823059082     -52.4598922729
137 216    0    0     -0.3759088277     -9.7233486175     -0.2154891252     -0.2200017213     -0.0643496036     -0.0025699834     25.7432289123     76.0823059082     -52.4598922729
138 169    0    0     -0.3447826147     -9.7496862411     -0.2585869789     -0.2437041997     -0.0624853610     -0.0140217518     25.7432289123     76.0823059082     -52.4598922729
139 122    0    0     -0.3687258243     -9.8263044357     -0.2729529142     -0.2535580396     -0.0544957590     -0.0153533515     25.7432289123     76.0823059082     -52.4598922729
140  74    0    0     -0.3687258243     -9.8263044357     -0.2729529142     -0.2535580396     -0.0544957590     -0.0153533515     25.7432289123     76.0823059082     -52.4598922729
141  27    0    0     -0.3615428924     -9.7568693161     -0.2849245071     -0.2482316493     -0.0574252796     -0.0212123966     25.7432289123     76.0823059082     -52.4598922729
141 236    0    0     -0.3639371871     -9.7903900146     -0.2825301933     -0.2293229103     -0.0595558404     -0.0262724781     25.7432289123     76.0823059082     -52.4598922729
142 189    0    0     -0.3639371871     -9.7903900146     -0.2825301933     -0.2293229103     -0.0595558404     -0.0262724781     25.7432289123     76.0823059082     -52.4598922729
143 142    0    0     -0.3591485500     -9.7496862411     -0.2514039993     -0.2034898757     -0.0603548049     -0.0339957618     25.7432289123     76.0823059082     -52.4598922729
144  94    0    0     -0.3352053165     -9.7784175872     -0.2394323587     -0.2016256093     -0.0643496036     -0.0366589665     25.7432289123     76.0823059082     -52.4598922729
145  47    0    0     -0.3352053165     -9.7784175872     -0.2394323587     -0.2016256093     -0.0643496036     -0.0366589665     25.7432289123     76.0823059082     -52.4598922729
146   0    0    0     -0.3280223608     -9.7377147674     -0.2250664234     -0.2013592958     -0.0643496036     -0.0318652033     26.0934772491     77.4879837036     -52.1225280761
146 208    0    0     -0.3423882961     -9.7472915649     -0.2609812974     -0.2096152305     -0.0627516794     -0.0249408769     26.0934772491     77.4879837036     -52.1225280761
147 161    0    0     -0.3423882961     -9.7472915649     -0.2609812974     -0.2096152305     -0.0627516794     -0.0249408769     26.0934772491     77.4879837036     -52.1225280761
148 114    0    0     -0.3304166793     -9.7281370162     -0.2178834438     -0.2136100292     -0.0638169670     -0.0140217518     26.0934772491     77.4879837036     -52.1225280761
149  67    0    0     -0.3471769332     -9.7760238647     -0.2130948066     -0.2335840463     -0.0560936832     -0.0039015846     26.0934772491     77.4879837036     -52.1225280761
150  19    0    0     -0.3471769332     -9.7760238647     -0.2130948066     -0.2335840463     -0.0560936832     -0.0039015846     26.0934772491     77.4879837036     -52.1225280761
150 228    0    0     -0.3399939537     -9.7927837371     -0.2537982940     -0.2442368507     -0.0555610418     0.0000932175     26.0934772491     77.4879837036     -52.1225280761
151 180    0    0     -0.3591485500     -9.7281370162     -0.2298550844     -0.2266597270     -0.0552947139     0.0091481027     26.0934772491     77.4879837036     -52.1225280761
152 133    0    0     -0.3591485500     -9.7281370162     -0.2298550844     -0.2266597270     -0.0552947139     0.0091481027     26.0934772491     77.4879837036     -52.1225280761
153  85    0    0     -0.3399939537     -9.7808122634     -0.2657699346     -0.2242628335     -0.0510335969     0.0190019493     25.5681037902     75.9065933227     -50.9417610168
154  37    0    0     -0.3759088277     -9.6970109939     -0.2011231899     -0.2170722007     -0.0497019958     0.0221977901     25.5681037902     75.9065933227     -50.9417610168
154 245    0    0     -0.3759088277     -9.6970109939     -0.2011231899     -0.2170722007     -0.0497019958     0.0221977901     25.5681037902     75.9065933227     -50.9417610168
155 197    0    0     -0.4214009761     -9.7496862411     -0.2202777862     -0.2274586677     -0.0568926382     0.0062185816     25.5681037902     75.9065933227     -50.9417610168
156 150    0    0     -0.3926690864     -9.7712354660     -0.2226721048     -0.2330513954     -0.0654148817     -0.0238755965     25.5681037902     75.9065933227     -50.9417610168
157 103    0    0     -0.3926690864     -9.7712354660     -0.2226721048     -0.2330513954     -0.0654148817     -0.0238755965     25.5681037902     75.9065933227     -50.9417610168
158  55    0    0     -0.3567542552     -9.7760238647     -0.2609812974     -0.2431715726     -0.0702086448     -0.0422516918     25.5681037902     75.9065933227     -50.9417610168
159   8    0    0     -0.3591485500     -9.8023614883     -0.2226721048     -0.2325187683     -0.0675454425     -0.0462464904     25.5681037902     75.9065933227     -50.9417610168
159 216    0    0     -0.3591485500     -9.8023614883     -0.2226721048     -0.2325187683     -0.0675454425     -0.0462464904     25.5681037902     75.9065933227     -50.9417610168
160 169    0    0     -0.3615428924     -9.7784175872     -0.2681642532     -0.2200017213     -0.0694096946     -0.0403874444     26.6188488006     74.5009155273     -50.9417610168
161 122    0    0     -0.3567542552     -9.7257432937     -0.2322494029     -0.2018919467     -0.0680780887     -0.0366589665     26.6188488006     74.5009155273     -50.9417610168
162  74    0    0     -0.3567542552     -9.7257432937     -0.2322494029     -0.2018919467     -0.0680780887     -0.0366589665     26.6188488006     74.5009155273     -50.9417610168
163  27    0    0     -0.3423882961     -9.7616577148     -0.2346437215     -0.1970981788     -0.0659475278     -0.0441159296     26.6188488006     74.5009155273     -50.9417610168
163 236    0    0     -0.3375996351     -9.7999668121     -0.2322494029     -0.2008266687     -0.0664801645     -0.0502412891     26.6188488006     74.5009155273     -50.9417610168
164 188    0    0     -0.3375996351     -9.7999668121     -0.2322494029     -0.2008266687     -0.0664801645     -0.0502412891     26.6188488006     74.5009155273     -50.9417610168
165 140    0    0     -0.3447826147     -9.7448978424     -0.2130948066     -0.1869780063     -0.0624853610     -0.0425180053     26.6188488006     74.5009155273     -50.9417610168
166  93    0    0     -0.3375996351     -9.7808122634     -0.2035175085     -0.1864453697     -0.0648822402     -0.0350610446     26.6188488006     74.5009155273     -50.9417610168
167  45    0    0     -0.3375996351     -9.7808122634     -0.2035175085     -0.1864453697     -0.0648822402     -0.0350610446     26.6188488006     74.5009155273     -50.9417610168
167 254    0    0     -0.3471769332     -9.7185602188     -0.1819685935     -0.1795210599     -0.0656812095     -0.0334631204     26.0934772491     77.4879837036     -53.4719810485
168 207    0    0     -0.3160507440     -9.7592630386     -0.1939402198     -0.1941686630     -0.0688770484     -0.0374579238     26.0934772491     77.4879837036     -53.4719810485
169 159    0    0     -0.3160507440     -9.7592630386     -0.1939402198     -0.1941686630     -0.0688770484     -0.0374579238     26.0934772491     77.4879837036     -53.4719810485
170 112    0    0     -0.3328109979     -9.7496862411     -0.1915459060     -0.2032235383     -0.0646159267     -0.0390558481     26.0934772491     77.4879837036     -53.4719810485
171  65    0    0     -0.3232336997     -9.8023614883     -0.1771799468     -0.2101478576     -0.0646159267     -0.0446485710     26.0934772491     77.4879837036     -53.4719810485
172  18    0    0     -0.3232336997     -9.8023614883     -0.1771799468     -0.2101478576     -0.0646159267     -0.0446485710     26.0934772491     77.4879837036     -53.4719810485
172 226    0    0     -0.3064734458     -9.7568693161     -0.1723913097     -0.2018919467     -0.0707412910     -0.0454475307     26.0934772491     77.4879837036     -53.4719810485
173 179    0    0     -0.2705585718     -9.7760238647     -0.1963345432     -0.2013592958     -0.0947101020     -0.0449148845     26.0934772491     77.4879837036     -53.4719810485
174 132    0    0     -0.2705585718     -9.7760238647     -0.1963345432     -0.2013592958     -0.0947101020     -0.0449148845     26.0934772491     77.4879837036     -53.4719810485
175  84    0    0     -0.2753472328     -9.7879953384     -0.1867572593     -0.2157405853     -0.0805951309     -0.0483770513     26.0934772491     77.4879837036     -53.4719810485
176  37    0    0     -0.2945018005     -9.7784175872     -0.2011231899     -0.2037561893     -0.0598221588     -0.0395884876     26.0934772491     78.1908187866     -53.4719810485
176 245    0    0     -0.2945018005     -9.7784175872     -0.2011231899     -0.2037561893     -0.0598221588     -0.0395884876     26.0934772491     78.1908187866     -53.4719810485
177 198    0    0     -0.3136564254     -9.7808122634     -0.1556310415     -0.1765915155     -0.0587568807     -0.0281367187     26.0934772491     78.1908187866     -53.4719810485
178 151    0    0     -0.3064734458     -9.7401084899     -0.1460537433     -0.1595470333     -0.0848562622     -0.0244082355     26.0934772491     78.1908187866     -53.4719810485
179 103    0    0     -0.3064734458     -9.7401084899     -0.1460537433     -0.1595470333     -0.0848562622     -0.0244082355     26.0934772491     78.1908187866     -53.4719810485
180  56    0    0     -0.3280223608     -9.7832069396     -0.1197161788     -0.1550195932     -0.0917805767     -0.0449148845     26.0934772491     78.1908187866     -53.4719810485
181   9    0    0     -0.2585869789     -9.7353200912     -0.0933786296     -0.1606123208     -0.0888510608     -0.0606277847     26.0934772491     78.1908187866     -53.4719810485
181 217    0    0     -0.2585869789     -9.7353200912     -0.0933786296     -0.1606123208     -0.0888510608     -0.0606277847     26.0934772491     78.1908187866     -53.4719810485
182 169    0    0     -0.2801358699     -9.7472915649     -0.0574637699     -0.1864453697     -0.0755350542     -0.0686173820     26.0934772491     78.1908187866     -53.4719810485
183 122    0    0     -0.2490096569     -9.7903900146     -0.1053502440     -0.2074846744     -0.0832583332     -0.0736774682     25.3929805755     77.1365661621     -53.4719810485
184  75    0    0     -0.2490096569     -9.7903900146     -0.1053502440     -0.2074846744     -0.0832583332     -0.0736774682     25.3929805755     77.1365661621     -53.4719810485
185  27    0    0     -0.2274607658     -9.8263044357     -0.1125332117     -0.2130774021     -0.0989712238     -0.0603614568     25.3929805755     77.1365661621     -53.4719810485
185 236    0    0     -0.2202777862     -9.7688407897     -0.0909842967     -0.1909728145     -0.0813940906     -0.0510402584     25.3929805755     77.1365661621     -53.4719810485
186 189    0    0     -0.2202777862     -9.7688407897     -0.0909842967     -0.1909728145     -0.0813940906     -0.0510402584     25.3929805755     77.1365661621     -53.4719810485
187 141    0    0     -0.2274607658     -9.7736291885     -0.0407035017     -0.1813852787     -0.0670128107     -0.0228103160     25.3929805755     77.1365661621     -53.4719810485
188  94    0    0     -0.0430978250     -9.7305316925     -0.0311262083     -0.2650098323     -0.0686107254     0.0584173297     25.3929805755     77.1365661621     -53.4719810485
189  47    0    0     -0.0430978250     -9.7305316925     -0.0311262083     -0.2650098323     -0.0686107254     0.0584173297     25.3929805755     77.1365661621     -53.4719810485
189 255    0    0     -0.2849245071     -9.7185602188     0.0335205316     -0.2737983703     0.0059589185     0.0493624496     25.3929805755     77.1365661621     -53.4719810485
190 207    0    2     -0.2777415513     -9.8215160369     -0.1508424043     -0.2650098323     0.0325909376     -0.0052331852     26.0934772491     77.8394012451     -53.4719810485
191 160    1    7     -0.2777415513     -9.8215160369     -0.1508424043     -0.2650098323     0.0325909376     -0.0052331852     26.0934772491     77.8394012451     -53.4719810485
192 112    2   10     -0.3184450626     -9.8358821868     -0.0311262083     -0.2458347797     0.0467059040     -0.0278703975     26.0934772491     77.8394012451     -53.4719810485
193  65    3   12     -0.2681642532     -9.7377147674     -0.1436594247     -0.2197354078     0.0142148399     -0.0326641607     26.0934772491     77.8394012451     -53.4719810485
194  18    4   11     -0.3160507440     -9.7353200912     -0.0383091812     -0.2269260406     0.0022304317     -0.0236092782     26.0934772491     77.8394012451     -53.4719810485
194 226    3   10     -0.3160507440     -9.7353200912     -0.0383091812     -0.2269260406     0.0022304317     -0.0236092782     26.0934772491     77.8394012451     -53.4719810485
195 178    2   11     -0.2418267011     -9.7856006622     -0.1723913097     -0.2293229103     -0.0259995007     -0.0182828731     26.0934772491     77.8394012451     -53.4719810485
196 131    2   11     -0.2657699346     -9.7472915649     -0.0885899734     -0.2341166734     -0.0084223709     -0.0070974264     26.0934772491     77.8394012451     -53.4719810485
197  84    3   15     -0.2657699346     -9.7472915649     -0.0885899734     -0.2341166734     -0.0084223709     -0.0070974264     26.0934772491     77.8394012451     -53.4719810485
198  36    3   14     -0.3160507440     -9.7999668121     -0.1125332117     -0.2343830108     0.0006325134     -0.0196144723     25.9183521270     76.2580108642     -52.9659347534
198 245    3   14     -0.3040791034     -9.7568693161     -0.0718297100     -0.2271923542     -0.0401144695     -0.0185491924     25.9183521270     76.2580108642     -52.9659347534
199 198    3   18     -0.3040791034     -9.7568693161     -0.0718297100     -0.2271923542     -0.0401144695     -0.0185491924     25.9183521270     76.2580108642     -52.9659347534
200 150    2   14     -0.3040791034     -9.7903900146     -0.1412650966     -0.2311871528     -0.0459735107     -0.0318652033     25.9183521270     76.2580108642     -52.9659347534
201 103    2   15     -0.2753472328     -9.7736291885     0.0000000000     -0.2279913187     -0.0499683189     -0.0446485710     25.9183521270     76.2580108642     -52.9659347534
202  55    2   16     -0.2753472328     -9.7736291885     0.0000000000     -0.2279913187     -0.0499683189     -0.0446485710     25.9183521270     76.2580108642     -52.9659347534
203   6    2   15     -0.2705585718     -9.7760238647     -0.0670410633     -0.2242628335     -0.0747360897     -0.0361263227     25.9183521270     76.2580108642     -52.9659347534
203 215    3   19     -0.2657699346     -9.7736291885     -0.0718297100     -0.2194690704     -0.0803288173     -0.0363926434     25.9183521270     76.2580108642     -52.9659347534
204 168    3   17     -0.2657699346     -9.7736291885     -0.0718297100     -0.2194690704     -0.0803288173     -0.0363926434     25.9183521270     76.2580108642     -52.9659347534
205 121    2   16     -0.2681642532     -9.7903900146     -0.1987288665     -0.2125447273     -0.0675454425     -0.0534371376     26.2686004638     75.2037582397     -53.9780235290
206  74    2   16     -0.2657699346     -9.7257432937     -0.1268991470     -0.2162732362     -0.0768666505     -0.0568992996     26.2686004638     75.2037582397     -53.9780235290
207  26    3   16     -0.2657699346     -9.7257432937     -0.1268991470     -0.2162732362     -0.0768666505     -0.0568992996     26.2686004638     75.2037582397     -53.9780235290
207 235    3   16     -0.2801358699     -9.7664461135     -0.1388707752     -0.2234638690     -0.0941774559     -0.0465128135     26.2686004638     75.2037582397     -53.9780235290
208 188    5   20     -0.2394323587     -9.7927837371     -0.1053502440     -0.2285239458     -0.1008354663     -0.0379905652     26.2686004638     75.2037582397     -53.9780235290
209 141    5   22     -0.2394323587     -9.7927837371     -0.1053502440     -0.2285239458     -0.1008354663     -0.0379905652     26.2686004638     75.2037582397     -53.9780235290
210  94    5   24     -0.2202777862     -9.7999668121     -0.1364764571     -0.2290565967     -0.1069608330     -0.0307999229     26.2686004638     75.2037582397     -53.9780235290
211  46    6   25     -0.1747856235     -9.7688407897     -0.0430978250     -0.2309208393     -0.0819267368     -0.0257398366     26.2686004638     75.2037582397     -53.9780235290
211 255    6   24     -0.1747856235     -9.7688407897     -0.0430978250     -0.2309208393     -0.0819267368     -0.0257398366     26.2686004638     75.2037582397     -53.9780235290
212 208    7   25     -0.2801358699     -9.7664461135     -0.0814070034     -0.2231975555     -0.0475714349     -0.0387895250     26.2686004638     75.2037582397     -53.9780235290
213 160    6   24     -0.2442210197     -9.7808122634     -0.0526751232     -0.2202680349     -0.0869868183     -0.0305335998     26.0934772491     77.1365661621     -53.1346168518
214 113    6   25     -0.2442210197     -9.7808122634     -0.0526751232     -0.2202680349     -0.0869868183     -0.0305335998     26.0934772491     77.1365661621     -53.1346168518
215  67    6   22     -0.1939402198     -9.7903900146     -0.2370380401     -0.2082836389     -0.1042976260     -0.0270714402     26.0934772491     77.1365661621     -53.1346168518
216  19    6   25     -0.2346437215     -9.7568693161     -0.2681642532     -0.2080173015     -0.0787308931     -0.0220113539     26.0934772491     77.1365661621     -53.1346168518
216 229    5   27     -0.2346437215     -9.7568693161     -0.2681642532     -0.2080173015     -0.0787308931     -0.0220113539     26.0934772491     77.1365661621     -53.1346168518
217 182    7   29     -0.2059118509     -9.7377147674     -0.2035175085     -0.2237301826     -0.0363859868     -0.0193481540     26.0934772491     77.1365661621     -53.1346168518
218 135    9   35     -0.1867572593     -9.7712354660     -0.0885899734     -0.2343830108     -0.0124171745     -0.0182828731     26.0934772491     77.1365661621     -53.1346168518
219  89    9   35     -0.1867572593     -9.7712354660     -0.0885899734     -0.2343830108     -0.0124171745     -0.0182828731     26.0934772491     77.1365661621     -53.1346168518
220  42   11   42     -0.1987288665     -9.7664461135     -0.0311262083     -0.2405083656     -0.0089550132     -0.0134891104     26.0934772491     77.1365661621     -53.1346168518
220 251   13   44     -0.1987288665     -9.7401084899     -0.0646467447     -0.2354482889     0.0227370882     -0.0268051171     23.8168640136     76.6094360351     -53.9780235290
221 204   12   42     -0.1987288665     -9.7401084899     -0.0646467447     -0.2354482889     0.0227370882     -0.0268051171     23.8168640136     76.6094360351     -53.9780235290
222 156   10   44     -0.2226721048     -9.7664461135     -0.0502807998     -0.2357146024     0.0238023662     -0.0286693592     23.8168640136     76.6094360351     -53.9780235290
223 109    8   39     -0.2226721048     -9.7520809173     0.0095772953     -0.2405083656     -0.0004327670     -0.0129564702     23.8168640136     76.6094360351     -53.9780235290
224  61    7   37     -0.2226721048     -9.7520809173     0.0095772953     -0.2405083656     -0.0004327670     -0.0129564702     23.8168640136     76.6094360351     -53.9780235290
225  13    8   36     -0.1795742750     -9.7927837371     -0.0239432382     -0.2402420520     0.0051599555     -0.0065647864     23.8168640136     76.6094360351     -53.9780235290
225 221    8   32     -0.2274607658     -9.7640523910     -0.0694353866     -0.2373125314     -0.0025633275     0.0112786650     23.8168640136     76.6094360351     -53.9780235290
226 174    7   32     -0.2274607658     -9.7640523910     -0.0694353866     -0.2373125314     -0.0025633275     0.0112786650     23.8168640136     76.6094360351     -53.9780235290
227 126    6   32     -0.2442210197     -9.7472915649     -0.0383091812     -0.2402420520     -0.0233362984     0.0099470624     23.8168640136     76.6094360351     -53.9780235290
228  79    5   30     -0.2777415513     -9.7688407897     -0.0287318849     -0.2423726081     -0.0558273601     -0.0089616689     24.8676090240     76.6094360351     -52.6285743713
229  32    5   33     -0.2777415513     -9.7688407897     -0.0287318849     -0.2423726081     -0.0558273601     -0.0089616689     24.8676090240     76.6094360351     -52.6285743713
229 240    5   34     -0.1771799468     -9.8191213607     -0.0718297100     -0.2378451585     -0.0736708116     -0.0278703975     24.8676090240     76.6094360351     -52.6285743713
230 193    4   36     -0.2011231899     -9.7856006622     -0.2466153383     -0.2274586677     -0.0696760082     -0.0260061597     24.8676090240     76.6094360351     -52.6285743713
231 146    4   38     -0.2011231899     -9.7856006622     -0.2466153383     -0.2274586677     -0.0696760082     -0.0260061597     24.8676090240     76.6094360351     -52.6285743713
232  99    4   40     -0.2059118509     -9.7233486175     -0.0622524166     -0.2375788450     -0.0821930503     -0.0105595886     24.8676090240     76.6094360351     -52.6285743713
233  51    4   41     -0.2873188495     -9.7592630386     0.0143659424     -0.2338503599     -0.0694096946     -0.0286693592     24.8676090240     76.6094360351     -52.6285743713
234   3    4   41     -0.2873188495     -9.7592630386     0.0143659424     -0.2338503599     -0.0694096946     -0.0286693592     24.8676090240     76.6094360351     -52.6285743713
234 212    5   42     -0.2418267011     -9.7784175872     -0.0885899734     -0.2301218748     -0.1045639514     -0.0318652033     24.8676090240     76.6094360351     -52.6285743713
235 165    6   42     -0.2274607658     -9.7999668121     -0.1316878080     -0.2290565967     -0.1088250751     -0.0323978424     24.5173606872     77.6636886596     -52.2912101745
236 118    7   42     -0.2274607658     -9.7999668121     -0.1316878080     -0.2290565967     -0.1088250751     -0.0323978424     24.5173606872     77.6636886596     -52.2912101745
237  70    7   40     -0.2514039993     -9.7401084899     -0.2298550844     -0.2173385143     -0.0869868183     -0.0385232019     24.5173606872     77.6636886596     -52.2912101745
238  23    7   41     -0.1676026582     -9.7448978424     -0.1843629074     -0.2234638690     -0.0800624942     -0.0246745562     24.5173606872     77.6636886596     -52.2912101745
238 232    7   39     -0.1676026582     -9.7448978424     -0.1843629074     -0.2234638690     -0.0800624942     -0.0246745562     24.5173606872     77.6636886596     -52.2912101745
239 185    8   39     -0.2346437215     -9.7472915649     0.0359148550     -0.2399757146     -0.0558273601     -0.0126901507     24.5173606872     77.6636886596     -52.2912101745
240 138    8   42     -0.2466153383     -9.7616577148     0.1101388931     -0.2450358152     -0.0760676908     -0.0073637475     24.5173606872     77.6636886596     -52.2912101745
241  91    7   41     -0.2466153383     -9.7616577148     0.1101388931     -0.2450358152     -0.0760676908     -0.0073637475     24.5173606872     77.6636886596     -52.2912101745
242  44    6   40     -0.1843629074     -9.8334875106     0.0071829710     -0.2349156379     -0.1011017799     -0.0102932679     24.5173606872     77.6636886596     -52.2912101745
242 253    6   39     -0.1532367229     -9.7903900146     0.0454921483     -0.2335840463     -0.0664801645     -0.0094943084     24.1671123504     76.6094360351     -52.9659347534
243 205    7   36     -0.1532367229     -9.7903900146     0.0454921483     -0.2335840463     -0.0664801645     -0.0094943084     24.1671123504     76.6094360351     -52.9659347534
244 158    6   35     -0.1580253696     -9.7257432937     -0.0239432382     -0.2327850818     -0.0323911857     -0.0084290275     24.1671123504     76.6094360351     -52.9659347534
245 111    6   35     -0.2777415513     -9.7616577148     0.1125332117     -0.2519601345     -0.0145477352     -0.0017710235     24.1671123504     76.6094360351     -52.9659347534
246  64    5   32     -0.2777415513     -9.7616577148     0.1125332117     -0.2519601345     -0.0145477352     -0.0017710235     24.1671123504     76.6094360351     -52.9659347534
247  17    4   30     -0.2250664234     -9.7712354660     0.0215489125     -0.2535580396     -0.0654148817     0.0019574584     24.1671123504     76.6094360351     -52.9659347534
247 226    3   27     -0.2585869789     -9.8286991119     0.0311262083     -0.2474326848     -0.0766003227     -0.0047005453     24.1671123504     76.6094360351     -52.9659347534
248 179    2   24     -0.2585869789     -9.8286991119     0.0311262083     -0.2474326848     -0.0766003227     -0.0047005453     24.1671123504     76.6094360351     -52.9659347534
249 131    2   21     -0.2897131729     -9.7425031661     0.0287318849     -0.2386441230     -0.0899163436     -0.0150870313     24.1671123504     76.6094360351     -52.9659347534
250  84    2   19     -0.2514039993     -9.7664461135     0.0670410633     -0.2458347797     -0.1205431580     -0.0196144723     24.1671123504     76.6094360351     -52.9659347534
251  37    2   17     -0.2514039993     -9.7664461135     0.0670410633     -0.2458347797     -0.1205431580     -0.0196144723     24.1671123504     76.6094360351     -52.9659347534
251 245    1   14     -0.2178834438     -9.7592630386     0.0574637699     -0.2508948326     -0.1386529331     -0.0270714402     25.2178573608     76.2580108642     -54.3153877258
252 198    1   12     -0.2250664234     -9.7688407897     0.0071829710     -0.2516938209     -0.1359897255     -0.0382568836     25.2178573608     76.2580108642     -54.3153877258
253 151    1    9     -0.2250664234     -9.7688407897     0.0071829710     -0.2516938209     -0.1359897255     -0.0382568836     25.2178573608     76.2580108642     -54.3153877258
254 103    0    7     -0.1891515731     -9.7544746398     0.0119716191     -0.2562212705     -0.1354570865     -0.0398548107     25.2178573608     76.2580108642     -54.3153877258
255  56    1    5     -0.1676026582     -9.7808122634     -0.0502807998     -0.2628792524     -0.1407834911     -0.0315988802     25.2178573608     76.2580108642     -54.3153877258
  0   9    1    4     -0.1676026582     -9.7808122634     -0.0502807998     -0.2628792524     -0.1407834911     -0.0315988802     25.2178573608     76.2580108642     -54.3153877258
  0 217    0    2     -0.1676026582     -9.8143329620     -0.0861956501     -0.2607486724     -0.1160157203     -0.0206797552     25.2178573608     76.2580108642     -54.3153877258
  1 169    0    1     -0.2059118509     -9.7592630386     -0.1077445626     -0.2498295783     -0.0694096946     -0.0140217518     25.2178573608     76.2580108642     -54.3153877258
  2 122    0    1     -0.2059118509     -9.7592630386     -0.1077445626     -0.2498295783     -0.0694096946     -0.0140217518     25.2178573608     76.2580108642     -54.3153877258
  3  74    0    0     -0.2490096569     -9.7520809173     -0.1268991470     -0.2548896789     -0.0563600015     -0.0028363041     24.6924839019     75.3794631958     -53.4719810485
  4  26    0    0     -0.2490096569     -9.7736291885     -0.1101388931     -0.2564875841     -0.0728718519     -0.0092279872     24.6924839019     75.3794631958     -53.4719810485
  4 235    0    0     -0.2490096569     -9.7736291885     -0.1101388931     -0.2564875841     -0.0728718519     -0.0092279872     24.6924839019     75.3794631958     -53.4719810485
  5 187    0    0     -0.2537982940     -9.7951784133     -0.1484480619     -0.2546233177     -0.0819267368     -0.0220113539     24.6924839019     75.3794631958     -53.4719810485
  6 140    0    0     -0.2202777862     -9.7951784133     -0.1532367229     -0.2476989984     -0.0869868183     -0.0265387988     24.6924839019     75.3794631958     -53.4719810485
  7  93    0    0     -0.2202777862     -9.7951784133     -0.1532367229     -0.2476989984     -0.0869868183     -0.0265387988     24.6924839019     75.3794631958     -53.4719810485
  8  45    0    0     -0.2178834438     -9.7496862411     -0.1316878080     -0.2295892477     -0.1114882707     -0.0132227897     24.6924839019     75.3794631958     -53.4719810485
  8 254    0    0     -0.7063254833     -9.6850395202     -0.3280223608     -0.2386441230     -0.1378539681     -0.0031026244     24.6924839019     75.3794631958     -53.4719810485
  9 206    0    0     -0.7063254833     -9.6850395202     -0.3280223608     -0.2386441230     -0.1378539681     -0.0031026244     24.6924839019     75.3794631958     -53.4719810485
 10 159   -1    1     -0.3280223608     -9.7209539413     -0.1676026582     -0.2815216827     -0.4065710067     0.0698690986     25.2178573608     75.9065933227     -52.2912101745
 11 111   -3    2     -0.2490096569     -9.7688407897     -0.1412650966     -0.2969682502     -0.4989840984     0.0530909299     25.2178573608     75.9065933227     -52.2912101745
 12  63   -5    2     -0.2490096569     -9.7688407897     -0.1412650966     -0.2969682502     -0.4989840984     0.0530909299     25.2178573608     75.9065933227     -52.2912101745
 13  15   -8    4     -0.3208393812     -9.8286991119     -0.1819685935     -0.3259971380     -0.6047132015     0.0656079769     25.2178573608     75.9065933227     -52.2912101745
 13 223  -10    5     -0.3447826147     -9.7401084899     -0.1891515731     -0.3398457765     -0.6936641216     0.0552214908     25.2178573608     75.9065933227     -52.2912101745
 14 176  -11    4     -0.3447826147     -9.7401084899     -0.1891515731     -0.3398457765     -0.6936641216     0.0552214908     25.2178573608     75.9065933227     -52.2912101745
 15 129  -13    4     -0.3016848087     -9.7879953384     -0.2466153383     -0.3345193862     -0.7682337760     0.0533572483     25.2178573608     75.9065933227     -52.2912101745
 16  82  -14    5     -0.2968961238     -9.7927837371     -0.1843629074     -0.2924407958     -0.7530534744     0.0395086050     25.2178573608     75.9065933227     -52.2912101745
 17  34  -14    5     -0.2968961238     -9.7927837371     -0.1843629074     -0.2924407958     -0.7530534744     0.0395086050     25.2178573608     75.9065933227     -52.2912101745
 17 243  -13    5     -0.2945018005     -9.7927837371     -0.2178834438     -0.2596834182     -0.6649015426     -0.0001731026     26.7939720153     77.1365661621     -51.7851676940
 18 195  -12    5     -0.2633756160     -9.8215160369     -0.2083061695     -0.2298555612     -0.5682272911     -0.0188155155     26.7939720153     77.1365661621     -51.7851676940
 19 149  -11    4     -0.2633756160     -9.8215160369     -0.2083061695     -0.2298555612     -0.5682272911     -0.0188155155     26.7939720153     77.1365661621     -51.7851676940
 20 102   -9    3     -0.3902747631     -9.7951784133     -0.1819685935     -0.1614112854     -0.3596986532     -0.0720795440     26.7939720153     77.1365661621     -51.7851676940
 21  55   -7    3     -0.3783031463     -9.8286991119     -0.2154891252     -0.1526227092     -0.3338656187     -0.0917872333     26.7939720153     77.1365661621     -51.7851676940
 22   8   -5    2     -0.3783031463     -9.8286991119     -0.2154891252     -0.1526227092     -0.3338656187     -0.0917872333     26.7939720153     77.1365661621     -51.7851676940
 22 217   -4    1     -0.3926690864     -9.7903900146     -0.2394323587     -0.1366435050     -0.3908581256     -0.0784712314     26.7939720153     77.1365661621     -51.7851676940
 23 170   -5    2     -0.4022463798     -9.7305316925     -0.1077445626     -0.1355782151     -0.4811406612     -0.0523718547     26.7939720153     77.1365661621     -51.7851676940
 24 123   -5    3     -0.4022463798     -9.7305316925     -0.1077445626     -0.1355782151     -0.4811406612     -0.0523718547     26.7939720153     77.1365661621     -51.7851676940
 25  76   -5    4     -0.3423882961     -9.7472915649     -0.0814070034     -0.1792547225     -0.5762169361     -0.0387895250     26.7939720153     77.1365661621     -51.7851676940
 26  28   -5    4     -0.4214009761     -9.7736291885     -0.1340821266     -0.2389104366     -0.7037842750     -0.0265387988     26.0934772491     76.4337234497     -51.4478034973
 26 237   -7    6     -0.4214009761     -9.7736291885     -0.1340821266     -0.2389104366     -0.7037842750     -0.0265387988     26.0934772491     76.4337234497     -51.4478034973
 27 190   -9    6     -0.4214009761     -9.6706733703     -0.0790126848     -0.2788584709     -0.9224330902     -0.0023036637     26.0934772491     76.4337234497     -51.4478034973
 28 142  -11    6     -0.3088677406     -9.9340486526     -0.1819685935     -0.3377151966     -1.1831605434     0.0083491430     26.0934772491     76.4337234497     -51.4478034973
 29  95  -16    7     -0.3088677406     -9.9340486526     -0.1819685935     -0.3377151966     -1.1831605434     0.0083491430     26.0934772491     76.4337234497     -51.4478034973
 30  47  -19    5     -0.2681642532     -9.7736291885     -0.0646467447     -0.2474326848     -1.2153853178     -0.0294683218     26.0934772491     76.4337234497     -51.4478034973
 31   1  -19    5     -0.3208393812     -9.7568693161     -0.0814070034     -0.1925707340     -1.1551969051     -0.0739437866     26.0934772491     76.4337234497     -51.4478034973
 31 209  -19    5     -0.3208393812     -9.7568693161     -0.0814070034     -0.1925707340     -1.1551969051     -0.0739437866     26.0934772491     76.4337234497     -51.4478034973
 32 162  -19    4     -0.3567542552     -9.7688407897     0.0694353866     -0.1853800964     -1.1216405630     -0.1098970050     26.0934772491     76.4337234497     -51.4478034973
 33 115  -18    2     -0.4549215316     -9.6443357467     0.2801358699     -0.2293229103     -1.2750409841     -0.1120275735     26.7939720153     77.1365661621     -48.4115409851
 34  68  -21    1     -0.4549215316     -9.6443357467     0.2801358699     -0.2293229103     -1.2750409841     -0.1120275735     26.7939720153     77.1365661621     -48.4115409851
 35  21  -25    0     -0.4621044635     -9.7185602188     0.0646467447     -0.3041588783     -1.7525530815     -0.0395884876     26.7939720153     77.1365661621     -48.4115409851
 35 229  -30   -2     -0.1556310415     -9.8119382858     -0.1532367229     -0.3355846643     -2.1158139705     0.0027564194     26.7939720153     77.1365661621     -48.4115409851
 36 183  -37   -5     -0.1556310415     -9.8119382858     -0.1532367229     -0.3355846643     -2.1158139705     0.0027564194     26.7939720153     77.1365661621     -48.4115409851
 37 136  -42   -8     -0.2442210197     -9.8861627578     -0.1771799468     -0.3046915292     -1.9645439147     -0.0678184270     26.7939720153     77.1365661621     -48.4115409851
 38  89  -39   -7     -0.3040791034     -9.7712354660     0.0694353866     -0.2660751104     -1.9304550170     -0.0648889017     26.7939720153     77.1365661621     -48.4115409851
 39  41  -46  -10     -0.3040791034     -9.7712354660     0.0694353866     -0.2660751104     -1.9304550170     -0.0648889017     26.7939720153     77.1365661621     -48.4115409851
 39 250  -50  -13     -0.2729529142     -9.6970109939     0.0071829710     -0.2990987777     -2.1208739280     -0.0041679053     26.7939720153     77.1365661621     -48.4115409851
 40 202  -50  -15     -0.3184450626     -9.7664461135     -0.2681642532     -0.3518301963     -2.1973078250     0.0315189957     29.4208335876     76.9608535766     -45.5439567565
 41 155  -55  -17     -0.3184450626     -9.7664461135     -0.2681642532     -0.3518301963     -2.1973078250     0.0315189957     29.4208335876     76.9608535766     -45.5439567565
 42 108  -51  -17     -0.3184450626     -9.7113771438     -0.1963345432     -0.3579555511     -2.2681488990     0.0562867736     29.4208335876     76.9608535766     -45.5439567565
 43  62  -50  -16     -0.1747856235     -9.9196834564     -0.5004136562     -0.3949740409     -2.5235500335     0.1407102584     29.4208335876     76.9608535766     -45.5439567565
 44  14  -57  -12     -0.1747856235     -9.9196834564     -0.5004136562     -0.3949740409     -2.5235500335     0.1407102584     29.4208335876     76.9608535766     -45.5439567565
 44 223  -59  -10     -0.1556310415     -9.8239097595     -0.2130948066     -0.2998977661     -2.2798671722     -0.0206797552     29.4208335876     76.9608535766     -45.5439567565
 45 176  -55   -7     -0.3375996351     -9.7736291885     -0.0502807998     -0.1936360168     -1.5986200332     -0.1594325542     29.4208335876     76.9608535766     -45.5439567565
 46 129  -51   -4     -0.3375996351     -9.7736291885     -0.0502807998     -0.1936360168     -1.5986200332     -0.1594325542     29.4208335876     76.9608535766     -45.5439567565
 47  82  -39   -4     -0.4357668876     -9.8263044357     -0.2537982940     -0.2250617980     -1.6755866050     -0.0768733072     29.4208335876     76.9608535766     -45.5439567565
 48  35  -40   -4     -0.7206914424     -9.5916604995     -0.1412650966     -0.2772605419     -1.8494935989     0.0456339645     32.7481880187     77.8394012451     -42.6763763427
 48 243  -43   -3     -0.7206914424     -9.5916604995     -0.1412650966     -0.2772605419     -1.8494935989     0.0456339645     32.7481880187     77.8394012451     -42.6763763427
 49 196  -42    0     -0.4549215316     -9.9412317276     -0.2322494029     -0.3603524208     -2.2100911140     0.2499015092     32.7481880187     77.8394012451     -42.6763763427
 50 148  -50    6     -0.3495712518     -9.8454589843     -0.4285839557     -0.4378516197     -2.6348719596     0.3652181386     32.7481880187     77.8394012451     -42.6763763427
 51 101  -55   12     -0.3495712518     -9.8454589843     -0.4285839557     -0.4378516197     -2.6348719596     0.3652181386     32.7481880187     77.8394012451     -42.6763763427
 52  55  -58   17     -0.3471769332     -9.8382759094     -0.1340821266     -0.4399821758     -2.6375350952     0.3052960872     32.7481880187     77.8394012451     -42.6763763427
 53   7  -59   20     -0.4525271415     -9.6778564453     0.0454921483     -0.2453021287     -1.8931701660     -0.0081627073     32.7481880187     77.8394012451     -42.6763763427
 53 216  -49   18     -0.4525271415     -9.6778564453     0.0454921483     -0.2453021287     -1.8931701660     -0.0081627073     32.7481880187     77.8394012451     -42.6763763427
 54 169  -32   14     -0.9457578659     -9.6730680465     -0.2083061695     -0.1792547225     -1.3104616403     -0.1794065713     32.7481880187     77.8394012451     -42.6763763427
 55 122  -21   13     -0.2968961238     -9.7496862411     0.0167602658     -0.2753963232     -1.4888961315     0.0062185816     39.2277755737     76.9608535766     -39.8087921142
 56  75  -19   14     -0.2968961238     -9.7496862411     0.0167602658     -0.2753963232     -1.4888961315     0.0062185816     39.2277755737     76.9608535766     -39.8087921142
 57  27  -20   15     -0.8380132675     -9.7281370162     -0.2107004880     -0.3073547124     -1.5110006332     0.0150071454     39.2277755737     76.9608535766     -39.8087921142
 57 236  -30   19     -0.6225241661     -9.7185602188     -0.1699969768     -0.3736684322     -1.9059535026     0.1207362532     39.2277755737     76.9608535766     -39.8087921142
 58 189  -37   20     -0.6225241661     -9.7185602188     -0.1699969768     -0.3736684322     -1.9059535026     0.1207362532     39.2277755737     76.9608535766     -39.8087921142
 59 142  -39   19     -0.5794263362     -9.7377147674     -0.0670410633     -0.4040289402     -2.2060964107     0.1425745010     39.2277755737     76.9608535766     -39.8087921142
 60  95  -43   18     -0.8188587188     -9.8598251342     -0.1268991470     -0.2881796646     -1.9019586563     -0.0190818328     39.2277755737     76.9608535766     -39.8087921142
 61  48  -38   16     -0.8188587188     -9.8598251342     -0.1268991470     -0.2881796646     -1.9019586563     -0.0190818328     39.2277755737     76.9608535766     -39.8087921142
 62   1  -32   16     -0.9649125099     -9.8239097595     -0.2274607658     -0.2208006620     -1.7187304496     -0.1005757927     39.2277755737     76.9608535766     -39.8087921142
 62 209  -24   17     -0.4214009761     -9.7281370162     0.0718297100     -0.2434378862     -1.7722607612     0.0072838616     39.2277755737     76.9608535766     -39.8087921142
 63 162  -15   17     -0.4214009761     -9.7281370162     0.0718297100     -0.2434378862     -1.7722607612     0.0072838616     39.2277755737     76.9608535766     -39.8087921142
 64 114  -11   18     -0.5554831027     -9.7664461135     -0.0383091812     -0.2469000577     -1.5144628524     -0.0473117685     42.3800086975     75.9065933227     -39.8087921142
 65  67   -8   18     -0.9170259475     -9.9316549301     -0.2657699346     -0.2540906906     -1.5360348224     -0.0449148845     42.3800086975     75.9065933227     -39.8087921142
 66  19   -8   18     -0.9170259475     -9.9316549301     -0.2657699346     -0.2540906906     -1.5360348224     -0.0449148845     42.3800086975     75.9065933227     -39.8087921142
 66 228   -9   19     -1.0582910776     -9.8263044357     -0.0933786296     -0.1827168941     -1.7232579231     -0.0076300668     42.3800086975     75.9065933227     -39.8087921142
 67 180   -7   21     -0.5650603771     -9.6060266494     0.1580253696     -0.1510247945     -1.6982236862     -0.0023036637     42.3800086975     75.9065933227     -39.8087921142
 68 132   -5   20     -0.5650603771     -9.6060266494     0.1580253696     -0.1510247945     -1.6982236862     -0.0023036637     42.3800086975     75.9065933227     -39.8087921142
 69  85   -1   18     -0.5794263362     -9.6156044006     0.1676026582     -0.1670040035     -1.5117997169     -0.0537034559     42.3800086975     75.9065933227     -39.8087921142
 70  36    1   18     -0.5099909305     -9.8095445632     0.1436594247     -0.2402420520     -1.4425563812     -0.0355936813     42.3800086975     75.9065933227     -39.8087921142
 70 245    2   14     -0.5099909305     -9.8095445632     0.1436594247     -0.2402420520     -1.4425563812     -0.0355936813     42.3800086975     75.9065933227     -39.8087921142
 71 197    4   13     -0.2873188495     -9.8215160369     0.1747856235     -0.2322524309     -1.3594645261     -0.0366589665     47.4586067199     77.8394012451     -42.6763763427
 72 150    3   14     -0.0838013267     -9.7113771438     0.3088677406     -0.2098815441     -1.1959439468     -0.0449148845     47.4586067199     77.8394012451     -42.6763763427
 73 102    2   12     -0.0838013267     -9.7113771438     0.3088677406     -0.2098815441     -1.1959439468     -0.0449148845     47.4586067199     77.8394012451     -42.6763763427
 74  55    2   10     -0.4956250190     -9.6682786941     0.1987288665     -0.2389104366     -0.9914100646     -0.0555676937     47.4586067199     77.8394012451     -42.6763763427
 75   7    3   10     -0.4621044635     -9.7089824676     0.1819685935     -0.2796574115     -0.8955348014     -0.0419853687     47.4586067199     77.8394012451     -42.6763763427
 75 216    3    9     -0.4621044635     -9.7089824676     0.1819685935     -0.2796574115     -0.8955348014     -0.0419853687     47.4586067199     77.8394012451     -42.6763763427
 76 168    2    8     -0.0047886476     -9.7209539413     0.4453442096     -0.3193391323     -0.7788865566     -0.0273377561     47.4586067199     77.8394012451     -42.6763763427
 77 121    1    7     -0.1316878080     -9.6371526718     0.4429498672     -0.3718042135     -0.4795427322     -0.0989778709     47.4586067199     77.8394012451     -42.6763763427
 78  73    0    5     -0.1316878080     -9.6371526718     0.4429498672     -0.3718042135     -0.4795427322     -0.0989778709     47.4586067199     77.8394012451     -42.6763763427
 79  26    0    3     -0.3974577426     -9.7353200912     0.1699969768     -0.4586245536     -0.2182826519     -0.1285394306     46.2327384948     78.0151138305     -43.1824188232
 79 234    0    1     -0.5099909305     -9.8095445632     0.0167602658     -0.4759354114     -0.1402508497     -0.1069674849     46.2327384948     78.0151138305     -43.1824188232
 80 187    0    0     -0.5099909305     -9.8095445632     0.0167602658     -0.4759354114     -0.1402508497     -0.1069674849     46.2327384948     78.0151138305     -43.1824188232
 81 139    0    0     -0.4477385520     -9.9364433288     -0.0526751232     -0.4154807090     -0.2656876564     -0.0558340167     46.2327384948     78.0151138305     -43.1824188232
 82  91    0    1     -0.4501328468     -9.8095445632     -0.0191545906     -0.3009630441     -0.2981786918     -0.0510402584     46.2327384948     78.0151138305     -43.1824188232
 83  44    0    1     -0.4501328468     -9.8095445632     -0.0191545906     -0.3009630441     -0.2981786918     -0.0510402584     46.2327384948     78.0151138305     -43.1824188232
 83 252   -1    1     -0.3352053165     -9.7856006622     0.1268991470     -0.2439705371     -0.2307996988     -0.0273377561     46.2327384948     78.0151138305     -43.1824188232
 84 205   -1    1     -0.4764704227     -9.7448978424     0.0526751232     -0.2394430875     -0.1037649869     -0.0188155155     46.2327384948     78.0151138305     -43.1824188232
 85 157   -2    0     -0.4764704227     -9.7448978424     0.0526751232     -0.2394430875     -0.1037649869     -0.0188155155     46.2327384948     78.0151138305     -43.1824188232
 86 110   -2    0     -0.4716817855     -9.7472915649     0.0502807998     -0.2583518028     -0.0528978347     -0.0105595886     46.0576133728     77.1365661621     -41.3269233703
 87  63    0    0     -0.5315398693     -9.8167276382     -0.0167602658     -0.2679393291     -0.0422450304     0.0048869805     46.0576133728     77.1365661621     -41.3269233703
 88  15    0    0     -0.5315398693     -9.8167276382     -0.0167602658     -0.2679393291     -0.0422450304     0.0048869805     46.0576133728     77.1365661621     -41.3269233703
 88 223    0    0     -0.5267512321     -9.8143329620     -0.0119716191     -0.2247954845     -0.0528978347     -0.0052331852     46.0576133728     77.1365661621     -41.3269233703
 89 177    0    0     -0.5075965881     -9.8047552108     0.0023943238     -0.1651397705     -0.0595558404     -0.0284030418     46.0576133728     77.1365661621     -41.3269233703
 90 129    0    0     -0.5075965881     -9.8047552108     0.0023943238     -0.1651397705     -0.0595558404     -0.0284030418     46.0576133728     77.1365661621     -41.3269233703
 91  81    0    0     -0.4716817855     -9.7688407897     0.0694353866     -0.1342466115     -0.0550283956     -0.0358600020     46.0576133728     77.1365661621     -41.3269233703
 92  34    0    0     -0.4932306766     -9.7856006622     0.1005615949     -0.1435678243     -0.0550283956     -0.0193481540     46.0576133728     77.1365661621     -41.3269233703
 92 242    0    0     -0.4932306766     -9.7856006622     0.1005615949     -0.1435678243     -0.0550283956     -0.0193481540     46.0576133728     77.1365661621     -41.3269233703
 93 195    0    0     -0.5099909305     -9.7879953384     0.0574637699     -0.1544869518     -0.0528978347     0.0006258582     46.0576133728     77.1365661621     -41.3269233703
 94 147    0    1     -0.4860476970     -9.7185602188     -0.3352053165     -0.2034898757     -0.1205431580     0.0413728427     46.7581100463     77.4879837036     -42.3390121459
 95  99   -1    5     -0.4860476970     -9.7185602188     -0.3352053165     -0.2034898757     -0.1205431580     0.0413728427     46.7581100463     77.4879837036     -42.3390121459
 96  51   -3   11     -0.5483001708     -9.6826448440     -0.2226721048     -0.2397094011     -0.2185489892     0.0166050672     46.7581100463     77.4879837036     -42.3390121459
 97   3   -4   19     -0.6177354812     -9.6539134979     -0.3016848087     -0.2551559925     -0.2526379585     -0.0393221664     46.7581100463     77.4879837036     -42.3390121459
 97 212   -6   28     -0.6177354812     -9.6539134979     -0.3016848087     -0.2551559925     -0.2526379585     -0.0393221664     46.7581100463     77.4879837036     -42.3390121459
 98 165   -5   36     -0.5291455268     -9.7592630386     -0.0287318849     -0.2815216827     -0.3269412755     -0.0425180053     46.7581100463     77.4879837036     -42.3390121459
 99 117   -4   41     -0.8044927597     -9.8526420593     -0.2729529142     -0.2711351871     -0.3567691326     -0.0265387988     46.7581100463     77.4879837036     -42.3390121459
100  70   -4   45     -0.8044927597     -9.8526420593     -0.2729529142     -0.2711351871     -0.3567691326     -0.0265387988     46.7581100463     77.4879837036     -42.3390121459
101  23    0   51     -0.4333725929     -9.6922225952     -0.1867572593     -0.2793910980     -0.4361325263     0.0070175414     46.7581100463     77.4879837036     -42.3390121459
101 232    1   56     -0.2346437215     -9.8263044357     0.2633756160     -0.3006967306     -0.3003092765     0.0168713865     46.9332313537     76.2580108642     -42.1703300476
102 184    2   57     -0.2346437215     -9.8263044357     0.2633756160     -0.3006967306     -0.3003092765     0.0168713865     46.9332313537     76.2580108642     -42.1703300476
103 136    3   60     -0.3639371871     -9.7736291885     -0.0790126848     -0.2740647315     -0.0574252796     0.0062185816     46.9332313537     76.2580108642     -42.1703300476
104  89    3   61     -0.4333725929     -9.7856006622     -0.0167602658     -0.2586181402     0.0850560092     -0.0039015846     46.9332313537     76.2580108642     -42.1703300476
105  41    5   60     -0.4333725929     -9.7856006622     -0.0167602658     -0.2586181402     0.0850560092     -0.0039015846     46.9332313537     76.2580108642     -42.1703300476
105 249    6   62     -0.5818206787     -9.7281370162     -0.0790126848     -0.2628792524     0.1673489332     0.0022237784     46.9332313537     76.2580108642     -42.1703300476
106 201    9   62     -0.4644988059     -9.6946163177     0.1029559254     -0.2959029674     0.2368584871     0.0248609924     46.9332313537     76.2580108642     -42.1703300476
107 153   12   66     -0.4644988059     -9.6946163177     0.1029559254     -0.2959029674     0.2368584871     0.0248609924     46.9332313537     76.2580108642     -42.1703300476
108 106   12   68     -0.4070350170     -9.7903900146     0.0790126848     -0.3113495111     0.2642894744     0.0498950862     46.9332313537     76.2580108642     -42.1703300476
109  58   12   72     -0.3064734458     -9.7999668121     0.1891515731     -0.2889786243     0.2922530651     0.0610805416     47.6337280273     76.2580108642     -38.4593429565
110  10   11   72     -0.3064734458     -9.7999668121     0.1891515731     -0.2889786243     0.2922530651     0.0610805416     47.6337280273     76.2580108642     -38.4593429565
110 218   10   69     -0.6344957828     -9.7903900146     -0.2202777862     -0.2453021287     0.4144940376     0.0584173297     47.6337280273     76.2580108642     -38.4593429565
111 171    8   72     -0.5123852729     -9.7041940689     -0.3184450626     -0.2354482889     0.3391254186     0.0901094341     47.6337280273     76.2580108642     -38.4593429565
112 124    6   70     -0.5123852729     -9.7041940689     -0.3184450626     -0.2354482889     0.3391254186     0.0901094341     47.6337280273     76.2580108642     -38.4593429565
113  76    2   72     -0.7853381633     -9.8334875106     -0.3352053165     -0.2413073062     0.2091611862     0.0704017400     47.6337280273     76.2580108642     -38.4593429565
114  28   -1   75     -0.7206914424     -9.6491241455     -0.1460537433     -0.2530254125     0.0360530948     0.0416391658     47.6337280273     76.2580108642     -38.4593429565
114 237    0   78     -0.7206914424     -9.6491241455     -0.1460537433     -0.2530254125     0.0360530948     0.0416391658     47.6337280273     76.2580108642     -38.4593429565
115 189   -2   83     -0.7757608890     -9.7257432937     -0.0646467447     -0.2564875841     -0.0100202929     0.0248609924     47.6337280273     76.2580108642     -38.4593429565
116 142   -3   86     -0.8882941246     -9.7305316925     -0.3304166793     -0.2317197799     -0.0864541816     0.0000932175     47.2834815979     76.9608535766     -38.7967033386
117  95   -4   89     -0.8882941246     -9.7305316925     -0.3304166793     -0.2317197799     -0.0864541816     0.0000932175     47.2834815979     76.9608535766     -38.7967033386
118  48   -5   93     -0.9649125099     -9.7856006622     -0.1843629074     -0.2471663713     -0.2768730878     0.0016911385     47.2834815979     76.9608535766     -38.7967033386
119   0   -2   97     -0.5746376991     -9.5605344772     -0.1843629074     -0.2719341516     -0.3184190273     0.0110123443     47.2834815979     76.9608535766     -38.7967033386
119 209    0  102     -0.5746376991     -9.5605344772     -0.1843629074     -0.2719341516     -0.3184190273     0.0110123443     47.2834815979     76.9608535766     -38.7967033386
120 162    1  106     -0.5195682525     -9.7161655426     0.4118237018     -0.3278613567     -0.1170809984     0.0051533002     47.2834815979     76.9608535766     -38.7967033386
121 115    4  106     -0.6943538665     -9.9723577499     -0.0287318849     -0.2788584709     -0.0044275670     0.0056859407     47.2834815979     76.9608535766     -38.7967033386
122  67    9  107     -0.6943538665     -9.9723577499     -0.0287318849     -0.2788584709     -0.0044275670     0.0056859407     47.2834815979     76.9608535766     -38.7967033386
123  20   11  103     -0.7039311408     -9.7257432937     -0.3208393812     -0.2343830108     0.0048936343     -0.0105595886     47.2834815979     76.9608535766     -38.7967033386
123 228   10  103     -0.6057639122     -9.6898279190     -0.0646467447     -0.2490306138     0.0299277324     0.0008921783     46.9332313537     77.3122711181     -40.4835166931
124 181   10  105     -0.6057639122     -9.6898279190     -0.0646467447     -0.2490306138     0.0299277324     0.0008921783     46.9332313537     77.3122711181     -40.4835166931
125 134    9  103     -0.6416787624     -9.7281370162     0.0814070034     -0.2602160453     0.1159491419     0.0075501813     46.9332313537     77.3122711181     -40.4835166931
126  87    8  108     -0.6895652294     -9.7999668121     -0.0718297100     -0.2591507673     0.0951761627     0.0056859407     46.9332313537     77.3122711181     -40.4835166931
127  40    9  105     -0.6895652294     -9.7999668121     -0.0718297100     -0.2591507673     0.0951761627     0.0056859407     46.9332313537     77.3122711181     -40.4835166931
127 249    7   82     -0.7398460388     -9.7520809173     -0.0550694465     -0.2729994297     0.0533639049     0.0190019493     46.9332313537     77.3122711181     -40.4835166931
128 201    5   85     -0.6201298236     -9.7185602188     -0.1628140068     -0.2967019081     0.0584239912     0.0485634851     46.9332313537     77.3122711181     -40.4835166931
129 154    5   84     -0.6201298236     -9.7185602188     -0.1628140068     -0.2967019081     0.0584239912     0.0485634851     46.9332313537     77.3122711181     -40.4835166931
130 107    7   85     -0.5818206787     -9.6874332427     -0.1077445626     -0.3185401439     0.0648156690     0.0509603691     46.9332313537     77.3122711181     -40.4835166931
131  60    8  105     -0.7853381633     -9.8550367355     -0.1149275422     -0.3273287296     0.0602882337     0.0328505992     46.9332313537     77.3122711181     -40.4835166931
132  13    4  103     -0.7853381633     -9.8550367355     -0.1149275422     -0.3273287296     0.0602882337     0.0328505992     46.9332313537     77.3122711181     -40.4835166931
132 222    2  103     -0.7350573539     -9.6778564453     -0.1508424043     -0.2881796646     0.0203402066     0.0054196214     47.2834815979     76.2580108642     -38.7967033386
133 175    0  107     -0.7997041225     -9.7592630386     -0.0574637699     -0.2876470375     0.0445753383     0.0019574584     47.2834815979     76.2580108642     -38.7967033386
134 127   -1  107     -0.7997041225     -9.7592630386     -0.0574637699     -0.2876470375     0.0445753383     0.0019574584     47.2834815979     76.2580108642     -38.7967033386
135  80    0  106     -0.8044927597     -9.7664461135     -0.1197161788     -0.2706025600     0.0022304317     -0.0001731026     47.2834815979     76.2580108642     -38.7967033386
136  33   -1  103     -0.8475905418     -9.7688407897     0.1508424043     -0.2753963232     -0.0470387935     -0.0094943084     47.2834815979     76.2580108642     -38.7967033386
136 241    0   97     -0.8475905418     -9.7688407897     0.1508424043     -0.2753963232     -0.0470387935     -0.0094943084     47.2834815979     76.2580108642     -38.7967033386
137 194    1   94     -0.7039311408     -9.7520809173     0.0430978250     -0.2639445304     -0.0821930503     0.0056859407     47.2834815979     76.2580108642     -38.7967033386
138 145    1   91     -0.8188587188     -9.7377147674     -0.1819685935     -0.2306545257     -0.0963080215     -0.0036352646     47.2834815979     76.2580108642     -38.7967033386
139  98    0   91     -0.8188587188     -9.7377147674     -0.1819685935     -0.2306545257     -0.0963080215     -0.0036352646     47.2834815979     76.2580108642     -38.7967033386
140  51    0   89     -0.7159028053     -9.7377147674     -0.3232336997     -0.2437041997     -0.1405171775     -0.0158859920     48.6844749450     75.5551757812     -38.7967033386
141   4   -1   89     -0.8523792266     -9.7377147674     -0.3735145092     -0.2461010932     -0.1796662330     -0.0334631204     48.6844749450     75.5551757812     -38.7967033386
141 213   -4   89     -0.8523792266     -9.7377147674     -0.3735145092     -0.2461010932     -0.1796662330     -0.0334631204     48.6844749450     75.5551757812     -38.7967033386
142 166   -3   88     -0.8164643287     -9.6563072204     -0.3040791034     -0.2367798805     -0.2361261129     -0.0430506467     48.6844749450     75.5551757812     -38.7967033386
143 119   -2   91     -0.7159028053     -9.7329254150     -0.3471769332     -0.2495632410     -0.2318649768     -0.0491760158     48.6844749450     75.5551757812     -38.7967033386
144  72   -1   97     -0.7159028053     -9.7329254150     -0.3471769332     -0.2495632410     -0.2318649768     -0.0491760158     48.6844749450     75.5551757812     -38.7967033386
145  25    1  100     -0.6943538665     -9.7496862411     -0.2107004880     -0.2570202112     -0.1815304756     -0.0603614568     48.6844749450     75.5551757812     -38.7967033386
145 234    2  104     -0.7087197780     -9.8047552108     -0.0598580884     -0.2716678380     -0.1213421225     -0.0438496112     48.6844749450     75.5551757812     -38.7967033386
146 187    3  103     -0.7087197780     -9.8047552108     -0.0598580884     -0.2716678380     -0.1213421225     -0.0438496112     48.6844749450     75.5551757812     -38.7967033386
147 140    5   96     -0.5626660346     -9.7305316925     -0.1532367229     -0.2753963232     -0.0941774559     -0.0100269484     46.2327384948     76.2580108642     -37.7846145629
148  93    4   94     -0.8236474037     -9.9053173065     -0.0885899734     -0.2487643003     -0.0843236160     -0.0140217518     46.2327384948     76.2580108642     -37.7846145629
149  46    3   88     -0.6871709346     -9.7233486175     -0.2011231899     -0.1824505615     -0.1431803703     -0.0182828731     46.2327384948     76.2580108642     -37.7846145629
149 255    4   84     -0.6871709346     -9.7233486175     -0.2011231899     -0.1824505615     -0.1431803703     -0.0182828731     46.2327384948     76.2580108642     -37.7846145629
150 208    4   86     -0.6728049278     -9.5725059509     -0.2442210197     -0.2016256093     -0.0643496036     -0.0169512724     46.2327384948     76.2580108642     -37.7846145629
151 161    5   83     -0.6967482089     -9.7185602188     -0.2897131729     -0.2413073062     -0.0110855734     -0.0118911897     46.2327384948     76.2580108642     -37.7846145629
152 114    5   84     -0.6967482089     -9.7185602188     -0.2897131729     -0.2413073062     -0.0110855734     -0.0118911897     46.2327384948     76.2580108642     -37.7846145629
153  67    6   87     -0.7111141681     -9.7640523910     -0.2035175085     -0.2711351871     -0.0624853610     -0.0164186334     46.2327384948     76.2580108642     -37.7846145629
154  20    6   84     -0.6895652294     -9.7784175872     -0.1173218607     -0.2671403884     -0.0614200830     -0.0158859920     47.4586067199     76.7851409912     -37.9532966613
154 228    5   84     -0.6895652294     -9.7784175872     -0.1173218607     -0.2671403884     -0.0614200830     -0.0158859920     47.4586067199     76.7851409912     -37.9532966613
155 181    6   84     -0.6943538665     -9.7616577148     -0.2609812974     -0.2343830108     -0.0180098991     -0.0188155155     47.4586067199     76.7851409912     -37.9532966613
156 134    3   82     -0.7685779571     -9.7975721359     -0.3974577426     -0.2373125314     -0.0691433668     -0.0217450356     47.4586067199     76.7851409912     -37.9532966613
157  87    1   81     -0.7685779571     -9.7975721359     -0.3974577426     -0.2373125314     -0.0691433668     -0.0217450356     47.4586067199     76.7851409912     -37.9532966613
158  41    0   85     -0.6775936126     -9.6587018966     -0.4405555725     -0.2514275074     -0.1884548091     -0.0321315240     47.4586067199     76.7851409912     -37.9532966613
158 249   -2   88     -0.7398460388     -9.7041940689     -0.2298550844     -0.2799237251     -0.1407834911     -0.0507739305     47.4586067199     76.7851409912     -37.9532966613
159 202   -2   92     -0.7398460388     -9.7041940689     -0.2298550844     -0.2799237251     -0.1407834911     -0.0507739305     47.4586067199     76.7851409912     -37.9532966613
160 155   -3   94     -0.7518176555     -9.7544746398     -0.2873188495     -0.2719341516     -0.0481040763     -0.0582309007     47.4586067199     76.7851409912     -37.9532966613
161 108   -3   93     -0.7973098278     -9.8191213607     -0.0454921483     -0.2484979629     -0.0345217466     -0.0481107282     47.9839782714     77.3122711181     -37.4472541809
162  61   -1   92     -0.7973098278     -9.8191213607     -0.0454921483     -0.2484979629     -0.0345217466     -0.0481107282     47.9839782714     77.3122711181     -37.4472541809
163  14   -1   89     -0.7039311408     -9.7377147674     -0.4357668876     -0.1992287445     -0.1644859886     -0.0161523103     47.9839782714     77.3122711181     -37.4472541809
163 224   -1   88     -0.6871709346     -9.6419420242     -0.4333725929     -0.2287902832     -0.2470452308     -0.0241419172     47.9839782714     77.3122711181     -37.4472541809
164 177   -2   93     -0.6871709346     -9.6419420242     -0.4333725929     -0.2287902832     -0.2470452308     -0.0241419172     47.9839782714     77.3122711181     -37.4472541809
165 130   -4   94     -0.6057639122     -9.7401084899     -0.0359148550     -0.2684719800     -0.1748724699     -0.0387895250     47.9839782714     77.3122711181     -37.4472541809
166  83   -3   96     -0.7087197780     -9.7640523910     -0.2250664234     -0.2476989984     -0.1258695602     -0.0529044914     47.9839782714     77.3122711181     -37.4472541809
167  36   -4   96     -0.7087197780     -9.7640523910     -0.2250664234     -0.2476989984     -0.1258695602     -0.0529044914     47.9839782714     77.3122711181     -37.4472541809
167 245   -3   89     -0.6153411865     -9.7425031661     -0.2107004880     -0.2479653358     -0.1282664413     -0.0571656179     47.9839782714     77.3122711181     -37.4472541809
168 198   -1   89     -0.6560447216     -9.7832069396     0.0047886476     -0.2538243770     -0.0787308931     -0.0590298557     47.9839782714     77.3122711181     -37.4472541809
169 151    0   86     -0.6560447216     -9.7832069396     0.0047886476     -0.2538243770     -0.0787308931     -0.0590298557     47.9839782714     77.3122711181     -37.4472541809
170 104    3   83     -0.6201298236     -9.6658849716     -0.0933786296     -0.2463674068     0.0099537191     -0.0417190504     47.4586067199     75.3794631958     -37.6159362792
171  56    3   82     -0.7135085105     -9.7089824676     -0.1460537433     -0.2751299858     0.0331235694     -0.0182828731     47.4586067199     75.3794631958     -37.6159362792
172   9    4   78     -0.7135085105     -9.7089824676     -0.1460537433     -0.2751299858     0.0331235694     -0.0182828731     47.4586067199     75.3794631958     -37.6159362792
172 218    4   75     -0.6057639122     -9.7185602188     -0.1149275422     -0.3102842569     -0.0094876518     -0.0078963871     47.4586067199     75.3794631958     -37.6159362792
173 171    4   74     -0.6488616943     -9.7592630386     -0.3016848087     -0.3166759252     0.0206065297     -0.0196144723     47.4586067199     75.3794631958     -37.6159362792
174 124    6   72     -0.6488616943     -9.7592630386     -0.3016848087     -0.3166759252     0.0206065297     -0.0196144723     47.4586067199     75.3794631958     -37.6159362792
175  77    6   69     -0.5099909305     -9.7903900146     0.1747856235     -0.3433079481     0.0770663928     0.0006258582     47.4586067199     75.3794631958     -37.6159362792
176  28    7   67     -0.6919595718     -9.8981342315     0.2322494029     -0.3124147891     0.1886545372     0.0243283534     47.4586067199     75.3794631958     -37.6159362792
176 237    8   61     -0.6919595718     -9.8981342315     0.2322494029     -0.3124147891     0.1886545372     0.0243283534     47.4586067199     75.3794631958     -37.6159362792
177 190    7   54     -0.6656219959     -9.8310928344     -0.1939402198     -0.2128110647     0.1694794893     0.0427044391     48.3342247009     76.2580108642     -36.4351654052
178 142    7   47     -0.6392844200     -9.6658849716     -0.5698490142     -0.1904401779     0.1694794893     0.0288557958     48.3342247009     76.2580108642     -36.4351654052
179  95    7   41     -0.6392844200     -9.6658849716     -0.5698490142     -0.1904401779     0.1694794893     0.0288557958     48.3342247009     76.2580108642     -36.4351654052
180  47    4   40     -0.7470290184     -9.7472915649     -0.0957729530     -0.2152079582     0.1774690866     -0.0068311066     48.3342247009     76.2580108642     -36.4351654052
180 255    2   39     -0.7326630592     -9.7137708663     -0.2801358699     -0.2162732362     0.2035684585     -0.0337294387     48.3342247009     76.2580108642     -36.4351654052
181 208    1   37     -0.7326630592     -9.7137708663     -0.2801358699     -0.2162732362     0.2035684585     -0.0337294387     48.3342247009     76.2580108642     -36.4351654052
182 161    0   35     -0.7470290184     -9.7712354660     -0.0838013267     -0.2197354078     0.2288689136     -0.0539697742     48.3342247009     76.2580108642     -36.4351654052
183 113    1   32     -0.6871709346     -9.6898279190     -0.1819685935     -0.2202680349     0.2211456060     -0.0385232019     48.3342247009     76.2580108642     -36.4351654052
184  66    4   30     -0.6871709346     -9.6898279190     -0.1819685935     -0.2202680349     0.2211456060     -0.0385232019     48.3342247009     76.2580108642     -36.4351654052
185  18    5   29     -0.6919595718     -9.7712354660     -0.3423882961     -0.2429052352     0.1673489332     -0.0065647864     46.9332313537     74.8523330688     -35.4230766296
185 227    4   27     -0.6871709346     -9.7209539413     -0.3447826147     -0.2319861173     0.1369884252     -0.0281367187     46.9332313537     74.8523330688     -35.4230766296
186 180    3   26     -0.6871709346     -9.7209539413     -0.3447826147     -0.2319861173     0.1369884252     -0.0281367187     46.9332313537     74.8523330688     -35.4230766296
187 133    1   25     -0.7374516487     -9.8454589843     -0.2849245071     -0.2426389217     0.0877192020     -0.0315988802     46.9332313537     74.8523330688     -35.4230766296
188  86    0   23     -0.6871709346     -9.7664461135     -0.4764704227     -0.2058867454     0.0142148399     -0.0390558481     46.9332313537     74.8523330688     -35.4230766296
189  39    1   23     -0.6871709346     -9.7664461135     -0.4764704227     -0.2058867454     0.0142148399     -0.0390558481     46.9332313537     74.8523330688     -35.4230766296
189 247    1   24     -0.6440730571     -9.6922225952     -0.4022463798     -0.1803200149     0.0035620367     -0.0702152967     46.9332313537     74.8523330688     -35.4230766296
190 200    1   26     -0.7182971000     -9.6970109939     -0.0143659424     -0.2378451585     0.0123505997     -0.0683510589     46.9332313537     74.8523330688     -35.4230766296
191 152    1   26     -0.7182971000     -9.6970109939     -0.0143659424     -0.2378451585     0.0123505997     -0.0683510589     46.9332313537     74.8523330688     -35.4230766296
192 105    1   27     -0.6584390640     -9.7712354660     -0.0622524166     -0.2636782169     0.0051599555     -0.0550350570     47.2834815979     75.9065933227     -38.4593429565
193  58    1   23     -0.6177354812     -9.7736291885     -0.0909842967     -0.2618139743     0.0102200400     -0.0529044914     47.2834815979     75.9065933227     -38.4593429565
194  10    0   18     -0.6177354812     -9.7736291885     -0.0909842967     -0.2618139743     0.0102200400     -0.0529044914     47.2834815979     75.9065933227     -38.4593429565
194 218    0   13     -0.5602717399     -9.7185602188     -0.2370380401     -0.2801900863     0.0349878191     -0.0350610446     47.2834815979     75.9065933227     -38.4593429565
195 171    0    9     -0.6368901252     -9.7903900146     -0.2753472328     -0.3145453691     0.0709410285     -0.0062984657     47.2834815979     75.9065933227     -38.4593429565
196 123    0    8     -0.6368901252     -9.7903900146     -0.2753472328     -0.3145453691     0.0709410285     -0.0062984657     47.2834815979     75.9065933227     -38.4593429565
197  76    1    5     -0.5961865901     -9.7089824676     -0.3830918121     -0.3315898895     0.0783979988     0.0062185816     47.2834815979     75.9065933227     -38.4593429565
198  28    4    6     -0.4764704227     -9.7257432937     -0.4597101688     -0.3342530727     0.1556308364     -0.0068311066     47.2834815979     75.9065933227     -38.4593429565
198 237    3    5     -0.4764704227     -9.7257432937     -0.4597101688     -0.3342530727     0.1556308364     -0.0068311066     47.2834815979     75.9065933227     -38.4593429565
199 189    6    6     -0.6584390640     -9.7496862411     -0.4190066337     -0.3379815578     0.4717528343     -0.0816670703     47.2834815979     75.9065933227     -38.4593429565
200 142   10    6     -0.6249184608     -9.7520809173     -0.4836534023     -0.3401120901     0.4496482849     -0.0776722669     44.6566200256     74.6766281127     -36.6038475036
201  94   11    4     -0.6249184608     -9.7520809173     -0.4836534023     -0.3401120901     0.4496482849     -0.0776722669     44.6566200256     74.6766281127     -36.6038475036
202  47   11    3     -0.5435114860     -9.7448978424     -0.4980193138     -0.3579555511     0.4307395935     -0.0723458576     44.6566200256     74.6766281127     -36.6038475036
202 255   10    3     -0.5363285064     -9.7448978424     -0.6129468917     -0.3552923440     0.4816066741     -0.0675520992     44.6566200256     74.6766281127     -36.6038475036
203 208   12    3     -0.5363285064     -9.7448978424     -0.6129468917     -0.3552923440     0.4816066741     -0.0675520992     44.6566200256     74.6766281127     -36.6038475036
204 161   12    2     -0.4214009761     -9.6970109939     -0.5530887603     -0.3286603450     0.4805414199     -0.0300009608     44.6566200256     74.6766281127     -36.6038475036
205 112   15    3     -0.4812590599     -9.7712354660     -0.7637892246     -0.3457048177     0.6885375499     -0.0326641607     44.6566200256     74.6766281127     -36.6038475036
206  65   16    4     -0.4812590599     -9.7712354660     -0.7637892246     -0.3457048177     0.6885375499     -0.0326641607     44.6566200256     74.6766281127     -36.6038475036
207  18   21    6     -0.4621044635     -9.7353200912     -0.7159028053     -0.3116158485     0.9798917770     -0.0821997070     44.6566200256     74.6766281127     -36.6038475036
207 226   25    7     -0.3878804397     -9.6108150482     -0.6823822021     -0.2884459972     1.1884204101     -0.0760743522     42.0297622680     75.9065933227     -34.4109916687
208 179   30    8     -0.3878804397     -9.6108150482     -0.6823822021     -0.2884459972     1.1884204101     -0.0760743522     42.0297622680     75.9065933227     -34.4109916687
209 131   34    8     -0.3806974601     -9.7377147674     -0.5099909305     -0.4170785903     1.3585990667     -0.0039015846     42.0297622680     75.9065933227     -34.4109916687
210  83   32    8     -0.3040791034     -9.7520809173     -0.7661836147     -0.4916482448     1.2512719631     0.0842503929     42.0297622680     75.9065933227     -34.4109916687
211  35   34    9     -0.3040791034     -9.7520809173     -0.7661836147     -0.4916482448     1.2512719631     0.0842503929     42.0297622680     75.9065933227     -34.4109916687
211 244   32    8     -0.3998520660     -9.7616577148     -0.9002656936     -0.4522328853     1.4438214302     0.0954358291     42.0297622680     75.9065933227     -34.4109916687
212 196   28    7     -0.5387228012     -9.7305316925     -0.7254800796     -0.3704726219     1.6672640800     0.1055559992     42.0297622680     75.9065933227     -34.4109916687
213 148   27    5     -0.5387228012     -9.7305316925     -0.7254800796     -0.3704726219     1.6672640800     0.1055559992     42.0297622680     75.9065933227     -34.4109916687
214 101   22    4     -0.5506944656     -9.7496862411     -0.7374516487     -0.3579555511     1.3631265163     0.1755982017     42.0297622680     75.9065933227     -34.4109916687
215  54   18    2     -0.4214009761     -9.7425031661     -0.9194203376     -0.3198717832     1.0035942792     0.2072903156     40.2785224914     73.4466552734     -35.4230766296
216   6   15    0     -0.4214009761     -9.7425031661     -0.9194203376     -0.3198717832     1.0035942792     0.2072903156     40.2785224914     73.4466552734     -35.4230766296
216 214    9    0     -0.5219625949     -9.7425031661     -1.0846285820     -0.2351819515     0.9703042984     0.1716033935     40.2785224914     73.4466552734     -35.4230766296
217 167    8   -1     -0.5315398693     -9.7712354660     -1.0894173431     -0.1009566068     0.8717658042     0.1606842756     40.2785224914     73.4466552734     -35.4230766296
218 120    7   -3     -0.5315398693     -9.7712354660     -1.0894173431     -0.1009566068     0.8717658042     0.1606842756     40.2785224914     73.4466552734     -35.4230766296
219  72    5   -2     -0.3878804397     -9.6467304229     -0.8643508911     0.0010440051     0.8792227745     0.1372480988     40.2785224914     73.4466552734     -35.4230766296
220  24    8   -7     -0.5147795677     -9.7903900146     -0.7757608890     0.0407257366     1.1194435358     0.1058223247     40.2785224914     73.4466552734     -35.4230766296
220 232    8   -9     -0.5147795677     -9.7903900146     -0.7757608890     0.0407257366     1.1194435358     0.1058223247     40.2785224914     73.4466552734     -35.4230766296
221 184   12  -11     -0.4501328468     -9.6275758743     -0.8739281654     -0.0066792669     1.1319606304     0.1287258625     40.2785224914     73.4466552734     -35.4230766296
222 138   20  -14     -0.3878804397     -9.7185602188     -0.6632276535     -0.0245227217     1.0896157073     0.1806582832     38.8775291442     75.2037582397     -34.0736274719
223  90   22  -12     -0.3878804397     -9.7185602188     -0.6632276535     -0.0245227217     1.0896157073     0.1806582832     38.8775291442     75.2037582397     -34.0736274719
224  43   28  -13     -0.4501328468     -9.6970109939     -0.7661836147     -0.0277185583     1.4981508255     0.0943705558     38.8775291442     75.2037582397     -34.0736274719
224 252   31  -14     -0.5339341640     -9.7664461135     -0.8691394805     -0.0122719860     1.7157343864     0.0472318840     38.8775291442     75.2037582397     -34.0736274719
225 205   34  -14     -0.5339341640     -9.7664461135     -0.8691394805     -0.0122719860     1.7157343864     0.0472318840     38.8775291442     75.2037582397     -34.0736274719
226 158   36  -11     -0.7733665466     -9.7425031661     -1.0558967590     -0.0104077458     1.6643345355     0.0317853164     38.8775291442     75.2037582397     -34.0736274719
227 111   30   -9     -0.9912500381     -10.0322160720     -0.9840670585     -0.0460946559     0.9058547973     0.0877125549     38.8775291442     75.2037582397     -34.0736274719
228  64   23   -6     -0.9912500381     -10.0322160720     -0.9840670585     -0.0460946559     0.9058547973     0.0877125549     38.8775291442     75.2037582397     -34.0736274719
229  16   14   -3     -0.3471769332     -9.8909511566     -0.6273128509     0.0630966138     0.1042310595     -0.0941841125     38.8775291442     75.2037582397     -34.0736274719
229 225    9   -4     0.3208393812     -9.0936412811     -0.5937922477     0.2252855777     0.9636463165     -0.1985816192     34.4994277954     76.0823059082     -37.2785720825
230 177   19   -8     0.3208393812     -9.0936412811     -0.5937922477     0.2252855777     0.9636463165     -0.1985816192     34.4994277954     76.0823059082     -37.2785720825
231 130   33   -8     -0.3399939537     -9.8526420593     -1.0151932239     0.2963931083     2.2489070892     -0.1591662311     34.4994277954     76.0823059082     -37.2785720825
232  82   50   -6     -0.4477385520     -9.8215160369     -0.4836534023     0.2268835067     2.0694074630     -0.0214787149     34.4994277954     76.0823059082     -37.2785720825
233  35   58   -3     -0.4477385520     -9.8215160369     -0.4836534023     0.2268835067     2.0694074630     -0.0214787149     34.4994277954     76.0823059082     -37.2785720825
233 243   53    3     -0.3711201906     -9.7592630386     -0.2992904472     0.1275460958     1.6552796363     0.0224641108     34.4994277954     76.0823059082     -37.2785720825
234 195   47    6     -0.4190066337     -9.7065887451     -0.2777415513     0.0058377685     1.5439578056     -0.0414527320     34.4994277954     76.0823059082     -37.2785720825
235 147   40    6     -0.4190066337     -9.7065887451     -0.2777415513     0.0058377685     1.5439578056     -0.0414527320     34.4994277954     76.0823059082     -37.2785720825
236  99   36    6     -0.3950634002     -9.8646135330     -0.2992904472     -0.0650033855     1.5154615402     -0.0470454454     34.4994277954     76.0823059082     -37.2785720825
237  51   35    6     -0.6967482089     -9.7592630386     -0.1029559254     -0.0929670047     1.2890894412     -0.1101633191     34.4994277954     76.0823059082     -37.2785720825
238   4   29    6     -0.6967482089     -9.7592630386     -0.1029559254     -0.0929670047     1.2890894412     -0.1101633191     34.4994277954     76.0823059082     -37.2785720825
238 212   22    5     -0.2011231899     -9.6874332427     -0.2490096569     -0.0868416309     0.6421977996     -0.0268051171     32.7481880187     76.0823059082     -41.6642875671
239 164   19    4     -0.1460537433     -9.6682786941     -0.2274607658     -0.1164031744     0.6163647651     -0.0507739305     32.7481880187     76.0823059082     -41.6642875671
240 117   14    3     -0.1460537433     -9.6682786941     -0.2274607658     -0.1164031744     0.6163647651     -0.0507739305     32.7481880187     76.0823059082     -41.6642875671
241  70   13    3     0.0526751232     -9.8334875106     -0.2585869789     -0.1667376756     0.7713630676     -0.0960483551     32.7481880187     76.0823059082     -41.6642875671
242  22   14    4     0.1867572593     -9.7233486175     -0.4381612300     -0.1696671962     0.9881477355     -0.1802055263     32.7481880187     76.0823059082     -41.6642875671
242 231   18    5     0.1867572593     -9.7233486175     -0.4381612300     -0.1696671962     0.9881477355     -0.1802055263     32.7481880187     76.0823059082     -41.6642875671
243 183   25    7     -0.3878804397     -9.6634902954     -0.0909842967     -0.2061530590     1.5082709789     -0.2166913986     32.7481880187     76.0823059082     -41.6642875671
244 136   28    8     -0.1604196929     -9.6946163177     -0.1628140068     -0.2455684661     1.2001385688     -0.0771396207     32.7481880187     76.0823059082     -41.6642875671
245  88   30    8     -0.1604196929     -9.6946163177     -0.1628140068     -0.2455684661     1.2001385688     -0.0771396207     32.7481880187     76.0823059082     -41.6642875671
246  41   28    8     -0.1819685935     -9.8694019317     -0.1939402198     -0.3174748897     1.0472707748     0.0043543395     29.2457084655     75.3794631958     -43.3511009216
246 249   23    7     -0.0191545906     -9.9125003814     -0.2442210197     -0.2793910980     0.8699015617     0.0845167064     29.2457084655     75.3794631958     -43.3511009216
247 202   21    5     -0.0191545906     -9.9125003814     -0.2442210197     -0.2793910980     0.8699015617     0.0845167064     29.2457084655     75.3794631958     -43.3511009216
248 154   19    3     -0.0095772953     -9.6994056701     -0.1819685935     -0.2263934135     1.0022627115     0.0227304315     29.2457084655     75.3794631958     -43.3511009216
249 107   22    2     -0.0095772953     -9.6850395202     -0.6943538665     -0.2285239458     1.7013530731     -0.1080327625     29.2457084655     75.3794631958     -43.3511009216
250  60   33    3     -0.0095772953     -9.6850395202     -0.6943538665     -0.2285239458     1.7013530731     -0.1080327625     29.2457084655     75.3794631958     -43.3511009216
251  13   35    3     -0.7853381633     -9.7161655426     0.0718297100     -0.2956366539     1.9706028938     -0.1245446085     29.2457084655     75.3794631958     -43.3511009216
251 221   33    3     0.0718297100     -9.8502473831     -0.3184450626     -0.2737983703     0.8267576217     0.1321880221     29.2457084655     75.3794631958     -43.3511009216
252 174   29    2     0.0718297100     -9.8502473831     -0.3184450626     -0.2737983703     0.8267576217     0.1321880221     29.2457084655     75.3794631958     -43.3511009216
253 126   16    0     0.1245048284     -9.8502473831     -0.2466153383     -0.1544869518     0.8043868064     0.1774624443     26.9690971374     76.2580108642     -44.1945075988
254  79   11   -1     -0.0383091812     -9.8023614883     -0.2059118509     -0.0990923690     0.9908108711     0.1649453878     26.9690971374     76.2580108642     -44.1945075988
255  31   11   -6     -0.0383091812     -9.8023614883     -0.2059118509     -0.0990923690     0.9908108711     0.1649453878     26.9690971374     76.2580108642     -44.1945075988
255 239   18  -10     -0.0838013267     -9.6826448440     -0.3663315296     -0.0604759311     1.6198591232     0.1207362532     26.9690971374     76.2580108642     -44.1945075988
  0 192   27  -11     -0.4668931484     -9.6898279190     -0.4094293594     -0.0490241622     2.0534281730     0.1705381298     26.9690971374     76.2580108642     -44.1945075988
  1 144   33  -13     -0.4668931484     -9.6898279190     -0.4094293594     -0.0490241622     2.0534281730     0.1705381298     26.9690971374     76.2580108642     -44.1945075988
  2  96   35  -11     -0.9792783737     -9.6898279190     -0.2035175085     -0.1219959020     1.6044125556     0.1662770032     26.9690971374     76.2580108642     -44.1945075988
  3  49   27   -8     -0.5435114860     -9.8478536605     -0.2394323587     -0.2314534664     0.6152994632     0.2696092128     26.9690971374     76.2580108642     -44.1945075988
  4   1   18   -5     -0.5435114860     -9.8478536605     -0.2394323587     -0.2314534664     0.6152994632     0.2696092128     26.9690971374     76.2580108642     -44.1945075988
  4 209   10   -2     0.0407035017     -9.8622188568     -0.1005615949     -0.2391767740     0.3497782230     0.2030291795     28.0198402404     76.2580108642     -47.9054946899
  5 160    4   -2     0.0550694465     -9.7688407897     -0.0766183614     -0.1491605520     0.6528506278     -0.0345284032     28.0198402404     76.2580108642     -47.9054946899
  6 112    2   -5     0.0550694465     -9.7688407897     -0.0766183614     -0.1491605520     0.6528506278     -0.0345284032     28.0198402404     76.2580108642     -47.9054946899
  7  64    2   -6     -0.3471769332     -9.7113771438     -0.0814070034     -0.1358445405     1.1487387418     -0.2497150897     28.0198402404     76.2580108642     -47.9054946899
  8  16    4   -9     -0.6225241661     -9.8741912841     -0.2921074867     -0.2114794731     1.3285048007     -0.3317417144     28.0198402404     76.2580108642     -47.9054946899
  8 224   10  -12     -0.6225241661     -9.8741912841     -0.2921074867     -0.2114794731     1.3285048007     -0.3317417144     28.0198402404     76.2580108642     -47.9054946899
  9 177   16  -12     -0.3399939537     -9.7161655426     -0.6799879074     -0.1496931934     1.4906938076     -0.3266816377     28.0198402404     76.2580108642     -47.9054946899
 10 129   25  -12     -0.2322494029     -9.5509576797     -0.2011231899     -0.1915054512     1.4161242485     -0.1988479423     28.0198402404     76.2580108642     -47.9054946899
 11  82   28   -9     -0.2322494029     -9.5509576797     -0.2011231899     -0.1915054512     1.4161242485     -0.1988479423     28.0198402404     76.2580108642     -47.9054946899
 12  35   25   -7     -0.0550694465     -9.9963016510     -0.3160507440     -0.2157405853     0.6898691177     0.0853156661     28.0198402404     76.2580108642     -47.9054946899
 12 243   19   -4     -0.2849245071     -9.7353200912     -0.1867572593     -0.1004239559     0.5436593055     0.0797229480     24.8676090240     76.2580108642     -49.2549476623
 13 195   10   -2     -0.2849245071     -9.7353200912     -0.1867572593     -0.1004239559     0.5436593055     0.0797229480     24.8676090240     76.2580108642     -49.2549476623
 14 147    6   -1     -0.1077445626     -9.7065887451     -0.1316878080     -0.1158705353     0.3045037984     0.0373780441     24.8676090240     76.2580108642     -49.2549476623
 15  99    3   -2     -0.5004136562     -9.7927837371     -0.1101388931     -0.1339802980     0.1234061002     -0.0238755965     24.8676090240     76.2580108642     -49.2549476623
 16  51    1   -2     -0.5004136562     -9.7927837371     -0.1101388931     -0.1339802980     0.1234061002     -0.0238755965     24.8676090240     76.2580108642     -49.2549476623
 17   3    1    0     -0.1915459060     -9.7353200912     -0.0383091812     -0.1646071195     -0.0499683189     -0.0675520992     24.8676090240     76.2580108642     -49.2549476623
 17 211    1    0     -0.0981672668     -9.8239097595     -0.1221105098     -0.2130774021     -0.0899163436     -0.1027063608     24.8676090240     76.2580108642     -49.2549476623
 18 163    0    0     -0.0981672668     -9.8239097595     -0.1221105098     -0.2130774021     -0.0899163436     -0.1027063608     24.8676090240     76.2580108642     -49.2549476623
 19 116    0    0     -0.0622524166     -9.7903900146     -0.0550694465     -0.2170722007     -0.1064281940     -0.0933851623     24.8676090240     76.2580108642     -49.2549476623
 20  68    0    0     0.0215489125     -9.7185602188     -0.0814070034     -0.2194690704     -0.0893836975     -0.0731448221     25.9183521270     76.2580108642     -52.2912101745
 21  20    0    0     0.0215489125     -9.7185602188     -0.0814070034     -0.2194690704     -0.0893836975     -0.0731448221     25.9183521270     76.2580108642     -52.2912101745
 21 228    0    0     -0.0454921483     -9.8239097595     -0.1340821266     -0.2202680349     -0.0587568807     -0.0297346382     25.9183521270     76.2580108642     -52.2912101745
 22 181    0    0     -0.0550694465     -9.8215160369     -0.1125332117     -0.1765915155     -0.0473051118     -0.0161523103     25.9183521270     76.2580108642     -52.2912101745
 23 134    0    0     -0.0550694465     -9.8215160369     -0.1125332117     -0.1765915155     -0.0473051118     -0.0161523103     25.9183521270     76.2580108642     -52.2912101745
 24  87    0    0     -0.1173218607     -9.7401084899     -0.0430978250     -0.1414372682     -0.0441092681     -0.0185491924     25.9183521270     76.2580108642     -52.2912101745
 25  39    0    0     -0.1197161788     -9.7544746398     -0.0239432382     -0.1462310314     -0.0776656150     -0.0329304814     25.9183521270     76.2580108642     -52.2912101745
 25 248    0    0     -0.1197161788     -9.7544746398     -0.0239432382     -0.1462310314     -0.0776656150     -0.0329304814     25.9183521270     76.2580108642     -52.2912101745
 26 201    0    0     -0.0598580884     -9.7664461135     -0.0119716191     -0.1592807197     -0.0893836975     -0.0712805843     25.9183521270     76.2580108642     -52.2912101745
 27 153    0    0     -0.0167602658     -9.8430643081     -0.0526751232     -0.1534216642     -0.0987049007     -0.0888577079     25.2178573608     76.2580108642     -51.6164855957
 28 106    0    0     -0.0167602658     -9.8430643081     -0.0526751232     -0.1534216642     -0.0987049007     -0.0888577079     25.2178573608     76.2580108642     -51.6164855957
 29  58    0    0     0.0071829710     -9.7999668121     -0.0454921483     -0.1134736537     -0.0789972066     -0.0941841125     25.2178573608     76.2580108642     -51.6164855957
 30  11    0    0     0.0478864765     -9.7520809173     0.0287318849     -0.0801836204     -0.0805951309     -0.0819333839     25.2178573608     76.2580108642     -51.6164855957
 30 218    0    0     0.0478864765     -9.7520809173     0.0287318849     -0.0801836204     -0.0805951309     -0.0819333839     25.2178573608     76.2580108642     -51.6164855957
 31 170    0    0     -0.0047886476     -9.8502473831     0.0670410633     -0.0700634574     -0.0928458595     -0.0417190504     25.2178573608     76.2580108642     -51.6164855957
 32 122    0    0     0.0407035017     -9.8574304580     0.0694353866     -0.0655360221     -0.0829920196     -0.0433169651     25.2178573608     76.2580108642     -51.6164855957
 33  74    0    0     0.0407035017     -9.8574304580     0.0694353866     -0.0655360221     -0.0829920196     -0.0433169651     25.2178573608     76.2580108642     -51.6164855957
 34  26    0    0     0.0957729530     -9.7425031661     -0.1292934894     -0.1148052453     0.0520323038     -0.1437196731     25.2178573608     76.2580108642     -51.6164855957
 34 235    0    4     -0.0909842967     -9.6012382507     0.1628140068     -0.1624765491     0.0919803237     -0.1335995078     23.1163692474     75.9065933227     -52.9659347534
 35 187    0    9     -0.0909842967     -9.6012382507     0.1628140068     -0.1624765491     0.0919803237     -0.1335995078     23.1163692474     75.9065933227     -52.9659347534
 36 139    1   14     0.1364764571     -9.7712354660     -0.1173218607     -0.1960328960     -0.0289290237     -0.0587635326     23.1163692474     75.9065933227     -52.9659347534
 37  92    2   18     0.1556310415     -9.8478536605     -0.0239432382     -0.2112131357     -0.0110855734     -0.0015047035     23.1163692474     75.9065933227     -52.9659347534
 38  45    1   19     0.1556310415     -9.8478536605     -0.0239432382     -0.2112131357     -0.0110855734     -0.0015047035     23.1163692474     75.9065933227     -52.9659347534
 38 253    1   22     0.0933786296     -9.8095445632     -0.1963345432     -0.1800536918     0.0243350076     0.0083491430     23.1163692474     75.9065933227     -52.9659347534
 39 205    1   24     0.1173218607     -9.6395473480     0.0718297100     -0.1955002593     0.0174106836     0.0120776236     23.1163692474     75.9065933227     -52.9659347534
 40 157    0   27     0.1173218607     -9.6395473480     0.0718297100     -0.1955002593     0.0174106836     0.0120776236     23.1163692474     75.9065933227     -52.9659347534
 41 109    0   32     0.0981672668     -9.7472915649     0.1963345432     -0.2317197799     0.0357867741     -0.0052331852     23.1163692474     75.9065933227     -52.9659347534
 42  62    0   36     -0.0407035017     -9.8286991119     0.0502807998     -0.2381114721     0.0738705539     -0.0358600020     23.9919891357     76.4337234497     -53.8093414306
 43  14    0   37     -0.0407035017     -9.8286991119     0.0502807998     -0.2381114721     0.0738705539     -0.0358600020     23.9919891357     76.4337234497     -53.8093414306
 43 222    0   36     -0.0287318849     -9.8358821868     0.0694353866     -0.2237301826     0.0030293946     -0.0158859920     23.9919891357     76.4337234497     -53.8093414306
 44 174   -1   38     0.2274607658     -9.7736291885     0.0167602658     -0.2005603551     -0.0563600015     0.0126102662     23.9919891357     76.4337234497     -53.8093414306
 45 126   -2   38     0.2274607658     -9.7736291885     0.0167602658     -0.2005603551     -0.0563600015     0.0126102662     23.9919891357     76.4337234497     -53.8093414306
 46  78   -1   42     -0.0023943238     -9.7041940689     -0.2178834438     -0.2026908874     0.0123505997     -0.0057658262     23.9919891357     76.4337234497     -53.8093414306
 47  30    0   49     -0.0742240333     -9.6826448440     0.1077445626     -0.2397094011     0.0309930109     -0.0307999229     23.9919891357     76.4337234497     -53.8093414306
 47 238    0   53     -0.0742240333     -9.6826448440     0.1077445626     -0.2397094011     0.0309930109     -0.0307999229     23.9919891357     76.4337234497     -53.8093414306
 48 190    0   60     -0.0335205316     -9.8071498870     0.0023943238     -0.2511611461     0.0166117215     -0.0526381731     23.9919891357     76.4337234497     -53.8093414306
 49 143    1   62     0.0718297100     -9.8957395553     0.1747856235     -0.2535580396     -0.0164119744     -0.0172175908     23.9919891357     76.4337234497     -53.8093414306
 50  95    3   60     0.0718297100     -9.8957395553     0.1747856235     -0.2535580396     -0.0164119744     -0.0172175908     23.9919891357     76.4337234497     -53.8093414306
 51  48    5   59     0.1077445626     -9.8358821868     0.0407035017     -0.2189364194     -0.0174772558     0.0016911385     22.7661209106     76.6094360351     -52.2912101745
 52   0    4   60     0.0335205316     -9.7257432937     0.0167602658     -0.2053541183     0.0072905158     0.0014248182     22.7661209106     76.6094360351     -52.2912101745
 52 207    3   63     0.0335205316     -9.7257432937     0.0167602658     -0.2053541183     0.0072905158     0.0014248182     22.7661209106     76.6094360351     -52.2912101745
 53 159    2   65     0.1245048284     -9.6730680465     0.1508424043     -0.2277250051     -0.0065581316     -0.0012383832     22.7661209106     76.6094360351     -52.2912101745
 54 111    1   68     0.0933786296     -9.8143329620     0.1460537433     -0.2474326848     0.0184759674     -0.0180165538     22.7661209106     76.6094360351     -52.2912101745
 55  63    2   71     0.0933786296     -9.8143329620     0.1460537433     -0.2474326848     0.0184759674     -0.0180165538     22.7661209106     76.6094360351     -52.2912101745
 56  15    4   71     0.0646467447     -9.8191213607     0.3016848087     -0.2508948326     0.0299277324     -0.0121575093     22.7661209106     76.6094360351     -52.2912101745
 56 223    5   73     0.2011231899     -9.8143329620     0.2992904472     -0.2362472534     0.0600219154     0.0035553798     22.7661209106     76.6094360351     -52.2912101745
 57 175    5   73     0.2011231899     -9.8143329620     0.2992904472     -0.2362472534     0.0600219154     0.0035553798     22.7661209106     76.6094360351     -52.2912101745
 58 127    4   72     -0.1125332117     -9.7592630386     0.3663315296     -0.2223985910     0.0922466468     -0.0039015846     25.2178573608     75.5551757812     -53.6406593322
 59  80    3   71     -0.0407035017     -9.8023614883     0.1005615949     -0.2136100292     -0.0233362984     0.0174040269     25.2178573608     75.5551757812     -53.6406593322
 60  32    2   69     -0.0407035017     -9.8023614883     0.1005615949     -0.2136100292     -0.0233362984     0.0174040269     25.2178573608     75.5551757812     -53.6406593322
 60 240    0   68     0.1843629074     -9.7161655426     0.3375996351     -0.2160068988     -0.0763340091     0.0376443576     25.2178573608     75.5551757812     -53.6406593322
 61 192    0   68     -0.0119716191     -9.8310928344     0.1125332117     -0.2215996265     -0.0158793354     0.0118113052     25.2178573608     75.5551757812     -53.6406593322
 62 145   -1   68     -0.0119716191     -9.8310928344     0.1125332117     -0.2215996265     -0.0158793354     0.0118113052     25.2178573608     75.5551757812     -53.6406593322
 63  98   -1   68     -0.1412650966     -9.7544746398     0.2226721048     -0.2245291471     -0.0491693544     0.0086154632     25.2178573608     75.5551757812     -53.6406593322
 64  51   -2   67     0.0574637699     -9.6706733703     0.2849245071     -0.2373125314     -0.1077597856     0.0235293912     25.2178573608     75.5551757812     -53.6406593322
 65   3   -4   64     0.0574637699     -9.6706733703     0.2849245071     -0.2373125314     -0.1077597856     0.0235293912     25.2178573608     75.5551757812     -53.6406593322
 65 211   -3   61     -0.0430978250     -9.7353200912     0.1819685935     -0.2538243770     -0.1088250751     0.0123439443     25.5681037902     76.9608535766     -52.2912101745
 66 163   -4   57     -0.1173218607     -9.8215160369     0.4118237018     -0.2610150337     -0.1234726786     -0.0220113539     25.5681037902     76.9608535766     -52.2912101745
 67 116   -4   55     -0.1173218607     -9.8215160369     0.4118237018     -0.2610150337     -0.1234726786     -0.0220113539     25.5681037902     76.9608535766     -52.2912101745
 68  69   -3   52     -0.1268991470     -9.8694019317     0.3639371871     -0.2514275074     -0.1671491861     -0.0315988802     25.5681037902     76.9608535766     -52.2912101745
 69  21   -3   50     -0.0454921483     -9.7975721359     0.0287318849     -0.2277250051     -0.1932485675     -0.0268051171     25.5681037902     76.9608535766     -52.2912101745
 69 230   -3   49     -0.0454921483     -9.7975721359     0.0287318849     -0.2277250051     -0.1932485675     -0.0268051171     25.5681037902     76.9608535766     -52.2912101745
 70 182   -2   51     0.0646467447     -9.6323642730     0.2585869789     -0.2351819515     -0.1847263145     -0.0007057427     25.5681037902     76.9608535766     -52.2912101745
 71 134    0   52     -0.0143659424     -9.7377147674     0.3136564254     -0.2423726081     -0.1852589607     -0.0025699834     25.5681037902     76.9608535766     -52.2912101745
 72  87    0   50     -0.0143659424     -9.7377147674     0.3136564254     -0.2423726081     -0.1852589607     -0.0025699834     25.5681037902     76.9608535766     -52.2912101745
 73  39    0   48     0.0526751232     -9.9867238998     0.1316878080     -0.2333177089     -0.1956454467     -0.0118911897     23.9919891357     77.1365661621     -53.8093414306
 73 248    0   44     -0.0239432382     -9.8143329620     0.3519655704     -0.2069520235     -0.1698123836     -0.0015047035     23.9919891357     77.1365661621     -53.8093414306
 74 200    0   43     -0.0239432382     -9.8143329620     0.3519655704     -0.2069520235     -0.1698123836     -0.0015047035     23.9919891357     77.1365661621     -53.8093414306
 75 153    2   45     0.0838013267     -9.6754617691     0.4190066337     -0.1952339363     -0.1746061420     0.0176703476     23.9919891357     77.1365661621     -53.8093414306
 76 105    2   44     0.1125332117     -9.7832069396     0.4525271415     -0.2008266687     -0.1106893062     0.0176703476     23.9919891357     77.1365661621     -53.8093414306
 77  58    1   41     0.1125332117     -9.7832069396     0.4525271415     -0.2008266687     -0.1106893062     0.0176703476     23.9919891357     77.1365661621     -53.8093414306
 78  10    1   37     0.0742240333     -9.8598251342     0.4621044635     -0.2066857099     -0.0020306854     0.0083491430     23.9919891357     77.1365661621     -53.8093414306
 78 217    0   28     -0.0335205316     -9.8310928344     0.3854861259     -0.1931033706     0.0277971744     0.0229967522     23.9919891357     77.1365661621     -53.8093414306
 79 170    0   22     -0.0335205316     -9.8310928344     0.3854861259     -0.1931033706     0.0277971744     0.0229967522     23.9919891357     77.1365661621     -53.8093414306
 80 122    0   19     0.0287318849     -9.7640523910     0.3974577426     -0.1880432987     0.0075568370     0.0570857286     25.2178573608     78.3665313720     -53.9780235290
 81  73    0   14     -0.1771799468     -9.7017993927     0.4644988059     -0.2040225028     0.0166117215     0.0594826126     25.2178573608     78.3665313720     -53.9780235290
 82  25    0   11     -0.1771799468     -9.7017993927     0.4644988059     -0.2040225028     0.0166117215     0.0594826126     25.2178573608     78.3665313720     -53.9780235290
 82 233    0    6     -0.0838013267     -9.7209539413     0.2873188495     -0.2082836389     0.0118179583     0.0807882213     25.2178573608     78.3665313720     -53.9780235290
 83 185    0    4     -0.0742240333     -9.6203927993     0.3926690864     -0.2982998371     0.0869202518     0.0794566249     25.2178573608     78.3665313720     -53.9780235290
 84 137    0    4     -0.0742240333     -9.6203927993     0.3926690864     -0.2982998371     0.0869202518     0.0794566249     25.2178573608     78.3665313720     -53.9780235290
 85  89   -1    5     -0.2561926364     -9.8765850067     0.1747856235     -0.3736684322     0.1196776151     0.1100834488     25.2178573608     78.3665313720     -53.9780235290
 86  41   -1    5     -0.2035175085     -9.9244718551     0.1412650966     -0.3270624160     0.0733379125     0.0837177467     25.2178573608     78.3665313720     -53.9780235290
 86 249   -1    4     -0.2035175085     -9.9244718551     0.1412650966     -0.3270624160     0.0733379125     0.0837177467     25.2178573608     78.3665313720     -53.9780235290
 87 201   -1    3     -0.1915459060     -9.8622188568     0.1053502440     -0.2466337203     0.0562934207     0.0658743000     25.2178573608     78.3665313720     -53.9780235290
 88 153    0    1     -0.2059118509     -9.6994056701     0.2226721048     -0.2040225028     0.0437763786     0.0323179602     24.8676090240     76.6094360351     -52.2912101745
 89 104    0    1     -0.2059118509     -9.6994056701     0.2226721048     -0.2040225028     0.0437763786     0.0323179602     24.8676090240     76.6094360351     -52.2912101745
 90  56    0    1     -0.1652083396     -9.7951784133     0.1436594247     -0.2200017213     -0.0140150928     0.0562867736     24.8676090240     76.6094360351     -52.2912101745
 91   8    0    1     -0.2298550844     -9.8550367355     -0.0335205316     -0.2466337203     0.0624187946     0.0680048561     24.8676090240     76.6094360351     -52.2912101745
 91 215    0    0     -0.2298550844     -9.8550367355     -0.0335205316     -0.2466337203     0.0624187946     0.0680048561     24.8676090240     76.6094360351     -52.2912101745
 92 167    0    0     -0.4836534023     -9.6634902954     0.4525271415     -0.0413008928     0.2288689136     0.0131429064     24.8676090240     76.6094360351     -52.2912101745
 93 119    0    0     0.1676026582     -9.5557460784     0.1939402198     0.0002450645     0.0778653621     0.0187356290     24.8676090240     76.6094360351     -52.2912101745
 94  70    0    0     0.1676026582     -9.5557460784     0.1939402198     0.0002450645     0.0778653621     0.0187356290     24.8676090240     76.6094360351     -52.2912101745
 95  21    1    2     0.3615428924     -9.6036319732     0.1819685935     -0.1313171148     0.1859913444     -0.0028363041     24.8676090240     76.6094360351     -52.2912101745
 95 229    1    4     -0.4884420394     -9.7017993927     0.1484480619     -0.2205343484     0.7721620082     -0.1700853586     23.8168640136     76.2580108642     -52.2912101745
 96 181    1    7     -0.4884420394     -9.7017993927     0.1484480619     -0.2205343484     0.7721620082     -0.1700853586     23.8168640136     76.2580108642     -52.2912101745
 97 133    1   10     -0.3926690864     -9.4336357116     0.1747856235     -0.1488942146     0.7047830104     -0.0891240310     23.8168640136     76.2580108642     -52.2912101745
 98  85    0   12     -0.4285839557     -10.6403741836     0.1245048284     -0.1843148231     1.0347536802     -0.1474481582     23.8168640136     76.2580108642     -52.2912101745
 99  38    1   13     -0.4285839557     -10.6403741836     0.1245048284     -0.1843148231     1.0347536802     -0.1474481582     23.8168640136     76.2580108642     -52.2912101745
 99 247    1   13     0.2466153383     -9.4001150131     0.5698490142     0.0271433877     0.8073163032     -0.1027063608     23.8168640136     76.2580108642     -52.2912101745
100 199    1   14     0.2370380401     -9.8646135330     0.1101388931     -0.1797873735     0.6499210357     -0.0558340167     23.8168640136     76.2580108642     -52.2912101745
101 151    2   12     0.2370380401     -9.8646135330     0.1101388931     -0.1797873735     0.6499210357     -0.0558340167     23.8168640136     76.2580108642     -52.2912101745
102 104    1   11     0.8356189727     -9.9292602539     0.3304166793     -0.1496931934     0.6994566440     -0.0411864089     23.8168640136     76.2580108642     -52.2912101745
103  56    0   12     -0.2394323587     -9.5030708312     0.3639371871     -0.2343830108     0.9708368301     -0.1407901525     26.0934772491     77.1365661621     -56.1708793640
104   8    0   13     -0.2394323587     -9.5030708312     0.3639371871     -0.2343830108     0.9708368301     -0.1407901525     26.0934772491     77.1365661621     -56.1708793640
104 216   -1   15     0.0526751232     -9.7832069396     0.2083061695     -0.3326551437     0.9396774291     -0.0656878662     26.0934772491     77.1365661621     -56.1708793640
105 169   -1   15     0.6105525493     -9.9986953735     -0.0215489125     -0.3885823726     1.1093233823     -0.0659541797     26.0934772491     77.1365661621     -56.1708793640
106 122   -1   14     0.6105525493     -9.9986953735     -0.0215489125     -0.3885823726     1.1093233823     -0.0659541797     26.0934772491     77.1365661621     -56.1708793640
107  75    0   14     -0.8212530136     -9.3258905410     0.4597101688     -0.4594235420     1.2515382766     -0.1650252819     26.0934772491     77.1365661621     -56.1708793640
108  27    0   13     0.1268991470     -10.1758756637     0.0430978250     -0.5044316291     0.8842828750     -0.0286693592     26.0934772491     77.1365661621     -56.1708793640
108 236    3   12     0.1268991470     -10.1758756637     0.0430978250     -0.5044316291     0.8842828750     -0.0286693592     26.0934772491     77.1365661621     -56.1708793640
109 189   10   11     0.0957729530     -10.1040458679     0.1077445626     -0.4572929859     1.3924217224     -0.0851292324     26.0934772491     77.1365661621     -56.1708793640
110 142   19    8     -0.0478864765     -9.7640523910     0.0670410633     -0.2748636722     2.0081536769     -0.1261425495     25.2178573608     77.6636886596     -59.3758239746
111  95   29    6     -0.0478864765     -9.7640523910     0.0670410633     -0.2748636722     2.0081536769     -0.1261425495     25.2178573608     77.6636886596     -59.3758239746
112  48   36    5     -0.4094293594     -9.7401084899     -0.0909842967     -0.1784557723     1.9519604682     -0.0728785037     25.2178573608     77.6636886596     -59.3758239746
113   0   36    3     0.1221105098     -9.9125003814     -0.1101388931     -0.1331813335     1.4347666740     0.0032890594     25.2178573608     77.6636886596     -59.3758239746
113 209   31    3     0.1221105098     -9.9125003814     -0.1101388931     -0.1331813335     1.4347666740     0.0032890594     25.2178573608     77.6636886596     -59.3758239746
114 161   27    7     0.3639371871     -9.8143329620     -0.0550694465     -0.0934996318     1.4659260749     -0.0190818328     25.2178573608     77.6636886596     -59.3758239746
115 114   23   11     -0.2107004880     -9.6108150482     0.1292934894     -0.1243927717     1.7639383316     -0.0696826648     25.2178573608     77.6636886596     -59.3758239746
116  67   22   14     -0.2107004880     -9.6108150482     0.1292934894     -0.1243927717     1.7639383316     -0.0696826648     25.2178573608     77.6636886596     -59.3758239746
117  20   23   16     0.0095772953     -9.8837680816     0.0478864765     -0.1635418415     1.6478227615     -0.0292019987     25.2178573608     77.6636886596     -59.3758239746
117 228   23   18     -0.1436594247     -9.7592630386     0.2107004880     -0.1701998472     1.6917655467     0.0016911385     25.2178573608     77.6636886596     -59.3758239746
118 181   23   18     -0.1436594247     -9.7592630386     0.2107004880     -0.1701998472     1.6917655467     0.0016911385     25.2178573608     77.6636886596     -59.3758239746
119 133   23   18     -0.1412650966     -9.7496862411     0.1340821266     -0.1837821578     1.6763190269     0.0379106760     24.8676090240     76.6094360351     -61.0626373291
120  86   22   18     0.0694353866     -9.9388380050     -0.0191545906     -0.1656723976     1.6084074020     0.0562867736     24.8676090240     76.6094360351     -61.0626373291
121  38   22   17     0.0694353866     -9.9388380050     -0.0191545906     -0.1656723976     1.6084074020     0.0562867736     24.8676090240     76.6094360351     -61.0626373291
121 246   19   18     -0.0933786296     -9.5868721008     0.1987288665     -0.1291865348     1.6219897270     -0.0094943084     24.8676090240     76.6094360351     -61.0626373291
122 198   17   19     -0.2083061695     -9.8143329620     0.1245048284     -0.1869780063     1.5825742721     -0.0369252872     24.8676090240     76.6094360351     -61.0626373291
123 151   15   21     -0.2083061695     -9.8143329620     0.1245048284     -0.1869780063     1.5825742721     -0.0369252872     24.8676090240     76.6094360351     -61.0626373291
124 103   13   21     -0.1915459060     -9.8215160369     0.0861956501     -0.1638081645     1.5926943778     -0.0795365047     24.8676090240     76.6094360351     -61.0626373291
125  56   13   21     -0.2633756160     -9.5868721008     0.3088677406     -0.1632755041     1.5415610313     -0.1144244551     24.8676090240     76.6094360351     -61.0626373291
126   8   14   22     -0.2633756160     -9.5868721008     0.3088677406     -0.1632755041     1.5415610313     -0.1144244551     24.8676090240     76.6094360351     -61.0626373291
126 217   15   23     -0.0742240333     -9.7329254150     0.1556310415     -0.2564875841     1.4185210227     -0.0635572957     25.9183521270     76.2580108642     -64.4362640380
127 170   17   24     -0.1460537433     -9.7377147674     0.2609812974     -0.3100179195     1.5996188163     -0.1082990884     25.9183521270     76.2580108642     -64.4362640380
128 122   22   25     -0.1460537433     -9.7377147674     0.2609812974     -0.3100179195     1.5996188163     -0.1082990884     25.9183521270     76.2580108642     -64.4362640380
129  75   25   24     -0.2466153383     -9.7257432937     0.3280223608     -0.3630156517     1.7737921714     -0.1130928516     25.9183521270     76.2580108642     -64.4362640380
130  28   32   22     -0.3711201906     -9.8047552108     0.0574637699     -0.3899139881     1.9761954307     -0.0869934654     25.9183521270     76.2580108642     -64.4362640380
130 236   39   20     -0.3711201906     -9.8047552108     0.0574637699     -0.3899139881     1.9761954307     -0.0869934654     25.9183521270     76.2580108642     -64.4362640380
131 188   45   19     0.0478864765     -9.9939069747     -0.0574637699     -0.3201380968     2.0936424732     -0.0696826648     25.9183521270     76.2580108642     -64.4362640380
132 141   52   19     -0.0670410633     -9.6730680465     0.0742240333     -0.2200017213     2.2113561630     -0.0997768402     25.9183521270     76.2580108642     -64.4362640380
133  93   56   20     -0.0670410633     -9.6730680465     0.0742240333     -0.2200017213     2.2113561630     -0.0997768402     25.9183521270     76.2580108642     -64.4362640380
134  46   57   21     -0.0215489125     -9.7089824676     0.0933786296     -0.2378451585     2.1865882873     -0.0984452342     28.7203369140     76.2580108642     -67.8098907470
134 254   56   21     0.0047886476     -9.7401084899     0.0766183614     -0.2900439262     2.1556951999     -0.0643562602     28.7203369140     76.2580108642     -67.8098907470
135 206   57   21     0.0047886476     -9.7401084899     0.0766183614     -0.2900439262     2.1556951999     -0.0643562602     28.7203369140     76.2580108642     -67.8098907470
136 158   56   20     -0.2825301933     -9.6036319732     0.0909842967     -0.3510312557     2.2603590488     -0.0537034559     28.7203369140     76.2580108642     -67.8098907470
137 110   54   19     -0.0766183614     -9.7712354660     0.1628140068     -0.4186765670     2.1698100566     0.0168713865     28.7203369140     76.2580108642     -67.8098907470
138  62   54   17     -0.0766183614     -9.7712354660     0.1628140068     -0.4186765670     2.1698100566     0.0168713865     28.7203369140     76.2580108642     -67.8098907470
139  14   51   17     0.1292934894     -9.9819355010     -0.0838013267     -0.3973709297     1.8435680389     0.0786576652     28.7203369140     76.2580108642     -67.8098907470
139 222   48   16     -0.0287318849     -9.8382759094     0.0095772953     -0.2969682502     1.8100117683     0.1327206611     28.7203369140     76.2580108642     -67.8098907470
140 174   47   16     -0.0287318849     -9.8382759094     0.0095772953     -0.2969682502     1.8100117683     0.1327206611     28.7203369140     76.2580108642     -67.8098907470
141 127   47   17     -0.0742240333     -9.7113771438     -0.0694353866     -0.1973645019     1.7514212131     0.1590863609     32.7481880187     76.7851409912     -69.3280258178
142  80   46   15     0.0311262083     -9.8837680816     -0.1412650966     -0.1470299959     1.6289139747     0.1124803304     32.7481880187     76.7851409912     -69.3280258178
143  32   41   14     0.0311262083     -9.8837680816     -0.1412650966     -0.1470299959     1.6289139747     0.1124803304     32.7481880187     76.7851409912     -69.3280258178
143 241   37   14     -0.1604196929     -9.9364433288     -0.1963345432     -0.0812489128     1.5122657775     0.0120776236     32.7481880187     76.7851409912     -69.3280258178
144 194   31   14     -0.2466153383     -9.8023614883     -0.0957729530     -0.0298491115     1.4161242485     -0.0875261116     32.7481880187     76.7851409912     -69.3280258178
145 147   25   17     -0.2466153383     -9.8023614883     -0.0957729530     -0.0298491115     1.4161242485     -0.0875261116     32.7481880187     76.7851409912     -69.3280258178
146 101   20   20     -0.0407035017     -9.8406705856     0.0359148550     -0.0399692802     1.2952148914     -0.1439859867     32.7481880187     76.7851409912     -69.3280258178
147  53   15   22     -0.0047886476     -9.7137708663     0.3591485500     -0.0833794784     1.2270368337     -0.1343984603     32.7481880187     76.7851409912     -69.3280258178
148   6   12   24     -0.0047886476     -9.7137708663     0.3591485500     -0.0833794784     1.2270368337     -0.1343984603     32.7481880187     76.7851409912     -69.3280258178
148 214    9   23     -0.0694353866     -9.6012382507     0.3974577426     -0.1411709547     1.1801645755     -0.1003094792     34.3243064880     76.9608535766     -72.5329666137
149 166    6   20     -0.2059118509     -9.6323642730     0.1843629074     -0.1933696937     0.9846855163     -0.0491760158     34.3243064880     76.9608535766     -72.5329666137
150 119    3   16     -0.2059118509     -9.6323642730     0.1843629074     -0.1933696937     0.9846855163     -0.0491760158     34.3243064880     76.9608535766     -72.5329666137
151  71    2   14     -0.2107004880     -9.8598251342     -0.0143659424     -0.2154742717     0.8043868064     -0.0712805843     34.3243064880     76.9608535766     -72.5329666137
152  24    2   13     -0.2154891252     -9.8909511566     0.2250664234     -0.2263934135     0.7386056900     -0.0760743522     34.3243064880     76.9608535766     -72.5329666137
152 232    3   12     -0.2154891252     -9.8909511566     0.2250664234     -0.2263934135     0.7386056900     -0.0760743522     34.3243064880     76.9608535766     -72.5329666137
153 185    4   13     -0.1963345432     -9.6994056701     0.2322494029     -0.2575528621     0.6182289600     -0.0132227897     34.3243064880     76.9608535766     -72.5329666137
154 137    5   11     -0.0095772953     -9.8502473831     0.1101388931     -0.2759289503     0.4887973308     0.0248609924     34.3243064880     76.9608535766     -72.5329666137
155  89    5    9     -0.0095772953     -9.8502473831     0.1101388931     -0.2759289503     0.4887973308     0.0248609924     34.3243064880     76.9608535766     -72.5329666137
156  41    4    8     0.0167602658     -9.7329254150     0.1149275422     -0.2674067020     0.4656275272     0.0546888446     34.3243064880     76.9608535766     -72.5329666137
156 249    4    8     -0.0023943238     -9.6275758743     0.1628140068     -0.2719341516     0.4573715686     0.0573520565     37.6516609191     75.7308883666     -72.7016525268
157 201    4    9     -0.0023943238     -9.6275758743     0.1628140068     -0.2719341516     0.4573715686     0.0573520565     37.6516609191     75.7308883666     -72.7016525268
158 153    3    6     -0.0119716191     -9.7496862411     0.1460537433     -0.3164096117     0.3849324989     0.0855819892     37.6516609191     75.7308883666     -72.7016525268
159 105    3    6     -0.3759088277     -9.6778564453     0.2561926364     -0.3694073200     0.3122271060     0.1044907212     37.6516609191     75.7308883666     -72.7016525268
160  57    3    5     -0.3759088277     -9.6778564453     0.2561926364     -0.3694073200     0.3122271060     0.1044907212     37.6516609191     75.7308883666     -72.7016525268
161   9    2    2     -0.2298550844     -9.8981342315     0.0023943238     -0.4045615673     0.1580277204     0.1215352058     37.6516609191     75.7308883666     -72.7016525268
161 217    1    1     -0.1125332117     -9.9412317276     -0.1580253696     -0.3449058532     0.0925129699     0.1100834488     37.6516609191     75.7308883666     -72.7016525268
162 170    0    1     -0.1125332117     -9.9412317276     -0.1580253696     -0.3449058532     0.0925129699     0.1100834488     37.6516609191     75.7308883666     -72.7016525268
163 123    1    2     -0.2346437215     -9.7496862411     -0.1101388931     -0.1923044204     0.1407169103     0.0331169128     37.6516609191     75.7308883666     -72.7016525268
164  75    1    2     -0.2705585718     -9.8837680816     -0.0167602658     -0.1089462041     0.1124869704     -0.0675520992     38.3521575927     77.1365661621     -72.7016525268
165  28    1    2     -0.2705585718     -9.8837680816     -0.0167602658     -0.1089462041     0.1124869704     -0.0675520992     38.3521575927     77.1365661621     -72.7016525268
165 236    2    2     -0.2418267011     -9.7640523910     0.0933786296     -0.0753898620     0.0275308513     -0.0979126071     38.3521575927     77.1365661621     -72.7016525268
166 189    2    2     -0.2130948066     -9.6802511215     0.1843629074     -0.0812489128     -0.0579579257     -0.1120275735     38.3521575927     77.1365661621     -72.7016525268
167 142    1    2     -0.2130948066     -9.6802511215     0.1843629074     -0.0812489128     -0.0579579257     -0.1120275735     38.3521575927     77.1365661621     -72.7016525268
168  95    1    2     -0.1532367229     -9.7329254150     -0.1005615949     -0.1203979730     -0.1093577146     -0.1184192543     38.3521575927     77.1365661621     -72.7016525268
169  49    2    3     -0.1867572593     -9.7017993927     -0.1101388931     -0.1683356046     -0.1016344308     -0.1133591651     38.3521575927     77.1365661621     -72.7016525268
170   2    1    6     -0.1867572593     -9.7017993927     -0.1101388931     -0.1683356046     -0.1016344308     -0.1133591651     38.3521575927     77.1365661621     -72.7016525268
170 211    2   12     -0.1340821266     -9.7832069396     -0.2011231899     -0.1992287445     -0.1359897255     -0.0710142612     38.3521575927     77.1365661621     -72.7016525268
171 165    4   18     -0.2250664234     -9.7640523910     -0.2466153383     -0.2069520235     -0.1410498142     -0.0568992996     37.3014144897     76.0823059082     -72.7016525268
172 118    6   25     -0.2250664234     -9.7640523910     -0.2466153383     -0.2069520235     -0.1410498142     -0.0568992996     37.3014144897     76.0823059082     -72.7016525268
173  71    9   31     -0.1628140068     -9.7568693161     -0.1699969768     -0.2250617980     -0.1594259023     -0.0451812076     37.3014144897     76.0823059082     -72.7016525268
174  24   12   38     -0.0047886476     -9.8478536605     -0.0526751232     -0.2458347797     -0.1493057250     -0.0225439977     37.3014144897     76.0823059082     -72.7016525268
174 232   15   46     -0.0047886476     -9.8478536605     -0.0526751232     -0.2458347797     -0.1493057250     -0.0225439977     37.3014144897     76.0823059082     -72.7016525268
175 185   19   50     0.0335205316     -9.7903900146     0.0335205316     -0.2005603551     -0.0694096946     -0.0166849517     37.3014144897     76.0823059082     -72.7016525268
176 137   20   56     0.0502807998     -9.7281370162     0.0047886476     -0.1981634616     0.0416458225     -0.0193481540     37.3014144897     76.0823059082     -72.7016525268
177  89   20   59     0.0502807998     -9.7281370162     0.0047886476     -0.1981634616     0.0416458225     -0.0193481540     37.3014144897     76.0823059082     -72.7016525268
178  41   21   60     -0.0933786296     -9.5916604995     0.0694353866     -0.2080173015     0.1092911357     -0.0297346382     37.3014144897     76.0823059082     -72.7016525268
178 250   21   65     -0.0574637699     -9.8765850067     0.1029559254     -0.2556886196     0.0906487274     -0.0361263227     36.9511642456     76.7851409912     -74.3884658813
179 203   20   66     -0.0574637699     -9.8765850067     0.1029559254     -0.2556886196     0.0906487274     -0.0361263227     36.9511642456     76.7851409912     -74.3884658813
180 156   21   66     -0.0861956501     -9.7879953384     -0.2442210197     -0.2367798805     0.1300641179     -0.0307999229     36.9511642456     76.7851409912     -74.3884658813
181 109   22   72     0.0335205316     -9.7832069396     0.0622524166     -0.2543570041     0.1660173177     -0.0110922288     36.9511642456     76.7851409912     -74.3884658813
182  61   22   73     0.0335205316     -9.7832069396     0.0622524166     -0.2543570041     0.1660173177     -0.0110922288     36.9511642456     76.7851409912     -74.3884658813
183  14   22   76     -0.0095772953     -9.7185602188     0.2442210197     -0.2527590990     0.1564297914     -0.0070974264     36.9511642456     76.7851409912     -74.3884658813
183 222   20   77     0.0622524166     -9.7688407897     0.2490096569     -0.2319861173     0.1471086025     -0.0244082355     36.9511642456     76.7851409912     -74.3884658813
184 175   17   70     0.0622524166     -9.7688407897     0.2490096569     -0.2319861173     0.1471086025     -0.0244082355     36.9511642456     76.7851409912     -74.3884658813
185 128   15   68     -0.1484480619     -9.7544746398     0.0909842967     -0.2056204319     0.1764038181     -0.0648889017     36.9511642456     76.7851409912     -74.3884658813
186  81   15   68     -0.1292934894     -9.7951784133     -0.2514039993     -0.2367798805     0.1495054817     -0.0441159296     36.9511642456     76.7851409912     -74.3884658813
187  34   15   69     -0.1292934894     -9.7951784133     -0.2514039993     -0.2367798805     0.1495054817     -0.0441159296     36.9511642456     76.7851409912     -74.3884658813
187 243   17   75     0.0143659424     -9.8095445632     -0.0598580884     -0.2500958919     0.1340589046     -0.0134891104     36.7760391235     78.0151138305     -74.8945083618
188 195   17   82     -0.0383091812     -9.7257432937     -0.0550694465     -0.2410409927     0.1553645229     -0.0054995055     36.7760391235     78.0151138305     -74.8945083618
189 148   18   87     -0.0383091812     -9.7257432937     -0.0550694465     -0.2410409927     0.1553645229     -0.0054995055     36.7760391235     78.0151138305     -74.8945083618
190 100   21   90     -0.0526751232     -9.7425031661     0.2274607658     -0.2580854892     0.1260693073     -0.0065647864     36.7760391235     78.0151138305     -74.8945083618
191  53   20   93     0.0598580884     -9.8574304580     0.2561926364     -0.2687382936     0.1079595327     -0.0121575093     36.7760391235     78.0151138305     -74.8945083618
192   5   19   92     0.0598580884     -9.8574304580     0.2561926364     -0.2687382936     0.1079595327     -0.0121575093     36.7760391235     78.0151138305     -74.8945083618
192 213   17   90     -0.0550694465     -9.8047552108     0.2059118509     -0.2327850818     0.1239387392     -0.0241419172     36.7760391235     78.0151138305     -74.8945083618
193 166   15   88     0.0454921483     -9.7664461135     0.0885899734     -0.2122784137     0.0965077781     -0.0153533515     36.7760391235     78.0151138305     -74.8945083618
194 118   16   86     0.0454921483     -9.7664461135     0.0885899734     -0.2122784137     0.0965077781     -0.0153533515     36.7760391235     78.0151138305     -74.8945083618
195  71   15   86     -0.0454921483     -9.7353200912     -0.2394323587     -0.2141426563     0.1156828284     -0.0150870313     38.0019073486     78.5422439575     -74.3884658813
196  24   15   87     0.0407035017     -9.8382759094     0.2298550844     -0.2634119033     0.1162154555     -0.0097606287     38.0019073486     78.5422439575     -74.3884658813
196 232   17   92     0.0407035017     -9.8382759094     0.2298550844     -0.2634119033     0.1162154555     -0.0097606287     38.0019073486     78.5422439575     -74.3884658813
197 184   16   94     -0.1125332117     -9.7257432937     0.3112620830     -0.2439705371     0.1356568336     -0.0166849517     38.0019073486     78.5422439575     -74.3884658813
198 137   18   95     -0.0574637699     -9.7975721359     0.1747856235     -0.2335840463     0.1335262656     -0.0284030418     38.0019073486     78.5422439575     -74.3884658813
199  90   19   95     -0.0574637699     -9.7975721359     0.1747856235     -0.2335840463     0.1335262656     -0.0284030418     38.0019073486     78.5422439575     -74.3884658813
200  43   17   93     -0.0095772953     -9.7808122634     0.0670410633     -0.2367798805     0.1210092186     -0.0222776746     38.0019073486     78.5422439575     -74.3884658813
200 251   17   94     -0.1005615949     -9.7113771438     -0.2370380401     -0.2141426563     0.1297977924     -0.0257398366     38.0019073486     78.5422439575     -74.3884658813
201 204   13   99     -0.1005615949     -9.7113771438     -0.2370380401     -0.2141426563     0.1297977924     -0.0257398366     38.0019073486     78.5422439575     -74.3884658813
202 157   15  105     -0.1915459060     -9.7640523910     -0.1149275422     -0.2578191757     0.0847896766     -0.0182828731     39.5780258178     78.0151138305     -75.9065933227
203 110   17  113     0.0933786296     -9.8933458328     0.2873188495     -0.2975008773     0.0565597486     0.0006258582     39.5780258178     78.0151138305     -75.9065933227
204  62   17  117     0.0933786296     -9.8933458328     0.2873188495     -0.2975008773     0.0565597486     0.0006258582     39.5780258178     78.0151138305     -75.9065933227
205  14   21  116     0.0766183614     -9.8143329620     0.3759088277     -0.2575528621     0.1106227397     -0.0121575093     39.5780258178     78.0151138305     -75.9065933227
205 223   20  112     -0.0933786296     -9.6706733703     -0.1508424043     -0.2200017213     0.1644194126     -0.0233429551     39.5780258178     78.0151138305     -75.9065933227
206 176   17  109     -0.0933786296     -9.6706733703     -0.1508424043     -0.2200017213     0.1644194126     -0.0233429551     39.5780258178     78.0151138305     -75.9065933227
207 129   18  112     -0.1891515731     -9.6994056701     -0.4357668876     -0.2780595064     0.1218081831     -0.0260061597     39.5780258178     78.0151138305     -75.9065933227
208  82   17  117     -0.1005615949     -9.8095445632     0.0407035017     -0.3265297651     0.0690767860     -0.0318652033     39.5780258178     78.0151138305     -75.9065933227
209  34   20  124     -0.1005615949     -9.8095445632     0.0407035017     -0.3265297651     0.0690767860     -0.0318652033     39.5780258178     78.0151138305     -75.9065933227
209 243   19  126     -0.0502807998     -9.8909511566     0.3304166793     -0.3086863040     0.0416458225     -0.0313325595     38.1770324707     76.6094360351     -75.5692291259
210 195   16  122     -0.0861956501     -9.7568693161     -0.1436594247     -0.2373125314     0.0565597486     -0.0350610446     38.1770324707     76.6094360351     -75.5692291259
211 148   17  120     -0.0861956501     -9.7568693161     -0.1436594247     -0.2373125314     0.0565597486     -0.0350610446     38.1770324707     76.6094360351     -75.5692291259
212 102   12  119     -0.1005615949     -9.7544746398     -0.3064734458     -0.2359809398     0.0432437372     -0.0419853687     38.1770324707     76.6094360351     -75.5692291259
213  55   13  121     -0.0885899734     -9.7568693161     -0.1364764571     -0.2695372581     0.0216718053     -0.0366589665     38.1770324707     76.6094360351     -75.5692291259
214   8   18  124     -0.0885899734     -9.7568693161     -0.1364764571     -0.2695372581     0.0216718053     -0.0366589665     38.1770324707     76.6094360351     -75.5692291259
214 217   18  126     0.0095772953     -9.7496862411     -0.1843629074     -0.2684719800     0.0232697296     -0.0307999229     38.1770324707     76.6094360351     -75.5692291259
215 169   19  127     -0.0885899734     -9.7664461135     0.1915459060     -0.2690046072     0.0240686869     -0.0430506467     38.1770324707     76.6094360351     -75.5692291259
216 122   19  127     -0.0885899734     -9.7664461135     0.1915459060     -0.2690046072     0.0240686869     -0.0430506467     38.1770324707     76.6094360351     -75.5692291259
217  74   15  127     0.0430978250     -9.8622188568     0.3950634002     -0.2698035717     -0.0033622865     -0.0385232019     39.9282722473     76.9608535766     -73.8824234008
218  26   16  127     -0.0263375616     -9.7305316925     0.0766183614     -0.2463674068     0.0078231577     -0.0441159296     39.9282722473     76.9608535766     -73.8824234008
218 235   14  127     -0.0263375616     -9.7305316925     0.0766183614     -0.2463674068     0.0078231577     -0.0441159296     39.9282722473     76.9608535766     -73.8824234008
219 188   13  126     0.0718297100     -9.7544746398     0.2202777862     -0.2405083656     0.0091547632     -0.0353273630     39.9282722473     76.9608535766     -73.8824234008
220 141   11  124     -0.0957729530     -9.6443357467     -0.1580253696     -0.2652761459     0.0099537191     -0.0254735183     39.9282722473     76.9608535766     -73.8824234008
221  94   11  123     -0.0957729530     -9.6443357467     -0.1580253696     -0.2652761459     0.0099537191     -0.0254735183     39.9282722473     76.9608535766     -73.8824234008
222  47   14  118     0.0359148550     -9.8454589843     0.5411171436     -0.3177412033     -0.0704749679     0.0091481027     39.9282722473     76.9608535766     -73.8824234008
222 255   12  111     0.0191545906     -9.7712354660     0.1939402198     -0.2791247844     -0.0688770484     0.0158061075     39.9282722473     76.9608535766     -73.8824234008
223 207   11  106     0.0191545906     -9.7712354660     0.1939402198     -0.2791247844     -0.0688770484     0.0158061075     39.9282722473     76.9608535766     -73.8824234008
224 160    8   97     0.0454921483     -9.8095445632     0.2202777862     -0.2476989984     -0.0374512672     -0.0086953468     39.9282722473     76.9608535766     -73.8824234008
225 112    6   92     -0.0526751232     -9.7472915649     -0.1221105098     -0.2285239458     -0.0102866101     -0.0268051171     39.4029006958     77.8394012451     -75.7379150390
226  65    6   92     -0.0526751232     -9.7472915649     -0.1221105098     -0.2285239458     -0.0102866101     -0.0268051171     39.4029006958     77.8394012451     -75.7379150390
227  18    6   89     0.1628140068     -9.9172887802     0.1197161788     -0.2556886196     -0.0209394168     -0.0169512724     39.4029006958     77.8394012451     -75.7379150390
227 226    8   90     -0.0957729530     -9.7353200912     -0.1364764571     -0.2192027568     0.0413794994     -0.0198807945     39.4029006958     77.8394012451     -75.7379150390
228 179    8   93     -0.0957729530     -9.7353200912     -0.1364764571     -0.2192027568     0.0413794994     -0.0198807945     39.4029006958     77.8394012451     -75.7379150390
229 131    8   95     -0.1723913097     -9.6826448440     -0.3375996351     -0.2391767740     0.0323246145     -0.0193481540     39.4029006958     77.8394012451     -75.7379150390
230  84    9  100     0.0335205316     -9.8239097595     0.0502807998     -0.2809890270     0.0379173326     -0.0254735183     39.4029006958     77.8394012451     -75.7379150390
231  35    8  105     0.0335205316     -9.8239097595     0.0502807998     -0.2809890270     0.0379173326     -0.0254735183     39.4029006958     77.8394012451     -75.7379150390
231 243    8  106     -0.0814070034     -9.7736291885     -0.0861956501     -0.2168058872     0.1183460235     -0.0563666582     39.4029006958     77.8394012451     -75.7379150390
232 196    7   97     -0.1604196929     -9.8071498870     -0.2130948066     -0.2101478576     0.0983720111     -0.0627583408     38.7024040222     76.7851409912     -73.7137374877
233 148    8   87     -0.1604196929     -9.8071498870     -0.2130948066     -0.2101478576     0.0983720111     -0.0627583408     38.7024040222     76.7851409912     -73.7137374877
234 101    9   86     0.0335205316     -9.8071498870     0.5554831027     -0.2474326848     0.0309930109     -0.0422516918     38.7024040222     76.7851409912     -73.7137374877
235  53   13   87     0.0550694465     -9.6802511215     0.5890036106     -0.2325187683     0.0405805397     -0.0358600020     38.7024040222     76.7851409912     -73.7137374877
236   4   13   93     0.0550694465     -9.6802511215     0.5890036106     -0.2325187683     0.0405805397     -0.0358600020     38.7024040222     76.7851409912     -73.7137374877
236 212   13   96     0.0526751232     -9.7879953384     0.3112620830     -0.2487643003     0.0230034112     -0.0371916055     38.7024040222     76.7851409912     -73.7137374877
237 164   14   86     0.0071829710     -9.7568693161     0.1436594247     -0.2349156379     0.0411131811     -0.0310662412     38.7024040222     76.7851409912     -73.7137374877
238 117   11   81     0.0071829710     -9.7568693161     0.1436594247     -0.2349156379     0.0411131811     -0.0310662412     38.7024040222     76.7851409912     -73.7137374877
239  70   13   80     -0.0790126848     -9.7113771438     0.1029559254     -0.2703361988     0.0272645330     -0.0097606287     38.7024040222     76.7851409912     -73.7137374877
240  22   10   76     0.1101388931     -9.7999668121     0.1508424043     -0.3086863040     -0.0166782960     0.0187356290     39.9282722473     76.9608535766     -74.5571441650
240 230    8   71     0.1101388931     -9.7999668121     0.1508424043     -0.3086863040     -0.0166782960     0.0187356290     39.9282722473     76.9608535766     -74.5571441650
241 182    7   68     0.1556310415     -9.8885564804     0.0718297100     -0.2855164718     0.0301940560     0.0208661913     39.9282722473     76.9608535766     -74.5571441650
242 134    5   66     -0.1125332117     -9.6994056701     -0.3040791034     -0.2596834182     0.0903823947     0.0056859407     39.9282722473     76.9608535766     -74.5571441650
243  86    6   67     -0.1125332117     -9.6994056701     -0.3040791034     -0.2596834182     0.0903823947     0.0056859407     39.9282722473     76.9608535766     -74.5571441650
244  38    7   70     0.0071829710     -9.7951784133     -0.0502807998     -0.2575528621     0.0557607889     0.0035553798     39.9282722473     76.9608535766     -74.5571441650
244 246    6   70     -0.0766183614     -9.7736291885     -0.1843629074     -0.2461010932     0.0666799068     -0.0150870313     39.9282722473     76.9608535766     -74.5571441650
245 199    5   70     -0.0766183614     -9.7736291885     -0.1843629074     -0.2461010932     0.0666799068     -0.0150870313     39.9282722473     76.9608535766     -74.5571441650
246 151    8   73     -0.0598580884     -9.8119382858     -0.2130948066     -0.2591507673     0.0520323038     -0.0230766344     39.9282722473     76.9608535766     -74.5571441650
247 104    8   72     -0.1245048284     -9.7903900146     0.0191545906     -0.2719341516     0.0200738883     -0.0190818328     39.4029006958     78.8936614990     -74.0511016845
248  56    8   74     -0.1245048284     -9.7903900146     0.0191545906     -0.2719341516     0.0200738883     -0.0190818328     39.4029006958     78.8936614990     -74.0511016845
249   8    9   73     0.0287318849     -9.8310928344     0.1316878080     -0.2394430875     -0.0076234111     -0.0105595886     39.4029006958     78.8936614990     -74.0511016845
249 216    7   67     -0.0526751232     -9.7592630386     0.2250664234     -0.2442368507     -0.0443755912     -0.0118911897     39.4029006958     78.8936614990     -74.0511016845
250 168    5   64     -0.0526751232     -9.7592630386     0.2250664234     -0.2442368507     -0.0443755912     -0.0118911897     39.4029006958     78.8936614990     -74.0511016845
251 121    5   59     -0.0933786296     -9.7137708663     -0.0670410633     -0.2290565967     -0.0837909698     -0.0086953468     39.4029006958     78.8936614990     -74.0511016845
252  73    6   58     -0.0287318849     -9.7496862411     0.2873188495     -0.2913755226     -0.1272011518     -0.0113585484     39.4029006958     78.8936614990     -74.0511016845
253  26    6   55     -0.0287318849     -9.7496862411     0.2873188495     -0.2913755226     -0.1272011518     -0.0113585484     39.4029006958     78.8936614990     -74.0511016845
253 234    6   50     -0.0047886476     -9.7712354660     -0.1771799468     -0.2519601345     -0.1287990808     -0.0097606287     39.4029006958     78.8936614990     -74.0511016845
254 187    5   47     -0.0167602658     -9.8047552108     -0.4214009761     -0.2450358152     -0.1106893062     -0.0182828731     39.2277755737     77.3122711181     -74.2197799682
255 140    4   42     -0.0167602658     -9.8047552108     -0.4214009761     -0.2450358152     -0.1106893062     -0.0182828731     39.2277755737     77.3122711181     -74.2197799682
  0  93    4   43     0.0526751232     -9.7927837371     0.0766183614     -0.2745973587     -0.1250705957     -0.0209460735     39.2277755737     77.3122711181     -74.2197799682
  1  45    3   44     -0.1819685935     -9.6347589492     -0.7063254833     -0.2367798805     -0.0941774559     -0.0371916055     39.2277755737     77.3122711181     -74.2197799682
  1 254    3   48     -0.1819685935     -9.6347589492     -0.7063254833     -0.2367798805     -0.0941774559     -0.0371916055     39.2277755737     77.3122711181     -74.2197799682
  2 208    3   56     0.0095772953     -9.8286991119     -0.0383091812     -0.2833858966     -0.1370550155     -0.0489096927     39.2277755737     77.3122711181     -74.2197799682
  3 160    3   59     -0.0646467447     -9.7161655426     -0.2777415513     -0.2516938209     -0.1056292295     -0.0539697742     39.2277755737     77.3122711181     -74.2197799682
  4 113    4   64     -0.0646467447     -9.7161655426     -0.2777415513     -0.2516938209     -0.1056292295     -0.0539697742     39.2277755737     77.3122711181     -74.2197799682
  5  67    5   66     0.0071829710     -9.7975721359     -0.1987288665     -0.2535580396     -0.0877857780     -0.0553013753     39.2277755737     77.3122711181     -74.2197799682
  6  19    7   64     -0.0287318849     -9.7233486175     -0.1628140068     -0.2386441230     -0.0805951309     -0.0494423294     39.2277755737     77.3122711181     -74.2197799682
  6 228    7   67     -0.0287318849     -9.7233486175     -0.1628140068     -0.2386441230     -0.0805951309     -0.0494423294     39.2277755737     77.3122711181     -74.2197799682
  7 181    7   68     -0.0239432382     -9.7089824676     0.0790126848     -0.2996314525     -0.1117545962     -0.0268051171     38.3521575927     78.8936614990     -74.3884658813
  8 134    5   62     0.1939402198     -9.8382759094     0.8188587188     -0.3009630441     -0.1309296488     -0.0047005453     38.3521575927     78.8936614990     -74.3884658813
  9  85    3   55     0.1939402198     -9.8382759094     0.8188587188     -0.3009630441     -0.1309296488     -0.0047005453     38.3521575927     78.8936614990     -74.3884658813
 10  37    4   44     -0.0718297100     -9.7065887451     -0.0167602658     -0.2554223060     -0.1026997089     -0.0047005453     38.3521575927     78.8936614990     -74.3884658813
 10 245    4   34     0.0407035017     -9.8215160369     0.2274607658     -0.2777931928     -0.1234726786     0.0110123443     38.3521575927     78.8936614990     -74.3884658813
 11 198    3   26     0.0407035017     -9.8215160369     0.2274607658     -0.2777931928     -0.1234726786     0.0110123443     38.3521575927     78.8936614990     -74.3884658813
 12 150    3   20     -0.0095772953     -9.7401084899     0.2657699346     -0.2735320568     -0.0955090618     0.0104797029     38.3521575927     78.8936614990     -74.3884658813
 13 102    2   13     -0.0191545906     -9.7305316925     -0.0430978250     -0.3038925647     -0.0939111423     -0.0054995055     38.3521575927     78.8936614990     -74.3884658813
 14  54    0    6     -0.0191545906     -9.7305316925     -0.0430978250     -0.3038925647     -0.0939111423     -0.0054995055     38.3521575927     78.8936614990     -74.3884658813
 15   7    0    3     -0.0430978250     -9.7353200912     -0.2035175085     -0.3563576221     -0.1056292295     -0.0206797552     38.3521575927     77.4879837036     -73.7137374877
 15 215    0    1     -0.0550694465     -9.7832069396     -0.3040791034     -0.3742010831     -0.1160157203     -0.0406537628     38.3521575927     77.4879837036     -73.7137374877
 16 167    0    0     -0.0550694465     -9.7832069396     -0.3040791034     -0.3742010831     -0.1160157203     -0.0406537628     38.3521575927     77.4879837036     -73.7137374877
 17 120    0    0     -0.0694353866     -9.8598251342     -0.3543598890     -0.3004304170     -0.1256032466     -0.0723458576     38.3521575927     77.4879837036     -73.7137374877
 18  72    0    0     -0.0095772953     -9.8167276382     -0.3208393812     -0.1970981788     -0.1253369092     -0.0989778709     38.3521575927     77.4879837036     -73.7137374877
 19  25    0    0     -0.0095772953     -9.8167276382     -0.3208393812     -0.1970981788     -0.1253369092     -0.0989778709     38.3521575927     77.4879837036     -73.7137374877
 19 233    0    0     -0.0718297100     -9.8239097595     -0.2609812974     -0.1515574359     -0.1383866071     -0.1128265261     38.3521575927     77.4879837036     -73.7137374877
 20 186    0    0     0.1436594247     -9.8358821868     -0.2107004880     -0.1901738548     -0.2957818222     0.0048869805     38.3521575927     77.4879837036     -73.7137374877
 21 138    0    1     0.1436594247     -9.8358821868     -0.2107004880     -0.1901738548     -0.2957818222     0.0048869805     38.3521575927     77.4879837036     -73.7137374877
 22  90    0    1     0.0646467447     -9.7425031661     -0.2107004880     -0.1832495307     -0.2763404607     0.0142081856     39.4029006958     77.8394012451     -76.0752792358
 23  42    1    2     -0.1747856235     -9.7137708663     -0.2705585718     -0.1781894588     -0.2595622777     0.0155397882     39.4029006958     77.8394012451     -76.0752792358
 23 250    1    3     -0.1747856235     -9.7137708663     -0.2705585718     -0.1781894588     -0.2595622777     0.0155397882     39.4029006958     77.8394012451     -76.0752792358
 24 202    0    2     -0.1939402198     -9.7664461135     -0.2466153383     -0.2082836389     -0.3269412755     0.0304537177     39.4029006958     77.8394012451     -76.0752792358
 25 155    0    3     -0.1316878080     -9.7448978424     -0.1795742750     -0.2580854892     -0.4249471187     0.0568194150     39.4029006958     77.8394012451     -76.0752792358
 26 107    0    2     -0.1316878080     -9.7448978424     -0.1795742750     -0.2580854892     -0.4249471187     0.0568194150     39.4029006958     77.8394012451     -76.0752792358
 27  59    0    3     -0.0359148550     -9.7520809173     -0.2107004880     -0.2967019081     -0.4835375308     0.0674722194     39.4029006958     77.8394012451     -76.0752792358
 28  11    0    4     -0.1723913097     -9.7496862411     -0.3208393812     -0.2940387248     -0.5719557762     0.1143445730     39.4029006958     77.8394012451     -76.0752792358
 28 219    1    4     -0.1723913097     -9.7496862411     -0.3208393812     -0.2940387248     -0.5719557762     0.1143445730     39.4029006958     77.8394012451     -76.0752792358
 29 172    0    6     -0.1532367229     -9.7808122634     -0.4022463798     -0.3028273105     -0.7330794811     0.1942406177     38.5272827148     77.6636886596     -74.8945083618
 30 124    0    7     -0.1053502440     -9.7616577148     -0.2873188495     -0.3020283222     -0.8286884307     0.2008986234     38.5272827148     77.6636886596     -74.8945083618
 31  77    0    8     -0.1053502440     -9.7616577148     -0.2873188495     -0.3020283222     -0.8286884307     0.2008986234     38.5272827148     77.6636886596     -74.8945083618
 32  29   -4    9     -0.3375996351     -9.8119382858     -0.3950634002     -0.3028273105     -0.8907410621     0.1521620273     38.5272827148     77.6636886596     -74.8945083618
 32 237   -6   10     -0.2968961238     -9.8023614883     -0.3998520660     -0.2961692810     -1.0862200260     0.1609506034     38.5272827148     77.6636886596     -74.8945083618
 33 189   -8   11     -0.2968961238     -9.8023614883     -0.3998520660     -0.2961692810     -1.0862200260     0.1609506034     38.5272827148     77.6636886596     -74.8945083618
 34 142  -10   12     -0.4381612300     -9.7401084899     -0.3447826147     -0.2548896789     -1.1623876094     0.1143445730     38.5272827148     77.6636886596     -74.8945083618
 35  95  -11   12     -0.4956250190     -9.6491241455     -0.3328109979     -0.2588844537     -1.2132546901     0.0576183748     38.5272827148     77.6636886596     -74.8945083618
 36  47  -11   13     -0.4956250190     -9.6491241455     -0.3328109979     -0.2588844537     -1.2132546901     0.0576183748     38.5272827148     77.6636886596     -74.8945083618
 37   0  -12   16     -0.5435114860     -9.7329254150     -0.4309782505     -0.3251981735     -1.4345668792     -0.0057658262     38.5272827148     77.6636886596     -74.8945083618
 37 209  -15   17     -0.5243568897     -9.8382759094     -0.4836534023     -0.3347856998     -1.6311110496     -0.0723458576     37.3014144897     77.8394012451     -73.3763732910
 38 162  -16   17     -0.5243568897     -9.8382759094     -0.4836534023     -0.3347856998     -1.6311110496     -0.0723458576     37.3014144897     77.8394012451     -73.3763732910
 39 115  -19   21     -0.5578774452     -9.7353200912     -0.4357668876     -0.3182738304     -1.8018222808     -0.0819333839     37.3014144897     77.8394012451     -73.3763732910
 40  68  -23   24     -0.4501328468     -9.6108150482     -0.5459058284     -0.3542270660     -2.1586914062     -0.0869934654     37.3014144897     77.8394012451     -73.3763732910
 41  21  -29   28     -0.4501328468     -9.6108150482     -0.5459058284     -0.3542270660     -2.1586914062     -0.0869934654     37.3014144897     77.8394012451     -73.3763732910
 41 230  -35   31     -0.3088677406     -9.8286991119     -0.4429498672     -0.4021646976     -2.4820041656     -0.1754117584     37.3014144897     77.8394012451     -73.3763732910
 42 183  -40   31     -0.3902747631     -9.8167276382     -0.3783031463     -0.3955066680     -2.5163593292     -0.2686238288     37.3014144897     77.8394012451     -73.3763732910
 43 136  -43   31     -0.3495712518     -9.7377147674     -0.3663315296     -0.3997678279     -2.6982560157     -0.2787440061     37.3014144897     77.8394012451     -73.3763732910
 44  89  -45   29     -0.3495712518     -9.7377147674     -0.3663315296     -0.3997678279     -2.6982560157     -0.2787440061     37.3014144897     77.8394012451     -73.3763732910
 45  42  -48   28     -0.2202777862     -9.6347589492     -0.3399939537     -0.4314599037     -2.9278240203     -0.2989843368     32.9233131408     79.4207916259     -70.8461532592
 45 251  -50   26     -0.0119716191     -9.7664461135     -0.2992904472     -0.4777996063     -3.0482008457     -0.3277468919     32.9233131408     79.4207916259     -70.8461532592
 46 204  -57   24     -0.0119716191     -9.7664461135     -0.2992904472     -0.4777996063     -3.0482008457     -0.3277468919     32.9233131408     79.4207916259     -70.8461532592
 47 157  -60   23     -0.4956250190     -9.6994056701     -0.4740760803     -0.4421127319     -3.1358201503     -0.3317417144     32.9233131408     79.4207916259     -70.8461532592
 48 110  -67   18     0.1412650966     -9.8167276382     -0.3352053165     -0.4311935901     -3.6783142089     -0.2345348358     32.9233131408     79.4207916259     -70.8461532592
 49  63  -79   15     0.1412650966     -9.8167276382     -0.3352053165     -0.4311935901     -3.6783142089     -0.2345348358     32.9233131408     79.4207916259     -70.8461532592
 50  17  -79   11     0.0311262083     -9.8741912841     -0.3184450626     -0.3819243907     -3.4114613533     -0.3027128219     32.9233131408     79.4207916259     -70.8461532592
 50 226  -80    4     -0.0047886476     -9.8454589843     -0.4597101688     -0.2586181402     -2.9049205780     -0.3344049215     32.9233131408     79.4207916259     -70.8461532592
 51 178  -73   -1     -0.0047886476     -9.8454589843     -0.4597101688     -0.2586181402     -2.9049205780     -0.3344049215     32.9233131408     79.4207916259     -70.8461532592
 52 131  -60   -7     -0.1029559254     -9.7568693161     -0.5243568897     -0.1741946458     -2.4982495307     -0.3293448448     26.0934772491     78.1908187866     -63.9302215576
 53  84  -55  -11     -0.1867572593     -9.6970109939     -0.5052022933     -0.1443667888     -2.3653559684     -0.2635637521     26.0934772491     78.1908187866     -63.9302215576
 54  37  -48  -12     -0.1867572593     -9.6970109939     -0.5052022933     -0.1443667888     -2.3653559684     -0.2635637521     26.0934772491     78.1908187866     -63.9302215576
 54 246  -45  -12     0.1077445626     -9.7640523910     -0.4884420394     -0.1547532653     -2.4345991611     -0.1365290284     26.0934772491     78.1908187866     -63.9302215576
 55 199  -43  -12     0.1795742750     -9.7760238647     -0.4716817855     -0.1552859306     -2.3499093055     -0.0566329717     26.0934772491     78.1908187866     -63.9302215576
 56 152  -40  -12     0.1795742750     -9.7760238647     -0.4716817855     -0.1552859306     -2.3499093055     -0.0566329717     26.0934772491     78.1908187866     -63.9302215576
 57 105  -38  -12     0.2346437215     -9.7616577148     -0.5075965881     -0.1587480783     -2.0044920444     -0.0558340167     26.0934772491     78.1908187866     -63.9302215576
 58  58  -34  -12     -0.0143659424     -9.8430643081     -0.4980193138     -0.1552859306     -1.5959568023     -0.0909882736     26.0934772491     78.1908187866     -63.9302215576
 59  11  -29  -10     -0.0143659424     -9.8430643081     -0.4980193138     -0.1552859306     -1.5959568023     -0.0909882736     26.0934772491     78.1908187866     -63.9302215576
 59 219  -27   -9     -0.4166123390     -9.8837680816     -0.5315398693     -0.0844447517     -1.4670578002     -0.0792701911     22.7661209106     77.3122711181     -62.0747261047
 60 172  -23   -8     -0.5363285064     -9.8191213607     -0.4525271415     -0.0418335199     -1.5943589210     -0.0132227897     22.7661209106     77.3122711181     -62.0747261047
 61 125  -17   -6     -0.5363285064     -9.8191213607     -0.4525271415     -0.0418335199     -1.5943589210     -0.0132227897     22.7661209106     77.3122711181     -62.0747261047
 62  78  -14   -4     -0.0933786296     -9.7209539413     -0.2035175085     -0.0610085725     -1.8023549079     0.0871799087     22.7661209106     77.3122711181     -62.0747261047
 63  31  -11   -2     -0.0574637699     -9.7137708663     -0.2466153383     -0.1012229204     -1.7347096443     0.1148772120     22.7661209106     77.3122711181     -62.0747261047
 63 240   -9   -2     -0.0574637699     -9.7137708663     -0.2466153383     -0.1012229204     -1.7347096443     0.1148772120     22.7661209106     77.3122711181     -62.0747261047
 64 193   -7   -3     0.4668931484     -10.1998186111     -0.2968961238     -0.2186701059     -1.2393541336     -0.0491760158     22.7661209106     77.3122711181     -62.0747261047
 65 146   -4   -3     -0.2801358699     -9.7592630386     -0.2490096569     -0.1480952739     -0.8436023712     -0.2092344284     22.7661209106     77.3122711181     -62.0747261047
 66  99   -4   -3     -0.2801358699     -9.7592630386     -0.2490096569     -0.1480952739     -0.8436023712     -0.2092344284     22.7661209106     77.3122711181     -62.0747261047
 67  51   -3   -3     -0.5818206787     -9.6610965728     -0.1053502440     -0.0932333183     -1.2739757299     0.0661406230     27.1442203521     78.1908187866     -58.8697814941
 68   4   -1   -3     0.1747856235     -9.8550367355     -0.2418267011     -0.1132073283     -1.4627966880     0.1151435256     27.1442203521     78.1908187866     -58.8697814941
 68 213   -2   -4     0.1747856235     -9.8550367355     -0.2418267011     -0.1132073283     -1.4627966880     0.1151435256     27.1442203521     78.1908187866     -58.8697814941
 69 165   -1   -4     0.2585869789     -9.6227865219     -0.1508424043     -0.0998913192     -1.1884869384     0.0389759588     27.1442203521     78.1908187866     -58.8697814941
 70 118    0   -4     -0.7326630592     -9.8286991119     -0.2202777862     -0.1395730257     -0.9860836029     -0.0249408769     27.1442203521     78.1908187866     -58.8697814941
 71  71    0   -3     -0.7326630592     -9.8286991119     -0.2202777862     -0.1395730257     -0.9860836029     -0.0249408769     27.1442203521     78.1908187866     -58.8697814941
 72  23    1   -2     -0.7182971000     -9.7832069396     0.0454921483     -0.1441004514     -1.4295066833     0.1047570466     27.1442203521     78.1908187866     -58.8697814941
 72 231    3   -2     0.7757608890     -9.7568693161     -0.1484480619     -0.1728630304     -1.6950279235     0.2235358238     27.1442203521     78.1908187866     -58.8697814941
 73 184    6   -1     0.7757608890     -9.7568693161     -0.1484480619     -0.1728630304     -1.6950279235     0.2235358238     27.1442203521     78.1908187866     -58.8697814941
 74 136    7    0     0.8451962471     -9.6826448440     0.0143659424     -0.1717977619     -1.0500005483     0.1095508098     27.1442203521     78.1908187866     -58.8697814941
 75  88    6    0     -0.3064734458     -9.8023614883     -0.0047886476     -0.1656723976     -0.4960546016     -0.0060321464     25.5681037902     77.6636886596     -58.3637390136
 76  40    5    0     -0.3064734458     -9.8023614883     -0.0047886476     -0.1656723976     -0.4960546016     -0.0060321464     25.5681037902     77.6636886596     -58.3637390136
 76 248    4    2     -0.3471769332     -9.7640523910     0.0909842967     -0.2013592958     -0.4768795490     0.0040880198     25.5681037902     77.6636886596     -58.3637390136
 77 200    3    3     -0.4285839557     -9.7233486175     0.1412650966     -0.2596834182     -0.5748853206     0.0608142137     25.5681037902     77.6636886596     -58.3637390136
 78 153    3    3     -0.4285839557     -9.7233486175     0.1412650966     -0.2596834182     -0.5748853206     0.0608142137     25.5681037902     77.6636886596     -58.3637390136
 79 105    3    3     -0.0143659424     -9.8047552108     0.0550694465     -0.2780595064     -0.6172302246     0.0847830295     25.5681037902     77.6636886596     -58.3637390136
 80  57    2    2     0.0095772953     -9.7401084899     -0.0383091812     -0.2583518028     -0.5075063228     0.0951695156     25.5681037902     77.6636886596     -58.3637390136
 81   9    1    1     0.0095772953     -9.7401084899     -0.0383091812     -0.2583518028     -0.5075063228     0.0951695156     25.5681037902     77.6636886596     -58.3637390136
 81 216    3    0     -0.0790126848     -9.7616577148     0.0143659424     -0.2461010932     -0.3093641281     0.0813208675     25.5681037902     77.6636886596     -58.3637390136
 82 169    3    0     -0.3567542552     -9.8095445632     -0.0239432382     -0.2399757146     -0.1205431580     0.0072838616     25.0427322387     78.8936614990     -57.5203323364
 83 121    1    0     -0.3567542552     -9.8095445632     -0.0239432382     -0.2399757146     -0.1205431580     0.0072838616     25.0427322387     78.8936614990     -57.5203323364
 84  73    1    0     -0.2945018005     -9.7808122634     0.0071829710     -0.2314534664     -0.1248042821     0.0056859407     25.0427322387     78.8936614990     -57.5203323364
 85  25    0    0     -0.3711201906     -9.7808122634     0.0000000000     -0.2117457866     -0.0949764251     -0.0044342250     25.0427322387     78.8936614990     -57.5203323364
 85 232    0    0     -0.3711201906     -9.7808122634     0.0000000000     -0.2117457866     -0.0949764251     -0.0044342250     25.0427322387     78.8936614990     -57.5203323364
 86 183    0    0     -0.3639371871     -9.7688407897     0.0191545906     -0.1968318462     -0.0699423265     -0.0132227897     25.0427322387     78.8936614990     -57.5203323364
 87 136    0    0     -0.4022463798     -9.7401084899     0.0598580884     -0.2088162660     -0.0933784961     0.0011584982     25.0427322387     78.8936614990     -57.5203323364
 88  88    0    0     -0.4022463798     -9.7401084899     0.0598580884     -0.2088162660     -0.0933784961     0.0011584982     25.0427322387     78.8936614990     -57.5203323364
 89  39    0    0     -0.3447826147     -9.7688407897     -0.0023943238     -0.2279913187     -0.1458435773     0.0088817834     25.0427322387     78.8936614990     -57.5203323364
 89 247    0    0     -0.3902747631     -9.8119382858     -0.0909842967     -0.2133437156     -0.1556974172     0.0235293912     26.4437255859     77.8394012451     -56.5082435607
 90 200    0    0     -0.3902747631     -9.8119382858     -0.0909842967     -0.2133437156     -0.1556974172     0.0235293912     26.4437255859     77.8394012451     -56.5082435607
 91 153    1    1     -0.4884420394     -9.8143329620     -0.2107004880     -0.2042888164     -0.1479741334     0.0328505992     26.4437255859     77.8394012451     -56.5082435607
 92 105    1    3     -0.4166123390     -9.7329254150     -0.0550694465     -0.2208006620     -0.1426477336     -0.0012383832     26.4437255859     77.8394012451     -56.5082435607
 93  57    1    6     -0.4166123390     -9.7329254150     -0.0550694465     -0.2208006620     -0.1426477336     -0.0012383832     26.4437255859     77.8394012451     -56.5082435607
 94   9    3    9     -0.3711201906     -9.8071498870     -0.2370380401     -0.2346493244     -0.1168146729     -0.0449148845     26.4437255859     77.8394012451     -56.5082435607
 94 218    3   13     -0.4668931484     -9.8095445632     -0.2849245071     -0.2389104366     -0.1146841168     -0.0558340167     26.4437255859     77.8394012451     -56.5082435607
 95 171    3   18     -0.4668931484     -9.8095445632     -0.2849245071     -0.2389104366     -0.1146841168     -0.0558340167     26.4437255859     77.8394012451     -56.5082435607
 96 123    4   24     -0.3280223608     -9.7544746398     -0.3280223608     -0.2389104366     -0.1522352600     -0.0334631204     26.4437255859     77.8394012451     -56.5082435607
 97  76    5   30     -0.3591485500     -9.7640523910     -0.2729529142     -0.2351819515     -0.1540994882     0.0163387479     24.8676090240     77.3122711181     -59.0384635925
 98  28    6   36     -0.3591485500     -9.7640523910     -0.2729529142     -0.2351819515     -0.1540994882     0.0163387479     24.8676090240     77.3122711181     -59.0384635925
 98 237    6   41     -0.2777415513     -9.7736291885     -0.2011231899     -0.2367798805     -0.1740735149     0.0299210758     24.8676090240     77.3122711181     -59.0384635925
 99 190    6   46     -0.2849245071     -9.7544746398     -0.0478864765     -0.2469000577     -0.1309296488     0.0299210758     24.8676090240     77.3122711181     -59.0384635925
100 142    4   51     -0.2849245071     -9.7544746398     -0.0478864765     -0.2469000577     -0.1309296488     0.0299210758     24.8676090240     77.3122711181     -59.0384635925
101  95    2   53     -0.4405555725     -9.8382759094     -0.0885899734     -0.2445031642     -0.1341254830     0.0304537177     24.8676090240     77.3122711181     -59.0384635925
102  47    1   56     -0.4740760803     -9.7760238647     -0.0981672668     -0.2298555612     -0.1895200729     0.0171377077     24.8676090240     77.3122711181     -59.0384635925
103   0    0   57     -0.4740760803     -9.7760238647     -0.0981672668     -0.2298555612     -0.1895200729     0.0171377077     24.8676090240     77.3122711181     -59.0384635925
103 208   -1   61     -0.3160507440     -9.6395473480     -0.0550694465     -0.2346493244     -0.2132225751     0.0195345888     24.8676090240     77.3122711181     -59.0384635925
104 161   -3   67     -0.4309782505     -9.7448978424     0.0000000000     -0.2636782169     -0.2358597993     0.0166050672     24.8676090240     77.3122711181     -59.0384635925
105 112   -5   67     -0.4309782505     -9.7448978424     0.0000000000     -0.2636782169     -0.2358597993     0.0166050672     24.8676090240     77.3122711181     -59.0384635925
106  64   -5   69     -0.3280223608     -9.7568693161     0.0861956501     -0.2807227134     -0.2670192480     -0.0036352646     25.2178573608     78.3665313720     -55.6648368835
107  16   -7   69     -0.5698490142     -9.7927837371     0.0622524166     -0.2751299858     -0.2414525032     -0.0331968021     25.2178573608     78.3665313720     -55.6648368835
107 225   -8   65     -0.5698490142     -9.7927837371     0.0622524166     -0.2751299858     -0.2414525032     -0.0331968021     25.2178573608     78.3665313720     -55.6648368835
108 178   -7   63     -0.4668931484     -9.7999668121     0.1125332117     -0.2727330923     -0.2798026084     -0.0417190504     25.2178573608     78.3665313720     -55.6648368835
109 131   -8   62     -0.3423882961     -9.7592630386     0.0766183614     -0.2663414239     -0.2289354562     -0.0350610446     25.2178573608     78.3665313720     -55.6648368835
110  84   -7   62     -0.3423882961     -9.7592630386     0.0766183614     -0.2663414239     -0.2289354562     -0.0350610446     25.2178573608     78.3665313720     -55.6648368835
111  37   -5   63     -0.5075965881     -9.6922225952     0.1628140068     -0.2604823589     -0.1162820339     -0.0278703975     25.2178573608     78.3665313720     -55.6648368835
111 246   -4   63     -0.5052022933     -9.8310928344     -0.0071829710     -0.2716678380     -0.1772693538     -0.0318652033     25.2178573608     78.3665313720     -55.6648368835
112 199   -5   64     -0.5052022933     -9.8310928344     -0.0071829710     -0.2716678380     -0.1772693538     -0.0318652033     25.2178573608     78.3665313720     -55.6648368835
113 151   -4   63     -0.3974577426     -9.8334875106     -0.2825301933     -0.2546233177     -0.2334629058     -0.0222776746     25.2178573608     77.6636886596     -56.3395614624
114 105   -5   62     -0.5004136562     -9.6778564453     0.0526751232     -0.2543570041     -0.2217448234     -0.0297346382     25.2178573608     77.6636886596     -56.3395614624
115  58   -5   62     -0.5004136562     -9.6778564453     0.0526751232     -0.2543570041     -0.2217448234     -0.0297346382     25.2178573608     77.6636886596     -56.3395614624
116  11   -3   64     -0.3878804397     -9.7999668121     -0.2681642532     -0.2562212705     -0.2478441953     -0.0190818328     25.2178573608     77.6636886596     -56.3395614624
116 220   -3   68     -0.4429498672     -9.7568693161     -0.1053502440     -0.2543570041     -0.1991075992     -0.0137554299     25.2178573608     77.6636886596     -56.3395614624
117 173   -3   69     -0.4429498672     -9.7568693161     -0.1053502440     -0.2543570041     -0.1991075992     -0.0137554299     25.2178573608     77.6636886596     -56.3395614624
118 126   -3   71     -0.5339341640     -9.8047552108     -0.0933786296     -0.2532917261     -0.2153531312     -0.0158859920     25.2178573608     77.6636886596     -56.3395614624
119  79   -1   72     -0.4142179965     -9.7712354660     -0.0383091812     -0.2338503599     -0.2558338165     -0.0086953468     25.2178573608     77.6636886596     -56.3395614624
120  32    0   71     -0.4142179965     -9.7712354660     -0.0383091812     -0.2338503599     -0.2558338165     -0.0086953468     25.2178573608     77.6636886596     -56.3395614624
120 242    0   72     -0.4525271415     -9.7736291885     -0.1292934894     -0.2205343484     -0.2542358636     0.0024900994     27.6695919036     78.3665313720     -55.3274726867
121 194    1   72     -0.4501328468     -9.6467304229     0.0167602658     -0.2325187683     -0.2339955568     -0.0169512724     27.6695919036     78.3665313720     -55.3274726867
122 147    1   72     -0.4501328468     -9.6467304229     0.0167602658     -0.2325187683     -0.2339955568     -0.0169512724     27.6695919036     78.3665313720     -55.3274726867
123 100    2   73     -0.3232336997     -9.7425031661     -0.1149275422     -0.2445031642     -0.1985749721     -0.0254735183     27.6695919036     78.3665313720     -55.3274726867
124  54    4   76     -0.3232336997     -9.7760238647     -0.1173218607     -0.2503622055     -0.1455772495     -0.0268051171     27.6695919036     78.3665313720     -55.3274726867
125   7    3   79     -0.3232336997     -9.7760238647     -0.1173218607     -0.2503622055     -0.1455772495     -0.0268051171     27.6695919036     78.3665313720     -55.3274726867
125 216    3   81     -0.5650603771     -9.7568693161     0.0407035017     -0.2572865486     -0.1053629040     -0.0363926434     27.6695919036     78.3665313720     -55.3274726867
126 168    2   80     -0.6081582069     -9.7544746398     0.0430978250     -0.2519601345     -0.1759377574     -0.0419853687     27.6695919036     78.3665313720     -55.3274726867
127 121    1   75     -0.6081582069     -9.7544746398     0.0430978250     -0.2519601345     -0.1759377574     -0.0419853687     27.6695919036     78.3665313720     -55.3274726867
128  74    2   73     -0.4022463798     -9.8310928344     0.0383091812     -0.2338503599     -0.2553011417     -0.0225439977     25.3929805755     78.8936614990     -55.1587944030
129  26    3   71     -0.3304166793     -9.7879953384     -0.1460537433     -0.2200017213     -0.2489094734     0.0056859407     25.3929805755     78.8936614990     -55.1587944030
129 234    4   74     -0.3304166793     -9.7879953384     -0.1460537433     -0.2200017213     -0.2489094734     0.0056859407     25.3929805755     78.8936614990     -55.1587944030
130 186    5   76     -0.3926690864     -9.6994056701     -0.0718297100     -0.2314534664     -0.2124236106     0.0112786650     25.3929805755     78.8936614990     -55.1587944030
131 139    5   78     -0.4453442096     -9.6922225952     -0.2178834438     -0.2508948326     -0.2052329778     -0.0153533515     25.3929805755     78.8936614990     -55.1587944030
132  92    5   80     -0.4453442096     -9.6922225952     -0.2178834438     -0.2508948326     -0.2052329778     -0.0153533515     25.3929805755     78.8936614990     -55.1587944030
133  45    5   78     -0.5075965881     -9.7544746398     0.1771799468     -0.2666077375     -0.1889874458     -0.0284030418     25.3929805755     78.8936614990     -55.1587944030
133 253    6   79     -0.4357668876     -9.8334875106     0.0694353866     -0.2370461940     -0.1714103126     -0.0358600020     25.3929805755     78.8936614990     -55.1587944030
134 205    7   78     -0.4357668876     -9.8334875106     0.0694353866     -0.2370461940     -0.1714103126     -0.0358600020     25.3929805755     78.8936614990     -55.1587944030
135 158    7   75     -0.4501328468     -9.8047552108     0.1676026582     -0.2271923542     -0.1434466934     -0.0188155155     25.3929805755     77.8394012451     -55.1587944030
136 111    7   73     -0.4477385520     -9.8047552108     -0.0215489125     -0.2173385143     -0.1658175945     -0.0060321464     25.3929805755     77.8394012451     -55.1587944030
137  64    7   69     -0.4477385520     -9.8047552108     -0.0215489125     -0.2173385143     -0.1658175945     -0.0060321464     25.3929805755     77.8394012451     -55.1587944030
138  16    7   66     -0.3232336997     -9.6946163177     0.1221105098     -0.2250617980     -0.1485067749     -0.0049668655     25.3929805755     77.8394012451     -55.1587944030
138 225    7   66     -0.3854861259     -9.7472915649     0.3423882961     -0.2471663713     -0.1048302650     -0.0246745562     25.3929805755     77.8394012451     -55.1587944030
139 178    8   60     -0.3854861259     -9.7472915649     0.3423882961     -0.2471663713     -0.1048302650     -0.0246745562     25.3929805755     77.8394012451     -55.1587944030
140 130    7   57     -0.3615428924     -9.7903900146     0.3160507440     -0.2439705371     -0.1042976260     -0.0342620849     25.3929805755     77.8394012451     -55.1587944030
141  83    6   54     -0.3878804397     -9.7951784133     0.2633756160     -0.2335840463     -0.0779319334     -0.0230766344     25.3929805755     77.8394012451     -55.1587944030
142  35    6   47     -0.3878804397     -9.7951784133     0.2633756160     -0.2335840463     -0.0779319334     -0.0230766344     25.3929805755     77.8394012451     -55.1587944030
142 244    6   42     -0.3926690864     -9.7879953384     0.3639371871     -0.2285239458     -0.0776656150     -0.0137554299     25.3929805755     77.8394012451     -55.1587944030
143 197    6   35     -0.2825301933     -9.7903900146     0.1292934894     -0.2255944252     -0.0704749679     -0.0070974264     25.7432289123     77.4879837036     -55.1587944030
144 149    6   31     -0.2825301933     -9.7903900146     0.1292934894     -0.2255944252     -0.0704749679     -0.0070974264     25.7432289123     77.4879837036     -55.1587944030
145 101    4   26     -0.3854861259     -9.6946163177     0.3280223608     -0.2445031642     0.0078231577     -0.0145543909     25.7432289123     77.4879837036     -55.1587944030
146  54    2   22     -0.4046407222     -9.8023614883     0.1149275422     -0.2535580396     0.0312593317     -0.0225439977     25.7432289123     77.4879837036     -55.1587944030
147   6    2   19     -0.4046407222     -9.8023614883     0.1149275422     -0.2535580396     0.0312593317     -0.0225439977     25.7432289123     77.4879837036     -55.1587944030
147 215    2   14     -0.4884420394     -9.7879953384     0.1891515731     -0.2498295783     0.0429774188     -0.0180165538     25.7432289123     77.4879837036     -55.1587944030
148 167    1   10     -0.4453442096     -9.7089824676     0.1412650966     -0.2450358152     -0.0054928474     -0.0097606287     25.7432289123     77.4879837036     -55.1587944030
149 120    1    6     -0.4453442096     -9.7089824676     0.1412650966     -0.2450358152     -0.0054928474     -0.0097606287     25.7432289123     77.4879837036     -55.1587944030
150  72    1    3     -0.4357668876     -9.8239097595     -0.0335205316     -0.2578191757     -0.0462398338     0.0040880198     25.7432289123     77.4879837036     -55.1587944030
151  24    0    1     -0.4621044635     -9.8741912841     -0.1029559254     -0.2413073062     -0.0590231990     0.0035553798     25.7432289123     77.8394012451     -53.8093414306
151 233    0    0     -0.4621044635     -9.8741912841     -0.1029559254     -0.2413073062     -0.0590231990     0.0035553798     25.7432289123     77.8394012451     -53.8093414306
152 185    0    0     -0.5626660346     -9.8167276382     -0.0239432382     -0.1941686630     -0.0824593734     -0.0318652033     25.7432289123     77.8394012451     -53.8093414306
153 138    0    0     -1.0630797147     -9.8023614883     -0.1987288665     -0.2144089937     -0.1469088554     -0.1229466915     25.7432289123     77.8394012451     -53.8093414306
154  91    0    0     -1.0630797147     -9.8023614883     -0.1987288665     -0.2144089937     -0.1469088554     -0.1229466915     25.7432289123     77.8394012451     -53.8093414306
155  44    0    0     -0.5770320415     -9.7161655426     -0.0526751232     -0.2849838447     -0.5376005172     0.0174040269     25.7432289123     77.8394012451     -53.8093414306
155 252    0    2     -0.3974577426     -9.7568693161     -0.1819685935     -0.2711351871     -0.7003221035     0.1127466440     25.7432289123     77.8394012451     -53.8093414306
156 205    0    3     -0.3974577426     -9.7568693161     -0.1819685935     -0.2711351871     -0.7003221035     0.1127466440     25.7432289123     77.8394012451     -53.8093414306
157 158    0    4     -0.5075965881     -9.7185602188     -0.1125332117     -0.2282576322     -0.7362752914     0.2008986234     25.7432289123     77.8394012451     -53.8093414306
158 112    0    6     -0.6895652294     -9.8430643081     -0.1053502440     -0.2192027568     -0.8521245956     0.2565595149     26.4437255859     79.2450790405     -55.1587944030
159  64    0    7     -0.6895652294     -9.8430643081     -0.1053502440     -0.2192027568     -0.8521245956     0.2565595149     26.4437255859     79.2450790405     -55.1587944030
160  16    0    8     -0.5506944656     -9.6634902954     0.1101388931     -0.2596834182     -0.8393412590     0.1771961307     26.4437255859     79.2450790405     -55.1587944030
160 224   -1    8     -0.4070350170     -9.7041940689     -0.0287318849     -0.2610150337     -0.7048495292     0.1239320993     26.4437255859     79.2450790405     -55.1587944030
161 177   -1    7     -0.4070350170     -9.7041940689     -0.0287318849     -0.2610150337     -0.7048495292     0.1239320993     26.4437255859     79.2450790405     -55.1587944030
162 129    0    5     -0.5913979530     -9.7951784133     -0.0598580884     -0.2093488931     -0.5953919887     0.1215352058     26.4437255859     79.2450790405     -55.1587944030
163  81    0    5     -0.8308303833     -9.7927837371     -0.0885899734     -0.1944349765     -0.5658304214     0.1106160879     26.4437255859     79.2450790405     -55.1587944030
164  33    0    6     -0.8308303833     -9.7927837371     -0.0885899734     -0.1944349765     -0.5658304214     0.1106160879     26.4437255859     79.2450790405     -55.1587944030
164 242    0    7     -0.9912500381     -9.7688407897     -0.2083061695     -0.2322524309     -0.7053822517     0.1154098510     26.4437255859     79.2450790405     -55.1587944030
165 194   -1    9     -0.8906884193     -9.7832069396     0.1316878080     -0.2788584709     -0.9639790534     0.1130129694     28.7203369140     79.7722091674     -54.6527481079
166 146   -3   11     -0.8906884193     -9.7832069396     0.1316878080     -0.2788584709     -0.9639790534     0.1130129694     28.7203369140     79.7722091674     -54.6527481079
167  99   -6   12     -0.6225241661     -9.7233486175     0.2537982940     -0.3204044103     -1.1757036447     0.0890441513     28.7203369140     79.7722091674     -54.6527481079
168  51   -7   11     -0.6536503314     -9.8478536605     0.0023943238     -0.3180075168     -1.2143200635     0.0549551725     28.7203369140     79.7722091674     -54.6527481079
169   3  -10    9     -0.6536503314     -9.8478536605     0.0023943238     -0.3180075168     -1.2143200635     0.0549551725     28.7203369140     79.7722091674     -54.6527481079
169 211  -13    8     -0.5650603771     -9.7927837371     0.0047886476     -0.2908428955     -1.2446805238     0.0610805416     28.7203369140     79.7722091674     -54.6527481079
170 164  -14    6     -0.6584390640     -9.7999668121     -0.0646467447     -0.2745973587     -1.1477400064     0.0296547527     28.7203369140     79.7722091674     -54.6527481079
171 116  -19    5     -0.6584390640     -9.7999668121     -0.0646467447     -0.2745973587     -1.1477400064     0.0296547527     28.7203369140     79.7722091674     -54.6527481079
172  69  -21    7     -0.8236474037     -9.6539134979     -0.0574637699     -0.2783258199     -1.1983407783     0.0096807441     28.7203369140     79.7722091674     -54.6527481079
173  22  -27   10     -0.8308303833     -9.6539134979     0.0215489125     -0.3345193862     -1.6601399421     -0.0233429551     28.7203369140     79.7722091674     -54.6527481079
173 231  -40   13     -0.8308303833     -9.6539134979     0.0215489125     -0.3345193862     -1.6601399421     -0.0233429551     28.7203369140     79.7722091674     -54.6527481079
174 184  -62   15     -0.8691394805     -9.6395473480     0.6919595718     -0.4684784412     -2.7022509574     -0.0635572957     28.7203369140     78.3665313720     -54.6527481079
175 137  -87   14     -0.6775936126     -9.7975721359     0.2897131729     -0.5430480003     -3.8309156417     -0.0475780916     28.7203369140     78.3665313720     -54.6527481079
176  90 -108   11     -0.6775936126     -9.7975721359     0.2897131729     -0.5430480003     -3.8309156417     -0.0475780916     28.7203369140     78.3665313720     -54.6527481079
177  42 -123    3     0.4429498672     -9.7927837371     0.4237952709     -0.5915183544     -5.3167157173     0.0443023681     28.7203369140     78.3665313720     -54.6527481079
177 251 -126    0     -0.9242089271     -9.6587018966     -0.1771799468     -0.5419827461     -6.7492518424     -0.1210824489     28.7203369140     78.3665313720     -54.6527481079
178 205 -126    0     -0.9242089271     -9.6587018966     -0.1771799468     -0.5419827461     -6.7492518424     -0.1210824489     28.7203369140     78.3665313720     -54.6527481079
179 158 -126   -4     -1.1157548427     -9.7353200912     -0.0502807998     -0.6234767436     -6.2059588432     -0.1109622836     28.7203369140     78.3665313720     -54.6527481079
180 112 -126   -1     -1.2665972709     -9.7688407897     -0.4094293594     -0.5281341075     -4.9699668884     -0.0880587577     28.7203369140     78.3665313720     -54.6527481079
181  65 -126   -1     -1.2665972709     -9.7688407897     -0.4094293594     -0.5281341075     -4.9699668884     -0.0880587577     28.7203369140     78.3665313720     -54.6527481079
182  18 -113   -3     -1.0415308475     -9.7808122634     -0.1316878080     -0.3971046257     -3.4013411998     -0.0933851623     35.1999244689     77.4879837036     -43.6884613037
182 227  -93    0     -0.6584390640     -9.6634902954     0.0718297100     -0.2745973587     -2.0537612438     -0.2001795530     35.1999244689     77.4879837036     -43.6884613037
183 179  -71    1     -0.6584390640     -9.6634902954     0.0718297100     -0.2745973587     -2.0537612438     -0.2001795530     35.1999244689     77.4879837036     -43.6884613037
184 132  -44    2     -0.6344957828     -9.7281370162     0.2729529142     -0.2149416208     -1.4177886009     -0.2518456459     35.1999244689     77.4879837036     -43.6884613037
185  85  -32    3     -1.2450482845     -9.8741912841     0.1939402198     -0.2042888164     -1.2212443351     -0.3005822658     35.1999244689     77.4879837036     -43.6884613037
186  38  -26    3     -1.2450482845     -9.8741912841     0.1939402198     -0.2042888164     -1.2212443351     -0.3005822658     35.1999244689     77.4879837036     -43.6884613037
186 247  -21    4     -0.8356189727     -9.7113771438     0.2178834438     -0.2088162660     -1.6755866050     -0.1471818208     35.1999244689     77.4879837036     -43.6884613037
187 200  -20    4     -0.5483001708     -9.6850395202     0.3447826147     -0.2522264480     -1.8593474388     -0.0555676937     35.1999244689     77.4879837036     -43.6884613037
188 152  -16    3     -0.5483001708     -9.6850395202     0.3447826147     -0.2522264480     -1.8593474388     -0.0555676937     35.1999244689     77.4879837036     -43.6884613037
189 105  -13    2     -0.4764704227     -9.8933458328     0.1388707752     -0.2881796646     -1.9741314888     -0.0339957618     39.0526542663     78.8936614990     -43.0137367248
190  58  -12    2     -0.3615428924     -9.8741912841     0.0574637699     -0.2218659400     -2.0183405876     -0.0486433744     39.0526542663     78.8936614990     -43.0137367248
191  10  -12    2     -0.3615428924     -9.8741912841     0.0574637699     -0.2218659400     -2.0183405876     -0.0486433744     39.0526542663     78.8936614990     -43.0137367248
191 219  -10    3     -0.3423882961     -9.8813743591     0.1556310415     -0.1584817409     -1.8068823814     -0.0475780916     39.0526542663     78.8936614990     -43.0137367248
192 172   -6    5     -0.4980193138     -9.8095445632     0.3495712518     -0.1046850800     -1.5855703353     -0.0329304814     39.0526542663     78.8936614990     -43.0137367248
193 124   -2    6     -0.4980193138     -9.8095445632     0.3495712518     -0.1046850800     -1.5855703353     -0.0329304814     39.0526542663     78.8936614990     -43.0137367248
194  77    1    6     -0.5075965881     -9.7808122634     0.3280223608     -0.0903037929     -1.5853040218     0.0016911385     39.0526542663     78.8936614990     -43.0137367248
195  29    4    5     -0.3950634002     -9.6802511215     0.5554831027     -0.0737919521     -1.5341705322     -0.0161523103     39.0526542663     78.8936614990     -43.0137367248
195 237    6    4     -0.3950634002     -9.6802511215     0.5554831027     -0.0737919521     -1.5341705322     -0.0161523103     39.0526542663     78.8936614990     -43.0137367248
196 190    7    3     -0.2657699346     -9.6826448440     0.6009752750     -0.1225285410     -1.5400295257     0.0016911385     41.8546371459     78.8936614990     -41.6642875671
197 142    7    0     -0.2777415513     -9.7161655426     0.2322494029     -0.1686019325     -1.5546772480     0.0256599545     41.8546371459     78.8936614990     -41.6642875671
198  95    7    0     -0.2777415513     -9.7161655426     0.2322494029     -0.1686019325     -1.5546772480     0.0256599545     41.8546371459     78.8936614990     -41.6642875671
199  48    8    0     -0.2945018005     -9.7544746398     0.4884420394     -0.1941686630     -1.4462848663     -0.0097606287     41.8546371459     78.8936614990     -41.6642875671
200   0    9    1     -0.1292934894     -9.7065887451     0.8068870544     -0.2325187683     -1.3445506095     0.0000932175     41.8546371459     78.8936614990     -41.6642875671
200 208    9    3     -0.1292934894     -9.7065887451     0.8068870544     -0.2325187683     -1.3445506095     0.0000932175     41.8546371459     78.8936614990     -41.6642875671
201 160    7    1     -0.2418267011     -9.7401084899     0.8260416984     -0.2823206138     -1.2824979972     0.0403075599     41.8546371459     78.8936614990     -41.6642875671
202 112    8   -1     -0.2202777862     -9.7592630386     0.4333725929     -0.3092189788     -1.2686493396     0.0725323009     41.8546371459     78.8936614990     -41.6642875671
203  65    7   -3     -0.2202777862     -9.7592630386     0.4333725929     -0.3092189788     -1.2686493396     0.0725323009     41.8546371459     78.8936614990     -41.6642875671
204  17    5   -6     -0.0191545906     -9.7951784133     0.3471769332     -0.2868480682     -1.2076619863     0.0882451915     44.6566200256     78.5422439575     -43.3511009216
204 226   10    0     -0.1460537433     -9.8071498870     0.5052022933     -0.2879133415     -0.9975354194     0.0557541322     44.6566200256     78.5422439575     -43.3511009216
205 178   11   -1     -0.1460537433     -9.8071498870     0.5052022933     -0.2879133415     -0.9975354194     0.0557541322     44.6566200256     78.5422439575     -43.3511009216
206 131   10    0     -0.1197161788     -9.6515188217     0.8212530136     -0.3038925647     -0.7991269111     0.0315189957     44.6566200256     78.5422439575     -43.3511009216
207  84   12    1     -0.2729529142     -9.6826448440     0.5171739578     -0.3691410064     -0.6579771995     0.0496287631     44.6566200256     78.5422439575     -43.3511009216
208  36    6   -3     -0.2729529142     -9.6826448440     0.5171739578     -0.3691410064     -0.6579771995     0.0496287631     44.6566200256     78.5422439575     -43.3511009216
208 244    2    0     -0.1867572593     -9.7425031661     0.3974577426     -0.3662114620     -0.5945930004     0.0413728427     44.6566200256     78.5422439575     -43.3511009216
209 197    3   -2     -0.3519655704     -9.8598251342     0.4597101688     -0.3489006757     -0.4920598030     0.0174040269     44.6566200256     78.5422439575     -43.3511009216
210 148    1   -2     -0.3519655704     -9.8598251342     0.4597101688     -0.3489006757     -0.4920598030     0.0174040269     44.6566200256     78.5422439575     -43.3511009216
211 100    0   -1     -0.1197161788     -9.8095445632     0.4357668876     -0.3132137775     -0.3802052974     0.0118113052     44.6566200256     78.5422439575     -43.3511009216
212  53    0    0     -0.1771799468     -9.7975721359     0.4549215316     -0.2823206138     -0.1687471151     -0.0001731026     46.0576133728     78.5422439575     -43.0137367248
213   5    0    0     -0.1771799468     -9.7975721359     0.4549215316     -0.2823206138     -0.1687471151     -0.0001731026     46.0576133728     78.5422439575     -43.0137367248
213 214    0    0     -0.3040791034     -9.7927837371     0.4573158264     -0.2729994297     -0.0590231990     0.0291221160     46.0576133728     78.5422439575     -43.0137367248
214 166    0    0     -0.4549215316     -9.8143329620     0.4214009761     -0.2554223060     -0.0294616651     0.0546888446     46.0576133728     78.5422439575     -43.0137367248
215 119    0    0     -0.4549215316     -9.8143329620     0.4214009761     -0.2554223060     -0.0294616651     0.0546888446     46.0576133728     78.5422439575     -43.0137367248
216  71    0    0     -0.5411171436     -9.8358821868     0.4118237018     -0.2192027568     -0.0536967992     0.0315189957     46.0576133728     78.5422439575     -43.0137367248
217  24    0    0     -0.3998520660     -9.7425031661     0.4644988059     -0.1853800964     -0.0654148817     -0.0132227897     46.0576133728     78.5422439575     -43.0137367248
217 232    0    0     -0.3998520660     -9.7425031661     0.4644988059     -0.1853800964     -0.0654148817     -0.0132227897     46.0576133728     78.5422439575     -43.0137367248
218 184    0    0     -0.4549215316     -9.8023614883     0.4549215316     -0.1654060840     -0.0382502317     -0.0116248691     46.0576133728     78.5422439575     -43.0137367248
219 137    0    0     -0.3543598890     -9.7664461135     0.5028079986     -0.1536879777     -0.0366523075     -0.0060321464     47.4586067199     79.5964965820     -42.0016479492
220  89    0    0     -0.3543598890     -9.7664461135     0.5028079986     -0.1536879777     -0.0366523075     -0.0060321464     47.4586067199     79.5964965820     -42.0016479492
221  41    0    0     -0.4621044635     -9.7879953384     0.4549215316     -0.1686019325     -0.0206730985     0.0376443576     47.4586067199     79.5964965820     -42.0016479492
221 249    0    0     -0.4429498672     -9.7616577148     0.4573158264     -0.1281212568     -0.0198741378     0.0416391658     47.4586067199     79.5964965820     -42.0016479492
222 201    0    0     -0.4429498672     -9.7616577148     0.4573158264     -0.1281212568     -0.0198741378     0.0416391658     47.4586067199     79.5964965820     -42.0016479492
223 154    0    0     -0.4692874431     -9.8167276382     0.5483001708     -0.1033534884     -0.0222710180     0.0597489356     47.4586067199     79.5964965820     -42.0016479492
224 106    0    0     -0.4740760803     -9.6970109939     0.2370380401     -0.1121420383     -0.0057591681     0.0006258582     47.4586067199     79.5964965820     -42.0016479492
225  57    0    2     -0.4740760803     -9.6970109939     0.2370380401     -0.1121420383     -0.0057591681     0.0006258582     47.4586067199     79.5964965820     -42.0016479492
226   9    0    6     -0.4333725929     -9.6970109939     0.2298550844     -0.1313171148     -0.0454408740     -0.0473117685     47.4586067199     79.5964965820     -42.0016479492
226 217   -2   13     -0.4884420394     -9.6754617691     0.1747856235     -0.1789883995     -0.0648822402     -0.0483770513     46.0576133728     78.8936614990     -42.6763763427
227 170   -4   23     -0.4884420394     -9.6754617691     0.1747856235     -0.1789883995     -0.0648822402     -0.0483770513     46.0576133728     78.8936614990     -42.6763763427
228 122   -3   29     -0.4644988059     -9.7496862411     0.5004136562     -0.2247954845     -0.0835246562     -0.0363926434     46.0576133728     78.8936614990     -42.6763763427
229  75   -2   35     -0.4980193138     -9.7544746398     0.1723913097     -0.2088162660     -0.0880520915     -0.0377242445     46.0576133728     78.8936614990     -42.6763763427
230  28   -2   41     -0.4980193138     -9.7544746398     0.1723913097     -0.2088162660     -0.0880520915     -0.0377242445     46.0576133728     78.8936614990     -42.6763763427
230 236   -2   44     -0.3471769332     -9.7353200912     0.4501328468     -0.2381114721     -0.1005691409     -0.0329304814     46.0576133728     78.8936614990     -42.6763763427
231 189   -2   47     -0.4309782505     -9.7568693161     0.5171739578     -0.2247954845     -0.0228036618     -0.0510402584     46.0576133728     78.8936614990     -42.6763763427
232 142   -2   54     -0.4309782505     -9.7568693161     0.5171739578     -0.2247954845     -0.0228036618     -0.0510402584     46.0576133728     78.8936614990     -42.6763763427
233  95   -2   58     -0.5411171436     -9.8239097595     0.4022463798     -0.2202680349     -0.0294616651     -0.0369252872     46.0576133728     78.8936614990     -42.6763763427
234  48   -4   64     -0.4405555725     -9.7951784133     0.2921074867     -0.2013592958     -0.1058955430     -0.0110922288     46.2327384948     79.0693664550     -42.8450546264
235   0   -6   70     -0.4405555725     -9.7951784133     0.2921074867     -0.2013592958     -0.1058955430     -0.0110922288     46.2327384948     79.0693664550     -42.8450546264
235 209   -4   73     -0.6009752750     -9.7425031661     0.2561926364     -0.2016256093     -0.0773992919     -0.0214787149     46.2327384948     79.0693664550     -42.8450546264
236 161   -4   79     -0.3591485500     -9.6802511215     0.4788647174     -0.2130774021     -0.0933784961     -0.0142880702     46.2327384948     79.0693664550     -42.8450546264
237 114   -3   85     -0.3591485500     -9.6802511215     0.4788647174     -0.2130774021     -0.0933784961     -0.0142880702     46.2327384948     79.0693664550     -42.8450546264
238  66    0   91     -0.1915459060     -9.7329254150     0.5985808849     -0.2532917261     -0.1109556317     0.0006258582     46.2327384948     79.0693664550     -42.8450546264
239  18   -3   95     -0.5339341640     -9.8023614883     0.2226721048     -0.2301218748     -0.0462398338     -0.0345284032     46.2327384948     79.0693664550     -42.8450546264
239 227   -4  100     -0.5339341640     -9.8023614883     0.2226721048     -0.2301218748     -0.0462398338     -0.0345284032     46.2327384948     79.0693664550     -42.8450546264
240 180   -4  101     -0.3471769332     -9.7999668121     0.6392844200     -0.2176048278     0.0336562132     -0.0545024156     46.2327384948     79.0693664550     -42.8450546264
241 132   -5  102     -0.3519655704     -9.8358821868     0.7709722518     -0.1736620044     0.0709410285     -0.0302672815     46.5829849243     78.0151138305     -42.8450546264
242  85   -5  105     -0.3519655704     -9.8358821868     0.7709722518     -0.1736620044     0.0709410285     -0.0302672815     46.5829849243     78.0151138305     -42.8450546264
243  37   -4  105     -0.7135085105     -9.8263044357     0.1005615949     -0.1289202213     -0.0044275670     -0.0156196713     46.5829849243     78.0151138305     -42.8450546264
243 246   -5  110     -0.4597101688     -9.6347589492     0.0550694465     -0.1800536918     -0.1791335964     0.0078165016     46.5829849243     78.0151138305     -42.8450546264
244 198   -6  116     -0.4597101688     -9.6347589492     0.0550694465     -0.1800536918     -0.1791335964     0.0078165016     46.5829849243     78.0151138305     -42.8450546264
245 151   -1  120     -0.1987288665     -9.5772943496     0.6704106330     -0.2626129388     -0.1357234120     0.0134092259     46.5829849243     78.0151138305     -42.8450546264
246 103    0  126     -0.5219625949     -9.7448978424     0.6105525493     -0.3166759252     -0.0819267368     0.0022237784     46.5829849243     78.0151138305     -42.8450546264
247  56    0  127     -0.5219625949     -9.7448978424     0.6105525493     -0.3166759252     -0.0819267368     0.0022237784     46.5829849243     78.0151138305     -42.8450546264
248   8    0  127     -0.3711201906     -9.7856006622     0.3447826147     -0.3041588783     -0.1413161277     -0.0313325595     46.5829849243     78.0151138305     -42.8450546264
248 217   -8  127     -0.3232336997     -9.8382759094     0.3304166793     -0.3230676174     -0.1556974172     -0.0307999229     46.5829849243     78.0151138305     -42.8450546264
249 170  -10  127     -0.3232336997     -9.8382759094     0.3304166793     -0.3230676174     -0.1556974172     -0.0307999229     46.5829849243     78.0151138305     -42.8450546264
250 123  -11  127     -0.5506944656     -9.7401084899     0.5195682525     -0.3265297651     -0.1074934720     -0.0537034559     44.4814987182     76.9608535766     -43.5197830200
251  75  -13  127     -0.3399939537     -9.7233486175     0.6680163383     -0.3185401439     -0.1216084361     -0.0286693592     44.4814987182     76.9608535766     -43.5197830200
252  28  -10  127     -0.3399939537     -9.7233486175     0.6680163383     -0.3185401439     -0.1216084361     -0.0286693592     44.4814987182     76.9608535766     -43.5197830200
252 237   -9  127     -0.5746376991     -9.7808122634     0.7949154853     -0.3283940315     -0.1093577146     -0.0204134345     44.4814987182     76.9608535766     -43.5197830200
253 190   -4  127     -0.4525271415     -9.8023614883     0.4788647174     -0.3153443336     -0.1461098909     -0.0318652033     44.4814987182     76.9608535766     -43.5197830200
254 143    0  127     -0.4525271415     -9.8023614883     0.4788647174     -0.3153443336     -0.1461098909     -0.0318652033     44.4814987182     76.9608535766     -43.5197830200
255  96    0  127     -0.3974577426     -9.8023614883     0.3806974601     -0.3105505704     -0.1437130069     -0.0278703975     44.4814987182     76.9608535766     -43.5197830200
  0  48    5  127     -0.2921074867     -9.7640523910     0.2681642532     -0.3212033748     -0.0917805767     -0.0265387988     44.4814987182     76.9608535766     -43.5197830200
  1   1    7  127     -0.2921074867     -9.7640523910     0.2681642532     -0.3212033748     -0.0917805767     -0.0265387988     44.4814987182     76.9608535766     -43.5197830200
  1 209    7  127     -0.6033696174     -9.7688407897     0.3663315296     -0.3534281253     -0.0145477352     -0.0353273630     45.7073669433     77.8394012451     -42.3390121459
  2 161    5  127     -0.4046407222     -9.7448978424     0.8068870544     -0.3542270660     -0.0635506439     -0.0177502336     45.7073669433     77.8394012451     -42.3390121459
  3 114    3  127     -0.4046407222     -9.7448978424     0.8068870544     -0.3542270660     -0.0635506439     -0.0177502336     45.7073669433     77.8394012451     -42.3390121459
  4  66    3  127     -0.4932306766     -9.8263044357     0.7877325057     -0.3190728187     -0.0305269432     -0.0281367187     45.7073669433     77.8394012451     -42.3390121459
  5  18    1  127     -0.4166123390     -9.8047552108     0.5746376991     -0.2903102397     -0.0409134340     -0.0246745562     45.7073669433     77.8394012451     -42.3390121459
  5 227    5  127     -0.4166123390     -9.8047552108     0.5746376991     -0.2903102397     -0.0409134340     -0.0246745562     45.7073669433     77.8394012451     -42.3390121459
  6 179    5  127     -0.2322494029     -9.7401084899     0.1556310415     -0.2807227134     -0.0619527244     -0.0281367187     45.7073669433     77.8394012451     -42.3390121459
  7 131    3  127     -0.1891515731     -9.7544746398     0.6225241661     -0.3113495111     -0.0302606225     -0.0553013753     45.7073669433     77.8394012451     -42.3390121459
  8  84    3  127     -0.1891515731     -9.7544746398     0.6225241661     -0.3113495111     -0.0302606225     -0.0553013753     45.7073669433     77.8394012451     -42.3390121459
  9  37    0  127     -0.5315398693     -9.7496862411     0.2968961238     -0.3089526176     -0.0265321445     -0.0587635326     45.5322418212     78.7179489135     -41.1582412719
  9 246    2  127     -0.4788647174     -9.6706733703     0.3759088277     -0.3049578428     0.0070241951     -0.0435832881     45.5322418212     78.7179489135     -41.1582412719
 10 198    4  127     -0.4788647174     -9.6706733703     0.3759088277     -0.3049578428     0.0070241951     -0.0435832881     45.5322418212     78.7179489135     -41.1582412719
 11 151    4  127     -0.4692874431     -9.7808122634     0.7566062927     -0.3323888301     0.0118179583     -0.0158859920     45.5322418212     78.7179489135     -41.1582412719
 12 104    3  127     -0.6704106330     -9.8454589843     0.3304166793     -0.3254644870     -0.0595558404     -0.0078963871     45.5322418212     78.7179489135     -41.1582412719
 13  56    0  127     -0.6704106330     -9.8454589843     0.3304166793     -0.3254644870     -0.0595558404     -0.0078963871     45.5322418212     78.7179489135     -41.1582412719
 14   9    1  127     -0.3184450626     -9.7520809173     0.4237952709     -0.3158769607     -0.1330602049     0.0064849019     45.5322418212     78.7179489135     -41.1582412719
 14 217    3  127     -0.2011231899     -9.7520809173     0.5961865901     -0.3137464046     -0.0457071971     0.0000932175     45.5322418212     78.7179489135     -41.1582412719
 15 169    5  127     -0.2011231899     -9.7520809173     0.5961865901     -0.3137464046     -0.0457071971     0.0000932175     45.5322418212     78.7179489135     -41.1582412719
 16 122    5  126     -0.4668931484     -9.8191213607     0.3208393812     -0.3249318599     0.0155464434     -0.0137554299     45.7073669433     77.1365661621     -41.6642875671
 17  75    3  126     -0.5961865901     -9.8646135330     0.6967482089     -0.2863154411     0.0403142166     -0.0323978424     45.7073669433     77.1365661621     -41.6642875671
 18  27    3  122     -0.5961865901     -9.8646135330     0.6967482089     -0.2863154411     0.0403142166     -0.0323978424     45.7073669433     77.1365661621     -41.6642875671
 18 236    4  115     -0.3639371871     -9.7808122634     0.2322494029     -0.2335840463     -0.0291953420     -0.0033689441     45.7073669433     77.1365661621     -41.6642875671
 19 189    5  113     -0.2466153383     -9.7688407897     -0.0119716191     -0.2455684661     -0.0781982517     0.0155397882     45.7073669433     77.1365661621     -41.6642875671
 20 142    4  113     -0.2466153383     -9.7688407897     -0.0119716191     -0.2455684661     -0.0781982517     0.0155397882     45.7073669433     77.1365661621     -41.6642875671
 21  95    1  112     -0.4094293594     -9.7353200912     0.4333725929     -0.2924407958     -0.0821930503     0.0024900994     45.7073669433     77.1365661621     -41.6642875671
 22  48    0  115     -0.4549215316     -9.7784175872     0.4237952709     -0.2913755226     -0.0984385871     -0.0073637475     45.7073669433     77.1365661621     -41.6642875671
 23   1    0  112     -0.4549215316     -9.7784175872     0.4237952709     -0.2913755226     -0.0984385871     -0.0073637475     45.7073669433     77.1365661621     -41.6642875671
 23 209   -1  107     -0.3423882961     -9.7377147674     0.2466153383     -0.2857827949     -0.0939111423     -0.0094943084     45.7073669433     77.1365661621     -41.6642875671
 24 162   -1  104     -0.2849245071     -9.8143329620     0.5842149734     -0.2903102397     -0.0164119744     -0.0268051171     44.3063735961     76.7851409912     -40.3148345947
 25 115   -1   96     -0.2849245071     -9.8143329620     0.5842149734     -0.2903102397     -0.0164119744     -0.0268051171     44.3063735961     76.7851409912     -40.3148345947
 26  68   -1   92     -0.5219625949     -9.8406705856     0.4477385520     -0.2783258199     -0.0094876518     -0.0172175908     44.3063735961     76.7851409912     -40.3148345947
 27  20   -2   87     -0.5363285064     -9.7305316925     0.4333725929     -0.2679393291     -0.1229400396     0.0104797029     44.3063735961     76.7851409912     -40.3148345947
 27 228   -3   81     -0.5363285064     -9.7305316925     0.4333725929     -0.2679393291     -0.1229400396     0.0104797029     44.3063735961     76.7851409912     -40.3148345947
 28 180   -3   77     -0.3735145092     -9.7592630386     0.4142179965     -0.2583518028     -0.1245379567     0.0046206598     44.3063735961     76.7851409912     -40.3148345947
 29 133   -4   75     -0.5243568897     -9.8143329620     0.2154891252     -0.2530254125     -0.1208094835     -0.0089616689     44.3063735961     76.7851409912     -40.3148345947
 30  85   -4   74     -0.5243568897     -9.8143329620     0.2154891252     -0.2530254125     -0.1208094835     -0.0089616689     44.3063735961     76.7851409912     -40.3148345947
 31  38   -5   73     -0.4094293594     -9.7257432937     0.2897131729     -0.2471663713     -0.1365223646     -0.0089616689     44.3063735961     76.7851409912     -40.3148345947
 31 247   -6   75     -0.3687258243     -9.7233486175     0.4644988059     -0.2631455659     -0.0808614540     -0.0031026244     46.0576133728     76.7851409912     -39.9774742126
 32 199   -7   74     -0.3687258243     -9.7233486175     0.4644988059     -0.2631455659     -0.0808614540     -0.0031026244     46.0576133728     76.7851409912     -39.9774742126
 33 151   -7   70     -0.4812590599     -9.8550367355     0.2514039993     -0.2642108440     -0.0827256965     0.0019574584     46.0576133728     76.7851409912     -39.9774742126
 34 104   -6   69     -0.4884420394     -9.8478536605     0.3256280183     -0.2327850818     -0.1447782993     -0.0089616689     46.0576133728     76.7851409912     -39.9774742126
 35  56   -6   65     -0.4884420394     -9.8478536605     0.3256280183     -0.2327850818     -0.1447782993     -0.0089616689     46.0576133728     76.7851409912     -39.9774742126
 36   9   -7   62     -0.4237952709     -9.8143329620     0.2537982940     -0.1992287445     -0.1562300682     -0.0094943084     46.0576133728     76.7851409912     -39.9774742126
 36 217   -7   63     -0.3639371871     -9.6898279190     0.0909842967     -0.2024245738     -0.1181462764     -0.0105595886     46.0576133728     76.7851409912     -39.9774742126
 37 170   -7   61     -0.3639371871     -9.6898279190     0.0909842967     -0.2024245738     -0.1181462764     -0.0105595886     46.0576133728     76.7851409912     -39.9774742126
 38 122   -5   63     -0.4142179965     -9.7592630386     0.0550694465     -0.2381114721     -0.1176136374     0.0056859407     46.0576133728     76.7851409912     -39.9774742126
 39  75   -4   66     -0.4405555725     -9.7113771438     0.3088677406     -0.2458347797     -0.1192115545     -0.0094943084     45.5322418212     78.7179489135     -39.1340675354
 40  28   -5   68     -0.4405555725     -9.7113771438     0.3088677406     -0.2458347797     -0.1192115545     -0.0094943084     45.5322418212     78.7179489135     -39.1340675354
 40 236   -3   68     -0.5890036106     -9.7856006622     0.4094293594     -0.2548896789     -0.0544957590     -0.0326641607     45.5322418212     78.7179489135     -39.1340675354
 41 189   -2   65     -0.4309782505     -9.8215160369     0.2035175085     -0.2413073062     -0.0824593734     -0.0188155155     45.5322418212     78.7179489135     -39.1340675354
 42 142   -2   62     -0.4309782505     -9.8215160369     0.2035175085     -0.2413073062     -0.0824593734     -0.0188155155     45.5322418212     78.7179489135     -39.1340675354
 43  95    0   60     -0.5195682525     -9.8023614883     -0.0311262083     -0.2303881883     -0.0803288173     -0.0225439977     45.5322418212     78.7179489135     -39.1340675354
 44  48    0   60     -0.2394323587     -9.6610965728     0.2466153383     -0.2453021287     -0.0547620773     -0.0329304814     45.5322418212     78.7179489135     -39.1340675354
 45   1   -2   62     -0.5195682525     -9.6203927993     0.2035175085     -0.3012293577     0.0360530948     -0.0513065767     45.5322418212     78.7179489135     -39.1340675354
 45 209   -1   64     -0.5195682525     -9.6203927993     0.2035175085     -0.3012293577     0.0360530948     -0.0513065767     45.5322418212     78.7179489135     -39.1340675354
 46 161   -1   62     -0.4381612300     -9.6491241455     0.8092814445     -0.3619503736     0.0842570400     -0.0608941030     46.9332313537     78.7179489135     -40.8208808898
 47 113   -1   58     -0.4573158264     -9.7736291885     0.9553351402     -0.3877834129     0.1095574493     -0.0670194625     46.9332313537     78.7179489135     -40.8208808898
 48  66    0   51     -0.4573158264     -9.7736291885     0.9553351402     -0.3877834129     0.1095574493     -0.0670194625     46.9332313537     78.7179489135     -40.8208808898
 49  18    0   39     -0.4860476970     -9.9148941040     0.5842149734     -0.3662114620     0.1263356208     -0.0417190504     46.9332313537     78.7179489135     -40.8208808898
 49 226    0   27     -0.6656219959     -10.0130615234     0.2442210197     -0.3169422388     0.0525649452     -0.0004394227     46.9332313537     78.7179489135     -40.8208808898
 50 180    0   15     -0.6656219959     -10.0130615234     0.2442210197     -0.3169422388     0.0525649452     -0.0004394227     46.9332313537     78.7179489135     -40.8208808898
 51 132    0    6     -0.4740760803     -9.7760238647     0.0957729530     -0.2703361988     -0.0494356727     -0.0169512724     46.9332313537     78.7179489135     -40.8208808898
 52  84    0    2     -0.3998520660     -9.7041940689     0.0814070034     -0.2833858966     -0.0696760082     -0.0422516918     46.9332313537     78.7179489135     -40.8208808898
 53  36    0    0     -0.3998520660     -9.7041940689     0.0814070034     -0.2833858966     -0.0696760082     -0.0422516918     46.9332313537     78.7179489135     -40.8208808898
 53 244    0    0     -0.4166123390     -9.7664461135     -0.0215489125     -0.2961692810     -0.0683444070     -0.0475780916     45.3571166992     78.5422439575     -39.6401100158
 54 197    0    0     -0.3950634002     -9.8023614883     -0.0167602658     -0.2367798805     -0.0603548049     -0.0571656179     45.3571166992     78.5422439575     -39.6401100158
 55 149    0    0     -0.3950634002     -9.8023614883     -0.0167602658     -0.2367798805     -0.0603548049     -0.0571656179     45.3571166992     78.5422439575     -39.6401100158
 56 101    0    0     -0.3974577426     -9.8454589843     -0.0239432382     -0.1877769851     -0.0547620773     -0.0550350570     45.3571166992     78.5422439575     -39.6401100158
 57  54    0    0     -0.3711201906     -9.8023614883     0.0287318849     -0.1427688598     -0.0579579257     -0.0507739305     45.3571166992     78.5422439575     -39.6401100158
 58   6    0    0     -0.3711201906     -9.8023614883     0.0287318849     -0.1427688598     -0.0579579257     -0.0507739305     45.3571166992     78.5422439575     -39.6401100158
 58 214    0    0     -0.3519655704     -9.7975721359     0.0885899734     -0.1177347779     -0.0595558404     -0.0300009608     45.3571166992     78.5422439575     -39.6401100158
 59 166    0    0     -0.3423882961     -9.7688407897     0.1149275422     -0.1121420383     -0.0923132228     0.0030227396     45.3571166992     78.5422439575     -39.6401100158
 60 119    0    0     -0.3423882961     -9.7688407897     0.1149275422     -0.1121420383     -0.0923132228     0.0030227396     45.3571166992     78.5422439575     -39.6401100158
 61  71    0    0     -0.3806974601     -9.7975721359     0.1029559254     -0.1012229204     -0.0659475278     0.0150071454     45.3571166992     78.5422439575     -39.6401100158
 62  23    0    0     -0.1795742750     -9.8263044357     0.0478864765     -0.0881732368     -0.0486367177     0.0171377077     45.1819915771     78.5422439575     -39.6401100158
 62 231    0    0     -0.1795742750     -9.8263044357     0.0478864765     -0.0881732368     -0.0486367177     0.0171377077     45.1819915771     76.6094360351     -39.8087921142
 63 184    0    0     -0.3759088277     -9.7401084899     0.2059118509     -0.1262570142     0.0451079797     -0.0425180053     45.1819915771     76.6094360351     -39.8087921142
 64 136    0    1     -0.3399939537     -9.7161655426     0.0957729530     -0.1454320669     0.0501680612     -0.0201471138     45.1819915771     76.6094360351     -39.8087921142
 65  88    0    2     -0.3399939537     -9.7161655426     0.0957729530     -0.1454320669     0.0501680612     -0.0201471138     45.1819915771     76.6094360351     -39.8087921142
 66  40    0    3     -0.3352053165     -9.6802511215     0.0885899734     -0.1576828002     0.0845233726     -0.0238755965     45.1819915771     76.6094360351     -39.8087921142
 66 248   -1    7     -0.3615428924     -9.7472915649     0.2035175085     -0.2133437156     0.1092911357     -0.0031026244     45.1819915771     76.6094360351     -39.8087921142
 67 201   -1   11     -0.3615428924     -9.7472915649     0.2035175085     -0.2133437156     0.1092911357     -0.0031026244     45.1819915771     76.6094360351     -39.8087921142
 68 153    0   13     -0.4357668876     -9.8334875106     0.4644988059     -0.2311871528     0.0967740917     0.0144745054     45.1819915771     76.6094360351     -39.8087921142
 69 105    0   12     -0.3926690864     -9.7233486175     0.1891515731     -0.2109468221     0.0632177448     0.0224641108     44.8317451477     76.6094360351     -39.8087921142
 70  58    0   10     -0.3926690864     -9.7233486175     0.1891515731     -0.2109468221     0.0632177448     0.0224641108     44.8317451477     79.0693664550     -40.1461563110
 71  10    0    9     -0.3184450626     -9.7113771438     0.0454921483     -0.2298555612     0.0807948875     0.0261925935     44.8317451477     79.0693664550     -40.1461563110
 71 218    0    8     -0.5506944656     -9.8310928344     0.3495712518     -0.2551559925     0.0989046573     0.0224641108     44.8317451477     79.0693664550     -40.1461563110
 72 170    0    8     -0.5506944656     -9.8310928344     0.3495712518     -0.2551559925     0.0989046573     0.0224641108     44.8317451477     79.0693664550     -40.1461563110
 73 122    0    9     -0.4668931484     -9.7903900146     0.2250664234     -0.2333177089     0.0493691015     0.0245946741     44.8317451477     79.0693664550     -40.1461563110
 74  74    0    9     -0.4309782505     -9.7520809173     0.0143659424     -0.2218659400     0.0432437372     0.0176703476     44.8317451477     79.0693664550     -40.1461563110
 75  26    0    8     -0.4309782505     -9.7520809173     0.0143659424     -0.2218659400     0.0432437372     0.0176703476     44.8317451477     79.0693664550     -40.1461563110
 75 234    0    8     -0.6177354812     -9.7664461135     0.3256280183     -0.2200017213     0.0251339697     0.0120776236     44.8317451477     79.0693664550     -40.1461563110
 76 186    0    9     -0.6177354812     -9.7664461135     0.3256280183     -0.2200017213     0.0251339697     0.0120776236     44.8317451477     79.0693664550     -40.1461563110
 77 138   -1   10     -0.4477385520     -9.7688407897     0.1628140068     -0.2239965200     -0.0728718519     0.0443023681     45.8824882507     76.9608535766     -39.8087921142
 78  90   -1   10     -0.5411171436     -9.7688407897     -0.2777415513     -0.2050877809     -0.0811277770     0.0264589118     45.8824882507     76.9608535766     -39.8087921142
 79  42    0   13     -0.5411171436     -9.7688407897     -0.2777415513     -0.2050877809     -0.0811277770     0.0264589118     45.8824882507     76.9608535766     -39.8087921142
 79 250   -1   19     -0.5267512321     -9.7808122634     -0.2490096569     -0.2239965200     -0.1671491861     0.0283231525     45.8824882507     76.9608535766     -39.8087921142
 80 203   -3   27     -0.3854861259     -9.6946163177     0.0215489125     -0.2551559925     -0.2457136392     0.0349811601     45.8824882507     76.9608535766     -39.8087921142
 81 156   -4   36     -0.3854861259     -9.6946163177     0.0215489125     -0.2551559925     -0.2457136392     0.0349811601     45.8824882507     76.9608535766     -39.8087921142
 82 108   -5   42     -0.4956250190     -9.6946163177     0.1604196929     -0.2959029674     -0.2417188167     0.0048869805     45.8824882507     76.9608535766     -39.8087921142
 83  61   -5   45     -0.5171739578     -9.6898279190     0.6560447216     -0.3262634515     -0.2204132318     -0.0180165538     45.8824882507     76.9608535766     -39.8087921142
 84  13   -5   42     -0.6728049278     -9.7927837371     0.4956250190     -0.3089526176     -0.1778019905     -0.0366589665     45.8824882507     76.9608535766     -39.8087921142
 84 221   -4   35     -0.6728049278     -9.7927837371     0.4956250190     -0.3089526176     -0.1778019905     -0.0366589665     47.4586067199     78.8936614990     -40.3148345947
 85 174   -3   27     -0.4046407222     -9.7233486175     0.4788647174     -0.2903102397     -0.1620891094     -0.0595624971     47.4586067199     78.8936614990     -40.3148345947
 86 126   -3   18     -0.4788647174     -9.8047552108     0.4788647174     -0.2975008773     -0.0619527244     -0.0710142612     47.4586067199     78.8936614990     -40.3148345947
 87  79   -1   12     -0.4788647174     -9.8047552108     0.4788647174     -0.2975008773     -0.0619527244     -0.0710142612     47.4586067199     78.8936614990     -40.3148345947
 88  31   -1    7     -0.4644988059     -9.8310928344     0.2514039993     -0.3100179195     -0.0281300592     -0.0590298557     47.4586067199     78.8936614990     -40.3148345947
 88 239   -1    4     -0.4022463798     -9.7640523910     0.1316878080     -0.3358509778     -0.0457071971     -0.0201471138     47.4586067199     78.8936614990     -40.3148345947
 89 191    0    2     -0.4022463798     -9.7640523910     0.1316878080     -0.3358509778     -0.0457071971     -0.0201471138     47.4586067199     78.8936614990     -40.3148345947
 90 143    0    0     -0.4285839557     -9.7688407897     0.1125332117     -0.3603524208     -0.0382502317     0.0245946741     47.4586067199     78.8936614990     -40.3148345947
 91  96    0    0     -0.5219625949     -9.8095445632     0.0071829710     -0.3619503736     -0.0236026191     0.0453676414     47.4586067199     78.8936614990     -40.3148345947
 92  48    0    0     -0.5219625949     -9.8095445632     0.0071829710     -0.3619503736     -0.0236026191     0.0453676414     47.4586067199     78.8936614990     -40.3148345947
 93   0    0    0     -0.0790126848     -9.7640523910     0.0550694465     -0.3110831975     0.0086221208     0.0000932175     47.8088531494     77.1365661621     -37.6159362792
 93 207    0    0     -0.0790126848     -9.7640523910     0.0550694465     -0.3110831975     0.0086221208     0.0000932175     47.8088531494     77.1365661621     -37.6159362792
 94 159    0    0     -0.5985808849     -9.8215160369     0.0119716191     -0.2612813472     0.2278036117     -0.0747427415     47.8088531494     77.1365661621     -37.6159362792
 95 112    1    0     -0.4022463798     -9.7879953384     0.0143659424     -0.2413073062     0.1566961288     -0.0433169651     47.8088531494     77.1365661621     -37.6159362792
 96  64    3    0     -0.4022463798     -9.7879953384     0.0143659424     -0.2413073062     0.1566961288     -0.0433169651     47.8088531494     77.1365661621     -37.6159362792
 97  17    4    0     -0.3950634002     -9.8286991119     -0.0694353866     -0.1803200149     0.2413859367     -0.0614267349     47.8088531494     77.1365661621     -37.6159362792
 97 225    5   -1     -0.5028079986     -9.8885564804     -0.2059118509     -0.1116094112     0.2911877822     -0.0848629093     47.8088531494     77.1365661621     -37.6159362792
 98 178    5   -1     -0.4908363342     -9.8071498870     0.0574637699     -0.0463609695     0.2035684585     -0.0936514759     47.8088531494     77.1365661621     -37.6159362792
 99 130    4    0     -0.4908363342     -9.8071498870     0.0574637699     -0.0463609695     0.2035684585     -0.0936514759     47.8088531494     77.1365661621     -37.6159362792
100  83    4    2     -0.3519655704     -9.7209539413     0.2561926364     -0.0556821727     0.1449780368     -0.0808681106     46.7581100463     78.5422439575     -38.2906608581
101  35    4    4     -0.2490096569     -9.6946163177     0.0478864765     -0.1174684524     0.1745395755     -0.0387895250     46.7581100463     78.5422439575     -38.2906608581
101 243    3    6     -0.2490096569     -9.6946163177     0.0478864765     -0.1174684524     0.1745395755     -0.0387895250     46.7581100463     78.5422439575     -38.2906608581
102 196    2    7     -0.2825301933     -9.7736291885     0.1101388931     -0.1116094112     0.4246141910     -0.1229466915     46.7581100463     78.5422439575     -38.2906608581
103 148    2    7     -0.4046407222     -9.8119382858     0.3711201906     -0.1052177190     0.5580406188     -0.1525082349     46.7581100463     78.5422439575     -38.2906608581
104 100    3    8     -0.4046407222     -9.8119382858     0.3711201906     -0.1052177190     0.5580406188     -0.1525082349     46.7581100463     78.5422439575     -38.2906608581
105  53    2    7     -0.2681642532     -9.7089824676     0.3447826147     -0.1342466115     0.5236853599     -0.0883250808     46.7581100463     78.5422439575     -38.2906608581
106   5    2    6     0.0263375616     -9.6443357467     0.2107004880     -0.1845811367     0.5963907241     -0.0742101097     46.7581100463     78.5422439575     -38.2906608581
106 212    2    6     0.0263375616     -9.6443357467     0.2107004880     -0.1845811367     0.5963907241     -0.0742101097     46.7581100463     78.5422439575     -38.2906608581
107 164    2    5     0.0335205316     -9.7472915649     0.1077445626     -0.2274586677     0.8552539825     -0.1160223722     42.7302589416     76.9608535766     -39.4714279174
108 117    3    5     -0.2537982940     -9.8861627578     -0.0622524166     -0.2354482889     1.0909472656     -0.1399911766     42.7302589416     76.9608535766     -39.4714279174
109  70    2    6     -0.2537982940     -9.8861627578     -0.0622524166     -0.2354482889     1.0909472656     -0.1399911766     42.7302589416     76.9608535766     -39.4714279174
110  22    5    8     -0.0981672668     -9.7496862411     -0.1005615949     -0.1859127235     1.3285048007     -0.1826024055     42.7302589416     76.9608535766     -39.4714279174
110 231   11   11     -0.0502807998     -9.7257432937     0.0239432382     -0.2205343484     1.8752601623     -0.2084354639     42.7302589416     76.9608535766     -39.4714279174
111 184   18   14     -0.0502807998     -9.7257432937     0.0239432382     -0.2205343484     1.8752601623     -0.2084354639     42.7302589416     76.9608535766     -39.4714279174
112 137   30   18     -0.1388707752     -9.7664461135     0.0478864765     -0.2500958919     2.4201509952     -0.1738138437     42.7302589416     76.9608535766     -39.4714279174
113  89   39   19     -0.2394323587     -9.7975721359     0.2035175085     -0.2809890270     2.7112390995     -0.1221477270     42.7302589416     76.9608535766     -39.4714279174
114  42   47   18     -0.2394323587     -9.7975721359     0.2035175085     -0.2809890270     2.7112390995     -0.1221477270     42.7302589416     76.9608535766     -39.4714279174
114 251   56   18     -0.2274607658     -9.9484148025     -0.0790126848     -0.2410409927     2.8188323974     -0.0654215431     38.8775291442     77.6636886596     -39.4714279174
115 204   60   17     -0.1580253696     -9.9148941040     -0.2011231899     -0.1350455880     2.8883419036     -0.0912545967     38.8775291442     77.6636886596     -39.4714279174
116 157   64   16     -0.1580253696     -9.9148941040     -0.2011231899     -0.1350455880     2.8883419036     -0.0912545967     38.8775291442     77.6636886596     -39.4714279174
117 110   65   17     0.0023943238     -9.7496862411     -0.0047886476     -0.0737919521     2.9538566589     -0.1117612481     38.8775291442     77.6636886596     -39.4714279174
118  63   64   19     -0.4166123390     -9.8861627578     0.2753472328     -0.1385077476     2.8486602783     -0.0409200859     38.8775291442     77.6636886596     -39.4714279174
119  16   59   21     -0.4166123390     -9.8861627578     0.2753472328     -0.1385077476     2.8486602783     -0.0409200859     38.8775291442     77.6636886596     -39.4714279174
119 225   49   20     0.0694353866     -9.8526420593     -0.0143659424     -0.0767214584     2.2350585460     0.0205998706     38.8775291442     77.6636886596     -39.4714279174
120 177   35   19     -0.6536503314     -9.9843301773     0.4932306766     -0.0575464248     1.8198656082     -0.0752753829     38.8775291442     77.6636886596     -39.4714279174
121 130   19   18     -0.6536503314     -9.9843301773     0.4932306766     -0.0575464248     1.8198656082     -0.0752753829     38.8775291442     77.6636886596     -39.4714279174
122  83    8   15     -0.0311262083     -9.7760238647     0.1580253696     -0.1233274936     1.5644645690     -0.0664868259     33.0984382629     77.8394012451     -43.3511009216
123  36    2   15     -0.0191545906     -9.7401084899     0.1197161788     -0.0974944305     1.5426262855     -0.0931188392     33.0984382629     77.8394012451     -43.3511009216
123 244    1   13     -0.0191545906     -9.7401084899     0.1197161788     -0.0974944305     1.5426262855     -0.0931188392     33.0984382629     77.8394012451     -43.3511009216
124 197    2   13     0.1460537433     -10.0393991470     0.0287318849     -0.1014892458     1.6992225646     -0.1218814134     33.0984382629     77.8394012451     -43.3511009216
125 150    1   15     0.0215489125     -9.6730680465     0.1221105098     -0.0855100250     1.8092126846     -0.0979126071     33.0984382629     77.8394012451     -43.3511009216
126 102    0   18     0.0215489125     -9.6730680465     0.1221105098     -0.0855100250     1.8092126846     -0.0979126071     33.0984382629     77.8394012451     -43.3511009216
127  54    0   20     -0.1699969768     -9.7951784133     0.4261896133     -0.0950975513     1.7977609634     -0.0883250808     33.0984382629     77.8394012451     -43.3511009216
128   7    1   20     -0.1197161788     -9.8598251342     0.1699969768     -0.1603460073     1.7823143959     -0.0198807945     33.0984382629     77.8394012451     -43.3511009216
128 215    1   20     -0.1197161788     -9.8598251342     0.1699969768     -0.1603460073     1.7823143959     -0.0198807945     33.0984382629     77.8394012451     -43.3511009216
129 168    2   19     -0.0957729530     -9.8741912841     0.1628140068     -0.1110767722     1.9269262313     -0.0393221664     33.0984382629     77.8394012451     -43.3511009216
130 121    3   20     -0.4788647174     -9.9340486526     0.3304166793     -0.1078809261     1.9351821899     -0.0475780916     29.4208335876     77.3122711181     -46.2186813354
131  74    2   21     -0.4788647174     -9.9340486526     0.3304166793     -0.1078809261     1.9351821899     -0.0475780916     29.4208335876     77.3122711181     -46.2186813354
132  26    2   19     -0.2250664234     -9.9196834564     0.2178834438     -0.1105441331     2.0531618595     -0.0401211214     29.4208335876     77.3122711181     -46.2186813354
132 235    8   19     -0.7877325057     -9.5749006271     0.5602717399     -0.0506220912     2.7394690513     -0.0707479429     29.4208335876     77.3122711181     -46.2186813354
133 188   24   18     -0.7877325057     -9.5749006271     0.5602717399     -0.0506220912     2.7394690513     -0.0707479429     29.4208335876     77.3122711181     -46.2186813354
134 141   45   11     -0.0143659424     -9.9053173065     0.4597101688     -0.0426324892     3.3144540786     0.0536235713     29.4208335876     77.3122711181     -46.2186813354
135  94   61    7     0.0790126848     -9.7113771438     0.3471769332     -0.0325123214     3.0670428276     0.0187356290     29.4208335876     77.3122711181     -46.2186813354
136  46   62    3     0.0790126848     -9.7113771438     0.3471769332     -0.0325123214     3.0670428276     0.0187356290     29.4208335876     77.3122711181     -46.2186813354
136 255   56    0     -0.3663315296     -9.6084213256     0.4932306766     -0.0777867412     2.7602419853     -0.0377242445     29.4208335876     77.3122711181     -46.2186813354
137 208   44   -2     -1.1109662055     -9.3881435394     0.3567542552     -0.1526227092     2.7293486595     -0.0033689441     28.1949653625     77.8394012451     -50.0983543395
138 161   37   -3     -1.1109662055     -9.3881435394     0.3567542552     -0.1526227092     2.7293486595     -0.0033689441     28.1949653625     77.8394012451     -50.0983543395
139 114   32   -4     -0.3519655704     -9.7903900146     0.2897131729     -0.3036262512     1.7767217159     0.1481672286     28.1949653625     77.8394012451     -50.0983543395
140  66   23   -5     -0.4046407222     -9.9340486526     0.0263375616     -0.3310572147     1.0347536802     0.2091545581     28.1949653625     77.8394012451     -50.0983543395
141  19   15   -3     -0.4046407222     -9.9340486526     0.0263375616     -0.3310572147     1.0347536802     0.2091545581     28.1949653625     77.8394012451     -50.0983543395
141 227    5   -1     -0.5315398693     -9.7856006622     0.2609812974     -0.2682056665     0.8459327697     0.2198073625     28.1949653625     77.8394012451     -50.0983543395
142 179    1    1     -0.6608333587     -9.6227865219     0.3926690864     -0.2658087968     0.6741562366     0.1923763751     28.1949653625     77.8394012451     -50.0983543395
143 132    0    3     -0.6608333587     -9.6227865219     0.3926690864     -0.2658087968     0.6741562366     0.1923763751     28.1949653625     77.8394012451     -50.0983543395
144  84    0    4     -0.8787168502     -9.6994056701     0.4788647174     -0.3331877946     0.5143641471     0.1486998653     28.1949653625     77.8394012451     -50.0983543395
145  36   -2    4     -0.8428019523     -9.8981342315     0.3232336997     -0.3875170898     0.3023732662     0.1042243957     28.1949653625     79.5964965820     -51.7851676940
145 244   -2    3     -0.8428019523     -9.8981342315     0.3232336997     -0.3875170898     0.3023732662     0.1042243957     28.1949653625     79.5964965820     -51.7851676940
146 197   -1    2     -0.4309782505     -9.8670082092     0.2322494029     -0.3374488830     0.1915840530     0.0272578716     28.1949653625     79.5964965820     -51.7851676940
147 148   -1    1     -0.5483001708     -9.7257432937     0.2681642532     -0.2919081497     0.2219445705     -0.0158859920     28.1949653625     79.5964965820     -51.7851676940
148 101    0    0     -0.5483001708     -9.7257432937     0.2681642532     -0.2919081497     0.2219445705     -0.0158859920     28.1949653625     79.5964965820     -51.7851676940
149  53    0    0     -0.8739281654     -9.7161655426     0.1508424043     -0.2948376846     0.1811975860     -0.0483770513     28.1949653625     79.5964965820     -51.7851676940
150   5    0    0     -0.5052022933     -9.8813743591     0.1197161788     -0.2935060977     0.0150138020     -0.0134891104     28.1949653625     79.5964965820     -51.7851676940
150 213    0    0     -0.5052022933     -9.8813743591     0.1197161788     -0.2935060977     0.0150138020     -0.0134891104     28.1949653625     79.5964965820     -51.7851676940
151 165    0    0     -0.3806974601     -9.7544746398     0.2681642532     -0.2154742717     0.0120842790     -0.0145543909     28.1949653625     79.5964965820     -51.7851676940
152 117    0    0     -0.5506944656     -9.7688407897     0.1723913097     -0.2048214673     0.0704083919     -0.0441159296     29.2457084655     76.0823059082     -52.4598922729
153  69    0    0     -0.5506944656     -9.7688407897     0.1723913097     -0.2048214673     0.0704083919     -0.0441159296     29.2457084655     76.0823059082     -52.4598922729
154  21    0    0     -0.6081582069     -9.7975721359     0.1388707752     -0.1962992191     0.0211391639     -0.0260061597     29.2457084655     76.0823059082     -52.4598922729
154 229    0    0     -0.5722434043     -9.7185602188     0.2274607658     -0.1584817409     -0.0339891052     -0.0094943084     29.2457084655     76.0823059082     -52.4598922729
155 181    0    0     -0.5722434043     -9.7185602188     0.2274607658     -0.1584817409     -0.0339891052     -0.0094943084     29.2457084655     76.0823059082     -52.4598922729
156 133    0    0     -0.4812590599     -9.7616577148     0.2537982940     -0.1433015108     -0.0526315212     -0.0172175908     29.2457084655     76.0823059082     -52.4598922729
157  86    0    0     -0.2681642532     -9.8741912841     -0.0263375616     -0.1257243752     -0.0403807926     -0.0062984657     29.2457084655     76.0823059082     -52.4598922729
158  38    0    0     -0.2681642532     -9.8741912841     -0.0263375616     -0.1257243752     -0.0403807926     -0.0062984657     29.2457084655     76.0823059082     -52.4598922729
158 247    0    0     -0.6057639122     -9.7664461135     -0.1747856235     -0.0988260364     0.0568260669     -0.0694163417     29.2457084655     76.0823059082     -52.4598922729
159 200    0    0     -0.5746376991     -9.6922225952     0.1029559254     -0.1462310314     0.0453743028     -0.0449148845     27.6695919036     78.7179489135     -52.6285743713
160 152    0    0     -0.5746376991     -9.6922225952     0.1029559254     -0.1462310314     0.0453743028     -0.0449148845     27.6695919036     78.7179489135     -52.6285743713
161 105   -1    3     -0.4214009761     -9.6610965728     0.2705585718     -0.2024245738     0.0027630739     -0.0222776746     27.6695919036     78.7179489135     -52.6285743713
162  57   -1    8     -0.4381612300     -9.7448978424     0.2226721048     -0.2311871528     0.0259329271     -0.0212123966     27.6695919036     78.7179489135     -52.6285743713
163  10   -1   11     -0.4381612300     -9.7448978424     0.2226721048     -0.2311871528     0.0259329271     -0.0212123966     27.6695919036     78.7179489135     -52.6285743713
163 219   -1   15     -0.4142179965     -9.8622188568     -0.0790126848     -0.2141426563     0.0597555875     -0.0257398366     27.6695919036     78.7179489135     -52.6285743713
164 172    0   14     -0.5650603771     -9.8095445632     -0.1652083396     -0.2173385143     0.0839907264     -0.0281367187     27.6695919036     78.7179489135     -52.6285743713
165 125   -1   10     -0.5650603771     -9.8095445632     -0.1652083396     -0.2173385143     0.0839907264     -0.0281367187     27.6695919036     78.7179489135     -52.6285743713
166  78   -4   10     -0.7494233131     -9.6132097244     0.2250664234     -0.2580854892     0.0147474822     -0.0307999229     27.6695919036     78.7179489135     -52.6285743713
167  30   -5    7     -0.4692874431     -9.7353200912     0.4118237018     -0.2887123107     -0.0928458595     -0.0214787149     27.6695919036     78.7179489135     -52.6285743713
167 239   -4    5     -0.4692874431     -9.7353200912     0.4118237018     -0.2887123107     -0.0928458595     -0.0214787149     27.6695919036     78.7179489135     -52.6285743713
168 192   -2    3     -0.2777415513     -9.9077110290     -0.1101388931     -0.2679393291     -0.0664801645     -0.0225439977     27.4944686889     78.1908187866     -53.4719810485
169 144    0    0     -0.6608333587     -9.7856006622     0.0646467447     -0.2594170808     0.0171443643     -0.0334631204     27.4944686889     78.1908187866     -53.4719810485
170  97    0    0     -0.6608333587     -9.7856006622     0.0646467447     -0.2594170808     0.0171443643     -0.0334631204     27.4944686889     78.1908187866     -53.4719810485
171  49    0    0     -0.6751992702     -9.7305316925     0.3543598890     -0.2708688735     -0.0726055240     -0.0260061597     27.4944686889     78.1908187866     -53.4719810485
172   1    0    0     -0.4501328468     -9.8239097595     0.2346437215     -0.2753963232     -0.0960416984     -0.0608941030     27.4944686889     78.1908187866     -53.4719810485
172 209    0    0     -0.4501328468     -9.8239097595     0.2346437215     -0.2753963232     -0.0960416984     -0.0608941030     27.4944686889     78.1908187866     -53.4719810485
173 161    0    0     -0.4070350170     -9.7808122634     0.0167602658     -0.2812553596     0.0075568370     -0.0798028230     27.4944686889     78.1908187866     -53.4719810485
174 113    0    0     -0.5937922477     -9.7353200912     0.2154891252     -0.3052241802     0.0890507984     -0.0984452342     27.4944686889     78.1908187866     -53.4719810485
175  65    0    7     -0.5937922477     -9.7353200912     0.2154891252     -0.3052241802     0.0890507984     -0.0984452342     27.4944686889     78.1908187866     -53.4719810485
176  17    2   11     -0.6297071456     -9.6802511215     0.3064734458     -0.3092189788     0.0578913497     -0.0851292324     26.4437255859     78.1908187866     -52.7972526550
176 226    3   10     -0.3950634002     -9.7999668121     0.3783031463     -0.3251981735     -0.0497019958     -0.0534371376     26.4437255859     78.1908187866     -52.7972526550
177 178    2   10     -0.3950634002     -9.7999668121     0.3783031463     -0.3251981735     -0.0497019958     -0.0534371376     26.4437255859     78.1908187866     -52.7972526550
178 131    1    4     -0.3567542552     -9.8334875106     0.1628140068     -0.3025609493     -0.0574252796     -0.0489096927     26.4437255859     78.1908187866     -52.7972526550
179  84    0    0     -0.3352053165     -9.8239097595     0.1628140068     -0.2868480682     0.0230034112     -0.0627583408     26.4437255859     78.1908187866     -52.7972526550
180  36    0    0     -0.3352053165     -9.8239097595     0.1628140068     -0.2868480682     0.0230034112     -0.0627583408     26.4437255859     78.1908187866     -52.7972526550
180 244    0    0     -0.5435114860     -9.7688407897     0.0478864765     -0.2777931928     0.0597555875     -0.0712805843     26.4437255859     78.1908187866     -52.7972526550
181 196    0    0     -0.5195682525     -9.7856006622     0.0885899734     -0.2972345542     -0.0150803747     -0.0768733072     26.4437255859     78.1908187866     -52.7972526550
182 148    0    0     -0.5195682525     -9.7856006622     0.0885899734     -0.2972345542     -0.0150803747     -0.0768733072     26.4437255859     78.1908187866     -52.7972526550
183 101    0    0     -0.4142179965     -9.7233486175     0.2825301933     -0.2911091995     -0.0587568807     -0.0497086477     27.4944686889     78.5422439575     -53.4719810485
184  53    0    0     -0.2035175085     -9.8047552108     -0.0694353866     -0.2783258199     -0.0768666505     -0.0033689441     27.4944686889     78.5422439575     -53.4719810485
185   5    0    0     -0.2035175085     -9.8047552108     -0.0694353866     -0.2783258199     -0.0768666505     -0.0033689441     27.4944686889     78.5422439575     -53.4719810485
185 214    0    0     -0.2442210197     -9.6802511215     0.2130948066     -0.2801900863     0.0214054846     -0.0156196713     27.4944686889     78.5422439575     -53.4719810485
186 166    0    0     -0.3543598890     -9.8119382858     0.0143659424     -0.2708688735     -0.0014980472     -0.0382568836     27.4944686889     78.5422439575     -53.4719810485
187 118    0    0     -0.3543598890     -9.8119382858     0.0143659424     -0.2708688735     -0.0014980472     -0.0382568836     27.4944686889     78.5422439575     -53.4719810485
188  70    0    0     -0.5770320415     -9.8598251342     0.0742240333     -0.2490306138     -0.0249342203     -0.0718132257     27.4944686889     78.5422439575     -53.4719810485
189  23    0    0     -0.4740760803     -9.7903900146     -0.1412650966     -0.2389104366     -0.1048302650     -0.0430506467     27.4944686889     78.5422439575     -53.4719810485
189 231    0    0     -0.4740760803     -9.7903900146     -0.1412650966     -0.2389104366     -0.1048302650     -0.0430506467     27.4944686889     78.5422439575     -53.4719810485
190 183    0    0     -0.0861956501     -9.6563072204     0.3112620830     -0.2615476608     -0.0816604137     0.0059522619     26.6188488006     77.3122711181     -53.6406593322
191 135    0    0     -0.1292934894     -9.6802511215     0.3352053165     -0.2767279148     0.0187422809     0.0070175414     26.6188488006     77.3122711181     -53.6406593322
192  87    0    0     -0.1292934894     -9.6802511215     0.3352053165     -0.2767279148     0.0187422809     0.0070175414     26.6188488006     77.3122711181     -53.6406593322
193  39    0    0     -0.5483001708     -9.8765850067     0.3687258243     -0.2748636722     0.0275308513     -0.0342620849     26.6188488006     77.3122711181     -53.6406593322
193 247    2   20     -0.4309782505     -9.9412317276     0.2202777862     -0.2439705371     -0.0853888988     -0.0387895250     26.6188488006     77.3122711181     -53.6406593322
194 200    2   23     -0.4309782505     -9.9412317276     0.2202777862     -0.2439705371     -0.0853888988     -0.0387895250     26.6188488006     77.3122711181     -53.6406593322
195 153    2   22     -0.3352053165     -9.8143329620     0.3806974601     -0.2383778095     -0.1381202936     -0.0220113539     26.6188488006     77.3122711181     -53.6406593322
196 106    2   22     -0.4022463798     -9.6754617691     0.3902747631     -0.2269260406     -0.1469088554     -0.0121575093     26.6188488006     77.3122711181     -53.6406593322
197  58    0    3     -0.4022463798     -9.6754617691     0.3902747631     -0.2269260406     -0.1469088554     -0.0121575093     26.6188488006     77.3122711181     -53.6406593322
198  11    0    0     -0.4070350170     -9.7951784133     0.2370380401     -0.2319861173     -0.1618227863     -0.0212123966     26.6188488006     77.3122711181     -53.6406593322
198 219    0    0     -0.3160507440     -9.7712354660     -0.0071829710     -0.2250617980     -0.1575616598     -0.0039015846     25.2178573608     77.6636886596     -54.3153877258
199 172    0   11     -0.3160507440     -9.7712354660     -0.0071829710     -0.2250617980     -0.1575616598     -0.0039015846     25.2178573608     77.6636886596     -54.3153877258
200 125    0   23     -0.2466153383     -9.6395473480     0.5147795677     -0.2431715726     -0.1058955430     0.0054196214     25.2178573608     77.6636886596     -54.3153877258
201  78    1   32     -0.3184450626     -9.7640523910     0.6105525493     -0.2538243770     -0.0369186282     0.0035553798     25.2178573608     77.6636886596     -54.3153877258
202  30    2   36     -0.3184450626     -9.7640523910     0.6105525493     -0.2538243770     -0.0369186282     0.0035553798     25.2178573608     77.6636886596     -54.3153877258
202 238    2   29     -0.3543598890     -9.8813743591     0.2322494029     -0.2370461940     0.0118179583     0.0030227396     25.2178573608     77.6636886596     -54.3153877258
203 190    1   20     -0.4525271415     -9.7377147674     0.4190066337     -0.2274586677     0.0142148399     0.0112786650     25.2178573608     77.6636886596     -54.3153877258
204 143    0   18     -0.4525271415     -9.7377147674     0.4190066337     -0.2274586677     0.0142148399     0.0112786650     25.2178573608     77.6636886596     -54.3153877258
205  96    0   17     -0.3328109979     -9.7520809173     0.2130948066     -0.2271923542     -0.0350543856     0.0134092259     25.2178573608     77.6636886596     -54.3153877258
206  48    0   17     -0.3136564254     -9.7544746398     0.1388707752     -0.2389104366     0.0075568370     0.0174040269     25.9183521270     77.3122711181     -54.6527481079
207   0    0   17     -0.3136564254     -9.7544746398     0.1388707752     -0.2389104366     0.0075568370     0.0174040269     25.9183521270     77.3122711181     -54.6527481079
207 208    2   13     -0.4908363342     -9.6874332427     0.2729529142     -0.2511611461     0.0754684829     0.0011584982     25.9183521270     77.3122711181     -54.6527481079
208 161    2   10     -0.5052022933     -9.7903900146     0.2274607658     -0.2820543098     0.0395152587     -0.0070974264     25.9183521270     77.3122711181     -54.6527481079
209 113    1    7     -0.5052022933     -9.7903900146     0.2274607658     -0.2820543098     0.0395152587     -0.0070974264     25.9183521270     77.3122711181     -54.6527481079
210  65    1    4     -0.3902747631     -9.8598251342     0.0646467447     -0.2860491275     -0.0174772558     -0.0036352646     25.9183521270     77.3122711181     -54.6527481079
211  18    0    0     -0.1508424043     -9.6922225952     -0.0742240333     -0.3238665819     0.3244778156     -0.1402575016     25.9183521270     77.3122711181     -54.6527481079
211 227    1    3     -0.1508424043     -9.6922225952     -0.0742240333     -0.3238665819     0.3244778156     -0.1402575016     25.9183521270     77.3122711181     -54.6527481079
212 180    4    6     -0.3902747631     -9.6251811981     0.1077445626     -0.3470364093     0.7196969985     -0.1375942945     25.9183521270     77.3122711181     -54.6527481079
213 133    8    9     -0.3687258243     -9.9316549301     -0.0885899734     -0.3542270660     0.7431331157     -0.0923198795     26.6188488006     78.3665313720     -52.2912101745
214  85    8    9     -0.3687258243     -9.9316549301     -0.0885899734     -0.3542270660     0.7431331157     -0.0923198795     26.6188488006     78.3665313720     -52.2912101745
215  38    8    9     -0.4309782505     -9.9555978775     -0.2178834438     -0.2562212705     0.8323503494     -0.1149570822     26.6188488006     78.3665313720     -52.2912101745
215 246    5    6     -0.3950634002     -9.8909511566     -0.0454921483     -0.1680692672     0.7878749370     -0.1575683212     26.6188488006     78.3665313720     -52.2912101745
216 199    3    5     -0.3950634002     -9.8909511566     -0.0454921483     -0.1680692672     0.7878749370     -0.1575683212     26.6188488006     78.3665313720     -52.2912101745
217 151    5    7     0.0383091812     -9.6251811981     -0.0143659424     -0.1206642985     0.6872058868     -0.0744764280     26.6188488006     78.3665313720     -52.2912101745
218 104    7    9     0.1556310415     -9.6563072204     -0.0981672668     -0.1622102355     1.0464718341     0.0288557958     26.6188488006     78.3665313720     -52.2912101745
219  56   19   12     0.1556310415     -9.6563072204     -0.0981672668     -0.1622102355     1.0464718341     0.0288557958     26.6188488006     78.3665313720     -52.2912101745
220   8   26   12     -0.2585869789     -9.6299695968     -0.0430978250     -0.1795210599     1.5053414344     0.0733312654     26.6188488006     78.3665313720     -52.2912101745
220 217   30   13     -0.4980193138     -9.9484148025     -0.1412650966     -0.1622102355     1.4904274940     0.0621458148     25.3929805755     77.1365661621     -54.1467056274
221 170   33   13     -0.4980193138     -9.9484148025     -0.1412650966     -0.1622102355     1.4904274940     0.0621458148     25.3929805755     77.1365661621     -54.1467056274
222 123   29   14     -0.3423882961     -9.8789796829     -0.2514039993     -0.0479588937     1.2326296567     0.0485634851     25.3929805755     77.1365661621     -54.1467056274
223  76   24   16     -0.1508424043     -9.7784175872     0.0454921483     -0.0556821727     1.0978715419     0.0379106760     25.3929805755     77.1365661621     -54.1467056274
224  28   21   18     -0.1508424043     -9.7784175872     0.0454921483     -0.0556821727     1.0978715419     0.0379106760     25.3929805755     77.1365661621     -54.1467056274
224 237   18   20     -0.0478864765     -9.6898279190     -0.0143659424     -0.0972281265     1.1905510425     0.0411065196     25.3929805755     77.1365661621     -54.1467056274
225 189   15   25     -0.2394323587     -9.7185602188     -0.0694353866     -0.1164031744     1.2597942352     -0.0129564702     25.3929805755     77.1365661621     -54.1467056274
226 143   11   24     -0.2394323587     -9.7185602188     -0.0694353866     -0.1164031744     1.2597942352     -0.0129564702     25.3929805755     77.1365661621     -54.1467056274
227  97    7   26     -0.4980193138     -9.7520809173     -0.0287318849     -0.1257243752     1.2193136215     -0.0531708145     25.3929805755     77.1365661621     -54.1467056274
228  50    7   29     -0.2945018005     -9.8310928344     -0.2466153383     -0.1323823809     1.1210414171     -0.0603614568     25.2178573608     77.6636886596     -57.6890144348
229   2    5   28     -0.2945018005     -9.8310928344     -0.2466153383     -0.1323823809     1.1210414171     -0.0603614568     25.2178573608     77.6636886596     -57.6890144348
229 211    6   33     -0.0263375616     -9.8454589843     -0.2298550844     -0.1110767722     1.1956111145     -0.0877924346     25.2178573608     77.6636886596     -57.6890144348
230 164    8   37     -0.3352053165     -9.7496862411     0.2274607658     -0.1028208494     1.3833668231     -0.1240119695     25.2178573608     77.6636886596     -57.6890144348
231 117    6   41     -0.3352053165     -9.7496862411     0.2274607658     -0.1028208494     1.3833668231     -0.1240119695     25.2178573608     77.6636886596     -57.6890144348
232  70    6   46     -0.3878804397     -10.4129133224     -0.5219625949     -0.1169358015     1.4531426429     -0.1391922235     25.2178573608     77.6636886596     -57.6890144348
233  24    8   51     -0.7182971000     -9.4647617340     0.6249184608     -0.1512911081     1.7761890888     -0.2486498117     25.2178573608     77.6636886596     -57.6890144348
233 232    9   53     -0.7182971000     -9.4647617340     0.6249184608     -0.1512911081     1.7761890888     -0.2486498117     25.2178573608     77.6636886596     -57.6890144348
234 185   12   52     -0.6344957828     -9.8454589843     0.0622524166     -0.1832495307     1.4371634483     -0.1000431656     25.2178573608     77.6636886596     -57.6890144348
235 138   15   53     -0.0814070034     -9.8861627578     0.1532367229     -0.2064193725     1.1924152374     0.0099470624     25.2178573608     77.6636886596     -57.6890144348
236  90   16   49     -0.0814070034     -9.8861627578     0.1532367229     -0.2064193725     1.1924152374     0.0099470624     25.2178573608     77.6636886596     -57.6890144348
237  42   16   46     -0.4309782505     -9.5892667770     0.4644988059     -0.2136100292     1.2704470157     -0.0124238300     25.5681037902     78.0151138305     -61.4000015258
237 250   16   44     -0.2825301933     -9.8406705856     0.1699969768     -0.2277250051     1.1303626298     -0.0164186334     25.5681037902     78.0151138305     -61.4000015258
238 203   15   40     -0.2825301933     -9.8406705856     0.1699969768     -0.2277250051     1.1303626298     -0.0164186334     25.5681037902     78.0151138305     -61.4000015258
239 155   14   38     -0.2657699346     -9.7209539413     0.2849245071     -0.2389104366     1.1194435358     -0.0070974264     25.5681037902     78.0151138305     -61.4000015258
240 107   14   35     -0.4884420394     -9.7065887451     0.2585869789     -0.2881796646     1.1583262681     -0.0145543909     25.5681037902     78.0151138305     -61.4000015258
241  60   14   32     -0.4884420394     -9.7065887451     0.2585869789     -0.2881796646     1.1583262681     -0.0145543909     25.5681037902     78.0151138305     -61.4000015258
242  12   15   29     -0.3375996351     -9.6802511215     0.0526751232     -0.3225349903     1.1247699260     -0.0270714402     25.5681037902     78.0151138305     -61.4000015258
242 220   18   31     -0.1771799468     -9.9603862762     0.2394323587     -0.3329214572     1.1969426918     -0.0254735183     25.5681037902     78.0151138305     -61.4000015258
243 173   22   29     -0.1771799468     -9.9603862762     0.2394323587     -0.3329214572     1.1969426918     -0.0254735183     25.5681037902     78.0151138305     -61.4000015258
244 126   24   26     -0.1077445626     -9.8598251342     0.0191545906     -0.2610150337     1.3647243976     0.0379106760     25.9183521270     79.4207916259     -62.7494506835
245  79   29   25     -0.1987288665     -9.8502473831     -0.0838013267     -0.1939023494     1.6587418556     -0.0177502336     25.9183521270     79.4207916259     -62.7494506835
246  31   33   22     -0.1987288665     -9.8502473831     -0.0838013267     -0.1939023494     1.6587418556     -0.0177502336     25.9183521270     79.4207916259     -62.7494506835
246 240   36   21     -0.0670410633     -9.9220771789     -0.3160507440     -0.0956301975     1.7639383316     -0.0409200859     25.9183521270     79.4207916259     -62.7494506835
247 193   33   21     -0.0742240333     -9.7161655426     -0.2346437215     -0.0263869619     1.8534219741     -0.1109622836     25.9183521270     79.4207916259     -62.7494506835
248 147   34   26     -0.0742240333     -9.7161655426     -0.2346437215     -0.0263869619     1.8534219741     -0.1109622836     25.9183521270     79.4207916259     -62.7494506835
249 100   35   30     -0.2705585718     -9.6299695968     0.0454921483     -0.1001576423     1.9447697639     -0.1304036617     25.9183521270     79.4207916259     -62.7494506835
250  53   30   35     -0.0095772953     -9.7784175872     -0.1723913097     -0.1398393516     1.8435680389     -0.0547687339     25.9183521270     79.4207916259     -62.7494506835
251   6   34   40     -0.0095772953     -9.7784175872     -0.1723913097     -0.1398393516     1.8435680389     -0.0547687339     25.9183521270     79.4207916259     -62.7494506835
251 214   31   41     -0.3926690864     -9.5557460784     0.2705585718     -0.1986961174     1.9157408714     -0.0521055316     27.8447170257     78.1908187866     -65.9543991088
252 167   24   43     -0.0885899734     -9.7233486175     0.4333725929     -0.3124147891     1.8792549133     0.0328505992     27.8447170257     78.1908187866     -65.9543991088
253 120   25   40     -0.0885899734     -9.7233486175     0.4333725929     -0.3124147891     1.8792549133     0.0328505992     27.8447170257     78.1908187866     -65.9543991088
254  72   24   35     -1.4772977828     -9.7401084899     0.8811111450     -0.3454385042     1.6355719566     0.1798593282     27.8447170257     78.1908187866     -65.9543991088
255  25   17   25     -0.4142179965     -10.0058784484     0.0742240333     -0.2461010932     0.7937339782     0.3156826019     27.8447170257     78.1908187866     -65.9543991088
255 234   17   15     -0.4142179965     -10.0058784484     0.0742240333     -0.2461010932     0.7937339782     0.3156826019     27.8447170257     78.1908187866     -65.9543991088
  0 186   13   12     -0.5075965881     -9.8717966079     0.0095772953     -0.2522264480     0.7505900859     0.1590863609     27.8447170257     78.1908187866     -65.9543991088
  1 138    9    8     0.3232336997     -9.8909511566     -0.3639371871     -0.1448994255     0.8749616622     0.0722659826     27.8447170257     78.1908187866     -65.9543991088
  2  90   15   13     0.3232336997     -9.8909511566     -0.3639371871     -0.1448994255     0.8749616622     0.0722659826     27.8447170257     78.1908187866     -65.9543991088
  3  42   14   16     -0.3567542552     -9.6730680465     -0.0430978250     -0.1502258300     1.3897584724     -0.0438496112     31.5223217010     78.0151138305     -68.1472549438
  3 250   13   17     -0.2921074867     -9.7640523910     0.0215489125     -0.1459647178     1.2315642833     -0.0217450356     31.5223217010     78.0151138305     -68.1472549438
  4 203   12   23     -0.2921074867     -9.7640523910     0.0215489125     -0.1459647178     1.2315642833     -0.0217450356     31.5223217010     78.0151138305     -68.1472549438
  5 156    7   22     -0.6751992702     -9.6227865219     0.3950634002     -0.2162732362     1.0696417093     0.0293884372     31.5223217010     78.0151138305     -68.1472549438
  6 108    4   20     -0.1939402198     -9.7760238647     0.0263375616     -0.3097516059     1.0390148162     0.0629447746     31.5223217010     78.0151138305     -68.1472549438
  7  60    1   20     -0.1939402198     -9.7760238647     0.0263375616     -0.3097516059     1.0390148162     0.0629447746     31.5223217010     78.0151138305     -68.1472549438
  8  12    0   17     -0.4405555725     -10.4488286972     -0.9792783737     -0.2157405853     1.1844255924     -0.0481107282     31.5223217010     78.0151138305     -68.1472549438
  8 221    1   16     -0.1460537433     -9.5030708312     0.0383091812     -0.1355782151     1.3751108646     -0.0579645729     31.5223217010     78.0151138305     -68.1472549438
  9 173    2   16     -0.1460537433     -9.5030708312     0.0383091812     -0.1355782151     1.3751108646     -0.0579645729     31.5223217010     78.0151138305     -68.1472549438
 10 126    0   17     -0.3543598890     -9.5772943496     -0.4261896133     -0.1435678243     1.4797747135     -0.0529044914     31.5223217010     78.0151138305     -68.1472549438
 11  79    1   26     -0.7039311408     -9.5461683273     0.2250664234     -0.2985661506     1.3926880359     0.0075501813     33.0984382629     77.4879837036     -68.6532974243
 12  31    1   29     -0.7039311408     -9.5461683273     0.2250664234     -0.2985661506     1.3926880359     0.0075501813     33.0984382629     77.4879837036     -68.6532974243
 12 239    1   31     -0.5794263362     -9.3929319381     0.3136564254     -0.5222750663     1.2669849395     0.1902458095     33.0984382629     77.4879837036     -68.6532974243
 13 191    5   33     -0.2873188495     -10.0082731246     -0.1987288665     -0.5712779998     1.2621911764     0.2730713844     33.0984382629     77.4879837036     -68.6532974243
 14 145    7   25     -0.2873188495     -10.0082731246     -0.1987288665     -0.5712779998     1.2621911764     0.2730713844     33.0984382629     77.4879837036     -68.6532974243
 15  98   11   20     -0.1340821266     -10.0920743942     -0.5578774452     -0.4732722282     1.4510121345     0.2818599224     33.0984382629     77.4879837036     -68.6532974243
 16  51   14   19     -1.0678683519     -9.3426513671     -0.4716817855     -0.2985661506     1.6693945884     0.0693364620     33.0984382629     77.4879837036     -68.6532974243
 17   4   12   18     -1.0678683519     -9.3426513671     -0.4716817855     -0.2985661506     1.6693945884     0.0693364620     33.0984382629     77.4879837036     -68.6532974243
 17 212   10   21     -0.9720953941     -10.0992574691     -0.3232336997     -0.2969682502     1.3625938892     -0.0550350570     33.0984382629     77.4879837036     -68.6532974243
 18 166   11   21     -0.7470290184     -10.1184120178     -0.3926690864     -0.2303881883     1.2131881713     -0.0563666582     37.6516609191     79.2450790405     -70.0027465820
 19 119   12   19     -0.7470290184     -10.1184120178     -0.3926690864     -0.2303881883     1.2131881713     -0.0563666582     37.6516609191     79.2450790405     -70.0027465820
 20  72   13   17     -0.4333725929     -9.9077110290     -0.4214009761     -0.1006902694     0.9788265228     -0.0632909822     37.6516609191     79.2450790405     -70.0027465820
 21  24   12   15     -0.4932306766     -9.6467304229     -0.2681642532     -0.0183973455     0.8382094383     -0.1045706033     37.6516609191     79.2450790405     -70.0027465820
 21 232    9   16     -0.4932306766     -9.6467304229     -0.2681642532     -0.0183973455     0.8382094383     -0.1045706033     37.6516609191     79.2450790405     -70.0027465820
 22 184    7   18     -0.1436594247     -9.7448978424     -0.4549215316     0.0063704252     0.8070499420     -0.1381269454     37.6516609191     79.2450790405     -70.0027465820
 23 136    5   20     -0.0239432382     -9.6251811981     -0.6536503314     0.0444542169     0.8017235755     -0.1852656173     37.6516609191     79.2450790405     -70.0027465820
 24  89    4   24     -0.0239432382     -9.6251811981     -0.6536503314     0.0444542169     0.8017235755     -0.1852656173     37.6516609191     79.2450790405     -70.0027465820
 25  41    2   32     -0.9002656936     -9.6132097244     -0.1628140068     -0.0666013050     0.6318113327     -0.2571720600     37.6516609191     79.2450790405     -70.0027465820
 25 249    0   35     -0.6728049278     -9.7329254150     0.6728049278     -0.1827168941     0.3263420820     -0.1916572952     37.4765357971     76.6094360351     -70.8461532592
 26 201   -2   36     -0.6728049278     -9.7329254150     0.6728049278     -0.1827168941     0.3263420820     -0.1916572952     37.4765357971     76.6094360351     -70.8461532592
 27 154   -3   28     -0.4860476970     -9.7472915649     0.3208393812     -0.2357146024     0.1638867759     -0.0979126071     37.4765357971     76.6094360351     -70.8461532592
 28 106   -1   17     -0.3016848087     -9.8789796829     -0.0694353866     -0.2514275074     0.0110190021     -0.0385232019     37.4765357971     76.6094360351     -70.8461532592
 29  59    0    8     -0.3016848087     -9.8789796829     -0.0694353866     -0.2514275074     0.0110190021     -0.0385232019     37.4765357971     76.6094360351     -70.8461532592
 30  11    0    2     -0.3208393812     -9.8286991119     -0.2418267011     -0.2229312419     -0.0542294406     -0.0411864089     37.4765357971     76.6094360351     -70.8461532592
 30 219    0    2     -0.1867572593     -9.7760238647     -0.0885899734     -0.1190663700     -0.0694096946     -0.0571656179     37.4765357971     76.6094360351     -70.8461532592
 31 172    0    0     -0.1867572593     -9.7760238647     -0.0885899734     -0.1190663700     -0.0694096946     -0.0571656179     37.4765357971     76.6094360351     -70.8461532592
 32 125    0    0     -0.1580253696     -9.6467304229     -0.1699969768     -0.1150715589     -0.0595558404     -0.0355936813     37.4765357971     76.6094360351     -70.8461532592
 33  78    0    0     -0.2011231899     -9.8478536605     -0.0550694465     -0.1859127235     -0.0294616651     -0.0907219600     38.1770324707     78.3665313720     -69.8340682983
 34  30    0    0     -0.2011231899     -9.8478536605     -0.0550694465     -0.1859127235     -0.0294616651     -0.0907219600     38.1770324707     78.3665313720     -69.8340682983
 34 239    0    0     -0.2202777862     -9.7760238647     -0.0191545906     -0.1773904800     -0.0363859868     -0.0579645729     38.1770324707     78.3665313720     -69.8340682983
 35 191    0    2     -0.1987288665     -9.7161655426     0.0574637699     -0.1949676132     -0.0398481483     -0.0196144723     38.1770324707     78.3665313720     -69.8340682983
 36 144    0    2     -0.1987288665     -9.7161655426     0.0574637699     -0.1949676132     -0.0398481483     -0.0196144723     38.1770324707     78.3665313720     -69.8340682983
 37  97    0    1     -0.1939402198     -9.6922225952     -0.0359148550     -0.2290565967     -0.0499683189     0.0283231525     38.1770324707     78.3665313720     -69.8340682983
 38  49    0    1     -0.2609812974     -9.7664461135     -0.0790126848     -0.2559549331     -0.0579579257     0.0514930152     38.1770324707     78.3665313720     -69.8340682983
 39   1    0    0     -0.2609812974     -9.7664461135     -0.0790126848     -0.2559549331     -0.0579579257     0.0514930152     38.1770324707     78.3665313720     -69.8340682983
 39 210    0    0     -0.2729529142     -9.8909511566     -0.0909842967     -0.2234638690     -0.0696760082     0.0243283534     38.1770324707     78.3665313720     -69.8340682983
 40 162    0    0     -0.2681642532     -9.7496862411     -0.5626660346     -0.1827168941     -0.0875194644     -0.0252071976     37.1262893676     77.6636886596     -72.8703308105
 41 115    0    0     -0.2681642532     -9.7496862411     -0.5626660346     -0.1827168941     -0.0875194644     -0.0252071976     37.1262893676     77.6636886596     -72.8703308105
 42  67    0    4     -0.2968961238     -9.7041940689     -0.4166123390     -0.2048214673     -0.1770030260     -0.0553013753     37.1262893676     77.6636886596     -72.8703308105
 43  20   -1   11     -0.2921074867     -9.7688407897     -0.1652083396     -0.2437041997     -0.2726119756     -0.0435832881     37.1262893676     77.6636886596     -72.8703308105
 43 228   -3   17     -0.2921074867     -9.7688407897     -0.1652083396     -0.2437041997     -0.2726119756     -0.0435832881     37.1262893676     77.6636886596     -72.8703308105
 44 181   -4   24     -0.3232336997     -9.7784175872     -0.3926690864     -0.2322524309     -0.3176200628     -0.0507739305     37.1262893676     77.6636886596     -72.8703308105
 45 134   -3   28     -0.3950634002     -9.7448978424     -0.7039311408     -0.2197354078     -0.4153595924     -0.0755417060     37.1262893676     77.6636886596     -72.8703308105
 46  86   -1   38     -0.3950634002     -9.7448978424     -0.7039311408     -0.2197354078     -0.4153595924     -0.0755417060     37.1262893676     77.6636886596     -72.8703308105
 47  38    0   46     -0.2681642532     -9.7832069396     -0.4046407222     -0.2535580396     -0.5549113273     -0.0742101097     37.1262893676     77.6636886596     -72.8703308105
 47 247    0   54     -0.2370380401     -9.7784175872     -0.4549215316     -0.2242628335     -0.4971198558     -0.1056358814     37.1262893676     77.6636886596     -72.8703308105
 48 200    3   68     -0.2370380401     -9.7784175872     -0.4549215316     -0.2242628335     -0.4971198558     -0.1056358814     37.1262893676     77.6636886596     -72.8703308105
 49 153    8   75     -0.3232336997     -9.7281370162     -0.7015368461     -0.1931033706     -0.3578344345     -0.1383932704     36.0755462646     78.0151138305     -72.5329666137
 50 106   15   85     -0.4070350170     -9.7089824676     -0.8930827140     -0.2136100292     -0.3234791278     -0.1346647739     36.0755462646     78.0151138305     -72.5329666137
 51  59   22  101     -0.4070350170     -9.7089824676     -0.8930827140     -0.2136100292     -0.3234791278     -0.1346647739     36.0755462646     78.0151138305     -72.5329666137
 52  11   30  111     -0.0407035017     -9.8598251342     -0.2825301933     -0.2407746791     -0.3226801872     -0.0989778709     36.0755462646     78.0151138305     -72.5329666137
 52 220   29   99     -0.3878804397     -9.7425031661     -0.4094293594     -0.1952339363     -0.2545022010     -0.1080327625     36.0755462646     78.0151138305     -72.5329666137
 53 173   32  107     -0.3878804397     -9.7425031661     -0.4094293594     -0.1952339363     -0.2545022010     -0.1080327625     36.0755462646     78.0151138305     -72.5329666137
 54 126   40  107     -0.1723913097     -9.8430643081     -0.1819685935     -0.1888422489     -0.1580943012     -0.1165550112     36.0755462646     78.0151138305     -72.5329666137
 55  80   44  106     -0.0790126848     -9.6946163177     -0.0383091812     -0.1837821578     -0.0374512672     -0.1000431656     36.0755462646     78.0151138305     -72.5329666137
 56  33   53  127     -0.0790126848     -9.6946163177     -0.0383091812     -0.1837821578     -0.0374512672     -0.1000431656     36.0755462646     78.0151138305     -72.5329666137
 56 242   57  127     -0.0718297100     -9.7185602188     -0.0047886476     -0.2162732362     -0.0398481483     -0.0766069889     36.0755462646     79.0693664550     -71.8582458496
 57 195   45  127     -0.0622524166     -9.8526420593     0.1556310415     -0.2391767740     -0.1056292295     -0.0837976360     36.0755462646     79.0693664550     -71.8582458496
 58 148   42  127     -0.0622524166     -9.8526420593     0.1556310415     -0.2391767740     -0.1056292295     -0.0837976360     36.0755462646     79.0693664550     -71.8582458496
 59 101   43  127     0.0790126848     -9.7329254150     0.1747856235     -0.2636782169     -0.1016344308     -0.0957820415     36.0755462646     79.0693664550     -71.8582458496
 60  54   38  118     -0.0861956501     -9.6515188217     0.0454921483     -0.2833858966     -0.0784645748     -0.1136254906     36.0755462646     79.0693664550     -71.8582458496
 61   7   35   86     -0.0861956501     -9.6515188217     0.0454921483     -0.2833858966     -0.0784645748     -0.1136254906     36.0755462646     79.0693664550     -71.8582458496
 61 215   21   54     -0.0119716191     -9.8215160369     0.1292934894     -0.3153443336     -0.1154830694     -0.1312026262     36.0755462646     79.0693664550     -71.8582458496
 62 168   12   42     0.0454921483     -9.8119382858     0.2537982940     -0.3161432743     -0.0696760082     -0.1224140524     36.0755462646     79.0693664550     -71.8582458496
 63 121   16   43     0.0454921483     -9.8119382858     0.2537982940     -0.3161432743     -0.0696760082     -0.1224140524     36.0755462646     79.0693664550     -71.8582458496
 64  73   29   71     0.0598580884     -9.8526420593     0.1292934894     -0.3030936241     -0.0670128107     -0.1114949226     34.3243064880     78.0151138305     -72.1956100463
 65  25   41  100     0.1005615949     -9.7640523910     -0.0981672668     -0.2812553596     -0.0401144695     -0.0742101097     34.3243064880     78.0151138305     -72.1956100463
 65 234   45  108     0.1005615949     -9.7640523910     -0.0981672668     -0.2812553596     -0.0401144695     -0.0742101097     34.3243064880     78.0151138305     -72.1956100463
 66 186   45  113     0.2585869789     -9.8310928344     0.0263375616     -0.2860491275     0.0043610000     -0.0662204980     34.3243064880     78.0151138305     -72.1956100463
 67 138   41  115     -0.0933786296     -9.6587018966     -0.3495712518     -0.2389104366     0.0522986221     -0.0867271518     34.3243064880     78.0151138305     -72.1956100463
 68  91   40  119     -0.0933786296     -9.6587018966     -0.3495712518     -0.2389104366     0.0522986221     -0.0867271518     34.3243064880     78.0151138305     -72.1956100463
 69  43   37  111     0.0430978250     -9.7041940689     -0.2633756160     -0.2990987777     0.0459069442     -0.0648889017     34.3243064880     78.0151138305     -72.1956100463
 69 251   38  113     0.2083061695     -9.8119382858     -0.1029559254     -0.3568902492     0.0773327255     -0.0023036637     34.3243064880     78.0151138305     -72.1956100463
 70 204   41  116     0.2083061695     -9.8119382858     -0.1029559254     -0.3568902492     0.0773327255     -0.0023036637     34.3243064880     78.0151138305     -72.1956100463
 71 156   41  109     0.1173218607     -9.6802511215     -0.0071829710     -0.3720705270     0.1425811529     0.0368454003     34.3243064880     78.0151138305     -71.8582458496
 72 108   41  103     0.2657699346     -9.8071498870     -0.1652083396     -0.3531617879     0.1548318862     0.0602815723     34.3243064880     78.0151138305     -71.8582458496
 73  61   34   79     0.2657699346     -9.8071498870     -0.1652083396     -0.3531617879     0.1548318862     0.0602815723     34.3243064880     78.0151138305     -71.8582458496
 74  13   30   76     0.2561926364     -9.8550367355     -0.2322494029     -0.2788584709     0.1822628498     0.0408402013     34.3243064880     78.0151138305     -71.8582458496
 74 221   21   73     -0.0838013267     -9.6467304229     -0.5219625949     -0.2785921335     0.2091611862     0.0389759588     34.3243064880     78.0151138305     -71.8582458496
 75 173   27   89     -0.0838013267     -9.6467304229     -0.5219625949     -0.2785921335     0.2091611862     0.0389759588     34.3243064880     78.0151138305     -71.8582458496
 76 126   31  114     0.2346437215     -9.8765850067     0.0885899734     -0.3337204217     0.1742732524     0.0738638973     34.3243064880     78.0151138305     -71.8582458496
 77  78   25  100     0.1843629074     -9.8191213607     0.0574637699     -0.2682056665     0.2155528545     0.0546888446     34.3243064880     78.0151138305     -71.8582458496
 78  30   25   99     0.1843629074     -9.8191213607     0.0574637699     -0.2682056665     0.2155528545     0.0546888446     34.3243064880     78.0151138305     -71.8582458496
 78 238   17   84     0.2083061695     -9.8310928344     0.0694353866     -0.2061530590     0.2525713682     0.0339158773     36.0755462646     78.7179489135     -72.8703308105
 79 190   13   64     -0.0071829710     -9.6610965728     -0.3998520660     -0.1709988117     0.2650884389     0.0142081856     36.0755462646     78.7179489135     -72.8703308105
 80 142   19   79     -0.0071829710     -9.6610965728     -0.3998520660     -0.1709988117     0.2650884389     0.0142081856     36.0755462646     78.7179489135     -72.8703308105
 81  94   13   63     0.0359148550     -9.7065887451     -0.3423882961     -0.2407746791     0.2216782569     0.0477645254     36.0755462646     78.7179489135     -72.8703308105
 82  47   16   78     0.1628140068     -9.7784175872     -0.0933786296     -0.2508948326     0.2118243932     0.0773260641     36.0755462646     78.7179489135     -72.8703308105
 82 255   19   97     0.1628140068     -9.7784175872     -0.0933786296     -0.2508948326     0.2118243932     0.0773260641     36.0755462646     78.7179489135     -72.8703308105
 83 208   18   92     0.2130948066     -9.8526420593     0.1412650966     -0.2671403884     0.2184823989     0.0759944629     36.0755462646     78.7179489135     -72.8703308105
 84 160   24  110     0.0574637699     -9.7688407897     -0.0790126848     -0.2351819515     0.2227435111     0.0432370853     36.0755462646     78.7179489135     -72.8703308105
 85 112   20  104     0.0574637699     -9.7688407897     -0.0790126848     -0.2351819515     0.2227435111     0.0432370853     36.0755462646     78.7179489135     -72.8703308105
 86  65   18   96     -0.0838013267     -9.7640523910     0.0526751232     -0.2362472534     0.1785343742     0.0142081856     36.0755462646     78.7179489135     -72.8703308105
 87  17   15   92     -0.1699969768     -9.7903900146     -0.3280223608     -0.2391767740     0.1287325019     0.0192682685     36.9511642456     79.5964965820     -73.0390167236
 87 225   15   96     -0.1699969768     -9.7903900146     -0.3280223608     -0.2391767740     0.1287325019     0.0192682685     36.9511642456     79.5964965820     -73.0390167236
 88 178   16   96     -0.0119716191     -9.8526420593     -0.2346437215     -0.2415736436     0.1039647340     0.0381769990     36.9511642456     79.5964965820     -73.0390167236
 89 131   17   97     0.0526751232     -9.7903900146     0.0119716191     -0.2274586677     0.1516360282     0.0336495590     36.9511642456     79.5964965820     -73.0390167236
 90  83   17  103     0.0526751232     -9.7903900146     0.0119716191     -0.2274586677     0.1516360282     0.0336495590     36.9511642456     79.5964965820     -73.0390167236
 91  35   15   97     -0.0119716191     -9.6826448440     -0.0718297100     -0.2130774021     0.1947798919     0.0211325120     36.9511642456     79.5964965820     -73.0390167236
 91 243   13   91     -0.2083061695     -9.7065887451     -0.3687258243     -0.2154742717     0.1788007020     -0.0031026244     36.9511642456     79.5964965820     -73.0390167236
 92 196    9   90     -0.2083061695     -9.7065887451     -0.3687258243     -0.2154742717     0.1788007020     -0.0031026244     36.9511642456     79.5964965820     -73.0390167236
 93 148    6   93     0.0095772953     -9.8239097595     -0.3040791034     -0.2405083656     0.1263356208     0.0003595380     36.9511642456     79.5964965820     -73.0390167236
 94  99    7   96     -0.0454921483     -9.8167276382     -0.0598580884     -0.2088162660     0.1537666082     0.0038217000     36.9511642456     78.5422439575     -73.0390167236
 95  51    8   96     -0.0454921483     -9.8167276382     -0.0598580884     -0.2088162660     0.1537666082     0.0038217000     36.9511642456     78.5422439575     -73.0390167236
 96   3   11  100     -0.1628140068     -9.7161655426     -0.3352053165     -0.1915054512     0.1572287654     0.0126102662     36.9511642456     78.5422439575     -73.0390167236
 96 212   11   97     -0.1676026582     -9.7041940689     -0.2059118509     -0.2258607625     0.1042310595     0.0078165016     36.9511642456     78.5422439575     -73.0390167236
 97 164    8   88     -0.1676026582     -9.7041940689     -0.2059118509     -0.2258607625     0.1042310595     0.0078165016     36.9511642456     78.5422439575     -73.0390167236
 98 117    9   88     -0.0598580884     -9.8071498870     -0.1891515731     -0.2261270761     0.0909150314     0.0019574584     36.9511642456     78.5422439575     -73.0390167236
 99  69    8   84     -0.1268991470     -9.8071498870     -0.4453442096     -0.1765915155     0.1252703547     -0.0108259094     36.9511642456     78.5422439575     -73.0390167236
100  22    9   79     -0.1268991470     -9.8071498870     -0.4453442096     -0.1765915155     0.1252703547     -0.0108259094     36.9511642456     78.5422439575     -73.0390167236
100 230    8   86     -0.1723913097     -9.7616577148     -0.3136564254     -0.2112131357     0.1178133726     -0.0020373435     36.9511642456     78.5422439575     -73.0390167236
101 183    8   90     -0.1436594247     -9.7640523910     0.0646467447     -0.2263934135     0.0959751319     0.0054196214     38.3521575927     77.8394012451     -72.0269241333
102 136    6   90     -0.1436594247     -9.7640523910     0.0646467447     -0.2263934135     0.0959751319     0.0054196214     38.3521575927     77.8394012451     -72.0269241333
103  89    2   90     -0.1292934894     -9.7999668121     -0.0119716191     -0.2338503599     0.0818601512     -0.0020373435     38.3521575927     77.8394012451     -72.0269241333
104  41    3   85     -0.1005615949     -9.7999668121     0.1508424043     -0.2141426563     0.0712073564     -0.0012383832     38.3521575927     77.8394012451     -72.0269241333
104 250    4   77     -0.1005615949     -9.7999668121     0.1508424043     -0.2141426563     0.0712073564     -0.0012383832     38.3521575927     77.8394012451     -72.0269241333
105 203    6   73     -0.1747856235     -9.6922225952     -0.2346437215     -0.1869780063     0.0778653621     -0.0068311066     38.3521575927     77.8394012451     -72.0269241333
106 156    7   71     -0.1149275422     -9.7425031661     -0.2801358699     -0.2149416208     0.0530975866     -0.0078963871     38.3521575927     77.8394012451     -72.0269241333
107 109   10   73     -0.1149275422     -9.7425031661     -0.2801358699     -0.2149416208     0.0530975866     -0.0078963871     38.3521575927     77.8394012451     -72.0269241333
108  62   10   77     -0.0454921483     -9.7640523910     -0.0885899734     -0.2514275074     0.0610871839     -0.0062984657     38.3521575927     77.8394012451     -72.0269241333
109  15    8   82     -0.1053502440     -9.6874332427     -0.2945018005     -0.2471663713     0.0943772125     -0.0057658262     38.5272827148     77.3122711181     -72.8703308105
109 224    8   81     -0.1053502440     -9.6874332427     -0.2945018005     -0.2471663713     0.0943772125     -0.0057658262     38.5272827148     77.3122711181     -72.8703308105
110 176    8   79     -0.1005615949     -9.7975721359     -0.1604196929     -0.2543570041     0.0935782527     -0.0161523103     38.5272827148     77.3122711181     -72.8703308105
111 129    8   79     -0.1795742750     -9.7401084899     -0.1436594247     -0.2626129388     0.0754684829     -0.0124238300     38.5272827148     77.3122711181     -72.8703308105
112  82    9   75     -0.1795742750     -9.7401084899     -0.1436594247     -0.2626129388     0.0754684829     -0.0124238300     38.5272827148     77.3122711181     -72.8703308105
113  35    9   72     -0.1197161788     -9.8286991119     -0.0814070034     -0.2354482889     0.0435100603     -0.0188155155     38.5272827148     77.3122711181     -72.8703308105
113 244    8   70     -0.1915459060     -9.7041940689     -0.4980193138     -0.2165395498     0.0448416614     -0.0158859920     38.5272827148     77.3122711181     -72.8703308105
114 196    9   70     -0.1915459060     -9.7041940689     -0.4980193138     -0.2165395498     0.0448416614     -0.0158859920     38.5272827148     77.3122711181     -72.8703308105
115 149    9   67     -0.0885899734     -9.7903900146     -0.0670410633     -0.2612813472     0.0267318916     -0.0047005453     38.5272827148     77.3122711181     -72.8703308105
116 101    9   68     -0.1604196929     -9.7760238647     -0.2466153383     -0.2599497318     0.0264655685     -0.0084290275     38.5272827148     77.3122711181     -72.8703308105
117  54    9   68     -0.1604196929     -9.7760238647     -0.2466153383     -0.2599497318     0.0264655685     -0.0084290275     38.5272827148     77.3122711181     -72.8703308105
118   7    8   67     -0.1316878080     -9.7664461135     -0.0430978250     -0.2756626367     0.0182096481     -0.0150870313     38.7024040222     77.8394012451     -72.7016525268
118 215    9   68     -0.0454921483     -9.7999668121     0.1149275422     -0.2772605419     0.0142148399     -0.0118911897     38.7024040222     77.8394012451     -72.7016525268
119 168    9   64     -0.0454921483     -9.7999668121     0.1149275422     -0.2772605419     0.0142148399     -0.0118911897     38.7024040222     77.8394012451     -72.7016525268
120 120    8   59     -0.0694353866     -9.7856006622     -0.1412650966     -0.2295892477     0.0459069442     -0.0100269484     38.7024040222     77.8394012451     -72.7016525268
121  73    7   54     -0.2657699346     -9.6730680465     -0.1197161788     -0.2258607625     0.0680115127     -0.0294683218     38.7024040222     77.8394012451     -72.7016525268
122  25    6   49     -0.2657699346     -9.6730680465     -0.1197161788     -0.2258607625     0.0680115127     -0.0294683218     38.7024040222     77.8394012451     -72.7016525268
122 234    6   46     -0.1292934894     -9.7520809173     -0.0574637699     -0.2809890270     -0.0100202929     -0.0065647864     38.7024040222     77.8394012451     -72.7016525268
123 186    5   43     -0.1867572593     -9.7448978424     0.0335205316     -0.2820543098     -0.0281300592     -0.0177502336     38.7024040222     77.8394012451     -72.7016525268
124 138    4   40     -0.1867572593     -9.7448978424     0.0335205316     -0.2820543098     -0.0281300592     -0.0177502336     38.7024040222     77.8394012451     -72.7016525268
125  91    4   36     -0.1364764571     -9.7472915649     0.2442210197     -0.2972345542     -0.0475714349     -0.0092279872     38.3521575927     78.8936614990     -72.0269241333
126  44    4   30     -0.1460537433     -9.7664461135     -0.1628140068     -0.2743310451     -0.0616864013     -0.0052331852     38.3521575927     78.8936614990     -72.0269241333
126 253    3   25     -0.1460537433     -9.7664461135     -0.1628140068     -0.2743310451     -0.0616864013     -0.0052331852     38.3521575927     78.8936614990     -72.0269241333
127 206    2   18     -0.0909842967     -9.8765850067     0.0191545906     -0.2642108440     -0.0734044933     0.0014248182     38.3521575927     78.8936614990     -72.0269241333
128 158    2   15     -0.1460537433     -9.7951784133     -0.1340821266     -0.2453021287     -0.0726055240     0.0142081856     38.3521575927     78.8936614990     -72.0269241333
129 111    1   12     -0.1460537433     -9.7951784133     -0.1340821266     -0.2453021287     -0.0726055240     0.0142081856     38.3521575927     78.8936614990     -72.0269241333
130  65    1    9     -0.1149275422     -9.7353200912     -0.2083061695     -0.2498295783     -0.0702086448     0.0200672292     38.3521575927     78.8936614990     -72.0269241333
131  17    1    8     -0.1292934894     -9.7592630386     -0.3184450626     -0.2490306138     -0.0608874416     0.0293884372     38.3521575927     78.8936614990     -72.0269241333
131 225    0    5     -0.1292934894     -9.7592630386     -0.3184450626     -0.2490306138     -0.0608874416     0.0293884372     38.3521575927     78.8936614990     -72.0269241333
132 178    1    4     -0.1364764571     -9.7688407897     -0.4333725929     -0.2370461940     -0.0419787120     0.0277905130     39.5780258178     79.0693664550     -73.2076950073
133 130    1    6     -0.1819685935     -9.7616577148     -0.2657699346     -0.2370461940     -0.0198741378     0.0128765845     39.5780258178     79.0693664550     -73.2076950073
134  83    0    6     -0.1819685935     -9.7616577148     -0.2657699346     -0.2370461940     -0.0198741378     0.0128765845     39.5780258178     79.0693664550     -73.2076950073
135  35    1    8     -0.1436594247     -9.8143329620     -0.4285839557     -0.2301218748     -0.0089550132     -0.0012383832     39.5780258178     79.0693664550     -73.2076950073
135 243    1    9     -0.1532367229     -9.7688407897     -0.6129468917     -0.2002940177     0.0203402066     -0.0217450356     39.5780258178     79.0693664550     -73.2076950073
136 195    1   11     -0.1532367229     -9.7688407897     -0.6129468917     -0.2002940177     0.0203402066     -0.0217450356     39.5780258178     79.0693664550     -73.2076950073
137 147    0   12     -0.1867572593     -9.7377147674     -0.3759088277     -0.2050877809     0.0432437372     -0.0494423294     39.5780258178     79.0693664550     -73.2076950073
138 100    0    9     -0.2274607658     -9.6850395202     -0.3352053165     -0.2482316493     0.0285961294     -0.0454475307     39.5780258178     79.0693664550     -73.2076950073
139  52    0   12     -0.2274607658     -9.6850395202     -0.3352053165     -0.2482316493     0.0285961294     -0.0454475307     39.5780258178     79.0693664550     -73.2076950073
140   4    0   16     -0.2298550844     -9.7209539413     -0.2178834438     -0.2727330923     -0.0070907697     -0.0443822479     39.0526542663     78.8936614990     -73.7137374877
140 213    2   22     -0.1412650966     -9.8430643081     -0.3447826147     -0.2562212705     -0.0369186282     -0.0433169651     39.0526542663     78.8936614990     -73.7137374877
141 166    1   31     -0.1412650966     -9.8430643081     -0.3447826147     -0.2562212705     -0.0369186282     -0.0433169651     39.0526542663     78.8936614990     -73.7137374877
142 119    3   32     -0.1173218607     -9.8047552108     0.0263375616     -0.2500958919     -0.0366523075     -0.0153533515     39.0526542663     78.8936614990     -73.7137374877
143  72    4   29     -0.1556310415     -9.6539134979     -0.0335205316     -0.2442368507     -0.0302606225     0.0088817834     39.0526542663     78.8936614990     -73.7137374877
144  24    3   23     -0.1556310415     -9.6539134979     -0.0335205316     -0.2442368507     -0.0302606225     0.0088817834     39.0526542663     78.8936614990     -73.7137374877
144 233    2   15     -0.1460537433     -9.7017993927     0.0167602658     -0.3017619848     -0.0395818281     0.0168713865     39.0526542663     78.8936614990     -73.7137374877
145 185    0    9     -0.1747856235     -9.7856006622     -0.2514039993     -0.3419763565     -0.0568926382     0.0328505992     39.0526542663     78.8936614990     -73.7137374877
146 138    0    4     -0.1747856235     -9.7856006622     -0.2514039993     -0.3419763565     -0.0568926382     0.0328505992     39.0526542663     78.8936614990     -73.7137374877
147  91    0    2     -0.1915459060     -9.7999668121     -0.3806974601     -0.3547597169     -0.0688770484     0.0269915556     38.5272827148     78.3665313720     -72.8703308105
148  43    0    0     -0.1843629074     -9.8382759094     -0.4621044635     -0.3243992328     -0.0675454425     0.0134092259     38.5272827148     78.3665313720     -72.8703308105
148 251    0    0     -0.1843629074     -9.8382759094     -0.4621044635     -0.3243992328     -0.0675454425     0.0134092259     38.5272827148     78.3665313720     -72.8703308105
149 204    0    0     -0.1939402198     -9.8023614883     -0.4573158264     -0.2551559925     -0.0566263198     0.0027564194     38.5272827148     78.3665313720     -72.8703308105
150 156    0    0     -0.1699969768     -9.8143329620     -0.4166123390     -0.2005603551     -0.0539631175     -0.0092279872     38.5272827148     78.3665313720     -72.8703308105
151 109    0    0     -0.1604196929     -9.7592630386     -0.3735145092     -0.1552859306     -0.0475714349     -0.0110922288     38.5272827148     78.3665313720     -72.8703308105
152  62    0    0     -0.1604196929     -9.7592630386     -0.3735145092     -0.1552859306     -0.0475714349     -0.0110922288     38.5272827148     78.3665313720     -72.8703308105
153  15    0    0     -0.1699969768     -9.7568693161     -0.3471769332     -0.1347792625     -0.0355870270     0.0059522619     38.5272827148     78.3665313720     -72.8703308105
153 223    0    0     -0.2202777862     -9.7065887451     -0.3160507440     -0.1243927717     -0.0121508538     0.0299210758     38.5272827148     78.3665313720     -72.8703308105
154 176    0    0     -0.2202777862     -9.7065887451     -0.3160507440     -0.1243927717     -0.0121508538     0.0299210758     38.5272827148     78.3665313720     -72.8703308105
155 128    0    0     -0.2849245071     -9.7209539413     -0.2945018005     -0.2061530590     0.0134158849     -0.0174839124     38.5272827148     78.7179489135     -72.1956100463
156  81    0    2     -0.2059118509     -9.7425031661     -0.1101388931     -0.2636782169     -0.0110855734     -0.0129564702     38.5272827148     78.7179489135     -72.1956100463
157  33    0    2     -0.2059118509     -9.7425031661     -0.1101388931     -0.2636782169     -0.0110855734     -0.0129564702     38.5272827148     78.7179489135     -72.1956100463
157 242    0    2     -0.2274607658     -9.7401084899     -0.2609812974     -0.2801900863     -0.0273311018     0.0419054889     38.5272827148     78.7179489135     -72.1956100463
158 194    0    2     -0.1891515731     -9.8047552108     -0.3735145092     -0.2911091995     -0.0305269432     0.0658743000     38.5272827148     78.7179489135     -72.1956100463
159 147    0    0     -0.1891515731     -9.8047552108     -0.3735145092     -0.2911091995     -0.0305269432     0.0658743000     38.5272827148     78.7179489135     -72.1956100463
160  99    0    0     -0.2370380401     -9.7353200912     -0.3663315296     -0.2740647315     -0.0078897290     0.0988980007     38.5272827148     78.7179489135     -72.1956100463
161  51    0    0     -0.2945018005     -9.6826448440     -0.3591485500     -0.2820543098     0.0040946788     0.1210025668     38.5272827148     78.7179489135     -72.1956100463
162   3    0    0     -0.2945018005     -9.6826448440     -0.3591485500     -0.2820543098     0.0040946788     0.1210025668     38.5272827148     78.7179489135     -72.1956100463
162 210    0    0     -0.3328109979     -9.7544746398     -0.3663315296     -0.3291929960     0.0048936343     0.1012948870     40.6287689208     79.0693664550     -71.5208816528
163 162    0    0     -0.3735145092     -9.8071498870     -0.4501328468     -0.3318562030     -0.0145477352     0.0911747169     40.6287689208     79.0693664550     -71.5208816528
164 115    0    0     -0.3735145092     -9.8071498870     -0.4501328468     -0.3318562030     -0.0145477352     0.0911747169     40.6287689208     79.0693664550     -71.5208816528
165  67    0    0     -0.3902747631     -9.7856006622     -0.4525271415     -0.2903102397     -0.0182762165     0.0719996643     40.6287689208     79.0693664550     -71.5208816528
166  19    0    0     -0.3040791034     -9.7832069396     -0.5554831027     -0.2381114721     -0.0161456537     0.0440360450     40.6287689208     79.0693664550     -71.5208816528
166 227    0    0     -0.3040791034     -9.7832069396     -0.5554831027     -0.2381114721     -0.0161456537     0.0440360450     40.6287689208     79.0693664550     -71.5208816528
167 179    0    0     -0.3974577426     -9.7616577148     -0.3974577426     -0.1872443199     0.0038283581     -0.0017710235     40.6287689208     79.0693664550     -71.5208816528
168 132    0    0     -0.3950634002     -9.7472915649     -0.3519655704     -0.1731293678     -0.0220046973     -0.0169512724     40.6287689208     79.0693664550     -71.5208816528
169  84    0    0     -0.3950634002     -9.7472915649     -0.3519655704     -0.1731293678     -0.0220046973     -0.0169512724     40.6287689208     79.0693664550     -71.5208816528
170  36    0    0     -0.3495712518     -9.7113771438     -0.3974577426     -0.2010929822     -0.0505009555     -0.0166849517     39.0526542663     77.8394012451     -72.7016525268
170 245    0    0     -0.3783031463     -9.7209539413     -0.3974577426     -0.2309208393     -0.0606211233     -0.0126901507     39.0526542663     77.8394012451     -72.7016525268
171 198    0    0     -0.3783031463     -9.7209539413     -0.3974577426     -0.2309208393     -0.0606211233     -0.0126901507     39.0526542663     77.8394012451     -72.7016525268
172 150    0    0     -0.3519655704     -9.7496862411     -0.3806974601     -0.2490306138     -0.0635506439     -0.0097606287     39.0526542663     77.8394012451     -72.7016525268
173 103    0    0     -0.4668931484     -9.6754617691     -0.4070350170     -0.2596834182     -0.0640832853     -0.0020373435     39.0526542663     77.8394012451     -72.7016525268
174  56    0    0     -0.4668931484     -9.6754617691     -0.4070350170     -0.2596834182     -0.0640832853     -0.0020373435     39.0526542663     77.8394012451     -72.7016525268
175   8    0    0     -0.3830918121     -9.7640523910     -0.4094293594     -0.2612813472     -0.0704749679     -0.0086953468     39.0526542663     77.8394012451     -72.7016525268
175 217    0    0     -0.3783031463     -9.7736291885     -0.4046407222     -0.2586181402     -0.0683444070     -0.0129564702     39.0526542663     77.8394012451     -72.7016525268
176 169    0    0     -0.3783031463     -9.7736291885     -0.4046407222     -0.2586181402     -0.0683444070     -0.0129564702     39.0526542663     77.8394012451     -72.7016525268
177 121    0    0     -0.3783031463     -9.7448978424     -0.4070350170     -0.2583518028     -0.0664801645     -0.0156196713     40.6287689208     80.4750442504     -72.1956100463
178  74    0    0     -0.3567542552     -9.7544746398     -0.4405555725     -0.2743310451     -0.0718065643     -0.0206797552     40.6287689208     80.4750442504     -72.1956100463
179  26    0    0     -0.3567542552     -9.7544746398     -0.4405555725     -0.2743310451     -0.0718065643     -0.0206797552     40.6287689208     80.4750442504     -72.1956100463
179 234    0    0     -0.3615428924     -9.7353200912     -0.4142179965     -0.2804563999     -0.0715402507     -0.0161523103     40.6287689208     80.4750442504     -72.1956100463
180 187    0    0     -0.3902747631     -9.7113771438     -0.4237952709     -0.2815216827     -0.0670128107     -0.0047005453     40.6287689208     80.4750442504     -72.1956100463
181 139    0    0     -0.3902747631     -9.7113771438     -0.4237952709     -0.2815216827     -0.0670128107     -0.0047005453     40.6287689208     80.4750442504     -72.1956100463
182  92    0    0     -0.5339341640     -9.6012382507     -0.4573158264     -0.2959029674     -0.0734044933     -0.0041679053     40.6287689208     80.4750442504     -72.1956100463
183  44    0    0     -0.3950634002     -9.8167276382     -0.5075965881     -0.2839185714     -0.0739371299     -0.0132227897     40.6287689208     80.4750442504     -72.1956100463
183 252    0    0     -0.3950634002     -9.8167276382     -0.5075965881     -0.2839185714     -0.0739371299     -0.0132227897     40.6287689208     80.4750442504     -72.1956100463
184 204    0    0     -0.3902747631     -9.7808122634     -0.4836534023     -0.2426389217     -0.0632843255     -0.0206797552     40.6287689208     80.4750442504     -72.1956100463
185 157    0    0     -0.3735145092     -9.7185602188     -0.4621044635     -0.2282576322     -0.0630179977     -0.0265387988     40.2785224914     79.4207916259     -72.5329666137
186 110    0    0     -0.3735145092     -9.7185602188     -0.4621044635     -0.2282576322     -0.0630179977     -0.0265387988     40.2785224914     79.4207916259     -72.5329666137
187  63    0    0     -0.3854861259     -9.7353200912     -0.4405555725     -0.2461010932     -0.0702086448     -0.0286693592     40.2785224914     79.4207916259     -72.5329666137
188  16    0    0     -0.3759088277     -9.7592630386     -0.5028079986     -0.2532917261     -0.0739371299     -0.0379905652     40.2785224914     79.4207916259     -72.5329666137
188 225    0    0     -0.3759088277     -9.7592630386     -0.5028079986     -0.2532917261     -0.0739371299     -0.0379905652     40.2785224914     79.4207916259     -72.5329666137
189 178    0    0     -0.3543598890     -9.7353200912     -0.4764704227     -0.2375788450     -0.0747360897     -0.0406537628     40.2785224914     79.4207916259     -72.5329666137
190 130    0    0     -0.3519655704     -9.7233486175     -0.4597101688     -0.2450358152     -0.0736708116     -0.0222776746     40.2785224914     79.4207916259     -72.5329666137
191  83    0    0     -0.3519655704     -9.7233486175     -0.4597101688     -0.2450358152     -0.0736708116     -0.0222776746     40.2785224914     79.4207916259     -72.5329666137
192  36    0    0     -0.3495712518     -9.7592630386     -0.4908363342     -0.2575528621     -0.0640832853     0.0032890594     40.2785224914     79.4207916259     -72.5329666137
192 245    0    0     -0.3615428924     -9.7879953384     -0.5578774452     -0.2383778095     -0.0497019958     0.0195345888     40.9790153503     78.0151138305     -72.5329666137
193 197    0    0     -0.3615428924     -9.7879953384     -0.5578774452     -0.2383778095     -0.0497019958     0.0195345888     40.9790153503     78.0151138305     -72.5329666137
194 150    0    0     -0.3830918121     -9.7664461135     -0.5028079986     -0.1915054512     -0.0361196708     0.0291221160     40.9790153503     78.0151138305     -72.5329666137
195 102    0    0     -0.3998520660     -9.7568693161     -0.4549215316     -0.1624765491     -0.0334564685     0.0291221160     40.9790153503     78.0151138305     -72.5329666137
196  55    0    0     -0.3998520660     -9.7568693161     -0.4549215316     -0.1624765491     -0.0334564685     0.0291221160     40.9790153503     78.0151138305     -72.5329666137
197   8    0    0     -0.3783031463     -9.7281370162     -0.4477385520     -0.1851137733     -0.0438429546     0.0253936314     40.9790153503     78.0151138305     -72.5329666137
197 216    0    0     -0.3974577426     -9.7185602188     -0.4166123390     -0.2176048278     -0.0414460706     0.0349811601     40.9790153503     78.0151138305     -72.5329666137
198 168    0    0     -0.3974577426     -9.7185602188     -0.4166123390     -0.2176048278     -0.0414460706     0.0349811601     40.9790153503     78.0151138305     -72.5329666137
199 121    0    0     -0.4214009761     -9.7209539413     -0.4309782505     -0.2418399572     -0.0363859868     0.0509603691     40.9790153503     78.0151138305     -72.5329666137
200  73    0    0     -0.4453442096     -9.7472915649     -0.4788647174     -0.2442368507     -0.0302606225     0.0616131782     40.6287689208     78.3665313720     -71.8582458496
201  26    0    0     -0.4453442096     -9.7472915649     -0.4788647174     -0.2442368507     -0.0302606225     0.0616131782     40.6287689208     78.3665313720     -71.8582458496
201 234    0    0     -0.4980193138     -9.7592630386     -0.4836534023     -0.2402420520     -0.0331901454     0.0554878139     40.6287689208     78.3665313720     -71.8582458496
202 186    0    0     -0.4956250190     -9.7664461135     -0.4573158264     -0.2463674068     -0.0542294406     0.0232630705     40.6287689208     78.3665313720     -71.8582458496
203 139    0    0     -0.4956250190     -9.7664461135     -0.4573158264     -0.2463674068     -0.0542294406     0.0232630705     40.6287689208     78.3665313720     -71.8582458496
204  91    0    0     -0.4956250190     -9.7065887451     -0.4764704227     -0.2479653358     -0.0654148817     -0.0025699834     40.6287689208     78.3665313720     -71.8582458496
205  44    0    0     -0.4477385520     -9.7401084899     -0.5099909305     -0.2455684661     -0.0702086448     -0.0180165538     40.6287689208     78.3665313720     -71.8582458496
205 252    0    0     -0.4477385520     -9.7401084899     -0.5099909305     -0.2455684661     -0.0702086448     -0.0180165538     40.6287689208     78.3665313720     -71.8582458496
206 204    0    0     -0.4668931484     -9.7425031661     -0.4644988059     -0.2295892477     -0.0608874416     -0.0196144723     40.6287689208     78.3665313720     -71.8582458496
207 157    0    0     -0.4908363342     -9.7784175872     -0.4884420394     -0.2104141950     -0.0600884819     -0.0334631204     39.0526542663     78.1908187866     -73.3763732910
208 109    0    0     -0.4908363342     -9.7784175872     -0.4884420394     -0.2104141950     -0.0600884819     -0.0334631204     39.0526542663     78.1908187866     -73.3763732910
209  62    0    0     -0.4764704227     -9.7472915649     -0.4836534023     -0.2098815441     -0.0734044933     -0.0582309007     39.0526542663     78.1908187866     -73.3763732910
210  14    0    0     -0.4740760803     -9.7329254150     -0.4668931484     -0.2130774021     -0.0840572929     -0.0688837051     39.0526542663     78.1908187866     -73.3763732910
210 223    0    0     -0.4740760803     -9.7329254150     -0.4668931484     -0.2130774021     -0.0840572929     -0.0688837051     39.0526542663     78.1908187866     -73.3763732910
211 175    0    0     -0.4477385520     -9.7664461135     -0.4501328468     -0.2338503599     -0.1040313124     -0.0750090599     39.0526542663     78.1908187866     -73.3763732910
212 128    0    0     -0.4453442096     -9.7951784133     -0.5099909305     -0.2458347797     -0.1303970098     -0.0885913944     39.0526542663     78.1908187866     -73.3763732910
213  81    0    0     -0.4453442096     -9.7951784133     -0.5099909305     -0.2458347797     -0.1303970098     -0.0885913944     39.0526542663     78.1908187866     -73.3763732910
214  33    0    0     -0.4501328468     -9.7640523910     -0.4884420394     -0.2010929822     -0.1461098909     -0.1160223722     39.0526542663     78.1908187866     -73.3763732910
214 242    0    0     -0.4788647174     -9.6682786941     -0.4237952709     -0.1933696937     -0.1855252838     -0.1378606319     40.1033973693     77.4879837036     -73.3763732910
215 195    0    0     -0.4788647174     -9.6682786941     -0.4237952709     -0.1933696937     -0.1855252838     -0.1378606319     40.1033973693     77.4879837036     -73.3763732910
216 148    0    0     -1.2570199966     -9.5174369812     -0.8882941246     -0.2471663713     -0.3128262996     -0.1258762121     40.1033973693     77.4879837036     -73.3763732910
217 101    0    0     -0.5052022933     -9.8550367355     -0.5818206787     -0.3742010831     -0.8382760047     0.0006258582     40.1033973693     77.4879837036     -73.3763732910
218  54   -2    5     -0.5052022933     -9.8550367355     -0.5818206787     -0.3742010831     -0.8382760047     0.0006258582     40.1033973693     77.4879837036     -73.3763732910
219   5   -5    8     -0.5578774452     -9.7760238647     -0.6153411865     -0.3566239356     -1.0183084011     -0.0015047035     40.1033973693     77.4879837036     -73.3763732910
219 214  -11   12     -0.4549215316     -9.8310928344     -0.6201298236     -0.3182738304     -1.2302992343     0.0363127589     40.1033973693     77.4879837036     -73.3763732910
220 167  -13   15     -0.4549215316     -9.8310928344     -0.6201298236     -0.3182738304     -1.2302992343     0.0363127589     40.1033973693     77.4879837036     -73.3763732910
221 120  -12   16     -0.7135085105     -9.7089824676     -0.5459058284     -0.2503622055     -1.3101953268     0.0549551725     40.1033973693     77.4879837036     -73.3763732910
222  73  -13   17     -0.4788647174     -9.6850395202     -0.5123852729     -0.2626129388     -1.4066032409     0.0855819892     40.1033973693     77.4879837036     -73.3763732910
223  26  -13   16     -0.4788647174     -9.6850395202     -0.5123852729     -0.2626129388     -1.4066032409     0.0855819892     40.1033973693     77.4879837036     -73.3763732910
223 234  -16   20     -0.5530887603     -9.7520809173     -0.5363285064     -0.3020283222     -1.4004777908     0.0336495590     38.0019073486     80.2993392944     -71.6895599365
224 186  -16   18     -0.7374516487     -9.7209539413     -0.6967482089     -0.3204044103     -1.4886298179     0.0315189957     38.0019073486     80.2993392944     -71.6895599365
225 139  -15   17     -0.7374516487     -9.7209539413     -0.6967482089     -0.3204044103     -1.4886298179     0.0315189957     38.0019073486     80.2993392944     -71.6895599365
226  92  -12   19     -0.7805495262     -9.6491241455     -0.7494233131     -0.3675430774     -1.7621406555     0.0624121379     38.0019073486     80.2993392944     -71.6895599365
227  45  -12   20     -0.4285839557     -9.8406705856     -0.5004136562     -0.4461074829     -2.1262004375     0.0799892663     38.0019073486     80.2993392944     -71.6895599365
227 254  -13   23     -0.4285839557     -9.8406705856     -0.5004136562     -0.4461074829     -2.1262004375     0.0799892663     38.0019073486     80.2993392944     -71.6895599365
228 206  -13   23     -0.5722434043     -9.7784175872     -0.5052022933     -0.4117522239     -2.1765348911     0.0158061075     38.0019073486     80.2993392944     -71.6895599365
229 159  -21   24     -0.7661836147     -9.7017993927     -0.5985808849     -0.3662114620     -2.0907797813     -0.0425180053     38.0019073486     80.2993392944     -71.6895599365
230 112  -25   24     -0.7661836147     -9.7017993927     -0.5985808849     -0.3662114620     -2.0907797813     -0.0425180053     38.0019073486     80.2993392944     -71.6895599365
231  65  -27   21     -0.9505464553     -9.6227865219     -0.7997041225     -0.3757989883     -2.3642904758     -0.0315988802     37.1262893676     80.8264694213     -71.5208816528
232  19  -23   17     -0.8212530136     -9.7784175872     -0.6775936126     -0.4335904598     -2.9419391632     -0.0121575093     37.1262893676     80.8264694213     -71.5208816528
232 228  -15   11     -0.8212530136     -9.7784175872     -0.6775936126     -0.4335904598     -2.9419391632     -0.0121575093     37.1262893676     80.8264694213     -71.5208816528
233 182  -10    7     -0.5459058284     -9.0816698074     0.1268991470     -0.4535645008     -3.1880187988     -0.0782049083     37.1262893676     80.8264694213     -71.5208816528
234 134  -19   10     -0.8547736167     -9.8957395553     -0.7997041225     -0.5457112789     -2.7917344570     -0.3493188381     37.1262893676     80.8264694213     -71.5208816528
235  88  -26   15     -0.8547736167     -9.8957395553     -0.7997041225     -0.5457112789     -2.7917344570     -0.3493188381     37.1262893676     80.8264694213     -71.5208816528
236  41  -33   18     -0.4668931484     -9.6994056701     -0.3830918121     -0.5100243568     -2.7461936473     -0.3644990921     37.1262893676     80.8264694213     -71.5208816528
236 250  -37   19     -0.7925210952     -9.6347589492     -0.4644988059     -0.5193455696     -2.5387303829     -0.3799456596     37.1262893676     80.8264694213     -71.5208816528
237 204  -31   19     -0.7925210952     -9.6347589492     -0.4644988059     -0.5193455696     -2.5387303829     -0.3799456596     37.1262893676     80.8264694213     -71.5208816528
238 157  -27   16     -0.8523792266     -9.7832069396     -0.5890036106     -0.4612877845     -2.4114291667     -0.4465256690     30.8218250274     79.0693664550     -65.4483566284
239 110  -19   12     -1.0702626705     -9.7832069396     -0.8092814445     -0.3547597169     -2.4622964859     -0.4198936939     30.8218250274     79.0693664550     -65.4483566284
240  64  -15   13     -1.0702626705     -9.7832069396     -0.8092814445     -0.3547597169     -2.4622964859     -0.4198936939     30.8218250274     79.0693664550     -65.4483566284
241  17  -13    9     -0.9888556480     -9.7185602188     -0.7973098278     -0.3180075168     -2.9278240203     -0.2872662544     30.8218250274     79.0693664550     -65.4483566284
241 225  -22    8     -0.2298550844     -9.7425031661     -0.5530887603     -0.3646135568     -3.5049397945     -0.1333331823     30.8218250274     79.0693664550     -65.4483566284
242 179  -36    9     -0.2298550844     -9.7425031661     -0.5530887603     -0.3646135568     -3.5049397945     -0.1333331823     30.8218250274     79.0693664550     -65.4483566284
243 132  -44    6     -0.1652083396     -9.6994056701     -0.5339341640     -0.3987025737     -3.5645954608     -0.1383932704     30.8218250274     79.0693664550     -65.4483566284
244  85  -37    4     -0.3064734458     -9.7784175872     -0.5219625949     -0.4154807090     -3.5629975795     -0.1802055263     30.8218250274     79.0693664550     -65.4483566284
245  37  -29    2     -0.3064734458     -9.7784175872     -0.5219625949     -0.4154807090     -3.5629975795     -0.1802055263     30.8218250274     79.0693664550     -65.4483566284
245 246  -18    1     0.0454921483     -9.8933458328     -0.7733665466     -0.3784621953     -3.6301102638     -0.1804718494     27.4944686889     78.8936614990     -60.2192306518
246 199   -8   -2     -0.3280223608     -9.7927837371     -0.4908363342     -0.2572865486     -2.5826730728     -0.2851356983     27.4944686889     78.8936614990     -60.2192306518
247 152   -7   -2     -0.3280223608     -9.7927837371     -0.4908363342     -0.2572865486     -2.5826730728     -0.2851356983     27.4944686889     78.8936614990     -60.2192306518
248 105   -3   -3     -0.7661836147     -9.7544746398     -0.4788647174     -0.2018919467     -1.7376391887     -0.1453175783     27.4944686889     78.8936614990     -60.2192306518
249  58   -1   -3     -0.1149275422     -9.7592630386     -0.4884420394     -0.1923044204     -1.3839659690     0.0323179602     27.4944686889     78.8936614990     -60.2192306518
250  11    0    0     -0.1149275422     -9.7592630386     -0.4884420394     -0.1923044204     -1.3839659690     0.0323179602     27.4944686889     78.8936614990     -60.2192306518
250 219    0   -4     -0.2705585718     -9.6443357467     -0.4668931484     -0.1760588884     -1.1687792539     0.0573520565     27.4944686889     78.8936614990     -60.2192306518
251 172    1   -7     -0.2322494029     -9.7041940689     -0.5219625949     -0.1875106620     -1.0127156972     0.0435034036     27.4944686889     78.8936614990     -60.2192306518
252 124    3  -10     -0.2322494029     -9.7041940689     -0.5219625949     -0.1875106620     -1.0127156972     0.0435034036     27.4944686889     78.8936614990     -60.2192306518
253  77    4  -13     -0.3280223608     -9.7185602188     -0.4285839557     -0.1749936103     -0.9128456115     0.0419054889     26.6188488006     77.3122711181     -56.6769256591
254  30    3  -10     -0.4022463798     -9.7951784133     -0.3783031463     -0.1635418415     -0.8036542892     0.0701354217     26.6188488006     77.3122711181     -56.6769256591
254 239    2  -11     -0.4022463798     -9.7951784133     -0.3783031463     -0.1635418415     -0.8036542892     0.0701354217     26.6188488006     77.3122711181     -56.6769256591
255 192    1   -7     -0.7111141681     -9.7472915649     -0.3328109979     -0.1656723976     -0.7163013458     0.1052896857     26.6188488006     77.3122711181     -56.6769256591
  0 145    3   -8     -0.9409692764     -9.6227865219     -0.2537982940     -0.2351819515     -0.8681037902     0.1337859392     26.6188488006     77.3122711181     -56.6769256591
  1  98    3   -8     -0.9409692764     -9.6227865219     -0.2537982940     -0.2351819515     -0.8681037902     0.1337859392     26.6188488006     77.3122711181     -56.6769256591
  2  50    1   -4     -0.9577294349     -9.7353200912     -0.3687258243     -0.3150780200     -1.1671813726     0.1175404071     26.6188488006     77.3122711181     -56.6769256591
  3   3    1   -4     -0.5052022933     -9.7712354660     -0.3088677406     -0.3457048177     -1.3560023307     0.0965011215     26.6188488006     77.3122711181     -56.6769256591
  3 210    0    0     -0.5052022933     -9.7712354660     -0.3088677406     -0.3457048177     -1.3560023307     0.0965011215     26.6188488006     77.3122711181     -56.6769256591
  4 163    0    0     -0.1628140068     -9.8095445632     -0.3375996351     -0.3385141849     -1.1139173507     0.0624121379     26.6188488006     77.3122711181     -56.6769256591
  5 115    0    0     -0.3950634002     -9.7161655426     -0.3735145092     -0.2860491275     -0.6638362407     0.0016911385     27.1442203521     78.8936614990     -58.5324211120
  6  68    0    0     -0.3950634002     -9.7161655426     -0.3735145092     -0.2860491275     -0.6638362407     0.0016911385     27.1442203521     78.8936614990     -58.5324211120
  7  20    0    0     -0.6751992702     -9.6610965728     -0.2945018005     -0.2426389217     -0.2438493967     -0.0880587577     27.1442203521     78.8936614990     -58.5324211120
  7 228    0    0     -1.0199818611     -9.7041940689     -0.2921074867     -0.2429052352     -0.1612901449     -0.1075001239     27.1442203521     78.8936614990     -58.5324211120
  8 181    0    0     -1.0199818611     -9.7041940689     -0.2921074867     -0.2429052352     -0.1612901449     -0.1075001239     27.1442203521     78.8936614990     -58.5324211120
  9 134    0    0     -0.7159028053     -9.7951784133     -0.3016848087     -0.2852501678     -0.3873959541     -0.0632909822     27.1442203521     78.8936614990     -58.5324211120
 10  86    0    0     -0.7901268005     -9.7520809173     -0.3088677406     -0.2865817546     -0.4643625259     -0.0305335998     27.1442203521     78.8936614990     -58.5324211120
 11  38    0    0     -0.7901268005     -9.7520809173     -0.3088677406     -0.2865817546     -0.4643625259     -0.0305335998     27.1442203521     78.8936614990     -58.5324211120
 11 246    0    0     -0.8284359931     -9.6754617691     -0.2178834438     -0.3025609493     -0.6233555793     0.0312526750     27.1442203521     78.8936614990     -58.5324211120
 12 199    0    0     -0.6656219959     -9.8406705856     -0.4022463798     -0.3060231208     -0.5517154693     -0.0188155155     27.6695919036     80.1236267089     -57.3516502380
 13 151    0    0     -0.6656219959     -9.8406705856     -0.4022463798     -0.3060231208     -0.5517154693     -0.0188155155     27.6695919036     80.1236267089     -57.3516502380
 14 104    0    0     -0.7757608890     -9.7017993927     -0.3184450626     -0.2378451585     -0.3402572870     -0.0537034559     27.6695919036     80.1236267089     -57.3516502380
 15  56    0    0     -0.6081582069     -9.7472915649     -0.3136564254     -0.2365135669     -0.2981786918     -0.0600951385     27.6695919036     80.1236267089     -57.3516502380
 16   8    0    0     -0.6081582069     -9.7472915649     -0.3136564254     -0.2365135669     -0.2981786918     -0.0600951385     27.6695919036     80.1236267089     -57.3516502380
 16 217    0    0     -0.8787168502     -9.6419420242     -0.3136564254     -0.2455684661     -0.3133589744     -0.0350610446     27.6695919036     80.1236267089     -57.3516502380
 17 170    0    0     -0.7685779571     -9.7927837371     -0.3615428924     -0.2815216827     -0.4419916152     -0.0513065767     27.6695919036     80.1236267089     -57.3516502380
 18 122    0    0     -0.7685779571     -9.7927837371     -0.3615428924     -0.2815216827     -0.4419916152     -0.0513065767     27.6695919036     80.1236267089     -57.3516502380
 19  75    0    0     -0.6943538665     -9.7664461135     -0.2992904472     -0.2628792524     -0.4345346450     -0.0771396207     27.6695919036     80.1236267089     -57.3516502380
 20  28    0    0     -0.7973098278     -9.5940551757     -0.3016848087     -0.2724667787     -0.4055057525     -0.0688837051     26.9690971374     79.4207916259     -56.3395614624
 20 236    0    0     -0.7973098278     -9.5940551757     -0.3016848087     -0.2724667787     -0.4055057525     -0.0688837051     26.9690971374     79.4207916259     -56.3395614624
 21 189    0    0     -0.6512560367     -9.7808122634     -0.3160507440     -0.2809890270     -0.4832712173     -0.0403874444     26.9690971374     79.4207916259     -56.3395614624
 22 141    0    0     -0.7398460388     -9.6563072204     -0.2490096569     -0.2791247844     -0.3626281976     -0.0891240310     26.9690971374     79.4207916259     -56.3395614624
 23  94    0    0     -0.7398460388     -9.6563072204     -0.2490096569     -0.2791247844     -0.3626281976     -0.0891240310     26.9690971374     79.4207916259     -56.3395614624
 24  46    0    0     -0.7039311408     -9.8047552108     -0.3208393812     -0.3243992328     -0.3940539550     -0.0718132257     26.9690971374     79.4207916259     -56.3395614624
 24 254    0    0     -0.7087197780     -9.8143329620     -0.4214009761     -0.2996314525     -0.4220175743     -0.0704816246     26.9690971374     79.4207916259     -56.3395614624
 25 207    0    0     -0.7087197780     -9.8143329620     -0.4214009761     -0.2996314525     -0.4220175743     -0.0704816246     26.9690971374     79.4207916259     -56.3395614624
 26 160    0    0     -0.4190066337     -9.7161655426     -0.2921074867     -0.2482316493     -0.5245508670     0.0205998706     26.9690971374     79.4207916259     -56.3395614624
 27 112    0    0     -0.7087197780     -9.6946163177     -0.3567542552     -0.2450358152     -0.2901890754     -0.0081627073     28.0198402404     80.4750442504     -57.3516502380
 28  65    0    0     -0.7087197780     -9.6946163177     -0.3567542552     -0.2450358152     -0.2901890754     -0.0081627073     28.0198402404     80.4750442504     -57.3516502380
 29  17    0    0     -0.9385748863     -9.7712354660     -0.3519655704     -0.2588844537     -0.2755414962     -0.0321315240     28.0198402404     80.4750442504     -57.3516502380
 29 225    0    0     -0.9864613533     -9.7951784133     -0.3615428924     -0.2631455659     -0.4656940937     -0.0507739305     28.0198402404     80.4750442504     -57.3516502380
 30 178    0    0     -0.9864613533     -9.7951784133     -0.3615428924     -0.2631455659     -0.4656940937     -0.0507739305     28.0198402404     80.4750442504     -57.3516502380
 31 130    0    0     -0.5961865901     -9.7520809173     -0.2921074867     -0.2634119033     -0.6366715908     -0.0446485710     28.0198402404     80.4750442504     -57.3516502380
 32  82    0    0     -0.5698490142     -9.6946163177     -0.3304166793     -0.2639445304     -0.5160285949     -0.0814007568     28.0198402404     80.4750442504     -57.3516502380
 33  34    0    0     -0.5698490142     -9.6946163177     -0.3304166793     -0.2639445304     -0.5160285949     -0.0814007568     28.0198402404     80.4750442504     -57.3516502380
 33 242    0    0     -0.7637892246     -9.7448978424     -0.2873188495     -0.2937724113     -0.4502475261     -0.0853955459     28.0198402404     80.4750442504     -57.3516502380
 34 195    0    0     -0.5267512321     -9.8885564804     -0.4381612300     -0.3046915292     -0.5647651672     -0.0529044914     28.0198402404     80.4750442504     -57.3516502380
 35 147    0    0     -0.5267512321     -9.8885564804     -0.4381612300     -0.3046915292     -0.5647651672     -0.0529044914     28.0198402404     80.4750442504     -57.3516502380
 36  99    0    0     -0.4573158264     -9.7568693161     -0.5004136562     -0.2309208393     -0.3700851440     -0.0614267349     26.0934772491     78.5422439575     -56.8456077575
 37  52    0    0     -0.6775936126     -9.6443357467     -0.2753472328     -0.1899075412     -0.1354570865     -0.0763406705     26.0934772491     78.5422439575     -56.8456077575
 38   4    0    0     -0.6775936126     -9.6443357467     -0.2753472328     -0.1899075412     -0.1354570865     -0.0763406705     26.0934772491     78.5422439575     -56.8456077575
 38 213    0    0     -0.6632276535     -9.7161655426     -0.3423882961     -0.2375788450     -0.1730082273     -0.0558340167     26.0934772491     78.5422439575     -56.8456077575
 39 166    0    0     -0.4932306766     -9.8167276382     -0.3423882961     -0.2421062946     -0.2310660362     -0.0132227897     26.0934772491     78.5422439575     -56.8456077575
 40 119    0    0     -0.4932306766     -9.8167276382     -0.3423882961     -0.2421062946     -0.2310660362     -0.0132227897     26.0934772491     78.5422439575     -56.8456077575
 41  72    0    0     -0.7254800796     -9.7544746398     -0.3567542552     -0.2476989984     -0.1165483593     -0.0102932679     26.0934772491     78.5422439575     -56.8456077575
 42  24    0    0     -0.7135085105     -9.7736291885     -0.3974577426     -0.2362472534     -0.1506373405     -0.0023036637     26.0934772491     78.5422439575     -56.8456077575
 42 233    0    0     -0.7135085105     -9.7736291885     -0.3974577426     -0.2362472534     -0.1506373405     -0.0023036637     26.0934772491     78.5422439575     -56.8456077575
 43 185    0    0     -0.8212530136     -9.7281370162     -0.3088677406     -0.2271923542     -0.2984450149     0.0014248182     25.9183521270     79.0693664550     -56.0022010803
 44 137    0    0     -0.6033696174     -9.7353200912     -0.3591485500     -0.2722004652     -0.4049730777     -0.0185491924     25.9183521270     79.0693664550     -56.0022010803
 45  89    0    0     -0.6033696174     -9.7353200912     -0.3591485500     -0.2722004652     -0.4049730777     -0.0185491924     25.9183521270     79.0693664550     -56.0022010803
 46  41    0    0     -0.6847765922     -9.8095445632     -0.3759088277     -0.2913755226     -0.3538396358     -0.0076300668     25.9183521270     79.0693664550     -56.0022010803
 46 249    0    0     -0.7877325057     -9.7448978424     -0.3112620830     -0.2690046072     -0.2939175605     -0.0233429551     25.9183521270     79.0693664550     -56.0022010803
 47 201    0    0     -0.7877325057     -9.7448978424     -0.3112620830     -0.2690046072     -0.2939175605     -0.0233429551     25.9183521270     79.0693664550     -56.0022010803
 48 153    0    0     -0.6632276535     -9.7712354660     -0.3759088277     -0.2612813472     -0.3423878669     -0.0209460735     25.9183521270     79.0693664550     -56.0022010803
 49 106    0    0     -0.6823822021     -9.7305316925     -0.3639371871     -0.2335840463     -0.3272075891     -0.0166849517     25.9183521270     79.0693664550     -56.0022010803
 50  58    0    0     -0.6823822021     -9.7305316925     -0.3639371871     -0.2335840463     -0.3272075891     -0.0166849517     25.9183521270     79.0693664550     -56.0022010803
 51  10    0    0     -0.5243568897     -9.7401084899     -0.3878804397     -0.2271923542     -0.2377240419     -0.0374579238     27.3193454742     79.7722091674     -54.9901123046
 51 219    0    0     -0.6967482089     -9.7544746398     -0.3399939537     -0.2130774021     -0.1037649869     -0.0497086477     27.3193454742     79.7722091674     -54.9901123046
 52 171    0    0     -0.6967482089     -9.7544746398     -0.3399939537     -0.2130774021     -0.1037649869     -0.0497086477     27.3193454742     79.7722091674     -54.9901123046
 53 124    0    0     -0.6967482089     -9.8358821868     -0.3854861259     -0.1925707340     -0.1104229927     -0.0422516918     27.3193454742     79.7722091674     -54.9901123046
 54  77    0    0     -0.7015368461     -9.7592630386     -0.3543598890     -0.1624765491     -0.1370550155     -0.0068311066     27.3193454742     79.7722091674     -54.9901123046
 55  29    0    0     -0.7015368461     -9.7592630386     -0.3543598890     -0.1624765491     -0.1370550155     -0.0068311066     27.3193454742     79.7722091674     -54.9901123046
 55 238    0    0     -0.6249184608     -9.7520809173     -0.3040791034     -0.1427688598     -0.1285327672     0.0123439443     27.3193454742     79.7722091674     -54.9901123046
 56 190    0    0     -0.7853381633     -9.7113771438     -0.2274607658     -0.1241264462     -0.1034986734     0.0078165016     27.3193454742     79.7722091674     -54.9901123046
 57 143    0    0     -0.7853381633     -9.7113771438     -0.2274607658     -0.1241264462     -0.1034986734     0.0078165016     27.3193454742     79.7722091674     -54.9901123046
 58  96    0    0     -0.8523792266     -9.7927837371     -0.4405555725     -0.1680692672     -0.1644859886     -0.0036352646     27.6695919036     78.7179489135     -54.3153877258
 59  49    0    0     -0.8811111450     -9.7185602188     -0.4046407222     -0.1749936103     -0.2427841186     -0.0004394227     27.6695919036     78.7179489135     -54.3153877258
 60   1    0    0     -0.8811111450     -9.7185602188     -0.4046407222     -0.1749936103     -0.2427841186     -0.0004394227     27.6695919036     78.7179489135     -54.3153877258
 60 210    0    0     -0.8308303833     -9.7592630386     -0.2705585718     -0.1840484809     -0.3272075891     -0.0118911897     27.6695919036     78.7179489135     -54.3153877258
 61 162    1    2     -0.6656219959     -9.7065887451     -0.3232336997     -0.1923044204     -0.3674219608     -0.0015047035     27.6695919036     78.7179489135     -54.3153877258
 62 115    1    5     -0.6656219959     -9.7065887451     -0.3232336997     -0.1923044204     -0.3674219608     -0.0015047035     27.6695919036     78.7179489135     -54.3153877258
 63  67    2   12     -0.6656219959     -9.7401084899     -0.4261896133     -0.1984297752     -0.2331965923     -0.0278703975     27.6695919036     78.7179489135     -54.3153877258
 64  20    4   18     -0.7182971000     -9.7233486175     -0.2418267011     -0.2168058872     -0.1295980339     -0.0441159296     27.6695919036     78.7179489135     -54.3153877258
 64 229    6   22     -0.7182971000     -9.7233486175     -0.2418267011     -0.2168058872     -0.1295980339     -0.0441159296     27.6695919036     78.7179489135     -54.3153877258
 65 182    8   26     -0.7326630592     -9.8215160369     -0.4429498672     -0.2242628335     -0.1122872352     -0.0465128135     27.8447170257     79.2450790405     -52.1225280761
 66 135    8   28     -0.8020984649     -9.7688407897     -0.4166123390     -0.2157405853     -0.0696760082     -0.0521055316     27.8447170257     79.2450790405     -52.1225280761
 67  87   10   31     -0.8020984649     -9.7688407897     -0.4166123390     -0.2157405853     -0.0696760082     -0.0521055316     27.8447170257     79.2450790405     -52.1225280761
 68  40   11   35     -0.7015368461     -9.7568693161     -0.3495712518     -0.2202680349     -0.0957753753     -0.0507739305     27.8447170257     79.2450790405     -52.1225280761
 68 248   14   39     -0.5530887603     -9.6970109939     -0.3615428924     -0.2279913187     -0.0374512672     -0.0342620849     27.8447170257     79.2450790405     -52.1225280761
 69 201   16   42     -0.5530887603     -9.6970109939     -0.3615428924     -0.2279913187     -0.0374512672     -0.0342620849     27.8447170257     79.2450790405     -52.1225280761
 70 154   16   44     -0.6201298236     -9.7544746398     -0.2825301933     -0.2543570041     0.0235360431     -0.0214787149     27.8447170257     79.2450790405     -52.1225280761
 71 106   15   42     -0.7398460388     -9.7808122634     -0.2897131729     -0.2639445304     0.0296614151     -0.0142880702     27.8447170257     79.2450790405     -52.1225280761
 72  59   11   37     -0.7398460388     -9.7808122634     -0.2897131729     -0.2639445304     0.0296614151     -0.0142880702     27.8447170257     79.2450790405     -52.1225280761
 73  11    8   33     -0.8691394805     -9.7305316925     0.0071829710     -0.2706025600     -0.0310595870     -0.0339957618     27.8447170257     79.2450790405     -52.1225280761
 73 219    7   32     -0.7278743743     -9.8071498870     -0.4237952709     -0.2556886196     -0.1285327672     -0.0571656179     27.1442203521     80.2993392944     -53.4719810485
 74 172    7   37     -0.7278743743     -9.8071498870     -0.4237952709     -0.2556886196     -0.1285327672     -0.0571656179     27.1442203521     80.2993392944     -53.4719810485
 75 125    8   42     -0.5770320415     -9.7688407897     -0.5171739578     -0.2522264480     -0.1085587501     -0.0188155155     27.1442203521     80.2993392944     -53.4719810485
 76  78   11   50     -0.6751992702     -9.6802511215     -0.3543598890     -0.2594170808     -0.0414460706     0.0000932175     27.1442203521     80.2993392944     -53.4719810485
 77  30   10   61     -0.6751992702     -9.6802511215     -0.3543598890     -0.2594170808     -0.0414460706     0.0000932175     27.1442203521     80.2993392944     -53.4719810485
 77 238   10   62     -0.7039311408     -9.7281370162     -0.2753472328     -0.2865817546     -0.0579579257     0.0080828218     27.1442203521     80.2993392944     -53.4719810485
 78 191    9   63     -0.6895652294     -9.7736291885     -0.4309782505     -0.2807227134     -0.0366523075     -0.0233429551     27.1442203521     80.2993392944     -53.4719810485
 79 144    8   59     -0.6895652294     -9.7736291885     -0.4309782505     -0.2807227134     -0.0366523075     -0.0233429551     27.1442203521     80.2993392944     -53.4719810485
 80  97   11   59     -0.7230857849     -9.7903900146     -0.3088677406     -0.2897776126     -0.0118845331     -0.0252071976     27.1442203521     80.2993392944     -53.4719810485
 81  50    9   62     -0.7997041225     -9.7353200912     -0.2418267011     -0.2823206138     -0.0925795459     -0.0102932679     28.1949653625     78.1908187866     -53.1346168518
 82   2    8   61     -0.7997041225     -9.7353200912     -0.2418267011     -0.2823206138     -0.0925795459     -0.0102932679     28.1949653625     78.1908187866     -53.1346168518
 82 211   10   65     -0.6632276535     -9.7592630386     -0.2514039993     -0.2833858966     -0.1280001277     -0.0252071976     28.1949653625     78.1908187866     -53.1346168518
 83 164   10   63     -0.6081582069     -9.7999668121     -0.2992904472     -0.2631455659     -0.0803288173     -0.0113585484     28.1949653625     78.1908187866     -53.1346168518
 84 117   10   63     -0.6081582069     -9.7999668121     -0.2992904472     -0.2631455659     -0.0803288173     -0.0113585484     28.1949653625     78.1908187866     -53.1346168518
 85  70    9   64     -0.6344957828     -9.7832069396     -0.3806974601     -0.2490306138     -0.0252005434     -0.0057658262     28.1949653625     78.1908187866     -53.1346168518
 86  22    9   59     -0.6225241661     -9.7520809173     -0.3639371871     -0.2458347797     0.0014314763     -0.0113585484     28.1949653625     78.1908187866     -53.1346168518
 86 231    8   56     -0.6225241661     -9.7520809173     -0.3639371871     -0.2458347797     0.0014314763     -0.0113585484     28.1949653625     78.1908187866     -53.1346168518
 87 184    6   57     -0.7278743743     -9.7425031661     -0.3471769332     -0.2514275074     -0.0273311018     -0.0209460735     28.1949653625     78.1908187866     -53.1346168518
 88 137    4   52     -0.7685779571     -9.7520809173     -0.1053502440     -0.2602160453     -0.1495720624     -0.0406537628     27.3193454742     78.3665313720     -52.6285743713
 89  90    2   40     -0.7685779571     -9.7520809173     -0.1053502440     -0.2602160453     -0.1495720624     -0.0406537628     27.3193454742     78.3665313720     -52.6285743713
 90  43    0   34     -0.7206914424     -9.7975721359     -0.2609812974     -0.2476989984     -0.2062982559     -0.0510402584     27.3193454742     78.3665313720     -52.6285743713
 90 252    0   34     -0.6273128509     -9.7616577148     -0.4860476970     -0.2098815441     -0.2132225751     -0.0241419172     27.3193454742     78.3665313720     -52.6285743713
 91 205   -2   42     -0.6273128509     -9.7616577148     -0.4860476970     -0.2098815441     -0.2132225751     -0.0241419172     27.3193454742     78.3665313720     -52.6285743713
 92 158   -1   52     -0.6464673995     -9.6946163177     -0.3878804397     -0.2197354078     -0.1642196655     -0.0209460735     27.3193454742     78.3665313720     -52.6285743713
 93 111    1   41     -0.6416787624     -9.6970109939     -0.2322494029     -0.2498295783     -0.0920469093     -0.0310662412     27.3193454742     78.3665313720     -52.6285743713
 94  64    0   24     -0.6416787624     -9.6970109939     -0.2322494029     -0.2498295783     -0.0920469093     -0.0310662412     27.3193454742     78.3665313720     -52.6285743713
 95  17    0   10     -0.7925210952     -9.7209539413     -0.2298550844     -0.2591507673     -0.0459735107     -0.0502412891     27.3193454742     78.3665313720     -52.6285743713
 95 226    0    0     -0.7901268005     -9.7664461135     -0.3136564254     -0.2498295783     -0.0560936832     -0.0798028230     26.7939720153     78.8936614990     -54.1467056274
 96 179    0   11     -0.7901268005     -9.7664461135     -0.3136564254     -0.2498295783     -0.0560936832     -0.0798028230     26.7939720153     78.8936614990     -54.1467056274
 97 131   -1   15     -0.7661836147     -9.7879953384     -0.2466153383     -0.2338503599     -0.0302606225     -0.0875261116     26.7939720153     78.8936614990     -54.1467056274
 98  84    0   27     -0.7111141681     -9.7592630386     -0.2107004880     -0.2218659400     -0.0422450304     -0.0814007568     26.7939720153     78.8936614990     -54.1467056274
 99  37    3   38     -0.7111141681     -9.7592630386     -0.2107004880     -0.2218659400     -0.0422450304     -0.0814007568     26.7939720153     78.8936614990     -54.1467056274
 99 245    5   37     -0.7111141681     -9.7927837371     -0.5123852729     -0.2122784137     -0.0353207063     -0.0912545967     26.7939720153     78.8936614990     -54.1467056274
100 198    6   49     -0.6416787624     -9.6610965728     -0.2274607658     -0.2402420520     -0.0662138462     -0.0718132257     26.7939720153     78.8936614990     -54.1467056274
101 151    7   52     -0.6416787624     -9.6610965728     -0.2274607658     -0.2402420520     -0.0662138462     -0.0718132257     26.7939720153     78.8936614990     -54.1467056274
102 104    5   52     -0.6201298236     -9.7257432937     -0.1101388931     -0.2564875841     -0.0869868183     -0.0574319362     26.7939720153     78.8936614990     -54.1467056274
103  58    5   52     -0.6009752750     -9.8478536605     -0.4022463798     -0.2431715726     -0.0758013725     -0.0406537628     26.7939720153     78.8936614990     -54.1467056274
104  10    5   45     -0.6009752750     -9.8478536605     -0.4022463798     -0.2431715726     -0.0758013725     -0.0406537628     26.7939720153     78.8936614990     -54.1467056274
104 219    4   32     -0.5746376991     -9.7712354660     -0.3687258243     -0.2365135669     -0.0252005434     -0.0078963871     27.6695919036     78.7179489135     -52.9659347534
105 172    3   25     -0.6297071456     -9.7065887451     -0.1963345432     -0.2476989984     -0.0486367177     -0.0041679053     27.6695919036     78.7179489135     -52.9659347534
106 125    5   22     -0.6297071456     -9.7065887451     -0.1963345432     -0.2476989984     -0.0486367177     -0.0041679053     27.6695919036     78.7179489135     -52.9659347534
107  78    5   24     -0.6488616943     -9.8191213607     -0.2298550844     -0.2447694778     -0.0883184242     -0.0355936813     27.6695919036     78.7179489135     -52.9659347534
108  31    4   31     -0.5650603771     -9.7568693161     -0.1987288665     -0.2410409927     -0.0742034435     -0.0491760158     27.6695919036     78.7179489135     -52.9659347534
108 240    4   34     -0.5650603771     -9.7568693161     -0.1987288665     -0.2410409927     -0.0742034435     -0.0491760158     27.6695919036     78.7179489135     -52.9659347534
109 193    1   28     -0.5267512321     -9.7496862411     -0.3256280183     -0.2461010932     -0.0523651981     -0.0395884876     27.6695919036     78.7179489135     -52.9659347534
110 147    1   17     -0.6919595718     -9.6634902954     -0.2490096569     -0.2450358152     0.0059589185     -0.0300009608     27.6695919036     78.7179489135     -52.9659347534
111  99    1   10     -0.6919595718     -9.6634902954     -0.2490096569     -0.2450358152     0.0059589185     -0.0300009608     27.6695919036     78.7179489135     -52.9659347534
112  51    0    4     -0.6536503314     -9.7544746398     -0.1628140068     -0.2716678380     -0.0803288173     -0.0268051171     27.1442203521     79.2450790405     -52.7972526550
113   3   -1   12     -0.6033696174     -9.8358821868     -0.0838013267     -0.2647435188     -0.1088250751     -0.0398548107     27.1442203521     79.2450790405     -52.7972526550
113 212   -1   15     -0.6033696174     -9.8358821868     -0.0838013267     -0.2647435188     -0.1088250751     -0.0398548107     27.1442203521     79.2450790405     -52.7972526550
114 165   -1   20     -0.5698490142     -9.8406705856     -0.4932306766     -0.2253281116     -0.1088250751     -0.0273377561     27.1442203521     79.2450790405     -52.7972526550
115 117   -2   20     -0.5459058284     -9.6898279190     -0.2514039993     -0.2144089937     -0.0451745557     -0.0132227897     27.1442203521     79.2450790405     -52.7972526550
116  70   -1   11     -0.5459058284     -9.6898279190     -0.2514039993     -0.2144089937     -0.0451745557     -0.0132227897     27.1442203521     79.2450790405     -52.7972526550
117  22    0    7     -0.5985808849     -9.7401084899     -0.1580253696     -0.2269260406     -0.0329238224     0.0136755466     27.1442203521     79.2450790405     -52.7972526550
117 230    0    0     -0.6608333587     -9.7975721359     -0.1484480619     -0.2303881883     -0.0574252796     0.0285894756     27.1442203521     79.2450790405     -52.7972526550
118 183    0    0     -0.6608333587     -9.7975721359     -0.1484480619     -0.2303881883     -0.0574252796     0.0285894756     27.1442203521     79.2450790405     -52.7972526550
119 135    0    0     -0.6440730571     -9.7496862411     -0.2011231899     -0.2303881883     -0.0742034435     0.0208661913     27.4944686889     78.5422439575     -52.4598922729
120  88    0    0     -0.6704106330     -9.6108150482     -0.2083061695     -0.2255944252     -0.0627516794     0.0184693098     27.4944686889     78.5422439575     -52.4598922729
121  41    0    0     -0.6704106330     -9.6108150482     -0.2083061695     -0.2255944252     -0.0627516794     0.0184693098     27.4944686889     78.5422439575     -52.4598922729
121 249    0    0     -0.6656219959     -9.7520809173     -0.2609812974     -0.2295892477     -0.0560936832     0.0392422819     27.4944686889     78.5422439575     -52.4598922729
122 202    0    0     -0.6751992702     -9.7640523910     -0.3663315296     -0.2439705371     -0.0544957590     0.0384433221     27.4944686889     78.5422439575     -52.4598922729
123 154    0    0     -0.6751992702     -9.7640523910     -0.3663315296     -0.2439705371     -0.0544957590     0.0384433221     27.4944686889     78.5422439575     -52.4598922729
124 107    0    0     -0.7518176555     -9.7329254150     -0.3040791034     -0.2618139743     -0.0305269432     0.0059522619     27.4944686889     78.5422439575     -52.4598922729
125  60    0    0     -0.6512560367     -9.7496862411     -0.3735145092     -0.2607486724     -0.0188088560     -0.0465128135     27.4944686889     78.5422439575     -52.4598922729
126  13    0    0     -0.6512560367     -9.7496862411     -0.3735145092     -0.2607486724     -0.0188088560     -0.0465128135     27.4944686889     78.5422439575     -52.4598922729
126 221    0    0     -0.6680163383     -9.7520809173     -0.3040791034     -0.2543570041     -0.0030959696     -0.0518392086     27.6695919036     78.7179489135     -51.2791213989
127 174    0    0     -0.6680163383     -9.7760238647     -0.3232336997     -0.2690046072     -0.0265321445     -0.0419853687     27.6695919036     78.7179489135     -51.2791213989
128 127    0    0     -0.6129468917     -9.7927837371     -0.3687258243     -0.2911091995     -0.0534304809     -0.0228103160     27.6695919036     78.7179489135     -51.2791213989
129  79    0    0     -0.6129468917     -9.7927837371     -0.3687258243     -0.2911091995     -0.0534304809     -0.0228103160     27.6695919036     78.7179489135     -51.2791213989
130  32    0    0     -0.6464673995     -9.7640523910     -0.3830918121     -0.3012293577     -0.0675454425     0.0190019493     27.6695919036     78.7179489135     -51.2791213989
130 241    0    0     -0.6512560367     -9.7544746398     -0.4261896133     -0.2943050384     -0.0686107254     0.0317853164     27.6695919036     78.7179489135     -51.2791213989
131 193    0    0     -0.6512560367     -9.7544746398     -0.4261896133     -0.2943050384     -0.0686107254     0.0317853164     27.6695919036     78.7179489135     -51.2791213989
132 146    0    0     -0.6799879074     -9.6970109939     -0.4046407222     -0.2727330923     -0.0659475278     0.0328505992     27.6695919036     78.7179489135     -51.2791213989
133  99    0    0     -0.7446346759     -9.7592630386     -0.4381612300     -0.2663414239     -0.0616864013     0.0192682685     27.8447170257     78.5422439575     -51.2791213989
134  51    0    0     -0.7446346759     -9.7592630386     -0.4381612300     -0.2663414239     -0.0616864013     0.0192682685     27.8447170257     78.5422439575     -51.4478034973
135   4    0    0     -0.6895652294     -9.7927837371     -0.4597101688     -0.2586181402     -0.0640832853     -0.0278703975     27.8447170257     78.5422439575     -51.4478034973
135 212    0    0     -0.6560447216     -9.7736291885     -0.4716817855     -0.2482316493     -0.0680780887     -0.0262724781     27.8447170257     78.5422439575     -51.4478034973
136 165    0    0     -0.6560447216     -9.7736291885     -0.4716817855     -0.2482316493     -0.0680780887     -0.0262724781     27.8447170257     78.5422439575     -51.4478034973
137 118    0    0     -0.6895652294     -9.7664461135     -0.4644988059     -0.2082836389     -0.0600884819     -0.0068311066     27.8447170257     78.5422439575     -51.4478034973
138  71    0    0     -0.7182971000     -9.7185602188     -0.3830918121     -0.1813852787     -0.0582242441     -0.0073637475     27.8447170257     78.5422439575     -51.4478034973
139  24    0    0     -0.7182971000     -9.7185602188     -0.3830918121     -0.1813852787     -0.0582242441     -0.0073637475     27.8447170257     78.5422439575     -51.4478034973
139 232    0    0     -0.6775936126     -9.7975721359     -0.4549215316     -0.1891085815     -0.0606211233     -0.0134891104     27.8447170257     78.5422439575     -51.4478034973
140 185    0    0     -0.6368901252     -9.7448978424     -0.3998520660     -0.1829832172     -0.0606211233     0.0059522619     27.8447170257     78.5422439575     -51.4478034973
141 138    0    0     -0.6368901252     -9.7448978424     -0.3998520660     -0.1829832172     -0.0606211233     0.0059522619     27.8447170257     78.5422439575     -51.4478034973
142  91    0    0     -0.6704106330     -9.7161655426     -0.3974577426     -0.1845811367     -0.0502346420     0.0546888446     28.0198402404     79.0693664550     -52.2912101745
143  43    0    0     -0.7206914424     -9.6203927993     -0.3064734458     -0.1978971385     -0.0417123889     0.0893104743     28.0198402404     79.0693664550     -52.2912101745
143 251    0    0     -0.7206914424     -9.6203927993     -0.3064734458     -0.1978971385     -0.0417123889     0.0893104743     28.0198402404     79.0693664550     -52.2912101745
144 203    0    0     -0.8188587188     -9.7065887451     -0.3280223608     -0.2474326848     -0.0483703947     0.0807882213     28.0198402404     79.0693664550     -52.2912101745
145 155    0    0     -0.7949154853     -9.7640523910     -0.3304166793     -0.2921744823     -0.0611537647     0.0307200336     28.0198402404     79.0693664550     -52.2912101745
146 108    0    0     -0.7949154853     -9.7640523910     -0.3304166793     -0.2921744823     -0.0611537647     0.0307200336     28.0198402404     79.0693664550     -52.2912101745
147  60    0    0     -0.7877325057     -9.7712354660     -0.4094293594     -0.3265297651     -0.0766003227     -0.0161523103     28.0198402404     79.0693664550     -52.2912101745
148  12    0    0     -0.7781552314     -9.7472915649     -0.5052022933     -0.3238665819     -0.0816604137     -0.0515728950     28.0198402404     79.0693664550     -52.2912101745
148 221    0    0     -0.7781552314     -9.7472915649     -0.5052022933     -0.3238665819     -0.0816604137     -0.0515728950     28.0198402404     79.0693664550     -52.2912101745
149 173    0    0     -0.7709722518     -9.7329254150     -0.5052022933     -0.2586181402     -0.0702086448     -0.0981789207     28.3700885772     78.3665313720     -51.6164855957
150 126    0    0     -0.6967482089     -9.7592630386     -0.4309782505     -0.2018919467     -0.0528978347     -0.1394585371     28.3700885772     78.3665313720     -51.6164855957
151  79    0    0     -0.6967482089     -9.7592630386     -0.4309782505     -0.2018919467     -0.0528978347     -0.1394585371     28.3700885772     78.3665313720     -51.6164855957
152  32    0    0     -0.6632276535     -9.7832069396     -0.4501328468     -0.1880432987     -0.0497019958     -0.1383932704     28.3700885772     78.3665313720     -51.6164855957
152 240    0    0     -0.6392844200     -9.7113771438     -0.3974577426     -0.1763252019     -0.0507672786     -0.1128265261     28.3700885772     78.3665313720     -51.6164855957
153 193    0    0     -0.6392844200     -9.7113771438     -0.3974577426     -0.1763252019     -0.0507672786     -0.1128265261     28.3700885772     78.3665313720     -51.6164855957
154 147    0    0     -0.6344957828     -9.7616577148     -0.3950634002     -0.1843148231     -0.0507672786     -0.0747427415     28.3700885772     78.3665313720     -51.6164855957
155  99    0    0     -0.5818206787     -9.7664461135     -0.3854861259     -0.2008266687     -0.0560936832     -0.0411864089     28.3700885772     78.3665313720     -51.6164855957
156  52    0    0     -0.5818206787     -9.7664461135     -0.3854861259     -0.2008266687     -0.0560936832     -0.0411864089     28.3700885772     78.3665313720     -51.6164855957
157   4    0    0     -0.6895652294     -9.7041940689     -0.4046407222     -0.2040225028     -0.0512999153     -0.0017710235     26.9690971374     80.1236267089     -52.2912101745
157 212    0    0     -0.6823822021     -9.7472915649     -0.4070350170     -0.2218659400     -0.0590231990     -0.0214787149     26.9690971374     80.1236267089     -52.2912101745
158 165    0    0     -0.6823822021     -9.7472915649     -0.4070350170     -0.2218659400     -0.0590231990     -0.0214787149     26.9690971374     80.1236267089     -52.2912101745
159 117    0    0     -0.6416787624     -9.7736291885     -0.4046407222     -0.2309208393     -0.0616864013     -0.0347947239     26.9690971374     80.1236267089     -52.2912101745
160  70    0    0     -0.6512560367     -9.7281370162     -0.3783031463     -0.2303881883     -0.0614200830     -0.0289356803     26.9690971374     80.1236267089     -52.2912101745
161  23    0    0     -0.6512560367     -9.7281370162     -0.3783031463     -0.2303881883     -0.0614200830     -0.0289356803     26.9690971374     80.1236267089     -52.2912101745
161 231    0    0     -0.6201298236     -9.7353200912     -0.4214009761     -0.2351819515     -0.0640832853     -0.0177502336     26.9690971374     80.1236267089     -52.2912101745
162 184    0    0     -0.6512560367     -9.7137708663     -0.3878804397     -0.2229312419     -0.0542294406     0.0048869805     26.9690971374     80.1236267089     -52.2912101745
163 136    0    0     -0.6512560367     -9.7137708663     -0.3878804397     -0.2229312419     -0.0542294406     0.0048869805     26.9690971374     80.1236267089     -52.2912101745
164  89    0    0     -0.6608333587     -9.7401084899     -0.4237952709     -0.2450358152     -0.0598221588     0.0062185816     28.0198402404     77.6636886596     -51.2791213989
165  41    0    0     -0.6704106330     -9.7640523910     -0.4357668876     -0.2692709445     -0.0640832853     0.0067512216     28.0198402404     77.6636886596     -51.2791213989
165 249    0    0     -0.6704106330     -9.7640523910     -0.4357668876     -0.2692709445     -0.0640832853     0.0067512216     28.0198402404     77.6636886596     -51.2791213989
166 201    0    0     -0.6608333587     -9.7520809173     -0.4285839557     -0.2793910980     -0.0651485633     0.0006258582     28.0198402404     77.6636886596     -51.2791213989
167 153    0    0     -0.6440730571     -9.7401084899     -0.4716817855     -0.2788584709     -0.0635506439     0.0094144229     28.0198402404     77.6636886596     -51.2791213989
168 105    0    0     -0.6440730571     -9.7401084899     -0.4716817855     -0.2788584709     -0.0635506439     0.0094144229     28.0198402404     77.6636886596     -51.2791213989
169  57    0    0     -0.6440730571     -9.7305316925     -0.4405555725     -0.2610150337     -0.0478377580     0.0336495590     28.0198402404     77.6636886596     -51.2791213989
170   9    0    0     -0.7590005874     -9.7879953384     -0.4549215316     -0.2644772052     -0.0126834928     0.0459002876     28.0198402404     77.6636886596     -51.2791213989
170 217    0    0     -0.7590005874     -9.7879953384     -0.4549215316     -0.2644772052     -0.0126834928     0.0459002876     28.0198402404     77.6636886596     -51.2791213989
171 169    0    0     -0.7446346759     -9.7760238647     -0.4644988059     -0.2775268554     -0.0345217466     0.0213988304     28.0198402404     77.6636886596     -51.2791213989
172 122    0    0     -0.7494233131     -9.7856006622     -0.4812590599     -0.2575528621     -0.0656812095     -0.0001731026     26.9690971374     78.7179489135     -51.6164855957
173  74    0    0     -0.7494233131     -9.7856006622     -0.4812590599     -0.2575528621     -0.0656812095     -0.0001731026     26.9690971374     78.7179489135     -51.6164855957
174  27    0    0     -0.7111141681     -9.7640523910     -0.4980193138     -0.2263934135     -0.0715402507     -0.0281367187     26.9690971374     78.7179489135     -51.6164855957
174 236    0    0     -0.7015368461     -9.7401084899     -0.4884420394     -0.1763252019     -0.0600884819     -0.0382568836     26.9690971374     78.7179489135     -51.6164855957
175 189    0    0     -0.7015368461     -9.7401084899     -0.4884420394     -0.1763252019     -0.0600884819     -0.0382568836     26.9690971374     78.7179489135     -51.6164855957
176 141    0    0     -0.7422403812     -9.7329254150     -0.4190066337     -0.1379750967     -0.0576915979     -0.0454475307     26.9690971374     78.7179489135     -51.6164855957
177  94    0    0     -0.7015368461     -9.7808122634     -0.3974577426     -0.1515574359     -0.0723392057     -0.0704816246     26.9690971374     78.7179489135     -51.6164855957
178  47    0    0     -0.7015368461     -9.7808122634     -0.3974577426     -0.1515574359     -0.0723392057     -0.0704816246     26.9690971374     78.7179489135     -51.6164855957
179   0    0    0     -0.6344957828     -9.7544746398     -0.3902747631     -0.1366435050     -0.0648822402     -0.0768733072     26.9690971374     78.7179489135     -51.6164855957
179 209    0    0     -0.6464673995     -9.7568693161     -0.3878804397     -0.1472963094     -0.0536967992     -0.0438496112     27.4944686889     78.8936614990     -52.1225280761
180 162    0    0     -0.6464673995     -9.7568693161     -0.3878804397     -0.1472963094     -0.0536967992     -0.0438496112     27.4944686889     78.8936614990     -52.1225280761
181 115    0    0     -0.6799879074     -9.6850395202     -0.3352053165     -0.1819179344     -0.0531641578     -0.0185491924     27.4944686889     78.8936614990     -52.1225280761
182  68    0    0     -0.6560447216     -9.7041940689     -0.3447826147     -0.2327850818     -0.0600884819     -0.0134891104     27.4944686889     78.8936614990     -52.1225280761
183  20    0    0     -0.6560447216     -9.7041940689     -0.3447826147     -0.2327850818     -0.0600884819     -0.0134891104     27.4944686889     78.8936614990     -52.1225280761
183 229    0    0     -0.6823822021     -9.7472915649     -0.3663315296     -0.2684719800     -0.0635506439     -0.0124238300     27.4944686889     78.8936614990     -52.1225280761
184 181    0    0     -0.6416787624     -9.7448978424     -0.3687258243     -0.2919081497     -0.0632843255     -0.0126901507     27.4944686889     78.8936614990     -52.1225280761
185 134    0    0     -0.6416787624     -9.7448978424     -0.3687258243     -0.2919081497     -0.0632843255     -0.0126901507     27.4944686889     78.8936614990     -52.1225280761
186  87    0    0     -0.6632276535     -9.7568693161     -0.3902747631     -0.3094852924     -0.0646159267     0.0144745054     27.4944686889     78.8936614990     -52.1225280761
187  40    0    0     -0.6584390640     -9.7616577148     -0.4525271415     -0.3028273105     -0.0582242441     0.0275241947     29.4208335876     78.0151138305     -50.9417610168
187 248    0    0     -0.6584390640     -9.7616577148     -0.4525271415     -0.3028273105     -0.0582242441     0.0275241947     29.4208335876     78.0151138305     -50.9417610168
188 201    0    0     -0.6584390640     -9.7401084899     -0.4261896133     -0.2836522579     -0.0422450304     0.0413728427     29.4208335876     78.0151138305     -50.9417610168
189 153    0    0     -0.7326630592     -9.7257432937     -0.4333725929     -0.2793910980     -0.0262658238     0.0445686864     29.4208335876     78.0151138305     -50.9417610168
190 106    0    0     -0.7326630592     -9.7257432937     -0.4333725929     -0.2793910980     -0.0262658238     0.0445686864     29.4208335876     78.0151138305     -50.9417610168
191  58    0    0     -0.7398460388     -9.7568693161     -0.4405555725     -0.2948376846     -0.0398481483     0.0427044391     29.4208335876     78.0151138305     -50.9417610168
192  11    0    0     -0.6728049278     -9.8047552108     -0.5147795677     -0.3089526176     -0.0664801645     0.0440360450     29.4208335876     78.0151138305     -50.9417610168
192 219    0    0     -0.6728049278     -9.8047552108     -0.5147795677     -0.3089526176     -0.0664801645     0.0440360450     29.4208335876     78.0151138305     -50.9417610168
193 171    0    0     -0.7613949298     -9.7161655426     -0.4908363342     -0.2804563999     -0.0696760082     0.0536235713     29.4208335876     78.0151138305     -50.9417610168
194 123    0    0     -0.7877325057     -9.7401084899     -0.5099909305     -0.2572865486     -0.0654148817     0.0261925935     28.1949653625     78.5422439575     -49.7609901428
195  76    0    0     -0.7877325057     -9.7401084899     -0.5099909305     -0.2572865486     -0.0654148817     0.0261925935     28.1949653625     78.5422439575     -49.7609901428
196  28    0    0     -0.7613949298     -9.7472915649     -0.4860476970     -0.2231975555     -0.0566263198     -0.0025699834     28.1949653625     78.5422439575     -49.7609901428
196 237    0    0     -0.7590005874     -9.7209539413     -0.4740760803     -0.1968318462     -0.0499683189     -0.0124238300     28.1949653625     78.5422439575     -49.7609901428
197 189 -128 -128     -0.7590005874     -9.7209539413     -0.4740760803     -0.1968318462     -0.0499683189     -0.0124238300     28.1949653625     78.5422439575     -49.7609901428
198 142    0    0     -0.7781552314     -9.7017993927     -0.4525271415     -0.1787220859     -0.0539631175     -0.0081627073     28.1949653625     78.5422439575     -49.7609901428
199  95    0    0     -0.7613949298     -9.7209539413     -0.4429498672     -0.1813852787     -0.0635506439     -0.0137554299     28.1949653625     78.5422439575     -49.7609901428
200  48    0    0     -0.7613949298     -9.7209539413     -0.4429498672     -0.1813852787     -0.0635506439     -0.0137554299     28.1949653625     78.5422439575     -49.7609901428
201   1    0    0     -0.7446346759     -9.7257432937     -0.4333725929     -0.1837821578     -0.0616864013     -0.0209460735     28.1949653625     78.5422439575     -49.7609901428
201 210    0    0     -0.7398460388     -9.7353200912     -0.3998520660     -0.1981634616     -0.0558273601     -0.0140217518     27.1442203521     79.5964965820     -50.4357147216
202 163    0    0     -0.7398460388     -9.7353200912     -0.3998520660     -0.1981634616     -0.0558273601     -0.0140217518     27.1442203521     79.5964965820     -50.4357147216
203 116    0    0     -0.7661836147     -9.7544746398     -0.4525271415     -0.2128110647     -0.0560936832     0.0064849019     27.1442203521     79.5964965820     -50.4357147216
204  68    0    0     -0.7613949298     -9.7401084899     -0.4070350170     -0.2085499525     -0.0587568807     0.0051533002     27.1442203521     79.5964965820     -50.4357147216
205  20    0    0     -0.7613949298     -9.7401084899     -0.4070350170     -0.2085499525     -0.0587568807     0.0051533002     27.1442203521     79.5964965820     -50.4357147216
205 228    0    0     -0.7733665466     -9.7592630386     -0.4429498672     -0.2138763427     -0.0608874416     0.0112786650     27.1442203521     79.5964965820     -50.4357147216
206 181    0    0     -0.7781552314     -9.7568693161     -0.4381612300     -0.2186701059     -0.0648822402     0.0320516371     27.1442203521     79.5964965820     -50.4357147216
207 133    0    0     -0.7781552314     -9.7568693161     -0.4381612300     -0.2186701059     -0.0648822402     0.0320516371     27.1442203521     79.5964965820     -50.4357147216
208  86    0    0     -0.8044927597     -9.7113771438     -0.4190066337     -0.2205343484     -0.0627516794     0.0437697219     27.1442203521     79.5964965820     -50.4357147216
209  39    0    0     -0.8212530136     -9.7137708663     -0.4261896133     -0.2303881883     -0.0702086448     0.0315189957     27.1442203521     79.5964965820     -50.4357147216
209 247    0    0     -0.8212530136     -9.7137708663     -0.4261896133     -0.2303881883     -0.0702086448     0.0315189957     27.1442203521     79.5964965820     -50.4357147216
210 200    0    0     -0.8404075622     -9.7185602188     -0.4166123390     -0.2434378862     -0.0712739276     0.0232630705     28.5452117919     78.8936614990     -51.1104393005
211 153    0    0     -0.8404075622     -9.7353200912     -0.4070350170     -0.2580854892     -0.0691433668     0.0182029895     28.5452117919     78.8936614990     -51.1104393005
212 105  -32  -19     -0.8404075622     -9.7353200912     -0.4070350170     -0.2580854892     -0.0691433668     0.0182029895     28.5452117919     78.8936614990     -51.1104393005
213  57    0    0     -0.8595622062     -9.7233486175     -0.4142179965     -0.2737983703     -0.0680780887     0.0099470624     28.5452117919     78.8936614990     -51.1104393005
214   9   -1   -2     -0.8236474037     -9.7472915649     -0.4501328468     -0.2892449378     -0.0731381702     -0.0086953468     28.5452117919     78.8936614990     -51.1104393005
214 217    0    0     -0.8236474037     -9.7472915649     -0.4501328468     -0.2892449378     -0.0731381702     -0.0086953468     28.5452117919     78.8936614990     -51.1104393005
215 170   -1   -2     -0.8523792266     -9.7448978424     -0.4573158264     -0.2674067020     -0.0734044933     -0.0102932679     28.5452117919     78.8936614990     -51.1104393005
216 123    0    0     -0.8547736167     -9.7137708663     -0.4261896133     -0.2479653358     -0.0710076093     -0.0302672815     28.5452117919     78.8936614990     -51.1104393005
217  76   -1   -1     -0.8547736167     -9.7137708663     -0.4261896133     -0.2479653358     -0.0710076093     -0.0302672815     28.5452117919     78.8936614990     -51.1104393005
218  28    0    0     -0.8547736167     -9.7065887451     -0.4836534023     -0.2375788450     -0.0640832853     -0.0505076122     27.8447170257     78.5422439575     -52.1225280761
218 237   -1   -1     -0.7829438209     -9.6682786941     -0.4333725929     -0.2242628335     -0.0584905624     -0.0582309007     27.8447170257     78.5422439575     -52.1225280761
219 190    0    0     -0.7829438209     -9.6682786941     -0.4333725929     -0.2242628335     -0.0584905624     -0.0582309007     27.8447170257     78.5422439575     -52.1225280761
220 143   -1   -2     -0.8116757392     -9.7281370162     -0.4549215316     -0.2413073062     -0.0616864013     -0.0300009608     27.8447170257     78.5422439575     -52.1225280761
221  96    0    0     -0.8116757392     -9.7879953384     -0.4740760803     -0.2282576322     -0.0635506439     -0.0153533515     27.8447170257     78.5422439575     -52.1225280761
222  49   -1   -2     -0.8116757392     -9.7879953384     -0.4740760803     -0.2282576322     -0.0635506439     -0.0153533515     27.8447170257     78.5422439575     -52.1225280761
223   1    0    0     -0.8284359931     -9.7688407897     -0.4477385520     -0.2069520235     -0.0590231990     -0.0169512724     27.8447170257     78.5422439575     -52.1225280761
223 210   -1   -2     -0.8619565010     -9.6778564453     -0.4261896133     -0.2096152305     -0.0592895221     -0.0236092782     27.8447170257     78.5422439575     -52.1225280761
224 163    0    0     -0.8619565010     -9.6778564453     -0.4261896133     -0.2096152305     -0.0592895221     -0.0236092782     27.8447170257     78.5422439575     -52.1225280761
225 116   -1   -4     -0.8308303833     -9.7209539413     -0.4644988059     -0.2354482889     -0.0707412910     -0.0393221664     28.1949653625     78.5422439575     -50.7730789184
226  69    0    0     -0.8404075622     -9.7113771438     -0.4573158264     -0.2381114721     -0.0718065643     -0.0603614568     28.1949653625     78.5422439575     -50.7730789184
227  22   -8   -1     -0.8404075622     -9.7113771438     -0.4573158264     -0.2381114721     -0.0718065643     -0.0603614568     28.1949653625     78.5422439575     -50.7730789184
227 231    0    0     -0.7709722518     -9.7401084899     -0.5004136562     -0.2239965200     -0.0686107254     -0.0763406705     28.1949653625     78.5422439575     -50.7730789184
228 183   -8   -1     -0.7470290184     -9.7472915649     -0.4190066337     -0.2109468221     -0.0664801645     -0.0590298557     28.1949653625     78.5422439575     -50.7730789184
229 136    0    0     -0.7470290184     -9.7472915649     -0.4190066337     -0.2109468221     -0.0664801645     -0.0590298557     28.1949653625     78.5422439575     -50.7730789184
230  89   -1   -4     -0.7829438209     -9.7975721359     -0.4573158264     -0.2202680349     -0.0696760082     -0.0294683218     28.1949653625     78.5422439575     -50.7730789184
231  42    0    0     -0.8164643287     -9.7161655426     -0.4022463798     -0.2197354078     -0.0678117656     -0.0323978424     28.1949653625     78.5422439575     -50.7730789184
231 251   -8   -1     -0.8164643287     -9.7161655426     -0.4022463798     -0.2197354078     -0.0678117656     -0.0323978424     28.1949653625     78.5422439575     -50.7730789184
232 204    0    0     -0.7661836147     -9.6778564453     -0.4309782505     -0.2508948326     -0.0773992919     -0.0491760158     27.8447170257     77.8394012451     -50.0983543395
233 157  -32  -19     -0.7422403812     -9.7448978424     -0.4692874431     -0.2836522579     -0.0853888988     -0.0430506467     27.8447170257     77.8394012451     -50.0983543395
234 110    0    0     -0.7422403812     -9.7448978424     -0.4692874431     -0.2836522579     -0.0853888988     -0.0430506467     27.8447170257     77.8394012451     -50.0983543395
235  62  -18  -64     -0.7446346759     -9.7568693161     -0.4573158264     -0.2868480682     -0.0800624942     -0.0201471138     27.8447170257     77.8394012451     -50.0983543395
236  16    0    0     -0.7757608890     -9.7640523910     -0.4692874431     -0.2785921335     -0.0718065643     0.0024900994     27.8447170257     77.8394012451     -50.0983543395
236 224  -16  -16     -0.7757608890     -9.7640523910     -0.4692874431     -0.2785921335     -0.0718065643     0.0024900994     27.8447170257     77.8394012451     -50.0983543395
237 176    0    0     -0.7637892246     -9.7616577148     -0.5147795677     -0.2812553596     -0.0624853610     0.0155397882     27.8447170257     77.8394012451     -50.0983543395
238 129  -16  -16     -0.8020984649     -9.6802511215     -0.4668931484     -0.2522264480     -0.0643496036     0.0331169128     27.8447170257     77.8394012451     -50.0983543395
239  82    0    0     -0.8020984649     -9.6802511215     -0.4668931484     -0.2522264480     -0.0643496036     0.0331169128     27.8447170257     77.8394012451     -50.0983543395
240  34   -8   -1     -0.8428019523     -9.7113771438     -0.5075965881     -0.2540906906     -0.0667464828     0.0168713865     30.1213283538     78.0151138305     -51.6164855957
240 243    0    0     -0.8020984649     -9.7401084899     -0.5267512321     -0.2476989984     -0.0664801645     -0.0326641607     30.1213283538     78.0151138305     -51.6164855957
241 196   -8   -1     -0.8020984649     -9.7401084899     -0.5267512321     -0.2476989984     -0.0664801645     -0.0326641607     30.1213283538     78.0151138305     -51.6164855957
242 149    0    0     -0.7661836147     -9.7568693161     -0.5099909305     -0.2309208393     -0.0635506439     -0.0462464904     30.1213283538     78.0151138305     -51.6164855957
243 101   -8   -1     -0.7494233131     -9.7425031661     -0.4860476970     -0.2093488931     -0.0582242441     -0.0214787149     30.1213283538     78.0151138305     -51.6164855957
244  54    0    0     -0.7494233131     -9.7425031661     -0.4860476970     -0.2093488931     -0.0582242441     -0.0214787149     30.1213283538     78.0151138305     -51.6164855957
245   7  -32  -19     -0.7877325057     -9.7377147674     -0.4932306766     -0.1936360168     -0.0590231990     0.0155397882     30.1213283538     78.0151138305     -51.6164855957
245 216    0    0     -0.7829438209     -9.7089824676     -0.4644988059     -0.1861790466     -0.0611537647     0.0339158773     30.1213283538     78.0151138305     -51.6164855957
246 169  -16  -16     -0.7829438209     -9.7089824676     -0.4644988059     -0.1861790466     -0.0611537647     0.0339158773     30.1213283538     78.0151138305     -51.6164855957
247 122    0    0     -0.7685779571     -9.7496862411     -0.4644988059     -0.1928370571     -0.0544957590     0.0594826126     30.1213283538     78.0151138305     -51.6164855957
248  74  -16  -16     -0.8451962471     -9.7329254150     -0.4884420394     -0.2050877809     -0.0457071971     0.0895767974     29.2457084655     78.1908187866     -51.4478034973
249  27    0    0     -0.8451962471     -9.7329254150     -0.4884420394     -0.2050877809     -0.0457071971     0.0895767974     29.2457084655     78.1908187866     -51.4478034973
249 235   -1   -4     -0.8906884193     -9.7377147674     -0.4357668876     -0.2266597270     -0.0534304809     0.0807882213     29.2457084655     78.1908187866     -51.4478034973
250 187    0    0     -0.8978713989     -9.7856006622     -0.5075965881     -0.2421062946     -0.0606211233     0.0525582885     29.2457084655     78.1908187866     -51.4478034973
251 140   -1   -1     -0.8978713989     -9.7856006622     -0.5075965881     -0.2421062946     -0.0606211233     0.0525582885     29.2457084655     78.1908187866     -51.4478034973
252  92    0    0     -0.8595622062     -9.7185602188     -0.4764704227     -0.2210669994     -0.0624853610     0.0333832359     29.2457084655     78.1908187866     -51.4478034973
253  44   15   -1     -0.9218146324     -9.7305316925     -0.4788647174     -0.2122784137     -0.0624853610     0.0365790796     29.2457084655     78.1908187866     -51.4478034973
253 253    0    0     -0.9218146324     -9.7305316925     -0.4788647174     -0.2122784137     -0.0624853610     0.0365790796     29.2457084655     78.1908187866     -51.4478034973
254 206    7   -1     -0.9313919067     -9.7353200912     -0.4621044635     -0.1984297752     -0.0587568807     0.0064849019     29.2457084655     78.1908187866     -51.4478034973
255 158    0    0     -0.9289976119     -9.7425031661     -0.4142179965     -0.1944349765     -0.0574252796     -0.0233429551     29.9462051391     79.5964965820     -52.1225280761
  0 111    7   -1     -0.9289976119     -9.7425031661     -0.4142179965     -0.1944349765     -0.0574252796     -0.0233429551     29.9462051391     79.5964965820     -52.1225280761
  1  64    0    0     -0.9098430633     -9.7664461135     -0.4621044635     -0.2122784137     -0.0656812095     -0.0425180053     29.9462051391     79.5964965820     -52.1225280761
  2  16    1   -1     -0.8164643287     -9.6682786941     -0.4190066337     -0.2146753072     -0.0683444070     -0.0342620849     29.9462051391     79.5964965820     -52.1225280761
  2 225    0    0     -0.8164643287     -9.6682786941     -0.4190066337     -0.2146753072     -0.0683444070     -0.0342620849     29.9462051391     79.5964965820     -52.1225280761
  3 177    0 -128     -0.9050542831     -9.6299695968     -0.4309782505     -0.2311871528     -0.0726055240     0.0190019493     29.9462051391     79.5964965820     -52.1225280761
  4 129    0    0     -0.8787168502     -9.6539134979     -0.3998520660     -0.2386441230     -0.0715402507     0.0810545444     29.9462051391     79.5964965820     -52.1225280761
  5  82    0  -16     -0.8787168502     -9.6539134979     -0.3998520660     -0.2386441230     -0.0715402507     0.0810545444     29.9462051391     79.5964965820     -52.1225280761
  6  34    0    0     -0.9720953941     -9.7401084899     -0.4573158264     -0.2663414239     -0.0736708116     0.1207362532     29.9462051391     79.5964965820     -52.1225280761
  6 242    0   -1     -1.0463194847     -9.7209539413     -0.4980193138     -0.2769942283     -0.0528978347     0.1127466440     29.7710800170     80.1236267089     -50.2670326232
  7 195    0    0     -1.0463194847     -9.7209539413     -0.4980193138     -0.2769942283     -0.0528978347     0.1127466440     29.7710800170     80.1236267089     -50.2670326232
  8 147    0   63     -1.0032216310     -9.6802511215     -0.4812590599     -0.2567538976     -0.0387828683     0.0626784563     29.7710800170     80.1236267089     -50.2670326232
  9  99    0    0     -1.0343478918     -9.7592630386     -0.4932306766     -0.2508948326     -0.0411797475     0.0437697219     29.7710800170     80.1236267089     -50.2670326232
 10  51    0    1     -1.0343478918     -9.7592630386     -0.4932306766     -0.2508948326     -0.0411797475     0.0437697219     29.7710800170     80.1236267089     -50.2670326232
 11   3    0    0     -1.0319535732     -9.7832069396     -0.4932306766     -0.2402420520     -0.0531641578     0.0171377077     29.7710800170     80.1236267089     -50.2670326232
 11 211    0    0     -0.9960386276     -9.7185602188     -0.4956250190     -0.2170722007     -0.0614200830     0.0027564194     29.7710800170     80.1236267089     -50.2670326232
 12 163    0    0     -0.9960386276     -9.7185602188     -0.4956250190     -0.2170722007     -0.0614200830     0.0027564194     29.7710800170     80.1236267089     -50.2670326232
 13 115    0    0     -1.1037832498     -9.6754617691     -0.4429498672     -0.2042888164     -0.0667464828     -0.0017710235     29.7710800170     80.1236267089     -50.2670326232
 14  67    0    0     -1.0247704982     -9.6539134979     -0.4357668876     -0.2200017213     -0.0659475278     0.0038217000     28.8954601287     78.8936614990     -51.1104393005
